# Supplementary material for: Comparative transcriptomics reveal a novel tardigrade-specific DNA-binding protein induced in response to ionizing radiation
Source: eLife. 2024 Jul 9;13:RP92621. doi: 10.7554/eLife.92621 (PMC11233135; doi:10.7554/eLife.92621)
Supplement: Figure 1—source data 1. [file elife-92621-fig1-data1.zip]

Archive with 7 entries (6 files):
- FIgure 1- source data raw data 16bits tifs/
- FIgure 1- source data raw data 16bits tifs/.DS_Store
- __MACOSX/FIgure 1- source data raw data 16bits tifs/._.DS_Store
- FIgure 1- source data raw data 16bits tifs/cin100-1000gy mb1-3 gh2ax-xrcc5 2021-09-15 15h45m09s Tubulin (StarBright B520).tif
- __MACOSX/FIgure 1- source data raw data 16bits tifs/._cin100-1000gy mb1-3 gh2ax-xrcc5 2021-09-15 15h45m09s Tubulin (StarBright B520).tif
- FIgure 1- source data raw data 16bits tifs/cin100-1000gy mb1-3 gh2ax-xrcc5 2021-09-15 15h45m09s up Xrcc5 down phosphoH2AX (StarBright B700).tif
- __MACOSX/FIgure 1- source data raw data 16bits tifs/._cin100-1000gy mb1-3 gh2ax-xrcc5 2021-09-15 15h45m09s up Xrcc5 down phosphoH2AX (StarBright B700).tif
