# Supplementary material for: Comparative transcriptomics reveal a novel tardigrade-specific DNA-binding protein induced in response to ionizing radiation
Source: eLife. 2024 Jul 9;13:RP92621. doi: 10.7554/eLife.92621 (PMC11233135; doi:10.7554/eLife.92621)
Supplement: Figure 1—source data 3. [file elife-92621-fig1-data3.zip]

Archive with 3 entries (2 files):
- Figure 1 source data 3.tif
- __MACOSX/
- __MACOSX/._Figure 1 source data 3.tif
