# Supplementary material for: Comparative transcriptomics reveal a novel tardigrade-specific DNA-binding protein induced in response to ionizing radiation
Source: eLife. 2024 Jul 9;13:RP92621. doi: 10.7554/eLife.92621 (PMC11233135; doi:10.7554/eLife.92621)
Supplement: Figure 2—source data 1. [file elife-92621-fig2-data1.xlsx]

## Sheet: Hexe_3.1.emapper.annotations.by
GeneID	sampleA	sampleB	baseMeanA	baseMeanB	baseMean	log2FoldChange	lfcSE	stat	pvalue	padj	Name	max_annot_lvl	Description	PFAMs	Origin	Hsap_homolog_blastp	Cele_homolog_blastp	Dmel_homolog_blastp	HexeNCBI_homolog_blastp	Pmet_homolog_blastp	Rvar_homolog_blastp	BRITE
Hexe_geneID_BV898_01166	IR	NT	444362	1047.49	222705	8.72877	0.168495	51.8044	0	0	XRCC5	NA	NA	NA	NotTardiSpe	XRCC5|X-ray-repair-cross-complementing-protein-5|NC_060926.1|NP_66964.1	cku-80|ATP-dependent-DNA-helicase-II-subunit-2|CELE_R07E5.8|NC_003281.10|NP_1309438.1	Ku80|Ku80|Dmel_CG18801|NT_033779.5|NP_609767.2	BV898_01166|X-ray-repair-cross-complementing-protein-5|MTYJ01000004.1|OQV24956.1	LOC129581437|X-ray-repair-cross-complementing-protein-5-like|NW_026570225.1|XP_55328473.1	RvY_14011|Ku80|BDGG01000009.1|GAV03615.1	ko00000,ko00001,ko00002,ko03041,ko03400
Hexe_geneID_BV898_18082	IR	NT	430675	1565.42	216120	8.10382	0.188622	42.9633	0	0	LIG1	33208|Metazoa	DNA ligase	DNA_ligase_A_C,DNA_ligase_A_M,DNA_ligase_A_N	NotTardiSpe	LIG1|DNA-ligase-1-3|NC_060943.1|NP_1275993.1	lig-1|DNA-ligase-1|CELE_C29A12.3|NC_003283.11|NP_741625.2	DNAlig1|DNA-ligase-1|Dmel_CG5602|NT_033778.4|NP_611843.2	BV898_18082|DNA-ligase-1|MTYJ01000337.1|OWA53661.1	LOC129585685|DNA-ligase-1-like|NW_026570238.1|XP_55334442.1	RvY_18763-1|hypothetical-protein|BDGG01000021.1|GAV09175.1	ko00000,ko00001,ko01000,ko03032,ko03400
Hexe_geneID_BV898_08059	IR	NT	92461.4	879.964	46670.7	6.7147	0.200748	33.4484	2.71923e-245	1.41201e-241	PARP2	33208|Metazoa	Poly ADP-ribose polymerase	PARP,PARP_reg,WGR,WWE	NotTardiSpe	PARP2|poly [ADP-ribose]-polymerase-2-2|NC_060938.1|NP_1036083.1	parp-1|Poly [ADP-ribose]-polymerase-1|CELE_Y71F9AL.18|NC_003279.8|NP_491072.1	Parp|Poly-(ADP-ribose)-polymerase|Dmel_CG40411|NT_033777.3|NP_1104452.1	BV898_08059|Poly-ADP-ribose]-polymerase-2|MTYJ01000055.1|OQV17931.1	LOC129588520|poly [ADP-ribose]-polymerase-2-like|NW_026570250.1|XP_55338742.1	RvY_08263-2|hypothetical-protein|BDGG01000003.1|GAU96892.1	ko00000,ko00001,ko00002,ko01000,ko03032,ko03036,ko03400
Hexe_geneID_BV898_18536	IR	NT	44080.7	1097.73	22589.2	5.32731	0.159977	33.3005	3.79552e-243	1.47816e-239	LIG4	NA	NA	NA	NotTardiSpe	LIG4|DNA-ligase-4-1|NC_060937.1|NP_996820.1	lig-1|DNA-ligase-1|CELE_C29A12.3|NC_003283.11|NP_741625.2	DNAlig4|DNA-ligase-4|Dmel_CG12176|NC_004354.4|NP_572907.1	BV898_18536|DNA-ligase-4|MTYJ01000372.1|OWA54118.1	LOC129587578|DNA-ligase-4-like|NW_026570245.1|XP_55337356.1	RvY_18881|hypothetical-protein|BDGG01000021.1|GAV09317.1	ko00000,ko00001,ko01000,ko03032,ko03400
Hexe_geneID_BV898_07590	IR	NT	262097	1674.54	131886	7.29049	0.232289	31.3855	3.195e-216	9.95435e-213	PARP3	33208|Metazoa	poly ADP-ribose polymerase	PARP,PARP_reg,WGR	NotTardiSpe	PARP3|protein-mono-ADP-ribosyltransferase-PARP3-X1|NC_060927.1|XP_54200797.1	parp-1|Poly [ADP-ribose]-polymerase-1|CELE_Y71F9AL.18|NC_003279.8|NP_491072.1	Parp|Poly-(ADP-ribose)-polymerase|Dmel_CG40411|NT_033777.3|NP_1104452.1	BV898_07590|Poly-ADP-ribose]-polymerase-3|MTYJ01000050.1|OQV18386.1	LOC129597599|protein-mono-ADP-ribosyltransferase-PARP3-like|NW_026570327.1|XP_55351197.1	RvY_18641-1|hypothetical-protein|BDGG01000020.1|GAV09037.1	ko00000,ko00001,ko00002,ko01000,ko03032,ko03036,ko03400
Hexe_geneID_BV898_07145	IR	NT	10989.4	117.628	5553.49	6.54345	0.209474	31.2375	3.29965e-214	8.56698e-211	NA	NA	NA	NA	NotTardiSpe	XRCC6|X-ray-repair-cross-complementing-protein-6-1|NC_060946.1|NP_1460.1	NA	NA	BV898_07145|hypothetical-protein|MTYJ01000045.1|OQV18892.1	LOC129602253|X-ray-repair-cross-complementing-protein-5-like|NW_026570593.1|XP_55357223.1	RvY_01573|Ku70|BDGG01000001.1|GAU88967.1	NA
Hexe_geneID_BV898_02637	IR	NT	63694.5	671.686	32183.1	6.56723	0.21175	31.0141	3.48402e-211	7.75345e-208	TK2	33208|Metazoa	deoxycytidine metabolic process	dNK	NotTardiSpe	TK2|thymidine-kinase-2-2|NC_060940.1|NP_1166114.1	NA	dnk|deoxyribonucleoside-kinaseA|Dmel_CG5452|NT_033777.3|NP_524399.1	BV898_02637|putative-Deoxynucleoside-kinase|MTYJ01000011.1|OQV23520.1	LOC129580812|deoxynucleoside-kinase-like-X2|NW_026570225.1|XP_55327468.1	RvY_08351|hypothetical-protein|BDGG01000003.1|GAU96988.1	ko00000,ko00001,ko01000
Hexe_geneID_BV898_14257	IR	NT	67586.4	275.195	33930.8	7.94131	0.259491	30.6034	1.10328e-205	2.14836e-202	TDR1	NA	NA	NA	TardiSpe	NA	NA	NA	BV898_10457|hypothetical-protein|MTYJ01000090.1|OQV15351.1	LOC129585012|pinin-like-X1|NW_026570235.1|XP_55333478.1	NA	NA
Hexe_geneID_BV898_17031	IR	NT	20745.1	161.306	10453.2	7.00363	0.235341	29.7595	1.30498e-194	2.25877e-191	BCS1L	33208|Metazoa	Belongs to the AAA ATPase family	AAA,BCS1_N	NotTardiSpe	BCS1L|mitochondrial-chaperone-BCS1-X1|NC_060926.1|XP_54199265.1	bcs-1|BCS1-like-protein|CELE_F54C9.6|NC_003280.10|NP_1022191.1	Bcs1|Bcs1-chaperoneB|Dmel_CG4908|NT_033779.5|NP_723532.1	BV898_17031|Mitochondrial-chaperone-BCS1|MTYJ01000275.1|OWA52580.1	LOC129593535|mitochondrial-chaperone-BCS1-like|NW_026570282.1|XP_55345872.1	RvY_03227|hypothetical-protein|BDGG01000001.1|GAU90868.1	ko00000,ko03029
Hexe_geneID_BV898_14774	IR	NT	86900.3	599.926	43750.1	7.17821	0.244414	29.369	1.36661e-189	2.1289e-186	PNKP	33208|Metazoa	Polynucleotide kinase 3-phosphatase	AAA_33,PNK3P	NotTardiSpe	PNKP|bifunctional-polynucleotide-phosphatase/kinase|NC_060943.1|NP_9185.2	F21D5.5|Uncharacterized-protein|CELE_F21D5.5|NC_003282.8|NP_501503.1	PNKP|polynucleotide-kinase-3-phosphatase|Dmel_CG9601|NT_033777.3|NP_649792.3	BV898_14774|Bifunctional-polynucleotide-phosphatase/kinase|MTYJ01000186.1|OWA50251.1	LOC129591928|uncharacterized-protein-F21D5.5-like|NW_026570269.1|XP_55343787.1	RvY_19109|hypothetical-protein|BDGG01000024.1|GAV09603.1	ko00000,ko01000,ko01009,ko03400
Hexe_geneID_BV898_13167	IR	NT	19411.3	387.494	9899.41	5.64608	0.19525	28.9171	7.27237e-184	1.0299e-180	XRCC6	33208|Metazoa	5-deoxyribose-5-phosphate lyase activity	Ku,Ku_C,Ku_N,SAP	NotTardiSpe	XRCC6|X-ray-repair-cross-complementing-protein-6-X1|NC_060946.1|XP_54181436.1	cku-70|ATP-dependent-DNA-helicase-2-subunit-1|CELE_Y47D3A.4|NC_003281.10|NP_499438.2	Irbp|inverted-repeat-binding-proteinA|Dmel_CG5247|NT_033777.3|NP_536773.1	BV898_13167|X-ray-repair-cross-complementing-protein-6|MTYJ01000141.1|OQV12605.1	LOC129602253|X-ray-repair-cross-complementing-protein-5-like|NW_026570593.1|XP_55357223.1	RvY_01573|Ku70|BDGG01000001.1|GAU88967.1	ko00000,ko00001,ko00002,ko03041,ko03400
Hexe_geneID_BV898_09437	IR	NT	38382.4	406.238	19394.3	6.56168	0.230172	28.5077	9.41112e-179	1.22172e-175	PCNA	33208|Metazoa	DNA polymerase processivity factor activity	PCNA_C,PCNA_N	NotTardiSpe	PCNA|proliferating-cell-nuclear-antigen|NC_060944.1|NP_872590.1	pcn-1|Proliferating-cell-nuclear-antigen|CELE_W03D2.4|NC_003282.8|NP_500466.3	PCNA|proliferating-cell-nuclear-antigenB|Dmel_CG9193|NT_033778.4|NP_995904.1	BV898_09437|Proliferating-cell-nuclear-antigen|MTYJ01000074.1|OQV16446.1	LOC129597057|proliferating-cell-nuclear-antigen-like|NW_026570320.1|XP_55350461.1	RvY_10246|hypothetical-protein|BDGG01000005.1|GAU99214.1	ko00000,ko00001,ko00002,ko03032,ko03400
Hexe_geneID_BV898_10478	IR	NT	112394	732.572	56563.5	7.26171	0.260168	27.9116	1.92675e-171	2.30884e-168	MACROH2A1	33208|Metazoa	Macro domain	Macro	NotTardiSpe	MACROH2A1|core-histone-macro-H2A.1-4|NC_060929.1|NP_1387332.1	his-3|Histone-H2A|CELE_T10C6.12|NC_003283.11|NP_507032.1	His2Av|histone-H2A-variantA|Dmel_CG5499|NT_033777.3|NP_524519.1	BV898_10478|Core-histone-macro-H2A.1|MTYJ01000090.1|OQV15372.1	LOC129591714|core-histone-macro-H2A.1-like|NW_026570267.1|XP_55343449.1	RvY_00439|hypothetical-protein|BDGG01000001.1|GAU87620.1	ko00000,ko00001,ko03036,ko04147
Hexe_geneID_BV898_12022	IR	NT	35009.4	701.595	17855.5	5.6402	0.204414	27.592	1.38867e-167	1.54519e-164	POLQ	33208|Metazoa	Polymerase DNA directed, theta	DEAD,DNA_pol_A,Helicase_C	NotTardiSpe	POLQ|DNA-polymerase-theta|NC_060927.1|NP_955452.3	polq-1|DNA-polymerase-theta|CELE_W03A3.2|NC_003281.10|NP_1367994.1	PolQ|DNA-polymerase-theta|Dmel_CG6019|NT_033777.3|NP_524333.1	BV898_12022|DNA-polymerase-theta|MTYJ01000116.1|OQV13803.1	LOC129595216|DNA-polymerase-theta-like|NW_026570295.1|XP_55348119.1	RvY_05862|hypothetical-protein|BDGG01000002.1|GAU94014.1	ko00000,ko01000,ko03400
Hexe_geneID_BV898_16499	IR	NT	2968.02	19.8068	1493.91	7.23865	0.265261	27.2888	5.76097e-164	5.98295e-161	NA	NA	NA	NA	NotTardiSpe	ADAMTS10|A-disintegrin-and-metalloproteinase-with-thrombospondin-motifs-10-X2|NC_060943.1|XP_54178236.1	gon-1|A-disintegrin-and-metalloproteinase-with-thrombospondin-motifs-gon-1|CELE_F25H8.3|NC_003282.8|NP_1359558.1	stl|stallE|Dmel_CG3622|NT_033778.4|NP_1246469.1	BV898_16499|hypothetical-protein|MTYJ01000249.1|OWA52041.1	LOC129590277|A-disintegrin-and-metalloproteinase-with-thrombospondin-motifs-19-like|NW_026570259.1|XP_55341403.1	RvY_10196|hypothetical-protein|BDGG01000005.1|GAU99157.1	NA
Hexe_geneID_BV898_17036	IR	NT	3118.47	91.8958	1605.18	5.08673	0.18817	27.0326	6.12302e-161	5.96153e-158	BCS1L	33208|Metazoa	BCS1_N	AAA,BCS1_N	NotTardiSpe	BCS1L|mitochondrial-chaperone-BCS1-X1|NC_060926.1|XP_54199265.1	bcs-1|BCS1-like-protein|CELE_F54C9.6|NC_003280.10|NP_1022191.1	Bcs1|Bcs1-chaperoneB|Dmel_CG4908|NT_033779.5|NP_723532.1	BV898_17036|putative-mitochondrial-chaperone-BCS1-B|MTYJ01000275.1|OWA52585.1	LOC129593535|mitochondrial-chaperone-BCS1-like|NW_026570282.1|XP_55345872.1	RvY_03227|hypothetical-protein|BDGG01000001.1|GAU90868.1	ko00000,ko03029
Hexe_geneID_BV898_16497	IR	NT	17078.1	191.281	8634.67	6.47994	0.241387	26.8446	9.75181e-159	8.9361e-156	RNF146	33208|Metazoa	WWE domain	WWE,zf-C3HC4_3	NotTardiSpe	RNF146|E3-ubiquitin-protein-ligase-RNF146-X2|NC_060930.1|XP_54212481.1	C55A6.1|E3-ubiquitin-protein-ligase|CELE_C55A6.1|NC_003283.11|NP_505917.2	Rnf146|ring-finger-protein-146G|Dmel_CG8786|NT_037436.4|NP_1137979.2	BV898_16497|hypothetical-protein|MTYJ01000249.1|OWA52040.1	LOC129597065|E3-ubiquitin-protein-ligase-rnf146-like|NW_026570320.1|XP_55350471.1	RvY_10198-1|hypothetical-protein|BDGG01000005.1|GAU99159.1	ko00000,ko01000,ko04121
Hexe_geneID_BV898_09662	IR	NT	8146.12	79.5391	4112.83	6.67388	0.251114	26.5771	1.25015e-155	1.08193e-152	NA	NA	NA	NA	NotTardiSpe	RBBP8|DNA-endonuclease-RBBP8-X1|NC_060942.1|XP_54174935.1	NA	Atg17|Autophagy-related-17B|Dmel_CG1347|NT_033777.3|NP_996156.1	BV898_09662|hypothetical-protein|MTYJ01000077.1|OQV16178.1	LOC129591836|DNA-endonuclease-RBBP8-like|NW_026570268.1|XP_55343639.1	RvY_12205|hypothetical-protein|BDGG01000007.1|GAV01501.1	NA
Hexe_geneID_BV898_06932	IR	NT	8846.69	91.0148	4468.85	6.60426	0.258953	25.5037	1.79382e-143	1.47074e-140	NA	NA	NA	NA	TardiSpe	NA	NA	NA	BV898_06932|hypothetical-protein|MTYJ01000043.1|OQV19080.1	NA	RvY_15797-2|hypothetical-protein|BDGG01000012.1|GAV05706.1	NA
Hexe_geneID_BV898_01286	IR	NT	35672	898.06	18285	5.31191	0.212477	24.9999	6.12614e-138	4.77165e-135	NAPRT	33208|Metazoa	activity. It is involved in the biological process described with	NAPRTase	NotTardiSpe	NAPRT|nicotinate-phosphoribosyltransferase-1|NC_060932.1|NP_660202.3	nprt-1|Nicotinate-phosphoribosyltransferase|CELE_Y54G2A.17|NC_003282.8|NP_1380099.1	Naprt|nicotinate-phosphoribosyltransferaseA|Dmel_CG3714|NT_033779.5|NP_722961.1	BV898_01286|Nicotinate-phosphoribosyltransferase|MTYJ01000004.1|OQV25078.1	LOC129597706|nicotinate-phosphoribosyltransferase-like|NW_026570328.1|XP_55351332.1	RvY_01173|hypothetical-protein|BDGG01000001.1|GAU88481.1	ko00000,ko00001,ko01000
Hexe_geneID_BV898_03941	IR	NT	9407.35	86.7584	4747.06	6.75521	0.284055	23.7814	5.20848e-125	3.8637e-122	NA	33090|Viridiplantae	histone H3	Histone	NotTardiSpe	H3-3B|histone-H3.3-X1|NC_060941.1|XP_54171865.1	his-2|Histone-H3|CELE_T10C6.13|NC_003283.11|NP_507033.1	His3.3B|histone-H3.3BC|Dmel_CG8989|NC_004354.4|NP_788892.1	BV898_03941|hypothetical-protein|MTYJ01000019.1|OQV22096.1	LOC129589371|putative-histone-H3.3-like-type-3-X2|NW_026570254.1|XP_55340086.1	RvY_11615|hypothetical-protein|BDGG01000006.1|GAV00819.1	ko00000,ko00001,ko03036,ko04147
Hexe_geneID_BV898_08674	IR	NT	2373.57	78.5973	1226.09	4.91526	0.207386	23.701	3.52128e-124	2.49338e-121	NA	NA	NA	NA	NotTardiSpe	IGFALS|insulin-like-growth-factor-binding-protein-complex-acid-labile-subunit-1-precursor|NC_060940.1|NP_1139478.1	lron-1|LRRCT-domain-containing-protein|CELE_C44H4.1|NC_003284.9|NP_510424.4	rdo|reduced-ocelliA|Dmel_CG15151|NT_033779.5|NP_609861.1	BV898_08674|putative-Insulin-like-growth-factor-binding-protein-complex-acid-labile-subunit|MTYJ01000063.1|OQV17276.1	LOC129602644|SLIT-and-NTRK-like-protein-5|NW_026570224.1|XP_55357700.1	RvY_18379|hypothetical-protein|BDGG01000018.1|GAV08725.1	NA
Hexe_geneID_BV898_06221	IR	NT	15111.4	453.628	7782.51	5.05802	0.22431	22.5493	1.36569e-112	9.24988e-110	RRM2	33208|Metazoa	Ribonucleoside-diphosphate reductase subunit	Ribonuc_red_sm	NotTardiSpe	RRM2|ribonucleoside-diphosphate-reductase-subunit-M2-2|NC_060926.1|NP_1025.1	rnr-2|Ribonucleoside-diphosphate-reductase-small-chain|CELE_C03C10.3|NC_003281.10|NP_497821.1	RnrS|ribonucleoside-diphosphate-reductase-small-subunit|Dmel_CG8975|NT_033778.4|NP_525111.1	BV898_06221|Ribonucleoside-diphosphate-reductase-subunit-M2|MTYJ01000036.1|OQV19679.1	LOC129583700|ribonucleoside-diphosphate-reductase-subunit-M2-B-like-X1|NW_026570231.1|XP_55331605.1	RvY_16758|hypothetical-protein|BDGG01000014.1|GAV06837.1	ko00000,ko00001,ko00002,ko01000,ko03400
Hexe_geneID_BV898_00321	IR	NT	19890.1	562.772	10226.4	5.14297	0.234872	21.8969	2.77993e-106	1.80441e-103	RAD51	33208|Metazoa	DNA repair protein RAD51 homolog	HHH_5,Rad51	NotTardiSpe	RAD51|DNA-repair-protein-RAD51-homolog-1-X2|NC_060939.1|XP_54234544.1	rad-51|DNA-repair-protein-RAD51-homolog|CELE_Y43C5A.6|NC_003282.8|NP_1379410.1	spn-A|spindle-AA|Dmel_CG7948|NT_033777.3|NP_524583.1	BV898_00321|DNA-repair-protein-RAD51-like-protein-1|MTYJ01000001.1|OQV26202.1	LOC129587728|DNA-repair-protein-RAD51-homolog-A-like|NW_026570246.1|XP_55337580.1	RvY_05095|Rad51a|BDGG01000002.1|GAU93108.1	ko00000,ko00001,ko03400,ko04121,ko04131
Hexe_geneID_BV898_10457	IR	NT	43528	1.48124	21764.7	14.8229	0.714956	20.7326	1.75923e-95	1.09621e-92	DDR1	NA	NA	NA	TardiSpe	NA	NA	NA	BV898_10457|hypothetical-protein|MTYJ01000090.1|OQV15351.1	NA	NA	NA
Hexe_geneID_BV898_04045	IR	NT	11661.4	442.494	6051.96	4.72012	0.228793	20.6306	1.45978e-94	8.74634e-92	NA	NA	NA	NA	NotTardiSpe	DCUN1D4|DCN1-like-protein-4-X2|NC_060928.1|XP_54205351.1	dcn-1|Defective-in-cullin-neddylation-protein-1|CELE_H38K22.2|NC_003281.10|NP_1379250.1	SCCRO4|squamous-cell-carcinoma-related-oncogene-4B|Dmel_CG6597|NT_037436.4|NP_730510.2	BV898_04045|putative-DCN1-like-protein-4|MTYJ01000019.1|OQV22196.1	LOC129581302|DCN1-like-protein-4-X1|NW_026570225.1|XP_55328264.1	RvY_05812|hypothetical-protein|BDGG01000002.1|GAU93961.1	NA
Hexe_geneID_BV898_10564	IR	NT	1930.05	6.58162	968.317	8.2402	0.406225	20.2848	1.75164e-91	1.01063e-88	PPM1B	33208|Metazoa	Protein phosphatase 1B isoform X1	PP2C,PP2C_C	NotTardiSpe	PPM1B|protein-phosphatase-1B-X1|NC_060926.1|XP_54198656.1	ppm-1.A|Protein-phosphatase-ppm-1.A|CELE_F25D1.1|NC_003283.11|NP_1122929.1	alph|alphabetD|Dmel_CG1906|NT_033777.3|NP_733297.1	BV898_10564|Protein-phosphatase-1B|MTYJ01000092.1|OQV15179.1	LOC129586881|protein-phosphatase-1B-like|NW_026570242.1|XP_55336337.1	RvY_11117|hypothetical-protein|BDGG01000006.1|GAV00235.1	ko00000,ko00001,ko01000,ko01009
Hexe_geneID_BV898_10406	IR	NT	29907.1	1753.47	15830.3	4.09249	0.206281	19.8394	1.36053e-87	7.56943e-85	NA	NA	NA	NA	TardiSpe	NA	NA	NA	BV898_10406|hypothetical-protein|MTYJ01000089.1|OQV15396.1	LOC129581251|uncharacterized-protein-LOC129581251|NW_026570225.1|XP_55328195.1	RvY_01833|hypothetical-protein|BDGG01000001.1|GAU89264.1	NA
Hexe_geneID_BV898_02009	IR	NT	4706.94	192.093	2449.52	4.61394	0.238969	19.3077	4.6309e-83	2.48759e-80	BCS1L	33208|Metazoa	BCS1_N	AAA,BCS1_N	NotTardiSpe	BCS1L|mitochondrial-chaperone-BCS1-c|NC_060926.1|NP_1361015.1	bcs-1|BCS1-like-protein|CELE_F54C9.6|NC_003280.10|NP_1022191.1	Bcs1|Bcs1-chaperoneB|Dmel_CG4908|NT_033779.5|NP_723532.1	BV898_02009|putative-Mitochondrial-chaperone-BCS1|MTYJ01000008.1|OQV24055.1	LOC129593535|mitochondrial-chaperone-BCS1-like|NW_026570282.1|XP_55345872.1	RvY_03227|hypothetical-protein|BDGG01000001.1|GAU90868.1	ko00000,ko03029
Hexe_geneID_BV898_13865	IR	NT	1897.73	41.9494	969.84	5.49722	0.284973	19.2903	6.47718e-83	3.36338e-80	NA	NA	NA	NA	NotTardiSpe	NA	NA	NA	BV898_13865|hypothetical-protein|MTYJ01000160.1|OQV11809.1	NA	NA	NA
Hexe_geneID_BV898_05933	IR	NT	7374.98	583.183	3979.08	3.6607	0.190633	19.2029	3.49878e-82	1.7582e-79	NA	NA	NA	NA	TardiSpe	NA	NA	NA	BV898_05933|hypothetical-protein|MTYJ01000033.1|OQV20141.1	NA	NA	NA
Hexe_geneID_BV898_02636	IR	NT	33134.3	2852.83	17993.6	3.53779	0.18503	19.1202	1.7161e-81	8.35421e-79	EIF5B	33208|Metazoa	Translation-initiation factor 2	GTP_EFTU,GTP_EFTU_D2,IF-2	NotTardiSpe	EIF5B|eukaryotic-translation-initiation-factor-5B|NC_060926.1|NP_56988.3	iffb-1|Eukaryotic-translation-initiation-factor-5B|CELE_Y54F10BM.2|NC_003281.10|NP_497536.2	eIF5B|eukaryotic-translation-initiation-factor-5BB|Dmel_CG10840|NT_037436.4|NP_651974.1	BV898_02636|Eukaryotic-translation-initiation-factor-5B|MTYJ01000011.1|OQV23519.1	LOC129598290|elongation-factor-like-GTPase-1|NW_026570339.1|XP_55352090.1	RvY_08352|hypothetical-protein|BDGG01000003.1|GAU96989.1	ko00000,ko00001,ko03012,ko04121
Hexe_geneID_BV898_15820	IR	NT	1761.28	5.16835	883.222	8.42467	0.44673	18.8585	2.50079e-79	1.18052e-76	PLAU	33208|Metazoa	regulation of smooth muscle cell-matrix adhesion	Kringle,Trypsin	NotTardiSpe	PRSS36|polyserase-2-X2|NC_060940.1|XP_54235659.1	svh-1|Serine-protease-svh-1|CELE_C07G1.1|NC_003282.8|NP_501379.2	CG13430|uncharacterized-proteinA|Dmel_CG13430|NT_033778.4|NP_1027442.1	BV898_15820|hypothetical-protein|MTYJ01000222.1|OWA51333.1	LOC129584587|tryptase-like-X1|NW_026570234.1|XP_55332785.1	RvY_07736|hypothetical-protein|BDGG01000003.1|GAU96266.1	ko00000,ko00001,ko00536,ko01000,ko01002
Hexe_geneID_BV898_05956	IR	NT	23199.5	503.429	11851.5	5.52586	0.30188	18.3048	7.57531e-75	3.47083e-72	NA	NA	NA	NA	NotTardiSpe	BARD1|BRCA1-associated-RING-domain-protein-1-2|NC_060926.1|NP_1269472.1	unc-44|Uncharacterized-protein|CELE_B0350.2|NC_003282.8|NP_1367345.1	Ank2|ankyrin-2AA|Dmel_CG42734|NT_037436.4|NP_1286972.1	BV898_05956|putative-Protein-BREAST-CANCER-SUSCEPTIBILITY-1-like-protein|MTYJ01000034.1|OQV19950.1	LOC129597938|neurofilament-heavy-polypeptide-like|NW_026570332.1|XP_55351615.1	RvY_16415|hypothetical-protein|BDGG01000013.1|GAV06416.1	NA
Hexe_geneID_BV898_02010	IR	NT	7320.05	353.402	3836.73	4.37213	0.241252	18.1227	2.11067e-73	9.39428e-71	BCS1L	33208|Metazoa	BCS1_N	AAA,BCS1_N	NotTardiSpe	BCS1L|mitochondrial-chaperone-BCS1-X1|NC_060926.1|XP_54199265.1	bcs-1|BCS1-like-protein|CELE_F54C9.6|NC_003280.10|NP_1022191.1	Bcs1|Bcs1-chaperoneB|Dmel_CG4908|NT_033779.5|NP_723532.1	BV898_02010|putative-mitochondrial-chaperone-BCS1-B|MTYJ01000008.1|OQV24056.1	LOC129593535|mitochondrial-chaperone-BCS1-like|NW_026570282.1|XP_55345872.1	RvY_03227|hypothetical-protein|BDGG01000001.1|GAU90868.1	ko00000,ko03029
Hexe_geneID_BV898_11662	IR	NT	37008.6	1099.65	19054.1	5.07272	0.281734	18.0054	1.76872e-72	7.65366e-70	XRCC1	NA	NA	NA	NotTardiSpe	XRCC1|DNA-repair-protein-XRCC1|NC_060943.1|NP_6288.2	fcp-1|RNA-polymerase-II-subunit-A-C-terminal-domain-phosphatase|CELE_F36F2.6|NC_003279.8|NP_492423.2	XRCC1|XRCC1|Dmel_CG4208|NC_004354.4|NP_572217.1	BV898_11662|putative-DNA-repair-protein-XRCC1|MTYJ01000109.1|OQV14190.1	LOC129585714|DNA-repair-protein-XRCC1-like-X1|NW_026570238.1|XP_55334488.1	RvY_00684|hypothetical-protein|BDGG01000001.1|GAU87896.1	ko00000,ko00001,ko00002,ko03400
Hexe_geneID_BV898_11453	IR	NT	19100.8	699.6	9900.2	4.77091	0.265028	18.0015	1.89566e-72	7.98125e-70	NA	1117|Cyanobacteria	SMART von Willebrand factor, type A	VWA,VWA_2	NotTardiSpe	NA	fbn-1|FiBrilliN-homolog|CELE_ZK783.1|NC_003281.10|NP_1263716.1	NA	BV898_11453|hypothetical-protein|MTYJ01000106.1|OQV14335.1	NA	NA	-
Hexe_geneID_BV898_09370	IR	NT	3460	404.123	1932.06	3.0986	0.172662	17.946	5.15493e-72	2.11325e-69	KIF3B	33208|Metazoa	Belongs to the TRAFAC class myosin-kinesin ATPase superfamily. Kinesin family	Kinesin	NotTardiSpe	KIF3B|kinesin-like-protein-KIF3B-X1|NC_060944.1|XP_54180204.1	klp-11|Kinesin-like-protein|CELE_F20C5.2|NC_003282.8|NP_1369897.1	Klp68D|Kinesin-like-protein-at-68DA|Dmel_CG7293|NT_037436.4|NP_524029.2	BV898_09370|Kinesin-like-protein-KIF3B|MTYJ01000073.1|OQV16533.1	LOC129595627|kinesin-like-protein-KIF3B|NW_026570300.1|XP_55348661.1	RvY_13848|hypothetical-protein|BDGG01000009.1|GAV03422.1	ko00000,ko04812
Hexe_geneID_BV898_12881	IR	NT	15614.1	1250.41	8432.24	3.64259	0.208583	17.4635	2.71608e-68	1.0849e-65	bglX	201174|Actinobacteria	hydrolase, family 3	Fn3-like,Glyco_hydro_3,Glyco_hydro_3_C	NotTardiSpe	NA	NA	NA	BV898_12881|Periplasmic-beta-glucosidase|MTYJ01000135.1|OQV12861.1	NA	RvY_12142|hypothetical-protein|BDGG01000007.1|GAV01429.1	ko00000,ko00001,ko01000
Hexe_geneID_BV898_05766	IR	NT	1607.35	2.66455	805.009	9.21643	0.538518	17.1144	1.1586e-65	4.51216e-63	NA	35493|Streptophyta	Chitinase class I	Glyco_hydro_19	NotTardiSpe	NA	NA	NA	BV898_05766|hypothetical-protein|MTYJ01000032.1|OQV20210.1	LOC129596376|uncharacterized-protein-LOC129596376|NW_026570223.1|XP_55349616.1	RvY_04444|hypothetical-protein|BDGG01000002.1|GAU92351.1	ko00000,ko00001,ko01000
Hexe_geneID_BV898_17839	IR	NT	2446.05	77.2809	1261.67	4.98379	0.292783	17.0221	5.631e-65	2.1395e-62	NA	NA	NA	NA	TardiSpe	NA	NA	NA	BV898_17839|hypothetical-protein|MTYJ01000319.1|OWA53410.1	LOC129596501|uncharacterized-protein-LOC129596501|NW_026570311.1|XP_55349774.1	RvY_08007|hypothetical-protein|BDGG01000003.1|GAU96579.1	NA
Hexe_geneID_BV898_16700	IR	NT	6937.11	867.96	3902.54	2.99824	0.177376	16.9033	4.25281e-64	1.57739e-61	NA	NA	NA	NA	NotTardiSpe	TTC14|tetratricopeptide-repeat-protein-14-X3|NC_060927.1|XP_54201295.1	sti-1|Stress-induced-phosphoprotein-1|CELE_R09E12.3|NC_003283.11|NP_1367444.1	CG6621|uncharacterized-proteinB|Dmel_CG6621|NT_033777.3|NP_1189210.1	BV898_16700|putative-Tetratricopeptide-repeat-protein-14|MTYJ01000258.1|OWA52241.1	LOC129592080|tetratricopeptide-repeat-protein-14-like-X1|NW_026570223.1|XP_55344004.1	RvY_02576|hypothetical-protein|BDGG01000001.1|GAU90110.1	NA
Hexe_geneID_BV898_10264	IR	NT	34021.8	2524.51	18273.2	3.75217	0.223503	16.788	2.98919e-63	1.08292e-60	AMNP-like	NA	NA	NA	NotTardiSpe	NA	NA	NA	BV898_10264|hypothetical-protein|MTYJ01000087.1|OQV15542.1	LOC129583422|uncharacterized-protein-LOC129583422|NW_026570230.1|XP_55331186.1	RvY_01081|hypothetical-protein|BDGG01000001.1|GAU88371.1	NA
Hexe_geneID_BV898_20143	IR	NT	2817.99	66.3771	1442.18	5.40544	0.322672	16.7521	5.46282e-63	1.93409e-60	NA	NA	NA	NA	NA	NA	NA	NA	NA	NA	NA	NA
Hexe_geneID_BV898_09594	IR	NT	25575.5	2078.7	13827.1	3.6211	0.216222	16.7471	5.94291e-63	2.0573e-60	NA	33208|Metazoa	neurotransmitter:sodium symporter activity	SNF	NotTardiSpe	SLC6A7|sodium-dependent-proline-transporter|NC_060929.1|NP_55043.2	dat-1|Sodium-dependent-dopamine-transporter|CELE_T23G5.5|NC_003281.10|NP_499043.1	GlyT|glycine-transporter|Dmel_CG5549|NT_033778.4|NP_611836.2	BV898_09594|Sodium--and-chloride-dependent-glycine-transporter-1|MTYJ01000076.1|OQV16286.1	LOC129599146|sodium--and-chloride-dependent-GABA-transporter-1-like-X2|NW_026570359.1|XP_55353266.1	RvY_17028|hypothetical-protein|BDGG01000014.1|GAV07153.1	ko00000,ko02000
Hexe_geneID_BV898_11349	IR	NT	1384.58	139.577	762.081	3.31088	0.198023	16.7196	9.42716e-63	3.19253e-60	NA	NA	NA	NA	NotTardiSpe	PIRT|phosphoinositide-interacting-protein|NC_060941.1|NP_1094857.1	NA	NA	BV898_11349|hypothetical-protein|MTYJ01000104.1|OQV14509.1	LOC129591917|uncharacterized-protein-LOC129591917|NW_026570269.1|XP_55343770.1	RvY_15042|hypothetical-protein|BDGG01000011.1|GAV04821.1	NA
Hexe_geneID_BV898_03002	IR	NT	592.577	10.5374	301.557	5.81338	0.35526	16.3638	3.47013e-60	1.15017e-57	NA	NA	NA	NA	TardiSpe	NA	NA	NA	BV898_03002|hypothetical-protein|MTYJ01000014.1|OQV22950.1	NA	NA	NA
Hexe_geneID_BV898_06508	IR	NT	7166.91	645.559	3906.23	3.47268	0.214084	16.2212	3.57383e-59	1.1389e-56	NA	4751|Fungi	Domain of unknown function DUF4419	DUF4419	NotTardiSpe	NA	NA	NA	BV898_06508|hypothetical-protein|MTYJ01000038.1|OQV19521.1	NA	NA	-
Hexe_geneID_BV898_06951	IR	NT	15434.4	1752.67	8593.53	3.13875	0.193499	16.221	3.58235e-59	1.1389e-56	EIF2B5	33208|Metazoa	Eukaryotic translation initiation factor 2B, subunit 5 epsilon	Hexapep,NTP_transferase,W2	NotTardiSpe	EIF2B5|translation-initiation-factor-eIF-2B-subunit-epsilon-X1|NC_060927.1|XP_54204255.1	eif-2Bgamma|putative-translation-initiation-factor-eIF-2B-subunit-gamma|CELE_C15F1.4|NC_003280.10|NP_495428.1	eIF2Bepsilon|eukaryotic-translation-initiation-factor-2B-subunit-epsilonB|Dmel_CG3806|NC_004354.4|NP_996329.1	BV898_06951|Translation-initiation-factor-eIF-2B-subunit-epsilon|MTYJ01000043.1|OQV19096.1	LOC129594378|translation-initiation-factor-eIF-2B-subunit-epsilon-like|NW_026570287.1|XP_55347031.1	RvY_13396|hypothetical-protein|BDGG01000008.1|GAV02889.1	ko00000,ko00001,ko03012
Hexe_geneID_BV898_06497	IR	NT	8581.74	1410.09	4995.92	2.60553	0.163442	15.9416	3.2567e-57	1.01466e-54	NA	4751|Fungi	Domain of unknown function DUF4419	DUF4419	NotTardiSpe	NA	NA	NA	BV898_06497|hypothetical-protein|MTYJ01000038.1|OQV19509.1	NA	NA	-
Hexe_geneID_BV898_12244	IR	NT	604.548	37.8376	321.193	3.99645	0.254115	15.7269	9.89208e-56	3.02154e-53	NA	NA	NA	NA	TardiSpe	NA	NA	NA	BV898_12244|hypothetical-protein|MTYJ01000122.1|OQV13496.1	NA	NA	NA
Hexe_geneID_BV898_03839	IR	NT	1389.11	137.863	763.485	3.3315	0.213611	15.5961	7.74054e-55	2.31889e-52	PDRG1	33208|Metazoa	P53 and DNA damage-regulated protein 1	Prefoldin_2	NotTardiSpe	PDRG1|p53-and-DNA-damage-regulated-protein-1|NC_060944.1|NP_110442.1	NA	Pdrg1|Pdrg1-prefoldin-like-subunit|Dmel_CG15863|NT_033778.4|NP_610538.1	BV898_03839|putative-p53-and-DNA-damage-regulated-protein-1|MTYJ01000018.1|OQV22342.1	LOC129584017|p53-and-DNA-damage-regulated-protein-1-like|NW_026570222.1|XP_55332077.1	RvY_15422|hypothetical-protein|BDGG01000012.1|GAV05264.1	-
Hexe_geneID_BV898_15239	IR	NT	54297.6	5947.92	30122.8	3.19043	0.205282	15.5417	1.81054e-54	5.32161e-52	NA	2759|Eukaryota	cell redox homeostasis	Thioredoxin	NotTardiSpe	TXN|thioredoxin-1|NC_060933.1|NP_3320.2	trx-1|Thioredoxin-1|CELE_B0228.5|NC_003280.10|NP_1021886.1	Trx-2|thioredoxin-2B|Dmel_CG31884|NT_033779.5|NP_723475.1	BV898_15239|putative-Peptide-N(4)-(N-acetyl-beta-glucosaminyl)asparagine-amidase|MTYJ01000201.1|OWA50732.1	LOC129595920|thioredoxin-2-like|NW_026570304.1|XP_55349028.1	RvY_10798|hypothetical-protein|BDGG01000005.1|GAU99858.1	ko00000,ko00001,ko03110
Hexe_geneID_BV898_06112	IR	NT	17554.2	1144.97	9349.59	3.9385	0.254613	15.4685	5.65719e-54	1.632e-51	NA	33208|Metazoa	It is involved in the biological process described with	Ribosomal_L7Ae	NotTardiSpe	GADD45A|growth-arrest-and-DNA-damage-inducible-protein-GADD45-alpha-1|NC_060925.1|NP_1915.1	NA	Gadd45|growth-arrest-and-DNA-damage-inducible-45|Dmel_CG11086|NT_033778.4|NP_610264.1	BV898_06112|hypothetical-protein|MTYJ01000035.1|OQV19841.1	LOC129602784|uncharacterized-protein-LOC129602784|NW_026570224.1|XP_55357910.1	RvY_06697|hypothetical-protein|BDGG01000003.1|GAU95008.1	ko00000,ko00001,ko03036
Hexe_geneID_BV898_10530	IR	NT	13764.8	1229.05	7496.95	3.48555	0.225638	15.4476	7.83577e-54	2.21937e-51	NA	NA	NA	NA	TardiSpe	NA	NA	NA	BV898_10530|hypothetical-protein|MTYJ01000091.1|OQV15299.1	LOC129599386|uncharacterized-protein-LOC129599386|NW_026570364.1|XP_55353585.1	RvY_08144|hypothetical-protein|BDGG01000003.1|GAU96745.1	NA
Hexe_geneID_BV898_07406	IR	NT	2408.51	262.469	1335.49	3.19661	0.207651	15.3942	1.79145e-53	4.98343e-51	ERI1	33208|Metazoa	EXOIII	RNase_T,SAP	NotTardiSpe	ERI1|3-5-exoribonuclease-1-X3|NC_060932.1|XP_54217443.1	eri-1|3-5-exonuclease-eri-1|CELE_T07A9.5|NC_003282.8|NP_741293.1	Snp|snipperG|Dmel_CG44248|NT_033778.4|NP_726151.3	BV898_07406|putative-3-5-exoribonuclease-1|MTYJ01000048.1|OQV18580.1	LOC129581586|3-5-exoribonuclease-1-like-X1|NW_026570226.1|XP_55328731.1	RvY_10630|hypothetical-protein|BDGG01000005.1|GAU99669.1	ko00000,ko01000,ko03019,ko03036
Hexe_geneID_BV898_13869	IR	NT	570.413	13.7579	292.085	5.3682	0.351456	15.2742	1.13653e-52	3.10611e-50	NA	NA	NA	NA	NotTardiSpe	NA	NA	NA	BV898_13869|hypothetical-protein|MTYJ01000160.1|OQV11813.1	NA	NA	NA
Hexe_geneID_BV898_00230	IR	NT	20783.4	2350.03	11566.7	3.14467	0.207817	15.1319	9.97399e-52	2.67888e-49	ABLIM3	33208|Metazoa	binding. It is involved in the biological process described with cytoskeleton organization	AbLIM_anchor,LIM,VHP	NotTardiSpe	ABLIM3|actin-binding-LIM-protein-3-7|NC_060929.1|NP_1357347.1	unc-115|Uncharacterized-protein|CELE_F09B9.2|NC_003284.9|NP_1024542.1	Unc-115a|uncoordinated-115aJ|Dmel_CG31352|NT_033777.3|NP_1163575.2	BV898_00230|hypothetical-protein|MTYJ01000001.1|OQV26105.1	LOC129584256|dematin-like-X2|NW_026570233.1|XP_55332351.1	RvY_03898-2|hypothetical-protein|BDGG01000002.1|GAU91689.1	ko00000,ko00001
Hexe_geneID_BV898_18922	IR	NT	1093.34	46.4771	569.909	4.55645	0.30346	15.015	5.85782e-51	1.54666e-48	NA	NA	NA	NA	NotTardiSpe	TMEM151B|transmembrane-protein-151B|NC_060930.1|NP_1131032.1	ZK1067.4|Transmembrane-protein-151-homolog|CELE_ZK1067.4|NC_003280.10|NP_495963.2	NA	BV898_18922|hypothetical-protein|MTYJ01000417.1|OWA54522.1	LOC129590978|transmembrane-protein-151-homolog|NW_026570263.1|XP_55342421.1	RvY_12185|hypothetical-protein|BDGG01000007.1|GAV01479.1	NA
Hexe_geneID_BV898_18081	IR	NT	4680.3	615.387	2647.85	2.92736	0.195064	15.0072	6.58451e-51	1.70956e-48	NA	NA	NA	NA	NotTardiSpe	HYCC1|hyccin-X1|NC_060931.1|XP_54215235.1	D1069.3|Uncharacterized-protein|CELE_D1069.3|NC_003280.10|NP_1022050.1	Hyccin|hyccinA|Dmel_CG6406|NT_033778.4|NP_725714.1	BV898_18081|hypothetical-protein|MTYJ01000337.1|OWA53660.1	LOC129585872|hyccin-2-like|NW_026570238.1|XP_55334737.1	RvY_00693|hypothetical-protein|BDGG01000001.1|GAU87907.1	NA
Hexe_geneID_BV898_09371	IR	NT	1498.29	178.373	838.331	3.06851	0.204884	14.9768	1.04119e-50	2.65896e-48	NA	NA	NA	NA	NotTardiSpe	TERT|telomerase-reverse-transcriptase-1|NC_060929.1|NP_937983.2	ego-1|RNA-directed-RNA-polymerase|CELE_F26A3.3|NC_003279.8|NP_492132.1	NA	BV898_09371|putative-Telomerase-reverse-transcriptase|MTYJ01000073.1|OQV16534.1	LOC129602514|telomerase-reverse-transcriptase-like-X2|NW_026570756.1|XP_55357519.1	RvY_15035|telomerase|BDGG01000011.1|GAV04814.1	NA
Hexe_geneID_BV898_03840	IR	NT	374.281	13.3224	193.802	4.81726	0.322878	14.9197	2.45241e-50	6.16187e-48	NA	NA	NA	NA	TardiSpe	NA	NA	NA	BV898_03840|hypothetical-protein|MTYJ01000018.1|OQV22343.1	NA	NA	NA
Hexe_geneID_BV898_14258	IR	NT	8534.25	1756.72	5145.49	2.28019	0.153087	14.8948	3.56395e-50	8.81259e-48	NA	NA	NA	NA	NotTardiSpe	SHOC2|leucine-rich-repeat-protein-SHOC-2-X2|NC_060934.1|XP_54222809.1	soc-2|Leucine-rich-repeat-protein-soc-2|CELE_AC7.2|NC_003282.8|NP_1021259.1	Sur-8|Sur-8A|Dmel_CG5407|NT_033777.3|NP_732231.2	BV898_14258|Leucine-rich-repeat-protein-SHOC-2|MTYJ01000171.1|OQV11462.1	LOC129585103|leucine-rich-repeat-protein-SHOC-2-like-X1|NW_026570235.1|XP_55333620.1	RvY_11589|hypothetical-protein|BDGG01000006.1|GAV00789.1	NA
Hexe_geneID_BV898_05048	IR	NT	10065	1066.84	5565.93	3.23753	0.217489	14.8859	4.06795e-50	9.90164e-48	sno	33208|Metazoa	C-terminal domain on Strawberry notch homologue	AAA_34,Helicase_C_4	NotTardiSpe	SBNO2|protein-strawberry-notch-homolog-2-1|NC_060943.1|NP_55778.2	let-765|Protein-strawberry-notch-homolog|CELE_F20H11.2|NC_003281.10|NP_498455.2	sno|strawberry-notchA|Dmel_CG44436|NC_004354.4|NP_511144.2	BV898_05048|Protein-strawberry-notch-like-protein-1|MTYJ01000026.1|OQV20973.1	LOC129584597|protein-strawberry-notch-homolog-1-like|NW_026570234.1|XP_55332800.1	RvY_03461-1|hypothetical-protein|BDGG01000002.1|GAU91147.1	-
Hexe_geneID_BV898_14775	IR	NT	3178.52	124.451	1651.49	4.67556	0.318193	14.6941	7.03247e-49	1.68541e-46	NDUFAF6	33208|Metazoa	Transferase activity. It is involved in the biological process described with biosynthetic process	SQS_PSY	NotTardiSpe	NDUFAF6|NADH-dehydrogenase-(ubiquinone)-complex-I,-assembly-factor-6-1-precursor|NC_060932.1|NP_689629.2	B0334.5|Uncharacterized-protein|CELE_B0334.5|NC_003280.10|NP_1369891.1	sicily|severe-impairment-of-CI-with-lengthened-youthA|Dmel_CG15738|NC_004354.4|NP_572765.1	BV898_14775|NADH-dehydrogenase-(ubiquinone)-complex-I,-assembly-factor-6|MTYJ01000186.1|OWA50252.1	LOC129591929|NADH-dehydrogenase-(ubiquinone)-complex-I,-assembly-factor-6-like|NW_026570269.1|XP_55343788.1	RvY_19102|hypothetical-protein|BDGG01000024.1|GAV09596.1	ko00000,ko00001,ko03029
Hexe_geneID_BV898_13643	IR	NT	12798.5	2015.78	7407.15	2.66652	0.181791	14.6681	1.03265e-48	2.43737e-46	PRPF39	33208|Metazoa	It is involved in the biological process described with mRNA processing	Suf	NotTardiSpe	PRPF39|pre-mRNA-processing-factor-39|NC_060938.1|NP_60392.3	prp-39|uncharacterized-protein|CELE_F25B4.5|NC_003283.11|NP_504495.1	Prp39|pre-mRNA-processing-factor-39C|Dmel_CG1646|NT_033777.3|NP_788753.1	BV898_13643|Pre-mRNA-processing-factor-39|MTYJ01000154.1|OQV12084.1	LOC129593994|pre-mRNA-processing-factor-39-like-X1|NW_026570285.1|XP_55346516.1	RvY_04447-1|hypothetical-protein|BDGG01000002.1|GAU92355.1	ko00000,ko03041
Hexe_geneID_BV898_12027	IR	NT	50401.9	11866.9	31134.4	2.08652	0.142521	14.64	1.55955e-48	3.62607e-46	NA	NA	NA	NA	TardiSpe	NA	NA	NA	BV898_12027|hypothetical-protein|MTYJ01000116.1|OQV13808.1	LOC129583513|spidroin-2-like-X3|NW_026570231.1|XP_55331299.1	RvY_00459-1|hypothetical-protein|BDGG01000001.1|GAU87644.1	NA
Hexe_geneID_BV898_15819	IR	NT	2419.26	144.255	1281.76	4.06998	0.278822	14.597	2.93372e-48	6.7208e-46	NA	NA	NA	NA	NotTardiSpe	PLAAT1|phospholipase-A-and-acyltransferase-1-X5|NC_060927.1|XP_54203332.1	NA	NA	BV898_15819|hypothetical-protein|MTYJ01000222.1|OWA51332.1	LOC129585821|uncharacterized-protein-LOC129585821|NW_026570238.1|XP_55334679.1	RvY_01250-1|hypothetical-protein|BDGG01000001.1|GAU88569.1	NA
Hexe_geneID_BV898_13877	IR	NT	846.667	12.1327	429.4	6.1288	0.424328	14.4436	2.75234e-47	6.21391e-45	NA	NA	NA	NA	NotTardiSpe	NA	C03B1.10|Uncharacterized-protein|CELE_C03B1.10|NC_003284.9|NP_509066.2	NA	BV898_13877|hypothetical-protein|MTYJ01000160.1|OQV11821.1	NA	NA	NA
Hexe_geneID_BV898_13871	IR	NT	599.069	16.7899	307.93	5.15408	0.358558	14.3745	7.48547e-47	1.66584e-44	NA	NA	NA	NA	NotTardiSpe	NA	NA	NA	BV898_13871|hypothetical-protein|MTYJ01000160.1|OQV11815.1	NA	NA	NA
Hexe_geneID_BV898_03203	IR	NT	3488.15	212.182	1850.17	4.03728	0.281665	14.3336	1.34955e-46	2.96103e-44	NA	NA	NA	NA	TardiSpe	NA	NA	NA	BV898_03203|hypothetical-protein|MTYJ01000015.1|OQV22766.1	NA	NA	NA
Hexe_geneID_BV898_08057	IR	NT	351.462	8.59791	180.03	5.33821	0.376094	14.1938	1.00063e-45	2.16497e-43	NA	NA	NA	NA	NotTardiSpe	PARP2|poly [ADP-ribose]-polymerase-2-1|NC_060938.1|NP_5475.2	parp-1|Poly [ADP-ribose]-polymerase-1|CELE_Y71F9AL.18|NC_003279.8|NP_491072.1	NA	BV898_08057|hypothetical-protein|MTYJ01000055.1|OQV17929.1	LOC129588520|poly [ADP-ribose]-polymerase-2-like|NW_026570250.1|XP_55338742.1	RvY_08263-2|hypothetical-protein|BDGG01000003.1|GAU96892.1	NA
Hexe_geneID_BV898_18698	IR	NT	482.959	5.00998	243.985	6.56789	0.464282	14.1463	1.9677e-45	4.19902e-43	BCS1L	33208|Metazoa	BCS1_N	AAA,BCS1_N	NotTardiSpe	BCS1L|mitochondrial-chaperone-BCS1-c|NC_060926.1|NP_1361015.1	bcs-1|BCS1-like-protein|CELE_F54C9.6|NC_003280.10|NP_1022191.1	Bcs1|Bcs1-chaperoneB|Dmel_CG4908|NT_033779.5|NP_723532.1	BV898_18698|putative-Mitochondrial-chaperone-BCS1|MTYJ01000389.1|OWA54290.1	LOC129593535|mitochondrial-chaperone-BCS1-like|NW_026570282.1|XP_55345872.1	RvY_03227|hypothetical-protein|BDGG01000001.1|GAU90868.1	ko00000,ko03029
Hexe_geneID_BV898_13872	IR	NT	457.724	20.0187	238.871	4.50972	0.327648	13.7639	4.20105e-43	8.84379e-41	NA	NA	NA	NA	TardiSpe	NA	NA	NA	BV898_13872|hypothetical-protein|MTYJ01000160.1|OQV11816.1	NA	NA	NA
Hexe_geneID_BV898_12245	IR	NT	17905.5	1340.05	9622.77	3.74022	0.272909	13.705	9.47891e-43	1.96883e-40	NOS1	33208|Metazoa	Nitric oxide synthase	FAD_binding_1,Flavodoxin_1,NAD_binding_1,NO_synthase,PDZ	NotTardiSpe	NOS1|nitric-oxide-synthase,-brain-1|NC_060936.1|NP_611.1	emb-8|NADPH--cytochrome-P450-reductase|CELE_K10D2.6|NC_003281.10|NP_498103.1	Nos|nitric-oxide-synthaseA|Dmel_CG6713|NT_033779.5|NP_523541.2	BV898_12245|Nitric-oxide-synthase,-brain|MTYJ01000122.1|OQV13497.1	LOC129580705|nitric-oxide-synthase-like-protein|NW_026570224.1|XP_55327335.1	RvY_04004-1|hypothetical-protein|BDGG01000002.1|GAU91818.1	ko00000,ko00001,ko01000
Hexe_geneID_BV898_14864	IR	NT	2540.19	223.277	1381.73	3.50694	0.256162	13.6903	1.15959e-42	2.37684e-40	NA	NA	NA	NA	TardiSpe	NA	NA	NA	BV898_14864|hypothetical-protein|MTYJ01000188.1|OWA50343.1	LOC129585771|uncharacterized-protein-LOC129585771|NW_026570238.1|XP_55334589.1	RvY_00760|hypothetical-protein|BDGG01000001.1|GAU87983.1	NA
Hexe_geneID_BV898_08291	IR	NT	2164.48	380.805	1272.64	2.5073	0.183254	13.6821	1.29926e-42	2.62855e-40	NA	NA	NA	NA	NotTardiSpe	NA	NA	CG9003|uncharacterized-proteinB|Dmel_CG9003|NT_033778.4|NP_1097271.1	BV898_08291|hypothetical-protein|MTYJ01000058.1|OQV17668.1	LOC129595776|uncharacterized-protein-LOC129595776|NW_026570302.1|XP_55348861.1	RvY_06978|hypothetical-protein|BDGG01000003.1|GAU95345.1	NA
Hexe_geneID_BV898_18954	IR	NT	6199.26	709.169	3454.22	3.12743	0.230983	13.5397	9.12139e-42	1.82171e-39	ABCC10	33208|Metazoa	ATP-binding cassette, subfamily C CFTR MRP, member 10	ABC_membrane,ABC_tran	NotTardiSpe	ABCC10|ATP-binding-cassette-sub-family-C-member-10-X2|NC_060930.1|XP_54212677.1	mrp-2|Uncharacterized-protein|CELE_F57C12.4|NC_003284.9|NP_508121.1	MRP|Multidrug-Resistance-like-protein-1N|Dmel_CG6214|NT_033779.5|NP_995703.1	BV898_18954|Multidrug-resistance-associated-protein-7|MTYJ01000422.1|OWA54554.1	LOC129596196|ATP-binding-cassette-sub-family-C-member-10-like|NW_026570307.1|XP_55349378.1	RvY_07444|hypothetical-protein|BDGG01000003.1|GAU95921.1	ko00000,ko00001,ko02000
Hexe_geneID_BV898_03659	IR	NT	3193.33	204.721	1699.03	3.96287	0.2987	13.2671	3.59451e-40	7.08801e-38	NA	33208|Metazoa	Lipocalin-like domain	Lipocalin,Lipocalin_2	NotTardiSpe	APOD|apolipoprotein-D-precursor|NC_060927.1|NP_1638.1	NA	NLaz|neural-lazarilloA|Dmel_CG33126|NT_033779.5|NP_787960.1	BV898_03659|putative-Apolipoprotein-D|MTYJ01000017.1|OQV22484.1	LOC129586376|apolipoprotein-D-like-X2|NW_026570240.1|XP_55335556.1	RvY_08881-1|ApoD4|BDGG01000004.1|GAU97612.1	ko00000,ko04147
Hexe_geneID_BV898_01623	IR	NT	3756.4	425.471	2090.93	3.1416	0.237017	13.2547	4.23531e-40	8.24722e-38	LENG9	33208|Metazoa	AKAP7 25 RNA ligase-like domain	AKAP7_NLS,DUF504,zf-CCCH	NotTardiSpe	LENG9|leukocyte-receptor-cluster-member-9|NC_060943.1|NP_1288711.1	NA	CG12129|uncharacterized-protein|Dmel_CG12129|NT_033778.4|NP_610545.1	BV898_01623|putative-Leukocyte-receptor-cluster-member-9|MTYJ01000006.1|OQV24563.1	LOC129584562|uncharacterized-protein-LOC129584562|NW_026570234.1|XP_55332749.1	RvY_05949|hypothetical-protein|BDGG01000002.1|GAU94120.1	-
Hexe_geneID_BV898_08860	IR	NT	1890.79	175.619	1033.21	3.42767	0.260206	13.1729	1.25668e-39	2.41685e-37	TRPT1	33208|Metazoa	tRNA 2-phosphotransferase 1	PTS_2-RNA	NotTardiSpe	TRPT1|tRNA-2-phosphotransferase-1-3|NC_060935.1|NP_1153861.1	NA	Tpt|tRNA-2-phosphotransferaseA|Dmel_CG33057|NT_037436.4|NP_788477.1	BV898_08860|putative-tRNA-2-phosphotransferase-1|MTYJ01000067.1|OQV16995.1	LOC129585312|tRNA-2-phosphotransferase-1-like|NW_026570222.1|XP_55333935.1	RvY_08210|hypothetical-protein|BDGG01000003.1|GAU96831.1	ko00000,ko01000,ko03016
Hexe_geneID_BV898_08121	IR	NT	3412.01	565.629	1988.82	2.59352	0.197328	13.1432	1.86161e-39	3.53661e-37	GOLT1B	33208|Metazoa	It is involved in the biological process described with vesicle-mediated transport	Got1	NotTardiSpe	GOLT1B|vesicle-transport-protein-GOT1B|NC_060936.1|NP_57156.1	eas-1|putative-Golgi-transport-protein-1|CELE_F41C3.4|NC_003280.10|NP_494847.2	CG32576|uncharacterized-proteinB|Dmel_CG32576|NC_004354.4|NP_1014746.1	BV898_08121|putative-Vesicle-transport-protein-GOT1B|MTYJ01000056.1|OQV17826.1	LOC129586358|vesicle-transport-protein-GOT1B-like|NW_026570222.1|XP_55335519.1	RvY_09348|hypothetical-protein|BDGG01000004.1|GAU98168.1	-
Hexe_geneID_BV898_19153	IR	NT	1570.03	19.2281	794.627	6.35015	0.485391	13.0826	4.14272e-39	7.77534e-37	NA	NA	NA	NA	TardiSpe	NA	NA	NA	BV898_19153|hypothetical-protein|MTYJ01000453.1|OWA54754.1	NA	RvY_02154|hypothetical-protein|BDGG01000001.1|GAU89624.1	NA
Hexe_geneID_BV898_10678	IR	NT	831.011	28.8502	429.931	4.85099	0.373792	12.9778	1.63542e-38	3.03292e-36	NA	NA	NA	NA	TardiSpe	NA	NA	NA	BV898_10678|hypothetical-protein|MTYJ01000093.1|OQV15164.1	LOC129595801|uncharacterized-protein-LOC129595801|NW_026570302.1|XP_55348885.1	RvY_12254-1|hypothetical-protein|BDGG01000007.1|GAV01560.1	NA
Hexe_geneID_BV898_03022	IR	NT	5407.22	442.564	2924.89	3.61124	0.280546	12.8722	6.45576e-38	1.18315e-35	NA	NA	NA	NA	TardiSpe	NA	NA	NA	BV898_03022|hypothetical-protein|MTYJ01000014.1|OQV22971.1	NA	NA	NA
Hexe_geneID_BV898_19152	IR	NT	1797.6	19.8764	908.736	6.50356	0.507544	12.8138	1.37258e-37	2.48629e-35	NA	NA	NA	NA	NotTardiSpe	NA	pan-1|P-granule-associated-novel-protein-1|CELE_M88.6|NC_003281.10|NP_497925.1	NA	BV898_19152|hypothetical-protein|MTYJ01000453.1|OWA54753.1	LOC129601398|uncharacterized-protein-LOC129601398|NW_026570454.1|XP_55356168.1	RvY_02154|hypothetical-protein|BDGG01000001.1|GAU89624.1	NA
Hexe_geneID_BV898_05795	IR	NT	243.224	11.8495	127.537	4.36745	0.343587	12.7113	5.11451e-37	9.15791e-35	NA	33208|Metazoa	-	-	NotTardiSpe	NA	NA	NA	BV898_05795|hypothetical-protein|MTYJ01000032.1|OQV20241.1	NA	NA	-
Hexe_geneID_BV898_03259	IR	NT	37112.9	4667.76	20890.3	2.99105	0.235899	12.6793	7.69937e-37	1.36296e-34	NA	NA	NA	NA	NotTardiSpe	NA	NA	NA	BV898_03259|hypothetical-protein|MTYJ01000015.1|OQV22825.1	LOC129592085|uncharacterized-protein-LOC129592085|NW_026570270.1|XP_55344016.1	RvY_16375|hypothetical-protein|BDGG01000013.1|GAV06366.1	NA
Hexe_geneID_BV898_01539	IR	NT	19685.4	3142.59	11414	2.64724	0.209059	12.6626	9.52548e-37	1.66728e-34	NA	NA	NA	NA	TardiSpe	NA	NA	NA	BV898_01539|hypothetical-protein|MTYJ01000006.1|OQV24476.1	LOC129584660|uncharacterized-protein-LOC129584660|NW_026570234.1|XP_55332895.1	RvY_05884|hypothetical-protein|BDGG01000002.1|GAU94039.1	NA
Hexe_geneID_BV898_07716	IR	NT	1334.93	204.766	769.846	2.7021	0.215604	12.5327	4.94702e-36	8.56275e-34	NA	NA	NA	NA	NotTardiSpe	SNAPC1|snRNA-activating-protein-complex-subunit-1|NC_060938.1|NP_3073.1	snpc-1.1|SNAPc-(Small-Nuclear-RNA-Activating-Complex)-homolog|CELE_C06A8.2|NC_003280.10|NP_495636.2	NA	BV898_07716|hypothetical-protein|MTYJ01000052.1|OQV18129.1	LOC129587544|snRNA-activating-protein-complex-subunit-1-like|NW_026570222.1|XP_55337341.1	RvY_07634|hypothetical-protein|BDGG01000003.1|GAU96146.1	NA
Hexe_geneID_BV898_07835	IR	NT	2893.77	706.58	1800.18	2.03319	0.163724	12.4184	2.0755e-35	3.55299e-33	HDHD2	33208|Metazoa	Haloacid dehalogenase-like hydrolase	Hydrolase_6,Hydrolase_like,Yos1	NotTardiSpe	HDHD2|haloacid-dehalogenase-like-hydrolase-domain-containing-protein-2-X1|NC_060942.1|XP_54175241.1	K08B12.3|Uncharacterized-protein|CELE_K08B12.3|NC_003283.11|NP_504597.1	CG17294|uncharacterized-protein|Dmel_CG17294|NT_033779.5|NP_609219.1	BV898_07835|Haloacid-dehalogenase-like-hydrolase-domain-containing-protein-2|MTYJ01000053.1|OQV18064.1	LOC129582359|haloacid-dehalogenase-like-hydrolase-domain-containing-protein-2|NW_026570222.1|XP_55329851.1	RvY_09458|hypothetical-protein|BDGG01000004.1|GAU98294.1	-
Hexe_geneID_BV898_12219	IR	NT	1502.35	28.6495	765.502	5.71553	0.462221	12.3654	4.02381e-35	6.81336e-33	NA	NA	NA	NA	NotTardiSpe	NA	pan-1|P-granule-associated-novel-protein-1|CELE_M88.6|NC_003281.10|NP_497925.1	NA	BV898_12219|hypothetical-protein|MTYJ01000121.1|OQV13581.1	LOC129588354|uncharacterized-protein-LOC129588354|NW_026570249.1|XP_55338512.1	RvY_02154|hypothetical-protein|BDGG01000001.1|GAU89624.1	NA
Hexe_geneID_BV898_04104	IR	NT	784.184	62.4172	423.3	3.64571	0.295551	12.3353	5.84623e-35	9.79276e-33	NA	4751|Fungi	Protein of unknown function DUF3759	DUF3759	NotTardiSpe	NA	NA	NA	BV898_04104|hypothetical-protein|MTYJ01000020.1|OQV21891.1	LOC129602729|uncharacterized-protein-LOC129602729|NW_026570224.1|XP_55357825.1	RvY_08067|hypothetical-protein|BDGG01000003.1|GAU96649.1	-
Hexe_geneID_BV898_06986	IR	NT	59.9108	412.52	236.215	-2.7876	0.226617	-12.3009	8.95347e-35	1.4838e-32	NA	NA	NA	NA	TardiSpe	NA	NA	NA	BV898_06986|hypothetical-protein|MTYJ01000044.1|OQV18926.1	NA	NA	NA
Hexe_geneID_BV898_13895	IR	NT	2802.6	381.902	1592.25	2.87486	0.235965	12.1834	3.81012e-34	6.2478e-32	NA	NA	NA	NA	NotTardiSpe	NA	F36H9.7|Uncharacterized-protein|CELE_F36H9.7|NC_003283.11|NP_503502.2	CG6329|uncharacterized-proteinD|Dmel_CG6329|NT_033778.4|NP_788349.1	BV898_13895|hypothetical-protein|MTYJ01000160.1|OQV11842.1	LOC129581435|uncharacterized-protein-LOC129581435|NW_026570225.1|XP_55328472.1	RvY_04739|hypothetical-protein|BDGG01000002.1|GAU92690.1	NA
Hexe_geneID_BV898_03841	IR	NT	219.091	7.44419	113.268	4.86684	0.400408	12.1547	5.41644e-34	8.78931e-32	NA	NA	NA	NA	TardiSpe	NA	NA	NA	BV898_03841|hypothetical-protein|MTYJ01000018.1|OQV22344.1	NA	NA	NA
Hexe_geneID_BV898_05953	IR	NT	333.673	11.1081	172.391	4.90604	0.404043	12.1424	6.29832e-34	1.0115e-31	NA	NA	NA	NA	TardiSpe	NA	NA	NA	BV898_05953|hypothetical-protein|MTYJ01000034.1|OQV19946.1	LOC129588284|uncharacterized-protein-LOC129588284|NW_026570249.1|XP_55338426.1	RvY_12792|hypothetical-protein|BDGG01000008.1|GAV02196.1	NA
Hexe_geneID_BV898_09099	IR	NT	348.514	1491.76	920.138	-2.09919	0.172966	-12.1364	6.77081e-34	1.07628e-31	nas-4	33208|Metazoa	Astacin Peptidase family M12A	Astacin	NotTardiSpe	MEP1B|meprin-A-subunit-beta-1-precursor|NC_060942.1|NP_5916.2	nas-4|Zinc-metalloproteinase-nas-4|CELE_C05D11.6|NC_003281.10|NP_1254939.1	CG6763|uncharacterized-proteinA|Dmel_CG6763|NT_033777.3|NP_651138.1	BV898_09099|putative-Zinc-metalloproteinase-nas-4|MTYJ01000070.1|OQV16741.1	LOC129595975|hatching-enzyme-1.2-like|NW_026570305.1|XP_55349086.1	RvY_16274|hypothetical-protein|BDGG01000013.1|GAV06255.1	-
Hexe_geneID_BV898_11357	IR	NT	5227.43	1356.88	3292.16	1.9456	0.160828	12.0974	1.08997e-33	1.7151e-31	SLC30A2	33208|Metazoa	Cation transmembrane transporter activity. It is involved in the biological process described with transmembrane transport	Cation_efflux	NotTardiSpe	SLC30A2|proton-coupled-zinc-antiporter-SLC30A2-1|NC_060925.1|NP_1004434.1	cdf-2|Cation-Diffusion-Facilitator-family|CELE_T18D3.3|NC_003284.9|NP_510091.2	ZnT35C|zinc-transporter-35CB|Dmel_CG3994|NT_033779.5|NP_723901.1	BV898_11357|putative-Zinc-transporter-2|MTYJ01000105.1|OQV14377.1	LOC129589075|proton-coupled-zinc-antiporter-SLC30A2-like-X3|NW_026570253.1|XP_55339558.1	RvY_15864-1|hypothetical-protein|BDGG01000012.1|GAV05788.1	ko00000,ko02000
Hexe_geneID_BV898_05719	IR	NT	5315.6	847.857	3081.73	2.64772	0.221055	11.9776	4.6536e-33	7.24937e-31	NA	NA	NA	NA	NotTardiSpe	SMC5|structural-maintenance-of-chromosomes-protein-5-X1|NC_060933.1|XP_54218426.1	smc-5|Structural-maintenance-of-chromosomes-protein-5|CELE_C27A2.1|NC_003280.10|NP_494935.1	SMC5|structural-maintenance-of-chromosomes-5E|Dmel_CG32438|NT_037436.4|NP_996141.2	BV898_05719|Structural-maintenance-of-chromosomes-protein-5|MTYJ01000032.1|OQV20161.1	LOC129582004|structural-maintenance-of-chromosomes-protein-5-like-X1|NW_026570226.1|XP_55329338.1	RvY_12926|hypothetical-protein|BDGG01000008.1|GAV02347.1	NA
Hexe_geneID_BV898_08680	IR	NT	3647.84	573.871	2110.86	2.66785	0.223287	11.9481	6.64334e-33	1.02465e-30	NA	NA	NA	NA	NotTardiSpe	USB1|U6-snRNA-phosphodiesterase-1-4|NC_060940.1|NP_1317497.1	NA	CG16790|uncharacterized-proteinA|Dmel_CG16790|NT_033777.3|NP_649911.1	BV898_08680|putative-U6-snRNA-phosphodiesterase|MTYJ01000063.1|OQV17282.1	LOC129580653|U6-snRNA-phosphodiesterase-1-like|NW_026570224.1|XP_55327243.1	RvY_18399|hypothetical-protein|BDGG01000018.1|GAV08751.1	NA
Hexe_geneID_BV898_18354	IR	NT	3960.36	872.84	2416.6	2.18148	0.183434	11.8925	1.29523e-32	1.97814e-30	NUTF2	33208|Metazoa	It is involved in the biological process described with transport	NTF2	NotTardiSpe	NUTF2|nuclear-transport-factor-2|NC_060940.1|NP_5787.1	ran-4|putative-nuclear-transport-factor-2|CELE_R05D11.3|NC_003279.8|NP_492322.1	Ntf-2r|nuclear-transport-factor-2-related|Dmel_CG10174|NT_033779.5|NP_609878.1	BV898_18354|putative-nuclear-transport-factor-2|MTYJ01000358.1|OWA53930.1	LOC129591874|probable-nuclear-transport-factor-2|NW_026570269.1|XP_55343697.1	RvY_06845|hypothetical-protein|BDGG01000003.1|GAU95179.1	-
Hexe_geneID_BV898_12446	IR	NT	119.742	690.194	404.968	-2.52971	0.213534	-11.8469	2.23312e-32	3.37744e-30	NA	NA	NA	NA	NotTardiSpe	TRIM3|tripartite-motif-containing-protein-3-X3|NC_060935.1|XP_54223455.1	nhl-1|RING-finger-protein-nhl-1|CELE_F54G8.4|NC_003281.10|NP_499028.1	tn|thinC|Dmel_CG15105|NT_033778.4|NP_1137707.1	BV898_12446|Tripartite-motif-containing-protein-3|MTYJ01000126.1|OQV13335.1	LOC129589483|tripartite-motif-containing-protein-3-like|NW_026570222.1|XP_55340246.1	RvY_09607|hypothetical-protein|BDGG01000004.1|GAU98465.1	NA
Hexe_geneID_BV898_12182	IR	NT	2700.37	752.837	1726.6	1.84329	0.155804	11.8308	2.704e-32	4.05029e-30	NA	NA	NA	NA	NotTardiSpe	GHDC|GH3-domain-containing-protein-1-precursor|NC_060941.1|NP_115873.1	NA	NA	BV898_12182|putative-Indole-3-acetic-acid-amido-synthetase-GH3.17|MTYJ01000121.1|OQV13545.1	LOC129600997|uncharacterized-protein-LOC129600997|NW_026570428.1|XP_55355663.1	RvY_17898|hypothetical-protein|BDGG01000017.1|GAV08166.1	NA
Hexe_geneID_BV898_11509	IR	NT	36292.8	10605.4	23449.1	1.77495	0.15034	11.8062	3.6244e-32	5.37723e-30	UBC	33208|Metazoa	Ubiquitin-like domain	ubiquitin	NotTardiSpe	UBC|polyubiquitin-C|NC_060936.1|NP_66289.3	ubq-1|Ubiquitin-related|CELE_F25B5.4|NC_003281.10|NP_741157.1	Ubi-p63E|Ubiquitin-63EC|Dmel_CG11624|NT_037436.4|NP_995994.1	BV898_03727|Polyubiquitin-A|MTYJ01000018.1|OQV22225.1	LOC129597757|polyubiquitin-B|NW_026570328.1|XP_55351400.1	RvY_01883|hypothetical-protein|BDGG01000001.1|GAU89323.1	ko00000,ko00001,ko04121,ko04147
Hexe_geneID_BV898_04027	IR	NT	63396.4	4289.77	33843.1	3.8855	0.330041	11.7728	5.39299e-32	7.92567e-30	RIOK3	33208|Metazoa	RIO kinase 3	RIO1	NotTardiSpe	RIOK3|serine/threonine-protein-kinase-RIO3-1|NC_060942.1|NP_3822.2	riok-3|Serine-threonine-protein-kinase-RIO3|CELE_ZK632.3|NC_003281.10|NP_499173.1	CG3008|uncharacterized-protein|Dmel_CG3008|NT_033779.5|NP_608871.1	BV898_04027|Serine/threonine-protein-kinase-RIO3|MTYJ01000019.1|OQV22180.1	LOC129581218|serine-threonine-protein-kinase-RIO3-like|NW_026570225.1|XP_55328155.1	RvY_15724|hypothetical-protein|BDGG01000012.1|GAV05624.1	ko00000,ko01000,ko01001
Hexe_geneID_BV898_00184	IR	NT	30886.3	6877.67	18882	2.16693	0.184196	11.7642	5.96608e-32	8.68595e-30	NA	NA	NA	NA	NotTardiSpe	NA	NA	NA	BV898_00184|hypothetical-protein|MTYJ01000001.1|OQV26054.1	NA	NA	NA
Hexe_geneID_BV898_06505	IR	NT	1114.07	298.865	706.466	1.89895	0.161697	11.7439	7.5914e-32	1.09499e-29	NA	4751|Fungi	Domain of unknown function DUF4419	DUF4419	NotTardiSpe	NA	NA	NA	BV898_06505|hypothetical-protein|MTYJ01000038.1|OQV19518.1	NA	NA	-
Hexe_geneID_BV898_14014	IR	NT	1978.16	410.755	1194.46	2.26866	0.194325	11.6746	1.719e-31	2.45675e-29	NA	NA	NA	NA	TardiSpe	NA	NA	NA	BV898_14014|hypothetical-protein|MTYJ01000164.1|OQV11670.1	LOC129582268|uncharacterized-protein-LOC129582268|NW_026570227.1|XP_55329733.1	RvY_16520|hypothetical-protein|BDGG01000013.1|GAV06554.1	NA
Hexe_geneID_BV898_10912	IR	NT	393.544	13.5575	203.551	4.84906	0.415997	11.6565	2.12674e-31	3.01185e-29	NA	NA	NA	NA	NotTardiSpe	NA	T15D6.10|Glycosyltransferase-family-92-protein|CELE_T15D6.10|NC_003279.8|NP_493141.1	CG9395|uncharacterized-proteinC|Dmel_CG9395|NT_033779.5|NP_609639.2	BV898_10912|hypothetical-protein|MTYJ01000097.1|OQV14880.1	LOC129588567|uncharacterized-protein-LOC129588567|NW_026570250.1|XP_55338831.1	RvY_03039-1|hypothetical-protein|BDGG01000001.1|GAU90651.1	NA
Hexe_geneID_BV898_02741	IR	NT	1515.48	6246.39	3880.94	-2.04296	0.175455	-11.6438	2.46874e-31	3.46469e-29	CBS	33208|Metazoa	cysteine biosynthetic process from serine	CBS,PALP	NotTardiSpe	CBS|cystathionine-beta-synthase-X4|NC_060945.1|XP_54180901.1	cbs-1|PALP-domain-containing-protein|CELE_ZC373.1|NC_003284.9|NP_1257091.1	Cbs|cystathionine-beta-synthaseB|Dmel_CG1753|NC_004354.4|NP_728384.1	BV898_02741|Cystathionine-beta-synthase|MTYJ01000012.1|OQV23291.1	LOC129595495|cystathionine-beta-synthase-like-X1|NW_026570299.1|XP_55348494.1	RvY_14508|hypothetical-protein|BDGG01000010.1|GAV04196.1	ko00000,ko00001,ko00002,ko01000
Hexe_geneID_BV898_18744	IR	NT	1550.29	168.261	859.275	3.2054	0.275615	11.63	2.90234e-31	4.03684e-29	NA	NA	NA	NA	TardiSpe	NA	NA	NA	BV898_18744|hypothetical-protein|MTYJ01000394.1|OWA54336.1	NA	NA	NA
Hexe_geneID_BV898_13110	IR	NT	10489.4	1857.57	6173.49	2.49749	0.216816	11.5189	1.05919e-30	1.46018e-28	CHMP2B	33208|Metazoa	Charged multivesicular body protein	Snf7	NotTardiSpe	CHMP2B|charged-multivesicular-body-protein-2b-1|NC_060927.1|NP_54762.2	C01A2.4|Uncharacterized-protein|CELE_C01A2.4|NC_003279.8|NP_1369988.1	CHMP2B|charged-multivesicular-body-protein-2b|Dmel_CG4618|NT_037436.4|NP_647947.1	BV898_13110|putative-Charged-multivesicular-body-protein-2b|MTYJ01000140.1|OQV12620.1	LOC129586001|charged-multivesicular-body-protein-2b-like|NW_026570222.1|XP_55334954.1	RvY_09389|hypothetical-protein|BDGG01000004.1|GAU98213.1	ko00000,ko00001,ko00002,ko04131,ko04147
Hexe_geneID_BV898_06930	IR	NT	770.57	98.7017	434.636	2.96377	0.259671	11.4136	3.57811e-30	4.88945e-28	NA	NA	NA	NA	TardiSpe	NA	NA	NA	BV898_06930|hypothetical-protein|MTYJ01000043.1|OQV19078.1	NA	NA	NA
Hexe_geneID_BV898_08893	IR	NT	1025.95	165.059	595.504	2.63682	0.231067	11.4115	3.66497e-30	4.9646e-28	NA	NA	NA	NA	TardiSpe	NA	NA	NA	BV898_08893|hypothetical-protein|MTYJ01000067.1|OQV17031.1	LOC129597244|uncharacterized-protein-LOC129597244|NW_026570322.1|XP_55350693.1	RvY_18581-2|hypothetical-protein|BDGG01000019.1|GAV08966.1	NA
Hexe_geneID_BV898_04318	IR	NT	480.565	20.4098	250.487	4.54815	0.399632	11.3808	5.20968e-30	6.99624e-28	NA	NA	NA	NA	TardiSpe	NA	NA	NA	BV898_04318|hypothetical-protein|MTYJ01000021.1|OQV21740.1	LOC129594059|uncharacterized-protein-LOC129594059|NW_026570285.1|XP_55346581.1	RvY_18122|hypothetical-protein|BDGG01000017.1|GAV08434.1	NA
Hexe_geneID_BV898_02372	IR	NT	2166.57	444.462	1305.52	2.28469	0.201512	11.3377	8.5332e-30	1.13616e-27	NA	NA	NA	NA	NotTardiSpe	RPA2|replication-protein-A-32-kDa-subunit-4|NC_060925.1|NP_1342058.1	rpa-2|RPA_C-domain-containing-protein|CELE_M04F3.1|NC_003279.8|NP_491446.1	RPA2|replication-protein-A2A|Dmel_CG9273|NT_033779.5|NP_610077.1	BV898_02372|putative-Replication-protein-A-32-kDa-subunit|MTYJ01000010.1|OQV23629.1	LOC129595918|replication-protein-A-32-kDa-subunit-A-like|NW_026570304.1|XP_55349026.1	RvY_00174|hypothetical-protein|BDGG01000001.1|GAU87296.1	NA
Hexe_geneID_BV898_14627	IR	NT	1877.82	382.076	1129.95	2.29577	0.203035	11.3073	1.20805e-29	1.59483e-27	PPP4C	33208|Metazoa	serine threonine-protein phosphatase	Metallophos	NotTardiSpe	PPP4C|serine/threonine-protein-phosphatase-4-catalytic-subunit-1|NC_060940.1|NP_2711.1	pph-4.1|Serine-threonine-protein-phosphatase-4-catalytic-subunit-1|CELE_Y75B8A.30|NC_003281.10|NP_499603.1	Pp4-19C|protein-phosphatase-19CE|Dmel_CG32505|NC_004354.4|NP_728342.1	BV898_14627|Serine/threonine-protein-phosphatase-4-catalytic-subunit|MTYJ01000182.1|OWA50101.1	LOC129583754|serine-threonine-protein-phosphatase-4-catalytic-subunit|NW_026570231.1|XP_55331675.1	RvY_10662|hypothetical-protein|BDGG01000005.1|GAU99702.1	ko00000,ko00001,ko01000,ko01009,ko03400
Hexe_geneID_BV898_09031	IR	NT	553.551	2251.92	1402.73	-2.02355	0.181053	-11.1766	5.3099e-29	6.95106e-27	NA	NA	NA	NA	NotTardiSpe	NA	NA	CG15765|uncharacterized-proteinA|Dmel_CG15765|NC_004354.4|NP_572269.1	BV898_09031|hypothetical-protein|MTYJ01000069.1|OQV16859.1	LOC129587610|uncharacterized-protein-LOC129587610|NW_026570245.1|XP_55337403.1	RvY_01198|hypothetical-protein|BDGG01000001.1|GAU88511.1	NA
Hexe_geneID_BV898_05625	IR	NT	3398.25	1046.41	2222.33	1.69931	0.152111	11.1715	5.62379e-29	7.30062e-27	YIPF1	33208|Metazoa	Rab GTPase binding	Yip1	NotTardiSpe	YIPF1|protein-YIPF1|NC_060925.1|NP_61855.1	Y25C1A.7|Yip1-domain-containing-protein|CELE_Y25C1A.7|NC_003280.10|NP_1364684.1	CG4645|uncharacterized-proteinA|Dmel_CG4645|NC_004354.4|NP_572841.1	BV898_05625|putative-Protein-YIPF1|MTYJ01000031.1|OQV20338.1	LOC129595350|protein-YIPF1-like|NW_026570297.1|XP_55348311.1	RvY_09713|hypothetical-protein|BDGG01000004.1|GAU98586.1	-
Hexe_geneID_BV898_02367	IR	NT	182.039	854.18	518.11	-2.2254	0.199885	-11.1334	8.62802e-29	1.1108e-26	NA	33208|Metazoa	Zinc-dependent metalloprotease	Astacin,MAM	NotTardiSpe	MEP1B|meprin-A-subunit-beta-2-precursor|NC_060942.1|NP_1295100.1	nas-4|Zinc-metalloproteinase-nas-4|CELE_C05D11.6|NC_003281.10|NP_1254939.1	CG15253|uncharacterized-protein|Dmel_CG15253|NT_033779.5|NP_609758.1	BV898_02367|putative-Zinc-metalloproteinase-nas-14|MTYJ01000010.1|OQV23624.1	LOC129595406|high-choriolytic-enzyme-1-like|NW_026570297.1|XP_55348382.1	RvY_16274|hypothetical-protein|BDGG01000013.1|GAV06255.1	ko00000,ko00001,ko01000,ko01002,ko04147
Hexe_geneID_BV898_19017	IR	NT	336.198	17.8673	177.033	4.23609	0.381162	11.1136	1.07707e-28	1.3753e-26	NA	NA	NA	NA	TardiSpe	NA	NA	NA	BV898_19017|hypothetical-protein|MTYJ01000432.1|OWA54618.1	LOC129591917|uncharacterized-protein-LOC129591917|NW_026570269.1|XP_55343770.1	RvY_15042|hypothetical-protein|BDGG01000011.1|GAV04821.1	NA
Hexe_geneID_BV898_07347	IR	NT	1399.18	204.038	801.61	2.77633	0.250478	11.0841	1.49845e-28	1.89779e-26	CBFB	33208|Metazoa	Core-binding factor beta subunit	CBF_beta	NotTardiSpe	CBFB|core-binding-factor-subunit-beta-1|NC_060940.1|NP_74036.1	NA	Bro|brother|Dmel_CG7960|NT_037436.4|NP_477066.2	BV898_07347|putative-Core-binding-factor-subunit-beta|MTYJ01000048.1|OQV18519.1	LOC129581736|core-binding-factor-subunit-beta-like|NW_026570226.1|XP_55328930.1	RvY_10076|hypothetical-protein|BDGG01000005.1|GAU99015.1	-
Hexe_geneID_BV898_03212	IR	NT	188.327	1010.26	599.294	-2.42832	0.219913	-11.0422	2.39145e-28	3.00436e-26	NA	4751|Fungi	MOSC domain protein	MOSC,MOSC_N	NotTardiSpe	MTARC1|mitochondrial-amidoxime-reducing-component-1-precursor|NC_060925.1|NP_73583.3	F53E10.1|MOSC-domain-containing-protein|CELE_F53E10.1|NC_003283.11|NP_503716.1	Marc|mitochondrial-amidoxime-reducing-component|Dmel_CG1665|NT_033778.4|NP_610523.2	BV898_03212|putative-Mitochondrial-amidoxime-reducing-component-2|MTYJ01000015.1|OQV22775.1	LOC129602373|mitochondrial-amidoxime-reducing-component-2-like|NW_026570644.1|XP_55357349.1	RvY_17995|hypothetical-protein|BDGG01000017.1|GAV08279.1	ko00000
Hexe_geneID_BV898_04186	IR	NT	54322.9	5977.87	30150.4	3.18382	0.288507	11.0355	2.57541e-28	3.20958e-26	NA	NA	NA	NA	TardiSpe	NA	NA	NA	BV898_04186|hypothetical-protein|MTYJ01000020.1|OQV21975.1	LOC129594983|uncharacterized-protein-LOC129594983|NW_026570223.1|XP_55347847.1	RvY_00930|hypothetical-protein|BDGG01000001.1|GAU88186.1	NA
Hexe_geneID_BV898_06733	IR	NT	27874.8	3661.49	15768.1	2.92846	0.265843	11.0158	3.20845e-28	3.96676e-26	hsp-25	33208|Metazoa	Belongs to the small heat shock protein HSP20 family	HSP20	NotTardiSpe	HSPB1|heat-shock-protein-beta-1|NC_060931.1|NP_1531.1	hsp-25|SHSP-domain-containing-protein|CELE_C09B8.6|NC_003284.9|NP_1379641.1	CG14207|uncharacterized-proteinA|Dmel_CG14207|NC_004354.4|NP_608326.1	BV898_06733|hypothetical-protein|MTYJ01000041.1|OQV19315.1	LOC129586747|nuclear-transcription-factor-Y-subunit-beta-like|NW_026570242.1|XP_55336099.1	RvY_13475|HSP20-7|BDGG01000009.1|GAV02981.1	ko00000,ko03110
Hexe_geneID_BV898_07739	IR	NT	7985.46	1627.3	4806.38	2.29498	0.208985	10.9816	4.68724e-28	5.74944e-26	ZFAND2B	33208|Metazoa	zinc finger	UIM,zf-AN1	NotTardiSpe	ZFAND2B|AN1-type-zinc-finger-protein-2B-X2|NC_060926.1|XP_54196552.1	aip-1|Arsenite-Inducible-Protein|CELE_F58E10.4|NC_003283.11|NP_506479.1	CG12795|uncharacterized-protein|Dmel_CG12795|NT_033779.5|NP_1097074.1	BV898_07739|putative-AN1-type-zinc-finger-protein-2B|MTYJ01000052.1|OQV18151.1	LOC129590488|AN1-type-zinc-finger-protein-2A-like|NW_026570260.1|XP_55341719.1	RvY_07623|hypothetical-protein|BDGG01000003.1|GAU96135.1	-
Hexe_geneID_BV898_04426	IR	NT	40603.1	9878.83	25240.9	2.03917	0.186622	10.9268	8.58661e-28	1.04502e-25	NA	NA	NA	NA	TardiSpe	NA	NA	NA	BV898_04426|hypothetical-protein|MTYJ01000022.1|OQV21524.1	LOC129585754|uncharacterized-protein-LOC129585754|NW_026570238.1|XP_55334558.1	RvY_00921|hypothetical-protein|BDGG01000001.1|GAU88176.1	NA
Hexe_geneID_BV898_01567	IR	NT	2918.2	689.024	1803.61	2.08198	0.190645	10.9207	9.17812e-28	1.10835e-25	EXOC1	33208|Metazoa	Exocyst complex component	Sec3-PIP2_bind,Sec3_C	NotTardiSpe	EXOC1|exocyst-complex-component-1-X3|NC_060928.1|XP_54206473.1	sec-3|Exocyst-complex-component-1|CELE_F52E4.7|NC_003284.9|NP_508530.1	Sec3|secretory-3|Dmel_CG3885|NT_037436.4|NP_648976.2	BV898_01567|Exocyst-complex-component-1|MTYJ01000006.1|OQV24505.1	LOC129584622|exocyst-complex-component-1-like|NW_026570234.1|XP_55332836.1	RvY_05903|hypothetical-protein|BDGG01000002.1|GAU94062.1	ko00000,ko04131
Hexe_geneID_BV898_07748	IR	NT	619.111	95.454	357.282	2.69481	0.247595	10.884	1.37468e-27	1.64728e-25	NA	NA	NA	NA	TardiSpe	NA	NA	NA	BV898_07748|hypothetical-protein|MTYJ01000052.1|OQV18159.1	LOC129585989|uncharacterized-protein-LOC129585989-X2|NW_026570238.1|XP_55334942.1	RvY_19051|hypothetical-protein|BDGG01000023.1|GAV09529.1	NA
Hexe_geneID_BV898_13766	IR	NT	440.79	24.5688	232.679	4.15463	0.384142	10.8154	2.91132e-27	3.45165e-25	NA	NA	NA	NA	NotTardiSpe	EDRF1|erythroid-differentiation-related-factor-1-1|NC_060934.1|NP_1189367.1	NA	NA	BV898_13766|hypothetical-protein|MTYJ01000157.1|OQV11972.1	LOC129581961|uncharacterized-protein-LOC129581961|NW_026570226.1|XP_55329265.1	NA	NA
Hexe_geneID_BV898_08065	IR	NT	4664.89	983.378	2824.13	2.24614	0.207688	10.8149	2.92475e-27	3.45165e-25	NA	35493|Streptophyta	Belongs to the pirin family	Pirin,Pirin_C	NotTardiSpe	PIR|pirin|NC_060947.1|NP_3653.1	Y48G10A.1|S-formylglutathione-hydrolase|CELE_Y48G10A.1|NC_003279.8|NP_493371.1	NA	BV898_08065|Pirin-like-protein|MTYJ01000055.1|OQV17938.1	LOC129588677|uncharacterized-protein-LOC129588677|NW_026570250.1|XP_55338992.1	RvY_02406|hypothetical-protein|BDGG01000001.1|GAU89912.1	ko00000
Hexe_geneID_BV898_02066	IR	NT	2563.86	633.712	1598.79	2.01662	0.186929	10.7882	3.91444e-27	4.58489e-25	REV1	33208|Metazoa	Deoxycytidyl transferase involved in DNA repair. Transfers a dCMP residue from dCTP to the 3-end of a DNA primer in a template-dependent reaction. May assist in the first step in the bypass of abasic lesions by the insertion of a nucleotide opposite the lesion. Required for normal induction of mutations by physical and chemical agents	BRCT_2,DUF4414,IMS,IMS_C,IMS_HHH,REV1_C	NotTardiSpe	REV1|DNA-repair-protein-REV1-4|NC_060926.1|NP_1308384.1	rev-1|DNA-repair-protein-REV1|CELE_ZK675.2|NC_003280.10|NP_495663.1	Rev1|DNA-polymerase-Rev1|Dmel_CG12189|NT_037436.4|NP_612047.1	BV898_02066|DNA-repair-protein-REV1|MTYJ01000008.1|OQV24114.1	LOC129591919|DNA-repair-protein-REV1-like|NW_026570269.1|XP_55343773.1	RvY_13749|hypothetical-protein|BDGG01000009.1|GAV03305.1	ko00000,ko00001,ko01000,ko03400
Hexe_geneID_BV898_01287	IR	NT	307.416	1.56562	154.491	7.66711	0.711128	10.7816	4.20419e-27	4.88753e-25	NA	NA	NA	NA	TardiSpe	NA	NA	NA	BV898_01287|hypothetical-protein|MTYJ01000004.1|OQV25079.1	LOC129597697|uncharacterized-protein-LOC129597697|NW_026570328.1|XP_55351319.1	RvY_05003|hypothetical-protein|BDGG01000002.1|GAU93001.1	NA
Hexe_geneID_BV898_12811	IR	NT	480.474	77.128	278.801	2.6331	0.244347	10.7761	4.46482e-27	5.15207e-25	BCS1L	33208|Metazoa	BCS1_N	AAA,BCS1_N	NotTardiSpe	BCS1L|mitochondrial-chaperone-BCS1-X1|NC_060926.1|XP_54199265.1	bcs-1|BCS1-like-protein|CELE_F54C9.6|NC_003280.10|NP_1022191.1	Bcs1|Bcs1-chaperoneB|Dmel_CG4908|NT_033779.5|NP_723532.1	BV898_12811|putative-mitochondrial-chaperone-BCS1-B|MTYJ01000133.1|OQV12975.1	LOC129593535|mitochondrial-chaperone-BCS1-like|NW_026570282.1|XP_55345872.1	RvY_03227|hypothetical-protein|BDGG01000001.1|GAU90868.1	ko00000,ko03029
Hexe_geneID_BV898_02259	IR	NT	768.438	2827.96	1798.2	-1.88071	0.174769	-10.7611	5.25548e-27	6.01984e-25	ESYT3	33208|Metazoa	endoplasmic reticulum-plasma membrane tethering	C2,SMP_LBD	NotTardiSpe	ESYT2|extended-synaptotagmin-2-2|NC_060931.1|NP_65779.2	esyt-2|C2-domain-containing-protein|CELE_T12A2.15|NC_003281.10|NP_1366808.1	Esyt2|extended-synaptotagmin-like-protein-2D|Dmel_CG6643|NT_033777.3|NP_1262921.1	BV898_02259|Extended-synaptotagmin-2|MTYJ01000009.1|OQV23911.1	LOC129591171|extended-synaptotagmin-2-like|NW_026570265.1|XP_55342694.1	RvY_05232|hypothetical-protein|BDGG01000002.1|GAU93266.1	-
Hexe_geneID_BV898_10261	IR	NT	7765.63	1754.72	4760.18	2.14579	0.199606	10.7502	5.9164e-27	6.72742e-25	NA	NA	NA	NA	NotTardiSpe	NA	NA	NA	BV898_10261|hypothetical-protein|MTYJ01000087.1|OQV15539.1	LOC129583282|uncharacterized-protein-LOC129583282|NW_026570230.1|XP_55331006.1	RvY_01083|hypothetical-protein|BDGG01000001.1|GAU88374.1	NA
Hexe_geneID_BV898_06926	IR	NT	8015.82	1223.6	4619.71	2.71201	0.253178	10.7118	8.9561e-27	1.011e-24	NA	NA	NA	NA	TardiSpe	NA	NA	NA	BV898_06926|hypothetical-protein|MTYJ01000043.1|OQV19074.1	NA	NA	NA
Hexe_geneID_BV898_13573	IR	NT	5080.24	1184.24	3132.24	2.10096	0.196406	10.697	1.05122e-26	1.17812e-24	RTCA	33208|Metazoa	RNA 3-terminal phosphate cyclase	RTC,RTC_insert	NotTardiSpe	RTCA|RNA-3-terminal-phosphate-cyclase-b|NC_060925.1|NP_3720.1	ZK1127.5|putative-RNA-3-terminal-phosphate-cyclase-like-protein|CELE_ZK1127.5|NC_003280.10|NP_495445.2	Rtca|RNA-3-terminal-phosphate-cyclaseA|Dmel_CG4061|NC_004354.4|NP_569977.1	BV898_13573|RNA-3-terminal-phosphate-cyclase|MTYJ01000152.1|OQV12156.1	LOC129580956|RNA-3-terminal-phosphate-cyclase-like-X2|NW_026570225.1|XP_55327708.1	RvY_15674|hypothetical-protein|BDGG01000012.1|GAV05568.1	ko00000,ko01000
Hexe_geneID_BV898_12216	IR	NT	1540.24	107.024	823.632	3.84728	0.360287	10.6784	1.28512e-26	1.42997e-24	NA	NA	NA	NA	NotTardiSpe	NA	pan-1|P-granule-associated-novel-protein-1|CELE_M88.6|NC_003281.10|NP_497925.1	NA	BV898_12216|hypothetical-protein|MTYJ01000121.1|OQV13578.1	LOC129582613|uncharacterized-protein-LOC129582613|NW_026570228.1|XP_55330138.1	RvY_02154|hypothetical-protein|BDGG01000001.1|GAU89624.1	NA
Hexe_geneID_BV898_15719	IR	NT	2964.98	730.073	1847.53	2.02136	0.189395	10.6727	1.36569e-26	1.50885e-24	NA	NA	NA	NA	TardiSpe	NA	NA	NA	BV898_15719|hypothetical-protein|MTYJ01000218.1|OWA51225.1	LOC129602573|uncharacterized-protein-LOC129602573|NW_026570224.1|XP_55357600.1	RvY_14917|hypothetical-protein|BDGG01000011.1|GAV04667.1	NA
Hexe_geneID_BV898_10690	IR	NT	3247.56	802.841	2025.2	2.01546	0.189082	10.6592	1.57964e-26	1.73293e-24	NA	NA	NA	NA	NotTardiSpe	SHPRH|E3-ubiquitin-protein-ligase-SHPRH-c|NC_060930.1|NP_1357257.1	T05A12.4|Uncharacterized-protein|CELE_T05A12.4|NC_003282.8|NP_1023359.1	CG7376|uncharacterized-proteinA|Dmel_CG7376|NT_037436.4|NP_648034.1	BV898_10690|E3-ubiquitin-protein-ligase-SHPRH|MTYJ01000093.1|OQV15175.1	LOC129587397|E3-ubiquitin-protein-ligase-SHPRH-like|NW_026570245.1|XP_55337110.1	RvY_10513|hypothetical-protein|BDGG01000005.1|GAU99521.1	NA
Hexe_geneID_BV898_13424	IR	NT	21834.3	6372.47	14103.4	1.77677	0.167612	10.6005	2.96466e-26	3.22258e-24	NA	35493|Streptophyta	Domain of unknown function DUF2828	DUF2828	NotTardiSpe	NA	NA	NA	BV898_13424|hypothetical-protein|MTYJ01000148.1|OQV12313.1	LOC129587599|uncharacterized-protein-LOC129587599|NW_026570245.1|XP_55337383.1	RvY_03415|hypothetical-protein|BDGG01000002.1|GAU91094.1	-
Hexe_geneID_BV898_12315	IR	NT	12365.2	1948.23	7156.7	2.66611	0.251519	10.6	2.97889e-26	3.22258e-24	SQSTM1	33208|Metazoa	protein localization to perinuclear region of cytoplasm	PB1,UBA_5,ZZ	NotTardiSpe	SQSTM1|sequestosome-1-1|NC_060929.1|NP_3891.1	sqst-3|ZZ-type-domain-containing-protein|CELE_T26H2.5|NC_003283.11|NP_507738.1	ref(2)P|refractory-to-sigma-PA|Dmel_CG10360|NT_033779.5|NP_476700.1	BV898_12315|hypothetical-protein|MTYJ01000123.1|OQV13463.1	LOC129598866|sequestosome-1-like|NW_026570223.1|XP_55352932.1	RvY_00608|hypothetical-protein|BDGG01000001.1|GAU87810.1	ko00000,ko00001,ko03029,ko04131,ko04147
Hexe_geneID_BV898_06980	IR	NT	1434.16	4133.57	2783.87	-1.52659	0.144096	-10.5943	3.16664e-26	3.40206e-24	BRAF	33208|Metazoa	Raf-like Ras-binding domain	C1_1,Pkinase_Tyr,RBD	NotTardiSpe	ARAF|serine/threonine-protein-kinase-A-Raf-1|NC_060947.1|NP_1645.1	lin-45|Raf-homolog-serine-threonine-protein-kinase|CELE_Y73B6A.5|NC_003282.8|NP_1293843.1	Raf|Raf-oncogeneA|Dmel_CG2845|NC_004354.4|NP_525047.1	BV898_06980|Serine/threonine-protein-kinase-B-raf|MTYJ01000044.1|OQV18919.1	LOC129590857|serine-threonine-protein-kinase-A-Raf-like|NW_026570262.1|XP_55342260.1	RvY_05673|hypothetical-protein|BDGG01000002.1|GAU93787.1	ko00000,ko00001,ko00002,ko01000,ko01001,ko01009,ko04516
Hexe_geneID_BV898_01929	IR	NT	3254.94	712.511	1983.72	2.19088	0.207108	10.5784	3.75288e-26	4.00427e-24	RFC1	33208|Metazoa	Replication factor C	AAA,BRCT,RFC1	NotTardiSpe	RFC1|replication-factor-C-subunit-1-4|NC_060928.1|NP_1350425.1	rfc-1|Replication-factor-C-subunit-1|CELE_C54G10.2|NC_003283.11|NP_1256606.1	Gnf1|germ-line-transcription-factor-1A|Dmel_CG1119|NT_033777.3|NP_524229.1	BV898_01929|Replication-factor-C-subunit-1|MTYJ01000007.1|OQV24394.1	LOC129588043|replication-factor-C-subunit-1-like|NW_026570248.1|XP_55338037.1	RvY_05316|hypothetical-protein|BDGG01000002.1|GAU93363.1	ko00000,ko00001,ko00002,ko03032,ko03400
Hexe_geneID_BV898_07382	IR	NT	2752.02	847.485	1799.75	1.69894	0.161563	10.5156	7.31894e-26	7.75609e-24	NA	NA	NA	NA	NotTardiSpe	NA	NA	NA	BV898_07382|hypothetical-protein|MTYJ01000048.1|OQV18556.1	LOC129581537|uncharacterized-protein-LOC129581537|NW_026570226.1|XP_55328643.1	RvY_10594|hypothetical-protein|BDGG01000005.1|GAU99626.1	NA
Hexe_geneID_BV898_16682	IR	NT	5411.31	856.112	3133.71	2.65947	0.252926	10.5148	7.38174e-26	7.76977e-24	NA	NA	NA	NA	NotTardiSpe	NA	NA	NA	BV898_16682|hypothetical-protein|MTYJ01000257.1|OWA52224.1	LOC129589547|uncharacterized-protein-LOC129589547|NW_026570256.1|XP_55340317.1	RvY_13042|hypothetical-protein|BDGG01000008.1|GAV02481.1	NA
Hexe_geneID_BV898_14160	IR	NT	4303.02	1024.92	2663.97	2.06981	0.197479	10.4812	1.05444e-25	1.10242e-23	NA	NA	NA	NA	TardiSpe	NA	NA	NA	BV898_14160|hypothetical-protein|MTYJ01000169.1|OQV11502.1	LOC129592572|uncharacterized-protein-LOC129592572|NW_026570273.1|XP_55344613.1	RvY_00513-1|hypothetical-protein|BDGG01000001.1|GAU87701.1	NA
Hexe_geneID_BV898_03001	IR	NT	2975.99	1054.56	2015.27	1.49692	0.143147	10.4572	1.35765e-25	1.40996e-23	RAD23B	33208|Metazoa	XPC-binding domain	UBA,XPC-binding,ubiquitin	NotTardiSpe	RAD23B|UV-excision-repair-protein-RAD23-homolog-B-1|NC_060933.1|NP_2865.1	rad-23|UV-excision-repair-protein-RAD23|CELE_ZK20.3|NC_003280.10|NP_496488.2	Rad23|Rad23A|Dmel_CG1836|NC_004353.4|NP_651918.2	BV898_03001|putative-UV-excision-repair-protein-RAD23-like-protein-B|MTYJ01000014.1|OQV22949.1	LOC129593559|UV-excision-repair-protein-RAD23-homolog-B-like|NW_026570282.1|XP_55345911.1	RvY_02775|hypothetical-protein|BDGG01000001.1|GAU90347.1	ko00000,ko00001,ko03051,ko03400
Hexe_geneID_BV898_15048	IR	NT	2352.75	644.12	1498.44	1.86928	0.179315	10.4246	1.91552e-25	1.97615e-23	NA	33208|Metazoa	-	-	NotTardiSpe	NA	NA	NA	BV898_15048|hypothetical-protein|MTYJ01000195.1|OWA50535.1	LOC129581357|uncharacterized-protein-LOC129581357|NW_026570225.1|XP_55328340.1	RvY_13883|hypothetical-protein|BDGG01000009.1|GAV03464.1	-
Hexe_geneID_BV898_09102	IR	NT	177.376	703.821	440.598	-1.98995	0.191848	-10.3725	3.30639e-25	3.38861e-23	NA	NA	NA	NA	NotTardiSpe	CRISP1|cysteine-rich-secretory-protein-1-1-precursor|NC_060930.1|NP_1192149.1	scl-8|SCP-domain-containing-protein|CELE_C39E9.6|NC_003282.8|NP_502510.1	CG8483|uncharacterized-protein|Dmel_CG8483|NT_033777.3|NP_650264.1	BV898_09102|putative-Cysteine-rich-secretory-protein-1|MTYJ01000070.1|OQV16744.1	LOC129588603|uncharacterized-protein-LOC129588603-X3|NW_026570250.1|XP_55338886.1	RvY_12749|hypothetical-protein|BDGG01000008.1|GAV02148.1	NA
Hexe_geneID_BV898_14846	IR	NT	1373.02	196.249	784.632	2.80745	0.271141	10.3542	4.00474e-25	4.07751e-23	NA	NA	NA	NA	NotTardiSpe	SERPINC1|antithrombin-III-7-precursor|NC_060925.1|NP_1373235.1	srp-3|SERPIN-domain-containing-protein|CELE_Y32G9A.4|NC_003283.11|NP_503528.2	Spn42De|serpin-42DeB|Dmel_CG9460|NT_033778.4|NP_1246155.1	BV898_14846|hypothetical-protein|MTYJ01000188.1|OWA50325.1	LOC129594139|leukocyte-elastase-inhibitor-like-X2|NW_026570286.1|XP_55346699.1	RvY_16493|hypothetical-protein|BDGG01000013.1|GAV06521.1	NA
Hexe_geneID_BV898_06776	IR	NT	11350	3122.52	7236.27	1.86195	0.179929	10.3482	4.26247e-25	4.31174e-23	VWA5B1	33208|Metazoa	Vault protein inter-alpha-trypsin domain	VIT_2,VWA_3	NotTardiSpe	VWA5A|von-Willebrand-factor-A-domain-containing-protein-5A-1|NC_060935.1|NP_55437.2	NA	Sgs4|salivary-gland-secretion-4|Dmel_CG12181|NC_004354.4|NP_476717.4	BV898_06776|von-Willebrand-factor-A-domain-containing-protein|MTYJ01000042.1|OQV19138.1	LOC129597557|von-Willebrand-factor-A-domain-containing-protein-5A-like|NW_026570223.1|XP_55351142.1	RvY_17904|hypothetical-protein|BDGG01000017.1|GAV08173.1	-
Hexe_geneID_BV898_12466	IR	NT	452.175	1929.48	1190.83	-2.0947	0.203559	-10.2904	7.78439e-25	7.82356e-23	NA	NA	NA	NA	NotTardiSpe	NA	NA	NA	BV898_12466|hypothetical-protein|MTYJ01000127.1|OQV13259.1	LOC129594135|uncharacterized-protein-LOC129594135|NW_026570286.1|XP_55346691.1	RvY_14127|hypothetical-protein|BDGG01000010.1|GAV03744.1	NA
Hexe_geneID_BV898_02679	IR	NT	230.582	979.574	605.078	-2.08353	0.203488	-10.2391	1.32443e-24	1.32257e-22	DDC	33208|Metazoa	aromatic-L-amino-acid decarboxylase activity	Pyridoxal_deC	NotTardiSpe	DDC|aromatic-L-amino-acid-decarboxylase-X1|NC_060931.1|XP_54213346.1	tdc-1|Tyrosine-decarboxylase|CELE_K01C8.3|NC_003280.10|NP_495744.1	Ddc|dopa-decarboxylaseC|Dmel_CG10697|NT_033779.5|NP_724163.1	BV898_02679|Aromatic-L-amino-acid-decarboxylase|MTYJ01000011.1|OQV23560.1	LOC129602224|aromatic-L-amino-acid-decarboxylase-like|NW_026570224.1|XP_55357216.1	RvY_08316|hypothetical-protein|BDGG01000003.1|GAU96952.1	ko00000,ko00001,ko00002,ko01000,ko04147
Hexe_geneID_BV898_06803	IR	NT	2209.03	753.496	1481.26	1.55203	0.151756	10.2271	1.49889e-24	1.48724e-22	CIR1	33208|Metazoa	N-terminal domain of CBF1 interacting co-repressor CIR	Cir_N	NotTardiSpe	CIR1|corepressor-interacting-with-RBPJ-1|NC_060926.1|NP_4873.3	cir-1|Cir_N-domain-containing-protein|CELE_F55F8.4|NC_003279.8|NP_491654.1	CG6843|uncharacterized-protein|Dmel_CG6843|NT_037436.4|NP_649072.1	BV898_06803|putative-Corepressor-interacting-with-RBPJ-1|MTYJ01000042.1|OQV19166.1	LOC129582068|corepressor-interacting-with-RBPJ-1-like|NW_026570226.1|XP_55329441.1	RvY_09935|hypothetical-protein|BDGG01000005.1|GAU98846.1	ko00000,ko00001
Hexe_geneID_BV898_15957	IR	NT	20962.4	5592.91	13277.7	1.90611	0.186593	10.2153	1.69312e-24	1.66933e-22	NA	NA	NA	NA	TardiSpe	NA	NA	NA	BV898_15957|hypothetical-protein|MTYJ01000228.1|OWA51476.1	LOC129598835|uncharacterized-protein-LOC129598835|NW_026570223.1|XP_55352893.1	RvY_08037|hypothetical-protein|BDGG01000003.1|GAU96611.1	NA
Hexe_geneID_BV898_17534	IR	NT	1014.41	301.181	657.797	1.75177	0.171547	10.2116	1.75927e-24	1.72365e-22	NA	NA	NA	NA	NotTardiSpe	NA	NA	NA	BV898_17534|hypothetical-protein|MTYJ01000303.1|OWA53100.1	LOC129586988|uncharacterized-protein-LOC129586988|NW_026570243.1|XP_55336539.1	RvY_08090|hypothetical-protein|BDGG01000003.1|GAU96678.1	NA
Hexe_geneID_BV898_06987	IR	NT	1512.66	7511.37	4512.02	-2.31205	0.226835	-10.1926	2.1387e-24	2.08229e-22	E75	33208|Metazoa	binding. It is involved in the biological process described with	Hormone_recep,zf-C4	NotTardiSpe	PPARG|peroxisome-proliferator-activated-receptor-gamma-2|NC_060927.1|NP_56953.2	nhr-85|Nuclear-hormone-receptor-family-member-nhr-85|CELE_W05B5.3|NC_003279.8|NP_1021667.1	Eip75B|Ecdysone-induced-protein-75BC|Dmel_CG8127|NT_037436.4|NP_730322.1	BV898_06987|Nuclear-hormone-receptor-E75|MTYJ01000044.1|OQV18927.1	LOC129590739|ecdysone-induced-protein-75Bs-C-D-like|NW_026570262.1|XP_55342067.1	RvY_05664|hypothetical-protein|BDGG01000002.1|GAU93778.1	ko00000,ko03000,ko03310
Hexe_geneID_BV898_02011	IR	NT	1633.82	125.725	879.773	3.70022	0.363496	10.1795	2.44732e-24	2.36104e-22	BCS1L	33208|Metazoa	BCS1_N	AAA,BCS1_N	NotTardiSpe	BCS1L|mitochondrial-chaperone-BCS1-X1|NC_060926.1|XP_54199265.1	bcs-1|BCS1-like-protein|CELE_F54C9.6|NC_003280.10|NP_1022191.1	Bcs1|Bcs1-chaperoneB|Dmel_CG4908|NT_033779.5|NP_723532.1	BV898_02011|Mitochondrial-chaperone-BCS1|MTYJ01000008.1|OQV24057.1	LOC129593535|mitochondrial-chaperone-BCS1-like|NW_026570282.1|XP_55345872.1	RvY_03227|hypothetical-protein|BDGG01000001.1|GAU90868.1	ko00000,ko03029
Hexe_geneID_BV898_00144	IR	NT	146.258	664.004	405.131	-2.18005	0.214167	-10.1792	2.45531e-24	2.36104e-22	CDA	33208|Metazoa	This enzyme scavenges exogenous and endogenous cytidine and 2-deoxycytidine for UMP synthesis	dCMP_cyt_deam_1	NotTardiSpe	CDA|cytidine-deaminase|NC_060925.1|NP_1776.1	cdd-2|Cytidine-deaminase|CELE_F49E8.4|NC_003282.8|NP_1370695.1	CG8360|uncharacterized-proteinA|Dmel_CG8360|NT_033779.5|NP_609195.1	BV898_00144|putative-Cytidine-deaminase|MTYJ01000001.1|OQV26012.1	LOC129599637|cytidine-deaminase-like|NW_026570371.1|XP_55353903.1	RvY_04456|hypothetical-protein|BDGG01000002.1|GAU92369.1	ko00000,ko00001,ko01000
Hexe_geneID_BV898_04877	IR	NT	800.74	103.321	452.031	2.95616	0.290763	10.1669	2.78565e-24	2.66226e-22	ERI3	33208|Metazoa	ERI1 exoribonuclease	RNase_T	NotTardiSpe	ERI3|ERI1-exoribonuclease-3-X5|NC_060925.1|XP_54194657.1	M02B7.2|Exonuclease-domain-containing-protein|CELE_M02B7.2|NC_003282.8|NP_500418.1	Snp|snipperG|Dmel_CG44248|NT_033778.4|NP_726151.3	BV898_04877|ERI1-exoribonuclease-3|MTYJ01000025.1|OQV21113.1	LOC129581156|ERI1-exoribonuclease-3-like|NW_026570225.1|XP_55328043.1	RvY_14706|hypothetical-protein|BDGG01000010.1|GAV04431.1	ko00000,ko01000,ko03036
Hexe_geneID_BV898_06843	IR	NT	2632.35	566.358	1599.35	2.2156	0.218114	10.158	3.05286e-24	2.89984e-22	NA	NA	NA	NA	NotTardiSpe	LCMT2|tRNA-wybutosine-synthesizing-protein-4|NC_060939.1|NP_55608.2	lcmt-1|Leucine-carboxyl-methyltransferase-1|CELE_B0285.4|NC_003281.10|NP_497875.1	CG3793|uncharacterized-proteinB|Dmel_CG3793|NT_033779.5|NP_1246038.1	BV898_06843|tRNA-wybutosine-synthesizing-protein-4|MTYJ01000042.1|OQV19208.1	LOC129581690|tRNA-wybutosine-synthesizing-protein-4-like|NW_026570226.1|XP_55328877.1	RvY_09980-1|hypothetical-protein|BDGG01000005.1|GAU98901.1	NA
Hexe_geneID_BV898_01167	IR	NT	11996	1796.08	6896.05	2.73968	0.269814	10.154	3.18212e-24	3.0043e-22	NDUFB8	33208|Metazoa	Accessory subunit of the mitochondrial membrane respiratory chain NADH dehydrogenase Complex I, that is believed not to be involved in catalysis. Complex I functions in the transfer of electrons from NADH to the respiratory chain. The immediate electron acceptor for the enzyme is believed to be ubiquinone	NDUF_B8	NotTardiSpe	NDUFB8|NADH-dehydrogenase [ubiquinone]-1-beta-subcomplex-subunit-8,-mitochondrial-1-precursor|NC_060934.1|NP_4995.1	Y51H1A.3|Uncharacterized-protein|CELE_Y51H1A.3|NC_003280.10|NP_1366662.1	ND-ASHI|NADH-dehydrogenase-(ubiquinone)-ASHI-subunitA|Dmel_CG3192|NC_004354.4|NP_572338.1	BV898_01167|putative-NADH-dehydrogenase|MTYJ01000004.1|OQV24957.1	LOC129585756|NADH-dehydrogenase [ubiquinone]-1-beta-subcomplex-subunit-8,-mitochondrial-like|NW_026570222.1|XP_55334563.1	RvY_14006|hypothetical-protein|BDGG01000009.1|GAV03610.1	ko00000,ko00001,ko00002
Hexe_geneID_BV898_12747	IR	NT	623.945	2061.63	1342.79	-1.72551	0.171174	-10.0805	6.74119e-24	6.32616e-22	NR1D1	33208|Metazoa	nuclear receptor subfamily 1, group D, member 1	Hormone_recep,zf-C4	NotTardiSpe	NR1D1|nuclear-receptor-subfamily-1-group-D-member-1|NC_060941.1|NP_68370.1	nhr-91|Nuclear-hormone-receptor-family-member-nhr-91|CELE_Y15E3A.1|NC_003284.9|NP_1024953.1	Hr4|hormone-receptor-4I|Dmel_CG43934|NC_004354.4|NP_1259161.1	BV898_12747|putative-Nuclear-receptor-subfamily-1-group-D-member-1|MTYJ01000132.1|OQV12991.1	LOC129584999|uncharacterized-protein-LOC129584999|NW_026570235.1|XP_55333450.1	RvY_17609|hypothetical-protein|BDGG01000016.1|GAV07814.1	ko00000,ko00001,ko03000,ko03310
Hexe_geneID_BV898_19530	IR	NT	2226.02	691.397	1458.71	1.68744	0.168048	10.0414	1.00204e-23	9.34715e-22	NA	NA	NA	NA	NotTardiSpe	VWA5A|von-Willebrand-factor-A-domain-containing-protein-5A-1|NC_060935.1|NP_55437.2	NA	NA	BV898_19530|hypothetical-protein|MTYJ01000555.1|OWA55143.1	LOC129592165|von-Willebrand-factor-A-domain-containing-protein-5A-like|NW_026570223.1|XP_55344115.1	RvY_17904|hypothetical-protein|BDGG01000017.1|GAV08173.1	NA
Hexe_geneID_BV898_04948	IR	NT	24302.4	957.463	12629.9	4.66544	0.466899	9.9924	1.64552e-23	1.52583e-21	NA	NA	NA	NA	NotTardiSpe	SORL1|sortilin-related-receptor-preproprotein|NC_060935.1|NP_3096.2	lrp-2|Low-density-lipoprotein-RecePtor-related|CELE_T21E3.3|NC_003279.8|NP_491270.2	trol|terribly-reduced-optic-lobesBA|Dmel_CG33950|NC_004354.4|NP_1284825.1	BV898_04948|putative-Sortilin-related-receptor|MTYJ01000025.1|OQV21189.1	LOC129589217|uncharacterized-protein-LOC129589217-X2|NW_026570253.1|XP_55339788.1	RvY_15901|hypothetical-protein|BDGG01000012.1|GAV05830.1	NA
Hexe_geneID_BV898_11999	IR	NT	2110.31	576.773	1343.54	1.87207	0.18765	9.9764	1.93359e-23	1.78233e-21	NA	35493|Streptophyta	Catalyzes the formation of formate and 2-keto-4- methylthiobutyrate KMTB from 1,2-dihydroxy-3-keto-5- methylthiopentene DHK-MTPene	ARD	NotTardiSpe	ADI1|acireductone-dioxygenase-1|NC_060926.1|NP_60739.2	F42F12.4|1,2-dihydroxy-3-keto-5-methylthiopentene-dioxygenase|CELE_F42F12.4|NC_003284.9|NP_510072.1	Adi1|acireductone-dioxygenase-1|Dmel_CG32068|NT_037436.4|NP_1097577.1	BV898_11999|putative-1,2-dihydroxy-3-keto-5-methylthiopentene-dioxygenase-2|MTYJ01000116.1|OQV13780.1	LOC129583638|acireductone-dioxygenase-like-X2|NW_026570231.1|XP_55331500.1	RvY_18795|hypothetical-protein|BDGG01000021.1|GAV09220.1	ko00000,ko00001,ko00002,ko01000
Hexe_geneID_BV898_04763	IR	NT	12040	2519.4	7279.69	2.25665	0.227219	9.93161	3.03331e-23	2.77958e-21	NA	NA	NA	NA	NotTardiSpe	NA	NA	NA	BV898_04763|hypothetical-protein|MTYJ01000024.1|OQV21277.1	LOC129583715|uncharacterized-protein-LOC129583715|NW_026570231.1|XP_55331622.1	RvY_00329-1|hypothetical-protein|BDGG01000001.1|GAU87495.1	NA
Hexe_geneID_BV898_03322	IR	NT	62.9589	470.84	266.899	-2.89997	0.292485	-9.91496	3.58406e-23	3.26506e-21	NA	554915|Amoebozoa	cysteine-type endopeptidase inhibitor activity	Cystatin	NotTardiSpe	CSTB|cystatin-B|NC_060945.1|NP_91.1	NA	NA	BV898_03322|hypothetical-protein|MTYJ01000015.1|OQV22891.1	LOC129581756|cystatin-B-like|NW_026570226.1|XP_55328952.1	RvY_11236|hypothetical-protein|BDGG01000006.1|GAV00378.1	ko00000,ko04147
Hexe_geneID_BV898_12218	IR	NT	2658.02	170.505	1414.26	3.96219	0.401237	9.87495	5.346e-23	4.84186e-21	NA	NA	NA	NA	TardiSpe	NA	NA	NA	BV898_12218|hypothetical-protein|MTYJ01000121.1|OQV13580.1	LOC129588354|uncharacterized-protein-LOC129588354|NW_026570249.1|XP_55338512.1	RvY_02154|hypothetical-protein|BDGG01000001.1|GAU89624.1	NA
Hexe_geneID_BV898_09289	IR	NT	275.59	1115.67	695.63	-2.01861	0.204709	-9.86091	6.14868e-23	5.53666e-21	NA	NA	NA	NA	NotTardiSpe	POMGNT2|protein-O-linked-mannose-beta-1,4-N-acetylglucosaminyltransferase-2-X1|NC_060927.1|XP_54204126.1	H12D21.10|Uncharacterized-protein|CELE_H12D21.10|NC_003283.11|NP_506677.3	Eogt|EGF-domain-O-GlcNAc-transferaseA|Dmel_CG9867|NT_033779.5|NP_608678.1	BV898_09289|Protein-O-linked-mannose-beta-1,4-N-acetylglucosaminyltransferase-2|MTYJ01000072.1|OQV16619.1	LOC129602612|protein-O-linked-mannose-beta-1,4-N-acetylglucosaminyltransferase-2-like|NW_026570224.1|XP_55357659.1	RvY_13006|hypothetical-protein|BDGG01000008.1|GAV02441.1	NA
Hexe_geneID_BV898_02349	IR	NT	8361.45	2106.95	5234.2	1.98878	0.201777	9.85637	6.43348e-23	5.75981e-21	GRINA	33208|Metazoa	negative regulation of endoplasmic reticulum stress-induced intrinsic apoptotic signaling pathway	Bax1-I	NotTardiSpe	FAIM2|protein-lifeguard-2-X2|NC_060936.1|XP_54227441.1	xbx-6|X-BoX-promoter-element-regulated|CELE_F40F9.1|NC_003283.11|NP_741597.1	Nmda1|N-methyl-D-aspartate-receptor-associated-proteinF|Dmel_CG3798|NT_033778.4|NP_725240.1	BV898_02349|putative-Protein-lifeguard-2|MTYJ01000010.1|OQV23603.1	LOC129587973|protein-lifeguard-2-like|NW_026570247.1|XP_55337931.1	RvY_01456|hypothetical-protein|BDGG01000001.1|GAU88831.1	ko00000
Hexe_geneID_BV898_12313	IR	NT	3145.25	621.489	1883.37	2.33996	0.237902	9.83585	7.89021e-23	7.02364e-21	RNF170	33208|Metazoa	E3 ubiquitin-protein ligase	DUF1232,zf-C3HC4,zf-RING_UBOX	NotTardiSpe	RNF170|E3-ubiquitin-protein-ligase-RNF170-X1|NC_060932.1|XP_54217281.1	Y38F1A.2|E3-ubiquitin-protein-ligase-RNF170|CELE_Y38F1A.2|NC_003280.10|NP_496760.1	elfless|elflessC|Dmel_CG15150|NT_033779.5|NP_609860.2	BV898_12313|putative-E3-ubiquitin-protein-ligase-RNF170|MTYJ01000123.1|OQV13461.1	LOC129585631|E3-ubiquitin-protein-ligase-RNF170-like|NW_026570238.1|XP_55334355.1	RvY_00852|hypothetical-protein|BDGG01000001.1|GAU88094.1	ko00000,ko01000,ko04121
Hexe_geneID_BV898_10680	IR	NT	2419.79	430.768	1425.28	2.49111	0.253384	9.83135	8.25019e-23	7.30235e-21	NA	NA	NA	NA	TardiSpe	NA	NA	NA	BV898_10680|hypothetical-protein|MTYJ01000093.1|OQV15165.1	NA	RvY_06966|hypothetical-protein|BDGG01000003.1|GAU95332.1	NA
Hexe_geneID_BV898_10262	IR	NT	17878.6	3584.74	10731.7	2.31827	0.236466	9.80379	1.0844e-22	9.54392e-21	mn_peroxydase	NA	NA	NA	NotTardiSpe	NA	NA	NA	BV898_10262|hypothetical-protein|MTYJ01000087.1|OQV15540.1	LOC129583422|uncharacterized-protein-LOC129583422|NW_026570230.1|XP_55331186.1	RvY_01082-1|hypothetical-protein|BDGG01000001.1|GAU88373.1	NA
Hexe_geneID_BV898_16303	IR	NT	971.906	313.967	642.936	1.63005	0.166557	9.78673	1.28377e-22	1.12352e-20	NA	NA	NA	NA	NotTardiSpe	NA	NA	NA	BV898_16303|hypothetical-protein|MTYJ01000241.1|OWA51841.1	LOC129601605|uncharacterized-protein-LOC129601605|NW_026570474.1|XP_55356432.1	RvY_12475|hypothetical-protein|BDGG01000007.1|GAV01829.1	NA
Hexe_geneID_BV898_00178	IR	NT	20559.3	3818.36	12188.8	2.42874	0.248929	9.75678	1.72549e-22	1.50165e-20	JUN	33208|Metazoa	sequence-specific DNA binding. It is involved in the biological process described with regulation of transcription, DNA-templated	Jun,bZIP_1	NotTardiSpe	JUND|transcription-factor-JunD-JunD-FL|NC_060943.1|NP_5345.3	06/01/23|BZIP-domain-containing-protein|CELE_T24H10.7|NC_003280.10|NP_1343787.1	Jra|Jun-related-antigenB|Dmel_CG2275|NT_033778.4|NP_724882.1	BV898_00178|putative-Transcription-factor-AP-1|MTYJ01000001.1|OQV26048.1	LOC129599870|transcription-factor-Jun-like|NW_026570377.1|XP_55354188.1	RvY_04384|hypothetical-protein|BDGG01000002.1|GAU92284.1	ko00000,ko00001,ko03000
Hexe_geneID_BV898_07488	IR	NT	46.6463	566.055	306.35	-3.61156	0.370204	-9.75559	1.74576e-22	1.51086e-20	NA	NA	NA	NA	TardiSpe	NA	NA	NA	BV898_07488|hypothetical-protein|MTYJ01000049.1|OQV18479.1	NA	RvY_17391|hypothetical-protein|BDGG01000015.1|GAV07571.1	NA
Hexe_geneID_BV898_12880	IR	NT	754.173	158.579	456.376	2.2483	0.230625	9.7487	1.86837e-22	1.60804e-20	OVGP1	33208|Metazoa	Chitin binding Peritrophin-A domain	CBM_14,Glyco_hydro_18	NotTardiSpe	CHI3L2|chitinase-3-like-protein-2-c|NC_060925.1|NP_1020370.1	cht-1|putative-endochitinase|CELE_C04F6.3|NC_003284.9|NP_508588.1	Cht7|chitinase-7|Dmel_CG1869|NT_037436.4|NP_647768.3	BV898_12880|Acidic-mammalian-chitinase|MTYJ01000135.1|OQV12860.1	LOC129592405|chitinase-3-like-protein-1|NW_026570223.1|XP_55344408.1	RvY_07538|hypothetical-protein|BDGG01000003.1|GAU96035.1	ko00000,ko00001,ko01000
Hexe_geneID_BV898_09227	IR	NT	1215.01	3518.2	2366.61	-1.53329	0.157993	-9.70477	2.87738e-22	2.46285e-20	CYP2J2	33208|Metazoa	cytochrome P450	p450	NotTardiSpe	CYP2J2|cytochrome-P450-2J2|NC_060925.1|NP_766.2	cyp-33D1|CYtochrome-P450-family|CELE_K05D4.4|NC_003283.11|NP_507076.1	Cyp18a1|cytochrome-P450-18a1A|Dmel_CG6816|NC_004354.4|NP_728191.1	BV898_09227|Cytochrome-P450-2J6|MTYJ01000071.1|OQV16719.1	LOC129587316|cytochrome-P450-2J4-like|NW_026570244.1|XP_55336980.1	RvY_04232|hypothetical-protein|BDGG01000002.1|GAU92107.1	ko00000,ko00001,ko00199,ko01000
Hexe_geneID_BV898_02234	IR	NT	4401.01	1156.72	2778.86	1.92756	0.199056	9.68351	3.54339e-22	3.01634e-20	TfIIB	33208|Metazoa	Transcription factor TFIIB repeat	TFIIB,TF_Zn_Ribbon	NotTardiSpe	GTF2B|transcription-initiation-factor-IIB|NC_060925.1|NP_1505.1	ttb-1|Transcription-initiation-factor-IIB|CELE_W03F9.5|NC_003283.11|NP_503146.1	TfIIB|transcription-factor-IIBA|Dmel_CG5193|NT_033779.5|NP_476888.1	BV898_02234|Transcription-initiation-factor-IIB|MTYJ01000009.1|OQV23885.1	LOC129591400|transcription-initiation-factor-IIB-like|NW_026570265.1|XP_55343012.1	RvY_05193|hypothetical-protein|BDGG01000002.1|GAU93220.1	ko00000,ko00001,ko03021
Hexe_geneID_BV898_08068	IR	NT	1433.21	446.27	939.739	1.68277	0.173798	9.68233	3.58467e-22	3.03489e-20	NA	3041|Chlorophyta	Putative carnitine deficiency-associated protein	RLL	NotTardiSpe	RTRAF|RNA-transcription,-translation-and-transport-factor-protein|NC_060938.1|NP_57123.1	E02H1.5|Uncharacterized-protein|CELE_E02H1.5|NC_003280.10|NP_1369864.1	CG31249|uncharacterized-protein|Dmel_CG31249|NT_033777.3|NP_732262.1	BV898_08068|hypothetical-protein|MTYJ01000055.1|OQV17941.1	LOC129588535|RNA-transcription,-translation-and-transport-factor-protein-like|NW_026570250.1|XP_55338774.1	RvY_10255|hypothetical-protein|BDGG01000005.1|GAU99223.1	ko00000,ko03016,ko03036
Hexe_geneID_BV898_14413	IR	NT	4100.95	1142.89	2621.92	1.84322	0.190546	9.67336	3.91302e-22	3.29497e-20	UBE2L3	33208|Metazoa	Belongs to the ubiquitin-conjugating enzyme family	UQ_con	NotTardiSpe	UBE2L3|ubiquitin-conjugating-enzyme-E2-L3-1|NC_060946.1|NP_3338.1	ubc-18|Ubiquitin-conjugating-enzyme-E2-ubc-18|CELE_R01H2.6|NC_003281.10|NP_498541.1	Ubc10|ubiquitin-conjugating-enzyme-10|Dmel_CG5788|NT_033778.4|NP_477414.1	BV898_14413|Ubiquitin-conjugating-enzyme-E2-L3|MTYJ01000176.1|OWA49876.1	LOC129581462|ubiquitin-conjugating-enzyme-E2-18-kDa-like|NW_026570225.1|XP_55328535.1	RvY_18443-2|hypothetical-protein|BDGG01000019.1|GAV08802.1	ko00000,ko00001,ko01000,ko04121
Hexe_geneID_BV898_04749	IR	NT	19226.2	2768.66	10997.4	2.79592	0.289164	9.66898	4.08426e-22	3.42068e-20	UNC45A	33208|Metazoa	Myosin-binding striated muscle assembly central	TPR_1,TPR_16,TPR_8,UNC45-central	NotTardiSpe	UNC45A|protein-unc-45-homolog-A-X1|NC_060939.1|XP_54234401.1	unc-45|UNC45-central-domain-containing-protein|CELE_F30H5.1|NC_003281.10|NP_497205.1	unc-45|uncoordinated-45A|Dmel_CG2708|NT_033777.3|NP_524796.1	BV898_04749|Protein-unc-45-like-protein-B|MTYJ01000024.1|OQV21263.1	LOC129591886|protein-unc-45-homolog-B-like|NW_026570269.1|XP_55343715.1	RvY_15029|hypothetical-protein|BDGG01000011.1|GAV04806.1	ko00000,ko03110
Hexe_geneID_BV898_12596	IR	NT	724.707	172.765	448.736	2.06629	0.213779	9.66555	4.22332e-22	3.51823e-20	YRDC	33208|Metazoa	tRNA threonylcarbamoyladenosine modification	Sua5_yciO_yrdC	NotTardiSpe	YRDC|threonylcarbamoyl-AMP-synthase-precursor|NC_060925.1|NP_78916.3	Y48C3A.18|YrdC-like-domain-containing-protein|CELE_Y48C3A.18|NC_003280.10|NP_496826.2	Tcs1|Threonyl-carbamoyl-synthesis-1|Dmel_CG33786|NT_033778.4|NP_1027444.1	BV898_12596|YrdC-domain-containing-protein,-mitochondrial|MTYJ01000129.1|OQV13166.1	LOC129581709|threonylcarbamoyl-AMP-synthase-like|NW_026570226.1|XP_55328898.1	RvY_08350|hypothetical-protein|BDGG01000003.1|GAU96987.1	-
Hexe_geneID_BV898_12883	IR	NT	1026.23	236.084	631.159	2.11841	0.219266	9.66138	4.39894e-22	3.64503e-20	C9orf85	33208|Metazoa	Uncharacterized conserved protein DUF2039	DUF2039	NotTardiSpe	C9orf85|uncharacterized-protein-C9orf85-2|NC_060933.1|NP_872311.2	NA	CG8675|uncharacterized-protein|Dmel_CG8675|NC_004354.4|NP_573209.1	BV898_12883|putative-Uncharacterized-protein-C9orf85-like-protein|MTYJ01000135.1|OQV12863.1	NA	RvY_02308-1|hypothetical-protein|BDGG01000001.1|GAU89798.1	-
Hexe_geneID_BV898_07371	IR	NT	11575.5	3831.6	7703.52	1.59512	0.165325	9.64837	4.99431e-22	4.11647e-20	NA	NA	NA	NA	NotTardiSpe	NA	NA	NA	BV898_07371|hypothetical-protein|MTYJ01000048.1|OQV18546.1	LOC129581786|uncharacterized-protein-LOC129581786|NW_026570226.1|XP_55328997.1	RvY_10577|hypothetical-protein|BDGG01000005.1|GAU99604.1	NA
Hexe_geneID_BV898_06777	IR	NT	12845.8	3558.33	8202.07	1.85206	0.192094	9.64143	5.34362e-22	4.38121e-20	VWA5B1	33208|Metazoa	Vault protein inter-alpha-trypsin domain	VIT_2,VWA_3	NotTardiSpe	VWA5A|von-Willebrand-factor-A-domain-containing-protein-5A-1|NC_060935.1|NP_55437.2	NA	NA	BV898_06777|von-Willebrand-factor-A-domain-containing-protein|MTYJ01000042.1|OQV19139.1	LOC129592165|von-Willebrand-factor-A-domain-containing-protein-5A-like|NW_026570223.1|XP_55344115.1	RvY_17904|hypothetical-protein|BDGG01000017.1|GAV08173.1	-
Hexe_geneID_BV898_15940	IR	NT	812.727	4048.52	2430.62	-2.3183	0.240753	-9.62938	6.00922e-22	4.90113e-20	NA	NA	NA	NA	NotTardiSpe	NA	NA	NA	BV898_15940|hypothetical-protein|MTYJ01000228.1|OWA51459.1	LOC129588077|uncharacterized-protein-LOC129588077|NW_026570248.1|XP_55338097.1	RvY_06960-1|hypothetical-protein|BDGG01000003.1|GAU95326.1	NA
Hexe_geneID_BV898_14622	IR	NT	88.1273	598.697	343.412	-2.76059	0.287619	-9.59809	8.14379e-22	6.6075e-20	NA	33208|Metazoa	dopamine beta-monooxygenase activity	Cu2_monoox_C,Cu2_monooxygen,DOMON	NotTardiSpe	MOXD1|DBH-like-monooxygenase-protein-1-precursor|NC_060930.1|NP_56344.2	NA	olf413|olf413B|Dmel_CG12673|NT_037436.4|NP_730711.3	BV898_14622|hypothetical-protein|MTYJ01000182.1|OWA50096.1	LOC129581722|MOXD1-homolog-1-like|NW_026570226.1|XP_55328910.1	RvY_04227|hypothetical-protein|BDGG01000002.1|GAU92099.1	ko00000,ko00001,ko00002,ko01000
Hexe_geneID_BV898_15119	IR	NT	298.59	1244.86	771.727	-2.06441	0.215609	-9.57481	1.02044e-21	8.2365e-20	VAT1L	33208|Metazoa	Synaptic vesicle membrane protein VAT-1 homolog-like	ADH_N,ADH_zinc_N,ADH_zinc_N_2	NotTardiSpe	VAT1L|synaptic-vesicle-membrane-protein-VAT-1-homolog-like|NC_060940.1|NP_65978.1	F39B2.3|PKS_ER-domain-containing-protein|CELE_F39B2.3|NC_003279.8|NP_493577.1	FASN1|fatty-acid-synthase-1A|Dmel_CG3523|NT_033779.5|NP_608748.1	BV898_15119|Synaptic-vesicle-membrane-protein-VAT-1-like-protein-like|MTYJ01000197.1|OWA50608.1	LOC129602731|synaptic-vesicle-membrane-protein-VAT-1-homolog-like-X2|NW_026570224.1|XP_55357838.1	RvY_07017|hypothetical-protein|BDGG01000003.1|GAU95393.1	-
Hexe_geneID_BV898_12314	IR	NT	156864	24859	90861.7	2.65769	0.277818	9.5663	1.10805e-21	8.89755e-20	SQSTM1	33208|Metazoa	Sequestosome 1	PB1,UBA_5,ZZ	NotTardiSpe	SQSTM1|sequestosome-1-1|NC_060929.1|NP_3891.1	sqst-1|SeQueSTosome-related|CELE_T12G3.1|NC_003282.8|NP_1255609.1	ref(2)P|refractory-to-sigma-PA|Dmel_CG10360|NT_033779.5|NP_476700.1	BV898_12314|putative-Sequestosome-1|MTYJ01000123.1|OQV13462.1	LOC129597638|sequestosome-1-like|NW_026570223.1|XP_55351250.1	RvY_00608|hypothetical-protein|BDGG01000001.1|GAU87810.1	ko00000,ko00001,ko03029,ko04131,ko04147
Hexe_geneID_BV898_13145	IR	NT	1121.91	3756.65	2439.28	-1.74344	0.182654	-9.54504	1.3605e-21	1.08686e-19	dgk-3	33208|Metazoa	Diacylglycerol kinase	C1_1,DAGK_acc,DAGK_cat,DAG_kinase_N,EF-hand_5,EF-hand_7	NotTardiSpe	DGKB|diacylglycerol-kinase-beta-7|NC_060931.1|NP_1337650.1	dgk-3|putative-diacylglycerol-kinase-3|CELE_F54G8.2|NC_003281.10|NP_499031.3	Dgk|diacyl-glycerol-kinaseE|Dmel_CG34361|NT_033778.4|NP_1097219.1	BV898_13145|Diacylglycerol-kinase-beta|MTYJ01000141.1|OQV12576.1	LOC129598084|diacylglycerol-kinase-beta-like-X1|NW_026570334.1|XP_55351808.1	RvY_01541|hypothetical-protein|BDGG01000001.1|GAU88928.1	ko00000,ko00001,ko01000
Hexe_geneID_BV898_03325	IR	NT	13128.5	4842.99	8985.76	1.43872	0.150821	9.53926	1.43856e-21	1.14336e-19	UBA1	33208|Metazoa	ubiquitin activating enzyme activity	E1_4HB,E1_FCCH,E1_UFD,ThiF,UBA_e1_thiolCys	NotTardiSpe	UBA1|ubiquitin-like-modifier-activating-enzyme-1-X6|NC_060947.1|XP_54183671.1	uba-1|UBA_e1_C-domain-containing-protein|CELE_C47E12.5|NC_003282.8|NP_1367213.1	Uba1|ubiquitin-activating-enzyme-1A|Dmel_CG1782|NT_033778.4|NP_477310.2	BV898_03325|Ubiquitin-like-modifier-activating-enzyme-1|MTYJ01000015.1|OQV22894.1	LOC129582149|ubiquitin-like-modifier-activating-enzyme-1|NW_026570227.1|XP_55329554.1	RvY_18136|hypothetical-protein|BDGG01000017.1|GAV08451.1	ko00000,ko00001,ko01000,ko04121,ko04147
Hexe_geneID_BV898_13277	IR	NT	809.061	241.036	525.048	1.74557	0.183081	9.53441	1.50738e-21	1.19197e-19	NA	NA	NA	NA	NotTardiSpe	NUP42|nucleoporin-NUP42-3|NC_060931.1|NP_1357373.1	NA	CG18787|uncharacterized-protein|Dmel_CG18787|NT_033779.5|NP_652664.2	BV898_13277|hypothetical-protein|MTYJ01000144.1|OQV12477.1	LOC129591433|nucleoporin-NUP42-like|NW_026570223.1|XP_55343064.1	RvY_08146-1|hypothetical-protein|BDGG01000003.1|GAU96748.1	NA
Hexe_geneID_BV898_12248	IR	NT	4038.56	540.652	2289.6	2.9011	0.305661	9.49122	2.28338e-21	1.79649e-19	NA	NA	NA	NA	NotTardiSpe	GLYAT|glycine-N-acyltransferase-a|NC_060935.1|NP_964011.2	NA	NA	BV898_12248|hypothetical-protein|MTYJ01000122.1|OQV13500.1	LOC129595646|uncharacterized-protein-LOC129595646-X1|NW_026570300.1|XP_55348689.1	RvY_09839|hypothetical-protein|BDGG01000005.1|GAU98730.1	NA
Hexe_geneID_BV898_16683	IR	NT	5558.83	668.188	3113.51	3.0563	0.322268	9.48374	2.45339e-21	1.92054e-19	DHRS11	33208|Metazoa	Belongs to the short-chain dehydrogenases reductases SDR family	adh_short	NotTardiSpe	DHRS11|dehydrogenase/reductase-SDR-family-member-11-precursor|NC_060941.1|NP_77284.2	dhs-13|DeHydrogenases,-Short-chain|CELE_F36H9.3|NC_003283.11|NP_503501.1	CG40485|uncharacterized-proteinC|Dmel_CG40485|NC_004354.4|NP_1303574.1	BV898_16683|putative-Dehydrogenase/reductase-SDR-family-member-11|MTYJ01000257.1|OWA52225.1	LOC129593026|dehydrogenase-reductase-SDR-family-member-11-like|NW_026570223.1|XP_55345185.1	RvY_16645|hypothetical-protein|BDGG01000014.1|GAV06700.1	ko00000,ko00001,ko01000
Hexe_geneID_BV898_08619	IR	NT	1027.51	3815.27	2421.39	-1.89336	0.199665	-9.48268	2.47839e-21	1.93041e-19	BCL11A	33208|Metazoa	Metal ion binding	zf-C2H2	NotTardiSpe	BCL11A|B-cell-lymphoma/leukemia-11A-10|NC_060926.1|NP_1392658.1	bcl-11|mammalian-BCL-(B-cell-lymphoma)-gene-homologs|CELE_F13H6.1|NC_003283.11|NP_1122913.1	CG9650|uncharacterized-proteinJ|Dmel_CG9650|NC_004354.4|NP_572385.2	BV898_08619|putative-B-cell-lymphoma/leukemia-11A|MTYJ01000063.1|OQV17221.1	LOC129598976|B-cell-lymphoma-leukemia-11B-like-X1|NW_026570224.1|XP_55353050.1	RvY_18300-1|hypothetical-protein|BDGG01000018.1|GAV08636.1	ko00000,ko00001,ko03000
Hexe_geneID_BV898_02251	IR	NT	2584.6	1032.53	1808.57	1.3235	0.139657	9.47675	2.62334e-21	2.03315e-19	DDI2	33208|Metazoa	gag-polyprotein putative aspartyl protease	Asp_protease,ubiquitin	NotTardiSpe	DDI1|protein-DDI1-homolog-1|NC_060935.1|NP_1001711.1	ddi-1|Protein-DDI1-homolog-1|CELE_C01G5.6|NC_003282.8|NP_500992.1	rngo|rings-lostA|Dmel_CG4420|NC_004354.4|NP_573129.1	BV898_02251|Protein-DDI1-like-protein-2|MTYJ01000009.1|OQV23903.1	LOC129591363|protein-DDI1-homolog-2-like|NW_026570265.1|XP_55342975.1	RvY_05221|hypothetical-protein|BDGG01000002.1|GAU93255.1	ko00000,ko03051
Hexe_geneID_BV898_03865	IR	NT	5159.9	1327.22	3243.56	1.95862	0.206976	9.46304	2.99124e-21	2.30681e-19	FABP5	33208|Metazoa	Belongs to the calycin superfamily. Fatty-acid binding protein FABP family	Lipocalin	NotTardiSpe	CRABP1|cellular-retinoic-acid-binding-protein-1|NC_060939.1|NP_4369.1	lbp-9|FABP-domain-containing-protein|CELE_Y40B10A.1|NC_003283.11|NP_1033512.1	fabp|fatty-acid-binding-proteinB|Dmel_CG6783|NT_033777.3|NP_1027180.1	BV898_03865|putative-Cellular-retinoic-acid-binding-protein-1|MTYJ01000018.1|OQV22369.1	LOC129586548|fatty-acid-binding-protein,-liver-like|NW_026570222.1|XP_55335822.1	RvY_15380-2|FABP5|BDGG01000012.1|GAV05213.1	ko00000,ko00001,ko04147
Hexe_geneID_BV898_19016	IR	NT	606.352	2091.55	1348.95	-1.78714	0.188893	-9.4611	3.04733e-21	2.33849e-19	NA	33208|Metazoa	Cation-transporting atpase	Cation_ATPase,Cation_ATPase_N,E1-E2_ATPase,Hydrolase,P5-ATPase	NotTardiSpe	ATP13A3|polyamine-transporting-ATPase-13A3-X3|NC_060927.1|XP_54203830.1	catp-6|putative-cation-transporting-ATPase-W08D2.5|CELE_W08D2.5|NC_003282.8|NP_1255430.2	anne|anne-boleynB|Dmel_CG32000|NC_004353.4|NP_726536.2	BV898_19016|putative-cation-transporting-ATPase-13A3|MTYJ01000432.1|OWA54617.1	LOC129591887|polyamine-transporting-ATPase-13A3-like|NW_026570269.1|XP_55343716.1	RvY_15037|hypothetical-protein|BDGG01000011.1|GAV04816.1	ko00000,ko01000
Hexe_geneID_BV898_17035	IR	NT	1399.83	252.269	826.049	2.47058	0.261341	9.45349	3.27707e-21	2.50246e-19	NA	NA	NA	NA	NotTardiSpe	BAX|apoptosis-regulator-BAX-alpha|NC_060943.1|NP_620116.1	NA	Buffy|buffy|Dmel_CG8238|NT_033778.4|NP_523702.1	BV898_17035|hypothetical-protein|MTYJ01000275.1|OWA52584.1	LOC129597453|uncharacterized-protein-LOC129597453|NW_026570325.1|XP_55350980.1	RvY_10015|hypothetical-protein|BDGG01000005.1|GAU98945.1	NA
Hexe_geneID_BV898_12975	IR	NT	5664.17	1769.3	3716.73	1.67857	0.177584	9.45223	3.31675e-21	2.52041e-19	FLOT1	33208|Metazoa	Flotillin	Band_7,Flot	NotTardiSpe	FLOT1|flotillin-1-X1|NC_060930.1|XP_54209977.1	NA	Flo1|flotillin-1A|Dmel_CG8200|NT_033778.4|NP_477358.1	BV898_12975|Flotillin-1|MTYJ01000137.1|OQV12744.1	LOC129593235|flotillin-1-like|NW_026570281.1|XP_55345424.1	NA	ko00000,ko00001,ko03036,ko04131,ko04147
Hexe_geneID_BV898_15469	IR	NT	107.914	474.28	291.097	-2.14007	0.226922	-9.43086	4.06738e-21	3.07581e-19	PARK2	33208|Metazoa	Functions within a multiprotein E3 ubiquitin ligase complex, catalyzing the covalent attachment of ubiquitin moieties onto substrate proteins, such as BCL2, SYT11, CCNE1, GPR37, RHOT1 MIRO1, MFN1, MFN2, STUB1, SNCAIP, SEPT5, TOMM20, USP30, ZNF746 and AIMP2. Mediates monoubiquitination as well as Lys-6, Lys-11, Lys-48-linked and Lys-63-linked polyubiquitination of substrates depending on the conte…	IBR,ubiquitin	NotTardiSpe	PRKN|E3-ubiquitin-protein-ligase-parkin-1|NC_060930.1|NP_4553.2	pdr-1|E3-ubiquitin-protein-ligase-parkin|CELE_K08E3.7|NC_003281.10|NP_1370029.1	park|parkinC|Dmel_CG10523|NT_037436.4|NP_730601.1	BV898_15469|E3-ubiquitin-protein-ligase-parkin|MTYJ01000210.1|OWA50968.1	LOC129587444|E3-ubiquitin-protein-ligase-parkin-like-X1|NW_026570222.1|XP_55337168.1	RvY_02991|hypothetical-protein|BDGG01000001.1|GAU90593.1	ko00000,ko00001,ko01000,ko03029,ko04121,ko04131
Hexe_geneID_BV898_06824	IR	NT	3603.2	1034.83	2319.02	1.79983	0.190949	9.42572	4.27145e-21	3.21452e-19	NA	NA	NA	NA	TardiSpe	NA	NA	NA	BV898_06824|hypothetical-protein|MTYJ01000042.1|OQV19187.1	LOC129581862|uncharacterized-protein-LOC129581862-X1|NW_026570226.1|XP_55329108.1	RvY_09957|hypothetical-protein|BDGG01000005.1|GAU98874.1	NA
Hexe_geneID_BV898_10112	IR	NT	2633.34	7377.13	5005.23	-1.4865	0.157773	-9.42177	4.43531e-21	3.32179e-19	PLCB4	33208|Metazoa	phospholipase C, beta 4	C2,DUF1154,EF-hand_like,PI-PLC-X,PI-PLC-Y	NotTardiSpe	PLCB4|1-phosphatidylinositol-4,5-bisphosphate-phosphodiesterase-beta-4-b|NC_060944.1|NP_877949.2	egl-8|1-phosphatidylinositol-4,5-bisphosphate-phosphodiesterase|CELE_B0348.4|NC_003283.11|NP_1368554.1	norpA|no-receptor-potential-AB|Dmel_CG3620|NC_004354.4|NP_726925.1	BV898_10112|1-phosphatidylinositol-4,5-bisphosphate-phosphodiesterase-beta-4|MTYJ01000084.1|OQV15721.1	LOC129582060|1-phosphatidylinositol-4,5-bisphosphate-phosphodiesterase-beta-4-like|NW_026570226.1|XP_55329428.1	RvY_12729|hypothetical-protein|BDGG01000008.1|GAV02127.1	ko00000,ko00001,ko00002,ko01000,ko04131
Hexe_geneID_BV898_14541	IR	NT	2497.19	500.631	1498.91	2.31829	0.246178	9.41712	4.63609e-21	3.45555e-19	NA	NA	NA	NA	NotTardiSpe	NA	NA	NA	BV898_14541|hypothetical-protein|MTYJ01000179.1|OWA50010.1	NA	NA	NA
Hexe_geneID_BV898_15935	IR	NT	7388.27	2260.75	4824.51	1.70847	0.181543	9.41085	4.92143e-21	3.65076e-19	NA	NA	NA	NA	TardiSpe	NA	NA	NA	BV898_15935|hypothetical-protein|MTYJ01000228.1|OWA51454.1	LOC129582268|uncharacterized-protein-LOC129582268|NW_026570227.1|XP_55329733.1	RvY_16520|hypothetical-protein|BDGG01000013.1|GAV06554.1	NA
Hexe_geneID_BV898_08613	IR	NT	705.815	2629.47	1667.65	-1.89978	0.202174	-9.39676	5.62694e-21	4.15434e-19	stnB	33208|Metazoa	Adaptor complexes medium subunit family	Adap_comp_sub	NotTardiSpe	STON2|stonin-2-5|NC_060938.1|NP_1381319.1	unc-41|Putative-stoned-B-like-protein|CELE_C27H6.1|NC_003283.11|NP_1256159.1	stnB|stoned-BH|Dmel_CG12473|NC_004354.4|NP_1285540.1	BV898_08613|putative-stoned-B-like-protein|MTYJ01000063.1|OQV17215.1	LOC129599221|putative-stoned-B-like-protein-X2|NW_026570224.1|XP_55353395.1	RvY_18296|hypothetical-protein|BDGG01000018.1|GAV08632.1	ko00000,ko04131
Hexe_geneID_BV898_06506	IR	NT	897.001	270.451	583.726	1.72867	0.184294	9.37994	6.60095e-21	4.85046e-19	NA	4751|Fungi	Domain of unknown function DUF4419	DUF4419	NotTardiSpe	NA	NA	NA	BV898_06506|hypothetical-protein|MTYJ01000038.1|OQV19519.1	NA	NA	-
Hexe_geneID_BV898_08681	IR	NT	3716.76	1086.57	2401.67	1.77433	0.189215	9.3773	6.76831e-21	4.95008e-19	VPS51	33208|Metazoa	Vacuolar protein sorting-associated protein 51 homolog	Sec5,Vps51	NotTardiSpe	VPS51|vacuolar-protein-sorting-associated-protein-51-homolog|NC_060935.1|NP_37397.2	vps-51|Vacuolar-protein-sorting-associated-protein-51-homolog|CELE_B0414.8|NC_003279.8|NP_1020972.1	Vps51|vacuolar-protein-sorting-51|Dmel_CG15087|NT_033778.4|NP_611363.2	BV898_08681|Vacuolar-protein-sorting-associated-protein-51-like-protein|MTYJ01000063.1|OQV17283.1	LOC129580651|vacuolar-protein-sorting-associated-protein-51-homolog|NW_026570224.1|XP_55327239.1	RvY_18400|hypothetical-protein|BDGG01000018.1|GAV08752.1	ko00000,ko04131
Hexe_geneID_BV898_04674	IR	NT	1384.56	468.855	926.709	1.56284	0.166702	9.37504	6.91502e-21	5.03375e-19	NA	NA	NA	NA	NotTardiSpe	DEF8|differentially-expressed-in-FDCP-8-homolog-3|NC_060940.1|NP_1229745.1	F20H11.1|Differentially-expressed-in-FDCP-8-homolog|CELE_F20H11.1|NC_003281.10|NP_498454.2	DEF8|differentially-expressed-in-FDCP-8-homolog|Dmel_CG11534|NT_037436.4|NP_648549.1	BV898_04674|Differentially-expressed-in-FDCP-8-like-protein|MTYJ01000023.1|OQV21470.1	LOC129590474|differentially-expressed-in-FDCP-8-homolog-A-like|NW_026570260.1|XP_55341704.1	RvY_07695|hypothetical-protein|BDGG01000003.1|GAU96219.1	NA
Hexe_geneID_BV898_12927	IR	NT	1479.41	565.444	1022.43	1.38757	0.148374	9.35182	8.61513e-21	6.24216e-19	NA	NA	NA	NA	NotTardiSpe	PSMD5|26S-proteasome-non-ATPase-regulatory-subunit-5-1|NC_060933.1|NP_5038.1	NA	CG12096|uncharacterized-proteinA|Dmel_CG12096|NC_004354.4|NP_572862.2	BV898_12927|putative-26S-proteasome-non-ATPase-regulatory-subunit-5|MTYJ01000136.1|OQV12798.1	LOC129600174|26S-proteasome-non-ATPase-regulatory-subunit-5-like|NW_026570386.1|XP_55354575.1	RvY_13199|hypothetical-protein|BDGG01000008.1|GAV02662.1	NA
Hexe_geneID_BV898_08550	IR	NT	4688.99	1103.19	2896.09	2.08717	0.223644	9.33259	1.03315e-20	7.4511e-19	ANO4	33208|Metazoa	Dimerisation domain of Ca+-activated chloride-channel, anoctamin	Anoct_dimer,Anoctamin	NotTardiSpe	ANO5|anoctamin-5-a|NC_060935.1|NP_998764.1	anoh-1|Anoctamin|CELE_F56A8.1|NC_003281.10|NP_1255190.1	CG6938|uncharacterized-proteinB|Dmel_CG6938|NT_037436.4|NP_648535.2	BV898_08550|Anoctamin-4|MTYJ01000062.1|OQV17299.1	LOC129591833|anoctamin-5-like|NW_026570223.1|XP_55343638.1	RvY_01836|hypothetical-protein|BDGG01000001.1|GAU89267.1	ko00000,ko04040
Hexe_geneID_BV898_02875	IR	NT	8435.63	2052.94	5244.28	2.03885	0.218481	9.33195	1.03943e-20	7.46184e-19	UBE2B	33208|Metazoa	ubiquitin-conjugating enzyme	UQ_con	NotTardiSpe	UBE2B|ubiquitin-conjugating-enzyme-E2-B|NC_060929.1|NP_3328.1	ubc-1|Ubiquitin-conjugating-enzyme-E2-1|CELE_C35B1.1|NC_003282.8|NP_1379774.1	Ubc6|ubiquitin-conjugating-enzyme-6A|Dmel_CG2013|NT_033777.3|NP_524230.2	BV898_02875|Ubiquitin-conjugating-enzyme-E2-B|MTYJ01000013.1|OQV23140.1	LOC129599207|ubiquitin-conjugating-enzyme-E2-B-like|NW_026570360.1|XP_55353350.1	RvY_06128-1|hypothetical-protein|BDGG01000002.1|GAU94336.1	ko00000,ko00001,ko01000,ko03400,ko04121
Hexe_geneID_BV898_02300	IR	NT	1975.81	709.691	1342.75	1.47671	0.158471	9.31847	1.18028e-20	8.43415e-19	TBC1D20	33208|Metazoa	TBC1 domain family member	RabGAP-TBC	NotTardiSpe	TBC1D20|TBC1-domain-family-member-20|NC_060944.1|NP_653229.1	tbc-20|Rab-GAP-TBC-domain-containing-protein|CELE_Y54E2A.12|NC_003280.10|NP_497068.2	CG17883|uncharacterized-proteinC|Dmel_CG17883|NT_033778.4|NP_1260701.1	BV898_02300|TBC1-domain-family-member-20|MTYJ01000009.1|OQV23953.1	LOC129591264|TBC1-domain-family-member-20-like-X1|NW_026570265.1|XP_55342826.1	RvY_05281|hypothetical-protein|BDGG01000002.1|GAU93321.1	ko00000,ko04131
Hexe_geneID_BV898_09826	IR	NT	6369.87	2587.92	4478.9	1.29923	0.139635	9.30448	1.34645e-20	9.57766e-19	NA	NA	NA	NA	NotTardiSpe	PATL1|protein-PAT1-homolog-1|NC_060935.1|NP_689929.2	patr-1|Protein-PAT1-homolog-1|CELE_F43G6.9|NC_003280.10|NP_496514.1	Patr-1|protein-associated-with-topo-II-related---1A|Dmel_CG5208|NT_033777.3|NP_650592.1	BV898_09826|putative-Protein-PAT1-like-protein-1|MTYJ01000079.1|OQV16056.1	LOC129581045|protein-PAT1-homolog-1-like|NW_026570225.1|XP_55327869.1	RvY_18608|hypothetical-protein|BDGG01000020.1|GAV08998.1	NA
Hexe_geneID_BV898_17790	IR	NT	1254.12	340.738	797.429	1.87993	0.202175	9.2985	1.42437e-20	1.00859e-18	DNAJC17	33208|Metazoa	toxin transport	DnaJ,RRM_1	NotTardiSpe	DNAJC17|dnaJ-homolog-subfamily-C-member-17-X1|NC_060939.1|XP_54234343.1	dnj-22|J-domain-containing-protein|CELE_T23B12.7|NC_003283.11|NP_505178.1	CG17187|uncharacterized-protein|Dmel_CG17187|NT_033777.3|NP_650056.1	BV898_17790|putative-DnaJ-like-protein-subfamily-C-member-17|MTYJ01000316.1|OWA53357.1	LOC129585101|dnaJ-homolog-subfamily-C-member-17-like|NW_026570235.1|XP_55333617.1	RvY_17042|hypothetical-protein|BDGG01000014.1|GAV07167.1	ko00000,ko03110
Hexe_geneID_BV898_19246	IR	NT	2606.99	1032.49	1819.74	1.33667	0.144409	9.25612	2.1199e-20	1.49429e-18	USP14	33208|Metazoa	Belongs to the peptidase C19 family	UCH	NotTardiSpe	USP14|ubiquitin-carboxyl-terminal-hydrolase-14-a|NC_060942.1|NP_5142.1	usp-14|Ubiquitin-carboxyl-terminal-hydrolase-14|CELE_C13B4.2|NC_003280.10|NP_497006.1	Usp14|ubiquitin-specific-protease-14A|Dmel_CG5384|NT_033779.5|NP_609377.1	BV898_19246|Ubiquitin-carboxyl-terminal-hydrolase-14|MTYJ01000472.1|OWA54853.1	LOC129594584|ubiquitin-carboxyl-terminal-hydrolase-14-like|NW_026570223.1|XP_55347299.1	RvY_12921|hypothetical-protein|BDGG01000008.1|GAV02338.1	ko00000,ko01000,ko01002,ko04121
Hexe_geneID_BV898_16705	IR	NT	1444.84	538.881	991.859	1.42282	0.153993	9.23949	2.47683e-20	1.73124e-18	NA	NA	NA	NA	NotTardiSpe	GTF3C3|general-transcription-factor-3C-polypeptide-3-1|NC_060926.1|NP_36218.1	tftc-3|Transcription-Factor-ThreeC-subunit-(GTF3C-homolog)|CELE_ZK856.13|NC_003283.11|NP_505626.1	CG8950|uncharacterized-proteinA|Dmel_CG8950|NT_033778.4|NP_611184.1	BV898_16705|hypothetical-protein|MTYJ01000258.1|OWA52247.1	LOC129584929|uncharacterized-protein-LOC129584929|NW_026570235.1|XP_55333338.1	RvY_04295|hypothetical-protein|BDGG01000002.1|GAU92182.1	NA
Hexe_geneID_BV898_11402	IR	NT	138.294	1709.37	923.834	-3.6323	0.393131	-9.23942	2.47828e-20	1.73124e-18	F46H5.3	33208|Metazoa	Belongs to the ATP guanido phosphotransferase family	ATP-gua_Ptrans,ATP-gua_PtransN	NotTardiSpe	CKM|creatine-kinase-M-type|NC_060943.1|NP_1815.2	F46H5.3|putative-arginine-kinase-F46H5.3|CELE_F46H5.3|NC_003284.9|NP_1367862.1	Argk1|arginine-kinase-1D|Dmel_CG32031|NT_037436.4|NP_523988.2	BV898_11402|Arginine-kinase|MTYJ01000105.1|OQV14425.1	LOC129581624|arginine-kinase-Lit-v-2.0101-like|NW_026570226.1|XP_55328792.1	RvY_03866|hypothetical-protein|BDGG01000002.1|GAU91647.1	ko00000,ko00001,ko00002,ko01000,ko04147
Hexe_geneID_BV898_04895	IR	NT	1740.46	587.49	1163.97	1.56674	0.169709	9.23194	2.6577e-20	1.84829e-18	NA	NA	NA	NA	TardiSpe	NA	NA	NA	BV898_04895|hypothetical-protein|MTYJ01000025.1|OQV21133.1	LOC129581445|uncharacterized-protein-LOC129581445|NW_026570225.1|XP_55328498.1	RvY_16003|hypothetical-protein|BDGG01000012.1|GAV05954.1	NA
Hexe_geneID_BV898_16814	IR	NT	339.664	87.0929	213.379	1.96612	0.213302	9.21754	3.03981e-20	2.10463e-18	GFER	33208|Metazoa	Growth factor, augmenter of liver regeneration ERV1 homolog, S. cerevisiae	Evr1_Alr	NotTardiSpe	GFER|FAD-linked-sulfhydryl-oxidase-ALR|NC_060940.1|NP_5253.3	F56C11.3|Sulfhydryl-oxidase|CELE_F56C11.3|NC_003279.8|NP_490690.1	Alr|augmenter-of-liver-regenerationB|Dmel_CG12534|NC_004354.4|NP_1259731.1	BV898_16814|putative-FAD-linked-sulfhydryl-oxidase-ALR|MTYJ01000264.1|OWA52359.1	LOC129597085|FAD-linked-sulfhydryl-oxidase-ALR-like|NW_026570223.1|XP_55350500.1	RvY_11914|hypothetical-protein|BDGG01000007.1|GAV01162.1	ko00000,ko01000,ko03029
Hexe_geneID_BV898_14551	IR	NT	671.005	118.969	394.987	2.49139	0.271158	9.18796	4.00356e-20	2.75962e-18	NA	NA	NA	NA	NotTardiSpe	ZMIZ2|zinc-finger-MIZ-domain-containing-protein-2-X9|NC_060931.1|XP_54215118.1	gei-17|E3-SUMO-protein-ligase-gei-17|CELE_W10D5.3|NC_003279.8|NP_492444.4	Su(var)2-10|suppressor-of-variegation-2-10D|Dmel_CG8068|NT_033778.4|NP_724750.1	BV898_14551|hypothetical-protein|MTYJ01000180.1|OWA50020.1	LOC129598346|zinc-finger-MIZ-domain-containing-protein-1-like|NW_026570340.1|XP_55352183.1	RvY_00086-1|hypothetical-protein|BDGG01000001.1|GAU87202.1	NA
Hexe_geneID_BV898_07144	IR	NT	2348.22	735.775	1541.99	1.67386	0.182384	9.17765	4.40583e-20	3.02352e-18	QSOX1	33208|Metazoa	sulfhydryl oxidase 1	Evr1_Alr,Thioredoxin	NotTardiSpe	QSOX2|sulfhydryl-oxidase-2-precursor|NC_060933.1|NP_859052.3	F47B7.2|Sulfhydryl-oxidase|CELE_F47B7.2|NC_003284.9|NP_508654.1	Qsox2|quiescin-sulfhydryl-oxidase-2|Dmel_CG17843|NT_033777.3|NP_650998.1	BV898_07144|Sulfhydryl-oxidase-2|MTYJ01000045.1|OQV18891.1	LOC129598170|sulfhydryl-oxidase-1-like-X1|NW_026570336.1|XP_55351914.1	RvY_17563-1|hypothetical-protein|BDGG01000015.1|GAV07757.1	ko00000,ko01000
Hexe_geneID_BV898_00589	IR	NT	553.273	1614.11	1083.69	-1.54415	0.168279	-9.17613	4.46874e-20	3.05325e-18	EPHX1	33208|Metazoa	Catalyzes juvenile hormone hydrolysis	EHN	NotTardiSpe	EPHX1|epoxide-hydrolase-1-a-precursor|NC_060925.1|NP_1365356.1	W01A11.1|Epoxide-hydrolase|CELE_W01A11.1|NC_003283.11|NP_504650.1	Jheh1|juvenile-hormone-epoxide-hydrolase-1|Dmel_CG15101|NT_033778.4|NP_611385.1	BV898_00589|Juvenile-hormone-epoxide-hydrolase-2|MTYJ01000002.1|OQV25654.1	LOC129591716|epoxide-hydrolase-1-like|NW_026570223.1|XP_55343456.1	RvY_06692|hypothetical-protein|BDGG01000003.1|GAU95002.1	ko00000,ko00001,ko01000,ko01002
Hexe_geneID_BV898_06264	IR	NT	3886.1	1116.95	2501.52	1.79835	0.196013	9.17465	4.53064e-20	3.08202e-18	NA	1236|Gammaproteobacteria	-	-	NotTardiSpe	NA	NA	NA	BV898_06264|hypothetical-protein|MTYJ01000036.1|OQV19725.1	NA	NA	-
Hexe_geneID_BV898_08896	IR	NT	517.718	80.0619	298.89	2.6952	0.293837	9.17246	4.62351e-20	3.13152e-18	NA	NA	NA	NA	TardiSpe	NA	NA	NA	BV898_08896|hypothetical-protein|MTYJ01000067.1|OQV17034.1	LOC129587492|uncharacterized-protein-LOC129587492|NW_026570245.1|XP_55337251.1	RvY_18580|hypothetical-protein|BDGG01000019.1|GAV08964.1	NA
Hexe_geneID_BV898_12217	IR	NT	361.775	22.4781	192.127	4.00444	0.436851	9.16661	4.8814e-20	3.29188e-18	NA	NA	NA	NA	TardiSpe	NA	NA	NA	BV898_12217|hypothetical-protein|MTYJ01000121.1|OQV13579.1	NA	RvY_02154|hypothetical-protein|BDGG01000001.1|GAU89624.1	NA
Hexe_geneID_BV898_14349	IR	NT	1522.07	399.802	960.934	1.92991	0.210862	9.15249	5.56356e-20	3.73574e-18	PNPO	33208|Metazoa	Pyridoxine 5-phosphate oxidase C-terminal dimerisation region	PNP_phzG_C,Putative_PNPOx	NotTardiSpe	PNPO|pyridoxine-5-phosphate-oxidase|NC_060941.1|NP_60599.1	F57B9.1|Putative-pyridoxamine-5-phosphate-oxidase|CELE_F57B9.1|NC_003281.10|NP_1370689.1	sgll|sugarlethalA|Dmel_CG31472|NT_033777.3|NP_731186.2	BV898_14349|Pyridoxine-5-phosphate-oxidase|MTYJ01000174.1|OWA49814.1	LOC129588126|pyridoxine-pyridoxamine-5-phosphate-oxidase-like|NW_026570248.1|XP_55338188.1	RvY_10704|hypothetical-protein|BDGG01000005.1|GAU99750.1	ko00000,ko00001,ko00002,ko01000
Hexe_geneID_BV898_13232	IR	NT	168.722	763.318	466.02	-2.17564	0.23798	-9.1421	6.12484e-20	4.09497e-18	NA	NA	NA	NA	NotTardiSpe	RALGDS|ral-guanine-nucleotide-dissociation-stimulator-2|NC_060933.1|NP_1035827.1	rgr-1|Mediator-of-RNA-polymerase-II-transcription-subunit-14|CELE_C38C10.5|NC_003281.10|NP_1359524.1	NA	BV898_13232|hypothetical-protein|MTYJ01000143.1|OQV12506.1	LOC129583696|histone-acetyltransferase-KAT6A-like|NW_026570231.1|XP_55331598.1	RvY_03320-1|hypothetical-protein|BDGG01000001.1|GAU90979.1	NA
Hexe_geneID_BV898_05519	IR	NT	702.47	2041.59	1372.03	-1.54124	0.168631	-9.1397	6.26241e-20	4.16905e-18	FRMPD3	33208|Metazoa	It is involved in the biological process described with signal transduction	FERM_M,PDZ,WW	NotTardiSpe	FRMPD4|FERM-and-PDZ-domain-containing-protein-4-g|NC_060947.1|NP_1355329.1	frm-8|FERM-domain-(protein4.1-ezrin-radixin-moesin)-family|CELE_H09G03.2|NC_003281.10|NP_497672.2	CG42788|uncharacterized-proteinC|Dmel_CG42788|NT_033777.3|NP_1189222.1	BV898_05519|FERM-and-PDZ-domain-containing-protein-4|MTYJ01000030.1|OQV20474.1	LOC129584998|uncharacterized-protein-LOC129584998|NW_026570235.1|XP_55333448.1	RvY_09697|hypothetical-protein|BDGG01000004.1|GAU98568.1	-
Hexe_geneID_BV898_02745	IR	NT	239.973	1061.74	650.855	-2.15081	0.235443	-9.13519	6.52928e-20	4.32822e-18	NA	NA	NA	NA	NotTardiSpe	UNC80|protein-unc-80-homolog-2|NC_060926.1|NP_872393.3	unc-80|Protein-unc-80|CELE_F25C8.3|NC_003283.11|NP_1256962.1	unc80|uncoordinated-80G|Dmel_CG18437|NT_033777.3|NP_1263025.1	BV898_02745|Protein-unc-80|MTYJ01000012.1|OQV23296.1	LOC129598253|protein-unc-80-homolog|NW_026570338.1|XP_55352050.1	RvY_02441|hypothetical-protein|BDGG01000001.1|GAU89951.1	NA
Hexe_geneID_BV898_01068	IR	NT	520.998	1637.39	1079.19	-1.65387	0.181257	-9.12444	7.21108e-20	4.75992e-18	NA	NA	NA	NA	TardiSpe	NA	NA	NA	BV898_01068|hypothetical-protein|MTYJ01000003.1|OQV25389.1	LOC129580962|uncharacterized-protein-LOC129580962|NW_026570225.1|XP_55327715.1	RvY_06506|hypothetical-protein|BDGG01000003.1|GAU94789.1	NA
Hexe_geneID_BV898_04740	IR	NT	734.346	54.979	394.662	3.73294	0.40915	9.12365	7.26366e-20	4.7744e-18	NA	NA	NA	NA	NotTardiSpe	NA	NA	NA	BV898_04740|hypothetical-protein|MTYJ01000024.1|OQV21253.1	LOC129590025|uncharacterized-protein-LOC129590025|NW_026570258.1|XP_55340974.1	RvY_16174|hypothetical-protein|BDGG01000013.1|GAV06143.1	NA
Hexe_geneID_BV898_09104	IR	NT	34.1534	236.559	135.356	-2.80157	0.307576	-9.10855	8.34882e-20	5.46462e-18	NA	NA	NA	NA	NotTardiSpe	CRISP2|cysteine-rich-secretory-protein-2-precursor|NC_060930.1|NP_3287.1	lon-1|SCP-domain-containing-protein|CELE_F48E8.1|NC_003281.10|NP_498167.1	CG8483|uncharacterized-protein|Dmel_CG8483|NT_033777.3|NP_650264.1	BV898_09104|putative-Cysteine-rich-secretory-protein-3|MTYJ01000070.1|OQV16746.1	LOC129588603|uncharacterized-protein-LOC129588603-X3|NW_026570250.1|XP_55338886.1	RvY_12747|hypothetical-protein|BDGG01000008.1|GAV02146.1	NA
Hexe_geneID_BV898_17573	IR	NT	56.77	368.662	212.716	-2.71003	0.298144	-9.0897	9.93165e-20	6.47344e-18	NA	NA	NA	NA	TardiSpe	NA	NA	NA	BV898_17573|hypothetical-protein|MTYJ01000304.1|OWA53138.1	NA	NA	NA
Hexe_geneID_BV898_04728	IR	NT	4319.11	1432.7	2875.91	1.59216	0.175253	9.08493	1.03765e-19	6.7352e-18	NA	NA	NA	NA	NotTardiSpe	NA	NA	NA	BV898_04728|hypothetical-protein|MTYJ01000024.1|OQV21241.1	LOC129583515|uncharacterized-protein-LOC129583515|NW_026570231.1|XP_55331301.1	RvY_00396|hypothetical-protein|BDGG01000001.1|GAU87566.1	NA
Hexe_geneID_BV898_17109	IR	NT	2885.12	731.994	1808.56	1.97883	0.2182	9.0689	1.20226e-19	7.77128e-18	NA	33208|Metazoa	Alternative oxidase	AOX	NotTardiSpe	NA	NA	NA	BV898_17109|Alternative-oxidase,-mitochondrial|MTYJ01000279.1|OWA52662.1	LOC129594519|alternative-oxidase,-mitochondrial-like|NW_026570289.1|XP_55347198.1	RvY_10559|hypothetical-protein|BDGG01000005.1|GAU99582.1	-
Hexe_geneID_BV898_00836	IR	NT	11164.5	2676.98	6920.72	2.06032	0.227509	9.05598	1.35344e-19	8.71237e-18	banf1	2759|Eukaryota	Barrier to autointegration factor	BAF	NotTardiSpe	BANF1|barrier-to-autointegration-factor-X1|NC_060935.1|XP_54226339.1	baf-1|Barrier-to-autointegration-factor-1|CELE_B0464.7|NC_003281.10|NP_1379048.1	baf|barrier-to-autointegration-factorA|Dmel_CG7380|NT_033779.5|NP_609176.1	BV898_00836|putative-Barrier-to-autointegration-factor-B|MTYJ01000003.1|OQV25146.1	LOC129596164|barrier-to-autointegration-factor-like|NW_026570307.1|XP_55349336.1	RvY_14536|hypothetical-protein|BDGG01000010.1|GAV04224.1	ko00000,ko03036
Hexe_geneID_BV898_17812	IR	NT	679.508	196.773	438.141	1.78742	0.197504	9.05008	1.42858e-19	9.15819e-18	NA	NA	NA	NA	NotTardiSpe	C3orf33|protein-C3orf33-1|NC_060927.1|NP_1295158.1	F32A11.1|Uncharacterized-protein|CELE_F32A11.1|NC_003280.10|NP_496794.1	CG30159|uncharacterized-proteinB|Dmel_CG30159|NT_033778.4|NP_995768.1	BV898_17812|hypothetical-protein|MTYJ01000317.1|OWA53382.1	LOC129590485|uncharacterized-protein-LOC129590485-X2|NW_026570222.1|XP_55341728.1	RvY_09629|hypothetical-protein|BDGG01000004.1|GAU98491.1	NA
Hexe_geneID_BV898_00332	IR	NT	840.566	2201.81	1521.19	-1.38855	0.153504	-9.04568	1.48733e-19	9.49578e-18	GCK	33208|Metazoa	It is involved in the biological process described with	Hexokinase_1,Hexokinase_2	NotTardiSpe	HK2|hexokinase-2-2|NC_060926.1|NP_1358454.1	hxk-1|Phosphotransferase|CELE_F14B4.2|NC_003279.8|NP_1370182.1	Hex-A|hexokinase-AB|Dmel_CG3001|NC_004354.4|NP_727350.1	BV898_00332|putative-hexokinase-HKDC1|MTYJ01000001.1|OQV26213.1	LOC129587747|hexokinase-2-like-X2|NW_026570246.1|XP_55337617.1	RvY_04713|hypothetical-protein|BDGG01000002.1|GAU92664.1	ko00000,ko00001,ko00002,ko01000,ko04131
Hexe_geneID_BV898_05831	IR	NT	4259.17	451.146	2355.16	3.23901	0.358336	9.03902	1.58081e-19	1.00514e-17	NA	NA	NA	NA	NotTardiSpe	ARIH1|E3-ubiquitin-protein-ligase-ARIH1|NC_060939.1|NP_5735.2	Y57A10A.31|RING-type-domain-containing-protein|CELE_Y57A10A.31|NC_003280.10|NP_496609.2	CG12362|uncharacterized-proteinB|Dmel_CG12362|NT_037436.4|NP_729606.1	BV898_05831|hypothetical-protein|MTYJ01000032.1|OQV20280.1	LOC129587492|uncharacterized-protein-LOC129587492|NW_026570245.1|XP_55337251.1	RvY_10804|hypothetical-protein|BDGG01000005.1|GAU99865.1	NA
Hexe_geneID_BV898_00102	IR	NT	170.737	672.514	421.625	-1.98262	0.21952	-9.03164	1.69114e-19	1.07092e-17	NA	NA	NA	NA	NotTardiSpe	NA	NA	CG34238|uncharacterized-protein|Dmel_CG34238|NT_037436.4|NP_1097576.1	BV898_00102|hypothetical-protein|MTYJ01000001.1|OQV25964.1	LOC129585298|uncharacterized-protein-LOC129585298|NW_026570236.1|XP_55333907.1	RvY_08037|hypothetical-protein|BDGG01000003.1|GAU96611.1	NA
Hexe_geneID_BV898_00831	IR	NT	172.822	549.361	361.092	-1.66538	0.184972	-9.00344	2.1876e-19	1.37969e-17	GCHFR	33208|Metazoa	regulation of GTP cyclohydrolase I activity	GFRP	NotTardiSpe	GCHFR|GTP-cyclohydrolase-1-feedback-regulatory-protein|NC_060939.1|NP_5249.1	gfrp-1|GTP-cyclohydrolase-1-feedback-regulatory-protein|CELE_Y38C1AA.13|NC_003282.8|NP_1379909.1	NA	BV898_00831|putative-GTP-cyclohydrolase-1-feedback-regulatory-protein|MTYJ01000003.1|OQV25141.1	LOC129586225|GTP-cyclohydrolase-1-feedback-regulatory-protein-like-X2|NW_026570222.1|XP_55335293.1	RvY_13931|hypothetical-protein|BDGG01000009.1|GAV03522.1	-
Hexe_geneID_BV898_15545	IR	NT	358.452	23.0897	190.771	3.97041	0.441776	8.98738	2.53195e-19	1.59043e-17	NA	28216|Betaproteobacteria	PFAM alpha beta hydrolase fold	Abhydrolase_1	NotTardiSpe	NA	Y41E3.18|Hydrolase_4-domain-containing-protein|CELE_Y41E3.18|NC_003282.8|NP_1023462.2	NA	BV898_15545|hypothetical-protein|MTYJ01000212.1|OWA51043.1	LOC129593147|uncharacterized-protein-LOC129593147-X5|NW_026570280.1|XP_55345322.1	RvY_08499|hypothetical-protein|BDGG01000004.1|GAU97147.1	ko00000,ko01000
Hexe_geneID_BV898_04915	IR	NT	47895.5	5245.31	26570.4	3.19079	0.356473	8.95101	3.52254e-19	2.20378e-17	NA	NA	NA	NA	NotTardiSpe	SPART|spartin-X1|NC_060937.1|XP_54230284.1	spg-20|Inheritance-of-peroxisomes-protein-1|CELE_F57B10.9|NC_003279.8|NP_491888.2	spartin|spartinA|Dmel_CG12001|NT_033777.3|NP_649485.1	BV898_04915|putative-Spartin|MTYJ01000025.1|OQV21154.1	LOC129593439|spartin-like|NW_026570281.1|XP_55345728.1	RvY_15965|hypothetical-protein|BDGG01000012.1|GAV05909.1	NA
Hexe_geneID_BV898_03163	IR	NT	50.9322	406.526	228.729	-3.00673	0.336317	-8.94016	3.88604e-19	2.42147e-17	NA	NA	NA	NA	TardiSpe	NA	NA	NA	BV898_03163|hypothetical-protein|MTYJ01000015.1|OQV22723.1	LOC129600534|uncharacterized-protein-LOC129600534|NW_026570224.1|XP_55355068.1	RvY_10963|hypothetical-protein|BDGG01000005.1|GAV00060.1	NA
Hexe_geneID_BV898_15177	IR	NT	938.448	198.873	568.661	2.23696	0.250485	8.93052	4.24007e-19	2.63155e-17	NA	35493|Streptophyta	Domain of unknown function DUF2828	DUF2828	NotTardiSpe	NA	NA	NA	BV898_15177|hypothetical-protein|MTYJ01000199.1|OWA50667.1	LOC129587599|uncharacterized-protein-LOC129587599|NW_026570245.1|XP_55337383.1	RvY_03415|hypothetical-protein|BDGG01000002.1|GAU91094.1	-
Hexe_geneID_BV898_00828	IR	NT	323.528	1172.06	747.792	-1.85761	0.208156	-8.92412	4.4924e-19	2.77709e-17	HPGDS	33208|Metazoa	prostaglandin-D synthase activity	GST_C_3,GST_N	NotTardiSpe	HPGDS|hematopoietic-prostaglandin-D-synthase|NC_060928.1|NP_55300.1	gst-16|Glutathione-S-Transferase|CELE_F37B1.5|NC_003280.10|NP_496863.1	GstS1|glutathione-S-transferase-S1C|Dmel_CG8938|NT_033778.4|NP_725654.1	BV898_00828|putative-S-crystallin-3|MTYJ01000003.1|OQV25137.1	LOC129587298|glutathione-S-transferase-1-like|NW_026570244.1|XP_55336951.1	RvY_13928|hypothetical-protein|BDGG01000009.1|GAV03519.1	ko00000,ko00001,ko01000
Hexe_geneID_BV898_06162	IR	NT	2284.57	893.211	1588.89	1.35414	0.151786	8.92136	4.6059e-19	2.836e-17	UBXN6	33208|Metazoa	endosome to lysosome transport via multivesicular body sorting pathway	PUB,UBX	NotTardiSpe	UBXN6|UBX-domain-containing-protein-6-1|NC_060943.1|NP_79517.1	ubxn-6|UBX-domain-containing-protein-6|CELE_H06H21.6|NC_003282.8|NP_500648.2	Gint3|GDI-interacting-protein-3E|Dmel_CG5469|NT_033778.4|NP_725813.1	BV898_06162|UBX-domain-containing-protein-6|MTYJ01000035.1|OQV19894.1	LOC129599376|UBX-domain-containing-protein-6-like|NW_026570364.1|XP_55353574.1	RvY_07960|hypothetical-protein|BDGG01000003.1|GAU96529.1	ko00000,ko00001
Hexe_geneID_BV898_17750	IR	NT	2024.41	700.696	1362.55	1.53056	0.171825	8.90763	5.21335e-19	3.19738e-17	PRPF31	33208|Metazoa	It is involved in the biological process described with spliceosomal tri-snRNP complex assembly	Nop,Prp31_C	NotTardiSpe	PRPF31|U4/U6-small-nuclear-ribonucleoprotein-Prp31-X1|NC_060943.1|XP_54176472.1	prp-31|Pre-mRNA-processing-factor-31|CELE_Y110A7A.8|NC_003279.8|NP_491527.1	Prp31|Pre-mRNA-processing-factor-31|Dmel_CG6876|NT_037436.4|NP_648756.1	BV898_17750|U4/U6-small-nuclear-ribonucleoprotein-Prp31|MTYJ01000314.1|OWA53315.1	LOC129585976|U4-U6-small-nuclear-ribonucleoprotein-Prp31-like|NW_026570238.1|XP_55334914.1	RvY_00629|hypothetical-protein|BDGG01000001.1|GAU87832.1	ko00000,ko00001,ko00002,ko03041
Hexe_geneID_BV898_18322	IR	NT	296.676	1059.58	678.129	-1.83261	0.205745	-8.90719	5.23443e-19	3.19772e-17	ASTL	33208|Metazoa	Astacin Peptidase family M12A	Astacin,CUB	NotTardiSpe	ASTL|astacin-like-metalloendopeptidase-precursor|NC_060926.1|NP_1002036.3	nas-4|Zinc-metalloproteinase-nas-4|CELE_C05D11.6|NC_003281.10|NP_1254939.1	CG7631|uncharacterized-protein|Dmel_CG7631|NT_033779.5|NP_609760.1	BV898_18322|putative-High-choriolytic-enzyme-2|MTYJ01000355.1|OWA53903.1	LOC129598685|hatching-enzyme-1.2-like|NW_026570347.1|XP_55352683.1	RvY_13226|hypothetical-protein|BDGG01000008.1|GAV02692.1	ko00000,ko01000,ko01002
Hexe_geneID_BV898_01004	IR	NT	101.553	395.832	248.693	-1.97347	0.221908	-8.89318	5.93853e-19	3.61369e-17	NA	NA	NA	NA	TardiSpe	NA	NA	NA	BV898_01004|hypothetical-protein|MTYJ01000003.1|OQV25322.1	NA	RvY_14297-1|hypothetical-protein|BDGG01000010.1|GAV03936.1	NA
Hexe_geneID_BV898_01869	IR	NT	683.479	2008.77	1346.12	-1.5554	0.174929	-8.8916	6.02375e-19	3.65129e-17	MEIS1	33208|Metazoa	N-terminal of Homeobox Meis and PKNOX1	Homeobox_KN,Meis_PKNOX_N	NotTardiSpe	MEIS2|homeobox-protein-Meis2-f|NC_060939.1|NP_2390.1	unc-62|Homeobox-domain-containing-protein|CELE_T28F12.2|NC_003283.11|NP_1300207.1	hth|homothoraxI|Dmel_CG17117|NT_033777.3|NP_476577.3	BV898_01869|Homeobox-protein-homothorax|MTYJ01000007.1|OQV24330.1	LOC129588115|homeobox-protein-Meis1-like|NW_026570248.1|XP_55338168.1	RvY_05428|hypothetical-protein|BDGG01000002.1|GAU93496.1	ko00000,ko00001,ko03000
Hexe_geneID_BV898_02916	IR	NT	1871.51	259.44	1065.48	2.85004	0.321363	8.8686	7.40687e-19	4.47226e-17	NA	NA	NA	NA	NotTardiSpe	NA	NA	NA	BV898_02916|hypothetical-protein|MTYJ01000013.1|OQV23183.1	NA	NA	NA
Hexe_geneID_BV898_06673	IR	NT	70.9708	311.572	191.272	-2.14242	0.241609	-8.86728	7.49543e-19	4.50826e-17	NA	NA	NA	NA	NotTardiSpe	IFT74|intraflagellar-transport-protein-74-homolog-a|NC_060933.1|NP_79379.2	ift-74|uncharacterized-protein|CELE_C18H9.8|NC_003280.10|NP_1343748.1	NA	BV898_06673|putative-Intraflagellar-transport-protein-74-like-protein|MTYJ01000041.1|OQV19250.1	LOC129587967|intraflagellar-transport-protein-74-homolog-X2|NW_026570222.1|XP_55337941.1	RvY_15356-1|hypothetical-protein|BDGG01000012.1|GAV05186.1	NA
Hexe_geneID_BV898_14751	IR	NT	9229.99	1781.81	5505.9	2.373	0.267958	8.85588	8.30268e-19	4.97458e-17	nahoda	33208|Metazoa	Possible catecholamine-binding domain present in a variety of eukaryotic proteins.	DOMON,EGF_2,LPMO_10,TIL	NotTardiSpe	TENM2|teneurin-2-X21|NC_060929.1|XP_54208961.1	C34C6.3|Uncharacterized-protein|CELE_C34C6.3|NC_003280.10|NP_495845.3	nahoda|nahodaB|Dmel_CG12781|NT_033778.4|NP_726264.1	BV898_14751|hypothetical-protein|MTYJ01000185.1|OWA50228.1	LOC129582084|uncharacterized-protein-LOC129582084|NW_026570226.1|XP_55329464.1	RvY_14625|hypothetical-protein|BDGG01000010.1|GAV04328.1	ko00000,ko04090,ko04131,ko04147
Hexe_geneID_BV898_18979	IR	NT	380.946	25.9673	203.457	3.86918	0.437584	8.84214	9.3901e-19	5.60456e-17	NA	NA	NA	NA	TardiSpe	NA	NA	NA	BV898_18979|hypothetical-protein|MTYJ01000425.1|OWA54579.1	LOC129592794|uncharacterized-protein-LOC129592794|NW_026570276.1|XP_55344891.1	RvY_07806|hypothetical-protein|BDGG01000003.1|GAU96347.1	NA
Hexe_geneID_BV898_06988	IR	NT	1010.12	3307.01	2158.57	-1.7115	0.193871	-8.82805	1.06517e-18	6.33327e-17	FOXP4	33208|Metazoa	sequence-specific DNA binding. It is involved in the biological process described with regulation of transcription, DNA-templated	FOXP-CC,Forkhead	NotTardiSpe	FOXP1|forkhead-box-protein-P1-k|NC_060927.1|NP_1357477.1	fkh-7|Fork-head-domain-containing-protein|CELE_F26D12.1|NC_003282.8|NP_1293816.1	FoxP|forkhead-box-PD|Dmel_CG43067|NT_033777.3|NP_1097726.1	BV898_06988|Forkhead-box-protein-P1|MTYJ01000044.1|OQV18928.1	LOC129590741|forkhead-box-protein-P1-like-X2|NW_026570262.1|XP_55342080.1	RvY_05663-1|hypothetical-protein|BDGG01000002.1|GAU93777.1	ko00000,ko03000
Hexe_geneID_BV898_11237	IR	NT	1467.5	281.314	874.408	2.38348	0.270845	8.80018	1.36595e-18	8.0908e-17	NA	33208|Metazoa	-	-	NotTardiSpe	NA	NA	NA	BV898_11237|hypothetical-protein|MTYJ01000103.1|OQV14515.1	LOC129594040|uncharacterized-protein-LOC129594040|NW_026570285.1|XP_55346561.1	RvY_08422|hypothetical-protein|BDGG01000004.1|GAU97063.1	-
Hexe_geneID_BV898_08640	IR	NT	15208.1	3555.18	9381.64	2.09684	0.238361	8.79689	1.40658e-18	8.29987e-17	IST1	33208|Metazoa	Regulator of Vps4 activity in the MVB pathway	Ist1	NotTardiSpe	IST1|IST1-homolog-a|NC_060940.1|NP_1257904.1	istr-1|IST1-homolog|CELE_K10C8.3|NC_003283.11|NP_1122975.1	Ist1|Ist1B|Dmel_CG10103|NT_037436.4|NP_1261483.1	BV898_08640|IST1-like-protein|MTYJ01000063.1|OQV17243.1	LOC129602856|IST1-homolog|NW_026570224.1|XP_55358001.1	RvY_18283|hypothetical-protein|BDGG01000018.1|GAV08618.1	ko00000,ko00001
Hexe_geneID_BV898_03310	IR	NT	102.338	438.049	270.194	-2.09492	0.238525	-8.78281	1.59443e-18	9.37283e-17	NA	33208|Metazoa	Major Facilitator Superfamily	MFS_1	NotTardiSpe	SLC16A7|monocarboxylate-transporter-2-X2|NC_060936.1|XP_54229814.1	mct-2|MFS-domain-containing-protein|CELE_C01B4.9|NC_003283.11|NP_503681.2	Mct1|monocarboxylate-transporter-1A|Dmel_CG3456|NC_004354.4|NP_477334.2	BV898_03310|putative-Monocarboxylate-transporter-2|MTYJ01000015.1|OQV22878.1	LOC129597873|monocarboxylate-transporter-13-like|NW_026570330.1|XP_55351545.1	RvY_15614|hypothetical-protein|BDGG01000012.1|GAV05489.1	-
Hexe_geneID_BV898_11079	IR	NT	666.801	174.165	420.483	1.93557	0.220434	8.78071	1.62453e-18	9.51389e-17	C9orf64	33208|Metazoa	Potential Queuosine, Q, salvage protein family	Q_salvage	NotTardiSpe	QNG1|queuosine-salvage-protein-2|NC_060933.1|NP_1304926.1	C11D2.4|Queuosine-salvage-protein|CELE_C11D2.4|NC_003282.8|NP_500924.2	CG9752|uncharacterized-protein|Dmel_CG9752|NT_033778.4|NP_611573.1	BV898_11079|putative-UPF0553-protein-C9orf64|MTYJ01000100.1|OQV14705.1	LOC129591231|queuosine-salvage-protein-like-X2|NW_026570265.1|XP_55342786.1	RvY_05118|hypothetical-protein|BDGG01000002.1|GAU93132.1	-
Hexe_geneID_BV898_12646	IR	NT	4115.59	1421.84	2768.71	1.5333	0.174658	8.77891	1.65069e-18	9.63088e-17	CHMP1B	33208|Metazoa	Belongs to the SNF7 family	Snf7	NotTardiSpe	CHMP1B|charged-multivesicular-body-protein-1b|NC_060942.1|NP_65145.2	did-2|uncharacterized-protein|CELE_F23C8.6|NC_003279.8|NP_490974.1	Chmp1|charged-multivesicular-body-protein-1A|Dmel_CG4108|NT_037436.4|NP_649051.3	BV898_12646|Charged-multivesicular-body-protein-1b|MTYJ01000130.1|OQV13106.1	LOC129597573|charged-multivesicular-body-protein-1b-like|NW_026570327.1|XP_55351157.1	RvY_06231|hypothetical-protein|BDGG01000002.1|GAU94460.1	ko00000,ko00001,ko00002,ko04131,ko04147
Hexe_geneID_BV898_07226	IR	NT	447.502	1308.19	877.844	-1.55032	0.177047	-8.75654	2.01344e-18	1.17035e-16	CAMK2G	33208|Metazoa	binding. It is involved in the biological process described with protein phosphorylation	CaMKII_AD,Pkinase	NotTardiSpe	CAMK2D|calcium/calmodulin-dependent-protein-kinase-type-II-subunit-delta-4|NC_060928.1|NP_742127.1	unc-43|Calcium-calmodulin-dependent-protein-kinase-type-II|CELE_K11E8.1|NC_003282.8|NP_1366996.1	CaMKII|Calcium/calmodulin-dependent-protein-kinase-IIJ|Dmel_CG18069|NC_004353.4|NP_1162833.1	BV898_07226|Calcium/calmodulin-dependent-protein-kinase-type-II-alpha-chain|MTYJ01000046.1|OQV18789.1	LOC129582883|calcium-calmodulin-dependent-protein-kinase-type-II-delta-chain-like-X1|NW_026570228.1|XP_55330481.1	RvY_11433|hypothetical-protein|BDGG01000006.1|GAV00607.1	ko00000,ko00001,ko01000,ko01001
Hexe_geneID_BV898_19176	IR	NT	1901.5	678.045	1289.77	1.48775	0.169936	8.7548	2.0446e-18	1.18405e-16	NA	NA	NA	NA	NotTardiSpe	PZP|pregnancy-zone-protein-precursor|NC_060936.1|NP_2855.2	tep-1|TEP-(ThiolEster-containing-Protein)|CELE_ZK337.1|NC_003279.8|NP_1367060.1	Tep2|Thioester-containing-protein-2F|Dmel_CG7052|NT_033779.5|NP_723300.2	BV898_19176|hypothetical-protein|MTYJ01000457.1|OWA54782.1	LOC129593461|CD109-antigen-like|NW_026570282.1|XP_55345763.1	RvY_13322-2|hypothetical-protein|BDGG01000008.1|GAV02802.1	NA
Hexe_geneID_BV898_00298	IR	NT	688.114	84.2683	386.191	3.02872	0.346842	8.73229	2.49561e-18	1.43988e-16	NA	NA	NA	NA	NotTardiSpe	LAMB2|laminin-subunit-beta-2-X1|NC_060927.1|XP_54202457.1	lea-1|plant-Late-Embryo-Abundant-(LEA)-related|CELE_K08H10.1|NC_003283.11|NP_1360514.1	Gug|grungeH|Dmel_CG6964|NT_037436.4|NP_523973.2	BV898_00298|hypothetical-protein|MTYJ01000001.1|OQV26178.1	NA	RvY_01467|LEA7|BDGG01000001.1|GAU88842.1	NA
Hexe_geneID_BV898_02506	IR	NT	5311.74	2160.98	3736.36	1.29772	0.14864	8.73059	2.53337e-18	1.45627e-16	UBE3C	33208|Metazoa	Domain Homologous to E6-AP Carboxyl Terminus with	HECT,IQ	NotTardiSpe	UBE3C|ubiquitin-protein-ligase-E3C-X2|NC_060931.1|XP_54215379.1	etc-1|E3-ubiquitin-protein-ligase-etc-1|CELE_D2085.4|NC_003280.10|NP_495842.1	CG3356|uncharacterized-protein|Dmel_CG3356|NT_033778.4|NP_611896.1	BV898_02506|Ubiquitin-protein-ligase-E3C|MTYJ01000010.1|OQV23776.1	LOC129583029|ubiquitin-protein-ligase-E3C-like|NW_026570229.1|XP_55330694.1	RvY_12376|hypothetical-protein|BDGG01000007.1|GAV01713.1	ko00000,ko00001,ko01000,ko04121
Hexe_geneID_BV898_04755	IR	NT	35479	8619.69	22049.3	2.04123	0.233908	8.72667	2.62284e-18	1.50216e-16	NA	NA	NA	NA	NotTardiSpe	NA	NA	NA	BV898_04755|hypothetical-protein|MTYJ01000024.1|OQV21269.1	LOC129583673|uncharacterized-protein-LOC129583673|NW_026570231.1|XP_55331547.1	RvY_00338|hypothetical-protein|BDGG01000001.1|GAU87506.1	NA
Hexe_geneID_BV898_02504	IR	NT	281.908	769.276	525.592	-1.44848	0.166428	-8.70336	3.22195e-18	1.83852e-16	AMPD3	33208|Metazoa	Adenosine/AMP deaminase	A_deaminase	NotTardiSpe	AMPD2|AMP-deaminase-2-1|NC_060925.1|NP_4028.4	ampd-1|AMP-deaminase|CELE_C34F11.3|NC_003280.10|NP_1040752.2	AMPdeam|AMP-deaminaseJ|Dmel_CG32626|NC_004354.4|NP_1245660.1	BV898_02504|AMP-deaminase-2|MTYJ01000010.1|OQV23773.1	LOC129587277|AMP-deaminase-2-like-X2|NW_026570244.1|XP_55336913.1	RvY_18182|hypothetical-protein|BDGG01000018.1|GAV08500.1	ko00000,ko00001,ko01000
Hexe_geneID_BV898_18286	IR	NT	5084.25	1846.34	3465.3	1.46113	0.168107	8.69168	3.57134e-18	2.03045e-16	NA	NA	NA	NA	NotTardiSpe	LTN1|E3-ubiquitin-protein-ligase-listerin-X4|NC_060945.1|XP_54180406.1	Y54E10A.11|E3-ubiquitin-protein-ligase-listerin|CELE_Y54E10A.11|NC_003279.8|NP_491118.2	Ltn1|listerin-E3-ubiquitin-protein-ligase-1|Dmel_CG32210|NT_037436.4|NP_730427.1	BV898_18286|E3-ubiquitin-protein-ligase-listerin|MTYJ01000352.1|OWA53866.1	LOC129593258|E3-ubiquitin-protein-ligase-listerin-like|NW_026570281.1|XP_55345451.1	RvY_18834|hypothetical-protein|BDGG01000021.1|GAV09264.1	NA
Hexe_geneID_BV898_01407	IR	NT	171.756	15.6906	93.7234	3.46414	0.398586	8.69108	3.5902e-18	2.03375e-16	NA	NA	NA	NA	NotTardiSpe	NPR1|atrial-natriuretic-peptide-receptor-1-X2|NC_060925.1|XP_54192772.1	gcy-28|Receptor-type-guanylate-cyclase-gcy-28|CELE_T01A4.1|NC_003279.8|NP_1380039.1	CG3216|uncharacterized-proteinC|Dmel_CG3216|NT_033778.4|NP_726013.2	BV898_01407|hypothetical-protein|MTYJ01000005.1|OQV24817.1	LOC129588738|atrial-natriuretic-peptide-receptor-1-like|NW_026570251.1|XP_55339077.1	RvY_11496-1|hypothetical-protein|BDGG01000006.1|GAV00678.1	NA
Hexe_geneID_BV898_12352	IR	NT	5039.29	1393.52	3216.41	1.8545	0.21384	8.6724	4.2312e-18	2.38818e-16	CHMP1A	33208|Metazoa	Snf7	Snf7	NotTardiSpe	CHMP1A|charged-multivesicular-body-protein-1a-2|NC_060940.1|NP_2759.2	did-2|uncharacterized-protein|CELE_F23C8.6|NC_003279.8|NP_490974.1	Chmp1|charged-multivesicular-body-protein-1A|Dmel_CG4108|NT_037436.4|NP_649051.3	BV898_12352|Charged-multivesicular-body-protein-1a|MTYJ01000124.1|OQV13400.1	LOC129596149|charged-multivesicular-body-protein-1a-like|NW_026570307.1|XP_55349317.1	RvY_07984|hypothetical-protein|BDGG01000003.1|GAU96554.1	ko00000,ko00001,ko00002,ko04131,ko04147
Hexe_geneID_BV898_13238	IR	NT	3201.36	862.024	2031.69	1.89273	0.218419	8.66558	4.4922e-18	2.52634e-16	ACADSB	33208|Metazoa	acyl-CoA dehydrogenase, short branched chain	Acyl-CoA_dh_1,Acyl-CoA_dh_M,Acyl-CoA_dh_N	NotTardiSpe	ACADSB|short/branched-chain-specific-acyl-CoA-dehydrogenase,-mitochondrial-1-precursor|NC_060934.1|NP_1600.1	acdh-3|Acyl-CoA-DeHydrogenase|CELE_K06A5.6|NC_003279.8|NP_1370606.1	CG3902|uncharacterized-protein|Dmel_CG3902|NT_037436.4|NP_649069.2	BV898_13238|Short/branched-chain-specific-acyl-CoA-dehydrogenase,-mitochondrial|MTYJ01000143.1|OQV12512.1	LOC129592884|short-branched-chain-specific-acyl-CoA-dehydrogenase,-mitochondrial-like|NW_026570277.1|XP_55345002.1	RvY_09289|hypothetical-protein|BDGG01000004.1|GAU98103.1	ko00000,ko00001,ko01000
Hexe_geneID_BV898_11185	IR	NT	1025.36	364.139	694.75	1.49314	0.172344	8.66371	4.56642e-18	2.55884e-16	CCNK	33208|Metazoa	domain present in cyclins, TFIIB and Retinoblastoma	Cyclin_C,Cyclin_N	NotTardiSpe	CCNK|cyclin-K-X1|NC_060938.1|XP_54232838.1	ccnk-1|CYCLIN-domain-containing-protein|CELE_F43D2.1|NC_003283.11|NP_506615.2	CycK|cyclin-KB|Dmel_CG15218|NT_033779.5|NP_788083.1	BV898_11185|Cyclin-K|MTYJ01000101.1|OQV14679.1	LOC129599539|cyclin-T2-like|NW_026570367.1|XP_55353789.1	RvY_12876|hypothetical-protein|BDGG01000008.1|GAV02287.1	-
Hexe_geneID_BV898_02967	IR	NT	1460.9	490.28	975.59	1.57569	0.181967	8.6592	4.75078e-18	2.6526e-16	BUD13	33208|Metazoa	Pre-mRNA-splicing factor of RES complex	Bud13	NotTardiSpe	BUD13|BUD13-homolog-2|NC_060935.1|NP_1153208.1	bud-13|BUD13-homolog|CELE_R08D7.1|NC_003281.10|NP_498982.1	CG13625|uncharacterized-protein|Dmel_CG13625|NT_033777.3|NP_651272.1	BV898_02967|putative-BUD13-like-protein|MTYJ01000013.1|OQV23237.1	LOC129588173|BUD13-homolog|NW_026570248.1|XP_55338269.1	RvY_05497|BUD13|BDGG01000002.1|GAU93574.1	ko00000,ko03041
Hexe_geneID_BV898_04611	IR	NT	3744.86	1515.61	2630.23	1.30506	0.150791	8.65472	4.94137e-18	2.74243e-16	Nhe3	33208|Metazoa	Belongs to the monovalent cation proton antiporter 1 CPA1 transporter TC 2.A.36 family	Na_H_Exchanger	NotTardiSpe	SLC9A9|sodium/hydrogen-exchanger-9|NC_060927.1|NP_775924.1	nhx-5|Sodium-hydrogen-exchanger|CELE_F57C7.2|NC_003284.9|NP_1024720.1	Nhe3|Na[+]/H[+]-hydrogen-exchanger-3G|Dmel_CG11328|NT_033779.5|NP_1137801.1	BV898_04611|Sodium/hydrogen-exchanger-9|MTYJ01000023.1|OQV21402.1	LOC129599263|sodium-hydrogen-exchanger-9-like|NW_026570362.1|XP_55353428.1	RvY_11399|hypothetical-protein|BDGG01000006.1|GAV00572.1	ko00000,ko02000,ko03000,ko03021
Hexe_geneID_BV898_04454	IR	NT	3878.62	1399.5	2639.06	1.47082	0.169947	8.65459	4.94686e-18	2.74243e-16	ATG4A	33208|Metazoa	Cysteine protease required for the cytoplasm to vacuole transport Cvt and autophagy	Peptidase_C54	NotTardiSpe	ATG4B|cysteine-protease-ATG4B-X1|NC_060926.1|XP_54197048.1	atg-4.1|Cysteine-protease-atg-4.1|CELE_Y87G2A.3|NC_003279.8|NP_1359618.1	Atg4a|Autophagy-related-4aA|Dmel_CG4428|NT_033779.5|NP_608563.1	BV898_04454|Cysteine-protease-ATG4B|MTYJ01000022.1|OQV21552.1	LOC129588632|cysteine-protease-ATG4B-like|NW_026570250.1|XP_55338923.1	RvY_00951|hypothetical-protein|BDGG01000001.1|GAU88210.1	ko00000,ko00001,ko01000,ko01002,ko03029,ko04131
Hexe_geneID_BV898_07546	IR	NT	2047.91	5998.47	4023.19	-1.55063	0.179579	-8.63483	5.88158e-18	3.24905e-16	NA	33208|Metazoa	electron carrier activity. It is involved in the biological process described with oxidation-reduction process	Ald_Xan_dh_C,Ald_Xan_dh_C2,CO_deh_flav_C,FAD_binding_5,Fer2,Fer2_2	NotTardiSpe	XDH|xanthine-dehydrogenase/oxidase|NC_060926.1|NP_370.2	xdh-1|Xanthine-dehydrogenase|CELE_F55B11.1|NC_003282.8|NP_502747.1	AOX2|aldehyde-oxidase-2|Dmel_CG18519|NT_033777.3|NP_732047.2	BV898_07546|Xanthine-dehydrogenase|MTYJ01000050.1|OQV18343.1	LOC129585226|uncharacterized-protein-LOC129585226|NW_026570236.1|XP_55333811.1	RvY_06020|hypothetical-protein|BDGG01000002.1|GAU94198.1	ko00000,ko00001,ko00002,ko01000,ko04147
Hexe_geneID_BV898_15032	IR	NT	336.845	75.5492	206.197	2.15401	0.249649	8.62814	6.2356e-18	3.43245e-16	ZSWIM7	33208|Metazoa	Zinc finger SWIM domain-containing protein 7	SWIM	NotTardiSpe	ZSWIM7|zinc-finger-SWIM-domain-containing-protein-7-X1|NC_060941.1|XP_54171051.1	NA	NA	BV898_15032|hypothetical-protein|MTYJ01000195.1|OWA50520.1	LOC129580857|zinc-finger-SWIM-domain-containing-protein-7-like|NW_026570225.1|XP_55327552.1	NA	-
Hexe_geneID_BV898_12998	IR	NT	3998.54	716.158	2357.35	2.48136	0.287639	8.62665	6.31751e-18	3.46529e-16	NA	NA	NA	NA	NotTardiSpe	LINGO3|leucine-rich-repeat-and-immunoglobulin-like-domain-containing-nogo-receptor-interacting-protein-3-precursor|NC_060943.1|NP_1094861.1	rig-6|Contactin-rig-6|CELE_C33F10.5|NC_003280.10|NP_1022014.1	sdk|sidekickH|Dmel_CG5227|NC_004354.4|NP_1284757.1	BV898_12998|hypothetical-protein|MTYJ01000137.1|OQV12769.1	LOC129598166|uncharacterized-protein-LOC129598166|NW_026570336.1|XP_55351911.1	RvY_03297|hypothetical-protein|BDGG01000001.1|GAU90950.1	NA
Hexe_geneID_BV898_00680	IR	NT	9925.84	854.116	5389.98	3.53864	0.410576	8.61872	6.77055e-18	3.70076e-16	NA	NA	NA	NA	TardiSpe	NA	NA	NA	BV898_00680|hypothetical-protein|MTYJ01000002.1|OQV25751.1	NA	NA	NA
Hexe_geneID_BV898_01023	IR	NT	3847.37	943.207	2395.29	2.02843	0.235771	8.60337	7.74121e-18	4.21652e-16	NA	NA	NA	NA	NotTardiSpe	TMEM11|transmembrane-protein-11,-mitochondrial|NC_060941.1|NP_3867.1	NA	Pmi|PmiD|Dmel_CG33718|NT_037436.4|NP_1027109.2	BV898_01023|hypothetical-protein|MTYJ01000003.1|OQV25344.1	LOC129581181|uncharacterized-protein-LOC129581181-X2|NW_026570225.1|XP_55328090.1	RvY_14290|hypothetical-protein|BDGG01000010.1|GAV03926.1	NA
Hexe_geneID_BV898_10542	IR	NT	2590.21	1042.11	1816.16	1.31358	0.152939	8.58886	8.78369e-18	4.76768e-16	MPDU1	33208|Metazoa	mannose-P-dolichol utilization defect	PQ-loop	NotTardiSpe	MPDU1|mannose-P-dolichol-utilization-defect-1-protein-1|NC_060941.1|NP_4861.2	mpdu-1|Mannose-P-dolichol-utilization-defect-1-protein-homolog|CELE_F38E1.9|NC_003283.11|NP_505155.2	CG3792|uncharacterized-protein|Dmel_CG3792|NT_033779.5|NP_608889.1	BV898_10542|Mannose-P-dolichol-utilization-defect-1-protein-like-protein|MTYJ01000091.1|OQV15314.1	LOC129593611|mannose-P-dolichol-utilization-defect-1-protein-like|NW_026570282.1|XP_55345994.1	RvY_02805|hypothetical-protein|BDGG01000001.1|GAU90385.1	ko00000,ko01003
Hexe_geneID_BV898_12432	IR	NT	142.101	492.922	317.511	-1.78991	0.208594	-8.58081	9.42051e-18	5.09558e-16	NA	35493|Streptophyta	3,4-dihydroxy-2-butanone kinase	Dak1,Dak2	NotTardiSpe	TKFC|triokinase/FMN-cyclase-b|NC_060935.1|NP_56348.2	W02H5.8|ATP-dependent-dihydroxyacetone-kinase|CELE_W02H5.8|NC_003283.11|NP_503724.1	NA	BV898_12432|Triokinase/FMN-cyclase|MTYJ01000126.1|OQV13321.1	LOC129591263|triokinase-FMN-cyclase-like|NW_026570222.1|XP_55342830.1	RvY_09600|hypothetical-protein|BDGG01000004.1|GAU98457.1	ko00000,ko00001,ko00002,ko01000
Hexe_geneID_BV898_02653	IR	NT	791.304	154.651	472.977	2.35419	0.274456	8.57767	9.68162e-18	5.21869e-16	NA	NA	NA	NA	NotTardiSpe	CSTB|cystatin-B|NC_060945.1|NP_91.1	NA	NA	BV898_02653|hypothetical-protein|MTYJ01000011.1|OQV23536.1	LOC129595921|cystatin-A-like|NW_026570304.1|XP_55349029.1	RvY_10800|hypothetical-protein|BDGG01000005.1|GAU99860.1	NA
Hexe_geneID_BV898_02067	IR	NT	42429.4	6640.2	24534.8	2.67579	0.312103	8.57343	1.00444e-17	5.38214e-16	NA	NA	NA	NA	NotTardiSpe	CREBZF|CREB/ATF-bZIP-transcription-factor-X1|NC_060935.1|XP_54225548.1	NA	NA	BV898_02067|hypothetical-protein|MTYJ01000008.1|OQV24115.1	LOC129590768|CREB-ATF-bZIP-transcription-factor-like-X2|NW_026570262.1|XP_55342115.1	RvY_16878|hypothetical-protein|BDGG01000014.1|GAV06974.1	NA
Hexe_geneID_BV898_08969	IR	NT	24947.8	4279.82	14613.8	2.54322	0.296651	8.57309	1.00744e-17	5.38214e-16	NA	NA	NA	NA	NotTardiSpe	NA	NA	NA	BV898_08969|hypothetical-protein|MTYJ01000068.1|OQV16964.1	LOC129583673|uncharacterized-protein-LOC129583673|NW_026570231.1|XP_55331547.1	RvY_00338|hypothetical-protein|BDGG01000001.1|GAU87506.1	NA
Hexe_geneID_BV898_19164	IR	NT	608.682	189.235	398.959	1.68384	0.196413	8.57293	1.00885e-17	5.38214e-16	DUS4L	33208|Metazoa	tRNA dihydrouridine synthesis	Dus	NotTardiSpe	DUS4L|tRNA-dihydrouridine(20a/20b)-synthase [NAD(P)+]-like|NC_060931.1|NP_853559.1	C45G9.2|putative-tRNA-dihydrouridine-synthase-like-protein-C45G9.2|CELE_C45G9.2|NC_003281.10|NP_498078.2	CG10495|uncharacterized-protein|Dmel_CG10495|NT_033779.5|NP_609939.1	BV898_19164|tRNA-dihydrouridine(20a/20b)-synthase-NAD(P)+]-like|MTYJ01000455.1|OWA54768.1	LOC129598721|tRNA-dihydrouridine(20a-20b)-synthase [NAD(P)+]-like|NW_026570348.1|XP_55352727.1	RvY_13693|hypothetical-protein|BDGG01000009.1|GAV03241.1	ko00000,ko01000,ko03016
Hexe_geneID_BV898_16041	IR	NT	280.113	1442.55	861.332	-2.36731	0.277553	-8.52922	1.47344e-17	7.83385e-16	NA	NA	NA	NA	TardiSpe	NA	NA	NA	BV898_16041|hypothetical-protein|MTYJ01000231.1|OWA51564.1	NA	NA	NA
Hexe_geneID_BV898_00141	IR	NT	1158.67	2985.14	2071.91	-1.36621	0.16055	-8.50954	1.74628e-17	9.25288e-16	NA	NA	NA	NA	NotTardiSpe	FBRSL1|fibrosin-1-like-protein-X6|NC_060936.1|XP_54228656.1	NA	tay|tay-bridgeD|Dmel_CG9056|NC_004354.4|NP_1285305.1	BV898_00141|hypothetical-protein|MTYJ01000001.1|OQV26009.1	LOC129596593|nascent-polypeptide-associated-complex-subunit-alpha,-muscle-specific-form-like|NW_026570312.1|XP_55349895.1	RvY_04494|hypothetical-protein|BDGG01000002.1|GAU92411.1	NA
Hexe_geneID_BV898_03264	IR	NT	236.857	43.9909	140.424	2.42847	0.285426	8.50821	1.76639e-17	9.32772e-16	NA	NA	NA	NA	TardiSpe	NA	NA	NA	BV898_03264|hypothetical-protein|MTYJ01000015.1|OQV22831.1	LOC129594064|uncharacterized-protein-LOC129594064|NW_026570223.1|XP_55346599.1	RvY_06227|hypothetical-protein|BDGG01000002.1|GAU94456.1	NA
Hexe_geneID_BV898_04777	IR	NT	378.274	1305.88	842.075	-1.78485	0.209892	-8.50368	1.83679e-17	9.66671e-16	CSRNP3	33208|Metazoa	Cysteine/serine-rich nuclear protein N-terminus	CSRNP_N	NotTardiSpe	CSRNP2|cysteine/serine-rich-nuclear-protein-2|NC_060936.1|NP_110436.1	C41D11.3|Uncharacterized-protein|CELE_C41D11.3|NC_003279.8|NP_1367499.1	Axud1|AXIN1-up-regulated-1B|Dmel_CG4272|NT_033779.5|NP_722800.1	BV898_04777|putative-Cysteine/serine-rich-nuclear-protein-3|MTYJ01000024.1|OQV21291.1	LOC129583554|cysteine-serine-rich-nuclear-protein-3-like-X1|NW_026570231.1|XP_55331358.1	RvY_00286|hypothetical-protein|BDGG01000001.1|GAU87450.1	ko00000,ko01009,ko03021
Hexe_geneID_BV898_00216	IR	NT	2265.36	911.965	1588.66	1.3134	0.155117	8.46718	2.51413e-17	1.31869e-15	CNNM2	33208|Metazoa	Domain of unknown function DUF21	CBS,DUF21	NotTardiSpe	CNNM2|metal-transporter-CNNM2-2|NC_060934.1|NP_951058.1	cnnm-1|Metal-transporter-cnnm-1|CELE_C52D10.12|NC_003282.8|NP_503052.1	uex|unextendedH|Dmel_CG42595|NT_033778.4|NP_1288144.1	BV898_00216|Metal-transporter-CNNM2|MTYJ01000001.1|OQV26089.1	LOC129597163|unextended-protein-like|NW_026570321.1|XP_55350588.1	RvY_12378|hypothetical-protein|BDGG01000007.1|GAV01715.1	ko00000,ko02000
Hexe_geneID_BV898_11876	IR	NT	156.368	533.884	345.126	-1.76763	0.208795	-8.46588	2.54233e-17	1.32901e-15	NA	NA	NA	NA	NotTardiSpe	SERPINB11|serpin-B11-a|NC_060942.1|NP_536723.2	srp-2|SERPIN-domain-containing-protein|CELE_C05E4.1|NC_003283.11|NP_503318.1	Spn88Eb|serpin-88Eb|Dmel_CG6687|NT_033777.3|NP_650427.1	BV898_11876|putative-Heterochromatin-associated-protein-MENT|MTYJ01000114.1|OQV13878.1	LOC129598744|leukocyte-elastase-inhibitor-like|NW_026570348.1|XP_55352757.1	RvY_12476|hypothetical-protein|BDGG01000007.1|GAV01830.1	NA
Hexe_geneID_BV898_01943	IR	NT	2491.66	519.305	1505.48	2.26178	0.267469	8.45624	2.7614e-17	1.4387e-15	Mkk4	33208|Metazoa	Kinase-like	Pkinase	NotTardiSpe	MAP2K4|dual-specificity-mitogen-activated-protein-kinase-kinase-4-2|NC_060941.1|NP_1268364.1	mkk-4|MAP-kinase-kinase-mkk-4|CELE_F42G10.2|NC_003284.9|NP_509682.1	Mkk4|MAP-kinase-kinase-4A|Dmel_CG9738|NT_033777.3|NP_477353.1	BV898_01943|Dual-specificity-mitogen-activated-protein-kinase-kinase-4|MTYJ01000007.1|OQV24410.1	LOC129596101|dual-specificity-mitogen-activated-protein-kinase-kinase-4-like|NW_026570306.1|XP_55349258.1	RvY_13966|hypothetical-protein|BDGG01000009.1|GAV03567.1	ko00000,ko00001,ko00002,ko01000,ko01001
Hexe_geneID_BV898_18785	IR	NT	133.503	441.18	287.341	-1.72524	0.204066	-8.45433	2.80691e-17	1.45754e-15	NA	NA	NA	NA	NotTardiSpe	FGFR3|fibroblast-growth-factor-receptor-3-X2|NC_060928.1|XP_54205237.1	F09A5.2|Putative-tyrosine-protein-kinase-F09A5.2|CELE_F09A5.2|NC_003284.9|NP_1360730.1	btl|breathlessA|Dmel_CG32134|NT_037436.4|NP_729956.1	BV898_18785|putative-Fibroblast-growth-factor-receptor-3|MTYJ01000399.1|OWA54381.1	LOC129581635|fibroblast-growth-factor-receptor-3-like|NW_026570226.1|XP_55328805.1	RvY_06820|hypothetical-protein|BDGG01000003.1|GAU95145.1	NA
Hexe_geneID_BV898_12903	IR	NT	5387.78	1913.22	3650.5	1.49334	0.176842	8.44452	3.05291e-17	1.58001e-15	RASA2	33208|Metazoa	It is involved in the biological process described with regulation of Ras GTPase activity	BTK,C2,PH,RasGAP	NotTardiSpe	RASA3|ras-GTPase-activating-protein-3-1|NC_060937.1|NP_31394.2	gap-1|Ras-GTPase-activating-protein-gap-1|CELE_T24C12.2|NC_003284.9|NP_508404.1	RasGAP1|Ras-GTPase-activating-protein-1C|Dmel_CG6721|NT_037436.4|NP_1261664.1	BV898_12903|Ras-GTPase-activating-protein-3|MTYJ01000135.1|OQV12884.1	LOC129593600|ras-GTPase-activating-protein-3-like-X2|NW_026570223.1|XP_55345984.1	RvY_02017|hypothetical-protein|BDGG01000001.1|GAU89468.1	ko00000,ko00001
Hexe_geneID_BV898_11183	IR	NT	1897.82	5477.97	3687.89	-1.5288	0.181315	-8.4317	3.40673e-17	1.75729e-15	NR1H3	33208|Metazoa	ecdysteroid hormone receptor activity. It is involved in the biological process described with ecdysone receptor-mediated signaling pathway	Hormone_recep,zf-C4	NotTardiSpe	NR1H3|oxysterols-receptor-LXR-alpha-X1|NC_060935.1|XP_54223357.1	daf-12|Nuclear-hormone-receptor-family-member-daf-12|CELE_F11A1.3|NC_003284.9|NP_1041239.1	EcR|ecdysone-receptorC|Dmel_CG1765|NT_033778.4|NP_724459.1	BV898_11183|Ecdysone-receptor|MTYJ01000101.1|OQV14677.1	LOC129582047|ecdysone-receptor-like-X2|NW_026570226.1|XP_55329410.1	RvY_12877|EcRA1|BDGG01000008.1|GAV02288.1	ko00000,ko00001,ko03000,ko03310
Hexe_geneID_BV898_16672	IR	NT	2750.36	7955.27	5352.81	-1.53235	0.182082	-8.4157	3.90566e-17	2.008e-15	MLLT6	33208|Metazoa	Zinc ion binding	PHD_2,zf-HC5HC2H,zf-HC5HC2H_2	NotTardiSpe	MLLT10|protein-AF-10-c|NC_060934.1|NP_1182555.1	zfp-1|Zinc-finger-protein-zfp-1|CELE_F54F2.2|NC_003281.10|NP_1379957.1	Alh|alhambraL|Dmel_CG1070|NT_033777.3|NP_1262329.1	BV898_16672|Protein-AF-10|MTYJ01000256.1|OWA52214.1	LOC129587454|protein-AF-10-like-X1|NW_026570245.1|XP_55337179.1	RvY_10488|hypothetical-protein|BDGG01000005.1|GAU99494.1	-
Hexe_geneID_BV898_04680	IR	NT	1643.35	380.148	1011.75	2.11235	0.251326	8.40481	4.28561e-17	2.1961e-15	DNAJA2	33208|Metazoa	homolog subfamily A member	DnaJ,DnaJ_C,DnaJ_CXXCXGXG	NotTardiSpe	DNAJA2|dnaJ-homolog-subfamily-A-member-2|NC_060940.1|NP_5871.1	dnj-19|DNaJ-domain-(prokaryotic-heat-shock-protein)|CELE_T05C3.5|NC_003283.11|NP_504452.1	DnaJ-H|DnaJ-homologB|Dmel_CG9828|NT_033779.5|NP_723785.1	BV898_04680|putative-DnaJ-like-protein-subfamily-A-member-2|MTYJ01000023.1|OQV21476.1	LOC129599459|uncharacterized-protein-LOC129599459|NW_026570366.1|XP_55353670.1	RvY_07684|hypothetical-protein|BDGG01000003.1|GAU96206.1	ko00000,ko00001,ko03029,ko03110
Hexe_geneID_BV898_14411	IR	NT	1192.93	451.251	822.089	1.40197	0.166871	8.40154	4.40643e-17	2.2506e-15	RTCB	33208|Metazoa	Catalytic subunit of the tRNA-splicing ligase complex that acts by directly joining spliced tRNA halves to mature-sized tRNAs by incorporating the precursor-derived splice junction phosphate into the mature tRNA as a canonical 3,5- phosphodiester. May act as a RNA ligase with broad substrate specificity, and may function toward other RNAs	RtcB	NotTardiSpe	RTCB|RNA-splicing-ligase-RtcB-homolog|NC_060946.1|NP_55121.1	rtcb-1|RNA-splicing-ligase-RtcB-homolog|CELE_F16A11.2|NC_003279.8|NP_492498.1	RtcB|RtcB-RNA-ligase|Dmel_CG9987|NT_033779.5|NP_609965.1	BV898_14411|tRNA-splicing-ligase-RtcB-like-protein|MTYJ01000176.1|OWA49874.1	LOC129581459|RNA-splicing-ligase-RtcB-homolog|NW_026570225.1|XP_55328531.1	RvY_18445|hypothetical-protein|BDGG01000019.1|GAV08804.1	ko00000,ko01000,ko03016
Hexe_geneID_BV898_11959	IR	NT	2782.66	946.009	1864.33	1.55579	0.185383	8.39229	4.7677e-17	2.42716e-15	NA	NA	NA	NA	NotTardiSpe	CASP8|caspase-8-18|NC_060926.1|NP_1387680.1	ced-3|Cell-death-protein-3-subunit-p17|CELE_C48D1.2|NC_003282.8|NP_1255709.1	Dcp-1|death-caspase-1|Dmel_CG5370|NT_033778.4|NP_476974.1	BV898_11959|putative-Caspase-2|MTYJ01000115.1|OQV13850.1	LOC129586277|caspase-8-like|NW_026570240.1|XP_55335375.1	RvY_08963-1|hypothetical-protein|BDGG01000004.1|GAU97714.1	NA
Hexe_geneID_BV898_07597	IR	NT	5646.38	1779.27	3712.83	1.66608	0.198867	8.37784	5.39096e-17	2.73552e-15	NA	NA	NA	NA	TardiSpe	NA	NA	NA	BV898_07597|hypothetical-protein|MTYJ01000050.1|OQV18394.1	NA	NA	NA
Hexe_geneID_BV898_13545	IR	NT	10343	2753.45	6548.2	1.90924	0.227918	8.37686	5.43606e-17	2.74945e-15	NA	NA	NA	NA	NotTardiSpe	LAMA2|laminin-subunit-alpha-2-b-precursor|NC_060930.1|NP_1073291.2	lea-1|plant-Late-Embryo-Abundant-(LEA)-related|CELE_K08H10.1|NC_003283.11|NP_1256173.1	NA	BV898_13545|hypothetical-protein|MTYJ01000151.1|OQV12203.1	LOC129592774|uncharacterized-protein-LOC129592774|NW_026570223.1|XP_55344874.1	RvY_02596|LEA10|BDGG01000001.1|GAU90132.1	NA
Hexe_geneID_BV898_16311	IR	NT	1028.55	364.17	696.359	1.4975	0.178868	8.37213	5.65854e-17	2.85271e-15	NA	NA	NA	NA	TardiSpe	NA	NA	NA	BV898_16311|hypothetical-protein|MTYJ01000241.1|OWA51849.1	NA	RvY_10412|hypothetical-protein|BDGG01000005.1|GAU99402.1	NA
Hexe_geneID_BV898_15206	IR	NT	46.2959	294.361	170.328	-2.65219	0.316813	-8.37146	5.69073e-17	2.85969e-15	GOT1	33208|Metazoa	It is involved in the biological process described with cellular amino acid metabolic process	Aminotran_1_2	NotTardiSpe	GOT1|aspartate-aminotransferase,-cytoplasmic|NC_060934.1|NP_2070.1	got-1.2|Aspartate-aminotransferase,-cytoplasmic|CELE_T01C8.5|NC_003284.9|NP_510709.1	Got1|glutamate-oxaloacetate-transaminase-1A|Dmel_CG8430|NT_033778.4|NP_611086.1	BV898_15206|Aspartate-aminotransferase,-cytoplasmic|MTYJ01000200.1|OWA50697.1	LOC129591942|aspartate-aminotransferase,-cytoplasmic-like|NW_026570269.1|XP_55343806.1	RvY_15021|hypothetical-protein|BDGG01000011.1|GAV04797.1	ko00000,ko00001,ko00002,ko01000,ko01007,ko04131,ko04147
Hexe_geneID_BV898_16026	IR	NT	3057.54	603.735	1830.64	2.34007	0.280109	8.35414	6.59104e-17	3.30146e-15	NA	NA	NA	NA	NotTardiSpe	NA	NA	NA	BV898_16026|hypothetical-protein|MTYJ01000231.1|OWA51547.1	LOC129602729|uncharacterized-protein-LOC129602729|NW_026570224.1|XP_55357825.1	RvY_08067|hypothetical-protein|BDGG01000003.1|GAU96649.1	NA
Hexe_geneID_BV898_08998	IR	NT	3446.6	1321.49	2384.05	1.38274	0.165589	8.35045	6.80011e-17	3.39444e-15	POLR1B	33208|Metazoa	nucleologenesis	RNA_pol_Rpa2_4,RNA_pol_Rpb2_1,RNA_pol_Rpb2_2,RNA_pol_Rpb2_3,RNA_pol_Rpb2_6,RNA_pol_Rpb2_7	NotTardiSpe	POLR1B|DNA-directed-RNA-polymerase-I-subunit-RPA2-1|NC_060926.1|NP_61887.2	rpoa-2|DNA-directed-RNA-polymerase-subunit-beta|CELE_F14B4.3|NC_003279.8|NP_492476.1	Polr1B|RNA-polymerase-I-subunit-B|Dmel_CG4033|NT_033779.5|NP_476708.1	BV898_08998|DNA-directed-RNA-polymerase-I-subunit-RPA2|MTYJ01000069.1|OQV16825.1	LOC129587439|DNA-directed-RNA-polymerase-I-subunit-RPA2-like|NW_026570245.1|XP_55337156.1	RvY_12737|hypothetical-protein|BDGG01000008.1|GAV02135.1	br01611,ko00000,ko00001,ko00002,ko01000,ko03021
Hexe_geneID_BV898_05722	IR	NT	1045.2	376.76	710.978	1.47257	0.176354	8.3501	6.82025e-17	3.39444e-15	PITHD1	33208|Metazoa	cellular response to DNA damage stimulus	PITH	NotTardiSpe	PITHD1|PITH-domain-containing-protein-1|NC_060925.1|NP_65095.2	ZK353.9|PITH-domain-containing-protein-ZK353.9|CELE_ZK353.9|NC_003281.10|NP_498859.1	CG6153|uncharacterized-proteinA|Dmel_CG6153|NT_033779.5|NP_609580.1	BV898_05722|PITH-domain-containing-protein-1|MTYJ01000032.1|OQV20164.1	LOC129582024|PITH-domain-containing-protein-1-like|NW_026570226.1|XP_55329370.1	RvY_12934|hypothetical-protein|BDGG01000008.1|GAV02358.1	-
Hexe_geneID_BV898_06908	IR	NT	1441.74	599.788	1020.77	1.26472	0.151531	8.34629	7.04433e-17	3.4948e-15	DERL2	33208|Metazoa	negative regulation of retrograde protein transport, ER to cytosol	DER1	NotTardiSpe	DERL2|derlin-2-a|NC_060941.1|NP_57125.2	der-2|Derlin-2|CELE_R151.6|NC_003281.10|NP_1379935.1	Der-2|Derlin-2|Dmel_CG14899|NT_033777.3|NP_650553.1	BV898_06908|Derlin-2|MTYJ01000043.1|OQV19054.1	LOC129594298|derlin-2-like|NW_026570287.1|XP_55346914.1	RvY_13284|hypothetical-protein|BDGG01000008.1|GAV02758.1	ko00000,ko00001,ko00002,ko01000,ko03036
Hexe_geneID_BV898_02774	IR	NT	1421.86	3522.77	2472.31	-1.30863	0.15683	-8.34427	7.16576e-17	3.54375e-15	NA	NA	NA	NA	NotTardiSpe	KCNMA1|calcium-activated-potassium-channel-subunit-alpha-1-X28|NC_060934.1|XP_54221805.1	slo-1|Calcium-activated-potassium-channel-slo-1|CELE_Y51A2D.19|NC_003283.11|NP_1024260.1	slo|slowpokeV|Dmel_CG10693|NT_033777.3|NP_1262926.1	BV898_02774|Calcium-activated-potassium-channel-subunit-alpha-1|MTYJ01000012.1|OQV23327.1	LOC129587381|calcium-activated-potassium-channel-slo-1-like|NW_026570244.1|XP_55337087.1	RvY_16557|hypothetical-protein|BDGG01000013.1|GAV06593.1	NA
Hexe_geneID_BV898_01370	IR	NT	2432.99	719.415	1576.2	1.75737	0.210725	8.33964	7.45186e-17	3.67358e-15	Pef1	33208|Metazoa	EF hand	EF-hand_1,EF-hand_5,EF-hand_6,EF-hand_7	NotTardiSpe	PEF1|peflin-1|NC_060925.1|NP_36524.1	M04F3.4|Uncharacterized-protein|CELE_M04F3.4|NC_003279.8|NP_1370420.1	Alg-2|Apoptosis-linked-gene-2|Dmel_CG40410|NT_033777.3|NP_1104459.2	BV898_01370|putative-Peflin|MTYJ01000005.1|OQV24780.1	LOC129593872|sorcin-like-X2|NW_026570284.1|XP_55346336.1	RvY_17805|hypothetical-protein|BDGG01000016.1|GAV08054.1	-
Hexe_geneID_BV898_05928	IR	NT	322.379	96.2787	209.329	1.74226	0.209138	8.33068	8.03799e-17	3.94021e-15	NA	NA	NA	NA	NotTardiSpe	NA	NA	CG16953|uncharacterized-protein|Dmel_CG16953|NT_033777.3|NP_650897.3	BV898_05928|hypothetical-protein|MTYJ01000033.1|OQV20136.1	LOC129587637|proteasome-assembly-chaperone-3-like|NW_026570222.1|XP_55337444.1	RvY_16535|hypothetical-protein|BDGG01000013.1|GAV06569.1	NA
Hexe_geneID_BV898_04028	IR	NT	2199.89	650.574	1425.23	1.7575	0.21097	8.3306	8.04332e-17	3.94021e-15	CYP2J2	33208|Metazoa	cytochrome P450	p450	NotTardiSpe	CYP2J2|cytochrome-P450-2J2|NC_060925.1|NP_766.2	cyp-23A1|CYtochrome-P450-family|CELE_B0304.3|NC_003280.10|NP_494797.1	Cyp18a1|cytochrome-P450-18a1A|Dmel_CG6816|NC_004354.4|NP_728191.1	BV898_04028|Cytochrome-P450-2J2|MTYJ01000019.1|OQV22181.1	LOC129590632|cytochrome-P450-2U1-like|NW_026570261.1|XP_55341939.1	RvY_15721|hypothetical-protein|BDGG01000012.1|GAV05621.1	ko00000,ko00001,ko00199,ko01000
Hexe_geneID_BV898_07127	IR	NT	2168.25	287.013	1227.63	2.91717	0.351026	8.31042	9.53667e-17	4.65712e-15	NA	NA	NA	NA	NotTardiSpe	NA	NA	NA	BV898_07127|hypothetical-protein|MTYJ01000045.1|OQV18874.1	NA	NA	NA
Hexe_geneID_BV898_08603	IR	NT	348.094	924.564	636.329	-1.4079	0.169471	-8.30761	9.76453e-17	4.75349e-15	NA	33208|Metazoa	Cytochrome P450, family	p450	NotTardiSpe	CYP1A1|cytochrome-P450-1A1-1|NC_060939.1|NP_1306146.1	cyp-33C2|CYtochrome-P450-family|CELE_C45H4.17|NC_003283.11|NP_503594.1	Cyp18a1|cytochrome-P450-18a1A|Dmel_CG6816|NC_004354.4|NP_728191.1	BV898_08603|Cytochrome-P450-1A1|MTYJ01000062.1|OQV17354.1	LOC129598185|cytochrome-P450-1A1-like|NW_026570223.1|XP_55351941.1	RvY_10962-2|hypothetical-protein|BDGG01000005.1|GAV00057.1	ko00000,ko00001,ko00002,ko00199,ko01000
Hexe_geneID_BV898_07378	IR	NT	1083.31	313.614	698.463	1.78636	0.215283	8.29773	1.06116e-16	5.14977e-15	NA	NA	NA	NA	TardiSpe	NA	NA	NA	BV898_07378|hypothetical-protein|MTYJ01000048.1|OQV18552.1	LOC129581772|uncharacterized-protein-LOC129581772-X3|NW_026570226.1|XP_55328977.1	RvY_10590-2|hypothetical-protein|BDGG01000005.1|GAU99619.1	NA
Hexe_geneID_BV898_05800	IR	NT	989.98	2415.1	1702.54	-1.28676	0.155087	-8.29702	1.06755e-16	5.16467e-15	WDR7	33208|Metazoa	WD repeat-containing protein	WD40	NotTardiSpe	WDR7|WD-repeat-containing-protein-7-2|NC_060942.1|NP_443066.2	rbc-2|RaBConnectin-related|CELE_Y54F10AM.10|NC_003281.10|NP_1368042.1	Rbcn-3B|Rabconnectin-3BA|Dmel_CG17766|NC_004354.4|NP_569960.2	BV898_05800|WD-repeat-containing-protein-7|MTYJ01000032.1|OQV20246.1	LOC129581510|WD-repeat-containing-protein-7-like-X1|NW_026570226.1|XP_55328609.1	RvY_12991-1|hypothetical-protein|BDGG01000008.1|GAV02422.1	-
Hexe_geneID_BV898_02814	IR	NT	10328.9	2967.91	6648.41	1.79905	0.216953	8.29235	1.11029e-16	5.35483e-15	NA	NA	NA	NA	TardiSpe	NA	NA	NA	BV898_02814|hypothetical-protein|MTYJ01000012.1|OQV23368.1	LOC129590933|uncharacterized-protein-LOC129590933|NW_026570263.1|XP_55342354.1	RvY_18113|hypothetical-protein|BDGG01000017.1|GAV08422.1	NA
Hexe_geneID_BV898_16496	IR	NT	6336.13	1984.4	4160.26	1.67481	0.201986	8.29171	1.11632e-16	5.36727e-15	IRS1	33208|Metazoa	Phosphotyrosine-binding domain	IRS,PH	NotTardiSpe	IRS1|insulin-receptor-substrate-1-X1|NC_060926.1|XP_54197850.1	ist-1|Insulin-receptor-SubsTrate-homolog|CELE_C54D1.3|NC_003284.9|NP_1360716.1	chico|chicoA|Dmel_CG5686|NT_033779.5|NP_723540.1	BV898_16496|putative-Insulin-receptor-substrate-1|MTYJ01000249.1|OWA52039.1	LOC129597042|insulin-receptor-substrate-1-like-X1|NW_026570320.1|XP_55350440.1	RvY_10199|hypothetical-protein|BDGG01000005.1|GAU99161.1	ko00000,ko00001,ko00002
Hexe_geneID_BV898_10730	IR	NT	1607.64	657.059	1132.35	1.28997	0.155582	8.29126	1.12057e-16	5.37113e-15	VAC14	33208|Metazoa	phosphatidylinositol biosynthetic process	Vac14_Fab1_bd,Vac14_Fig4_bd	NotTardiSpe	VAC14|protein-VAC14-homolog-1|NC_060940.1|NP_60522.3	vacl-14|Protein-VAC14-homolog|CELE_K04G2.6|NC_003279.8|NP_492215.1	CG5608|uncharacterized-protein|Dmel_CG5608|NT_033777.3|NP_650208.1	BV898_10730|Protein-VAC14-like-protein|MTYJ01000094.1|OQV15099.1	LOC129584379|protein-VAC14-homolog-X1|NW_026570222.1|XP_55332515.1	RvY_07064|hypothetical-protein|BDGG01000003.1|GAU95449.1	ko00000,ko00001
Hexe_geneID_BV898_07678	IR	NT	1278.6	4868.46	3073.53	-1.92854	0.232655	-8.28927	1.13946e-16	5.44496e-15	NA	NA	NA	NA	NotTardiSpe	RERE|arginine-glutamic-acid-dipeptide-repeats-protein-a|NC_060925.1|NP_36234.3	egl-27|Egg-laying-defective-protein-27|CELE_C04A2.3|NC_003280.10|NP_1368508.1	Gug|grungeI|Dmel_CG6964|NT_037436.4|NP_1261580.1	BV898_07678|Arginine-glutamic-acid-dipeptide-repeats-protein|MTYJ01000051.1|OQV18282.1	LOC129583962|arginine-glutamic-acid-dipeptide-repeats-protein-like-X2|NW_026570232.1|XP_55332001.1	RvY_08423|hypothetical-protein|BDGG01000004.1|GAU97064.1	NA
Hexe_geneID_BV898_05507	IR	NT	83.2492	537.428	310.339	-2.68615	0.324157	-8.28657	1.16563e-16	5.55294e-15	NA	976|Bacteroidetes	Acetyltransferase GNAT domain	Acetyltransf_10	NotTardiSpe	NA	NA	Naa30B|N(alpha)-acetyltransferase-30-B|Dmel_CG32319|NT_037436.4|NP_728606.1	BV898_05507|hypothetical-protein|MTYJ01000030.1|OQV20462.1	NA	RvY_16240|hypothetical-protein|BDGG01000013.1|GAV06218.1	-
Hexe_geneID_BV898_07718	IR	NT	8180.58	2985.49	5583.04	1.45415	0.175722	8.27529	1.28139e-16	6.08583e-15	RNF14	33208|Metazoa	E3 ubiquitin-protein ligase	IBR,RWD	NotTardiSpe	RNF14|E3-ubiquitin-protein-ligase-RNF14-X1|NC_060929.1|XP_54209821.1	F56D2.5|RBR-type-E3-ubiquitin-transferase|CELE_F56D2.5|NC_003281.10|NP_498196.1	ari-1|ariadne-1C|Dmel_CG5659|NC_004354.4|NP_996500.1	BV898_07718|putative-E3-ubiquitin-protein-ligase-RNF14|MTYJ01000052.1|OQV18132.1	LOC129590367|uncharacterized-protein-LOC129590367|NW_026570260.1|XP_55341537.1	RvY_07633|hypothetical-protein|BDGG01000003.1|GAU96145.1	ko00000,ko01000,ko04121
Hexe_geneID_BV898_14899	IR	NT	3736.14	1574.03	2655.09	1.24726	0.1508	8.27098	1.32863e-16	6.29098e-15	HARS	33208|Metazoa	histidine-tRNA ligase activity	HGTP_anticodon,WHEP-TRS,tRNA-synt_His	NotTardiSpe	HARS1|histidine--tRNA-ligase,-cytoplasmic-1|NC_060929.1|NP_2100.2	hars-1|Histidine--tRNA-ligase|CELE_T11G6.1|NC_003282.8|NP_1023373.2	HisRS|Histidyl-tRNA-synthetaseA|Dmel_CG6335|NC_004354.4|NP_728180.1	BV898_14899|Histidine--tRNA-ligase,-cytoplasmic|MTYJ01000191.1|OWA50380.1	LOC129599834|histidine--tRNA-ligase,-cytoplasmic-like|NW_026570376.1|XP_55354138.1	RvY_16912-1|hypothetical-protein|BDGG01000014.1|GAV07019.1	ko00000,ko00001,ko00002,ko01000,ko01007,ko03016
Hexe_geneID_BV898_11940	IR	NT	1308.88	365.742	837.312	1.83916	0.222477	8.26675	1.3766e-16	6.4984e-15	NEIL1	33208|Metazoa	Endonuclease 8-like 1	Fapy_DNA_glyco,H2TH,Neil1-DNA_bind	NotTardiSpe	NEIL1|endonuclease-8-like-1-2|NC_060939.1|NP_78884.2	NA	NA	BV898_11940|Endonuclease-8-like-1|MTYJ01000115.1|OQV13831.1	LOC129586171|endonuclease-8-like-1-X1|NW_026570240.1|XP_55335198.1	RvY_08991|hypothetical-protein|BDGG01000004.1|GAU97751.1	ko00000,ko00001,ko01000,ko03400
Hexe_geneID_BV898_05896	IR	NT	3004.97	1212.86	2108.91	1.3088	0.158366	8.26443	1.40363e-16	6.60597e-15	DYNC1LI2	33208|Metazoa	1, light intermediate chain	DLIC	NotTardiSpe	DYNC1LI1|cytoplasmic-dynein-1-light-intermediate-chain-1-1|NC_060927.1|NP_57225.2	dli-1|Dynein-light-intermediate-chain|CELE_C39E9.14|NC_003282.8|NP_502518.2	Dlic|dynein-light-intermediate-chainD|Dmel_CG1938|NC_004354.4|NP_727501.1	BV898_05896|Cytoplasmic-dynein-1-light-intermediate-chain-1|MTYJ01000033.1|OQV20103.1	LOC129586176|cytoplasmic-dynein-1-light-intermediate-chain-2-like|NW_026570240.1|XP_55335205.1	RvY_09135|hypothetical-protein|BDGG01000004.1|GAU97915.1	ko00000,ko00001,ko03036,ko04131,ko04812
Hexe_geneID_BV898_03528	IR	NT	377.207	1061.36	719.285	-1.49242	0.180813	-8.25395	1.53244e-16	7.19048e-15	NA	33208|Metazoa	Solute carrier family 12	AA_permease,SLC12	NotTardiSpe	SLC12A5|solute-carrier-family-12-member-5-1|NC_060944.1|NP_1128243.1	kcc-2|K+-Cl--Cotransporter|CELE_H16O14.1|NC_003282.8|NP_1255278.1	kcc|kazachocC|Dmel_CG5594|NT_033778.4|NP_571976.2	BV898_03528|Solute-carrier-family-12-member-6|MTYJ01000016.1|OQV22700.1	LOC129583890|solute-carrier-family-12-member-6-like|NW_026570232.1|XP_55331888.1	RvY_02603|hypothetical-protein|BDGG01000001.1|GAU90139.1	ko00000,ko02000
Hexe_geneID_BV898_17016	IR	NT	73.8702	281.535	177.703	-1.92122	0.232998	-8.24566	1.64258e-16	7.6841e-15	NA	33208|Metazoa	cytochrome P450	p450	NotTardiSpe	CYP2C9|cytochrome-P450-2C9-precursor|NC_060934.1|NP_762.2	cyp-33D3|CYtochrome-P450-family|CELE_Y17D7A.4|NC_003283.11|NP_507679.2	Cyp18a1|cytochrome-P450-18a1A|Dmel_CG6816|NC_004354.4|NP_728191.1	BV898_17016|Cytochrome-P450-2B19|MTYJ01000274.1|OWA52565.1	LOC129586991|cytochrome-P450-2C15-like|NW_026570243.1|XP_55336541.1	RvY_07343|hypothetical-protein|BDGG01000003.1|GAU95786.1	ko00000,ko00001,ko00199,ko01000
Hexe_geneID_BV898_11928	IR	NT	1857.83	6555.51	4206.67	-1.82001	0.22081	-8.24243	1.68741e-16	7.87022e-15	NA	NA	NA	NA	TardiSpe	NA	NA	NA	BV898_11928|hypothetical-protein|MTYJ01000115.1|OQV13817.1	LOC129586302|uncharacterized-protein-LOC129586302|NW_026570240.1|XP_55335413.1	RvY_01125|hypothetical-protein|BDGG01000001.1|GAU88420.1	NA
Hexe_geneID_BV898_07231	IR	NT	1900.81	5191.54	3546.18	-1.44909	0.175875	-8.23928	1.73254e-16	8.05655e-15	RXRA	33208|Metazoa	9-cis retinoic acid receptor activity	Hormone_recep,Nuc_recep-AF1,zf-C4	NotTardiSpe	NR5A2|nuclear-receptor-subfamily-5-group-A-member-2-X4|NC_060925.1|XP_54191726.1	nhr-49|Nuclear-hormone-receptor-family-member-nhr-49|CELE_K10C3.6|NC_003279.8|NP_492613.1	usp|ultraspiracleA|Dmel_CG4380|NC_004354.4|NP_476781.1	BV898_07231|putative-Retinoic-acid-receptor-RXR-alpha|MTYJ01000046.1|OQV18795.1	LOC129598813|retinoic-acid-receptor-RXR-alpha-B-like-X2|NW_026570350.1|XP_55352848.1	RvY_11423|Ultraspiracle-RXR|BDGG01000006.1|GAV00597.1	ko00000,ko00001,ko03000,ko03310
Hexe_geneID_BV898_04665	IR	NT	4220.26	1888.05	3054.15	1.16014	0.140958	8.2304	1.86592e-16	8.651e-15	NA	NA	NA	NA	NotTardiSpe	CAPRIN1|caprin-1-2|NC_060935.1|NP_976240.1	NA	Capr|caprinA|Dmel_CG18811|NT_037436.4|NP_652671.1	BV898_04665|hypothetical-protein|MTYJ01000023.1|OQV21460.1	LOC129590437|uncharacterized-protein-LOC129590437-X2|NW_026570260.1|XP_55341638.1	RvY_07705-1|hypothetical-protein|BDGG01000003.1|GAU96234.1	NA
Hexe_geneID_BV898_10054	IR	NT	423.49	87.5415	255.516	2.27326	0.276333	8.22652	1.92734e-16	8.90925e-15	SLC2A9	33208|Metazoa	solute carrier family 2	Sugar_tr	NotTardiSpe	SLC2A1|solute-carrier-family-2,-facilitated-glucose-transporter-member-1|NC_060925.1|NP_6507.2	fgt-1|Facilitated-glucose-transporter-protein-1|CELE_H17B01.1|NC_003280.10|NP_493981.1	Glut1|glucose-transporter-1M|Dmel_CG43946|NT_037436.4|NP_1261230.1	BV898_10054|Solute-carrier-family-2,-facilitated-glucose-transporter-member-3|MTYJ01000082.1|OQV15802.1	LOC129600393|solute-carrier-family-2,-facilitated-glucose-transporter-member-1-like|NW_026570395.1|XP_55354862.1	RvY_03533|hypothetical-protein|BDGG01000002.1|GAU91233.1	ko00000,ko02000
Hexe_geneID_BV898_04251	IR	NT	25397	6246.49	15821.7	2.02354	0.246333	8.21465	2.12781e-16	9.8068e-15	NA	NA	NA	NA	TardiSpe	NA	NA	NA	BV898_04251|hypothetical-protein|MTYJ01000021.1|OQV21676.1	LOC129585761|putative-per-hexamer-repeat-protein-5|NW_026570238.1|XP_55334569.1	RvY_13642|hypothetical-protein|BDGG01000009.1|GAV03177.1	NA
Hexe_geneID_BV898_09493	IR	NT	3429.42	904.337	2166.88	1.92341	0.234155	8.21423	2.13529e-16	9.81225e-15	NA	4751|Fungi	Dopa 4,5-dioxygenase family	DOPA_dioxygen	NotTardiSpe	NA	NA	NA	BV898_09493|putative-DOPA-4,5-dioxygenase|MTYJ01000075.1|OQV16348.1	LOC129602788|uncharacterized-protein-LOC129602788|NW_026570224.1|XP_55357913.1	NA	ko00000,ko01000
Hexe_geneID_BV898_08402	IR	NT	129.405	557.78	343.593	-2.11563	0.257587	-8.21327	2.15236e-16	9.86163e-15	NA	NA	NA	NA	NotTardiSpe	SLC12A8|solute-carrier-family-12-member-8|NC_060927.1|NP_78904.4	F10E7.9|AA_permease-domain-containing-protein|CELE_F10E7.9|NC_003280.10|NP_495469.2	CG12773|uncharacterized-proteinB|Dmel_CG12773|NC_004354.4|NP_1259131.1	BV898_08402|putative-Solute-carrier-family-12-member-8|MTYJ01000060.1|OQV17468.1	LOC129598516|solute-carrier-family-12-member-8-like-X2|NW_026570344.1|XP_55352445.1	RvY_13805-1|hypothetical-protein|BDGG01000009.1|GAV03375.1	NA
Hexe_geneID_BV898_00220	IR	NT	164.684	16.2025	90.443	3.33993	0.406699	8.21229	2.1701e-16	9.91374e-15	NA	NA	NA	NA	TardiSpe	NA	NA	NA	BV898_00220|hypothetical-protein|MTYJ01000001.1|OQV26093.1	NA	RvY_18649|hypothetical-protein|BDGG01000020.1|GAV09049.1	NA
Hexe_geneID_BV898_14748	IR	NT	551	1486.94	1018.97	-1.42991	0.174325	-8.20257	2.353e-16	1.07178e-14	NA	NA	NA	NA	TardiSpe	NA	NA	NA	BV898_14748|hypothetical-protein|MTYJ01000185.1|OWA50223.1	NA	NA	NA
Hexe_geneID_BV898_03627	IR	NT	1529.16	542.397	1035.78	1.49576	0.182376	8.20152	2.37362e-16	1.07802e-14	RNF113A	33208|Metazoa	Zinc ion binding	zf-C3HC4_3,zf-CCCH	NotTardiSpe	RNF113A|E3-ubiquitin-protein-ligase-RNF113A|NC_060947.1|NP_8909.1	rnf-113|putative-E3-ubiquitin-protein-ligase-rnf113|CELE_K01G5.1|NC_003281.10|NP_499375.1	mdlc|midlife-crisis|Dmel_CG4973|NT_033777.3|NP_650865.1	BV898_03627|RING-finger-protein-113A|MTYJ01000017.1|OQV22454.1	LOC129586255|E3-ubiquitin-protein-ligase-RNF113A-like|NW_026570240.1|XP_55335341.1	RvY_08868|hypothetical-protein|BDGG01000004.1|GAU97595.1	ko00000,ko03041,ko04121
Hexe_geneID_BV898_07329	IR	NT	9800.77	3616.72	6708.75	1.43839	0.175492	8.1963	2.47899e-16	1.12261e-14	NA	NA	NA	NA	TardiSpe	NA	NA	NA	BV898_07329|hypothetical-protein|MTYJ01000047.1|OQV18699.1	NA	NA	NA
Hexe_geneID_BV898_13039	IR	NT	15693.7	4691.96	10192.8	1.74199	0.212604	8.19357	2.53581e-16	1.14501e-14	ABHD5	33208|Metazoa	Abhydrolase domain-containing protein	Abhydrolase_1	NotTardiSpe	ABHD4|(Lyso)-N-acylphosphatidylethanolamine-lipase-a|NC_060938.1|NP_71343.2	abhd-5.2|Abhydrolase-domain-containing-protein-abhd-5.2|CELE_C37H5.3|NC_003283.11|NP_504297.1	puml|pummeligA|Dmel_CG1882|NT_033778.4|NP_610326.1	BV898_13039|Protein-ABHD4|MTYJ01000138.1|OQV12719.1	LOC129591895|(Lyso)-N-acylphosphatidylethanolamine-lipase-like-X1|NW_026570269.1|XP_55343726.1	RvY_06443|hypothetical-protein|BDGG01000003.1|GAU94719.1	ko00000,ko00001,ko01000,ko01002,ko01004
Hexe_geneID_BV898_15877	IR	NT	1628.35	612.428	1120.39	1.41019	0.17215	8.19162	2.57739e-16	1.16042e-14	NA	NA	NA	NA	NotTardiSpe	INTS2|integrator-complex-subunit-2-1|NC_060941.1|NP_65799.2	ints-2|INTegrator-complex-Subunit-homolog|CELE_ZC376.6|NC_003283.11|NP_1256569.1	IntS2|integrator-2|Dmel_CG8211|NC_004354.4|NP_573232.1	BV898_15877|Integrator-complex-subunit-2|MTYJ01000225.1|OWA51393.1	LOC129582486|integrator-complex-subunit-2-like|NW_026570227.1|XP_55329973.1	RvY_18104|hypothetical-protein|BDGG01000017.1|GAV08412.1	NA
Hexe_geneID_BV898_14132	IR	NT	28.3853	369.822	199.104	-3.68815	0.450266	-8.19105	2.58958e-16	1.16255e-14	NA	NA	NA	NA	TardiSpe	NA	NA	NA	BV898_14132|hypothetical-protein|MTYJ01000168.1|OQV11556.1	NA	NA	NA
Hexe_geneID_BV898_01224	IR	NT	55.0954	247.109	151.102	-2.18	0.266807	-8.17072	3.06553e-16	1.37227e-14	NA	NA	NA	NA	TardiSpe	NA	NA	NA	BV898_01224|hypothetical-protein|MTYJ01000004.1|OQV25016.1	LOC129581896|uncharacterized-protein-LOC129581896|NW_026570226.1|XP_55329154.1	RvY_00403-1|hypothetical-protein|BDGG01000001.1|GAU87575.1	NA
Hexe_geneID_BV898_07648	IR	NT	421.618	43.7687	232.693	3.27477	0.400914	8.16824	3.1291e-16	1.39671e-14	ATP1A1	33208|Metazoa	Sodium potassium-transporting ATPase subunit alpha	Cation_ATPase,Cation_ATPase_C,Cation_ATPase_N,E1-E2_ATPase,Hydrolase	NotTardiSpe	ATP1A1|sodium/potassium-transporting-ATPase-subunit-alpha-1-d|NC_060925.1|NP_1153706.1	eat-6|Sodium-potassium-transporting-ATPase-subunit-alpha|CELE_B0365.3|NC_003283.11|NP_506269.1	Atpalpha|Na-pump-alpha-subunitD|Dmel_CG5670|NT_033777.3|NP_732575.1	BV898_07648|Sodium/potassium-transporting-ATPase-subunit-alpha|MTYJ01000051.1|OQV18252.1	LOC129599009|sodium-potassium-transporting-ATPase-subunit-alpha-B-like|NW_026570354.1|XP_55353101.1	RvY_02753|hypothetical-protein|BDGG01000001.1|GAU90322.1	ko00000,ko00001,ko01000,ko04147
Hexe_geneID_BV898_09173	IR	NT	3562.37	1584.54	2573.45	1.1684	0.143109	8.16439	3.23058e-16	1.43695e-14	XRN1	33208|Metazoa	5-3 exoribonuclease 1	XRN_N	NotTardiSpe	XRN1|5-3-exoribonuclease-1-X8|NC_060927.1|XP_54202910.1	xrn-1|5-3-exoribonuclease-1|CELE_Y39G8C.1|NC_003280.10|NP_496945.3	pcm|pacmanA|Dmel_CG3291|NC_004354.4|NP_523408.2	BV898_09173|5-3-exoribonuclease-1|MTYJ01000071.1|OQV16661.1	LOC129587833|5-3-exoribonuclease-1-like|NW_026570246.1|XP_55337742.1	RvY_04862|hypothetical-protein|BDGG01000002.1|GAU92830.1	ko00000,ko00001,ko01000,ko03009,ko03016,ko03019,ko03036
Hexe_geneID_BV898_03981	IR	NT	2732.84	983.555	1858.2	1.47452	0.180609	8.16413	3.23771e-16	1.43695e-14	SBDS	33208|Metazoa	Ribosome maturation protein	SBDS,SBDS_C	NotTardiSpe	SBDS|ribosome-maturation-protein-SBDS|NC_060931.1|NP_57122.2	sbds-1|Ribosome-maturation-protein-SBDS|CELE_W06E11.4|NC_003281.10|NP_497226.2	Sbds|SBDS-ribosome-maturation-factorA|Dmel_CG8549|NT_037436.4|NP_648057.2	BV898_03981|Ribosome-maturation-protein-SBDS|MTYJ01000019.1|OQV22135.1	LOC129581386|ribosome-maturation-protein-SBDS-like|NW_026570225.1|XP_55328381.1	RvY_15763|hypothetical-protein|BDGG01000012.1|GAV05668.1	ko00000,ko00001,ko03009
Hexe_geneID_BV898_17279	IR	NT	2507.53	1022.4	1764.97	1.29434	0.158646	8.15865	3.38783e-16	1.49931e-14	MKLN1	33208|Metazoa	Muskelin 1, intracellular mediator containing kelch motifs	Kelch_1,Kelch_3,Muskelin_N	NotTardiSpe	MKLN1|muskelin-2|NC_060931.1|NP_37387.2	hcf-1|uncharacterized-protein|CELE_C46A5.9|NC_003282.8|NP_501279.1	muskelin|muskelinB|Dmel_CG8811|NT_033778.4|NP_725200.1	BV898_17279|Muskelin|MTYJ01000288.1|OWA52837.1	LOC129591340|muskelin-like|NW_026570265.1|XP_55342943.1	RvY_05113|hypothetical-protein|BDGG01000002.1|GAU93127.1	-
Hexe_geneID_BV898_06993	IR	NT	887.049	208.789	547.919	2.08447	0.25558	8.15585	3.46719e-16	1.53008e-14	NA	NA	NA	NA	NotTardiSpe	NA	NA	prom|promininC|Dmel_CG42310|NT_033778.4|NP_726444.2	BV898_06993|hypothetical-protein|MTYJ01000044.1|OQV18932.1	NA	NA	NA
Hexe_geneID_BV898_15543	IR	NT	1102.35	236.249	669.298	2.22212	0.272634	8.15058	3.62179e-16	1.59379e-14	NA	NA	NA	NA	NotTardiSpe	NA	NA	alpha4GT2|alpha1,4-galactosyltransferase-2|Dmel_CG5878|NT_033777.3|NP_651434.3	BV898_15543|hypothetical-protein|MTYJ01000212.1|OWA51041.1	LOC129590388|uncharacterized-protein-LOC129590388|NW_026570260.1|XP_55341563.1	RvY_16969-1|hypothetical-protein|BDGG01000014.1|GAV07091.1	NA
Hexe_geneID_BV898_00516	IR	NT	1815.44	599.683	1207.56	1.59787	0.196193	8.14436	3.81285e-16	1.67314e-14	NA	NA	NA	NA	NotTardiSpe	BTBD6|BTB/POZ-domain-containing-protein-6-1|NC_060938.1|NP_150374.2	hpo-9|BTB-POZ-domain-containing-protein-9|CELE_C05C8.6|NC_003283.11|NP_504839.1	lute|luteA|Dmel_CG43226|NT_033777.3|NP_650618.1	BV898_00516|hypothetical-protein|MTYJ01000002.1|OQV25578.1	LOC129585262|uncharacterized-protein-LOC129585262|NW_026570236.1|XP_55333859.1	RvY_06288-1|hypothetical-protein|BDGG01000002.1|GAU94531.1	NA
Hexe_geneID_BV898_13784	IR	NT	1022.57	363.776	693.175	1.49139	0.183341	8.13453	4.13528e-16	1.80953e-14	NA	NA	NA	NA	NotTardiSpe	NRDE2|nuclear-exosome-regulator-NRDE2|NC_060938.1|NP_60440.2	nrde-2|Nuclear-exosome-regulator-NRDE2|CELE_T01E8.5|NC_003280.10|NP_496209.1	CG5877|uncharacterized-proteinA|Dmel_CG5877|NC_004354.4|NP_573014.2	BV898_13784|Protein-NRDE2-like-protein|MTYJ01000158.1|OQV11905.1	LOC129581902|nuclear-exosome-regulator-NRDE2-like-X1|NW_026570222.1|XP_55329169.1	RvY_04793|hypothetical-protein|BDGG01000002.1|GAU92750.1	NA
Hexe_geneID_BV898_16199	IR	NT	3249.81	1186.29	2218.05	1.45358	0.178812	8.12907	4.32612e-16	1.88774e-14	EMG1	33208|Metazoa	Ribosomal RNA small subunit methyltransferase NEP1	EMG1	NotTardiSpe	EMG1|ribosomal-RNA-small-subunit-methyltransferase-NEP1-1|NC_060936.1|NP_6322.4	Y39A1A.14|Ribosomal-RNA-small-subunit-methyltransferase-nep-1|CELE_Y39A1A.14|NC_003281.10|NP_1379033.1	CG3527|uncharacterized-protein|Dmel_CG3527|NC_004354.4|NP_572170.1	BV898_16199|Ribosomal-RNA-small-subunit-methyltransferase-NEP1|MTYJ01000237.1|OWA51727.1	LOC129585572|ribosomal-RNA-small-subunit-methyltransferase-NEP1-like|NW_026570237.1|XP_55334271.1	RvY_15791|hypothetical-protein|BDGG01000012.1|GAV05699.1	ko00000,ko00001,ko01000,ko03009
Hexe_geneID_BV898_15083	IR	NT	2547.8	717.067	1632.43	1.82931	0.225045	8.12865	4.34092e-16	1.8889e-14	CHP1	33208|Metazoa	EF-hand domain	EF-hand_1,EF-hand_5,EF-hand_6,EF-hand_7	NotTardiSpe	CHP1|calcineurin-B-homologous-protein-1|NC_060939.1|NP_9167.1	chpf-2|Calcineurin-like-EF-Hand-Protein-Family-member|CELE_F59D6.7|NC_003283.11|NP_503830.2	elm|ethanol-sensitive-with-low-memoryA|Dmel_CG2185|NT_033777.3|NP_649568.1	BV898_15083|Calcineurin-B-like-proteinous-protein-1|MTYJ01000196.1|OWA50572.1	LOC129597945|calcineurin-B-homologous-protein-1-like|NW_026570332.1|XP_55351626.1	RvY_17367|hypothetical-protein|BDGG01000015.1|GAV07543.1	ko00000,ko01009
Hexe_geneID_BV898_06780	IR	NT	399.935	1104.62	752.277	-1.46803	0.18097	-8.11197	4.98068e-16	2.16125e-14	NA	NA	NA	NA	NotTardiSpe	UNC79|protein-unc-79-homolog-X29|NC_060938.1|XP_54232466.1	unc-79|Uncoordinated-protein-79|CELE_E03A3.6|NC_003281.10|NP_1366699.1	unc79|uncoordinated-79E|Dmel_CG5237|NT_033777.3|NP_1287403.1	BV898_06780|Protein-unc-79-like-protein|MTYJ01000042.1|OQV19140.1	LOC129581789|protein-unc-79-homolog|NW_026570226.1|XP_55329000.1	RvY_09908|hypothetical-protein|BDGG01000005.1|GAU98815.1	NA
Hexe_geneID_BV898_11897	IR	NT	83.2985	327.741	205.52	-1.98402	0.245317	-8.08756	6.08696e-16	2.63396e-14	DHRS11	33208|Metazoa	Belongs to the short-chain dehydrogenases reductases SDR family	adh_short	NotTardiSpe	DHRS11|dehydrogenase/reductase-SDR-family-member-11-precursor|NC_060941.1|NP_77284.2	D1054.8|Uncharacterized-protein|CELE_D1054.8|NC_003283.11|NP_505755.1	rdhB|retinol-dehydrogenase-BA|Dmel_CG7077|NT_033777.3|NP_651024.1	BV898_11897|Dehydrogenase/reductase-SDR-family-member-11|MTYJ01000114.1|OQV13900.1	LOC129595605|dehydrogenase-reductase-SDR-family-member-11-like|NW_026570223.1|XP_55348641.1	RvY_00846|hypothetical-protein|BDGG01000001.1|GAU88085.1	ko00000,ko00001,ko01000
Hexe_geneID_BV898_15484	IR	NT	4364.55	1513.57	2939.06	1.52746	0.188895	8.08627	6.15209e-16	2.65477e-14	NEMF	33208|Metazoa	Domain of unknown function DUF3441	DUF3441,DUF814,FbpA	NotTardiSpe	NEMF|ribosome-quality-control-complex-subunit-NEMF-1|NC_060938.1|NP_4704.3	Y82E9BR.18|Uncharacterized-protein|CELE_Y82E9BR.18|NC_003281.10|NP_497411.2	Clbn|calibanC|Dmel_CG11847|NT_033777.3|NP_651341.2	BV898_15484|Nuclear-export-mediator-factor-NEMF|MTYJ01000210.1|OWA50983.1	LOC129584604|ribosome-quality-control-complex-subunit-NEMF-like|NW_026570222.1|XP_55332815.1	RvY_09431|hypothetical-protein|BDGG01000004.1|GAU98259.1	-
Hexe_geneID_BV898_10638	IR	NT	6543.17	1459.07	4001.12	2.16496	0.26788	8.08185	6.37921e-16	2.74518e-14	NA	NA	NA	NA	NotTardiSpe	DIS3L2|DIS3-like-exonuclease-2-1|NC_060926.1|NP_689596.4	disl-2|DIS3-like-exonuclease-2|CELE_F48E8.6|NC_003281.10|NP_498160.2	Dis3l2|Dis3-like-3-5-exoribonuclease-2A|Dmel_CG16940|NT_037436.4|NP_612012.1	BV898_10638|DIS3-like-exonuclease-2|MTYJ01000093.1|OQV15124.1	LOC129599991|DIS3-like-exonuclease-2|NW_026570379.1|XP_55354342.1	RvY_10547|hypothetical-protein|BDGG01000005.1|GAU99561.1	NA
Hexe_geneID_BV898_14847	IR	NT	3852.94	1476.26	2664.6	1.38378	0.171385	8.07412	6.79663e-16	2.91675e-14	NA	NA	NA	NA	NotTardiSpe	SERPINB1|leukocyte-elastase-inhibitor-X1|NC_060930.1|XP_54210405.1	srp-3|SERPIN-domain-containing-protein|CELE_Y32G9A.4|NC_003283.11|NP_503528.2	Spn38F|serpin-38FB|Dmel_CG9334|NT_033779.5|NP_1286112.1	BV898_14847|putative-Leukocyte-elastase-inhibitor-C|MTYJ01000188.1|OWA50326.1	LOC129594139|leukocyte-elastase-inhibitor-like-X2|NW_026570286.1|XP_55346699.1	RvY_16493|hypothetical-protein|BDGG01000013.1|GAV06521.1	NA
Hexe_geneID_BV898_08214	IR	NT	6609.62	1672.9	4141.26	1.98198	0.245675	8.0675	7.1755e-16	3.07088e-14	NA	NA	NA	NA	NotTardiSpe	ZNF598|E3-ubiquitin-protein-ligase-ZNF598-1|NC_060940.1|NP_835461.2	znf-598|RING-type-E3-ubiquitin-transferase|CELE_C52E12.1|NC_003280.10|NP_495439.2	CG11414|uncharacterized-protein|Dmel_CG11414|NT_033778.4|NP_611932.2	BV898_08214|putative-Zinc-finger-protein-598|MTYJ01000057.1|OQV17757.1	LOC129580690|E3-ubiquitin-protein-ligase-ZNF598-like|NW_026570224.1|XP_55327313.1	RvY_18348|hypothetical-protein|BDGG01000018.1|GAV08691.1	NA
Hexe_geneID_BV898_06931	IR	NT	154.808	4.9088	79.8582	4.94473	0.614114	8.05181	8.15802e-16	3.4818e-14	NA	NA	NA	NA	TardiSpe	NA	NA	NA	BV898_06931|hypothetical-protein|MTYJ01000043.1|OQV19079.1	LOC129586975|cAMP-dependent-protein-kinase-catalytic-subunit-1-like|NW_026570242.1|XP_55336516.1	RvY_13359|hypothetical-protein|BDGG01000008.1|GAV02844.1	NA
Hexe_geneID_BV898_14302	IR	NT	1278.09	445.275	861.681	1.52036	0.188863	8.05005	8.27585e-16	3.52244e-14	ULK3	33208|Metazoa	negative regulation of smoothened signaling pathway	MIT,Pkinase	NotTardiSpe	ULK3|serine/threonine-protein-kinase-ULK3-c|NC_060939.1|NP_1271294.1	unc-51|Serine-threonine-protein-kinase-unc-51|CELE_Y60A3A.1|NC_003283.11|NP_507869.1	Aduk|uncharacterized-protein|Dmel_CG8866|NT_033777.3|NP_731331.1	BV898_14302|Serine/threonine-protein-kinase-ULK3|MTYJ01000172.1|OQV11425.1	LOC129591598|serine-threonine-protein-kinase-ULK3-like-X3|NW_026570223.1|XP_55343301.1	RvY_08087-2|hypothetical-protein|BDGG01000003.1|GAU96673.1	ko00000,ko01000,ko01001
Hexe_geneID_BV898_08015	IR	NT	130.765	1.64161	66.2033	6.41096	0.796534	8.04857	8.3764e-16	3.55552e-14	NA	NA	NA	NA	NotTardiSpe	NA	cpr-5|Cathepsin-B-like-cysteine-proteinase-5|CELE_W07B8.5|NC_003283.11|NP_503383.1	NA	BV898_08015|hypothetical-protein|MTYJ01000055.1|OQV17884.1	LOC129590975|cathepsin-B-like-cysteine-proteinase-5|NW_026570263.1|XP_55342418.1	RvY_03463|hypothetical-protein|BDGG01000002.1|GAU91150.1	NA
Hexe_geneID_BV898_04268	IR	NT	5446.56	11690.5	8568.51	-1.10213	0.137123	-8.03756	9.16417e-16	3.87933e-14	CLUH	33208|Metazoa	mRNA-binding protein involved in proper cytoplasmic distribution of mitochondria	CLU,CLU_N,DUF727,TPR_10,TPR_12,eIF3_p135	NotTardiSpe	CLUH|clustered-mitochondria-protein-homolog-2|NC_060941.1|NP_56044.4	clu-1|Clustered-mitochondria-protein-homolog|CELE_F55H2.6|NC_003281.10|NP_499097.1	clu|cluelessA|Dmel_CG8443|NT_033778.4|NP_611095.1	BV898_04268|Clustered-mitochondria-protein-like-protein|MTYJ01000021.1|OQV21690.1	LOC129596788|clustered-mitochondria-protein-homolog|NW_026570316.1|XP_55350110.1	RvY_14242|hypothetical-protein|BDGG01000010.1|GAV03873.1	ko00000,ko03012
Hexe_geneID_BV898_14691	IR	NT	3112.54	983.872	2048.21	1.66104	0.206734	8.03465	9.38443e-16	3.96181e-14	MAN2A1	33208|Metazoa	Mannosidase, alpha, class 2A, member 1	Alpha-mann_mid,Glyco_hydro_38,Glyco_hydro_38C	NotTardiSpe	MAN2A1|alpha-mannosidase-2-X2|NC_060929.1|XP_54208572.1	aman-2|Alpha-mannosidase|CELE_F58H1.1|NC_003283.11|NP_505995.2	alpha-Man-IIa|alpha-Mannosidase-class-II-aA|Dmel_CG18802|NT_033777.3|NP_524291.2	BV898_14691|Alpha-mannosidase-2|MTYJ01000184.1|OWA50166.1	LOC129598492|alpha-mannosidase-2-like|NW_026570344.1|XP_55352389.1	RvY_02489|hypothetical-protein|BDGG01000001.1|GAU90007.1	ko00000,ko00001,ko00002,ko01000
Hexe_geneID_BV898_10629	IR	NT	43.0394	253.296	148.168	-2.54885	0.317574	-8.02602	1.0069e-15	4.2393e-14	NA	NA	NA	NA	NotTardiSpe	ZNF367|zinc-finger-protein-367|NC_060933.1|NP_710162.1	pag-3|Uncharacterized-protein|CELE_F45B8.4|NC_003284.9|NP_510480.1	Kr-h1|kruppel-homolog-1B|Dmel_CG45074|NT_033779.5|NP_477466.1	BV898_10629|hypothetical-protein|MTYJ01000092.1|OQV15247.1	LOC129585847|zinc-finger-and-BTB-domain-containing-protein-49-like|NW_026570238.1|XP_55334703.1	RvY_00568|hypothetical-protein|BDGG01000001.1|GAU87767.1	NA
Hexe_geneID_BV898_14987	IR	NT	262.24	1359.68	810.958	-2.37414	0.295908	-8.02324	1.02989e-15	4.32442e-14	HPGDS	33208|Metazoa	Glutathione S-transferase, C-terminal domain	GST_C_3,GST_N	NotTardiSpe	HPGDS|hematopoietic-prostaglandin-D-synthase|NC_060928.1|NP_55300.1	gst-5|putative-glutathione-S-transferase-5|CELE_R03D7.6|NC_003280.10|NP_1254267.1	GstS1|glutathione-S-transferase-S1C|Dmel_CG8938|NT_033778.4|NP_725654.1	BV898_14987|putative-Glutathione-S-transferase-1|MTYJ01000193.1|OWA50473.1	LOC129581593|hematopoietic-prostaglandin-D-synthase-like|NW_026570226.1|XP_55328745.1	RvY_10056|hypothetical-protein|BDGG01000005.1|GAU98993.1	ko00000,ko00001,ko01000
Hexe_geneID_BV898_14361	IR	NT	271.277	28.3287	149.803	3.25805	0.406366	8.01751	1.07908e-15	4.51877e-14	NA	NA	NA	NA	NotTardiSpe	NPR1|atrial-natriuretic-peptide-receptor-1-X2|NC_060925.1|XP_54192772.1	gcy-28|Receptor-type-guanylate-cyclase-gcy-28|CELE_T01A4.1|NC_003279.8|NP_1249628.1	CG3216|uncharacterized-proteinC|Dmel_CG3216|NT_033778.4|NP_726013.2	BV898_14361|hypothetical-protein|MTYJ01000174.1|OWA49826.1	LOC129580783|atrial-natriuretic-peptide-receptor-1-like|NW_026570224.1|XP_55327424.1	RvY_05634-1|hypothetical-protein|BDGG01000002.1|GAU93742.1	NA
Hexe_geneID_BV898_15938	IR	NT	200.46	944.292	572.376	-2.23236	0.278654	-8.01122	1.13574e-15	4.7433e-14	NA	NA	NA	NA	NotTardiSpe	DRD4|D(4)-dopamine-receptor|NC_060935.1|NP_788.2	NA	NA	BV898_15938|hypothetical-protein|MTYJ01000228.1|OWA51457.1	LOC129588077|uncharacterized-protein-LOC129588077|NW_026570248.1|XP_55338097.1	RvY_06960-1|hypothetical-protein|BDGG01000003.1|GAU95326.1	NA
Hexe_geneID_BV898_14300	IR	NT	609.603	101.861	355.732	2.57811	0.322064	8.00496	1.19502e-15	4.97755e-14	NA	35493|Streptophyta	Ctf8	Ctf8	NotTardiSpe	CHTF8|chromosome-transmission-fidelity-protein-8-homolog|NC_060940.1|NP_1035236.1	ctf-8|Chromosome-Transmission-Fidelity-factor-homolog|CELE_T22C1.4|NC_003279.8|NP_492190.2	CG34001|uncharacterized-proteinB|Dmel_CG34001|NT_037436.4|NP_1033999.2	BV898_14300|hypothetical-protein|MTYJ01000172.1|OQV11423.1	LOC129591696|chromosome-transmission-fidelity-protein-8-homolog-X1|NW_026570223.1|XP_55343425.1	RvY_08133|hypothetical-protein|BDGG01000003.1|GAU96732.1	ko00000,ko03036
Hexe_geneID_BV898_18616	IR	NT	1480.74	551.5	1016.12	1.42434	0.178039	8.00015	1.24268e-15	5.16225e-14	SAMM50	33208|Metazoa	cristae formation	Bac_surface_Ag	NotTardiSpe	SAMM50|sorting-and-assembly-machinery-component-50-homolog|NC_060946.1|NP_56195.3	gop-3|SAM50-like-protein-gop-3|CELE_C34E10.1|NC_003281.10|NP_498119.1	CG7639|uncharacterized-protein|Dmel_CG7639|NT_033778.4|NP_995838.1	BV898_18616|Sorting-and-assembly-machinery-component-50-like-protein-B|MTYJ01000381.1|OWA54204.1	LOC129590348|sorting-and-assembly-machinery-component-50-homolog-B-like-X2|NW_026570260.1|XP_55341502.1	RvY_07645|hypothetical-protein|BDGG01000003.1|GAU96159.1	ko00000,ko02000,ko03029
Hexe_geneID_BV898_12455	IR	NT	742.889	263.798	503.344	1.49379	0.187078	7.98487	1.40673e-15	5.8282e-14	NA	NA	NA	NA	NotTardiSpe	EXD3|exonuclease-mut-7-homolog-X4|NC_060933.1|XP_54219161.1	mut-7|Exonuclease-mut-7|CELE_ZK1098.8|NC_003281.10|NP_499105.1	Nbr|nibbler|Dmel_CG9247|NT_033779.5|NP_610094.1	BV898_12455|hypothetical-protein|MTYJ01000126.1|OQV13345.1	LOC129597574|exonuclease-mut-7-homolog-X2|NW_026570327.1|XP_55351159.1	RvY_10830|hypothetical-protein|BDGG01000005.1|GAU99894.1	NA
Hexe_geneID_BV898_16976	IR	NT	36.7912	212.457	124.624	-2.51198	0.314791	-7.97986	1.46497e-15	6.05341e-14	NA	NA	NA	NA	NotTardiSpe	C2orf16|uncharacterized-protein-C2orf16|NC_060926.1|NP_115642.4	clec-83|C-type-lectin-domain-containing-protein|CELE_Y54G2A.14|NC_003282.8|NP_500260.3	spen|split-endsG|Dmel_CG18497|NT_033779.5|NP_1259802.1	BV898_16976|hypothetical-protein|MTYJ01000273.1|OWA52524.1	NA	RvY_04383|hypothetical-protein|BDGG01000002.1|GAU92283.1	NA
Hexe_geneID_BV898_15414	IR	NT	829.793	298.336	564.065	1.47559	0.184938	7.97882	1.47739e-15	6.08855e-14	NA	NA	NA	NA	TardiSpe	NA	NA	NA	BV898_15414|hypothetical-protein|MTYJ01000208.1|OWA50913.1	LOC129588360|uncharacterized-protein-LOC129588360|NW_026570249.1|XP_55338520.1	RvY_01873|hypothetical-protein|BDGG01000001.1|GAU89307.1	NA
Hexe_geneID_BV898_02553	IR	NT	145.344	562.809	354.076	-1.95761	0.24569	-7.96782	1.61494e-15	6.63786e-14	mscL	186801|Clostridia	Channel that opens in response to stretch forces in the membrane lipid bilayer. May participate in the regulation of osmotic pressure changes within the cell	MscL	NotTardiSpe	NA	NA	NA	BV898_02553|putative-Large-conductance-mechanosensitive-channel|MTYJ01000011.1|OQV23431.1	LOC129584335|large-conductance-mechanosensitive-channel-like|NW_026570233.1|XP_55332459.1	NA	ko00000,ko02000
Hexe_geneID_BV898_00354	IR	NT	296.79	1116.85	706.821	-1.91466	0.24034	-7.96645	1.63302e-15	6.69454e-14	NA	NA	NA	NA	TardiSpe	NA	NA	NA	BV898_00354|hypothetical-protein|MTYJ01000001.1|OQV26236.1	NA	RvY_04698|hypothetical-protein|BDGG01000002.1|GAU92645.1	NA
Hexe_geneID_BV898_12892	IR	NT	4723	1459.8	3091.4	1.69411	0.212997	7.95369	1.81043e-15	7.40232e-14	GCLM	33208|Metazoa	glutamate-cysteine ligase catalytic subunit binding	Aldo_ket_red	NotTardiSpe	GCLM|glutamate--cysteine-ligase-regulatory-subunit-1|NC_060925.1|NP_2052.1	E01A2.1|GCS-light-chain|CELE_E01A2.1|NC_003279.8|NP_1379848.1	Gclm|Glutamate-cysteine-ligase-modifier-subunitA|Dmel_CG4919|NT_033777.3|NP_732780.1	BV898_12892|putative-Glutamate--cysteine-ligase-regulatory-subunit|MTYJ01000135.1|OQV12873.1	LOC129598461|glutamate--cysteine-ligase-regulatory-subunit-like|NW_026570223.1|XP_55352377.1	RvY_02049|hypothetical-protein|BDGG01000001.1|GAU89504.1	ko00000,ko00001,ko00002
Hexe_geneID_BV898_14214	IR	NT	3064.66	1418.63	2241.65	1.11099	0.139831	7.94523	1.93831e-15	7.90444e-14	RANBP10	33208|Metazoa	CT11-RanBPM	CLTH,LisH,SPRY	NotTardiSpe	RANBP9|ran-binding-protein-9-X1|NC_060930.1|XP_54209948.1	gid-1|ubiquitin-ligase-complex-subunit|CELE_Y54E5A.7|NC_003279.8|NP_1252408.1	RanBPM|Ran-binding-protein-MC|Dmel_CG42236|NT_033778.4|NP_610585.2	BV898_14214|Ran-binding-protein-9|MTYJ01000170.1|OQV11484.1	LOC129591852|ran-binding-protein-9-like-X1|NW_026570269.1|XP_55343671.1	RvY_14784|hypothetical-protein|BDGG01000011.1|GAV04515.1	-
Hexe_geneID_BV898_03885	IR	NT	1837.85	631.203	1234.53	1.54292	0.194404	7.93668	2.07665e-15	8.44649e-14	NA	35493|Streptophyta	Domain of unknown function DUF2828	DUF2828	NotTardiSpe	NA	irk-3|IRK_C-domain-containing-protein|CELE_K04G11.5|NC_003284.9|NP_1379171.1	NA	BV898_03885|hypothetical-protein|MTYJ01000019.1|OQV22038.1	LOC129587599|uncharacterized-protein-LOC129587599|NW_026570245.1|XP_55337383.1	RvY_03415|hypothetical-protein|BDGG01000002.1|GAU91094.1	-
Hexe_geneID_BV898_06130	IR	NT	91.1853	407.328	249.256	-2.15272	0.271543	-7.92773	2.23181e-15	9.05395e-14	PCSK1	33208|Metazoa	Proprotein convertase subtilisin kexin type 1	P_proprotein,Peptidase_S8,Proho_convert,S8_pro-domain	NotTardiSpe	PCSK1|neuroendocrine-convertase-1-1-preproprotein|NC_060929.1|NP_430.3	kpc-1|Furin-like-protease-kpc-1|CELE_F11A6.1|NC_003279.8|NP_492974.2	Fur1|furin-1H|Dmel_CG10772|NT_033777.3|NP_1262953.1	BV898_06130|Neuroendocrine-convertase-1|MTYJ01000035.1|OQV19860.1	LOC129586529|neuroendocrine-convertase-1-like|NW_026570241.1|XP_55335787.1	RvY_06794|hypothetical-protein|BDGG01000003.1|GAU95119.1	ko00000,ko00001,ko01000,ko01002,ko03110,ko04131
Hexe_geneID_BV898_16762	IR	NT	154.018	486.942	320.48	-1.6608	0.209505	-7.92725	2.24058e-15	9.0659e-14	NA	NA	NA	NA	NotTardiSpe	SLC40A1|solute-carrier-family-40-member-1|NC_060926.1|NP_55400.1	fpn-1.1|Solute-carrier-family-40-protein|CELE_Y37E3.16|NC_003279.8|NP_1032985.1	NA	BV898_16762|Solute-carrier-family-40-member-1|MTYJ01000262.1|OWA52305.1	LOC129585868|solute-carrier-family-40-member-1-like-X3|NW_026570238.1|XP_55334731.1	RvY_13086-1|hypothetical-protein|BDGG01000008.1|GAV02538.1	NA
Hexe_geneID_BV898_12468	IR	NT	4520.41	1541.03	3030.72	1.55281	0.19616	7.91603	2.45212e-15	9.89614e-14	NA	2759|Eukaryota	iron ion binding	p450	NotTardiSpe	CYP2J2|cytochrome-P450-2J2|NC_060925.1|NP_766.2	cyp-33C1|CYtochrome-P450-family|CELE_C45H4.2|NC_003283.11|NP_503592.2	Cyp18a1|cytochrome-P450-18a1A|Dmel_CG6816|NC_004354.4|NP_728191.1	BV898_12468|Cytochrome-P450-2J6|MTYJ01000127.1|OQV13261.1	LOC129599374|cytochrome-P450-2J6-like|NW_026570364.1|XP_55353572.1	RvY_06985-2|hypothetical-protein|BDGG01000003.1|GAU95355.1	ko00000,ko00001,ko00199,ko01000
Hexe_geneID_BV898_06401	IR	NT	5325.33	1215.85	3270.59	2.13067	0.269208	7.91461	2.48038e-15	9.98435e-14	LRRC47	33208|Metazoa	Leucine-rich repeat-containing protein	B3_4,LRR_4,LRR_8	NotTardiSpe	LRRC47|leucine-rich-repeat-containing-protein-47|NC_060925.1|NP_65761.1	Y54E10A.6|B3_4-domain-containing-protein|CELE_Y54E10A.6|NC_003279.8|NP_1380012.1	beta-PheRS|Phenylalanyl-tRNA-synthetase,-beta-subunit|Dmel_CG5706|NT_033777.3|NP_651237.1	BV898_06401|Leucine-rich-repeat-containing-protein-47|MTYJ01000037.1|OQV19627.1	LOC129591267|leucine-rich-repeat-containing-protein-47-like|NW_026570265.1|XP_55342838.1	RvY_05076|hypothetical-protein|BDGG01000002.1|GAU93088.1	-
Hexe_geneID_BV898_06811	IR	NT	1151.2	434.657	792.93	1.40544	0.177735	7.90749	2.62638e-15	1.05448e-13	WDR5	33208|Metazoa	WD repeat-containing protein 5	WD40	NotTardiSpe	WDR5|WD-repeat-containing-protein-5-X1|NC_060933.1|XP_54217828.1	wdr-5.1|WD-repeat-containing-protein-wdr-5.1|CELE_C14B1.4|NC_003281.10|NP_497749.1	wds|will-die-slowlyA|Dmel_CG17437|NC_004354.4|NP_524984.1	BV898_06811|WD-repeat-containing-protein-5|MTYJ01000042.1|OQV19174.1	LOC129581869|WD-repeat-containing-protein-5-like|NW_026570226.1|XP_55329122.1	RvY_09947|hypothetical-protein|BDGG01000005.1|GAU98861.1	ko00000,ko00001,ko03036
Hexe_geneID_BV898_09590	IR	NT	567.381	2121.45	1344.42	-1.9048	0.241322	-7.89316	2.94621e-15	1.17985e-13	DGKQ	33208|Metazoa	kinase activity. It is involved in the biological process described with	C1_1,DAGK_acc,DAGK_cat,RA	NotTardiSpe	DGKQ|diacylglycerol-kinase-theta|NC_060928.1|NP_1338.2	dgk-1|Diacylglycerol-kinase|CELE_C09E10.2|NC_003284.9|NP_1379646.1	CG31140|uncharacterized-proteinF|Dmel_CG31140|NT_033777.3|NP_996275.2	BV898_09590|Diacylglycerol-kinase-theta|MTYJ01000076.1|OQV16282.1	LOC129583641|diacylglycerol-kinase-theta-like-X1|NW_026570222.1|XP_55331505.1	RvY_13963-2|hypothetical-protein|BDGG01000009.1|GAV03562.1	ko00000,ko00001,ko01000
Hexe_geneID_BV898_16972	IR	NT	2449.5	6188.16	4318.83	-1.33705	0.169425	-7.89172	2.98057e-15	1.19055e-13	SLC27A4	33208|Metazoa	catalytic activity. It is involved in the biological process described with metabolic process	AMP-binding,AMP-binding_C	NotTardiSpe	SLC27A4|long-chain-fatty-acid-transport-protein-4-X2|NC_060933.1|XP_54217791.1	acs-22|fatty-Acid-CoA-Synthetase-family|CELE_D1009.1|NC_003284.9|NP_1380195.1	Fatp2|fatty-acid-transport-protein-2B|Dmel_CG44252|NT_033778.4|NP_611749.2	BV898_16972|Long-chain-fatty-acid-transport-protein-4|MTYJ01000272.1|OWA52520.1	LOC129592006|long-chain-fatty-acid-transport-protein-4-like|NW_026570269.1|XP_55343917.1	RvY_19098|hypothetical-protein|BDGG01000024.1|GAV09592.1	ko00000,ko00001,ko01000,ko01004,ko02000
Hexe_geneID_BV898_05529	IR	NT	3648.53	1559.78	2604.16	1.22548	0.155446	7.88362	3.18018e-15	1.26703e-13	CAPN15	33208|Metazoa	Calpain-like thiol protease family.	Peptidase_C2,zf-RanBP	NotTardiSpe	CAPN15|calpain-15-X5|NC_060940.1|XP_54169750.1	clp-9|Calpain-catalytic-domain-containing-protein|CELE_T11A5.6|NC_003283.11|NP_1370282.1	sol|small-optic-lobesF|Dmel_CG1391|NC_004354.4|NP_996524.2	BV898_05529|Calpain-D|MTYJ01000030.1|OQV20484.1	LOC129584901|calpain-15-like|NW_026570235.1|XP_55333295.1	RvY_09709|hypothetical-protein|BDGG01000004.1|GAU98581.1	ko00000,ko01000,ko01002
Hexe_geneID_BV898_11186	IR	NT	3933.68	994.835	2464.26	1.98317	0.251696	7.87924	3.29382e-15	1.30896e-13	FUT3	33208|Metazoa	Alpha-1,3-fucosyltransferase C-like	Glyco_tran_10_N,Glyco_transf_10	NotTardiSpe	FUT5|4-galactosyl-N-acetylglucosaminide-3-alpha-L-fucosyltransferase-FUT5|NC_060943.1|NP_2025.2	fut-1|Alpha-(1,3)-fucosyltransferase-fut-1|CELE_K08F8.3|NC_003280.10|NP_1369885.1	FucTC|alpha1,3-fucosyltransferase-C|Dmel_CG40305|NC_004354.4|NP_1036320.3	BV898_11186|putative-Alpha-(1,3)-fucosyltransferase-C|MTYJ01000101.1|OQV14680.1	LOC129581562|alpha-(1,3)-fucosyltransferase-C-like|NW_026570226.1|XP_55328684.1	RvY_12870|hypothetical-protein|BDGG01000008.1|GAV02281.1	ko00000,ko00001,ko01000,ko01003
Hexe_geneID_BV898_10532	IR	NT	11134.2	3390.16	7262.18	1.71538	0.217749	7.87782	3.33147e-15	1.32055e-13	NA	NA	NA	NA	TardiSpe	NA	NA	NA	BV898_10532|hypothetical-protein|MTYJ01000091.1|OQV15301.1	LOC129593462|uncharacterized-protein-LOC129593462|NW_026570282.1|XP_55345764.1	RvY_18865|hypothetical-protein|BDGG01000021.1|GAV09298.1	NA
Hexe_geneID_BV898_09362	IR	NT	1407.59	572.75	990.168	1.29715	0.164724	7.87465	3.417e-15	1.35101e-13	NA	NA	NA	NA	NotTardiSpe	TTC5|tetratricopeptide-repeat-protein-5|NC_060938.1|NP_612385.2	Y37E3.1|TTC5_OB-domain-containing-protein|CELE_Y37E3.1|NC_003279.8|NP_490922.1	NA	BV898_09362|putative-Tetratricopeptide-repeat-protein-5|MTYJ01000073.1|OQV16523.1	LOC129581483|tetratricopeptide-repeat-protein-5-like|NW_026570225.1|XP_55328567.1	RvY_15637-1|hypothetical-protein|BDGG01000012.1|GAV05516.1	NA
Hexe_geneID_BV898_15481	IR	NT	1244.21	473.334	858.773	1.39442	0.177087	7.87423	3.4286e-15	1.35217e-13	NA	NA	NA	NA	NotTardiSpe	NCAPG|condensin-complex-subunit-3-X1|NC_060928.1|XP_54206685.1	NA	NA	BV898_15481|hypothetical-protein|MTYJ01000210.1|OWA50980.1	LOC129584215|uncharacterized-protein-LOC129584215|NW_026570222.1|XP_55332312.1	RvY_09427|hypothetical-protein|BDGG01000004.1|GAU98255.1	NA
Hexe_geneID_BV898_16927	IR	NT	435.368	1638.61	1036.99	-1.91502	0.243263	-7.87224	3.48341e-15	1.37032e-13	NA	NA	NA	NA	TardiSpe	NA	NA	NA	BV898_16927|hypothetical-protein|MTYJ01000270.1|OWA52474.1	LOC129595603|uncharacterized-protein-LOC129595603|NW_026570300.1|XP_55348635.1	RvY_13288|hypothetical-protein|BDGG01000008.1|GAV02762.1	NA
Hexe_geneID_BV898_04040	IR	NT	3918.99	1665.29	2792.14	1.23492	0.156891	7.8712	3.51247e-15	1.37827e-13	NA	NA	NA	NA	TardiSpe	NA	NA	NA	BV898_04040|hypothetical-protein|MTYJ01000019.1|OQV22191.1	NA	NA	NA
Hexe_geneID_BV898_05097	IR	NT	710.527	1746.46	1228.49	-1.29854	0.164993	-7.87026	3.53919e-15	1.38526e-13	KCNMA1	33208|Metazoa	large conductance calcium-activated potassium channel activity	BK_channel_a,Ion_trans,Ion_trans_2	NotTardiSpe	KCNMA1|calcium-activated-potassium-channel-subunit-alpha-1-X7|NC_060934.1|XP_54221784.1	slo-1|BK-channel|CELE_Y51A2D.19|NC_003283.11|NP_1256804.1	slo|slowpokeQ|Dmel_CG10693|NT_033777.3|NP_1014651.1	BV898_05097|Calcium-activated-potassium-channel-slowpoke|MTYJ01000026.1|OQV21024.1	LOC129584598|calcium-activated-potassium-channel-slowpoke-like|NW_026570234.1|XP_55332801.1	RvY_03591|hypothetical-protein|BDGG01000002.1|GAU91314.1	ko00000,ko00001,ko04040
Hexe_geneID_BV898_00385	IR	NT	9237.6	1833.92	5535.76	2.33275	0.296714	7.86196	3.78161e-15	1.47644e-13	NA	NA	NA	NA	NotTardiSpe	COL7A1|collagen-alpha-1(VII)-chain-X9|NC_060927.1|XP_54201154.1	mua-3|Transmembrane-cell-adhesion-receptor-mua-3|CELE_K08E5.3|NC_003281.10|NP_1022675.1	NA	BV898_00385|hypothetical-protein|MTYJ01000002.1|OQV25444.1	LOC129593645|collagen-alpha-1(XIV)-chain-like|NW_026570223.1|XP_55346049.1	NA	NA
Hexe_geneID_BV898_06180	IR	NT	9124.68	3312.26	6218.47	1.46205	0.186055	7.85816	3.89817e-15	1.51814e-13	PRKD3	33208|Metazoa	Belongs to the protein kinase superfamily. CAMK Ser Thr protein kinase family	C1_1,PH,Pkinase	NotTardiSpe	PRKD1|serine/threonine-protein-kinase-D1-2|NC_060938.1|NP_2733.2	dkf-2|Serine-threonine-protein-kinase-dkf-2|CELE_T25E12.4|NC_003283.11|NP_1256726.1	PKD|protein-kinase-DD|Dmel_CG7125|NT_033777.3|NP_732327.3	BV898_06180|Serine/threonine-protein-kinase-D1|MTYJ01000035.1|OQV19912.1	LOC129595882|serine-threonine-protein-kinase-D1-like|NW_026570303.1|XP_55348989.1	RvY_07919|hypothetical-protein|BDGG01000003.1|GAU96482.1	ko00000,ko00001,ko01000,ko01001
Hexe_geneID_BV898_02573	IR	NT	1536.83	344.363	940.597	2.15781	0.274909	7.84916	4.18846e-15	1.62713e-13	NA	NA	NA	NA	TardiSpe	NA	NA	NA	BV898_02573|hypothetical-protein|MTYJ01000011.1|OQV23451.1	NA	NA	NA
Hexe_geneID_BV898_07296	IR	NT	1501.05	517.21	1009.13	1.53664	0.19598	7.84076	4.47815e-15	1.73534e-13	TRAPPC12	33208|Metazoa	regulation of kinetochore assembly	TPR_16,TPR_19,TPR_2,TPR_6	NotTardiSpe	TRAPPC12|trafficking-protein-particle-complex-subunit-12|NC_060926.1|NP_57114.5	trpp-12|TRansport-Protein-Particle|CELE_C43H6.1|NC_003284.9|NP_508439.2	CG11396|uncharacterized-protein|Dmel_CG11396|NT_037436.4|NP_649255.1	BV898_07296|putative-Trafficking-protein-particle-complex-subunit-12|MTYJ01000047.1|OQV18666.1	LOC129598670|trafficking-protein-particle-complex-subunit-12-like|NW_026570347.1|XP_55352665.1	RvY_10097|hypothetical-protein|BDGG01000005.1|GAU99041.1	ko00000,ko04131
Hexe_geneID_BV898_01372	IR	NT	980.536	320.777	650.656	1.61131	0.205646	7.83536	4.67484e-15	1.80706e-13	ATAD1	33208|Metazoa	Belongs to the AAA ATPase family	AAA	NotTardiSpe	ATAD1|outer-mitochondrial-transmembrane-helix-translocase-X1|NC_060934.1|XP_54222997.1	mspn-1|Mitochondrial-sorting-homolog|CELE_K04D7.2|NC_003282.8|NP_501860.1	nmd|no-mitochondrial-derivativeA|Dmel_CG5395|NT_033779.5|NP_609373.1	BV898_01372|ATPase-family-AAA-domain-containing-protein-1-B|MTYJ01000005.1|OQV24782.1	LOC129593943|outer-mitochondrial-transmembrane-helix-translocase-like|NW_026570284.1|XP_55346433.1	RvY_08655|hypothetical-protein|BDGG01000004.1|GAU97336.1	-
Hexe_geneID_BV898_10033	IR	NT	170.252	649.379	409.815	-1.92373	0.245532	-7.83492	4.69159e-15	1.80905e-13	GLRA3	33208|Metazoa	Belongs to the ligand-gated ion channel TC 1.A.9 family	Neur_chan_LBD,Neur_chan_memb	NotTardiSpe	GLRA1|glycine-receptor-subunit-alpha-1-2-precursor|NC_060929.1|NP_162.2	avr-14|Ig-like-domain-containing-protein|CELE_B0207.12|NC_003279.8|NP_1379546.1	GluClalpha|GluClalphaH|Dmel_CG7535|NT_033777.3|NP_1034061.2	BV898_10033|Glutamate-gated-chloride-channel|MTYJ01000082.1|OQV15780.1	LOC129584634|gamma-aminobutyric-acid-receptor-subunit-alpha-2-like|NW_026570234.1|XP_55332855.1	RvY_03523|hypothetical-protein|BDGG01000002.1|GAU91222.1	ko00000,ko00001,ko04040,ko04131
Hexe_geneID_BV898_14013	IR	NT	14665.3	3476.8	9071.05	2.07662	0.265132	7.8324	4.78654e-15	1.84111e-13	NA	NA	NA	NA	TardiSpe	NA	NA	NA	BV898_14013|hypothetical-protein|MTYJ01000164.1|OQV11669.1	LOC129582268|uncharacterized-protein-LOC129582268|NW_026570227.1|XP_55329733.1	RvY_16520|hypothetical-protein|BDGG01000013.1|GAV06554.1	NA
Hexe_geneID_BV898_12952	IR	NT	1856.17	823.085	1339.63	1.17277	0.149811	7.82831	4.94478e-15	1.89728e-13	KRI1	33208|Metazoa	Protein KRI1 homolog	Kri1,Kri1_C	NotTardiSpe	KRI1|protein-KRI1-homolog|NC_060943.1|NP_75384.4	F54C9.9|Protein-KRI1-homolog|CELE_F54C9.9|NC_003280.10|NP_495815.1	CG5645|uncharacterized-protein|Dmel_CG5645|NT_037436.4|NP_648550.1	BV898_12952|Protein-KRI1-like-protein|MTYJ01000136.1|OQV12823.1	LOC129594599|protein-KRI1-homolog-X2|NW_026570289.1|XP_55347316.1	RvY_13169|hypothetical-protein|BDGG01000008.1|GAV02629.1	ko00000,ko03009
Hexe_geneID_BV898_04655	IR	NT	4199.44	1456.18	2827.81	1.52786	0.195375	7.82014	5.27639e-15	2.01955e-13	CTSB	33208|Metazoa	Belongs to the peptidase C1 family	Peptidase_C1,Propeptide_C1	NotTardiSpe	CTSB|cathepsin-B-1-preproprotein|NC_060932.1|NP_680093.1	cpr-5|Cathepsin-B-like-cysteine-proteinase-5|CELE_W07B8.5|NC_003283.11|NP_503383.1	CtsB|cathepsin-BA|Dmel_CG10992|NC_004354.4|NP_572920.1	BV898_04655|Cathepsin-B|MTYJ01000023.1|OQV21450.1	LOC129600113|cathepsin-B-like-cysteine-proteinase|NW_026570384.1|XP_55354490.1	RvY_07718|hypothetical-protein|BDGG01000003.1|GAU96247.1	ko00000,ko00001,ko00536,ko01000,ko01002,ko03110,ko04147
Hexe_geneID_BV898_11523	IR	NT	341.55	97.8987	219.724	1.80231	0.230491	7.81941	5.30706e-15	2.02631e-13	NA	NA	NA	NA	TardiSpe	NA	NA	NA	BV898_11523|hypothetical-protein|MTYJ01000107.1|OQV14286.1	LOC129596983|uncharacterized-protein-LOC129596983-X1|NW_026570319.1|XP_55350362.1	RvY_14480|hypothetical-protein|BDGG01000010.1|GAV04164.1	NA
Hexe_geneID_BV898_14163	IR	NT	1270.72	3249.38	2260.05	-1.35448	0.173265	-7.81736	5.39435e-15	2.0546e-13	NA	33208|Metazoa	Cytochrome P450, family	p450	NotTardiSpe	CYP2J2|cytochrome-P450-2J2|NC_060925.1|NP_766.2	cyp-33D3|CYtochrome-P450-family|CELE_Y17D7A.4|NC_003283.11|NP_507679.2	Cyp18a1|cytochrome-P450-18a1A|Dmel_CG6816|NC_004354.4|NP_728191.1	BV898_14163|Cytochrome-P450-2J6|MTYJ01000169.1|OQV11507.1	LOC129587498|cytochrome-P450-2J4-like|NW_026570245.1|XP_55337264.1	RvY_06759|hypothetical-protein|BDGG01000003.1|GAU95082.1	ko00000,ko00001,ko00002,ko00199,ko01000
Hexe_geneID_BV898_17223	IR	NT	95.6557	494.76	295.208	-2.37927	0.304381	-7.81678	5.41932e-15	2.05908e-13	NA	NA	NA	NA	NotTardiSpe	ANOS1|anosmin-1-precursor|NC_060947.1|NP_207.2	C08G9.2|Uncharacterized-protein|CELE_C08G9.2|NC_003282.8|NP_501249.1	CG5639|uncharacterized-protein|Dmel_CG5639|NT_033777.3|NP_651570.1	BV898_17223|hypothetical-protein|MTYJ01000286.1|OWA52781.1	LOC129597119|perlwapin-like|NW_026570320.1|XP_55350538.1	RvY_11503-2|hypothetical-protein|BDGG01000006.1|GAV00689.1	NA
Hexe_geneID_BV898_08627	IR	NT	110.102	385.269	247.685	-1.80028	0.230526	-7.80942	5.74527e-15	2.17761e-13	NA	NA	NA	NA	NotTardiSpe	AQP10|aquaporin-10|NC_060925.1|NP_536354.2	aqp-2|AQuaPorin-or-aquaglyceroporin-related|CELE_C01G6.1|NC_003280.10|NP_1379056.1	NA	BV898_08627|putative-Aquaporin-10|MTYJ01000063.1|OQV17229.1	LOC129599739|aquaporin-7-like|NW_026570224.1|XP_55354025.1	RvY_18304|AQP1|BDGG01000018.1|GAV08641.1	NA
Hexe_geneID_BV898_04131	IR	NT	656.882	1848.09	1252.48	-1.49225	0.191247	-7.80272	6.05848e-15	2.29075e-13	DHRS1	33208|Metazoa	Dehydrogenase reductase SDR family member	adh_short	NotTardiSpe	DHRS1|dehydrogenase/reductase-SDR-family-member-1|NC_060938.1|NP_612461.1	dhs-9|DeHydrogenases,-Short-chain|CELE_Y32H12A.3|NC_003281.10|NP_498146.1	CG12171|uncharacterized-protein|Dmel_CG12171|NT_033777.3|NP_649563.1	BV898_04131|Dehydrogenase/reductase-SDR-family-member-1|MTYJ01000020.1|OQV21918.1	LOC129600395|dehydrogenase-reductase-SDR-family-member-1-like|NW_026570395.1|XP_55354863.1	RvY_01448|hypothetical-protein|BDGG01000001.1|GAU88819.1	ko00000,ko01000
Hexe_geneID_BV898_10222	IR	NT	273.506	899.034	586.27	-1.71754	0.220265	-7.79762	6.3087e-15	2.37959e-13	NA	NA	NA	NA	NotTardiSpe	SMYD3|histone-lysine-N-methyltransferase-SMYD3-1|NC_060925.1|NP_1161212.1	set-18|MYND-type-domain-containing-protein|CELE_T22A3.4|NC_003279.8|NP_492772.1	Smyd3|SET-and-MYND-domain-containing,-class-3|Dmel_CG13761|NC_004354.4|NP_524768.2	BV898_10222|putative-Histone-lysine-N-methyltransferase-SMYD3|MTYJ01000086.1|OQV15635.1	LOC129599628|histone-lysine-N-methyltransferase-SMYD3-like|NW_026570371.1|XP_55353887.1	RvY_07453|hypothetical-protein|BDGG01000003.1|GAU95935.1	NA
Hexe_geneID_BV898_08159	IR	NT	4790.81	2058.14	3424.48	1.21911	0.156446	7.7925	6.56975e-15	2.47207e-13	NA	NA	NA	NA	NotTardiSpe	MACF1|microtubule-actin-cross-linking-factor-1-1|NC_060925.1|NP_36222.3	NA	NA	BV898_08159|hypothetical-protein|MTYJ01000057.1|OQV17702.1	LOC129600565|nuclear-pore-complex-protein-DDB_G0274915-like|NW_026570224.1|XP_55355102.1	RvY_00459-1|hypothetical-protein|BDGG01000001.1|GAU87644.1	NA
Hexe_geneID_BV898_03533	IR	NT	310.782	1152.53	731.656	-1.89452	0.243681	-7.7746	7.56877e-15	2.84112e-13	NA	NA	NA	NA	TardiSpe	NA	NA	NA	BV898_03533|hypothetical-protein|MTYJ01000016.1|OQV22704.1	NA	NA	NA
Hexe_geneID_BV898_05952	IR	NT	90.4799	8.32958	49.4047	3.4291	0.441498	7.76696	8.03923e-15	3.01046e-13	NA	NA	NA	NA	TardiSpe	NA	NA	NA	BV898_05952|hypothetical-protein|MTYJ01000034.1|OQV19945.1	LOC129588284|uncharacterized-protein-LOC129588284|NW_026570249.1|XP_55338426.1	RvY_12792|hypothetical-protein|BDGG01000008.1|GAV02196.1	NA
Hexe_geneID_BV898_09213	IR	NT	653.258	1863.35	1258.3	-1.51111	0.194668	-7.7625	8.32725e-15	3.11084e-13	NA	NA	NA	NA	NotTardiSpe	NA	NA	e|ebony|Dmel_CG3331|NT_033777.3|NP_524431.2	BV898_09213|hypothetical-protein|MTYJ01000071.1|OQV16702.1	LOC129587754|beta-alanyl-bioamine-nonribosomal-peptide-synthetase-ebony-like|NW_026570246.1|XP_55337625.1	RvY_04914|hypothetical-protein|BDGG01000002.1|GAU92893.1	NA
Hexe_geneID_BV898_14792	IR	NT	779.098	240.616	509.857	1.69494	0.21849	7.75751	8.66136e-15	3.22791e-13	NA	NA	NA	NA	NotTardiSpe	MED20|mediator-of-RNA-polymerase-II-transcription-subunit-20-1|NC_060930.1|NP_4266.2	mdt-20|Mediator-of-RNA-polymerase-II-transcription-subunit-20|CELE_Y104H12D.1|NC_003282.8|NP_1367680.1	MED20|mediator-complex-subunit-20A|Dmel_CG18780|NT_033779.5|NP_524663.2	BV898_14792|putative-Mediator-of-RNA-polymerase-II-transcription-subunit-20|MTYJ01000187.1|OWA50270.1	LOC129593267|mediator-of-RNA-polymerase-II-transcription-subunit-20-like|NW_026570281.1|XP_55345465.1	RvY_13740|hypothetical-protein|BDGG01000009.1|GAV03296.1	NA
Hexe_geneID_BV898_03088	IR	NT	665.65	1568.82	1117.24	-1.23824	0.159713	-7.7529	8.98194e-15	3.3394e-13	NA	33208|Metazoa	cytochrome P450	p450	NotTardiSpe	CYP2U1|cytochrome-P450-2U1|NC_060928.1|NP_898898.1	cyp-33C3|CYtochrome-P450-family|CELE_F41B5.4|NC_003283.11|NP_503615.1	Cyp18a1|cytochrome-P450-18a1A|Dmel_CG6816|NC_004354.4|NP_728191.1	BV898_03088|Cytochrome-P450-2U1|MTYJ01000014.1|OQV23040.1	LOC129586991|cytochrome-P450-2C15-like|NW_026570243.1|XP_55336541.1	RvY_07343|hypothetical-protein|BDGG01000003.1|GAU95786.1	ko00000,ko00001,ko00199,ko01000
Hexe_geneID_BV898_00931	IR	NT	5778.44	2124.36	3951.4	1.44353	0.186262	7.75001	9.18834e-15	3.408e-13	CUL1	33208|Metazoa	Cullin protein neddylation domain	Cullin,Cullin_Nedd8	NotTardiSpe	CUL1|cullin-1|NC_060931.1|NP_3583.2	cul-1|Cullin-1|CELE_D2045.6|NC_003281.10|NP_499309.1	Cul1|cullin-1C|Dmel_CG1877|NT_033778.4|NP_724623.1	BV898_00931|Cullin-1|MTYJ01000003.1|OQV25245.1	LOC129591039|cullin-1-like|NW_026570263.1|XP_55342516.1	RvY_01640|hypothetical-protein|BDGG01000001.1|GAU89044.1	ko00000,ko00001,ko00002,ko04121
Hexe_geneID_BV898_14863	IR	NT	837.417	310.44	573.929	1.43136	0.184817	7.74472	9.57932e-15	3.54458e-13	TRAPPC6B	33208|Metazoa	ER to Golgi vesicle-mediated transport	TRAPP	NotTardiSpe	TRAPPC6B|trafficking-protein-particle-complex-subunit-6B-1|NC_060938.1|NP_1073005.1	trpp-6|TRansport-Protein-Particle|CELE_K08H10.9|NC_003283.11|NP_505571.1	Trs33|TRAPP-subunit-33|Dmel_CG6196|NT_033777.3|NP_650450.1	BV898_14863|putative-Trafficking-protein-particle-complex-subunit-6B|MTYJ01000188.1|OWA50342.1	LOC129585772|trafficking-protein-particle-complex-subunit-6b-like|NW_026570238.1|XP_55334590.1	RvY_01972|hypothetical-protein|BDGG01000001.1|GAU89421.1	ko00000,ko04131
Hexe_geneID_BV898_07639	IR	NT	1235	501.56	868.279	1.30093	0.168267	7.73139	1.06376e-14	3.92684e-13	CCDC94	33208|Metazoa	Family of unknown function DUF572	DUF572	NotTardiSpe	YJU2|splicing-factor-YJU2-X1|NC_060943.1|XP_54177386.1	yju-2|Splicing-factor-YJU2|CELE_F37C12.1|NC_003281.10|NP_498576.1	CG8435|uncharacterized-protein|Dmel_CG8435|NT_033778.4|NP_611092.2	BV898_07639|Coiled-coil-domain-containing-protein-94|MTYJ01000051.1|OQV18243.1	LOC129584991|splicing-factor-YJU2-like|NW_026570235.1|XP_55333441.1	RvY_11913|hypothetical-protein|BDGG01000007.1|GAV01161.1	-
Hexe_geneID_BV898_08659	IR	NT	3080.99	793.49	1937.24	1.95706	0.253197	7.72937	1.08077e-14	3.98021e-13	NA	NA	NA	NA	NotTardiSpe	FABP7|fatty-acid-binding-protein,-brain-1|NC_060930.1|NP_1437.1	lbp-6|Fatty-acid-binding-protein-homolog-6|CELE_W02D3.5|NC_003279.8|NP_491926.1	fabp|fatty-acid-binding-proteinA|Dmel_CG6783|NT_033777.3|NP_1027181.1	BV898_08659|hypothetical-protein|MTYJ01000063.1|OQV17261.1	LOC129602685|cellular-retinoic-acid-binding-protein-1-like|NW_026570224.1|XP_55357765.1	RvY_18222|FABP1|BDGG01000018.1|GAV08549.1	NA
Hexe_geneID_BV898_16915	IR	NT	643.851	175.948	409.899	1.86984	0.242365	7.71497	1.21009e-14	4.44506e-13	RWDD4	33208|Metazoa	RWD domain-containing protein	RWD	NotTardiSpe	RWDD4|RWD-domain-containing-protein-4-1|NC_060928.1|NP_689895.2	NA	CG10343|uncharacterized-protein|Dmel_CG10343|NT_033779.5|NP_609900.1	BV898_16915|putative-RWD-domain-containing-protein-4|MTYJ01000269.1|OWA52462.1	LOC129590412|RWD-domain-containing-protein-4-like|NW_026570260.1|XP_55341595.1	RvY_07908|hypothetical-protein|BDGG01000003.1|GAU96469.1	-
Hexe_geneID_BV898_13235	IR	NT	1688.21	551.494	1119.85	1.61386	0.209193	7.7147	1.2127e-14	4.44506e-13	NA	NA	NA	NA	NotTardiSpe	TRPA1|transient-receptor-potential-cation-channel-subfamily-A-member-1-X1|NC_060932.1|XP_54217430.1	trpa-1|Transient-receptor-potential-cation-channel-subfamily-A-member-1-homolog|CELE_C29E6.2|NC_003282.8|NP_502249.3	TrpA1|transient-receptor-potential-cation-channel-A1G|Dmel_CG5751|NT_037436.4|NP_1261600.1	BV898_13235|Transient-receptor-potential-cation-channel-subfamily-A-member-1|MTYJ01000143.1|OQV12509.1	LOC129594874|transient-receptor-potential-cation-channel-subfamily-A-member-1-like|NW_026570223.1|XP_55347706.1	RvY_07192-1|hypothetical-protein|BDGG01000003.1|GAU95596.1	NA
Hexe_geneID_BV898_02763	IR	NT	30946.7	8607.97	19777.3	1.84602	0.239339	7.713	1.22896e-14	4.49407e-13	NA	NA	NA	NA	TardiSpe	NA	NA	NA	BV898_02763|hypothetical-protein|MTYJ01000012.1|OQV23315.1	LOC129590880|uncharacterized-protein-LOC129590880|NW_026570263.1|XP_55342286.1	RvY_02388|hypothetical-protein|BDGG01000001.1|GAU89890.1	NA
Hexe_geneID_BV898_00733	IR	NT	1374.36	3361.84	2368.1	-1.29111	0.167631	-7.70211	1.33839e-14	4.88279e-13	ARHGEF12	33208|Metazoa	RhoGEF domain	C1_1,PDZ,RGS-like,RhoGEF	NotTardiSpe	ARHGEF12|rho-guanine-nucleotide-exchange-factor-12-X10|NC_060935.1|XP_54224193.1	rhgf-1|RHo-Guanine-nucleotide-exchange-Factor|CELE_F13E6.6|NC_003284.9|NP_509791.4	RhoGEF2|Rho-guanine-nucleotide-exchange-factor-2G|Dmel_CG9635|NT_033778.4|NP_1246381.1	BV898_00733|Rho-guanine-nucleotide-exchange-factor-12|MTYJ01000002.1|OQV25808.1	LOC129583212|rho-guanine-nucleotide-exchange-factor-11-like-X1|NW_026570230.1|XP_55330884.1	RvY_01187-1|hypothetical-protein|BDGG01000001.1|GAU88499.1	ko00000,ko00001,ko04131
Hexe_geneID_BV898_04418	IR	NT	13099	2096.27	7597.66	2.6437	0.343385	7.69895	1.37191e-14	4.99337e-13	NA	NA	NA	NA	NotTardiSpe	SMOX|spermine-oxidase-X2|NC_060944.1|XP_54179523.1	amx-3|Amino_oxidase-domain-containing-protein|CELE_F25C8.2|NC_003283.11|NP_1355373.1	CG8032|uncharacterized-proteinA|Dmel_CG8032|NT_033777.3|NP_649811.1	BV898_04418|Spermine-oxidase|MTYJ01000022.1|OQV21516.1	LOC129585716|spermine-oxidase-like|NW_026570238.1|XP_55334491.1	RvY_00916|hypothetical-protein|BDGG01000001.1|GAU88170.1	NA
Hexe_geneID_BV898_12442	IR	NT	686.79	227.136	456.963	1.59511	0.207348	7.6929	1.43841e-14	5.22322e-13	POMGNT1	33208|Metazoa	Protein O-linked-mannose beta-1,2-N-acetylglucosaminyltransferase 1	GNT-I,ILEI	NotTardiSpe	POMGNT1|protein-O-linked-mannose-beta-1,2-N-acetylglucosaminyltransferase-1-X4|NC_060925.1|XP_54193513.1	gly-14|GLYcosylation-related|CELE_M01F1.1|NC_003281.10|NP_497719.1	Mgat1|mannosyl-(alpha-1,3-)-glycoprotein-beta-1,2-N-acetylglucosaminyltransferase|Dmel_CG13431|NT_033778.4|NP_525117.2	BV898_12442|Protein-O-linked-mannose-beta-1,2-N-acetylglucosaminyltransferase-1|MTYJ01000126.1|OQV13331.1	LOC129586205|protein-O-linked-mannose-beta-1,2-N-acetylglucosaminyltransferase-1-like|NW_026570222.1|XP_55335252.1	RvY_18884-1|hypothetical-protein|BDGG01000021.1|GAV09320.1	ko00000,ko00001,ko01000,ko01003
Hexe_geneID_BV898_13278	IR	NT	757.788	253.997	505.892	1.57452	0.204714	7.6913	1.45651e-14	5.27662e-13	NEK1	33208|Metazoa	NIMA never in mitosis gene a-related kinase 1	Pkinase	NotTardiSpe	NEK1|serine/threonine-protein-kinase-Nek1-8|NC_060928.1|NP_1361352.1	nekl-1|Protein-kinase-domain-containing-protein|CELE_Y39G10AR.3|NC_003279.8|NP_1293321.1	niki|nimA-like-kinase|Dmel_CG10951|NT_033777.3|NP_651293.1	BV898_13278|Serine/threonine-protein-kinase-Nek1|MTYJ01000144.1|OQV12478.1	LOC129591587|uncharacterized-protein-LOC129591587|NW_026570223.1|XP_55343262.1	RvY_08143|hypothetical-protein|BDGG01000003.1|GAU96744.1	ko00000,ko01000,ko01001,ko03036,ko03400
Hexe_geneID_BV898_10661	IR	NT	56.2706	220.629	138.45	-1.95966	0.2548	-7.69099	1.46006e-14	5.27721e-13	RILPL1	33208|Metazoa	JNK_SAPK-associated protein-1	Jnk-SapK_ap_N,RILP	NotTardiSpe	RILPL1|RILP-like-protein-1-2|NC_060936.1|NP_1306172.1	rilp-1|RILP-(Rab7-Interacting-Lysosomal-Protein)-homolog|CELE_C32A3.3|NC_003281.10|NP_741113.3	Rilpl|Rab-interacting-lysosomal-protein-likeB|Dmel_CG11448|NC_004354.4|NP_1259132.1	BV898_10661|hypothetical-protein|MTYJ01000093.1|OQV15147.1	LOC129591839|RILP-like-protein-homolog|NW_026570268.1|XP_55343641.1	RvY_10539|hypothetical-protein|BDGG01000005.1|GAU99553.1	ko00000,ko04131
Hexe_geneID_BV898_18008	IR	NT	347.73	92.778	220.254	1.91094	0.248578	7.6875	1.50037e-14	5.41035e-13	NA	NA	NA	NA	NotTardiSpe	MTNR1A|melatonin-receptor-type-1A|NC_060928.1|NP_5949.1	npr-11|Putative-neuropeptide-Y-receptor-11|CELE_C25G6.5|NC_003284.9|NP_508234.2	moody|moodyA|Dmel_CG4322|NC_004354.4|NP_569970.2	BV898_18008|hypothetical-protein|MTYJ01000331.1|OWA53587.1	LOC129581977|melatonin-receptor-type-1B-like|NW_026570226.1|XP_55329287.1	RvY_06878-1|hypothetical-protein|BDGG01000003.1|GAU95225.1	NA
Hexe_geneID_BV898_13858	IR	NT	143.058	468.91	305.984	-1.70485	0.22202	-7.67881	1.60572e-14	5.77689e-13	NA	NA	NA	NA	NotTardiSpe	MFSD1|major-facilitator-superfamily-domain-containing-protein-1-1|NC_060927.1|NP_73573.3	Y51B9A.6|MFS-domain-containing-protein|CELE_Y51B9A.6|NC_003280.10|NP_1254211.1	CG12194|uncharacterized-proteinB|Dmel_CG12194|NT_033779.5|NP_1162873.1	BV898_13858|hypothetical-protein|MTYJ01000159.1|OQV11891.1	LOC129595206|uncharacterized-protein-LOC129595206|NW_026570295.1|XP_55348109.1	RvY_03401|hypothetical-protein|BDGG01000002.1|GAU91079.1	NA
Hexe_geneID_BV898_04980	IR	NT	153.813	453.859	303.836	-1.5658	0.204338	-7.66279	1.81942e-14	6.53062e-13	SLC22A5	33208|Metazoa	Solute carrier family 22 organic cation transporter, member 21	MFS_1,Sugar_tr	NotTardiSpe	SLC22A3|solute-carrier-family-22-member-3|NC_060930.1|NP_68812.1	10/01/23|Organic-cation-transporter-1|CELE_F52F12.1|NC_003279.8|NP_1021482.1	Balat|Beta-alanine-transporter|Dmel_CG3790|NT_033778.4|NP_610823.1	BV898_04980|Carcinine|MTYJ01000026.1|OQV20905.1	LOC129597582|beta-alanine-transporter-like|NW_026570327.1|XP_55351171.1	RvY_03932-1|hypothetical-protein|BDGG01000002.1|GAU91729.1	ko00000,ko00001,ko02000
Hexe_geneID_BV898_16128	IR	NT	788.477	1884.29	1336.38	-1.25793	0.164196	-7.66111	1.84337e-14	6.60138e-13	NA	NA	NA	NA	NotTardiSpe	LRRC4C|leucine-rich-repeat-containing-protein-4C-X1|NC_060935.1|XP_54225504.1	pan-1|P-granule-associated-novel-protein-1|CELE_M88.6|NC_003281.10|NP_497925.1	CG14762|uncharacterized-proteinB|Dmel_CG14762|NT_033778.4|NP_1246198.1	BV898_16128|hypothetical-protein|MTYJ01000234.1|OWA51654.1	LOC129589048|uncharacterized-protein-LOC129589048|NW_026570253.1|XP_55339499.1	RvY_15844|hypothetical-protein|BDGG01000012.1|GAV05764.1	NA
Hexe_geneID_BV898_16209	IR	NT	2372.29	1108.87	1740.58	1.09752	0.143349	7.65626	1.91421e-14	6.83936e-13	NSFL1C	33208|Metazoa	nuclear envelope reassembly	SEP,UBA_4,UBX	NotTardiSpe	NSFL1C|NSFL1-cofactor-p47-X1|NC_060944.1|XP_54179684.1	ubxn-2|UBX-domain-containing-protein-2|CELE_Y94H6A.9|NC_003282.8|NP_1023590.1	p47|p47|Dmel_CG11139|NT_033778.4|NP_610284.1	BV898_16209|NSFL1-cofactor-p47|MTYJ01000237.1|OWA51738.1	LOC129589084|NSFL1-cofactor-p47-like|NW_026570253.1|XP_55339575.1	RvY_15802|hypothetical-protein|BDGG01000012.1|GAV05712.1	ko00000,ko00001
Hexe_geneID_BV898_02340	IR	NT	312.554	943.256	627.905	-1.59013	0.207897	-7.64863	2.03132e-14	7.24118e-13	DEPTOR	33208|Metazoa	DEP domain containing MTOR-interacting protein	DEP	NotTardiSpe	DEPTOR|DEP-domain-containing-mTOR-interacting-protein-1|NC_060932.1|NP_73620.2	rhgf-1|RHo-Guanine-nucleotide-exchange-Factor|CELE_F13E6.6|NC_003284.9|NP_509791.4	CG43707|uncharacterized-proteinC|Dmel_CG43707|NT_033779.5|NP_608806.3	BV898_02340|putative-DEP-domain-containing-mTOR-interacting-protein|MTYJ01000009.1|OQV23994.1	LOC129599533|DEP-domain-containing-mTOR-interacting-protein-like-X1|NW_026570367.1|XP_55353774.1	RvY_05311|hypothetical-protein|BDGG01000002.1|GAU93358.1	ko00000,ko00001,ko04131
Hexe_geneID_BV898_01667	IR	NT	12687.7	1921.71	7304.68	2.7227	0.356211	7.6435	2.11387e-14	7.51825e-13	NA	33208|Metazoa	Histone H2B	Histone	NotTardiSpe	H2BC11|histone-H2B-type-1-J|NC_060930.1|NP_66402.2	his-66|putative-histone-H2B-4|CELE_H02I12.6|NC_003282.8|NP_502149.1	His2B:CG17949|histone-H2B|Dmel_CG17949|NT_033779.5|NP_724342.1	BV898_01743|putative-Histone-H2B.1,-embryonic|MTYJ01000006.1|OQV24684.1	LOC129587514|histone-H2B-like|NW_026570245.1|XP_55337282.1	RvY_15451|hypothetical-protein|BDGG01000012.1|GAV05296.1	ko00000,ko00001,ko03036,ko04147
Hexe_geneID_BV898_01315	IR	NT	94.4051	332.637	213.521	-1.81658	0.23775	-7.6407	2.16051e-14	7.66661e-13	SPINT3	2759|Eukaryota	serine-type endopeptidase inhibitor activity	Kunitz_BPTI,MANEC	NotTardiSpe	APLP2|amyloid-beta-precursor-like-protein-2-26|NC_060935.1|NP_1369471.1	mig-6|Papilin|CELE_C37C3.6|NC_003283.11|NP_505017.1	CG13748|uncharacterized-protein|Dmel_CG13748|NT_033778.4|NP_610430.1	BV898_01315|hypothetical-protein|MTYJ01000005.1|OQV24723.1	LOC129593869|kunitz-type-serine-protease-inhibitor-bungaruskunin-like|NW_026570284.1|XP_55346334.1	RvY_17186-1|hypothetical-protein|BDGG01000015.1|GAV07345.1	-
Hexe_geneID_BV898_09747	IR	NT	3405.9	1461.67	2433.79	1.22042	0.159919	7.63147	2.32095e-14	8.21722e-13	YME1L1	33208|Metazoa	It is involved in the biological process described with proteolysis	AAA,Peptidase_M41	NotTardiSpe	YME1L1|ATP-dependent-zinc-metalloprotease-YME1L1-4|NC_060934.1|NP_1240795.1	ymel-1|ATP-dependent-zinc-metalloprotease-YME1-homolog|CELE_M03C11.5|NC_003281.10|NP_1366715.1	YME1L|YME1-like-ATPaseD|Dmel_CG3499|NT_033778.4|NP_1261142.1	BV898_09747|ATP-dependent-zinc-metalloprotease-YME1-like-protein|MTYJ01000078.1|OQV16111.1	LOC129590761|ATP-dependent-zinc-metalloprotease-YME1L-like|NW_026570262.1|XP_55342107.1	RvY_16151|hypothetical-protein|BDGG01000013.1|GAV06119.1	ko00000,ko00001,ko01000,ko01002
Hexe_geneID_BV898_02890	IR	NT	4859.97	11467.3	8163.66	-1.23881	0.162391	-7.62858	2.3735e-14	8.37249e-13	PMCA	33208|Metazoa	This magnesium-dependent enzyme catalyzes the hydrolysis of ATP coupled with the transport of calcium	ATP_Ca_trans_C,Cation_ATPase,Cation_ATPase_C,Cation_ATPase_N,E1-E2_ATPase,Hydrolase,Hydrolase_3	NotTardiSpe	ATP2B3|plasma-membrane-calcium-transporting-ATPase-3-3b|NC_060947.1|NP_1375290.1	mca-3|Calcium-transporting-ATPase|CELE_Y67D8C.10|NC_003282.8|NP_1380077.1	PMCA|plasma-membrane-calcium-ATPaseS|Dmel_CG42314|NC_004353.4|NP_1188518.1	BV898_02890|Plasma-membrane-calcium-transporting-ATPase-3|MTYJ01000013.1|OQV23156.1	LOC129599192|plasma-membrane-calcium-transporting-ATPase-2-like-X2|NW_026570360.1|XP_55353324.1	RvY_05571-1|hypothetical-protein|BDGG01000002.1|GAU93670.1	ko00000,ko00001,ko01000
Hexe_geneID_BV898_16797	IR	NT	152.691	448.017	300.354	-1.55142	0.203377	-7.62827	2.37927e-14	8.37249e-13	NA	NA	NA	NA	NotTardiSpe	NA	C06A5.3|PWWP-domain-containing-protein|CELE_C06A5.3|NC_003279.8|NP_491731.2	NA	BV898_16797|hypothetical-protein|MTYJ01000263.1|OWA52342.1	NA	RvY_19291|hypothetical-protein|BDGG01000028.1|GAV09810.1	NA
Hexe_geneID_BV898_05051	IR	NT	55.1022	230.481	142.792	-2.06379	0.270548	-7.62818	2.38093e-14	8.37249e-13	NA	NA	NA	NA	NotTardiSpe	RNF220|E3-ubiquitin-protein-ligase-RNF220-X4|NC_060925.1|XP_54193389.1	NA	tey|teyrha-meyrhaA|Dmel_CG8780|NT_037436.4|NP_649140.1	BV898_05051|hypothetical-protein|MTYJ01000026.1|OQV20977.1	LOC129601574|uncharacterized-protein-LOC129601574-X3|NW_026570224.1|XP_55356410.1	RvY_03460|hypothetical-protein|BDGG01000002.1|GAU91146.1	NA
Hexe_geneID_BV898_04133	IR	NT	5563.56	1910.31	3736.94	1.54226	0.202275	7.6246	2.44796e-14	8.5888e-13	DHRS1	33208|Metazoa	Dehydrogenase reductase SDR family member	adh_short	NotTardiSpe	DHRS1|dehydrogenase/reductase-SDR-family-member-1|NC_060938.1|NP_612461.1	dhs-9|DeHydrogenases,-Short-chain|CELE_Y32H12A.3|NC_003281.10|NP_498146.1	CG12171|uncharacterized-protein|Dmel_CG12171|NT_033777.3|NP_649563.1	BV898_04133|Dehydrogenase/reductase-SDR-family-member-1|MTYJ01000020.1|OQV21920.1	LOC129600395|dehydrogenase-reductase-SDR-family-member-1-like|NW_026570395.1|XP_55354863.1	RvY_01448|hypothetical-protein|BDGG01000001.1|GAU88819.1	ko00000,ko01000
Hexe_geneID_BV898_01401	IR	NT	1755.03	753.365	1254.2	1.22028	0.16013	7.62054	2.52613e-14	8.84316e-13	NA	NA	NA	NA	NotTardiSpe	NA	NA	NA	BV898_01401|hypothetical-protein|MTYJ01000005.1|OQV24811.1	LOC129593864|uncharacterized-protein-LOC129593864-X1|NW_026570284.1|XP_55346323.1	RvY_09406|p53|BDGG01000004.1|GAU98230.1	NA
Hexe_geneID_BV898_08858	IR	NT	939.19	250.77	594.98	1.90549	0.250065	7.61999	2.53694e-14	8.8611e-13	NA	NA	NA	NA	NotTardiSpe	GPR75-ASB3|GPR75-ASB3-protein|NC_060926.1|NP_1157637.1	unc-44|Uncharacterized-protein|CELE_B0350.2|NC_003282.8|NP_1367343.1	Ank2|ankyrin-2R|Dmel_CG42734|NT_037436.4|NP_1189065.1	BV898_08858|hypothetical-protein|MTYJ01000067.1|OQV16993.1	LOC129584975|uncharacterized-protein-LOC129584975|NW_026570235.1|XP_55333416.1	RvY_11151|hypothetical-protein|BDGG01000006.1|GAV00277.1	NA
Hexe_geneID_BV898_12300	IR	NT	3265.11	807.734	2036.42	2.01488	0.264443	7.61936	2.54943e-14	8.88478e-13	NA	NA	NA	NA	NotTardiSpe	NA	NA	NA	BV898_12300|hypothetical-protein|MTYJ01000123.1|OQV13448.1	LOC129585812|uncharacterized-protein-LOC129585812|NW_026570238.1|XP_55334654.1	RvY_00836|hypothetical-protein|BDGG01000001.1|GAU88073.1	NA
Hexe_geneID_BV898_06243	IR	NT	161.557	619.275	390.416	-1.93933	0.254633	-7.61619	2.61268e-14	9.08488e-13	NA	32066|Fusobacteria	K01884 cysteinyl-tRNA synthetase	Glyco_hydro_114	NotTardiSpe	NA	NA	NA	BV898_06243|hypothetical-protein|MTYJ01000036.1|OQV19702.1	LOC129597116|uncharacterized-protein-DR_0705-like|NW_026570320.1|XP_55350534.1	RvY_09087|hypothetical-protein|BDGG01000004.1|GAU97860.1	ko00000,ko00001,ko00002,ko01000,ko01007,ko03016
Hexe_geneID_BV898_11983	IR	NT	327.416	963.046	645.231	-1.55671	0.204495	-7.61245	2.68945e-14	9.331e-13	NA	1236|Gammaproteobacteria	Acetyltransferase GNAT domain	Acetyltransf_1,Acetyltransf_3	NotTardiSpe	NA	NA	NA	BV898_11983|hypothetical-protein|MTYJ01000116.1|OQV13763.1	NA	NA	-
Hexe_geneID_BV898_12560	IR	NT	759.461	1874.07	1316.76	-1.30329	0.171244	-7.61073	2.72542e-14	9.43479e-13	GALNT7	33208|Metazoa	Ricin-type beta-trefoil	Glycos_transf_2,Ricin_B_lectin	NotTardiSpe	GALNT7|N-acetylgalactosaminyltransferase-7-X4|NC_060928.1|XP_54206160.1	gly-7|putative-N-acetylgalactosaminyltransferase-7|CELE_Y46H3A.6|NC_003283.11|NP_503512.1	Pgant7|polypeptide-N-Acetylgalactosaminyltransferase-7B|Dmel_CG6394|NC_004354.4|NP_728178.1	BV898_12560|N-acetylgalactosaminyltransferase-7|MTYJ01000128.1|OQV13239.1	LOC129581419|N-acetylgalactosaminyltransferase-7-like|NW_026570225.1|XP_55328451.1	RvY_14024|hypothetical-protein|BDGG01000009.1|GAV03628.1	ko00000,ko00001,ko00002,ko01000,ko01003
Hexe_geneID_BV898_12023	IR	NT	121.85	0.946574	61.3983	7.06916	0.929287	7.60707	2.80369e-14	9.68423e-13	NA	NA	NA	NA	NotTardiSpe	NA	NA	NA	BV898_12023|hypothetical-protein|MTYJ01000116.1|OQV13804.1	LOC129598204|uncharacterized-protein-LOC129598204|NW_026570337.1|XP_55351960.1	RvY_10110|hypothetical-protein|BDGG01000005.1|GAU99057.1	NA
Hexe_geneID_BV898_11126	IR	NT	1387.97	543.093	965.533	1.35404	0.178101	7.60266	2.90112e-14	9.9986e-13	PSMB2	33208|Metazoa	threonine-type endopeptidase activity	Proteasome	NotTardiSpe	PSMB2|proteasome-subunit-beta-type-2-2|NC_060925.1|NP_1186708.1	pbs-4|Proteasome-subunit-beta-type-2|CELE_T20F5.2|NC_003279.8|NP_491261.1	Prosbeta4|proteasome-beta4-subunitA|Dmel_CG17331|NT_033779.5|NP_609804.1	BV898_11126|putative-Proteasome-subunit-beta-type-2|MTYJ01000101.1|OQV14621.1	LOC129582114|proteasome-subunit-beta-type-2-like|NW_026570226.1|XP_55329516.1	RvY_12913|hypothetical-protein|BDGG01000008.1|GAV02330.1	ko00000,ko00001,ko00002,ko01000,ko01002,ko03051
Hexe_geneID_BV898_15344	IR	NT	189.303	576.188	382.746	-1.60809	0.211553	-7.6014	2.9295e-14	1.00741e-12	NA	NA	NA	NA	NotTardiSpe	SORL1|sortilin-related-receptor-preproprotein|NC_060935.1|NP_3096.2	lrp-2|Low-density-lipoprotein-RecePtor-related|CELE_T21E3.3|NC_003279.8|NP_491270.2	mgl|megalinE|Dmel_CG42611|NC_004354.4|NP_572563.3	BV898_15344|hypothetical-protein|MTYJ01000204.1|OWA50839.1	LOC129590997|sortilin-related-receptor-like|NW_026570263.1|XP_55342449.1	RvY_14037|hypothetical-protein|BDGG01000009.1|GAV03642.1	NA
Hexe_geneID_BV898_09496	IR	NT	879.232	359.666	619.449	1.28888	0.169627	7.59834	2.99949e-14	1.02921e-12	C9orf78	33208|Metazoa	Hepatocellular carcinoma-associated antigen 59	Hep_59	NotTardiSpe	C9orf78|splicing-factor-C9orf78|NC_060933.1|NP_57604.1	T23G11.4|Uncharacterized-protein|CELE_T23G11.4|NC_003279.8|NP_1379198.1	CG7974|uncharacterized-proteinA|Dmel_CG7974|NT_037436.4|NP_647643.1	BV898_09496|putative-Uncharacterized-protein-C9orf78|MTYJ01000075.1|OQV16351.1	LOC129587889|splicing-factor-C9orf78-like|NW_026570246.1|XP_55337808.1	RvY_04836|hypothetical-protein|BDGG01000002.1|GAU92799.1	-
Hexe_geneID_BV898_10940	IR	NT	900.762	2388.54	1644.65	-1.40784	0.185325	-7.59658	3.04061e-14	1.04068e-12	NA	NA	NA	NA	NotTardiSpe	NA	NA	NA	BV898_10940|hypothetical-protein|MTYJ01000097.1|OQV14909.1	NA	RvY_11862|hypothetical-protein|BDGG01000007.1|GAV01095.1	NA
Hexe_geneID_BV898_13256	IR	NT	550.721	183.716	367.219	1.58364	0.208474	7.59634	3.04629e-14	1.04068e-12	PIGM	33208|Metazoa	Phosphatidylinositol glycan anchor biosynthesis class M	Mannosyl_trans	NotTardiSpe	PIGM|GPI-mannosyltransferase-1|NC_060925.1|NP_660150.1	pigm-1|GPI-mannosyltransferase-1|CELE_B0491.1|NC_003280.10|NP_496426.1	PIG-M|phosphatidylinositol-glycan-anchor-biosynthesis-class-MB|Dmel_CG9865|NT_033778.4|NP_726100.1	BV898_13256|GPI-mannosyltransferase-1|MTYJ01000144.1|OQV12456.1	LOC129594163|GPI-mannosyltransferase-1-like|NW_026570223.1|XP_55346735.1	RvY_08183|hypothetical-protein|BDGG01000003.1|GAU96794.1	ko00000,ko00001,ko00002,ko01000,ko01003
Hexe_geneID_BV898_07490	IR	NT	1291.13	3005.97	2148.55	-1.21935	0.160628	-7.59111	3.17182e-14	1.08119e-12	NA	33208|Metazoa	Ring finger domain	Filamin,NHL,zf-B_box,zf-C3HC4_3,zf-RING_2,zf-RING_UBOX	NotTardiSpe	TRIM2|tripartite-motif-containing-protein-2-X1|NC_060928.1|XP_54205458.1	nhl-3|B-box-type-domain-containing-protein|CELE_W04H10.3|NC_003280.10|NP_1040817.2	tn|thinD|Dmel_CG15105|NT_033778.4|NP_1286596.1	BV898_07490|putative-Tripartite-motif-containing-protein-2|MTYJ01000049.1|OQV18481.1	LOC129588092|tripartite-motif-containing-protein-2-like-X1|NW_026570248.1|XP_55338124.1	RvY_09414|hypothetical-protein|BDGG01000004.1|GAU98239.1	ko00000,ko00001,ko01000,ko03019,ko04121
Hexe_geneID_BV898_10437	IR	NT	1567.79	565.559	1066.67	1.47096	0.193807	7.58979	3.20417e-14	1.08984e-12	GDPD1	33208|Metazoa	Glycerophosphodiester phosphodiesterase domain-containing protein 1	GDPD	NotTardiSpe	GDPD1|lysophospholipase-D-GDPD1-1|NC_060941.1|NP_872375.2	T12B3.3|GP-PDE-domain-containing-protein|CELE_T12B3.3|NC_003282.8|NP_501176.1	CG18135|uncharacterized-proteinC|Dmel_CG18135|NT_037436.4|NP_788525.1	BV898_10437|Glycerophosphodiester-phosphodiesterase-domain-containing-protein-1|MTYJ01000089.1|OQV15429.1	LOC129585930|lysophospholipase-D-GDPD1-like-X2|NW_026570222.1|XP_55334837.1	RvY_15595-2|hypothetical-protein|BDGG01000012.1|GAV05464.1	ko00000,ko00001,ko01000
Hexe_geneID_BV898_15172	IR	NT	1333.57	3796.95	2565.26	-1.51015	0.199056	-7.58653	3.28584e-14	1.11518e-12	NA	NA	NA	NA	NotTardiSpe	NA	NA	fon|fondueA|Dmel_CG15825|NT_033779.5|NP_724177.1	BV898_15172|hypothetical-protein|MTYJ01000199.1|OWA50662.1	LOC129592280|mucin-5AC-like|NW_026570223.1|XP_55344253.1	RvY_14557|hypothetical-protein|BDGG01000010.1|GAV04247.1	NA
Hexe_geneID_BV898_01658	IR	NT	2645.4	912.114	1778.76	1.53654	0.202603	7.58397	3.35142e-14	1.13497e-12	NA	33208|Metazoa	Domain present in fly proteins CG14681, CG12492, CG6217, worm H06A10.1 and Arabidopsis thaliana MBG8.9.	DM13,DOMON	NotTardiSpe	NA	W01C8.5|DM13-domain-containing-protein|CELE_W01C8.5|NC_003284.9|NP_508959.1	CG34355|uncharacterized-proteinG|Dmel_CG34355|NT_033777.3|NP_1303544.1	BV898_01658|Protein-Skeletors-D/E|MTYJ01000006.1|OQV24598.1	LOC129584743|protein-Skeletors-B-C-like|NW_026570234.1|XP_55333028.1	RvY_06065|hypothetical-protein|BDGG01000002.1|GAU94254.1	-
Hexe_geneID_BV898_14981	IR	NT	410.058	88.4581	249.258	2.21228	0.291807	7.58131	3.42076e-14	1.15548e-12	NA	NA	NA	NA	TardiSpe	NA	NA	NA	BV898_14981|hypothetical-protein|MTYJ01000193.1|OWA50467.1	LOC129594983|uncharacterized-protein-LOC129594983|NW_026570223.1|XP_55347847.1	RvY_05240|hypothetical-protein|BDGG01000002.1|GAU93274.1	NA
Hexe_geneID_BV898_01677	IR	NT	162.92	454.738	308.829	-1.48303	0.195622	-7.58108	3.42682e-14	1.15548e-12	NA	NA	NA	NA	NotTardiSpe	SLCO4C1|solute-carrier-organic-anion-transporter-family-member-4C1|NC_060929.1|NP_851322.3	F47E1.4|Solute-carrier-organic-anion-transporter-family-member|CELE_F47E1.4|NC_003284.9|NP_509532.1	Oatp33Ea|organic-anion-transporting-polypeptide-33EaA|Dmel_CG5427|NT_033779.5|NP_609568.3	BV898_01677|hypothetical-protein|MTYJ01000006.1|OQV24617.1	LOC129584572|solute-carrier-organic-anion-transporter-family-member-6A1-like|NW_026570234.1|XP_55332768.1	RvY_06045-1|hypothetical-protein|BDGG01000002.1|GAU94229.1	NA
Hexe_geneID_BV898_09829	IR	NT	9796.23	3582.75	6689.49	1.45116	0.191441	7.58021	3.45008e-14	1.16081e-12	SARS	33208|Metazoa	seryl-tRNA aminoacylation	Seryl_tRNA_N,tRNA-synt_2b	NotTardiSpe	SARS1|serine--tRNA-ligase,-cytoplasmic-a|NC_060925.1|NP_6504.2	sars-1|putative-serine--tRNA-ligase,-cytoplasmic|CELE_C47E12.1|NC_003282.8|NP_1379106.1	SerRS|Seryl-tRNA-synthetaseA|Dmel_CG17259|NT_033779.5|NP_608743.2	BV898_09829|Serine--tRNA-ligase,-cytoplasmic|MTYJ01000079.1|OQV16059.1	LOC129581071|probable-serine--tRNA-ligase,-cytoplasmic|NW_026570225.1|XP_55327914.1	RvY_18609|hypothetical-protein|BDGG01000020.1|GAV08999.1	ko00000,ko00001,ko00002,ko01000,ko01007,ko03016
Hexe_geneID_BV898_03279	IR	NT	57.1506	277.943	167.547	-2.28378	0.301333	-7.5789	3.4849e-14	1.16999e-12	GSTZ1	33208|Metazoa	maleylacetoacetate isomerase activity	GST_C_3,GST_N,GST_N_3	NotTardiSpe	GSTZ1|maleylacetoacetate-isomerase-1|NC_060938.1|NP_665877.1	gst-42|putative-maleylacetoacetate-isomerase|CELE_D1053.1|NC_003284.9|NP_509962.1	GstZ2|glutathione-S-transferase-Z2B|Dmel_CG9363|NT_033777.3|NP_731358.1	BV898_03279|Maleylacetoacetate-isomerase|MTYJ01000015.1|OQV22846.1	LOC129592225|maleylacetoacetate-isomerase-like|NW_026570270.1|XP_55344178.1	RvY_16352|hypothetical-protein|BDGG01000013.1|GAV06343.1	ko00000,ko00001,ko00002,ko01000
Hexe_geneID_BV898_06542	IR	NT	77.0143	343.447	210.231	-2.14839	0.283638	-7.57441	3.60776e-14	1.2066e-12	NA	NA	NA	NA	NotTardiSpe	LRP4|low-density-lipoprotein-receptor-related-protein-4-precursor|NC_060935.1|NP_2325.2	nid-1|NIDogen-(basement-membrane-protein)|CELE_F54F3.1|NC_003283.11|NP_1256465.1	Ndg|nidogenC|Dmel_CG12908|NT_033778.4|NP_995796.2	BV898_06542|putative-Low-density-lipoprotein-receptor-related-protein-4|MTYJ01000039.1|OQV19428.1	LOC129584551|nidogen-like|NW_026570222.1|XP_55332728.1	RvY_07242|hypothetical-protein|BDGG01000003.1|GAU95659.1	NA
Hexe_geneID_BV898_15595	IR	NT	1660.4	611.637	1136.02	1.44027	0.190151	7.57435	3.60943e-14	1.2066e-12	SPHK1	33208|Metazoa	Sphingosine kinase 1	DAGK_cat	NotTardiSpe	SPHK1|sphingosine-kinase-1-3|NC_060941.1|NP_1342068.1	sphk-1|Sphingosine-kinase-1|CELE_C34C6.5|NC_003280.10|NP_1367075.1	Sk1|sphingosine-kinase-1B|Dmel_CG1747|NC_004354.4|NP_727528.1	BV898_15595|Sphingosine-kinase-1|MTYJ01000214.1|OWA51096.1	LOC129591797|sphingosine-kinase-2-like|NW_026570223.1|XP_55343587.1	RvY_18877|hypothetical-protein|BDGG01000021.1|GAV09313.1	ko00000,ko00001,ko00002,ko01000
Hexe_geneID_BV898_01846	IR	NT	6192.66	3053.98	4623.32	1.02001	0.134753	7.5695	3.74665e-14	1.24979e-12	eff	33208|Metazoa	protein K48-linked ubiquitination	UQ_con	NotTardiSpe	UBE2D3|ubiquitin-conjugating-enzyme-E2-D3-2|NC_060928.1|NP_871621.1	let-70|Ubiquitin-conjugating-enzyme-E2-2|CELE_M7.1|NC_003282.8|NP_502065.1	eff|effeteA|Dmel_CG7425|NT_033777.3|NP_731941.1	BV898_01846|Ubiquitin-conjugating-enzyme-E2-17-kDa|MTYJ01000007.1|OQV24307.1	LOC129588218|ubiquitin-conjugating-enzyme-E2-17-kDa|NW_026570248.1|XP_55338348.1	RvY_05403|hypothetical-protein|BDGG01000002.1|GAU93468.1	ko00000,ko00001,ko01000,ko04121
Hexe_geneID_BV898_04210	IR	NT	608.262	1516.97	1062.61	-1.31891	0.174261	-7.56857	3.77343e-14	1.25604e-12	NA	NA	NA	NA	NotTardiSpe	TMPRSS9|transmembrane-protease-serine-9-1|NC_060943.1|NP_892018.1	try-1|Peptidase-S1-domain-containing-protein|CELE_ZK546.15|NC_003280.10|NP_494910.2	CG10663|uncharacterized-proteinD|Dmel_CG10663|NT_037436.4|NP_1097593.2	BV898_04210|Transmembrane-protease-serine-9|MTYJ01000020.1|OQV22000.1	LOC129580739|transmembrane-protease-serine-9-like|NW_026570224.1|XP_55327372.1	RvY_13363|hypothetical-protein|BDGG01000008.1|GAV02849.1	NA
Hexe_geneID_BV898_02174	IR	NT	535.961	1327.93	931.945	-1.3092	0.17305	-7.56541	3.86648e-14	1.28426e-12	NA	NA	NA	NA	NotTardiSpe	NA	NA	CG14607|uncharacterized-protein|Dmel_CG14607|NT_033777.3|NP_649709.2	BV898_02174|hypothetical-protein|MTYJ01000009.1|OQV23822.1	LOC129602163|uncharacterized-protein-LOC129602163|NW_026570567.1|XP_55357105.1	RvY_01771|hypothetical-protein|BDGG01000001.1|GAU89192.1	NA
Hexe_geneID_BV898_16304	IR	NT	173.933	22.2558	98.0946	2.96898	0.392534	7.56362	3.91999e-14	1.29927e-12	NA	NA	NA	NA	TardiSpe	NA	NA	NA	BV898_16304|hypothetical-protein|MTYJ01000241.1|OWA51842.1	LOC129590151|uncharacterized-protein-LOC129590151-X2|NW_026570259.1|XP_55341174.1	RvY_10427-1|hypothetical-protein|BDGG01000005.1|GAU99421.1	NA
Hexe_geneID_BV898_04046	IR	NT	1253.96	495.937	874.95	1.33904	0.177147	7.55894	4.06379e-14	1.34407e-12	FRG1	33208|Metazoa	FRG1-like domain	FRG1	NotTardiSpe	FRG1|protein-FRG1|NC_060928.1|NP_4468.1	frg-1|Protein-FRG1-homolog|CELE_ZK1010.3|NC_003281.10|NP_499696.2	FRG1|FSHD-region-gene-1|Dmel_CG6480|NT_037436.4|NP_649202.1	BV898_04046|Protein-FRG1|MTYJ01000019.1|OQV22197.1	LOC129580940|protein-FRG1-homolog|NW_026570225.1|XP_55327686.1	RvY_15696|hypothetical-protein|BDGG01000012.1|GAV05592.1	ko00000,ko03041
Hexe_geneID_BV898_03784	IR	NT	84.199	315.416	199.807	-1.89748	0.251459	-7.54587	4.49267e-14	1.48277e-12	SLC22A13	33208|Metazoa	Solute carrier family 22 organic anion urate transporter, member 13	MFS_1,Sugar_tr	NotTardiSpe	SLC22A3|solute-carrier-family-22-member-3-X5|NC_060930.1|XP_54212232.1	10/01/23|Organic-cation-transporter-1|CELE_F52F12.1|NC_003279.8|NP_1021482.1	CG7458|uncharacterized-protein|Dmel_CG7458|NT_037436.4|NP_649374.1	BV898_03784|putative-Solute-carrier-family-22-member-3|MTYJ01000018.1|OQV22281.1	LOC129589327|uncharacterized-protein-LOC129589327|NW_026570222.1|XP_55340011.1	RvY_15427-1|hypothetical-protein|BDGG01000012.1|GAV05271.1	ko00000,ko00001,ko02000
Hexe_geneID_BV898_03883	IR	NT	32806.6	13937.7	23372.1	1.23502	0.163749	7.54218	4.62194e-14	1.52221e-12	NA	NA	NA	NA	TardiSpe	NA	NA	NA	BV898_03883|hypothetical-protein|MTYJ01000019.1|OQV22036.1	LOC129591786|glycine-rich-protein-1-like|NW_026570268.1|XP_55343570.1	RvY_13642|hypothetical-protein|BDGG01000009.1|GAV03177.1	NA
Hexe_geneID_BV898_12280	IR	NT	370.445	48.3407	209.393	2.9418	0.390319	7.53692	4.81193e-14	1.58144e-12	NA	NA	NA	NA	TardiSpe	NA	NA	NA	BV898_12280|hypothetical-protein|MTYJ01000122.1|OQV13535.1	NA	NA	NA
Hexe_geneID_BV898_18585	IR	NT	1937.33	628.107	1282.72	1.62463	0.215663	7.53319	4.95171e-14	1.62395e-12	LRRC6	33208|Metazoa	Leucine rich repeat containing 6	LRR_9	NotTardiSpe	DNAAF11|dynein-axonemal-assembly-factor-11-a|NC_060932.1|NP_36604.2	K10D2.8|Uncharacterized-protein|CELE_K10D2.8|NC_003281.10|NP_1254924.1	tilB|touch-insensitive-larva-B|Dmel_CG14620|NC_004354.4|NP_608460.1	BV898_18585|Protein-tilB-like-protein|MTYJ01000377.1|OWA54170.1	LOC129595968|dynein-axonemal-assembly-factor-11-like|NW_026570304.1|XP_55349080.1	RvY_10742|hypothetical-protein|BDGG01000005.1|GAU99792.1	ko00000,ko04812
Hexe_geneID_BV898_18944	IR	NT	1625.45	539.963	1082.7	1.58986	0.211357	7.52217	5.38765e-14	1.76321e-12	NA	NA	NA	NA	NotTardiSpe	NA	NA	NA	BV898_18944|hypothetical-protein|MTYJ01000420.1|OWA54544.1	LOC129590145|uncharacterized-protein-LOC129590145|NW_026570222.1|XP_55341177.1	RvY_09541|hypothetical-protein|BDGG01000004.1|GAU98386.1	NA
Hexe_geneID_BV898_08644	IR	NT	175.414	486.154	330.784	-1.46734	0.195303	-7.51314	5.77247e-14	1.88519e-12	NA	NA	NA	NA	NotTardiSpe	GDAP1|ganglioside-induced-differentiation-associated-protein-1-a|NC_060932.1|NP_61845.2	NA	Gdap1|Gdap1C|Dmel_CG4623|NT_037436.4|NP_1286939.1	BV898_08644|putative-Ganglioside-induced-differentiation-associated-protein-1|MTYJ01000063.1|OQV17247.1	LOC129602837|uncharacterized-protein-LOC129602837|NW_026570224.1|XP_55357975.1	RvY_18281|hypothetical-protein|BDGG01000018.1|GAV08616.1	NA
Hexe_geneID_BV898_13955	IR	NT	85.119	448.612	266.866	-2.38939	0.318295	-7.50682	6.05794e-14	1.97428e-12	CECR1	33208|Metazoa	inosine biosynthetic process	A_deaminase,A_deaminase_N	NotTardiSpe	ADA|adenosine-deaminase-1|NC_060944.1|NP_13.2	adah-1|A_deaminase-domain-containing-protein|CELE_C06G3.5|NC_003282.8|NP_1368090.1	Ada|adenosine-deaminase|Dmel_CG11994|NT_033777.3|NP_649866.1	BV898_13955|putative-Adenosine-deaminase|MTYJ01000162.1|OQV11760.1	LOC129590687|adenosine-deaminase-like|NW_026570261.1|XP_55342013.1	NA	ko00000,ko00001,ko01000
Hexe_geneID_BV898_08087	IR	NT	602.349	186.84	394.595	1.68848	0.224942	7.50631	6.08177e-14	1.97791e-12	NA	NA	NA	NA	NotTardiSpe	USE1|vesicle-transport-protein-USE1-X1|NC_060943.1|XP_54177414.1	NA	Use1|unconventional-SNARE-in-the-ER-1|Dmel_CG14181|NT_037436.4|NP_648289.2	BV898_08087|putative-Vesicle-transport-protein-USE1|MTYJ01000056.1|OQV17789.1	LOC129588418|vesicle-transport-protein-USE1-like-X1|NW_026570222.1|XP_55338596.1	RvY_09308|hypothetical-protein|BDGG01000004.1|GAU98125.1	NA
Hexe_geneID_BV898_18356	IR	NT	787.964	308.182	548.073	1.35495	0.180698	7.49843	6.45856e-14	2.09607e-12	CCDC130	33208|Metazoa	Family of unknown function DUF572	DUF572	NotTardiSpe	YJU2B|probable-splicing-factor-YJU2B-X1|NC_060943.1|XP_54178221.1	ZK1307.9|Coiled-coil-domain-containing-protein-130-homolog|CELE_ZK1307.9|NC_003280.10|NP_496077.1	CG15084|uncharacterized-protein|Dmel_CG15084|NT_033778.4|NP_611383.1	BV898_18356|Coiled-coil-domain-containing-protein-130-like-protein|MTYJ01000358.1|OWA53932.1	LOC129591990|coiled-coil-domain-containing-protein-130-homolog|NW_026570269.1|XP_55343888.1	RvY_06840|hypothetical-protein|BDGG01000003.1|GAU95173.1	ko00000,ko03041
Hexe_geneID_BV898_12230	IR	NT	2399.8	706.836	1553.32	1.76395	0.23529	7.49691	6.53412e-14	2.11619e-12	v	33208|Metazoa	tryptophan 2,3-dioxygenase activity	Trp_dioxygenase	NotTardiSpe	TDO2|tryptophan-2,3-dioxygenase|NC_060928.1|NP_5642.1	tdo-2|Tryptophan-2,3-dioxygenase|CELE_C28H8.11|NC_003281.10|NP_1040847.1	v|vermilion|Dmel_CG2155|NC_004354.4|NP_511113.1	BV898_12230|putative-Tryptophan-2,3-dioxygenase|MTYJ01000121.1|OQV13593.1	LOC129596105|tryptophan-2,3-dioxygenase-like|NW_026570306.1|XP_55349262.1	RvY_10182|hypothetical-protein|BDGG01000005.1|GAU99140.1	ko00000,ko00001,ko00002,ko01000
Hexe_geneID_BV898_12467	IR	NT	8568.75	4460.83	6514.79	0.941777	0.125764	7.48843	6.97029e-14	2.25276e-12	NA	NA	NA	NA	NotTardiSpe	NA	NA	neo|neyoB|Dmel_CG7802|NT_033777.3|NP_996306.1	BV898_12467|hypothetical-protein|MTYJ01000127.1|OQV13260.1	LOC129594147|uncharacterized-protein-LOC129594147|NW_026570286.1|XP_55346707.1	RvY_12231|hypothetical-protein|BDGG01000007.1|GAV01535.1	NA
Hexe_geneID_BV898_03759	IR	NT	1224.48	450.551	837.513	1.44141	0.192555	7.4857	7.11692e-14	2.29539e-12	PPIL2	33208|Metazoa	ubiquitin-ubiquitin ligase activity	Pro_isomerase,Rtf2	NotTardiSpe	PPIL2|RING-type-E3-ubiquitin-protein-ligase-PPIL2-X4|NC_060946.1|XP_54181383.1	cyn-4|Peptidyl-prolyl-cis-trans-isomerase-4|CELE_F59E10.2|NC_003280.10|NP_496337.1	CG7747|uncharacterized-protein|Dmel_CG7747|NT_033778.4|NP_611113.1	BV898_03759|Peptidyl-prolyl-cis-trans-isomerase-like-2|MTYJ01000018.1|OQV22256.1	LOC129589393|RING-type-E3-ubiquitin-protein-ligase-PPIL2-like-X1|NW_026570222.1|XP_55340124.1	RvY_15506|hypothetical-protein|BDGG01000012.1|GAV05358.1	ko00000,ko00001,ko01000,ko03041,ko03110,ko04121
Hexe_geneID_BV898_02092	IR	NT	191.957	569.697	380.827	-1.5701	0.209778	-7.48456	7.1789e-14	2.3106e-12	NA	NA	NA	NA	NotTardiSpe	NA	NA	NA	BV898_02092|hypothetical-protein|MTYJ01000008.1|OQV24142.1	LOC129584687|uncharacterized-protein-LOC129584687|NW_026570234.1|XP_55332950.1	RvY_05916|hypothetical-protein|BDGG01000002.1|GAU94082.1	NA
Hexe_geneID_BV898_18851	IR	NT	216.133	922.401	569.267	-2.09489	0.279981	-7.48224	7.30664e-14	2.34686e-12	NA	NA	NA	NA	NotTardiSpe	C2orf16|uncharacterized-protein-C2orf16|NC_060926.1|NP_115642.4	NA	Cht6|chitinase-6J|Dmel_CG43374|NC_004354.4|NP_572598.3	BV898_18851|hypothetical-protein|MTYJ01000408.1|OWA54449.1	LOC129599046|uncharacterized-protein-LOC129599046|NW_026570356.1|XP_55353151.1	RvY_01982|hypothetical-protein|BDGG01000001.1|GAU89433.1	NA
Hexe_geneID_BV898_09703	IR	NT	255.813	779.754	517.783	-1.60851	0.21508	-7.47867	7.50813e-14	2.40662e-12	CTRB1	33208|Metazoa	Belongs to the peptidase S1 family	Trypsin	NotTardiSpe	OVCH1|ovochymase-1-precursor|NC_060936.1|NP_1340108.1	try-1|Peptidase-S1-domain-containing-protein|CELE_ZK546.15|NC_003280.10|NP_494910.2	CG3355|uncharacterized-proteinA|Dmel_CG3355|NT_033779.5|NP_608848.1	BV898_09703|putative-Ovochymase-1|MTYJ01000077.1|OQV16219.1	LOC129592599|serine-protease-1-like|NW_026570274.1|XP_55344648.1	RvY_00344|hypothetical-protein|BDGG01000001.1|GAU87512.1	ko00000,ko01000,ko01002
Hexe_geneID_BV898_07865	IR	NT	730.383	300.422	515.403	1.28146	0.171463	7.47368	7.79821e-14	2.49112e-12	TJAP1	33208|Metazoa	Golgi organization	Pilt	NotTardiSpe	TJAP1|tight-junction-associated-protein-1-d|NC_060930.1|NP_1381474.1	NA	CG42324|uncharacterized-proteinF|Dmel_CG42324|NT_037436.4|NP_647818.3	BV898_07865|hypothetical-protein|MTYJ01000053.1|OQV18094.1	LOC129581975|brain-enriched-guanylate-kinase-associated-protein-like|NW_026570222.1|XP_55329288.1	RvY_09484|hypothetical-protein|BDGG01000004.1|GAU98323.1	ko00000,ko00001
Hexe_geneID_BV898_19075	IR	NT	1098.87	258.964	678.919	2.08656	0.279191	7.47359	7.80375e-14	2.49112e-12	NA	NA	NA	NA	TardiSpe	NA	NA	NA	BV898_19075|hypothetical-protein|MTYJ01000440.1|OWA54676.1	NA	NA	NA
Hexe_geneID_BV898_00837	IR	NT	7161.55	1443.07	4302.31	2.31099	0.309284	7.47206	7.89476e-14	2.51502e-12	NA	5722.XP_001318290.1|-	protein serine/threonine kinase activity	-	NotTardiSpe	TRIB1|tribbles-homolog-1-2|NC_060932.1|NP_1269914.1	sad-1|Serine-threonine-kinase-SAD-1|CELE_F15A2.6|NC_003284.9|NP_1076761.1	trbl|tribbles|Dmel_CG5408|NT_037436.4|NP_524672.1	BV898_00837|putative-Tribbles-like-protein-2|MTYJ01000003.1|OQV25147.1	LOC129581364|calcium-calmodulin-dependent-protein-kinase-type-1B-like|NW_026570225.1|XP_55328353.1	RvY_06775|hypothetical-protein|BDGG01000003.1|GAU95098.1	-
Hexe_geneID_BV898_12947	IR	NT	2270.18	5898.31	4084.24	-1.37807	0.184754	-7.45893	8.72269e-14	2.7731e-12	NA	NA	NA	NA	TardiSpe	NA	NA	NA	BV898_12947|hypothetical-protein|MTYJ01000136.1|OQV12818.1	NA	NA	NA
Hexe_geneID_BV898_17137	IR	NT	3099.94	524.54	1812.24	2.5631	0.343891	7.45324	9.1073e-14	2.88948e-12	ENDOU	33208|Metazoa	endoribonuclease activity	Somatomedin_B,XendoU	NotTardiSpe	ENDOU|uridylate-specific-endoribonuclease-3-precursor|NC_060936.1|NP_1165911.1	endu-1|Endoribonuclease-endu-1|CELE_K02A11.3|NC_003279.8|NP_492590.1	CG2145|uncharacterized-proteinA|Dmel_CG2145|NC_004354.4|NP_572668.1	BV898_17137|putative-Poly(U)-specific-endoribonuclease-D|MTYJ01000281.1|OWA52691.1	LOC129601760|vacuolar-protein-sorting-associated-protein-52-homolog|NW_026570494.1|XP_55356610.1	RvY_07532|hypothetical-protein|BDGG01000003.1|GAU96028.1	ko00000,ko01000
Hexe_geneID_BV898_11289	IR	NT	12814.2	4918.42	8866.31	1.38134	0.185348	7.45268	9.14608e-14	2.89589e-12	NA	NA	NA	NA	NotTardiSpe	NA	C44C1.1|Uncharacterized-protein|CELE_C44C1.1|NC_003284.9|NP_508189.2	NA	BV898_11289|hypothetical-protein|MTYJ01000103.1|OQV14569.1	LOC129593493|uncharacterized-protein-LOC129593493-X2|NW_026570282.1|XP_55345806.1	RvY_02765|hypothetical-protein|BDGG01000001.1|GAU90336.1	NA
Hexe_geneID_BV898_09830	IR	NT	3630.02	934.423	2282.22	1.95734	0.262723	7.45021	9.31918e-14	2.94471e-12	RPA1	33208|Metazoa	As part of the heterotrimeric replication protein A complex RPA RP-A, binds and stabilizes single-stranded DNA intermediates, that form during DNA replication or upon DNA stress. It prevents their reannealing and in parallel, recruits and activates different proteins and complexes involved in DNA metabolism. Thereby, it plays an essential role both in DNA replication and the cellular response to …	REPA_OB_2,Rep-A_N,Rep_fac-A_C,tRNA_anti-codon	NotTardiSpe	RPA1|replication-protein-A-70-kDa-DNA-binding-subunit-2|NC_060941.1|NP_1342049.1	rpa-1|putative-replication-factor-A-73-kDa-subunit|CELE_F18A1.5|NC_003280.10|NP_495606.1	RPA1|replication-protein-A1|Dmel_CG9633|NT_033777.3|NP_524274.1	BV898_09830|Replication-protein-A-70-kDa-DNA-binding-subunit|MTYJ01000079.1|OQV16060.1	LOC129580811|replication-protein-A-70-kDa-DNA-binding-subunit-like|NW_026570225.1|XP_55327466.1	RvY_18611|hypothetical-protein|BDGG01000020.1|GAV09001.1	ko00000,ko00001,ko00002,ko03000,ko03032,ko03400
Hexe_geneID_BV898_17810	IR	NT	1861.8	4965.16	3413.48	-1.41539	0.190067	-7.44679	9.56392e-14	3.01593e-12	NFIB	33208|Metazoa	Recognizes and binds the palindromic sequence 5- TTGGCNNNNNGCCAA-3 present in viral and cellular promoters and in the origin of replication of adenovirus type 2. These proteins are individually capable of activating transcription and replication	CTF_NFI,MH1,NfI_DNAbd_pre-N	NotTardiSpe	NFIB|nuclear-factor-1-B-type-28|NC_060933.1|NP_1356410.1	nfi-1|Nuclear-factor-I-family-protein|CELE_ZK1290.4|NC_003280.10|NP_1367579.1	NfI|nuclear-factor-IC|Dmel_CG2380|NC_004353.4|NP_1259051.1	BV898_17810|Nuclear-factor-1-B-type|MTYJ01000317.1|OWA53380.1	LOC129585075|nuclear-factor-1-C-type-like-X1|NW_026570222.1|XP_55333570.1	RvY_09631|hypothetical-protein|BDGG01000004.1|GAU98493.1	ko00000,ko03000
Hexe_geneID_BV898_16776	IR	NT	205.356	979.54	592.448	-2.25869	0.303374	-7.44525	9.67576e-14	3.04503e-12	SLC9B2	33208|Metazoa	lithium:proton antiporter activity	Na_H_Exchanger	NotTardiSpe	SLC9B2|sodium/hydrogen-exchanger-9B2-1|NC_060928.1|NP_849155.2	slc-9B.1|Na_H_Exchanger-domain-containing-protein|CELE_F41E7.1|NC_003284.9|NP_509724.1	Nha1|Na[+]/H[+]-hydrogen-antiporter-1B|Dmel_CG10806|NT_033779.5|NP_609080.1	BV898_16776|Mitochondrial-sodium/hydrogen-exchanger-9B2|MTYJ01000262.1|OWA52319.1	LOC129585988|sodium-hydrogen-exchanger-9B2-like-X1|NW_026570238.1|XP_55334939.1	RvY_00788|hypothetical-protein|BDGG01000001.1|GAU88015.1	-
Hexe_geneID_BV898_09679	IR	NT	1153.25	2931.49	2042.37	-1.34616	0.180816	-7.44487	9.70379e-14	3.04769e-12	ACO1	33208|Metazoa	Belongs to the aconitase IPM isomerase family	Aconitase,Aconitase_C	NotTardiSpe	ACO1|cytoplasmic-aconitate-hydratase-X2|NC_060933.1|XP_54218982.1	aco-1|Cytoplasmic-aconitate-hydratase|CELE_ZK455.1|NC_003284.9|NP_509898.1	Irp-1B|iron-regulatory-protein-1B|Dmel_CG6342|NT_033777.3|NP_524303.2	BV898_09679|Cytoplasmic-aconitate-hydratase|MTYJ01000077.1|OQV16195.1	LOC129601176|cytoplasmic-aconitate-hydratase-like|NW_026570437.1|XP_55355890.1	RvY_12172|hypothetical-protein|BDGG01000007.1|GAV01463.1	br01601,ko00000,ko00001,ko00002,ko01000,ko03019
Hexe_geneID_BV898_10030	IR	NT	229.82	917.377	573.599	-2.00162	0.268918	-7.44326	9.82289e-14	3.07889e-12	NA	35493|Streptophyta	Belongs to the UDP-glycosyltransferase family	UDPGT	NotTardiSpe	UGT3A2|UDP-glucuronosyltransferase-3A2-1-precursor|NC_060929.1|NP_777574.2	ugt-50|UDP-glucuronosyltransferase|CELE_T07C5.1|NC_003284.9|NP_1300379.1	Ugt37E1|UDP-glycosyltransferase-family-37-member-E1|Dmel_CG13271|NT_033779.5|NP_652628.2	BV898_10030|putative-Anthocyanidin-3-O-glucosyltransferase|MTYJ01000082.1|OQV15777.1	LOC129602034|uncharacterized-protein-LOC129602034|NW_026570535.1|XP_55356950.1	RvY_10534|hypothetical-protein|BDGG01000005.1|GAU99547.1	ko00000,ko00001,ko01000,ko01003
Hexe_geneID_BV898_09685	IR	NT	567.054	163.548	365.301	1.79192	0.241021	7.43471	1.048e-13	3.27825e-12	PPP2R3C	33208|Metazoa	Serine threonine-protein phosphatase 2A regulatory subunit B subunit	-	NotTardiSpe	PPP2R3C|serine/threonine-protein-phosphatase-2A-regulatory-subunit-B-subunit-gamma-X2|NC_060938.1|XP_54232252.1	rsa-1|Serine-threonine-protein-phosphatase-2A-regulatory-subunit-rsa-1|CELE_C25A1.9|NC_003279.8|NP_1122424.1	CG4733|uncharacterized-proteinE|Dmel_CG4733|NT_033777.3|NP_1287412.1	BV898_09685|Serine/threonine-protein-phosphatase-2A-regulatory-subunit-B-subunit-gamma|MTYJ01000077.1|OQV16201.1	LOC129595608|serine-threonine-protein-phosphatase-2A-regulatory-subunit-B-subunit-gamma-like|NW_026570300.1|XP_55348642.1	RvY_12280|hypothetical-protein|BDGG01000007.1|GAV01592.1	ko00000,ko00001,ko01009,ko03036
Hexe_geneID_BV898_04488	IR	NT	185.177	590.016	387.597	-1.66628	0.224214	-7.43165	1.07254e-13	3.34832e-12	NA	NA	NA	NA	NotTardiSpe	EGFR|epidermal-growth-factor-receptor-b-precursor|NC_060931.1|NP_958439.1	let-23|Receptor-protein-tyrosine-kinase|CELE_ZK1067.1|NC_003280.10|NP_1129831.1	Egfr|epidermal-growth-factor-receptorA|Dmel_CG10079|NT_033778.4|NP_476758.1	BV898_04488|Epidermal-growth-factor-receptor|MTYJ01000022.1|OQV21589.1	LOC129588700|epidermal-growth-factor-receptor-like-X3|NW_026570250.1|XP_55339019.1	RvY_00994-2|hypothetical-protein|BDGG01000001.1|GAU88257.1	NA
Hexe_geneID_BV898_06621	IR	NT	8830.55	2977.14	5903.85	1.56857	0.211167	7.42811	1.10161e-13	3.43216e-12	DUSP16	33208|Metazoa	Dual specificity protein phosphatase 16	DSPc,Rhodanese	NotTardiSpe	DUSP16|dual-specificity-protein-phosphatase-16-X1|NC_060936.1|XP_54229281.1	vhp-1|Protein-tyrosine-phosphatase|CELE_F08B1.1|NC_003280.10|NP_1343753.1	Mkp3|Mitogen-activated-protein-kinase-phosphatase-3B|Dmel_CG14080|NT_037436.4|NP_649087.1	BV898_06621|Dual-specificity-protein-phosphatase-16|MTYJ01000040.1|OQV19390.1	LOC129582163|dual-specificity-protein-phosphatase-16-like|NW_026570222.1|XP_55329583.1	RvY_09200-1|hypothetical-protein|BDGG01000004.1|GAU97992.1	ko00000,ko00001,ko01000,ko01009
Hexe_geneID_BV898_17895	IR	NT	248.119	884.044	566.081	-1.83325	0.246839	-7.4269	1.11174e-13	3.45683e-12	NA	NA	NA	NA	TardiSpe	NA	NA	NA	BV898_17895|hypothetical-protein|MTYJ01000323.1|OWA53467.1	LOC129585336|uncharacterized-protein-LOC129585336|NW_026570236.1|XP_55333952.1	NA	NA
Hexe_geneID_BV898_11180	IR	NT	216.029	1050.98	633.506	-2.27712	0.306617	-7.42662	1.1141e-13	3.45727e-12	NA	NA	NA	NA	TardiSpe	NA	NA	NA	BV898_11180|hypothetical-protein|MTYJ01000101.1|OQV14674.1	LOC129582047|ecdysone-receptor-like-X1|NW_026570226.1|XP_55329408.1	RvY_12877|EcRA1|BDGG01000008.1|GAV02288.1	NA
Hexe_geneID_BV898_02072	IR	NT	496.32	1581.94	1039.13	-1.67372	0.22546	-7.42358	1.13995e-13	3.53043e-12	NA	NA	NA	NA	NotTardiSpe	SORL1|sortilin-related-receptor-preproprotein|NC_060935.1|NP_3096.2	lrp-2|Low-density-lipoprotein-RecePtor-related|CELE_T21E3.3|NC_003279.8|NP_491270.2	trol|terribly-reduced-optic-lobesAK|Dmel_CG33950|NC_004354.4|NP_1245495.2	BV898_02072|putative-Sortilin-related-receptor|MTYJ01000008.1|OQV24120.1	LOC129590997|sortilin-related-receptor-like|NW_026570263.1|XP_55342449.1	RvY_01208|hypothetical-protein|BDGG01000001.1|GAU88522.1	NA
Hexe_geneID_BV898_11369	IR	NT	984.824	344.839	664.831	1.51311	0.203847	7.42279	1.14677e-13	3.54451e-12	ZBTB8OS	33208|Metazoa	Archease protein family MTH1598/TM1083	Archease	NotTardiSpe	ZBTB8OS|protein-archease-1|NC_060925.1|NP_848642.2	arch-1|Protein-archease-like|CELE_C43H8.1|NC_003279.8|NP_492778.1	Archease|archease|Dmel_CG6353|NT_033777.3|NP_650975.1	BV898_11369|putative-Protein-archease|MTYJ01000105.1|OQV14391.1	LOC129589039|protein-archease-like|NW_026570253.1|XP_55339487.1	RvY_15860-1|hypothetical-protein|BDGG01000012.1|GAV05783.1	-
Hexe_geneID_BV898_03574	IR	NT	801.008	318.809	559.909	1.33036	0.179256	7.42156	1.15751e-13	3.57064e-12	NFU1	33208|Metazoa	Scaffold protein Nfu/NifU N terminal	Nfu_N,NifU	NotTardiSpe	NFU1|NFU1-iron-sulfur-cluster-scaffold-homolog,-mitochondrial-1|NC_060926.1|NP_56515.2	nfu-1|NFU1-iron-sulfur-cluster-scaffold-homolog,-mitochondrial|CELE_R10H10.1|NC_003282.8|NP_501917.2	CG33502|uncharacterized-protein|Dmel_CG33502|NC_004354.4|NP_996529.1	BV898_03574|NFU1-iron-sulfur-cluster-scaffold-like-protein,-mitochondrial|MTYJ01000017.1|OQV22398.1	LOC129589348|NFU1-iron-sulfur-cluster-scaffold-homolog,-mitochondrial-like-X1|NW_026570254.1|XP_55340036.1	RvY_08828|hypothetical-protein|BDGG01000004.1|GAU97553.1	ko00000,ko03029
Hexe_geneID_BV898_16295	IR	NT	1789.86	7022.87	4406.37	-1.9722	0.265803	-7.41981	1.17291e-13	3.61099e-12	GRHL2	33208|Metazoa	CP2 transcription factor	CP2	NotTardiSpe	GRHL1|grainyhead-like-protein-1-homolog-X6|NC_060926.1|XP_54197521.1	grh-1|Grainyhead-like-protein-1-homolog|CELE_Y48G8AR.1|NC_003279.8|NP_490837.2	grh|grainy-headO|Dmel_CG42311|NT_033778.4|NP_1246401.1	BV898_16295|Protein-grainyhead|MTYJ01000241.1|OWA51832.1	LOC129587446|protein-grainyhead-like-X4|NW_026570245.1|XP_55337165.1	RvY_10432-1|hypothetical-protein|BDGG01000005.1|GAU99426.1	ko00000,ko03000
Hexe_geneID_BV898_01890	IR	NT	1378.73	4386.2	2882.47	-1.66954	0.225091	-7.41718	1.19639e-13	3.676e-12	NA	NA	NA	NA	NotTardiSpe	ELL|RNA-polymerase-II-elongation-factor-ELL-X3|NC_060943.1|XP_54178233.1	ell-1|Occludin_ELL-domain-containing-protein|CELE_Y24D9A.1|NC_003282.8|NP_1299985.1	Su(Tpl)|suppressor-of-triplolethalA|Dmel_CG32217|NT_037436.4|NP_649155.3	BV898_01890|hypothetical-protein|MTYJ01000007.1|OQV24352.1	LOC129588176|RNA-polymerase-II-elongation-factor-ELL-like-X2|NW_026570248.1|XP_55338280.1	RvY_05463|hypothetical-protein|BDGG01000002.1|GAU93537.1	NA
Hexe_geneID_BV898_14278	IR	NT	1853.57	570.883	1212.23	1.69849	0.229034	7.41588	1.20824e-13	3.70511e-12	NA	NA	NA	NA	NotTardiSpe	DCAF1|DDB1--and-CUL4-associated-factor-1-3|NC_060927.1|NP_1374512.1	dcaf-1|DDB1--and-CUL4-associated-factor-homolog-1|CELE_ZK1251.9|NC_003282.8|NP_501725.2	mahj|mahjongA|Dmel_CG10080|NT_033778.4|NP_611592.2	BV898_14278|hypothetical-protein|MTYJ01000172.1|OQV11401.1	LOC129585186|uncharacterized-protein-LOC129585186|NW_026570236.1|XP_55333753.1	RvY_08101|hypothetical-protein|BDGG01000003.1|GAU96693.1	NA
Hexe_geneID_BV898_18113	IR	NT	2516.45	938.437	1727.44	1.42256	0.191849	7.41504	1.21591e-13	3.72129e-12	PARG	33208|Metazoa	polyADP-ribose glycohydrolase activity	PARG_cat	NotTardiSpe	PARG|poly(ADP-ribose)-glycohydrolase-c|NC_060934.1|NP_1290416.1	parg-2|Poly(ADP-ribose)-glycohydrolase-2|CELE_H23L24.5|NC_003282.8|NP_501496.2	Parg|Poly(ADP-ribose)-glycohydrolaseC|Dmel_CG2864|NC_004354.4|NP_477321.2	BV898_18113|Poly(ADP-ribose)-glycohydrolase|MTYJ01000339.1|OWA53691.1	LOC129597988|poly(ADP-ribose)-glycohydrolase-like|NW_026570332.1|XP_55351686.1	RvY_16452|hypothetical-protein|BDGG01000013.1|GAV06468.1	ko00000,ko01000
Hexe_geneID_BV898_00958	IR	NT	108.632	18.4315	63.532	2.56378	0.345822	7.41359	1.22929e-13	3.75488e-12	NA	NA	NA	NA	NotTardiSpe	TACR2|substance-K-receptor|NC_060934.1|NP_1048.2	K03H6.5|G_PROTEIN_RECEP_F1_2-domain-containing-protein|CELE_K03H6.5|NC_003282.8|NP_500093.3	SPR|Sex-peptide-receptorD|Dmel_CG16752|NC_004354.4|NP_1368972.1	BV898_00958|hypothetical-protein|MTYJ01000003.1|OQV25274.1	LOC129582311|uncharacterized-protein-LOC129582311|NW_026570227.1|XP_55329789.1	RvY_10735|hypothetical-protein|BDGG01000005.1|GAU99783.1	NA
Hexe_geneID_BV898_12406	IR	NT	163.953	567.225	365.589	-1.79474	0.242425	-7.40331	1.32836e-13	4.04954e-12	SGSM2	33208|Metazoa	Rab GTPase activator activity. It is involved in the biological process described with regulation of Rab GTPase activity	RUN,RabGAP-TBC	NotTardiSpe	SGSM1|small-G-protein-signaling-modulator-1-4|NC_060946.1|NP_1091968.1	tbc-8|Rab-GAP-TBC-domain-containing-protein|CELE_C38H2.1|NC_003281.10|NP_1255072.1	CG1695|uncharacterized-protein|Dmel_CG1695|NC_004354.4|NP_728346.2	BV898_12406|Small-G-protein-signaling-modulator-2|MTYJ01000125.1|OQV13372.1	LOC129589206|small-G-protein-signaling-modulator-1-like|NW_026570253.1|XP_55339770.1	RvY_19279|hypothetical-protein|BDGG01000028.1|GAV09796.1	ko00000,ko04131
Hexe_geneID_BV898_00706	IR	NT	1422.99	3719.59	2571.29	-1.3858	0.187284	-7.39946	1.36738e-13	4.16037e-12	STAT5B	33208|Metazoa	signal transducer activity. It is involved in the biological process described with regulation of transcription, DNA-templated	SH2,STAT_alpha,STAT_bind,STAT_int	NotTardiSpe	STAT5A|signal-transducer-and-activator-of-transcription-5A-X1|NC_060941.1|XP_54172970.1	sta-1|Signal-transducer-and-activator-of-transcription-1|CELE_Y51H4A.17|NC_003282.8|NP_1122815.1	Stat92E|Signal-transducer-and-activator-of-transcription-protein-at-92EL|Dmel_CG4257|NT_033777.3|NP_1262761.1	BV898_00706|Signal-transducer-and-activator-of-transcription-5B|MTYJ01000002.1|OQV25780.1	LOC129588506|signal-transducer-and-activator-of-transcription-5B-like|NW_026570250.1|XP_55338712.1	RvY_01165|hypothetical-protein|BDGG01000001.1|GAU88471.1	ko00000,ko00001,ko00002,ko03000
Hexe_geneID_BV898_20141	IR	NT	201.571	603.934	402.753	-1.58532	0.214362	-7.39554	1.40837e-13	4.27672e-12	Moxd2	33208|Metazoa	Possible catecholamine-binding domain present in a variety of eukaryotic proteins.	Cu2_monoox_C,Cu2_monooxygen,DOMON	NotTardiSpe	MOXD1|DBH-like-monooxygenase-protein-1-X3|NC_060930.1|XP_54211104.1	tbh-1|Tyramine-beta-hydroxylase|CELE_H13N06.6|NC_003284.9|NP_1257264.1	CG5235|uncharacterized-proteinA|Dmel_CG5235|NT_037436.4|NP_648833.1	BV898_20141|putative-DBH-like-monooxygenase-protein-1|MTYJ01000031.1|OQV20340.1	LOC129595348|DBH-like-monooxygenase-protein-1|NW_026570297.1|XP_55348309.1	RvY_06869|hypothetical-protein|BDGG01000003.1|GAU95213.1	-
Hexe_geneID_BV898_18941	IR	NT	3033.59	1249.83	2141.71	1.27861	0.172993	7.39112	1.45597e-13	4.41266e-12	ASCC3	33208|Metazoa	activating signal cointegrator 1 complex subunit	DEAD,Helicase_C,Sec63	NotTardiSpe	ASCC3|activating-signal-cointegrator-1-complex-subunit-3-a|NC_060930.1|NP_6819.2	Y54E2A.4|SEC63-domain-containing-protein|CELE_Y54E2A.4|NC_003280.10|NP_497060.2	obe|obelus|Dmel_CG5205|NT_033777.3|NP_650472.2	BV898_18941|Activating-signal-cointegrator-1-complex-subunit-3|MTYJ01000420.1|OWA54541.1	LOC129589037|activating-signal-cointegrator-1-complex-subunit-3-like|NW_026570222.1|XP_55339489.1	RvY_09542|hypothetical-protein|BDGG01000004.1|GAU98387.1	ko00000,ko01000,ko03400
Hexe_geneID_BV898_07869	IR	NT	4059.18	1877.85	2968.52	1.1121	0.150526	7.3881	1.48938e-13	4.50516e-12	MAP3K7	33208|Metazoa	protein kinase kinase kinase	Pkinase,Pkinase_Tyr	NotTardiSpe	MAP3K7|mitogen-activated-protein-kinase-kinase-kinase-7-D|NC_060930.1|NP_663306.1	zak-1|SAM-domain-containing-protein|CELE_R13F6.6|NC_003281.10|NP_1367790.1	Tak1|TGF-beta-activated-kinase-1A|Dmel_CG18492|NC_004354.4|NP_524080.1	BV898_07869|Mitogen-activated-protein-kinase-kinase-kinase-7|MTYJ01000053.1|OQV18098.1	LOC129583234|mitogen-activated-protein-kinase-kinase-kinase-7-like|NW_026570222.1|XP_55330930.1	RvY_09487|hypothetical-protein|BDGG01000004.1|GAU98326.1	ko00000,ko00001,ko00002,ko01000,ko01001
Hexe_geneID_BV898_13166	IR	NT	346.64	85.013	215.826	2.02825	0.274603	7.38609	1.51205e-13	4.56486e-12	NA	NA	NA	NA	TardiSpe	NA	NA	NA	BV898_13166|hypothetical-protein|MTYJ01000141.1|OQV12604.1	LOC129580664|uncharacterized-protein-LOC129580664|NW_026570221.1|XP_55327276.1	RvY_01582|hypothetical-protein|BDGG01000001.1|GAU88978.1	NA
Hexe_geneID_BV898_07845	IR	NT	1448.81	4095.16	2771.99	-1.49969	0.203443	-7.37155	1.68656e-13	5.08185e-12	PTPRD	33208|Metazoa	Fibronectin type 3 domain	I-set,Ig_3,Y_phosphatase,fn3	NotTardiSpe	PTPRD|receptor-type-tyrosine-protein-phosphatase-delta-X23|NC_060933.1|XP_54219388.1	ptp-3|Protein-tyrosine-phosphatase|CELE_C09D8.1|NC_003280.10|NP_1364658.1	Lar|Leukocyte-antigen-related-likeA|Dmel_CG10443|NT_033779.5|NP_523604.2	BV898_07845|Receptor-type-tyrosine-protein-phosphatase-delta|MTYJ01000053.1|OQV18074.1	LOC129590964|tyrosine-protein-phosphatase-Lar-like-X4|NW_026570222.1|XP_55342455.1	RvY_09470|hypothetical-protein|BDGG01000004.1|GAU98306.1	ko00000,ko00001,ko01000,ko01009,ko04516
Hexe_geneID_BV898_01046	IR	NT	3593.38	1531.88	2562.63	1.22994	0.166876	7.37037	1.7015e-13	5.11697e-12	AGPAT6	33208|Metazoa	transferase activity, transferring acyl groups. It is involved in the biological process described with metabolic process	Acyltransferase	NotTardiSpe	GPAT4|glycerol-3-phosphate-acyltransferase-4-X1|NC_060932.1|XP_54215739.1	acl-4|PlsC-domain-containing-protein|CELE_F49H12.6|NC_003284.9|NP_508380.2	Gpat4|Glycerol-3-phosphate-acyltransferase-4C|Dmel_CG3209|NT_033778.4|NP_611880.3	BV898_01046|Glycerol-3-phosphate-acyltransferase-4|MTYJ01000003.1|OQV25367.1	LOC129580830|glycerol-3-phosphate-acyltransferase-4-like|NW_026570225.1|XP_55327505.1	RvY_12541|hypothetical-protein|BDGG01000007.1|GAV01905.1	ko00000,ko00001,ko00002,ko01000,ko01004
Hexe_geneID_BV898_14809	IR	NT	326.248	875.081	600.664	-1.42258	0.193214	-7.36268	1.80252e-13	5.41033e-12	NA	33208|Metazoa	Guanine nucleotide-binding proteins G proteins are involved as a modulator or transducer in various transmembrane signaling systems. The beta and gamma chains are required for the GTPase activity, for replacement of GDP by GTP, and for G protein- effector interaction	G-gamma	NotTardiSpe	GNG13|guanine-nucleotide-binding-protein-G(I)/G(S)/G(O)-subunit-gamma-13|NC_060940.1|NP_57625.1	gpc-2|G-protein-gamma-domain-containing-protein|CELE_F08B6.2|NC_003279.8|NP_491935.1	Ggamma30A|G-protein-subunit-gamma-at-30AC|Dmel_CG3694|NT_033779.5|NP_723452.1	BV898_14809|hypothetical-protein|MTYJ01000187.1|OWA50287.1	LOC129593252|guanine-nucleotide-binding-protein-subunit-gamma-e-like|NW_026570281.1|XP_55345445.1	RvY_15926-1|hypothetical-protein|BDGG01000012.1|GAV05861.1	ko00000,ko00001,ko04031
Hexe_geneID_BV898_07518	IR	NT	14136.1	3108.57	8622.34	2.18516	0.296852	7.36113	1.82354e-13	5.46289e-12	NA	NA	NA	NA	NotTardiSpe	COL7A1|collagen-alpha-1(VII)-chain-X9|NC_060927.1|XP_54201154.1	mua-3|Transmembrane-cell-adhesion-receptor-mua-3|CELE_K08E5.3|NC_003281.10|NP_1022675.1	dpy|dumpyR|Dmel_CG33196|NT_033779.5|NP_1260033.1	BV898_07518|hypothetical-protein|MTYJ01000050.1|OQV18313.1	LOC129594724|uncharacterized-protein-LOC129594724|NW_026570223.1|XP_55347485.1	RvY_07760|hypothetical-protein|BDGG01000003.1|GAU96296.1	NA
Hexe_geneID_BV898_00819	IR	NT	3701.48	1155.87	2428.68	1.67894	0.228103	7.36041	1.83343e-13	5.482e-12	NA	NA	NA	NA	TardiSpe	NA	NA	NA	BV898_00819|hypothetical-protein|MTYJ01000003.1|OQV25126.1	LOC129581248|uncharacterized-protein-LOC129581248|NW_026570225.1|XP_55328190.1	RvY_14552|hypothetical-protein|BDGG01000010.1|GAV04242.1	NA
Hexe_geneID_BV898_14212	IR	NT	1182.89	396.142	789.514	1.57879	0.214523	7.35956	1.84523e-13	5.50669e-12	NA	NA	NA	NA	NotTardiSpe	BBS9|protein-PTHB1-4|NC_060931.1|NP_1028777.1	bbs-9|Protein-pthb1-homolog|CELE_C48B6.8|NC_003279.8|NP_491973.4	BBS9|Bardet-Biedl-syndrome-9|Dmel_CG15666|NT_033778.4|NP_1137727.2	BV898_14212|Protein-PTHB1|MTYJ01000170.1|OQV11483.1	LOC129580719|uncharacterized-protein-LOC129580719|NW_026570224.1|XP_55327354.1	RvY_14749|hypothetical-protein|BDGG01000011.1|GAV04479.1	NA
Hexe_geneID_BV898_04887	IR	NT	1870.93	485.034	1177.98	1.9484	0.264837	7.35698	1.88122e-13	5.60337e-12	BIRC2	33208|Metazoa	Baculoviral inhibition of apoptosis protein repeat	BIR,CARD,zf-C3HC4_3	NotTardiSpe	BIRC7|baculoviral-IAP-repeat-containing-protein-7-beta|NC_060944.1|NP_71444.1	exc-14|RING-type-domain-containing-protein|CELE_K11D12.9|NC_003283.11|NP_504354.1	Diap2|Death-associated-inhibitor-of-apoptosis-2B|Dmel_CG8293|NT_033778.4|NP_788362.1	BV898_04887|hypothetical-protein|MTYJ01000025.1|OQV21123.1	LOC129587639|ubiquitin-carboxyl-terminal-hydrolase-CYLD-like|NW_026570246.1|XP_55337443.1	RvY_14716-2|hypothetical-protein|BDGG01000010.1|GAV04442.1	ko00000,ko00001,ko01000,ko03029,ko04121
Hexe_geneID_BV898_07273	IR	NT	230.258	706.574	468.416	-1.61704	0.219816	-7.3563	1.89074e-13	5.62097e-12	SLC27A4	33208|Metazoa	AMP-binding enzyme	AMP-binding,AMP-binding_C	NotTardiSpe	SLC27A4|long-chain-fatty-acid-transport-protein-4-X2|NC_060933.1|XP_54217791.1	acs-22|fatty-Acid-CoA-Synthetase-family|CELE_D1009.1|NC_003284.9|NP_1380195.1	Fatp1|fatty-acid-transport-protein-1B|Dmel_CG46149|NT_033779.5|NP_723597.1	BV898_07273|Long-chain-fatty-acid-transport-protein-4|MTYJ01000047.1|OQV18644.1	LOC129582961|long-chain-fatty-acid-transport-protein-1-like-X1|NW_026570229.1|XP_55330567.1	RvY_19098|hypothetical-protein|BDGG01000024.1|GAV09592.1	ko00000,ko00001,ko01000,ko01004,ko02000
Hexe_geneID_BV898_10343	IR	NT	1586.08	3334.1	2460.09	-1.07184	0.145837	-7.34958	1.98827e-13	5.89966e-12	PACS1	33208|Metazoa	PACS-1 cytosolic sorting protein	Pacs-1	NotTardiSpe	PACS2|phosphofurin-acidic-cluster-sorting-protein-2-X10|NC_060938.1|XP_54231680.1	pacs-1|Phosphofurin-Acidic-Cluster-Sorting-protein-homolog|CELE_T18H9.7|NC_003283.11|NP_505387.1	KrT95D|krueppel-target-at-95DD|Dmel_CG5405|NT_033777.3|NP_732934.2	BV898_10343|putative-Phosphofurin-acidic-cluster-sorting-protein-2|MTYJ01000088.1|OQV15469.1	LOC129597376|phosphofurin-acidic-cluster-sorting-protein-2-like|NW_026570324.1|XP_55350857.1	RvY_11185|hypothetical-protein|BDGG01000006.1|GAV00318.1	-
Hexe_geneID_BV898_13264	IR	NT	1715.09	609.119	1162.1	1.49281	0.20338	7.34003	2.13549e-13	6.32446e-12	WDR59	33208|Metazoa	WD repeat domain 59	WD40,Zn_ribbon_17	NotTardiSpe	WDR59|GATOR-complex-protein-WDR59-1|NC_060940.1|NP_85058.3	lin-53|putative-histone-binding-protein-lin-53|CELE_K07A1.12|NC_003279.8|NP_492552.1	Wdr59|WD-repeat-domain-59B|Dmel_CG4705|NT_033779.5|NP_995682.1	BV898_13264|WD-repeat-containing-protein-59|MTYJ01000144.1|OQV12464.1	LOC129600545|GATOR-complex-protein-WDR59-like|NW_026570224.1|XP_55355079.1	RvY_08166-1|hypothetical-protein|BDGG01000003.1|GAU96774.1	ko00000,ko00001
Hexe_geneID_BV898_15051	IR	NT	1848.38	669.86	1259.12	1.46426	0.199715	7.33171	2.2723e-13	6.71686e-12	VTA1	33208|Metazoa	Vacuolar protein sorting-associated protein VTA1	Vta1	NotTardiSpe	VTA1|vacuolar-protein-sorting-associated-protein-VTA1-homolog-a|NC_060930.1|NP_57569.2	T23G11.7|Uncharacterized-protein|CELE_T23G11.7|NC_003279.8|NP_492139.3	Vta1|vesicle-trafficking-1|Dmel_CG7967|NT_037436.4|NP_647640.1	BV898_15051|Vacuolar-protein-sorting-associated-protein-VTA1-like-protein|MTYJ01000195.1|OWA50538.1	LOC129580819|vacuolar-protein-sorting-associated-protein-VTA1-homolog|NW_026570225.1|XP_55327482.1	RvY_13887|hypothetical-protein|BDGG01000009.1|GAV03468.1	ko00000,ko00001,ko04131
Hexe_geneID_BV898_12231	IR	NT	2900.29	1010.79	1955.54	1.52125	0.207506	7.33114	2.28196e-13	6.73265e-12	TDO2	33208|Metazoa	Tryptophan 2,3-dioxygenase	Trp_dioxygenase	NotTardiSpe	TDO2|tryptophan-2,3-dioxygenase|NC_060928.1|NP_5642.1	tdo-2|Tryptophan-2,3-dioxygenase|CELE_C28H8.11|NC_003281.10|NP_498284.1	v|vermilion|Dmel_CG2155|NC_004354.4|NP_511113.1	BV898_12231|hypothetical-protein|MTYJ01000121.1|OQV13594.1	LOC129596105|tryptophan-2,3-dioxygenase-like|NW_026570306.1|XP_55349262.1	RvY_10182|hypothetical-protein|BDGG01000005.1|GAU99140.1	ko00000,ko00001,ko00002,ko01000
Hexe_geneID_BV898_07106	IR	NT	162.18	550.693	356.436	-1.75991	0.240236	-7.32578	2.37514e-13	6.99432e-12	NA	NA	NA	NA	NotTardiSpe	TRPM3|transient-receptor-potential-cation-channel-subfamily-M-member-3-p|NC_060933.1|NP_1353077.1	ced-11|Protein-ced-11|CELE_ZK512.3|NC_003281.10|NP_499021.1	Trpm|transient-receptor-potential-cation-channel,-subfamily-MB|Dmel_CG44240|NT_033778.4|NP_1036548.1	BV898_07106|putative-Protein-ced-11|MTYJ01000045.1|OQV18851.1	LOC129593395|transient-receptor-potential-cation-channel-subfamily-M-member-1-like-X1|NW_026570281.1|XP_55345656.1	RvY_15956|hypothetical-protein|BDGG01000012.1|GAV05896.1	NA
Hexe_geneID_BV898_07709	IR	NT	55914.7	7386	31650.4	2.92038	0.398912	7.32087	2.4637e-13	7.24143e-12	NA	NA	NA	NA	NotTardiSpe	HSPB1|heat-shock-protein-beta-1|NC_060931.1|NP_1531.1	hsp-25|SHSP-domain-containing-protein|CELE_C09B8.6|NC_003284.9|NP_1379641.1	CG14207|uncharacterized-proteinA|Dmel_CG14207|NC_004354.4|NP_608326.1	BV898_07709|hypothetical-protein|MTYJ01000052.1|OQV18122.1	LOC129587443|major-egg-antigen-like|NW_026570245.1|XP_55337160.1	RvY_08665|HSP20-6|BDGG01000004.1|GAU97348.1	NA
Hexe_geneID_BV898_05036	IR	NT	2037.5	5066.49	3551.99	-1.31445	0.179603	-7.31865	2.50473e-13	7.34815e-12	NA	NA	NA	NA	NotTardiSpe	TRPM2|transient-receptor-potential-cation-channel-subfamily-M-member-2-1|NC_060945.1|NP_3298.2	ced-11|Protein-ced-11|CELE_ZK512.3|NC_003281.10|NP_499021.1	Trpm|transient-receptor-potential-cation-channel,-subfamily-MJ|Dmel_CG44240|NT_033778.4|NP_1286448.1	BV898_05036|putative-Protein-ced-11|MTYJ01000026.1|OQV20961.1	LOC129584520|transient-receptor-potential-cation-channel-subfamily-M-member-2-like|NW_026570234.1|XP_55332683.1	RvY_03483|hypothetical-protein|BDGG01000002.1|GAU91175.1	NA
Hexe_geneID_BV898_10561	IR	NT	5406.56	1828.95	3617.75	1.5637	0.213688	7.31765	2.52352e-13	7.38936e-12	VAMP3	33208|Metazoa	positive regulation of receptor recycling	Synaptobrevin	NotTardiSpe	VAMP2|vesicle-associated-membrane-protein-2-1|NC_060941.1|NP_55047.2	snb-2|V-SNARE-coiled-coil-homology-domain-containing-protein|CELE_F23H12.1|NC_003283.11|NP_506093.2	nSyb|neuronal-synaptobrevinJ|Dmel_CG17248|NT_037436.4|NP_1261269.1	BV898_10561|putative-Vesicle-associated-membrane-protein-2|MTYJ01000091.1|OQV15335.1	LOC129593514|vesicle-associated-membrane-protein-3-like|NW_026570282.1|XP_55345839.1	RvY_02620|hypothetical-protein|BDGG01000001.1|GAU90162.1	ko00000,ko00001,ko04131
Hexe_geneID_BV898_00504	IR	NT	1414.82	476.589	945.705	1.56886	0.214429	7.31646	2.54601e-13	7.44123e-12	HDDC3	33208|Metazoa	Guanosine-3,5-bisDiphosphate 3-pyrophosphohydrolase MESH1	HD_4	NotTardiSpe	HDDC3|guanosine-3,5-bis(diphosphate)-3-pyrophosphohydrolase-MESH1-X1|NC_060939.1|XP_54233867.1	ZK909.3|HD-domain-containing-protein|CELE_ZK909.3|NC_003279.8|NP_493608.2	Mesh1|metazoan-SpoT-homolog-1|Dmel_CG11900|NT_033777.3|NP_651682.1	BV898_00504|Guanosine-3,5-bis(diphosphate)-3-pyrophosphohydrolase-MESH1|MTYJ01000002.1|OQV25566.1	LOC129585242|guanosine-3,5-bis(diphosphate)-3-pyrophosphohydrolase-MESH1-like|NW_026570236.1|XP_55333827.1	RvY_03702|hypothetical-protein|BDGG01000002.1|GAU91453.1	ko00000,ko00001,ko01000
Hexe_geneID_BV898_02238	IR	NT	811.739	332.221	571.98	1.28905	0.17631	7.31125	2.6466e-13	7.72075e-12	NA	NA	NA	NA	TardiSpe	NA	NA	NA	BV898_02238|hypothetical-protein|MTYJ01000009.1|OQV23889.1	LOC129591304|uncharacterized-protein-LOC129591304|NW_026570265.1|XP_55342883.1	NA	NA
Hexe_geneID_BV898_09004	IR	NT	30.7349	170.87	100.802	-2.45237	0.335541	-7.30869	2.69758e-13	7.85474e-12	NA	NA	NA	NA	NotTardiSpe	CRISP2|cysteine-rich-secretory-protein-2-precursor|NC_060930.1|NP_3287.1	lon-1|SCP-domain-containing-protein|CELE_F48E8.1|NC_003281.10|NP_498167.1	CG8483|uncharacterized-protein|Dmel_CG8483|NT_033777.3|NP_650264.1	BV898_09004|putative-Cysteine-rich-secretory-protein-3|MTYJ01000069.1|OQV16832.1	LOC129587603|cysteine-rich-venom-protein-latisemin-like|NW_026570245.1|XP_55337387.1	RvY_12748|hypothetical-protein|BDGG01000008.1|GAV02147.1	NA
Hexe_geneID_BV898_13734	IR	NT	4317.32	1696.59	3006.95	1.34733	0.184535	7.30121	2.8519e-13	8.28859e-12	PTDSS2	33208|Metazoa	phosphatidylserine biosynthetic process	PSS	NotTardiSpe	PTDSS2|phosphatidylserine-synthase-2-2|NC_060935.1|NP_110410.1	pssy-1|L-serine-phosphatidylethanolamine-phosphatidyltransferase|CELE_ZC506.3|NC_003284.9|NP_509673.1	Pss|phosphatidylserine-synthaseA|Dmel_CG4825|NT_037436.4|NP_649242.1	BV898_13734|Phosphatidylserine-synthase-2|MTYJ01000156.1|OQV12010.1	LOC129586129|phosphatidylserine-synthase-2-like|NW_026570240.1|XP_55335120.1	RvY_09082|hypothetical-protein|BDGG01000004.1|GAU97853.1	ko00000,ko00001,ko01000
Hexe_geneID_BV898_07288	IR	NT	161.263	445.905	303.584	-1.46323	0.200526	-7.29695	2.94364e-13	8.5393e-12	ID2	33208|Metazoa	helix loop helix domain	HLH	NotTardiSpe	ID2|DNA-binding-protein-inhibitor-ID-2|NC_060926.1|NP_2157.2	hlh-15|Helix-loop-helix-protein-15|CELE_C43H6.8|NC_003284.9|NP_508440.1	emc|extra-macrochaetae|Dmel_CG1007|NT_037436.4|NP_523876.2	BV898_07288|hypothetical-protein|MTYJ01000047.1|OQV18659.1	LOC129598687|protein-extra-macrochaetae-like|NW_026570347.1|XP_55352685.1	RvY_10104|hypothetical-protein|BDGG01000005.1|GAU99051.1	ko00000,ko00001,ko03000
Hexe_geneID_BV898_09131	IR	NT	1604.96	567.725	1086.34	1.49904	0.205442	7.29669	2.94935e-13	8.53997e-12	EIF2B3	33208|Metazoa	Translation initiation factor	Hexapep,NTP_transf_3,NTP_transferase	NotTardiSpe	EIF2B3|translation-initiation-factor-eIF-2B-subunit-gamma-1|NC_060925.1|NP_65098.1	eif-2Bgamma|putative-translation-initiation-factor-eIF-2B-subunit-gamma|CELE_C15F1.4|NC_003280.10|NP_495428.1	eIF2Bgamma|eukaryotic-translation-initiation-factor-2B-subunit-gamma|Dmel_CG8190|NT_033778.4|NP_611046.2	BV898_09131|Translation-initiation-factor-eIF-2B-subunit-gamma|MTYJ01000070.1|OQV16775.1	LOC129602720|translation-initiation-factor-eIF-2B-subunit-gamma-like|NW_026570224.1|XP_55357811.1	RvY_06972|hypothetical-protein|BDGG01000003.1|GAU95338.1	ko00000,ko00001,ko03012
Hexe_geneID_BV898_06774	IR	NT	828.026	350.375	589.201	1.24074	0.17014	7.29248	3.04303e-13	8.79487e-12	NA	NA	NA	NA	TardiSpe	NA	NA	NA	BV898_06774|hypothetical-protein|MTYJ01000042.1|OQV19135.1	LOC129581681|uncharacterized-protein-LOC129581681|NW_026570226.1|XP_55328867.1	RvY_09906|hypothetical-protein|BDGG01000005.1|GAU98813.1	NA
Hexe_geneID_BV898_14968	IR	NT	1981.49	466.849	1224.17	2.08611	0.286295	7.28656	3.17974e-13	9.17297e-12	NR6A1	33208|Metazoa	c4 zinc finger in nuclear hormone receptors	Hormone_recep,zf-C4	NotTardiSpe	NR3C1|glucocorticoid-receptor-gamma|NC_060929.1|NP_1351114.1	nhr-258|Nuclear-Hormone-Receptor-family|CELE_C26B2.4|NC_003282.8|NP_501348.4	Hnf4|hepatocyte-nuclear-factor-4D|Dmel_CG9310|NT_033779.5|NP_1097126.1	BV898_14968|hypothetical-protein|MTYJ01000193.1|OWA50454.1	LOC129596608|uncharacterized-protein-LOC129596608|NW_026570313.1|XP_55349910.1	RvY_07534|hypothetical-protein|BDGG01000003.1|GAU96030.1	ko00000,ko00001,ko03000,ko03310
Hexe_geneID_BV898_14785	IR	NT	1689	655.147	1172.08	1.3663	0.187578	7.28395	3.24193e-13	9.33507e-12	TVP23B	33208|Metazoa	Eukaryotic protein of unknown function DUF846	DUF846	NotTardiSpe	TVP23B|Golgi-apparatus-membrane-protein-TVP23-homolog-B-a|NC_060941.1|NP_57162.4	C34D4.4|putative-Golgi-apparatus-membrane-protein-like-protein-C34D4.4|CELE_C34D4.4|NC_003282.8|NP_1367620.1	CG5021|uncharacterized-proteinD|Dmel_CG5021|NT_037436.4|NP_1163391.1	BV898_14785|putative-Golgi-apparatus-membrane-protein-TVP23-like-protein-B|MTYJ01000186.1|OWA50263.1	LOC129592067|Golgi-apparatus-membrane-protein-TVP23-homolog-B-like|NW_026570269.1|XP_55343986.1	RvY_19001|hypothetical-protein|BDGG01000022.1|GAV09459.1	-
Hexe_geneID_BV898_18131	IR	NT	1034.52	350.82	692.669	1.56019	0.214257	7.28184	3.29303e-13	9.46473e-12	NA	NA	NA	NA	TardiSpe	NA	NA	NA	BV898_18131|hypothetical-protein|MTYJ01000340.1|OWA53709.1	NA	RvY_11877|hypothetical-protein|BDGG01000007.1|GAV01116.1	NA
Hexe_geneID_BV898_06873	IR	NT	1436.84	528.585	982.714	1.44211	0.198097	7.27983	3.34236e-13	9.58882e-12	CASP7	33208|Metazoa	Belongs to the peptidase C14A family	Peptidase_C14	NotTardiSpe	CASP7|caspase-7-X3|NC_060934.1|XP_54222880.1	ced-3|Cell-death-protein-3-subunit-p17|CELE_C48D1.2|NC_003282.8|NP_1255709.1	Drice|death-related-ICE-like-caspase|Dmel_CG7788|NT_033777.3|NP_524551.2	BV898_06873|putative-Caspase-3|MTYJ01000043.1|OQV19015.1	LOC129594273|caspase-3-like|NW_026570287.1|XP_55346877.1	RvY_16325|hypothetical-protein|BDGG01000013.1|GAV06311.1	ko00000,ko00001,ko00002,ko01000,ko01002
Hexe_geneID_BV898_09101	IR	NT	58.0212	244.322	151.171	-2.07083	0.284548	-7.27761	3.3979e-13	9.73023e-12	CRISP1	33208|Metazoa	secretory protein 1	CAP,Crisp	NotTardiSpe	CRISP1|cysteine-rich-secretory-protein-1-1-precursor|NC_060930.1|NP_1192149.1	scl-5|SCP-domain-containing-protein|CELE_C39E9.2|NC_003282.8|NP_502506.1	CG6763|uncharacterized-proteinA|Dmel_CG6763|NT_033777.3|NP_651138.1	BV898_09101|putative-Cysteine-rich-venom-protein|MTYJ01000070.1|OQV16743.1	LOC129588603|uncharacterized-protein-LOC129588603-X1|NW_026570250.1|XP_55338884.1	RvY_12749|hypothetical-protein|BDGG01000008.1|GAV02148.1	ko00000,ko04131
Hexe_geneID_BV898_05253	IR	NT	344.771	996.515	670.643	-1.52899	0.210122	-7.2767	3.42076e-13	9.76304e-12	RORB	33208|Metazoa	steroid hormone receptor activity	Hormone_recep,zf-C4	NotTardiSpe	RORA|nuclear-receptor-ROR-alpha-X2|NC_060939.1|XP_54234555.1	nhr-23|Nuclear-hormone-receptor-family-member-nhr-23|CELE_C01H6.5|NC_003279.8|NP_1020977.1	Hr3|hormone-receptor-3D|Dmel_CG33183|NT_033778.4|NP_1097256.1	BV898_05253|putative-nuclear-hormone-receptor-HR3|MTYJ01000028.1|OQV20669.1	LOC129584594|uncharacterized-protein-LOC129584594-X1|NW_026570234.1|XP_55332794.1	RvY_07534|hypothetical-protein|BDGG01000003.1|GAU96030.1	ko00000,ko00001,ko03000,ko03310
Hexe_geneID_BV898_17435	IR	NT	116.747	359.641	238.194	-1.63101	0.224142	-7.27666	3.42189e-13	9.76304e-12	NA	33208|Metazoa	It is involved in the biological process described with proteolysis	Astacin	NotTardiSpe	CHIA|acidic-mammalian-chitinase-c-precursor|NC_060925.1|NP_970615.2	nas-13|Zinc-metalloproteinase-nas-13|CELE_F39D8.4|NC_003284.9|NP_510549.3	Cht7|chitinase-7|Dmel_CG1869|NT_037436.4|NP_647768.3	BV898_17435|putative-Acidic-mammalian-chitinase|MTYJ01000297.1|OWA52997.1	LOC129581294|chitotriosidase-1-like|NW_026570225.1|XP_55328255.1	RvY_15006|hypothetical-protein|BDGG01000011.1|GAV04780.1	-
Hexe_geneID_BV898_03338	IR	NT	1859.88	5260.18	3560.03	-1.49993	0.20629	-7.27098	3.56885e-13	1.01637e-11	NA	NA	NA	NA	NotTardiSpe	CNTNAP5|contactin-associated-protein-like-5-1-precursor|NC_060926.1|NP_570129.1	itx-1|InTestinal-NeureXin-like|CELE_W03D8.6|NC_003279.8|NP_1293384.1	axo|axotactinH|Dmel_CG43225|NT_037436.4|NP_1261424.1	BV898_03338|putative-Contactin-associated-protein-like-5-3|MTYJ01000015.1|OQV22912.1	LOC129601925|axotactin-like-X2|NW_026570520.1|XP_55356839.1	RvY_17112|hypothetical-protein|BDGG01000014.1|GAV07251.1	NA
Hexe_geneID_BV898_07081	IR	NT	252.503	62.5265	157.515	2.01675	0.277524	7.26696	3.67674e-13	1.04519e-11	NA	28216|Betaproteobacteria	SnoaL-like domain	SnoaL_2	NotTardiSpe	PHLPP1|PH-domain-leucine-rich-repeat-containing-protein-phosphatase-1|NC_060942.1|NP_919431.2	NA	NA	BV898_07081|hypothetical-protein|MTYJ01000045.1|OQV18824.1	NA	NA	-
Hexe_geneID_BV898_04619	IR	NT	983.066	376.76	679.913	1.38405	0.190667	7.259	3.89957e-13	1.10651e-11	XPA	33208|Metazoa	nucleotide-excision repair involved in interstrand cross-link repair	XPA_C,XPA_N	NotTardiSpe	XPA|DNA-repair-protein-complementing-XP-A-cells-1|NC_060933.1|NP_371.1	xpa-1|XPA_C-domain-containing-protein|CELE_K07G5.2|NC_003279.8|NP_492025.1	Xpac|xeroderma-pigmentosum-group-A-like|Dmel_CG6358|NC_004354.4|NP_476866.1	BV898_04619|putative-DNA-repair-protein-complementing-XP-A-cells-like-protein|MTYJ01000023.1|OQV21410.1	LOC129582751|DNA-repair-protein-complementing-XP-A-cells-homolog-X1|NW_026570228.1|XP_55330333.1	RvY_07752|hypothetical-protein|BDGG01000003.1|GAU96284.1	ko00000,ko00001,ko03400
Hexe_geneID_BV898_05655	IR	NT	240.423	57.0358	148.73	2.07385	0.285732	7.25802	3.92802e-13	1.11256e-11	NA	NA	NA	NA	TardiSpe	NA	NA	NA	BV898_05655|hypothetical-protein|MTYJ01000031.1|OQV20368.1	LOC129590155|uncharacterized-protein-LOC129590155|NW_026570259.1|XP_55341185.1	RvY_10344|hypothetical-protein|BDGG01000005.1|GAU99320.1	NA
Hexe_geneID_BV898_00826	IR	NT	1945.9	3713.56	2829.73	-0.932564	0.128681	-7.24708	4.25854e-13	1.20398e-11	ASAP1	33208|Metazoa	BAR domain of APPL family	Ank_2,ArfGap,BAR_3,PH,SH3_1,SH3_9	NotTardiSpe	ASAP1|arf-GAP-with-SH3-domain,-ANK-repeat-and-PH-domain-containing-protein-1-X17|NC_060932.1|XP_54216495.1	cnt-2|Arf-GAP-with-ANK-repeat-and-PH-domain-containing-protein-cnt-2|CELE_Y39A1A.15|NC_003281.10|NP_1380214.1	Asap|ArfGAP-with-SH3-domain,-ankyrin-repeat-and-PH-domainD|Dmel_CG30372|NT_033778.4|NP_1286183.1	BV898_00826|Arf-GAP-with-SH3-domain,-ANK-repeat-and-PH-domain-containing-protein-1|MTYJ01000003.1|OQV25135.1	LOC129581361|arfGAP-with-SH3-domain,-ANK-repeat-and-PH-domain-containing-protein-like-X3|NW_026570225.1|XP_55328347.1	RvY_14541|hypothetical-protein|BDGG01000010.1|GAV04230.1	ko00000,ko00001,ko04131
Hexe_geneID_BV898_18138	IR	NT	40.6166	280.828	160.722	-2.79286	0.386069	-7.2341	4.68626e-13	1.32251e-11	NA	NA	NA	NA	TardiSpe	NA	NA	NA	BV898_18138|hypothetical-protein|MTYJ01000340.1|OWA53716.1	NA	NA	NA
Hexe_geneID_BV898_09597	IR	NT	42.1985	180.271	111.235	-2.11449	0.292606	-7.22643	4.95871e-13	1.39687e-11	NA	NA	NA	NA	NotTardiSpe	EYS|protein-eyes-shut-homolog-4-precursor|NC_060930.1|NP_1278938.1	clec-78|C-type-LECtin|CELE_F47C12.2|NC_003282.8|NP_500454.2	uif|uninflatableF|Dmel_CG9138|NT_033779.5|NP_1245924.1	BV898_09597|Protein-eyes-shut-like-protein|MTYJ01000076.1|OQV16289.1	LOC129588119|protein-eyes-shut-homolog-X1|NW_026570222.1|XP_55338177.1	RvY_13954-1|hypothetical-protein|BDGG01000009.1|GAV03551.1	NA
Hexe_geneID_BV898_10208	IR	NT	436.306	3010.07	1723.19	-2.78623	0.385892	-7.22025	5.18928e-13	1.45918e-11	NA	28211|Alphaproteobacteria	SnoaL-like domain	-	NotTardiSpe	NA	NA	NA	BV898_10208|hypothetical-protein|MTYJ01000086.1|OQV15619.1	NA	NA	-
Hexe_geneID_BV898_12632	IR	NT	49.5257	306.107	177.816	-2.62479	0.363718	-7.21657	5.33151e-13	1.49647e-11	NA	NA	NA	NA	NotTardiSpe	WFDC2|WAP-four-disulfide-core-domain-protein-2-precursor|NC_060944.1|NP_6094.3	C08G9.2|Uncharacterized-protein|CELE_C08G9.2|NC_003282.8|NP_501249.1	Ppn|papilinG|Dmel_CG33103|NT_033777.3|NP_1163761.1	BV898_12632|hypothetical-protein|MTYJ01000130.1|OQV13090.1	LOC129597119|perlwapin-like|NW_026570320.1|XP_55350538.1	RvY_13138|hypothetical-protein|BDGG01000008.1|GAV02595.1	NA
Hexe_geneID_BV898_01814	IR	NT	525.832	1887.74	1206.79	-1.84273	0.255414	-7.21471	5.40505e-13	1.51439e-11	NA	33208|Metazoa	GMC oxidoreductase	GMC_oxred_C,GMC_oxred_N	NotTardiSpe	CHDH|choline-dehydrogenase,-mitochondrial|NC_060927.1|NP_60867.2	chdh-1|choline-dehydrogenase|CELE_C34C6.4|NC_003280.10|NP_495846.1	CG9518|uncharacterized-proteinA|Dmel_CG9518|NC_004354.4|NP_572979.1	BV898_01814|Glucose-dehydrogenase-(FAD,quinone)|MTYJ01000007.1|OQV24273.1	LOC129588060|L-sorbose-1-dehydrogenase-like|NW_026570248.1|XP_55338063.1	RvY_05365|hypothetical-protein|BDGG01000002.1|GAU93420.1	ko00000,ko01000
Hexe_geneID_BV898_03649	IR	NT	646.537	208.354	427.446	1.6332	0.226422	7.21307	5.4705e-13	1.52997e-11	NA	NA	NA	NA	NotTardiSpe	METTL25|probable-methyltransferase-like-protein-25-2|NC_060936.1|NP_1306604.1	F25H2.12|Methyltranfer_dom-domain-containing-protein|CELE_F25H2.12|NC_003279.8|NP_871828.1	CG33964|uncharacterized-protein|Dmel_CG33964|NT_033778.4|NP_1033941.1	BV898_03649|putative-Methyltransferase-like-protein-25|MTYJ01000017.1|OQV22476.1	LOC129601174|probable-methyltransferase-like-protein-25|NW_026570437.1|XP_55355888.1	RvY_08876-1|hypothetical-protein|BDGG01000004.1|GAU97605.1	NA
Hexe_geneID_BV898_12388	IR	NT	3181.68	1489.05	2335.37	1.09588	0.151955	7.21187	5.51875e-13	1.5407e-11	NA	NA	NA	NA	NotTardiSpe	TRPA1|transient-receptor-potential-cation-channel-subfamily-A-member-1|NC_060932.1|NP_15628.2	trpa-1|Transient-receptor-potential-cation-channel-subfamily-A-member-1-homolog|CELE_C29E6.2|NC_003282.8|NP_502249.3	TrpA1|transient-receptor-potential-cation-channel-A1I|Dmel_CG5751|NT_037436.4|NP_648263.5	BV898_12388|Transient-receptor-potential-cation-channel-subfamily-A-member-1|MTYJ01000125.1|OQV13353.1	LOC129593664|transient-receptor-potential-cation-channel-subfamily-A-member-1-like|NW_026570283.1|XP_55346071.1	RvY_02543|hypothetical-protein|BDGG01000001.1|GAU90071.1	NA
Hexe_geneID_BV898_07964	IR	NT	8966.96	3401.7	6184.33	1.3983	0.193911	7.21105	5.55236e-13	1.54731e-11	CHMP4B	33208|Metazoa	maintenance of lens transparency	Snf7	NotTardiSpe	CHMP4B|charged-multivesicular-body-protein-4b|NC_060944.1|NP_789782.1	vps-32.1|uncharacterized-protein|CELE_C56C10.3|NC_003280.10|NP_1370608.1	shrb|shrub|Dmel_CG8055|NT_033778.4|NP_610462.3	BV898_07964|putative-Charged-multivesicular-body-protein-4b|MTYJ01000054.1|OQV18023.1	LOC129591910|charged-multivesicular-body-protein-4b-like|NW_026570269.1|XP_55343760.1	RvY_14805|hypothetical-protein|BDGG01000011.1|GAV04537.1	ko00000,ko00001,ko00002,ko04131,ko04147
Hexe_geneID_BV898_12775	IR	NT	827.852	337.864	582.858	1.29091	0.179103	7.20767	5.69164e-13	1.58329e-11	ERCC4	33208|Metazoa	regulation of double-stranded telomeric DNA binding	ERCC4	NotTardiSpe	ERCC4|DNA-repair-endonuclease-XPF|NC_060940.1|NP_5227.1	xpf-1|ERCC4-domain-containing-protein|CELE_C47D12.8|NC_003280.10|NP_496498.1	mei-9|meiotic-9A|Dmel_CG3697|NC_004354.4|NP_525068.1	BV898_12775|DNA-repair-endonuclease-XPF|MTYJ01000133.1|OQV12940.1	LOC129581654|DNA-repair-endonuclease-XPF-like|NW_026570226.1|XP_55328832.1	RvY_09847|hypothetical-protein|BDGG01000005.1|GAU98739.1	ko00000,ko00001,ko01000,ko03032,ko03400
Hexe_geneID_BV898_10432	IR	NT	327.032	907.162	617.097	-1.47362	0.204786	-7.1959	6.20485e-13	1.72298e-11	NA	33208|Metazoa	gamma-glutamyltransferase activity. It is involved in the biological process described with glutathione metabolic process	G_glu_transpept	NotTardiSpe	GGT1|glutathione-hydrolase-1-proenzyme-precursor|NC_060946.1|NP_38347.2	C53D5.5|Uncharacterized-protein|CELE_C53D5.5|NC_003279.8|NP_1364826.1	CG4829|uncharacterized-proteinD|Dmel_CG4829|NC_004354.4|NP_1097004.1	BV898_10432|Gamma-glutamyltranspeptidase-1|MTYJ01000089.1|OQV15424.1	LOC129586966|scoloptoxin-SSD14-like-X2|NW_026570242.1|XP_55336503.1	RvY_12507|hypothetical-protein|BDGG01000007.1|GAV01866.1	ko00000,ko00001,ko01000,ko01002,ko04090
Hexe_geneID_BV898_01872	IR	NT	1826.5	723.977	1275.24	1.33489	0.185588	7.19277	6.34889e-13	1.75984e-11	NA	33208|Metazoa	Runt domain	Runt	NotTardiSpe	RUNX1|runt-related-transcription-factor-1-X5|NC_060945.1|XP_54180878.1	rnt-1|Runt-related-transcription-factor-rnt-1|CELE_B0414.2|NC_003279.8|NP_1370335.1	lz|lozengeB|Dmel_CG1689|NC_004354.4|NP_1096919.1	BV898_01872|putative-Protein-lozenge|MTYJ01000007.1|OQV24333.1	LOC129588072|uncharacterized-protein-LOC129588072-X2|NW_026570248.1|XP_55338084.1	RvY_05433|hypothetical-protein|BDGG01000002.1|GAU93502.1	ko00000,ko03000
Hexe_geneID_BV898_15477	IR	NT	2870.73	1024.46	1947.6	1.48653	0.20674	7.1903	6.46505e-13	1.78886e-11	PSMB1	33208|Metazoa	threonine-type endopeptidase activity	Proteasome	NotTardiSpe	PSMB1|proteasome-subunit-beta-type-1|NC_060930.1|NP_2784.1	pbs-6|Proteasome-subunit-beta-type-1|CELE_C02F5.9|NC_003281.10|NP_498806.1	Prosbeta6|proteasome-beta6-subunit|Dmel_CG4097|NT_037436.4|NP_524115.1	BV898_15477|Proteasome-subunit-beta-type-1-B|MTYJ01000210.1|OWA50976.1	LOC129582588|proteasome-subunit-beta-type-1-B-like|NW_026570228.1|XP_55330101.1	RvY_13501|hypothetical-protein|BDGG01000009.1|GAV03010.1	ko00000,ko00001,ko00002,ko01000,ko01002,ko03051
Hexe_geneID_BV898_17412	IR	NT	2104.46	821.48	1462.97	1.35706	0.188771	7.18895	6.52933e-13	1.80344e-11	UBE2J2	33208|Metazoa	Belongs to the ubiquitin-conjugating enzyme family	UQ_con	NotTardiSpe	UBE2J2|ubiquitin-conjugating-enzyme-E2-J2-X2|NC_060925.1|XP_54190189.1	ubc-26|UBC-core-domain-containing-protein|CELE_Y110A2AM.3|NC_003280.10|NP_1348718.1	CG5823|uncharacterized-proteinA|Dmel_CG5823|NT_033777.3|NP_650631.1	BV898_17412|Ubiquitin-conjugating-enzyme-E2-J2|MTYJ01000295.1|OWA52974.1	LOC129586235|ubiquitin-conjugating-enzyme-E2-J2-like|NW_026570240.1|XP_55335297.1	RvY_08947|hypothetical-protein|BDGG01000004.1|GAU97696.1	ko00000,ko00001,ko01000,ko04121
Hexe_geneID_BV898_08671	IR	NT	525.33	186.965	356.147	1.48842	0.20707	7.18797	6.57601e-13	1.81312e-11	NA	NA	NA	NA	TardiSpe	NA	NA	NA	BV898_08671|hypothetical-protein|MTYJ01000063.1|OQV17273.1	LOC129580642|uncharacterized-protein-LOC129580642|NW_026570224.1|XP_55327232.1	RvY_07231|hypothetical-protein|BDGG01000003.1|GAU95646.1	NA
Hexe_geneID_BV898_11069	IR	NT	9142.61	1474.08	5308.35	2.63292	0.36667	7.18063	6.93924e-13	1.90989e-11	NA	NA	NA	NA	NotTardiSpe	NA	NA	aos|argos|Dmel_CG4531|NT_037436.4|NP_524107.2	BV898_11069|putative-Protein-giant-lens|MTYJ01000100.1|OQV14694.1	LOC129593937|protein-giant-lens-like|NW_026570284.1|XP_55346426.1	RvY_17449|hypothetical-protein|BDGG01000015.1|GAV07634.1	NA
Hexe_geneID_BV898_05093	IR	NT	114.027	399.765	256.896	-1.80054	0.250894	-7.17651	7.15141e-13	1.96481e-11	HPRT1	33208|Metazoa	phosphoribosyltransferase	Pribosyltran	NotTardiSpe	HPRT1|hypoxanthine-guanine-phosphoribosyltransferase|NC_060947.1|NP_185.1	hprt-1|Hypoxanthine-phosphoribosyltransferase|CELE_Y105E8B.5|NC_003279.8|NP_493545.1	NA	BV898_05093|putative-Hypoxanthine-guanine-phosphoribosyltransferase|MTYJ01000026.1|OQV21020.1	LOC129584609|hypoxanthine-guanine-phosphoribosyltransferase-like-X1|NW_026570234.1|XP_55332817.1	RvY_08158|hypothetical-protein|BDGG01000003.1|GAU96766.1	ko00000,ko00001,ko01000
Hexe_geneID_BV898_07595	IR	NT	14660.7	5283.09	9971.89	1.47243	0.205202	7.17553	7.20257e-13	1.97538e-11	NA	NA	NA	NA	NotTardiSpe	INTS3|integrator-complex-subunit-3|NC_060925.1|NP_75391.3	ints-3|SOSS-complex-subunit-A-homolog|CELE_Y92H12A.4|NC_003279.8|NP_1293423.1	IntS3|integrator-3|Dmel_CG17665|NT_033778.4|NP_1036437.1	BV898_07595|Integrator-complex-subunit-3|MTYJ01000050.1|OQV18391.1	LOC129597577|integrator-complex-subunit-3-like-X3|NW_026570327.1|XP_55351164.1	RvY_13303|hypothetical-protein|BDGG01000008.1|GAV02779.1	NA
Hexe_geneID_BV898_07523	IR	NT	96.0996	323.038	209.569	-1.74376	0.243034	-7.17496	7.23284e-13	1.9802e-11	NA	NA	NA	NA	NotTardiSpe	TLR9|toll-like-receptor-9-precursor|NC_060927.1|NP_59138.1	lron-15|eLRR-(extracellular-Leucine-Rich-Repeat)-ONly|CELE_C56E6.6|NC_003280.10|NP_495322.3	CG42346|uncharacterized-proteinC|Dmel_CG42346|NC_004354.4|NP_1036306.3	BV898_07523|hypothetical-protein|MTYJ01000050.1|OQV18319.1	LOC129600555|toll-like-receptor-3|NW_026570224.1|XP_55355089.1	RvY_07523|hypothetical-protein|BDGG01000003.1|GAU96017.1	NA
Hexe_geneID_BV898_03477	IR	NT	1848.14	3916.9	2882.52	-1.08426	0.151256	-7.16837	7.58987e-13	2.07301e-11	NA	NA	NA	NA	NotTardiSpe	HMGB4|high-mobility-group-protein-B4-2|NC_060925.1|NP_1339913.1	hmg-5|HMG-box-containing-protein-5|CELE_F45E4.9|NC_003282.8|NP_501245.1	Dsp1|dorsal-switch-protein-1B|Dmel_CG12223|NC_004354.4|NP_727961.1	BV898_03477|hypothetical-protein|MTYJ01000016.1|OQV22652.1	LOC129586037|uncharacterized-protein-LOC129586037-X2|NW_026570222.1|XP_55335004.1	RvY_14926|hypothetical-protein|BDGG01000011.1|GAV04676.1	NA
Hexe_geneID_BV898_00030	IR	NT	2553.34	5559.78	4056.56	-1.12302	0.156667	-7.16821	7.59848e-13	2.07301e-11	NA	33208|Metazoa	protein binding	PDZ	NotTardiSpe	MPDZ|multiple-PDZ-domain-protein-X1|NC_060933.1|XP_54220082.1	mpz-1|Multiple-PDZ-domain-protein|CELE_C52A11.4|NC_003280.10|NP_1076626.2	Patj|patjB|Dmel_CG12021|NT_037436.4|NP_728674.1	BV898_00030|Multiple-PDZ-domain-protein|MTYJ01000001.1|OQV25883.1	LOC129584445|multiple-PDZ-domain-protein-like-X2|NW_026570233.1|XP_55332581.1	RvY_06126|hypothetical-protein|BDGG01000002.1|GAU94334.1	ko00000,ko00001
Hexe_geneID_BV898_08823	IR	NT	608.782	243.755	426.269	1.32099	0.184407	7.16346	7.86687e-13	2.14248e-11	POMT2	33208|Metazoa	Mannosyltransferase activity. It is involved in the biological process described with protein O-linked glycosylation	MIR,PMT,PMT_4TMC	NotTardiSpe	POMT2|protein-O-mannosyl-transferase-2|NC_060938.1|NP_37514.2	R12E2.13|Uncharacterized-protein|CELE_R12E2.13|NC_003279.8|NP_491320.1	tw|twistedA|Dmel_CG12311|NC_004354.4|NP_569858.1	BV898_08823|Protein-O-mannosyl-transferase-2|MTYJ01000066.1|OQV17106.1	LOC129593833|protein-O-mannosyl-transferase-2-like|NW_026570284.1|XP_55346284.1	RvY_08523|hypothetical-protein|BDGG01000004.1|GAU97180.1	ko00000,ko00001,ko01000,ko01003
Hexe_geneID_BV898_06496	IR	NT	373.676	109.799	241.737	1.76853	0.247015	7.1596	8.09136e-13	2.19978e-11	NA	4751|Fungi	Domain of unknown function DUF4419	DUF4419	NotTardiSpe	NA	gcy-13|Receptor-type-guanylate-cyclase-gcy-13|CELE_F23H12.6|NC_003283.11|NP_506097.3	CG31183|uncharacterized-proteinA|Dmel_CG31183|NT_033777.3|NP_650505.2	BV898_06496|hypothetical-protein|MTYJ01000038.1|OQV19508.1	LOC129602361|atrial-natriuretic-peptide-receptor-1-like|NW_026570635.1|XP_55357331.1	RvY_03796|hypothetical-protein|BDGG01000002.1|GAU91568.1	-
Hexe_geneID_BV898_01446	IR	NT	12770.1	5418.58	9094.32	1.23683	0.172968	7.15065	8.63688e-13	2.34399e-11	TXNRD1	33208|Metazoa	selenate reductase activity	Glutaredoxin,Pyr_redox_2,Pyr_redox_dim	NotTardiSpe	TXNRD1|thioredoxin-reductase-1,-cytoplasmic-5|NC_060936.1|NP_1087240.1	trxr-1|Thioredoxin-reductase-1|CELE_C06G3.7|NC_003282.8|NP_1294239.1	Trxr-1|thioredoxin-reductase-1A|Dmel_CG2151|NC_004354.4|NP_511082.2	BV898_01446|Thioredoxin-reductase-1,-cytoplasmic|MTYJ01000005.1|OQV24858.1	LOC129599864|thioredoxin-reductase-1,-cytoplasmic-like-X1|NW_026570376.1|XP_55354179.1	RvY_16909-1|hypothetical-protein|BDGG01000014.1|GAV07013.1	ko00000,ko00001,ko01000
Hexe_geneID_BV898_02346	IR	NT	362.098	1748.66	1055.38	-2.27204	0.317808	-7.1491	8.73517e-13	2.36655e-11	NA	NA	NA	NA	NotTardiSpe	GLI3|transcriptional-activator-GLI3-X1|NC_060931.1|XP_54213892.1	tra-1|Sex-determining-transformer-protein-1|CELE_Y47D3A.6|NC_003281.10|NP_1022880.2	ci|cubitus-interruptusB|Dmel_CG2125|NC_004353.4|NP_1245402.1	BV898_02346|Transcriptional-activator-GLI3|MTYJ01000010.1|OQV23599.1	LOC129587897|transcriptional-activator-GLI3-like|NW_026570247.1|XP_55337818.1	RvY_01404-2|hypothetical-protein|BDGG01000001.1|GAU88767.1	NA
Hexe_geneID_BV898_16463	IR	NT	806.927	310.427	558.677	1.37799	0.192776	7.14814	8.79634e-13	2.37898e-11	BLOC1S1	33208|Metazoa	GCN5-like protein 1 GCN5L1	GCN5L1	NotTardiSpe	BLOC1S1|biogenesis-of-lysosome-related-organelles-complex-1-subunit-1|NC_060936.1|NP_1478.2	blos-1|Biogenesis-of-lysosome-related-organelles-complex-1-subunit-1|CELE_T20G5.10|NC_003281.10|NP_499262.2	Blos1|biogenesis-of-lysosome-related-organelles-complex-1,-subunit-1|Dmel_CG30077|NT_033778.4|NP_725401.2	BV898_16463|putative-Biogenesis-of-lysosome-related-organelles-complex-1-subunit-1|MTYJ01000247.1|OWA52007.1	LOC129594382|biogenesis-of-lysosome-related-organelles-complex-1-subunit-1-like|NW_026570223.1|XP_55347038.1	RvY_03208|hypothetical-protein|BDGG01000001.1|GAU90848.1	ko00000,ko04131
Hexe_geneID_BV898_18555	IR	NT	85.0561	373.478	229.267	-2.1292	0.297903	-7.14729	8.85049e-13	2.38948e-11	NA	NA	NA	NA	NotTardiSpe	AXDND1|axonemal-dynein-light-chain-domain-containing-protein-1-X13|NC_060925.1|XP_54190250.1	NA	NA	BV898_18555|hypothetical-protein|MTYJ01000374.1|OWA54139.1	LOC129590066|uncharacterized-protein-LOC129590066-X1|NW_026570259.1|XP_55341018.1	RvY_03536-1|hypothetical-protein|BDGG01000002.1|GAU91239.1	NA
Hexe_geneID_BV898_15991	IR	NT	2196.98	805.146	1501.06	1.44822	0.202829	7.14013	9.32414e-13	2.513e-11	DERL1	33208|Metazoa	Functional component of endoplasmic reticulum-associated degradation ERAD for misfolded lumenal proteins. May act by forming a channel that allows the retrotranslocation of misfolded proteins into the cytosol where they are ubiquitinated and degraded by the proteasome	DER1	NotTardiSpe	DERL1|derlin-1-a|NC_060932.1|NP_77271.1	cup-2|Derlin-1|CELE_F25D7.1|NC_003279.8|NP_492721.1	Der-1|Derlin-1A|Dmel_CG10908|NT_033779.5|NP_608632.1	BV898_15991|Derlin-1|MTYJ01000230.1|OWA51512.1	LOC129593066|derlin-1-like|NW_026570279.1|XP_55345227.1	RvY_07800|hypothetical-protein|BDGG01000003.1|GAU96340.1	ko00000,ko00001,ko00002
Hexe_geneID_BV898_04420	IR	NT	340.431	31.4575	185.944	3.42939	0.48059	7.13579	9.62324e-13	2.58913e-11	NA	NA	NA	NA	NotTardiSpe	ASTL|astacin-like-metalloendopeptidase-precursor|NC_060926.1|NP_1002036.3	nas-13|Zinc-metalloproteinase-nas-13|CELE_F39D8.4|NC_003284.9|NP_510549.3	CG6974|uncharacterized-protein|Dmel_CG6974|NT_033777.3|NP_650414.1	BV898_04420|hypothetical-protein|MTYJ01000022.1|OQV21518.1	LOC129585920|embryonic-protein-UVS.2-like|NW_026570238.1|XP_55334815.1	RvY_00919-1|hypothetical-protein|BDGG01000001.1|GAU88173.1	NA
Hexe_geneID_BV898_11779	IR	NT	797.281	2349.03	1573.16	-1.5609	0.218808	-7.13367	9.77274e-13	2.62482e-11	NA	NA	NA	NA	NotTardiSpe	NA	F40F8.5|Uncharacterized-protein|CELE_F40F8.5|NC_003280.10|NP_1254285.1	CG12204|uncharacterized-protein|Dmel_CG12204|NC_004354.4|NP_573386.2	BV898_11779|hypothetical-protein|MTYJ01000112.1|OQV14008.1	LOC129595176|mucin-2-like|NW_026570223.1|XP_55348075.1	RvY_03239|hypothetical-protein|BDGG01000001.1|GAU90881.1	NA
Hexe_geneID_BV898_12438	IR	NT	1769.79	600.574	1185.18	1.55883	0.218538	7.13298	9.82191e-13	2.63349e-11	NA	NA	NA	NA	NotTardiSpe	INPP4A|inositol-polyphosphate-4-phosphatase-type-I-A-X31|NC_060926.1|XP_54197846.1	R01H10.7|Uncharacterized-protein|CELE_R01H10.7|NC_003281.10|NP_1366686.1	CG42271|uncharacterized-proteinC|Dmel_CG42271|NC_004354.4|NP_996434.2	BV898_12438|putative-Type-I-inositol-3,4-bisphosphate-4-phosphatase|MTYJ01000126.1|OQV13327.1	LOC129589501|uncharacterized-protein-LOC129589501-X2|NW_026570222.1|XP_55340266.1	RvY_09605-1|hypothetical-protein|BDGG01000004.1|GAU98462.1	NA
Hexe_geneID_BV898_06306	IR	NT	604.889	1310.33	957.609	-1.11581	0.156604	-7.125	1.04083e-12	2.78592e-11	maa	976|Bacteroidetes	Maltose acetyltransferase	Hexapep,Hexapep_2,Mac	NotTardiSpe	NA	dnc-5|DyNactin-Complex-component|CELE_Y71F9AL.14|NC_003279.8|NP_1380049.1	NA	BV898_06306|putative-maltose-O-acetyltransferase|MTYJ01000036.1|OQV19767.1	LOC129594932|dynactin-subunit-5-like|NW_026570223.1|XP_55347775.1	RvY_02198-1|hypothetical-protein|BDGG01000001.1|GAU89678.1	ko00000,ko01000
Hexe_geneID_BV898_05695	IR	NT	1827.99	627.208	1227.6	1.54268	0.216865	7.11355	1.13094e-12	3.02192e-11	RIOK1	33208|Metazoa	Belongs to the protein kinase superfamily. RIO-type Ser Thr kinase family	RIO1	NotTardiSpe	RIOK1|serine/threonine-protein-kinase-RIO1-3|NC_060930.1|NP_1335123.1	riok-1|Serine-threonine-protein-kinase-RIO1|CELE_M01B12.5|NC_003279.8|NP_1021570.2	RIOK1|RIO-kinase-1B|Dmel_CG11660|NT_037436.4|NP_729730.1	BV898_05695|Serine/threonine-protein-kinase-RIO1|MTYJ01000031.1|OQV20409.1	LOC129585072|serine-threonine-protein-kinase-RIO1-like|NW_026570235.1|XP_55333565.1	RvY_10390|hypothetical-protein|BDGG01000005.1|GAU99374.1	ko00000,ko00001,ko01000,ko01001,ko03009
Hexe_geneID_BV898_12594	IR	NT	1076.46	310.064	693.262	1.7942	0.252406	7.1084	1.17392e-12	3.13139e-11	DROSHA	33208|Metazoa	Ribonuclease III family	Ribonucleas_3_3,Ribonuclease_3,dsrm	NotTardiSpe	DROSHA|ribonuclease-3-1|NC_060929.1|NP_37367.3	drsh-1|Ribonuclease-3|CELE_F26E4.10|NC_003279.8|NP_1122460.2	drosha|drosha|Dmel_CG8730|NT_033778.4|NP_477436.1	BV898_12594|Ribonuclease-3|MTYJ01000129.1|OQV13164.1	LOC129581541|ribonuclease-3-like-X1|NW_026570226.1|XP_55328649.1	RvY_10050-1|hypothetical-protein|BDGG01000005.1|GAU98985.1	ko00000,ko00001,ko01000,ko03009,ko03019,ko03036
Hexe_geneID_BV898_07261	IR	NT	2680.27	1256.02	1968.14	1.09377	0.15393	7.10564	1.19767e-12	3.18929e-11	NA	NA	NA	NA	NotTardiSpe	NA	NA	Ir85a|ionotropic-receptor-85a|Dmel_CG11775|NT_033777.3|NP_649833.1	BV898_07261|hypothetical-protein|MTYJ01000047.1|OQV18632.1	LOC129595581|uncharacterized-protein-LOC129595581|NW_026570300.1|XP_55348605.1	RvY_10149|hypothetical-protein|BDGG01000005.1|GAU99105.1	NA
Hexe_geneID_BV898_10492	IR	NT	203.034	601.92	402.477	-1.56761	0.22071	-7.1026	1.22432e-12	3.25469e-11	NA	NA	NA	NA	TardiSpe	NA	NA	NA	BV898_10492|hypothetical-protein|MTYJ01000091.1|OQV15257.1	NA	NA	NA
Hexe_geneID_BV898_09162	IR	NT	164.433	629.514	396.974	-1.93413	0.272377	-7.10092	1.23926e-12	3.28878e-11	DHRS11	33208|Metazoa	Belongs to the short-chain dehydrogenases reductases SDR family	adh_short	NotTardiSpe	DHRS11|dehydrogenase/reductase-SDR-family-member-11-precursor|NC_060941.1|NP_77284.2	dhs-13|DeHydrogenases,-Short-chain|CELE_F36H9.3|NC_003283.11|NP_503501.1	CG3301|uncharacterized-proteinB|Dmel_CG3301|NT_033777.3|NP_732612.1	BV898_09162|Dehydrogenase/reductase-SDR-family-member-11|MTYJ01000070.1|OQV16808.1	LOC129590626|dehydrogenase-reductase-SDR-family-member-11-like|NW_026570261.1|XP_55341922.1	RvY_00846|hypothetical-protein|BDGG01000001.1|GAU88085.1	ko00000,ko00001,ko01000
Hexe_geneID_BV898_08899	IR	NT	2413.58	1149.41	1781.5	1.06991	0.150718	7.09877	1.25876e-12	3.33486e-11	NA	33208|Metazoa	secondary active sulfate transmembrane transporter activity	STAS,Sulfate_transp	NotTardiSpe	SLC26A6|solute-carrier-family-26-member-6-4|NC_060927.1|NP_1035544.1	sulp-5|STAS-domain-containing-protein|CELE_K12G11.2|NC_003283.11|NP_505990.3	Prestin|prestin|Dmel_CG5485|NT_037436.4|NP_649024.1	BV898_08899|Sulfate-transporter|MTYJ01000067.1|OQV17037.1	LOC129586740|solute-carrier-family-26-member-6-like|NW_026570222.1|XP_55336088.1	RvY_18577|hypothetical-protein|BDGG01000019.1|GAV08961.1	ko00000,ko02000
Hexe_geneID_BV898_14063	IR	NT	117.478	7.49698	62.4873	3.96451	0.55866	7.09647	1.27985e-12	3.38496e-11	WDR16	33208|Metazoa	Cilia and flagella associated protein 52	WD40	NotTardiSpe	CFAP52|cilia--and-flagella-associated-protein-52-X4|NC_060941.1|XP_54171149.1	wdr-5.2|WD-repeat-containing-protein-wdr-5.2|CELE_K04G11.4|NC_003284.9|NP_510394.1	CG10064|uncharacterized-protein|Dmel_CG10064|NT_037436.4|NP_648065.1	BV898_14063|Cilia--and-flagella-associated-protein-52|MTYJ01000165.1|OQV11641.1	LOC129586910|cilia--and-flagella-associated-protein-52-like|NW_026570242.1|XP_55336385.1	RvY_01758-2|hypothetical-protein|BDGG01000001.1|GAU89178.1	-
Hexe_geneID_BV898_07016	IR	NT	520.388	1672.83	1096.61	-1.6829	0.23734	-7.09066	1.3347e-12	3.52405e-11	NA	33208|Metazoa	Complement Clr-like EGF-like	CUB,EGF_3,EGF_CA,FXa_inhibition,HYR,SEA,Sushi,cEGF,hEGF	NotTardiSpe	FBLN1|fibulin-1-C-precursor|NC_060946.1|NP_1987.3	fbl-1|Fibulin-1|CELE_F56H11.1|NC_003282.8|NP_1023236.1	CG31999|uncharacterized-proteinA|Dmel_CG31999|NC_004353.4|NP_726551.2	BV898_07016|Fibulin-1|MTYJ01000044.1|OQV18960.1	LOC129599189|fibulin-1-like|NW_026570360.1|XP_55353316.1	RvY_05620|hypothetical-protein|BDGG01000002.1|GAU93726.1	ko00000,ko04147
Hexe_geneID_BV898_03642	IR	NT	7486.23	2990.45	5238.34	1.32393	0.186794	7.08765	1.36411e-12	3.59561e-11	NUCB2	33208|Metazoa	Calcium ion binding	EF-hand_7	NotTardiSpe	NUCB2|nucleobindin-2-X4|NC_060935.1|XP_54224884.1	nucb-1|NUCleoBindin-homolog|CELE_F44A6.1|NC_003284.9|NP_741885.1	NUCB1|nucleobindin-1|Dmel_CG32190|NT_037436.4|NP_649008.2	BV898_03642|Nucleobindin-2|MTYJ01000017.1|OQV22469.1	LOC129586258|nucleobindin-2-like|NW_026570240.1|XP_55335346.1	RvY_09073|hypothetical-protein|BDGG01000004.1|GAU97844.1	ko00000,ko04131
Hexe_geneID_BV898_05664	IR	NT	757.203	286.938	522.071	1.39992	0.197577	7.08544	1.38605e-12	3.64727e-11	PSMD10	33208|Metazoa	26S proteasome non-ATPase regulatory subunit 10	Ank_2,Ank_4,Ank_5	NotTardiSpe	PSMD10|26S-proteasome-non-ATPase-regulatory-subunit-10-1|NC_060947.1|NP_2805.1	F40G9.17|Ankyrin_rpt-contain_dom-domain-containing-protein|CELE_F40G9.17|NC_003281.10|NP_1379947.1	Ank2|ankyrin-2N|Dmel_CG42734|NT_037436.4|NP_1097533.1	BV898_05664|putative-26S-proteasome-non-ATPase-regulatory-subunit-10|MTYJ01000031.1|OQV20377.1	LOC129584963|26S-proteasome-non-ATPase-regulatory-subunit-10-like|NW_026570235.1|XP_55333391.1	RvY_10354|hypothetical-protein|BDGG01000005.1|GAU99334.1	ko00000,ko03051
Hexe_geneID_BV898_02093	IR	NT	176.36	23.0828	99.7212	2.92591	0.413062	7.08348	1.40581e-12	3.69305e-11	NA	NA	NA	NA	NotTardiSpe	NA	NA	NA	BV898_02093|hypothetical-protein|MTYJ01000008.1|OQV24143.1	NA	NA	NA
Hexe_geneID_BV898_03667	IR	NT	143.213	531.647	337.43	-1.89025	0.266868	-7.08309	1.40976e-12	3.69718e-11	NA	NA	NA	NA	TardiSpe	NA	NA	NA	BV898_03667|hypothetical-protein|MTYJ01000017.1|OQV22492.1	LOC129586327|cGMP-inhibited-3,5-cyclic-phosphodiesterase-3A-like-X1|NW_026570240.1|XP_55335466.1	RvY_08905-1|hypothetical-protein|BDGG01000004.1|GAU97642.1	NA
Hexe_geneID_BV898_04756	IR	NT	11108.8	2277.69	6693.26	2.28596	0.32279	7.0819	1.42192e-12	3.72279e-11	NA	NA	NA	NA	NotTardiSpe	NA	NA	NA	BV898_04756|hypothetical-protein|MTYJ01000024.1|OQV21270.1	LOC129583715|uncharacterized-protein-LOC129583715|NW_026570231.1|XP_55331622.1	RvY_00337|hypothetical-protein|BDGG01000001.1|GAU87505.1	NA
Hexe_geneID_BV898_13906	IR	NT	9.72648	119.887	64.8067	-3.60961	0.509909	-7.07892	1.45277e-12	3.7972e-11	NA	NA	NA	NA	NotTardiSpe	FLT3|receptor-type-tyrosine-protein-kinase-FLT3-X3|NC_060937.1|XP_54230291.1	kin-16|Receptor-like-tyrosine-protein-kinase-kin-16|CELE_M176.7|NC_003280.10|NP_496017.1	htl|heartlessC|Dmel_CG7223|NT_033777.3|NP_732287.1	BV898_13906|Vascular-endothelial-growth-factor-receptor-1|MTYJ01000161.1|OQV11781.1	LOC129581635|fibroblast-growth-factor-receptor-3-like|NW_026570226.1|XP_55328805.1	RvY_06820|hypothetical-protein|BDGG01000003.1|GAU95145.1	NA
Hexe_geneID_BV898_11368	IR	NT	325.416	81.0355	203.226	2.00221	0.283433	7.06412	1.61634e-12	4.21765e-11	NA	NA	NA	NA	NotTardiSpe	GPR84|G-protein-coupled-receptor-84-X1|NC_060936.1|XP_54228283.1	octr-1|G_PROTEIN_RECEP_F1_2-domain-containing-protein|CELE_F14D12.6|NC_003284.9|NP_1024569.1	moody|moodyA|Dmel_CG4322|NC_004354.4|NP_569970.2	BV898_11368|hypothetical-protein|MTYJ01000105.1|OQV14390.1	LOC129588998|protein-trapped-in-endoderm-1-like|NW_026570253.1|XP_55339420.1	RvY_09276-2|hypothetical-protein|BDGG01000004.1|GAU98082.1	NA
Hexe_geneID_BV898_03464	IR	NT	65870.3	25633.2	45751.8	1.36161	0.192791	7.06259	1.63422e-12	4.25718e-11	NA	NA	NA	NA	NotTardiSpe	NA	NA	NA	BV898_03464|hypothetical-protein|MTYJ01000016.1|OQV22639.1	LOC129590352|uncharacterized-protein-LOC129590352|NW_026570260.1|XP_55341507.1	RvY_14843|hypothetical-protein|BDGG01000011.1|GAV04579.1	NA
Hexe_geneID_BV898_13420	IR	NT	2694.19	1218.24	1956.22	1.14534	0.162224	7.06024	1.66213e-12	4.32266e-11	ADRM1	33208|Metazoa	endopeptidase activator activity	Proteasom_Rpn13,RPN13_C	NotTardiSpe	ADRM1|proteasomal-ubiquitin-receptor-ADRM1-X1|NC_060944.1|XP_54178848.1	rpn-13|Proteasomal-ubiquitin-receptor-ADRM1-homolog|CELE_C56G2.7|NC_003281.10|NP_498387.2	Rpn13|regulatory-particle-non-ATPase-13B|Dmel_CG13349|NT_033778.4|NP_725346.1	BV898_13420|Proteasomal-ubiquitin-receptor-ADRM1|MTYJ01000148.1|OQV12308.1	LOC129590248|proteasomal-ubiquitin-receptor-ADRM1-like|NW_026570259.1|XP_55341352.1	RvY_15165-2|hypothetical-protein|BDGG01000011.1|GAV04968.1	ko00000,ko00001,ko00002,ko03051,ko04131
Hexe_geneID_BV898_19251	IR	NT	1721.03	739.331	1230.18	1.21832	0.172568	7.05994	1.6658e-12	4.32496e-11	CANT1	33208|Metazoa	Calcium ion binding	Apyrase	NotTardiSpe	CANT1|soluble-calcium-activated-nucleotidase-1-X1|NC_060941.1|XP_54170967.1	apy-1|Apyrase-apy-1|CELE_F08C6.6|NC_003284.9|NP_509283.1	CG5276|uncharacterized-proteinA|Dmel_CG5276|NT_033777.3|NP_650074.1	BV898_19251|Soluble-calcium-activated-nucleotidase-1|MTYJ01000472.1|OWA54858.1	LOC129582017|soluble-calcium-activated-nucleotidase-1-like|NW_026570226.1|XP_55329360.1	RvY_12922|hypothetical-protein|BDGG01000008.1|GAV02339.1	ko00000,ko00001,ko01000
Hexe_geneID_BV898_05734	IR	NT	294.388	19.207	156.798	3.94009	0.558908	7.04962	1.7941e-12	4.65033e-11	NA	NA	NA	NA	NotTardiSpe	KLHL23|kelch-like-protein-23|NC_060926.1|NP_653312.2	spop-1|BTB-and-MATH-domain-containing-protein-43|CELE_T16H12.5|NC_003281.10|NP_1022765.1	rdx|roadkillA|Dmel_CG12537|NT_033777.3|NP_731876.2	BV898_05734|hypothetical-protein|MTYJ01000032.1|OQV20176.1	LOC129582014|uncharacterized-protein-LOC129582014-X1|NW_026570226.1|XP_55329356.1	RvY_12950|hypothetical-protein|BDGG01000008.1|GAV02374.1	NA
Hexe_geneID_BV898_03664	IR	NT	134.426	452.752	293.589	-1.75355	0.248863	-7.04623	1.83827e-12	4.7569e-11	NA	NA	NA	NA	NotTardiSpe	RAPSN|43-kDa-receptor-associated-protein-of-the-synapse-1|NC_060935.1|NP_5046.2	rpy-1|43-kDa-receptor-associated-protein-of-the-synapse-homolog|CELE_C18H9.7|NC_003280.10|NP_1379705.1	CG1909|uncharacterized-proteinB|Dmel_CG1909|NC_004353.4|NP_726586.1	BV898_03664|putative-43-kDa-receptor-associated-protein-of-the-synapse-like-protein|MTYJ01000017.1|OQV22489.1	LOC129586331|43-kDa-receptor-associated-protein-of-the-synapse-like|NW_026570240.1|XP_55335479.1	RvY_08903-1|hypothetical-protein|BDGG01000004.1|GAU97640.1	NA
Hexe_geneID_BV898_16045	IR	NT	19.9891	121.105	70.5471	-2.57747	0.366059	-7.04113	1.90681e-12	4.92608e-11	NA	NA	NA	NA	TardiSpe	NA	NA	NA	BV898_16045|hypothetical-protein|MTYJ01000231.1|OWA51568.1	LOC129589524|uncharacterized-protein-LOC129589524|NW_026570255.1|XP_55340292.1	RvY_17223|hypothetical-protein|BDGG01000015.1|GAV07385.1	NA
Hexe_geneID_BV898_06376	IR	NT	2771.14	1300.61	2035.87	1.09162	0.155104	7.03802	1.94993e-12	5.02915e-11	NA	35493|Streptophyta	Ubiquitin elongating factor core	U-box,Ufd2P_core	NotTardiSpe	UBE4A|ubiquitin-conjugation-factor-E4-A-2|NC_060935.1|NP_1191006.1	ufd-2|Ubiquitin-conjugation-factor-E4-ufd-2|CELE_T05H10.5|NC_003280.10|NP_1022320.1	Ube4A|ubiquitination-factor-E4A|Dmel_CG11070|NT_033779.5|NP_609060.1	BV898_06376|Ubiquitin-conjugation-factor-E4-A|MTYJ01000037.1|OQV19602.1	LOC129591191|ubiquitin-conjugation-factor-E4-A-like|NW_026570265.1|XP_55342731.1	RvY_05059|hypothetical-protein|BDGG01000002.1|GAU93070.1	ko00000,ko00001,ko01000,ko04121
Hexe_geneID_BV898_04901	IR	NT	8829.88	3367.69	6098.79	1.39059	0.197611	7.03703	1.96385e-12	5.05666e-11	WIPI2	33208|Metazoa	vesicle targeting, trans-Golgi to endosome	-	NotTardiSpe	WIPI2|WD-repeat-domain-phosphoinositide-interacting-protein-2-d|NC_060931.1|NP_1028691.1	atg-18|Autophagy-related-protein-18|CELE_F41E6.13|NC_003283.11|NP_741577.1	Atg18a|Autophagy-related-18aF|Dmel_CG7986|NT_037436.4|NP_1261566.1	BV898_04901|WD-repeat-domain-phosphoinositide-interacting-protein-2|MTYJ01000025.1|OQV21139.1	LOC129581389|WD-repeat-domain-phosphoinositide-interacting-protein-2-like|NW_026570225.1|XP_55328387.1	RvY_16009|hypothetical-protein|BDGG01000012.1|GAV05961.1	ko00000,ko00001,ko02000,ko03029,ko04131
Hexe_geneID_BV898_12358	IR	NT	1228.81	496.39	862.6	1.30716	0.185849	7.03348	2.01448e-12	5.17847e-11	RNF14	33208|Metazoa	E3 ubiquitin-protein ligase RNF14	IBR,RWD	NotTardiSpe	RNF14|E3-ubiquitin-protein-ligase-RNF14-X1|NC_060929.1|XP_54209821.1	F56D2.2|RBR-type-E3-ubiquitin-transferase|CELE_F56D2.2|NC_003281.10|NP_1367432.1	ari-2|ariadne-2|Dmel_CG5709|NT_033778.4|NP_477374.1	BV898_12358|E3-ubiquitin-protein-ligase-RNF14|MTYJ01000124.1|OQV13406.1	LOC129596190|E3-ubiquitin-protein-ligase-RNF14-like|NW_026570307.1|XP_55349366.1	RvY_19441|hypothetical-protein|BDGG01000079.1|GAV09961.1	ko00000,ko01000,ko04121
Hexe_geneID_BV898_09134	IR	NT	766.091	290.037	528.064	1.40062	0.199295	7.02787	2.09716e-12	5.37901e-11	NA	NA	NA	NA	NotTardiSpe	ZFYVE19|abscission/NoCut-checkpoint-regulator-2|NC_060939.1|NP_1245349.1	sel-11|E3-ubiquitin-protein-ligase-hrd-1|CELE_F55A11.3|NC_003283.11|NP_505969.1	CG15602|uncharacterized-proteinA|Dmel_CG15602|NC_004354.4|NP_573077.2	BV898_09134|hypothetical-protein|MTYJ01000070.1|OQV16778.1	LOC129591663|abscission-NoCut-checkpoint-regulator-like|NW_026570223.1|XP_55343389.1	RvY_01094|hypothetical-protein|BDGG01000001.1|GAU88385.1	NA
Hexe_geneID_BV898_10002	IR	NT	160.809	26.9911	93.8999	2.57519	0.366433	7.02772	2.0994e-12	5.37901e-11	NA	NA	NA	NA	TardiSpe	NA	NA	NA	BV898_10002|hypothetical-protein|MTYJ01000081.1|OQV15906.1	NA	NA	NA
Hexe_geneID_BV898_02879	IR	NT	395.824	1276.41	836.116	-1.68548	0.240127	-7.01912	2.23262e-12	5.71097e-11	ESRRB	33208|Metazoa	steroid binding. It is involved in the biological process described with	Hormone_recep,zf-C4	NotTardiSpe	ESRRB|steroid-hormone-receptor-ERR2-X6|NC_060938.1|XP_54231543.1	nhr-34|Nuclear-hormone-receptor-family-member-nhr-34|CELE_F58G6.5|NC_003282.8|NP_741480.1	Eip78C|Ecdysone-induced-protein-78CA|Dmel_CG18023|NT_037436.4|NP_524195.2	BV898_02879|putative-Ecdysone-induced-protein-78C|MTYJ01000013.1|OQV23145.1	LOC129599187|nuclear-receptor-ROR-alpha-B-like|NW_026570360.1|XP_55353314.1	RvY_05585|hypothetical-protein|BDGG01000002.1|GAU93687.1	ko00000,ko00001,ko03000,ko03029,ko03310
Hexe_geneID_BV898_12359	IR	NT	86.4025	9.94799	48.1753	3.11455	0.443857	7.01701	2.26668e-12	5.78858e-11	NA	NA	NA	NA	TardiSpe	NA	NA	NA	BV898_12359|hypothetical-protein|MTYJ01000124.1|OQV13407.1	LOC129598474|uncharacterized-protein-LOC129598474|NW_026570343.1|XP_55352367.1	RvY_14213|hypothetical-protein|BDGG01000010.1|GAV03838.1	NA
Hexe_geneID_BV898_08337	IR	NT	75.1507	266.456	170.803	-1.82608	0.260281	-7.01582	2.28597e-12	5.8283e-11	NA	NA	NA	NA	NotTardiSpe	GLYATL3|glycine-N-acyltransferase-like-protein-3|NC_060930.1|NP_1010904.1	NA	NA	BV898_08337|hypothetical-protein|MTYJ01000059.1|OQV17566.1	LOC129581171|glycine-N-acyltransferase-like-protein-3|NW_026570225.1|XP_55328071.1	RvY_07945|hypothetical-protein|BDGG01000003.1|GAU96511.1	NA
Hexe_geneID_BV898_05535	IR	NT	2660.61	888.503	1774.56	1.5821	0.225677	7.01049	2.37484e-12	6.04498e-11	SKP1	33208|Metazoa	Belongs to the SKP1 family	Skp1,Skp1_POZ	NotTardiSpe	SKP1|S-phase-kinase-associated-protein-1-b|NC_060929.1|NP_733779.1	skr-1|Skp1-related-protein|CELE_F46A9.5|NC_003279.8|NP_492513.1	SkpB|SKP1-related-B|Dmel_CG8881|NT_033778.4|NP_610729.1	BV898_05535|putative-S-phase-kinase-associated-protein-1|MTYJ01000030.1|OQV20490.1	LOC129581610|S-phase-kinase-associated-protein-1-like|NW_026570226.1|XP_55328774.1	RvY_09932|hypothetical-protein|BDGG01000005.1|GAU98843.1	ko00000,ko00001,ko00002,ko03036,ko04121
Hexe_geneID_BV898_04037	IR	NT	2278.79	1018.59	1648.69	1.1621	0.165809	7.00869	2.40562e-12	6.11333e-11	PSMA3	33208|Metazoa	threonine-type endopeptidase activity	Proteasome,Proteasome_A_N	NotTardiSpe	PSMA3|proteasome-subunit-alpha-type-3-1|NC_060938.1|NP_2779.1	pas-7|Proteasome-subunit-alpha-type-3|CELE_ZK945.2|NC_003280.10|NP_496177.2	Prosalpha7|proteasome-alpha7-subunit|Dmel_CG1519|NT_033778.4|NP_724834.1	BV898_04037|Proteasome-subunit-alpha-type-3|MTYJ01000019.1|OQV22188.1	LOC129581124|proteasome-subunit-alpha-type-3-like|NW_026570225.1|XP_55327995.1	RvY_15699|hypothetical-protein|BDGG01000012.1|GAV05595.1	ko00000,ko00001,ko00002,ko01000,ko01002,ko03051
Hexe_geneID_BV898_08400	IR	NT	517.404	1567.85	1042.63	-1.60028	0.228568	-7.00133	2.53542e-12	6.43269e-11	MOB3B	33208|Metazoa	Mob1/phocein family	Mob1_phocein	NotTardiSpe	MOB3B|MOB-kinase-activator-3B-X1|NC_060933.1|XP_54219835.1	mob-3|Mps-One-Binder-(Mats-MOB1)-homolog|CELE_T12B3.4|NC_003282.8|NP_1294204.1	Mob3|MOB-kinase-activator-3|Dmel_CG4946|NT_033779.5|NP_609364.1	BV898_08400|MOB-kinase-activator-like-3|MTYJ01000060.1|OQV17466.1	LOC129583274|MOB-kinase-activator-like-3|NW_026570230.1|XP_55330995.1	RvY_13804|hypothetical-protein|BDGG01000009.1|GAV03374.1	ko00000,ko00001,ko00002
Hexe_geneID_BV898_12111	IR	NT	1389.26	377.777	883.519	1.8781	0.268503	6.99471	2.65816e-12	6.73314e-11	NA	NA	NA	NA	TardiSpe	NA	NA	NA	BV898_12111|hypothetical-protein|MTYJ01000119.1|OQV13640.1	LOC129590769|protein-rtoA-like|NW_026570262.1|XP_55342117.1	NA	NA
Hexe_geneID_BV898_01085	IR	NT	84.3975	501.06	292.729	-2.57189	0.367798	-6.99268	2.69681e-12	6.81996e-11	NA	33208|Metazoa	transferase activity, transferring glycosyl groups	Glyco_transf_7C,Glycos_transf_2,Ricin_B_lectin	NotTardiSpe	GALNT13|polypeptide-N-acetylgalactosaminyltransferase-13-X1|NC_060926.1|XP_54196328.1	gly-9|putative-N-acetylgalactosaminyltransferase-9|CELE_Y47D3A.23|NC_003281.10|NP_1022876.1	Pgant1|polypeptide-N-Acetylgalactosaminyltransferase-1B|Dmel_CG8182|NT_033778.4|NP_725472.1	BV898_01085|putative-N-acetylgalactosaminyltransferase-9|MTYJ01000003.1|OQV25407.1	LOC129594061|probable-N-acetylgalactosaminyltransferase-9|NW_026570286.1|XP_55346582.1	RvY_12618-2|hypothetical-protein|BDGG01000007.1|GAV02000.1	ko00000,ko00001,ko00002,ko01000,ko01003
Hexe_geneID_BV898_04049	IR	NT	2979.54	1228.39	2103.96	1.27792	0.1828	6.99081	2.73304e-12	6.90036e-11	BIRC2	33208|Metazoa	Baculoviral inhibition of apoptosis protein repeat	BIR,CARD,zf-C3HC4_3	NotTardiSpe	XIAP|E3-ubiquitin-protein-ligase-XIAP|NC_060947.1|NP_1365521.1	F10D7.5|NHR-domain-containing-protein|CELE_F10D7.5|NC_003284.9|NP_510819.3	Diap2|Death-associated-inhibitor-of-apoptosis-2B|Dmel_CG8293|NT_033778.4|NP_788362.1	BV898_04049|E3-ubiquitin-protein-ligase-XIAP|MTYJ01000019.1|OQV22200.1	LOC129580953|putative-inhibitor-of-apoptosis|NW_026570225.1|XP_55327702.1	RvY_15687|hypothetical-protein|BDGG01000012.1|GAV05583.1	ko00000,ko00001,ko01000,ko03029,ko04121
Hexe_geneID_BV898_14750	IR	NT	3436.4	1183.04	2309.72	1.53778	0.22005	6.98831	2.78207e-12	7.00242e-11	SPIRE1	33208|Metazoa	Kinase non-catalytic C-lobe domain	KIND	NotTardiSpe	SPIRE1|protein-spire-homolog-1-X1|NC_060942.1|XP_54174833.1	moc-5|GTP-3,8-cyclase|CELE_F49E2.1|NC_003284.9|NP_509612.2	spir|spireC|Dmel_CG10076|NT_033779.5|NP_724256.2	BV898_14750|hypothetical-protein|MTYJ01000185.1|OWA50226.1	LOC129592056|protein-spire-homolog-1-like-X2|NW_026570269.1|XP_55343975.1	RvY_15032-2|hypothetical-protein|BDGG01000011.1|GAV04810.1	ko00000,ko00001
Hexe_geneID_BV898_04313	IR	NT	212.151	1050.43	631.292	-2.31119	0.330723	-6.9883	2.78245e-12	7.00242e-11	NA	NA	NA	NA	NotTardiSpe	NA	Y48C3A.5|Uncharacterized-protein|CELE_Y48C3A.5|NC_003280.10|NP_496810.3	NA	BV898_04313|hypothetical-protein|MTYJ01000021.1|OQV21735.1	LOC129587280|mucin-4-like|NW_026570244.1|XP_55336918.1	RvY_14202|hypothetical-protein|BDGG01000010.1|GAV03826.1	NA
Hexe_geneID_BV898_05574	IR	NT	736.344	1569.64	1152.99	-1.09277	0.156423	-6.98599	2.8286e-12	7.10707e-11	ARHGEF17	33208|Metazoa	Rho guanyl-nucleotide exchange factor activity. It is involved in the biological process described with regulation of Rho protein signal transduction	RhoGEF	NotTardiSpe	ARHGEF17|rho-guanine-nucleotide-exchange-factor-17|NC_060935.1|NP_55601.2	osg-1|Rho-guanine-nucleotide-exchange-factor-osg-1|CELE_R02F2.2|NC_003281.10|NP_498172.3	CG43102|uncharacterized-proteinE|Dmel_CG43102|NT_033777.3|NP_650653.1	BV898_05574|Rho-guanine-nucleotide-exchange-factor-17|MTYJ01000030.1|OQV20530.1	LOC129584915|uncharacterized-protein-LOC129584915|NW_026570235.1|XP_55333320.1	RvY_17546|hypothetical-protein|BDGG01000015.1|GAV07739.1	ko00000,ko04131
Hexe_geneID_BV898_08648	IR	NT	677.92	2431.25	1554.59	-1.84431	0.264202	-6.98066	2.93795e-12	7.36995e-11	SOX5	33208|Metazoa	Transcription factor SOX-5 isoform X1	HMG_box	NotTardiSpe	SOX5|transcription-factor-SOX-5-c|NC_060936.1|NP_821078.1	egl-13|Transcription-factor-egl-13|CELE_T22B7.1|NC_003284.9|NP_1380089.1	Sox102F|Sox102FA|Dmel_CG11153|NC_004353.4|NP_726612.1	BV898_08648|putative-Transcription-factor-SOX-5|MTYJ01000063.1|OQV17251.1	LOC129601812|transcription-factor-Sox-5-like-X4|NW_026570224.1|XP_55356714.1	RvY_18263|hypothetical-protein|BDGG01000018.1|GAV08598.1	ko00000,ko03000
Hexe_geneID_BV898_11108	IR	NT	1377.01	3296.19	2336.6	-1.25968	0.180563	-6.97638	3.02875e-12	7.58551e-11	NA	NA	NA	NA	NotTardiSpe	NA	NA	NA	BV898_11108|hypothetical-protein|MTYJ01000100.1|OQV14736.1	LOC129585336|uncharacterized-protein-LOC129585336|NW_026570236.1|XP_55333952.1	RvY_15083|hypothetical-protein|BDGG01000011.1|GAV04875.1	NA
Hexe_geneID_BV898_11695	IR	NT	1815.11	427.768	1121.44	2.0842	0.298785	6.97557	3.04633e-12	7.61728e-11	NA	NA	NA	NA	TardiSpe	NA	NA	NA	BV898_11695|hypothetical-protein|MTYJ01000110.1|OQV14120.1	NA	RvY_09760|hypothetical-protein|BDGG01000004.1|GAU98641.1	NA
Hexe_geneID_BV898_13692	IR	NT	723.806	289.565	506.686	1.32105	0.189503	6.97112	3.14419e-12	7.84938e-11	NA	4751|Fungi	Calcineurin-like phosphoesterase	Metallophos	NotTardiSpe	MPPED1|metallophosphoesterase-domain-containing-protein-1|NC_060946.1|NP_1349715.1	T07D4.2|UPF0046-protein-T07D4.2|CELE_T07D4.2|NC_003280.10|NP_1022323.2	CG16717|uncharacterized-protein|Dmel_CG16717|NT_037436.4|NP_648343.1	BV898_13692|putative-Metallophosphoesterase-domain-containing-protein-1|MTYJ01000155.1|OQV12042.1	NA	NA	-
Hexe_geneID_BV898_07334	IR	NT	1448.25	699.864	1074.06	1.0489	0.150632	6.96333	3.32325e-12	8.28314e-11	CAPN7	33208|Metazoa	Belongs to the peptidase C2 family	Calpain_III,MIT,Peptidase_C2	NotTardiSpe	CAPN7|calpain-7-1|NC_060927.1|NP_55111.1	clp-2|Calpain-catalytic-domain-containing-protein|CELE_T04A8.16|NC_003281.10|NP_497964.1	sol|small-optic-lobesF|Dmel_CG1391|NC_004354.4|NP_996524.2	BV898_07334|Calpain-7|MTYJ01000047.1|OQV18704.1	LOC129598707|calpain-7-like|NW_026570347.1|XP_55352711.1	RvY_13240-1|hypothetical-protein|BDGG01000008.1|GAV02709.1	ko00000,ko01000,ko01002
Hexe_geneID_BV898_00133	IR	NT	10657.9	2410.98	6534.42	2.14414	0.307945	6.96274	3.3371e-12	8.30436e-11	NA	NA	NA	NA	TardiSpe	NA	NA	NA	BV898_00133|hypothetical-protein|MTYJ01000001.1|OQV25999.1	LOC129596552|putative-per-hexamer-repeat-protein-5-X2|NW_026570312.1|XP_55349845.1	RvY_04288|hypothetical-protein|BDGG01000002.1|GAU92175.1	NA
Hexe_geneID_BV898_17717	IR	NT	1837.07	841.131	1339.1	1.12669	0.161875	6.96023	3.39719e-12	8.44043e-11	NA	NA	NA	NA	TardiSpe	NA	NA	NA	BV898_17717|hypothetical-protein|MTYJ01000312.1|OWA53284.1	LOC129585472|uncharacterized-protein-LOC129585472-X4|NW_026570237.1|XP_55334138.1	RvY_18390-3|hypothetical-protein|BDGG01000018.1|GAV08738.1	NA
Hexe_geneID_BV898_01570	IR	NT	1013.95	487.212	750.581	1.05679	0.151864	6.9588	3.4319e-12	8.51309e-11	STX18	33208|Metazoa	SNARE-complex protein Syntaxin-18 N-terminus	Syntaxin-18_N	NotTardiSpe	STX18|syntaxin-18-1|NC_060928.1|NP_58626.1	syx-18|t-SNARE-coiled-coil-homology-domain-containing-protein|CELE_T10H9.3|NC_003283.11|NP_504687.1	Syx18|syntaxin-18|Dmel_CG13626|NT_033777.3|NP_524485.1	BV898_01570|putative-Syntaxin-18|MTYJ01000006.1|OQV24508.1	LOC129584789|syntaxin-18-like-X1|NW_026570234.1|XP_55333080.1	RvY_05910-1|hypothetical-protein|BDGG01000002.1|GAU94069.1	ko00000,ko00001,ko04131
Hexe_geneID_BV898_08319	IR	NT	1103.24	3935.44	2519.34	-1.83487	0.264396	-6.93985	3.92524e-12	9.7143e-11	BMPR2	33208|Metazoa	Bone morphogenetic protein receptor	Activin_recp,Pkinase,Pkinase_Tyr	NotTardiSpe	BMPR2|bone-morphogenetic-protein-receptor-type-2-X1|NC_060926.1|XP_54199481.1	daf-4|Serine-threonine-protein-kinase-receptor|CELE_C05D2.1|NC_003281.10|NP_1379620.1	wit|wishful-thinkingB|Dmel_CG10776|NT_037436.4|NP_1261395.1	BV898_08319|Bone-morphogenetic-protein-receptor-type-2|MTYJ01000059.1|OQV17548.1	LOC129588490|bone-morphogenetic-protein-receptor-type-2-like|NW_026570250.1|XP_55338677.1	RvY_14964|hypothetical-protein|BDGG01000011.1|GAV04730.1	ko00000,ko00001,ko00002,ko01000,ko01001,ko01020,ko04050
Hexe_geneID_BV898_15215	IR	NT	391.161	1483.38	937.27	-1.92644	0.277596	-6.93973	3.92862e-12	9.7143e-11	NA	NA	NA	NA	TardiSpe	NA	NA	NA	BV898_15215|hypothetical-protein|MTYJ01000200.1|OWA50706.1	NA	RvY_17742|hypothetical-protein|BDGG01000016.1|GAV07972.1	NA
Hexe_geneID_BV898_17937	IR	NT	1103.88	2271.43	1687.66	-1.0409	0.150018	-6.93853	3.96195e-12	9.78118e-11	SFXN1	33208|Metazoa	Sideroflexin 1	Mtc	NotTardiSpe	SFXN1|sideroflexin-1-1|NC_060929.1|NP_73591.2	sfxn-1.2|Sidoreflexin|CELE_F37H8.4|NC_003280.10|NP_496396.2	Sfxn1-3|sideroflexin-1/3C|Dmel_CG11739|NT_033777.3|NP_730823.2	BV898_17937|Sideroflexin-1|MTYJ01000326.1|OWA53511.1	LOC129585917|sideroflexin-1-like|NW_026570238.1|XP_55334810.1	RvY_00690-1|hypothetical-protein|BDGG01000001.1|GAU87902.1	ko00000,ko00001,ko00002,ko03036,ko04121
Hexe_geneID_BV898_08340	IR	NT	1048.59	455.456	752.025	1.20362	0.173571	6.93447	4.07742e-12	1.00503e-10	NA	NA	NA	NA	NotTardiSpe	EXOC5|exocyst-complex-component-5|NC_060938.1|NP_6535.1	sec-10|Exocyst-complex-component-5|CELE_C33H5.9|NC_003282.8|NP_501283.2	Sec10|secretory-10|Dmel_CG6159|NT_033777.3|NP_651218.1	BV898_08340|Exocyst-complex-component-5|MTYJ01000059.1|OQV17569.1	LOC129600838|exocyst-complex-component-5-like|NW_026570224.1|XP_55355429.1	RvY_06818|hypothetical-protein|BDGG01000003.1|GAU95143.1	NA
Hexe_geneID_BV898_16088	IR	NT	301.288	749.143	525.216	-1.31456	0.189779	-6.92678	4.30529e-12	1.05952e-10	DCXR	33208|Metazoa	Enoyl-Acyl carrier protein reductase	adh_short,adh_short_C2	NotTardiSpe	DCXR|L-xylulose-reductase-1|NC_060941.1|NP_57370.1	dhs-21|L-xylulose-reductase|CELE_R11D1.11|NC_003283.11|NP_506182.2	CG7322|uncharacterized-proteinA|Dmel_CG7322|NC_004354.4|NP_573333.2	BV898_16088|L-xylulose-reductase|MTYJ01000233.1|OWA51615.1	LOC129583745|L-xylulose-reductase-like|NW_026570231.1|XP_55331667.1	RvY_17538|hypothetical-protein|BDGG01000015.1|GAV07731.1	ko00000,ko00001,ko00002,ko01000
Hexe_geneID_BV898_14632	IR	NT	1984.13	4128.8	3056.47	-1.05722	0.15269	-6.92392	4.39305e-12	1.07941e-10	ABCC2	33208|Metazoa	ATP-binding cassette, sub-family C CFTR MRP, member	ABC_membrane,ABC_tran	NotTardiSpe	ABCC1|multidrug-resistance-associated-protein-1-X5|NC_060940.1|XP_54236327.1	mrp-1|Uncharacterized-protein|CELE_F57C12.5|NC_003284.9|NP_1024719.2	MRP|Multidrug-Resistance-like-protein-1J|Dmel_CG6214|NT_033779.5|NP_995692.1	BV898_14632|Multidrug-resistance-associated-protein-1|MTYJ01000182.1|OWA50106.1	LOC129585144|multidrug-resistance-associated-protein-1-like|NW_026570236.1|XP_55333700.1	RvY_06252-1|hypothetical-protein|BDGG01000002.1|GAU94482.1	ko00000,ko00001,ko02000
Hexe_geneID_BV898_14288	IR	NT	2465.6	1194	1829.8	1.0457	0.15109	6.92104	4.48342e-12	1.09989e-10	OPA1	33208|Metazoa	Belongs to the TRAFAC class dynamin-like GTPase superfamily. Dynamin Fzo YdjA family	Dynamin_N	NotTardiSpe	OPA1|dynamin-like-120-kDa-protein,-mitochondrial-6|NC_060927.1|NP_570848.1	eat-3|Dynamin-like-120-kDa-protein,-form-S1|CELE_D2013.5|NC_003280.10|NP_495986.3	Opa1|optic-atrophy-1B|Dmel_CG8479|NT_033778.4|NP_610941.1	BV898_14288|Dynamin-like-120-kDa-protein,-mitochondrial|MTYJ01000172.1|OQV11411.1	LOC129592356|dynamin-like-120-kDa-protein,-mitochondrial|NW_026570223.1|XP_55344346.1	RvY_08114|hypothetical-protein|BDGG01000003.1|GAU96707.1	ko00000,ko01000,ko03029
Hexe_geneID_BV898_09448	IR	NT	56.0718	228.453	142.262	-2.0281	0.293048	-6.92071	4.49372e-12	1.10068e-10	NA	NA	NA	NA	TardiSpe	NA	NA	NA	BV898_09448|hypothetical-protein|MTYJ01000074.1|OQV16458.1	LOC129585964|uncharacterized-protein-LOC129585964|NW_026570238.1|XP_55334896.1	RvY_10233|hypothetical-protein|BDGG01000005.1|GAU99198.1	NA
Hexe_geneID_BV898_11268	IR	NT	4622.44	1749.37	3185.91	1.40157	0.203156	6.89899	5.23718e-12	1.28077e-10	PKP4	33208|Metazoa	Armadillo/beta-catenin-like repeat	Arm	NotTardiSpe	CTNND2|catenin-delta-2-4|NC_060929.1|NP_1275646.1	jac-1|Juxtamembrane-domain-associated-catenin|CELE_Y105C5B.21|NC_003282.8|NP_1255882.1	p120ctn|adherens-junction-protein-p120|Dmel_CG17484|NT_033778.4|NP_1036444.1	BV898_11268|Juxtamembrane-domain-associated-catenin|MTYJ01000103.1|OQV14547.1	LOC129593532|catenin-delta-2-like-X1|NW_026570282.1|XP_55345867.1	RvY_02722|hypothetical-protein|BDGG01000001.1|GAU90284.1	ko00000,ko00001
Hexe_geneID_BV898_01807	IR	NT	2702.47	1192.75	1947.61	1.1802	0.171085	6.89834	5.26153e-12	1.2847e-10	PSMA5	33208|Metazoa	Proteasome subunit A N-terminal signature Add an annotation	Proteasome,Proteasome_A_N	NotTardiSpe	PSMA5|proteasome-subunit-alpha-type-5-1|NC_060925.1|NP_2781.2	pas-5|Proteasome-subunit-alpha-type-5|CELE_F25H2.9|NC_003279.8|NP_492765.1	Prosalpha5|proteasome-alpha5-subunitA|Dmel_CG10938|NT_033778.4|NP_725669.1	BV898_01807|Proteasome-subunit-alpha-type-5|MTYJ01000007.1|OQV24266.1	LOC129588085|proteasome-subunit-alpha-type-5-like|NW_026570248.1|XP_55338109.1	RvY_05362|hypothetical-protein|BDGG01000002.1|GAU93415.1	ko00000,ko00001,ko00002,ko01000,ko01002,ko03051
Hexe_geneID_BV898_05746	IR	NT	2574.27	926.954	1750.61	1.47334	0.213914	6.88756	5.67568e-12	1.38366e-10	ZNF622	33208|Metazoa	C2H2 type zinc-finger 2 copies	zf-C2H2_2,zf-C2H2_jaz	NotTardiSpe	ZNF622|cytoplasmic-60S-subunit-biogenesis-factor-ZNF622|NC_060929.1|NP_219482.1	znf-622|C2H2-type-domain-containing-protein|CELE_C16A3.4|NC_003281.10|NP_498397.1	CG6769|uncharacterized-proteinA|Dmel_CG6769|NC_004354.4|NP_573252.1	BV898_05746|putative-Zinc-finger-protein-622|MTYJ01000032.1|OQV20189.1	LOC129582044|cytoplasmic-60S-subunit-biogenesis-factor-ZNF622-like|NW_026570226.1|XP_55329398.1	RvY_16116|hypothetical-protein|BDGG01000013.1|GAV06081.1	ko00000,ko03009
Hexe_geneID_BV898_11770	IR	NT	63.1207	235.298	149.209	-1.90951	0.277488	-6.8814	5.92679e-12	1.44262e-10	NA	NA	NA	NA	NotTardiSpe	SYT7|synaptotagmin-7-X12|NC_060935.1|XP_54226436.1	sue-1|SUppressor-of-Elongation-defect|CELE_F07A5.5|NC_003279.8|NP_492083.2	Syt1|synaptotagmin-1H|Dmel_CG3139|NT_033779.5|NP_1285567.1	BV898_11770|putative-Synaptotagmin-1|MTYJ01000112.1|OQV13998.1	LOC129601691|synaptotagmin-9-like|NW_026570224.1|XP_55356533.1	RvY_08195-1|hypothetical-protein|BDGG01000003.1|GAU96807.1	NA
Hexe_geneID_BV898_07828	IR	NT	64288.7	26990.4	45639.5	1.25213	0.182085	6.87664	6.12797e-12	1.48926e-10	NA	33208|Metazoa	Cysteine-type peptidase activity. It is involved in the biological process described with proteolysis	Inhibitor_I29,Peptidase_C1	NotTardiSpe	CTSL|procathepsin-L-1-preproprotein|NC_060933.1|NP_666023.1	cpl-1|Cathepsin-L-like|CELE_T03E6.7|NC_003283.11|NP_1256718.1	Cp1|cysteine-proteinase-1C|Dmel_CG6692|NT_033778.4|NP_523735.2	BV898_07828|Cathepsin-L|MTYJ01000053.1|OQV18057.1	LOC129584524|procathepsin-L-like|NW_026570222.1|XP_55332692.1	RvY_09451|hypothetical-protein|BDGG01000004.1|GAU98286.1	ko00000,ko00001,ko00537,ko01000,ko01002,ko03110
Hexe_geneID_BV898_04964	IR	NT	1050.48	271.017	660.748	1.95467	0.284308	6.87519	6.19058e-12	1.50213e-10	CREBL2	33208|Metazoa	Basic region leucine zipper	bZIP_2	NotTardiSpe	CREBL2|cAMP-responsive-element-binding-protein-like-2|NC_060936.1|NP_1301.1	NA	REPTOR-BP|REPTOR-binding-partnerB|Dmel_CG18619|NT_033779.5|NP_723546.1	BV898_04964|hypothetical-protein|MTYJ01000025.1|OQV21206.1	LOC129589017|uncharacterized-protein-LOC129589017|NW_026570253.1|XP_55339450.1	NA	-
Hexe_geneID_BV898_06936	IR	NT	1425.13	552.7	988.917	1.36604	0.198745	6.87334	6.27166e-12	1.51944e-10	DBR1	33208|Metazoa	debranching	DBR1,Metallophos	NotTardiSpe	DBR1|lariat-debranching-enzyme|NC_060927.1|NP_57300.2	dbr-1|Lariat-debranching-enzyme|CELE_C55B7.8|NC_003279.8|NP_491868.2	ldbr|lariat-debranching-enzyme|Dmel_CG7942|NT_037436.4|NP_996022.1	BV898_06936|Lariat-debranching-enzyme|MTYJ01000043.1|OQV19084.1	LOC129597957|lariat-debranching-enzyme-like|NW_026570332.1|XP_55351641.1	RvY_13364|hypothetical-protein|BDGG01000008.1|GAV02850.1	ko00000,ko01000,ko03009
Hexe_geneID_BV898_13752	IR	NT	159.562	511.466	335.514	-1.67242	0.243371	-6.8719	6.33516e-12	1.53244e-10	NA	NA	NA	NA	NotTardiSpe	NA	NA	fusl|fuselessC|Dmel_CG14021|NT_033779.5|NP_723080.1	BV898_13752|hypothetical-protein|MTYJ01000157.1|OQV11957.1	LOC129600361|uncharacterized-protein-LOC129600361|NW_026570393.1|XP_55354821.1	RvY_12588-1|hypothetical-protein|BDGG01000007.1|GAV01964.1	NA
Hexe_geneID_BV898_14209	IR	NT	161.554	415.958	288.756	-1.36028	0.197991	-6.87042	6.40131e-12	1.54604e-10	NA	NA	NA	NA	NotTardiSpe	NA	NA	CG42346|uncharacterized-proteinC|Dmel_CG42346|NC_004354.4|NP_1036306.3	BV898_14209|hypothetical-protein|MTYJ01000170.1|OQV11480.1	LOC129601398|uncharacterized-protein-LOC129601398|NW_026570454.1|XP_55356168.1	RvY_02154|hypothetical-protein|BDGG01000001.1|GAU89624.1	NA
Hexe_geneID_BV898_18123	IR	NT	687.726	1830.29	1259.01	-1.41388	0.206016	-6.86294	6.74588e-12	1.62674e-10	NA	NA	NA	NA	NotTardiSpe	WHRN|whirlin-X16|NC_060933.1|XP_54218627.1	txbp-3|Tax1-binding-protein-3-homolog|CELE_C45G9.7|NC_003281.10|NP_498071.1	dysc|dyschronicJ|Dmel_CG43749|NT_037436.4|NP_1261813.1	BV898_18123|putative-Whirlin|MTYJ01000339.1|OWA53701.1	LOC129593956|rap-guanine-nucleotide-exchange-factor-2-like-X6|NW_026570284.1|XP_55346470.1	RvY_16432|hypothetical-protein|BDGG01000013.1|GAV06438.1	NA
Hexe_geneID_BV898_07023	IR	NT	5161.51	2351.84	3756.67	1.13387	0.165232	6.86229	6.77666e-12	1.63164e-10	VPS4A	33208|Metazoa	ATPase family associated with various cellular activities AAA	AAA,MIT,Vps4_C	NotTardiSpe	VPS4B|vacuolar-protein-sorting-associated-protein-4B|NC_060942.1|NP_4860.2	vps-4|Vesicle-fusing-ATPase|CELE_Y34D9A.10|NC_003279.8|NP_490816.4	Vps4|vacuolar-protein-sorting-4A|Dmel_CG6842|NC_004354.4|NP_573258.1	BV898_07023|Vacuolar-protein-sorting-associated-protein-4B|MTYJ01000044.1|OQV18968.1	LOC129599215|vacuolar-protein-sorting-associated-protein-4-like|NW_026570360.1|XP_55353361.1	RvY_05611|hypothetical-protein|BDGG01000002.1|GAU93715.1	ko00000,ko00001,ko00002,ko04131
Hexe_geneID_BV898_07621	IR	NT	157.828	499.911	328.869	-1.65562	0.241354	-6.85973	6.89887e-12	1.6585e-10	NA	NA	NA	NA	NotTardiSpe	MACF1|microtubule-actin-cross-linking-factor-1-2|NC_060925.1|NP_1380991.1	NA	NA	BV898_07621|hypothetical-protein|MTYJ01000050.1|OQV18419.1	LOC129597604|uncharacterized-protein-LOC129597604|NW_026570327.1|XP_55351204.1	RvY_04133|hypothetical-protein|BDGG01000002.1|GAU91980.1	NA
Hexe_geneID_BV898_05626	IR	NT	117.717	443.413	280.565	-1.90618	0.27789	-6.85948	6.91123e-12	1.65891e-10	NA	NA	NA	NA	NotTardiSpe	MOXD1|DBH-like-monooxygenase-protein-1-precursor|NC_060930.1|NP_56344.2	tbh-1|Tyramine-beta-hydroxylase|CELE_H13N06.6|NC_003284.9|NP_1257264.1	olf413|olf413B|Dmel_CG12673|NT_037436.4|NP_730711.3	BV898_05626|DBH-like-monooxygenase-protein-1|MTYJ01000031.1|OQV20339.1	LOC129595348|DBH-like-monooxygenase-protein-1|NW_026570297.1|XP_55348309.1	RvY_06862|hypothetical-protein|BDGG01000003.1|GAU95204.1	NA
Hexe_geneID_BV898_01822	IR	NT	28084.4	11990.8	20037.6	1.22784	0.179028	6.8584	6.96348e-12	1.66831e-10	RpS27	33208|Metazoa	Ribosomal protein S27	Ribosomal_S27e	NotTardiSpe	RPS27|40S-ribosomal-protein-S27-1|NC_060925.1|NP_1021.1	rps-27|40S-ribosomal-protein-S27|CELE_F56E10.4|NC_003283.11|NP_1370756.1	RpS27|ribosomal-protein-S27A|Dmel_CG10423|NT_033777.3|NP_651359.1	BV898_01822|putative-40S-ribosomal-protein-S27|MTYJ01000007.1|OQV24281.1	LOC129588214|40S-ribosomal-protein-S27|NW_026570248.1|XP_55338345.1	RvY_15900|hypothetical-protein|BDGG01000012.1|GAV05829.1	br01610,ko00000,ko00001,ko00002,ko03011
Hexe_geneID_BV898_12935	IR	NT	757.92	1648.85	1203.38	-1.12272	0.163704	-6.85823	6.97183e-12	1.66831e-10	NA	NA	NA	NA	TardiSpe	NA	NA	NA	BV898_12935|hypothetical-protein|MTYJ01000136.1|OQV12806.1	LOC129594538|uncharacterized-protein-LOC129594538-X1|NW_026570289.1|XP_55347233.1	RvY_13175|hypothetical-protein|BDGG01000008.1|GAV02636.1	NA
Hexe_geneID_BV898_15304	IR	NT	5806.62	1279.61	3543.11	2.18196	0.318455	6.85171	7.29743e-12	1.74355e-10	PDCD6IP	33208|Metazoa	Programmed cell death 6-interacting	ALIX_LYPXL_bnd,BRO1	NotTardiSpe	PDCD6IP|programmed-cell-death-6-interacting-protein-1|NC_060927.1|NP_37506.2	alx-1|Apoptosis-linked-gene-2-interacting-protein-X-1|CELE_R10E12.1|NC_003281.10|NP_1022714.1	ALiX|ALG-2-interacting-protein-X|Dmel_CG12876|NT_033777.3|NP_651582.1	BV898_15304|Programmed-cell-death-6-interacting-protein|MTYJ01000203.1|OWA50797.1	LOC129592029|programmed-cell-death-6-interacting-protein-like|NW_026570269.1|XP_55343943.1	RvY_12811|hypothetical-protein|BDGG01000008.1|GAV02217.1	ko00000,ko00001,ko04131,ko04147
Hexe_geneID_BV898_17855	IR	NT	1094.88	500.231	797.554	1.1304	0.165045	6.84901	7.43638e-12	1.77403e-10	NA	NA	NA	NA	NotTardiSpe	NA	bag-1|BAG-family-molecular-chaperone-regulator-1|CELE_F57B10.11|NC_003279.8|NP_491893.1	NA	BV898_17855|hypothetical-protein|MTYJ01000320.1|OWA53425.1	LOC129591757|uncharacterized-protein-LOC129591757|NW_026570268.1|XP_55343532.1	RvY_12045|hypothetical-protein|BDGG01000007.1|GAV01311.1	NA
Hexe_geneID_BV898_03011	IR	NT	72.7745	254.723	163.749	-1.80692	0.263929	-6.84621	7.58333e-12	1.80632e-10	GSTZ1	33208|Metazoa	maleylacetoacetate isomerase activity	GST_C_3,GST_N,GST_N_3	NotTardiSpe	GSTZ1|maleylacetoacetate-isomerase-1|NC_060938.1|NP_665877.1	gst-43|Maleylacetoacetate-isomerase|CELE_Y71F9AL.5|NC_003279.8|NP_491070.1	GstZ1|glutathione-S-transferase-Z1|Dmel_CG9362|NT_033777.3|NP_649894.1	BV898_03011|putative-Maleylacetoacetate-isomerase|MTYJ01000014.1|OQV22959.1	LOC129592076|probable-maleylacetoacetate-isomerase-2|NW_026570270.1|XP_55343999.1	RvY_16062-3|hypothetical-protein|BDGG01000013.1|GAV06022.1	ko00000,ko00001,ko00002,ko01000
Hexe_geneID_BV898_03939	IR	NT	8727.69	3740.78	6234.24	1.22228	0.178554	6.84545	7.62382e-12	1.81319e-10	NA	NA	NA	NA	NotTardiSpe	EDF1|endothelial-differentiation-related-factor-1-alpha|NC_060933.1|NP_3783.1	mbf-1|HTH-cro-C1-type-domain-containing-protein|CELE_H21P03.1|NC_003282.8|NP_502166.1	mbf1|multiprotein-bridging-factor-1B|Dmel_CG4143|NT_037436.4|NP_730178.1	BV898_03939|putative-Endothelial-differentiation-related-factor-1-like-protein|MTYJ01000019.1|OQV22094.1	LOC129586737|intraflagellar-transport-protein-81-homolog|NW_026570242.1|XP_55336080.1	RvY_13594-1|hypothetical-protein|BDGG01000009.1|GAV03117.1	NA
Hexe_geneID_BV898_01587	IR	NT	2370.47	5600.82	3985.64	-1.24032	0.18137	-6.83865	7.99455e-12	1.89846e-10	NA	NA	NA	NA	NotTardiSpe	CPN2|carboxypeptidase-N-subunit-2-X1|NC_060927.1|XP_54201277.1	lron-9|eLRR-(extracellular-Leucine-Rich-Repeat)-ONly|CELE_T23G11.6|NC_003279.8|NP_1076615.1	CG14762|uncharacterized-proteinA|Dmel_CG14762|NT_033778.4|NP_610346.1	BV898_01587|putative-Leucine-rich-repeat-containing-protein-15|MTYJ01000006.1|OQV24526.1	LOC129584788|carboxypeptidase-N-subunit-2-like|NW_026570234.1|XP_55333079.1	RvY_05974|hypothetical-protein|BDGG01000002.1|GAU94148.1	NA
Hexe_geneID_BV898_17122	IR	NT	72.1129	270.066	171.09	-1.89674	0.277384	-6.83794	8.03413e-12	1.90496e-10	NA	NA	NA	NA	TardiSpe	NA	NA	NA	BV898_17122|hypothetical-protein|MTYJ01000280.1|OWA52676.1	LOC129589366|uncharacterized-protein-LOC129589366-X2|NW_026570254.1|XP_55340076.1	RvY_11576|hypothetical-protein|BDGG01000006.1|GAV00775.1	NA
Hexe_geneID_BV898_11879	IR	NT	164.691	472.376	318.533	-1.51514	0.221592	-6.83752	8.05738e-12	1.90757e-10	NA	NA	NA	NA	NotTardiSpe	MACF1|microtubule-actin-cross-linking-factor-1-3|NC_060925.1|NP_1384402.1	zmp-5|ZnMc-domain-containing-protein|CELE_H36L18.1|NC_003284.9|NP_1333542.1	dpy|dumpyS|Dmel_CG33196|NT_033779.5|NP_1260034.1	BV898_11879|hypothetical-protein|MTYJ01000114.1|OQV13882.1	LOC129594140|calphotin-like|NW_026570286.1|XP_55346700.1	RvY_16290-1|hypothetical-protein|BDGG01000013.1|GAV06272.1	NA
Hexe_geneID_BV898_01687	IR	NT	2172.66	4759.48	3466.07	-1.13182	0.16555	-6.83674	8.10178e-12	1.91517e-10	NA	NA	NA	NA	TardiSpe	NA	NA	NA	BV898_01687|hypothetical-protein|MTYJ01000006.1|OQV24628.1	LOC129598261|uncharacterized-protein-LOC129598261-X2|NW_026570221.1|XP_55352173.1	RvY_16129|hypothetical-protein|BDGG01000013.1|GAV06097.1	NA
Hexe_geneID_BV898_17026	IR	NT	17957.9	5742.61	11850.3	1.64482	0.240641	6.83515	8.19209e-12	1.93358e-10	NA	33208|Metazoa	N-terminal domain of unknown function DUF4140	DUF4139,DUF4140	NotTardiSpe	NA	ZK1055.7|Uncharacterized-protein|CELE_ZK1055.7|NC_003283.11|NP_504680.1	NA	BV898_17026|putative-Protein-F37C4.5|MTYJ01000275.1|OWA52575.1	LOC129581547|protein-F37C4.5-like|NW_026570226.1|XP_55328658.1	RvY_10006|hypothetical-protein|BDGG01000005.1|GAU98934.1	-
Hexe_geneID_BV898_17722	IR	NT	28.8021	184.374	106.588	-2.68826	0.393459	-6.83239	8.35122e-12	1.96816e-10	FGFR4	33208|Metazoa	Fibroblast growth factor receptor 4	I-set,Ig_3,Pkinase_Tyr	NotTardiSpe	FGFR1|fibroblast-growth-factor-receptor-1-X25|NC_060932.1|XP_54216103.1	old-1|Tyrosine-protein-kinase-receptor-old-1|CELE_C08H9.5|NC_003280.10|NP_496130.2	btl|breathlessA|Dmel_CG32134|NT_037436.4|NP_729956.1	BV898_17722|Fibroblast-growth-factor-receptor-like-protein-2|MTYJ01000312.1|OWA53289.1	LOC129599727|fibroblast-growth-factor-receptor-4-like|NW_026570374.1|XP_55354012.1	RvY_06820|hypothetical-protein|BDGG01000003.1|GAU95145.1	ko00000,ko00001,ko00536,ko01000,ko01001,ko01020,ko04050,ko04090,ko04516
Hexe_geneID_BV898_10965	IR	NT	2298.03	4555.9	3426.96	-0.987155	0.14455	-6.82916	8.54115e-12	2.00988e-10	ARRB1	33208|Metazoa	It is involved in the biological process described with signal transduction	Arrestin_C,Arrestin_N	NotTardiSpe	ARRB1|beta-arrestin-1-A|NC_060935.1|NP_4032.2	arr-1|Beta-arrestin-arr-1|CELE_F53H8.2|NC_003284.9|NP_508183.1	krz|kurtzA|Dmel_CG1487|NT_033777.3|NP_524988.1	BV898_10965|putative-beta-arrestin|MTYJ01000098.1|OQV14813.1	LOC129583741|beta-arrestin-arr-1-like-X2|NW_026570231.1|XP_55331661.1	RvY_11015|hypothetical-protein|BDGG01000006.1|GAV00123.1	ko00000,ko00001,ko04131
Hexe_geneID_BV898_01543	IR	NT	39817.2	13321	26569.1	1.57969	0.231372	6.82749	8.64139e-12	2.02988e-10	DNAJA1	33208|Metazoa	homolog, subfamily A, member	DnaJ,DnaJ_C,DnaJ_CXXCXGXG	NotTardiSpe	DNAJA1|dnaJ-homolog-subfamily-A-member-1-1|NC_060933.1|NP_1530.1	dnj-12|DNaJ-domain-(prokaryotic-heat-shock-protein)|CELE_F39B2.10|NC_003279.8|NP_493570.1	Droj2|DnaJ-like-2E|Dmel_CG8863|NT_033777.3|NP_731807.1	BV898_01543|DnaJ-like-protein-subfamily-A-member-1|MTYJ01000006.1|OQV24481.1	LOC129584657|dnaJ-homolog-subfamily-A-member-1-like|NW_026570234.1|XP_55332893.1	RvY_05877|hypothetical-protein|BDGG01000002.1|GAU94029.1	ko00000,ko00001,ko03029,ko03110,ko04131
Hexe_geneID_BV898_17805	IR	NT	476.936	1260.71	868.824	-1.40337	0.205553	-6.82731	8.65221e-12	2.02988e-10	TRPC1	33208|Metazoa	Calcium channel activity. It is involved in the biological process described with calcium ion transmembrane transport	Ank,Ank_2,Ion_trans,TRP_2	NotTardiSpe	TRPC4|short-transient-receptor-potential-channel-4-alpha|NC_060937.1|NP_57263.1	trp-2|TRP-(transient-receptor-potential)-channel-family|CELE_R06B10.4|NC_003281.10|NP_1022703.1	Trpgamma|transient-receptor-potential-cation-channel-gammaD|Dmel_CG5996|NT_033779.5|NP_1137830.2	BV898_17805|Transient-receptor-potential-gamma-protein|MTYJ01000317.1|OWA53372.1	LOC129589858|transient-receptor-potential-gamma-protein-like-X1|NW_026570222.1|XP_55340731.1	RvY_09636|hypothetical-protein|BDGG01000004.1|GAU98498.1	ko00000,ko00001,ko01009,ko04040
Hexe_geneID_BV898_09294	IR	NT	14444.1	5892.23	10168.2	1.29349	0.189564	6.8235	8.88512e-12	2.07993e-10	BRD3	33208|Metazoa	Bromodomain-containing protein 3	BET,BRD4_CDT,Bromodomain	NotTardiSpe	BRD2|bromodomain-containing-protein-2-X1|NC_060930.1|XP_54212137.1	bet-2|BET-(two-bromodomains)-family-protein|CELE_F57C7.1|NC_003284.9|NP_1300352.1	fs(1)h|female-sterile-(1)-homeoticB|Dmel_CG2252|NC_004354.4|NP_511078.2	BV898_09294|putative-Homeotic-protein-female-sterile|MTYJ01000072.1|OQV16625.1	LOC129593652|bromodomain-containing-protein-3-like|NW_026570283.1|XP_55346056.1	RvY_07070-1|hypothetical-protein|BDGG01000003.1|GAU95457.1	ko00000,ko00001,ko01000,ko01001,ko03009,ko03021,ko03036
Hexe_geneID_BV898_14295	IR	NT	28186.8	8353.69	18270.3	1.75454	0.257136	6.82338	8.89225e-12	2.07993e-10	NA	NA	NA	NA	NotTardiSpe	NA	NA	NA	BV898_14295|hypothetical-protein|MTYJ01000172.1|OQV11418.1	LOC129591744|uncharacterized-protein-LOC129591744|NW_026570223.1|XP_55343506.1	RvY_08121|hypothetical-protein|BDGG01000003.1|GAU96716.1	NA
Hexe_geneID_BV898_07260	IR	NT	1834.36	799.243	1316.8	1.19838	0.175634	6.82314	8.9071e-12	2.08028e-10	SLU7	33208|Metazoa	pre-mRNA-splicing factor	Slu7	NotTardiSpe	SLU7|pre-mRNA-splicing-factor-SLU7-a|NC_060929.1|NP_1351446.1	sluh-7|Pre-mRNA-splicing-factor-SLU7|CELE_K07C5.6|NC_003283.11|NP_505661.1	Slu7|Slu7|Dmel_CG1420|NT_033777.3|NP_651659.2	BV898_07260|Pre-mRNA-splicing-factor-SLU7|MTYJ01000047.1|OQV18631.1	LOC129601880|pre-mRNA-splicing-factor-SLU7-like|NW_026570512.1|XP_55356782.1	RvY_10150|hypothetical-protein|BDGG01000005.1|GAU99106.1	ko00000,ko00001,ko03041
Hexe_geneID_BV898_04885	IR	NT	482.635	169.053	325.844	1.51261	0.22174	6.82155	9.00631e-12	2.1003e-10	SLX1A	33208|Metazoa	Catalytic subunit of a heterodimeric structure-specific endonuclease that resolves DNA secondary structures generated during DNA repair and recombination. Has endonuclease activity towards branched DNA substrates, introducing single-strand cuts in duplex DNA close to junctions with ss-DNA	FANCL_C,GIY-YIG	NotTardiSpe	SLX1B|structure-specific-endonuclease-subunit-SLX1-1|NC_060940.1|NP_76949.1	slx-1|Structure-specific-endonuclease-subunit-SLX1-homolog|CELE_F56A3.2|NC_003279.8|NP_491541.1	slx1|nuclease-slx1|Dmel_CG18271|NT_033777.3|NP_649484.3	BV898_04885|Structure-specific-endonuclease-subunit-slx1|MTYJ01000025.1|OQV21121.1	LOC129580981|structure-specific-endonuclease-subunit-slx1-like-X1|NW_026570225.1|XP_55327755.1	RvY_14714|hypothetical-protein|BDGG01000010.1|GAV04439.1	ko00000,ko00001,ko01000,ko03041,ko03400
Hexe_geneID_BV898_14772	IR	NT	770.161	343.937	557.049	1.16433	0.170744	6.81915	9.15785e-12	2.13245e-10	NA	NA	NA	NA	NotTardiSpe	TTC4|tetratricopeptide-repeat-protein-4-1|NC_060925.1|NP_4614.3	ttc-4|Wheel-domain-containing-protein|CELE_C17G10.2|NC_003280.10|NP_495087.1	Dpit47|DNA-polymerase-interacting-tpr-containing-protein-of-47kDA|Dmel_CG3189|NT_033778.4|NP_525106.2	BV898_14772|putative-Tetratricopeptide-repeat-protein-4|MTYJ01000186.1|OWA50249.1	LOC129584878|tetratricopeptide-repeat-protein-4-like|NW_026570235.1|XP_55333246.1	RvY_19218|hypothetical-protein|BDGG01000026.1|GAV09729.1	NA
Hexe_geneID_BV898_10660	IR	NT	535.457	1205.59	870.524	-1.17158	0.172012	-6.81104	9.68953e-12	2.25289e-10	RILPL1	33208|Metazoa	JNK_SAPK-associated protein-1	Jnk-SapK_ap_N,RILP	NotTardiSpe	RILPL1|RILP-like-protein-1-2|NC_060936.1|NP_1306172.1	rilp-1|RILP-(Rab7-Interacting-Lysosomal-Protein)-homolog|CELE_C32A3.3|NC_003281.10|NP_741113.3	Rilpl|Rab-interacting-lysosomal-protein-likeB|Dmel_CG11448|NC_004354.4|NP_1259132.1	BV898_10660|putative-RILP-like-protein-like-protein|MTYJ01000093.1|OQV15146.1	LOC129591839|RILP-like-protein-homolog|NW_026570268.1|XP_55343641.1	RvY_10539|hypothetical-protein|BDGG01000005.1|GAU99553.1	ko00000,ko04131
Hexe_geneID_BV898_12474	IR	NT	724.756	257.262	491.009	1.49329	0.219284	6.80985	9.77025e-12	2.26827e-10	MRPL17	33208|Metazoa	ribosomal protein L17	Ribosomal_L17	NotTardiSpe	MRPL17|39S-ribosomal-protein-L17,-mitochondrial|NC_060935.1|NP_71344.1	mrpl-17|39S-ribosomal-protein-L17,-mitochondrial|CELE_Y54E10A.7|NC_003279.8|NP_491114.2	mRpL17|mitochondrial-ribosomal-protein-L17A|Dmel_CG13880|NT_037436.4|NP_523870.2	BV898_12474|putative-39S-ribosomal-protein-L17,-mitochondrial|MTYJ01000127.1|OQV13267.1	LOC129583292|39S-ribosomal-protein-L17,-mitochondrial-like|NW_026570221.1|XP_55331063.1	RvY_12049|hypothetical-protein|BDGG01000007.1|GAV01315.1	br01610,ko00000,ko00001,ko00002,ko03011
Hexe_geneID_BV898_00522	IR	NT	99.9291	370.574	235.252	-1.87905	0.275996	-6.80827	9.87811e-12	2.2899e-10	NR1D2	33208|Metazoa	c4 zinc finger in nuclear hormone receptors	Hormone_recep,zf-C4	NotTardiSpe	RARB|retinoic-acid-receptor-beta-6|NC_060927.1|NP_1277229.1	sex-1|Steroid-hormone-receptor-family-member-cnr14|CELE_F44A6.2|NC_003284.9|NP_1024662.1	Eip75B|Ecdysone-induced-protein-75BG|Dmel_CG8127|NT_037436.4|NP_1303380.1	BV898_00522|putative-Nuclear-hormone-receptor-E75|MTYJ01000002.1|OQV25586.1	LOC129584999|uncharacterized-protein-LOC129584999|NW_026570235.1|XP_55333450.1	RvY_11051|hypothetical-protein|BDGG01000006.1|GAV00164.1	ko00000,ko00001,ko03000,ko03310
Hexe_geneID_BV898_16334	IR	NT	462.019	1320.45	891.234	-1.5136	0.222403	-6.80567	1.00581e-11	2.32815e-10	VMO1	33208|Metazoa	vitelline membrane outer layer	VOMI	NotTardiSpe	VMO1|vitelline-membrane-outer-layer-protein-1-homolog-1-precursor|NC_060941.1|NP_872372.1	Y40B10B.1|Uncharacterized-protein|CELE_Y40B10B.1|NC_003283.11|NP_503538.1	NA	BV898_16334|putative-Vitelline-membrane-outer-layer-protein-1-like-protein|MTYJ01000242.1|OWA51872.1	NA	NA	-
Hexe_geneID_BV898_06783	IR	NT	819.739	331.558	575.649	1.30629	0.192009	6.80325	1.02285e-11	2.3641e-10	TRNT1	33208|Metazoa	Belongs to the tRNA nucleotidyltransferase polyA polymerase family	PolyA_pol,PolyA_pol_RNAbd	NotTardiSpe	TRNT1|CCA-tRNA-nucleotidyltransferase-1,-mitochondrial-X1|NC_060927.1|XP_54202693.1	hpo-31|Uncharacterized-protein|CELE_F55B12.4|NC_003283.11|NP_1023976.1	CG2100|uncharacterized-proteinA|Dmel_CG2100|NT_033777.3|NP_649578.1	BV898_06783|CCA-tRNA-nucleotidyltransferase-1,-mitochondrial|MTYJ01000042.1|OQV19143.1	LOC129581584|CCA-tRNA-nucleotidyltransferase-1,-mitochondrial-like|NW_026570226.1|XP_55328728.1	RvY_09921|hypothetical-protein|BDGG01000005.1|GAU98831.1	ko00000,ko00001,ko01000,ko03016
Hexe_geneID_BV898_13382	IR	NT	3435.72	11846.3	7641	-1.78616	0.262613	-6.80148	1.03551e-11	2.38979e-10	NA	NA	NA	NA	NotTardiSpe	RREB1|ras-responsive-element-binding-protein-1-3|NC_060930.1|NP_1003700.1	egl-43|Zinc-finger-protein-egl-43|CELE_R53.3|NC_003280.10|NP_1359539.1	peb|pebbledA|Dmel_CG12212|NC_004354.4|NP_476674.3	BV898_13382|hypothetical-protein|MTYJ01000147.1|OQV12354.1	LOC129583872|histone-lysine-N-methyltransferase-MECOM-like-X2|NW_026570232.1|XP_55331850.1	RvY_06468-1|hypothetical-protein|BDGG01000003.1|GAU94746.1	NA
Hexe_geneID_BV898_14521	IR	NT	198.868	549.106	373.987	-1.46541	0.215585	-6.79737	1.06549e-11	2.45535e-10	NA	NA	NA	NA	TardiSpe	NA	NA	NA	BV898_14521|hypothetical-protein|MTYJ01000179.1|OWA49989.1	LOC129594256|uncharacterized-protein-LOC129594256|NW_026570287.1|XP_55346853.1	RvY_16143|hypothetical-protein|BDGG01000013.1|GAV06111.1	NA
Hexe_geneID_BV898_02470	IR	NT	802.318	1563.56	1182.94	-0.962847	0.141761	-6.79205	1.10549e-11	2.54376e-10	ABCC5	33208|Metazoa	ABC transporter transmembrane region	ABC_membrane,ABC_tran	NotTardiSpe	ABCC12|ATP-binding-cassette-sub-family-C-member-12-3|NC_060940.1|NP_1380726.1	mrp-5|Multidrug-resistance-associated-protein-5|CELE_F14F4.3|NC_003284.9|NP_510479.1	CG7627|uncharacterized-proteinA|Dmel_CG7627|NT_033779.5|NP_609215.3	BV898_02470|Multidrug-resistance-associated-protein-9|MTYJ01000010.1|OQV23734.1	LOC129590948|ATP-binding-cassette-sub-family-C-member-5-like-X4|NW_026570263.1|XP_55342383.1	RvY_01490-1|hypothetical-protein|BDGG01000001.1|GAU88871.1	ko00000,ko00001,ko02000,ko04040
Hexe_geneID_BV898_10862	IR	NT	199.284	544.402	371.843	-1.45579	0.214356	-6.79145	1.1101e-11	2.5506e-10	NA	NA	NA	NA	NotTardiSpe	DXO|decapping-and-exoribonuclease-protein-1|NC_060930.1|NP_1358135.1	NA	Rai1|Rat1-interacting-protein-1|Dmel_CG9125|NC_004354.4|NP_996492.1	BV898_10862|hypothetical-protein|MTYJ01000096.1|OQV14958.1	LOC129588040|decapping-and-exoribonuclease-protein-like|NW_026570248.1|XP_55338033.1	RvY_05787|hypothetical-protein|BDGG01000002.1|GAU93927.1	NA
Hexe_geneID_BV898_16042	IR	NT	199.4	629.72	414.56	-1.66034	0.244592	-6.78818	1.13558e-11	2.60532e-10	NA	NA	NA	NA	TardiSpe	NA	NA	NA	BV898_16042|hypothetical-protein|MTYJ01000231.1|OWA51565.1	NA	NA	NA
Hexe_geneID_BV898_15906	IR	NT	196.124	528.938	362.531	-1.43682	0.211698	-6.78711	1.14404e-11	2.62085e-10	NA	NA	NA	NA	NotTardiSpe	CASD1|N-acetylneuraminate-9-O-acetyltransferase-X2|NC_060931.1|XP_54214823.1	NA	NA	BV898_15906|hypothetical-protein|MTYJ01000227.1|OWA51423.1	LOC129600284|N-acetylneuraminate-9-O-acetyltransferase-like|NW_026570224.1|XP_55354740.1	RvY_00398-1|hypothetical-protein|BDGG01000001.1|GAU87568.1	NA
Hexe_geneID_BV898_00622	IR	NT	336.495	93.7976	215.146	1.84126	0.271679	6.77733	1.22416e-11	2.80028e-10	NA	NA	NA	NA	TardiSpe	NA	NA	NA	BV898_00622|hypothetical-protein|MTYJ01000002.1|OQV25691.1	LOC129584751|mucin-19-like|NW_026570234.1|XP_55333038.1	RvY_19042|hypothetical-protein|BDGG01000023.1|GAV09513.1	NA
Hexe_geneID_BV898_10865	IR	NT	1027.3	2634.97	1831.14	-1.35784	0.200476	-6.77309	1.26059e-11	2.87531e-10	SLC4A3	33208|Metazoa	Inorganic anion exchanger activity. It is involved in the biological process described with anion transport	Band_3_cyto,HCO3_cotransp	NotTardiSpe	SLC4A2|anion-exchange-protein-2-1|NC_060931.1|NP_3031.3	abts-1|Anion-exchange-protein|CELE_F52B5.1|NC_003279.8|NP_1366789.1	Ae2|anion-exchanger-2J|Dmel_CG8177|NT_037436.4|NP_996034.1	BV898_10865|Anion-exchange-protein-2|MTYJ01000096.1|OQV14961.1	LOC129590795|band-3-anion-transport-protein-like-X1|NW_026570262.1|XP_55342147.1	RvY_05759|hypothetical-protein|BDGG01000002.1|GAU93896.1	ko00000,ko00001,ko02000
Hexe_geneID_BV898_15007	IR	NT	169.751	441.629	305.69	-1.37382	0.202835	-6.77309	1.26065e-11	2.87531e-10	MRI1	33208|Metazoa	Belongs to the eIF-2B alpha beta delta subunits family. MtnA subfamily	IF-2B	NotTardiSpe	MRI1|methylthioribose-1-phosphate-isomerase-1|NC_060943.1|NP_1026897.1	C01G10.9|Methylthioribose-1-phosphate-isomerase|CELE_C01G10.9|NC_003283.11|NP_506714.1	CG11334|uncharacterized-proteinA|Dmel_CG11334|NT_033777.3|NP_733430.1	BV898_15007|Methylthioribose-1-phosphate-isomerase|MTYJ01000194.1|OWA50494.1	LOC129582985|methylthioribose-1-phosphate-isomerase-like|NW_026570229.1|XP_55330602.1	RvY_10234-1|hypothetical-protein|BDGG01000005.1|GAU99200.1	ko00000,ko00001,ko00002,ko01000
Hexe_geneID_BV898_10456	IR	NT	79.8371	269.22	174.528	-1.74829	0.258476	-6.76385	1.3437e-11	3.06026e-10	NA	33208|Metazoa	-	-	NotTardiSpe	NA	F59B8.1|Uncharacterized-protein|CELE_F59B8.1|NC_003282.8|NP_1023249.1	CG31191|uncharacterized-proteinA|Dmel_CG31191|NT_033777.3|NP_732570.1	BV898_10456|hypothetical-protein|MTYJ01000090.1|OQV15350.1	LOC129591660|uncharacterized-protein-LOC129591660|NW_026570267.1|XP_55343373.1	RvY_11825|hypothetical-protein|BDGG01000006.1|GAV01054.1	-
Hexe_geneID_BV898_06799	IR	NT	774.372	297.669	536.02	1.37947	0.203965	6.76326	1.34922e-11	3.06833e-10	NA	33208|Metazoa	Belongs to the sodium neurotransmitter symporter SNF TC 2.A.22 family	SNF	NotTardiSpe	SLC6A5|sodium--and-chloride-dependent-glycine-transporter-2-1|NC_060935.1|NP_4202.4	snf-3|Sodium--and-chloride-dependent-betaine-transporter|CELE_T13B5.1|NC_003280.10|NP_493910.2	SerT|serotonin-transporterA|Dmel_CG4545|NT_033778.4|NP_523846.2	BV898_06799|Sodium--and-chloride-dependent-glycine-transporter-2|MTYJ01000042.1|OQV19160.1	LOC129582000|sodium--and-chloride-dependent-glycine-transporter-1-like-X1|NW_026570226.1|XP_55329330.1	RvY_09933|hypothetical-protein|BDGG01000005.1|GAU98844.1	ko00000,ko02000
Hexe_geneID_BV898_14525	IR	NT	972.348	411.825	692.086	1.23895	0.183211	6.76243	1.35695e-11	3.08142e-10	GTF2F2	33208|Metazoa	TFIIF is a general transcription initiation factor that binds to RNA polymerase II and helps to recruit it to the initiation complex in collaboration with TFIIB. It promotes transcription elongation. This subunit shows ATP-dependent DNA- helicase activity	TFIIF_beta	NotTardiSpe	GTF2F2|general-transcription-factor-IIF-subunit-2|NC_060937.1|NP_4119.1	gtf-2F2|General-transcription-factor-IIF-subunit-2|CELE_Y39B6A.36|NC_003283.11|NP_741661.1	TfIIFbeta|transcription-factor-TFIIFbeta|Dmel_CG6538|NT_033777.3|NP_524305.2	BV898_14525|putative-General-transcription-factor-IIF-subunit-2|MTYJ01000179.1|OWA49994.1	LOC129582104|general-transcription-factor-IIF-subunit-2-like|NW_026570222.1|XP_55329510.1	RvY_16115|hypothetical-protein|BDGG01000013.1|GAV06080.1	ko00000,ko00001,ko01000,ko02000,ko03021
Hexe_geneID_BV898_09392	IR	NT	114.536	359.215	236.876	-1.65427	0.244757	-6.75884	1.39105e-11	3.15088e-10	NA	NA	NA	NA	TardiSpe	NA	NA	NA	BV898_09392|hypothetical-protein|MTYJ01000074.1|OQV16401.1	LOC129594505|DOMON-domain-containing-protein-FRRS1L-like|NW_026570288.1|XP_55347180.1	RvY_13107|hypothetical-protein|BDGG01000008.1|GAV02562.1	NA
Hexe_geneID_BV898_15896	IR	NT	106.144	4.45211	55.2983	4.57029	0.6762	6.75878	1.39158e-11	3.15088e-10	NA	33208|Metazoa	-	-	NotTardiSpe	NA	NA	NA	BV898_15896|hypothetical-protein|MTYJ01000226.1|OWA51413.1	LOC129600111|uncharacterized-protein-LOC129600111-X1|NW_026570384.1|XP_55354487.1	RvY_11415|hypothetical-protein|BDGG01000006.1|GAV00589.1	-
Hexe_geneID_BV898_19521	IR	NT	513.992	218.892	366.442	1.23098	0.182235	6.75492	1.42911e-11	3.22949e-10	TMEM62	33208|Metazoa	Calcineurin-like phosphoesterase	Metallophos	NotTardiSpe	TMEM62|transmembrane-protein-62-j|NC_060939.1|NP_1333961.1	NA	NA	BV898_19521|Transmembrane-protein-62|MTYJ01000552.1|OWA55134.1	LOC129582291|transmembrane-protein-62-like|NW_026570221.1|XP_55329801.1	RvY_17048|hypothetical-protein|BDGG01000014.1|GAV07175.1	-
Hexe_geneID_BV898_14399	IR	NT	73489.4	14781.6	44135.5	2.31376	0.342537	6.75479	1.43044e-11	3.22949e-10	hsp-25	33208|Metazoa	Belongs to the small heat shock protein HSP20 family	HSP20	NotTardiSpe	HSPB8|heat-shock-protein-beta-8|NC_060936.1|NP_55180.1	hsp-25|SHSP-domain-containing-protein|CELE_C09B8.6|NC_003284.9|NP_1379641.1	CG14207|uncharacterized-proteinA|Dmel_CG14207|NC_004354.4|NP_608326.1	BV898_14399|hypothetical-protein|MTYJ01000175.1|OWA49862.1	LOC129588489|heat-shock-protein-30D-like|NW_026570250.1|XP_55338676.1	RvY_03967|HSP20-3|BDGG01000002.1|GAU91773.1	ko00000,ko03110
Hexe_geneID_BV898_03323	IR	NT	710.9	1920.27	1315.59	-1.43213	0.212025	-6.75452	1.43306e-11	3.2307e-10	ASNA1	33208|Metazoa	ATPase required for the post-translational delivery of tail-anchored TA proteins to the endoplasmic reticulum. Recognizes and selectively binds the transmembrane domain of TA proteins in the cytosol. This complex then targets to the endoplasmic reticulum by membrane-bound receptors, where the tail- anchored protein is released for insertion. This process is regulated by ATP binding and hydrolysis…	ArsA_ATPase	NotTardiSpe	GET3|ATPase-GET3|NC_060943.1|NP_4308.2	asna-1|ATPase-asna-1|CELE_ZK637.5|NC_003281.10|NP_498965.1	CG1598|uncharacterized-protein|Dmel_CG1598|NT_033778.4|NP_610296.2	BV898_03323|ATPase-asna1|MTYJ01000015.1|OQV22892.1	LOC129582274|ATPase-ASNA1-homolog|NW_026570227.1|XP_55329738.1	RvY_18133|hypothetical-protein|BDGG01000017.1|GAV08447.1	ko00000,ko01000,ko02000
Hexe_geneID_BV898_02227	IR	NT	182.222	495.012	338.617	-1.43594	0.21286	-6.74593	1.52045e-11	3.42278e-10	PYROXD2	33208|Metazoa	oxidoreductase activity	Amino_oxidase,NAD_binding_8	NotTardiSpe	PYROXD2|pyridine-nucleotide-disulfide-oxidoreductase-domain-containing-protein-2|NC_060934.1|NP_116098.2	F37C4.6|Amino_oxidase-domain-containing-protein|CELE_F37C4.6|NC_003282.8|NP_500428.1	NA	BV898_02227|Pyridine-nucleotide-disulfide-oxidoreductase-domain-containing-protein-2|MTYJ01000009.1|OQV23878.1	LOC129591168|pyridine-nucleotide-disulfide-oxidoreductase-domain-containing-protein-2-like|NW_026570265.1|XP_55342685.1	RvY_05202|hypothetical-protein|BDGG01000002.1|GAU93230.1	-
Hexe_geneID_BV898_08076	IR	NT	1373.27	2945.56	2159.42	-1.10152	0.163318	-6.74463	1.5342e-11	3.44873e-10	NA	NA	NA	NA	NotTardiSpe	CRTC1|CREB-regulated-transcription-coactivator-1-1|NC_060943.1|NP_56136.2	crtc-1|CREB-regulated-transcription-coactivator-1-homolog|CELE_Y20F4.2|NC_003279.8|NP_490917.4	Crtc|CREB-regulated-transcription-coactivatorA|Dmel_CG6064|NT_037436.4|NP_649001.1	BV898_08076|hypothetical-protein|MTYJ01000056.1|OQV17778.1	LOC129585873|CREB-regulated-transcription-coactivator-1-like-X3|NW_026570222.1|XP_55334765.1	RvY_09323|hypothetical-protein|BDGG01000004.1|GAU98142.1	NA
Hexe_geneID_BV898_00212	IR	NT	785.735	364.514	575.124	1.10904	0.164482	6.74261	1.55565e-11	3.49191e-10	NA	NA	NA	NA	NotTardiSpe	SIL1|nucleotide-exchange-factor-SIL1-X1|NC_060929.1|XP_54209074.1	NA	Sil1|Sil1-nucleotide-exchange-factor|Dmel_CG10420|NT_033777.3|NP_651356.1	BV898_00212|putative-Nucleotide-exchange-factor-SIL1|MTYJ01000001.1|OQV26085.1	LOC129597212|nucleotide-exchange-factor-SIL1-like|NW_026570321.1|XP_55350655.1	RvY_04442|hypothetical-protein|BDGG01000002.1|GAU92349.1	NA
Hexe_geneID_BV898_04472	IR	NT	7017.25	12784	9900.61	-0.865403	0.128357	-6.74217	1.56035e-11	3.49742e-10	NA	NA	NA	NA	NotTardiSpe	NA	oac-5|NRF-domain-containing-protein|CELE_C31A11.1|NC_003283.11|NP_507114.2	CG14219|uncharacterized-protein|Dmel_CG14219|NC_004354.4|NP_608322.1	BV898_04472|putative-Nose-resistant-to-fluoxetine-protein-6|MTYJ01000022.1|OQV21570.1	LOC129588492|nose-resistant-to-fluoxetine-protein-6-like|NW_026570250.1|XP_55338679.1	RvY_00971|hypothetical-protein|BDGG01000001.1|GAU88231.1	NA
Hexe_geneID_BV898_05828	IR	NT	702.289	283.22	492.755	1.31083	0.194514	6.739	1.59482e-11	3.56955e-10	NA	NA	NA	NA	TardiSpe	NA	NA	NA	BV898_05828|hypothetical-protein|MTYJ01000032.1|OQV20277.1	NA	RvY_12990|hypothetical-protein|BDGG01000008.1|GAV02421.1	NA
Hexe_geneID_BV898_00581	IR	NT	335.916	1682.18	1009.05	-2.32641	0.345267	-6.73801	1.60576e-11	3.58888e-10	CPLX1	33208|Metazoa	syntaxin binding	Synaphin	NotTardiSpe	CPLX1|complexin-1|NC_060928.1|NP_6642.1	cpx-1|Putative-complexin-1|CELE_Y73E7A.4|NC_003279.8|NP_490868.1	cpx|complexinAA|Dmel_CG32490|NT_033777.3|NP_1097678.3	BV898_00581|hypothetical-protein|MTYJ01000002.1|OQV25646.1	LOC129585250|complexin-like|NW_026570236.1|XP_55333844.1	RvY_04012|hypothetical-protein|BDGG01000002.1|GAU91831.1	ko00000,ko00001,ko04131
Hexe_geneID_BV898_10479	IR	NT	1768.81	643.573	1206.19	1.45872	0.216501	6.73772	1.60894e-11	3.59084e-10	TIMM44	33208|Metazoa	Essential component of the PAM complex, a complex required for the translocation of transit peptide-containing proteins from the inner membrane into the mitochondrial matrix in an ATP-dependent manner	Tim44	NotTardiSpe	TIMM44|mitochondrial-import-inner-membrane-translocase-subunit-TIM44|NC_060943.1|NP_6342.2	tin-44|putative-mitochondrial-import-inner-membrane-translocase-subunit-tin-44|CELE_T09B4.9|NC_003279.8|NP_491780.1	CG11779|uncharacterized-proteinB|Dmel_CG11779|NT_033777.3|NP_732403.1	BV898_10479|Mitochondrial-import-inner-membrane-translocase-subunit-TIM44|MTYJ01000090.1|OQV15373.1	LOC129591713|mitochondrial-import-inner-membrane-translocase-subunit-TIM44-like|NW_026570267.1|XP_55343448.1	RvY_08676|hypothetical-protein|BDGG01000004.1|GAU97363.1	ko00000,ko02000,ko03029
Hexe_geneID_BV898_06844	IR	NT	1446.47	594.617	1020.55	1.28216	0.190476	6.73133	1.68121e-11	3.74677e-10	FAM188A	33208|Metazoa	cysteine-type carboxypeptidase activity	DUF4205	NotTardiSpe	MINDY3|ubiquitin-carboxyl-terminal-hydrolase-MINDY-3-a|NC_060934.1|NP_79224.1	cmd-1|Calmodulin|CELE_T21H3.3|NC_003283.11|NP_1300203.1	CG7332|uncharacterized-proteinA|Dmel_CG7332|NC_004354.4|NP_573338.1	BV898_06844|Protein-FAM188A|MTYJ01000042.1|OQV19209.1	LOC129581658|ubiquitin-carboxyl-terminal-hydrolase-MINDY-3-like-X1|NW_026570226.1|XP_55328836.1	RvY_09981|hypothetical-protein|BDGG01000005.1|GAU98902.1	-
Hexe_geneID_BV898_03772	IR	NT	1526.01	652.463	1089.24	1.22586	0.182124	6.73089	1.68631e-11	3.75277e-10	rab-35	33208|Metazoa	endocytic recycling	Ras	NotTardiSpe	RAB35|ras-related-protein-Rab-35-1|NC_060936.1|NP_6852.1	rab-35|RAB-family|CELE_Y47D3A.25|NC_003281.10|NP_499454.1	Rab35|Rab35A|Dmel_CG9575|NC_004354.4|NP_608373.1	BV898_03772|Ras-related-protein-Rab-35|MTYJ01000018.1|OQV22269.1	LOC129588787|ras-related-protein-Rab-35-like|NW_026570222.1|XP_55339153.1	RvY_15437|hypothetical-protein|BDGG01000012.1|GAV05282.1	ko00000,ko00001,ko04031,ko04131,ko04147
Hexe_geneID_BV898_03394	IR	NT	484.056	46.0604	265.058	3.39318	0.504813	6.72164	1.79687e-11	3.9931e-10	NA	NA	NA	NA	TardiSpe	NA	NA	NA	BV898_03394|hypothetical-protein|MTYJ01000016.1|OQV22567.1	NA	NA	NA
Hexe_geneID_BV898_09055	IR	NT	3031.77	1348.59	2190.18	1.16835	0.17384	6.72082	1.80706e-11	4.01002e-10	UBA6	33208|Metazoa	enzyme 6	E1_4HB,E1_FCCH,E1_UFD,ThiF,UBA_e1_thiolCys	NotTardiSpe	UBA6|ubiquitin-like-modifier-activating-enzyme-6|NC_060928.1|NP_60697.4	uba-1|UBA_e1_C-domain-containing-protein|CELE_C47E12.5|NC_003282.8|NP_1367213.1	Uba1|ubiquitin-activating-enzyme-1A|Dmel_CG1782|NT_033778.4|NP_477310.2	BV898_09055|Ubiquitin-like-modifier-activating-enzyme-6|MTYJ01000069.1|OQV16884.1	LOC129582149|ubiquitin-like-modifier-activating-enzyme-1|NW_026570227.1|XP_55329554.1	RvY_12784|hypothetical-protein|BDGG01000008.1|GAV02188.1	ko00000,ko00001,ko01000,ko04121
Hexe_geneID_BV898_14031	IR	NT	441.377	921.362	681.369	-1.06307	0.158329	-6.71428	1.88994e-11	4.18797e-10	HOXA1	33208|Metazoa	Homeodomain	Homeobox	NotTardiSpe	HOXA1|homeobox-protein-Hox-A1-a|NC_060931.1|NP_5513.2	lin-39|Homeobox-protein-lin-39|CELE_C07H6.7|NC_003281.10|NP_1021164.1	lab|labialB|Dmel_CG1264|NT_033777.3|NP_1246953.1	BV898_14031|hypothetical-protein|MTYJ01000164.1|OQV11687.1	LOC129600338|homeotic-protein-labial-like|NW_026570392.1|XP_55354795.1	RvY_04137|HOX1-lab|BDGG01000002.1|GAU91984.1	ko00000,ko03000
Hexe_geneID_BV898_01284	IR	NT	278.846	833.557	556.201	-1.58349	0.23587	-6.71339	1.90154e-11	4.20771e-10	NA	NA	NA	NA	TardiSpe	NA	NA	NA	BV898_01284|hypothetical-protein|MTYJ01000004.1|OQV25075.1	NA	NA	NA
Hexe_geneID_BV898_04413	IR	NT	809.343	335.997	572.67	1.26842	0.188998	6.71129	1.92911e-11	4.26264e-10	NA	NA	NA	NA	NotTardiSpe	MAIP1|m-AAA-protease-interacting-protein-1,-mitochondrial-1-precursor|NC_060926.1|NP_78796.2	NA	CG3776|uncharacterized-proteinA|Dmel_CG3776|NT_033778.4|NP_611989.1	BV898_04413|hypothetical-protein|MTYJ01000022.1|OQV21511.1	LOC129585892|m-AAA-protease-interacting-protein-1,-mitochondrial-like|NW_026570238.1|XP_55334769.1	RvY_00907-1|hypothetical-protein|BDGG01000001.1|GAU88160.1	NA
Hexe_geneID_BV898_03671	IR	NT	1561.85	4168.56	2865.21	-1.41666	0.21118	-6.70828	1.96931e-11	4.34531e-10	PDE3B	33208|Metazoa	35-cyclic nucleotide phosphodiesterase	PDEase_I	NotTardiSpe	PDE3A|cGMP-inhibited-3,5-cyclic-phosphodiesterase-3A-3|NC_060936.1|NP_1365336.1	pde-3|putative-3,5-cyclic-phosphodiesterase-pde-3|CELE_E01F3.1|NC_003280.10|NP_497084.2	dnc|dunceC|Dmel_CG32498|NC_004354.4|NP_726850.1	BV898_03671|cGMP-inhibited-3,5-cyclic-phosphodiesterase-A|MTYJ01000017.1|OQV22497.1	LOC129586327|cGMP-inhibited-3,5-cyclic-phosphodiesterase-3A-like-X1|NW_026570240.1|XP_55335466.1	RvY_08905-1|hypothetical-protein|BDGG01000004.1|GAU97642.1	ko00000,ko00001,ko01000
Hexe_geneID_BV898_06071	IR	NT	1152.34	442.995	797.666	1.3795	0.205652	6.70793	1.97405e-11	4.34961e-10	TMEM256	33208|Metazoa	Protein of unknown function DUF423	DUF423	NotTardiSpe	TMEM256|transmembrane-protein-256-precursor|NC_060941.1|NP_689979.1	Y106G6H.8|Uncharacterized-protein|CELE_Y106G6H.8|NC_003279.8|NP_1379268.1	CG4686|uncharacterized-proteinA|Dmel_CG4686|NT_033777.3|NP_650837.1	BV898_06071|putative-Transmembrane-protein-256-like-protein|MTYJ01000035.1|OQV19799.1	LOC129580680|transmembrane-protein-256-homolog|NW_026570224.1|XP_55327292.1	RvY_06627|hypothetical-protein|BDGG01000003.1|GAU94929.1	-
Hexe_geneID_BV898_18433	IR	NT	77.5006	248.382	162.941	-1.67833	0.250457	-6.70106	2.06916e-11	4.55274e-10	NA	NA	NA	NA	NotTardiSpe	ADGRL1|adhesion-G-protein-coupled-receptor-L1-X11|NC_060943.1|XP_54176196.1	lat-2|Latrophilin-like-protein-LAT-2|CELE_B0286.2|NC_003280.10|NP_1040724.1	CG11318|uncharacterized-protein|Dmel_CG11318|NT_033777.3|NP_651842.3	BV898_18433|hypothetical-protein|MTYJ01000364.1|OWA54010.1	LOC129593613|uncharacterized-protein-LOC129593613|NW_026570282.1|XP_55345997.1	RvY_04124-1|hypothetical-protein|BDGG01000002.1|GAU91969.1	NA
Hexe_geneID_BV898_07535	IR	NT	93.816	460.967	277.392	-2.2976	0.343044	-6.69768	2.11754e-11	4.65262e-10	NA	NA	NA	NA	NotTardiSpe	SULT1C2|sulfotransferase-1C2-a|NC_060926.1|NP_1047.1	ssu-1|Sulfotransferase-ssu-1|CELE_Y113G7A.11|NC_003283.11|NP_507880.1	St1|sulfotransferase-1|Dmel_CG5428|NT_033778.4|NP_611815.3	BV898_07535|putative-Sulfotransferase-1C2|MTYJ01000050.1|OQV18332.1	LOC129584578|sulfotransferase-1B1-like|NW_026570234.1|XP_55332774.1	RvY_04205-2|hypothetical-protein|BDGG01000002.1|GAU92066.1	NA
Hexe_geneID_BV898_00961	IR	NT	999.608	420.507	710.057	1.24793	0.186333	6.6973	2.12299e-11	4.65802e-10	STAMBPL1	33208|Metazoa	metallopeptidase activity	JAB,USP8_dimer	NotTardiSpe	STAMBP|STAM-binding-protein-X1|NC_060926.1|XP_54196182.1	F37A4.5|Uncharacterized-protein|CELE_F37A4.5|NC_003281.10|NP_498470.1	CG2224|uncharacterized-proteinA|Dmel_CG2224|NT_033777.3|NP_651796.1	BV898_00961|putative-STAM-binding-protein|MTYJ01000003.1|OQV25277.1	LOC129583934|STAM-binding-protein-like|NW_026570232.1|XP_55331961.1	RvY_14343|hypothetical-protein|BDGG01000010.1|GAV03995.1	ko00000,ko00001,ko01000,ko01002,ko04121,ko04131
Hexe_geneID_BV898_05814	IR	NT	29291.5	12681.5	20986.5	1.20776	0.180387	6.69537	2.15129e-11	4.71346e-10	CAHS12	NA	NA	NA	TardiSpe	NA	NA	NA	BV898_05814|hypothetical-protein|MTYJ01000032.1|OQV20263.1	LOC129582959|cytosolic-abundant-heat-soluble-protein-86272-like|NW_026570229.1|XP_55330565.1	RvY_13011|CAHS12|BDGG01000008.1|GAV02446.1	NA
Hexe_geneID_BV898_06653	IR	NT	1636.4	836.555	1236.48	0.967694	0.144555	6.69428	2.16741e-11	4.74213e-10	DGCR14	33208|Metazoa	RNA splicing	Es2	NotTardiSpe	ESS2|splicing-factor-ESS-2-homolog-X1|NC_060946.1|XP_54181948.1	ess-2|Splicing-factor-ESS-2|CELE_F42H10.7|NC_003281.10|NP_1022580.1	Es2|Es2|Dmel_CG1474|NC_004354.4|NP_572480.1	BV898_06653|Protein-DGCR14|MTYJ01000041.1|OQV19228.1	LOC129584872|splicing-factor-ESS-2-homolog|NW_026570222.1|XP_55333233.1	RvY_15628|hypothetical-protein|BDGG01000012.1|GAV05507.1	ko00000,ko03041
Hexe_geneID_BV898_11280	IR	NT	1082.72	441.345	762.032	1.29381	0.193297	6.69337	2.18082e-11	4.76477e-10	PHAX	33208|Metazoa	PHAX RNA-binding domain	RNA_GG_bind	NotTardiSpe	PHAX|phosphorylated-adapter-RNA-export-protein|NC_060929.1|NP_115553.2	Y71H2B.2|Phosphorylated-adapter-RNA-export-protein|CELE_Y71H2B.2|NC_003281.10|NP_1367935.1	Phax|phosphorylated-adaptor-for-RNA-exportA|Dmel_CG8069|NT_033778.4|NP_610456.4	BV898_11280|hypothetical-protein|MTYJ01000103.1|OQV14559.1	LOC129593497|phosphorylated-adapter-RNA-export-protein-like|NW_026570282.1|XP_55345814.1	RvY_02760|hypothetical-protein|BDGG01000001.1|GAU90329.1	ko00000,ko00001
Hexe_geneID_BV898_16560	IR	NT	473.48	159.846	316.663	1.56417	0.233707	6.69284	2.18881e-11	4.77552e-10	SETMAR	33208|Metazoa	SET domain without mariner transposase fusion	Pre-SET,SET,Transposase_1	NotTardiSpe	EHMT1|histone-lysine-N-methyltransferase-EHMT1-X14|NC_060933.1|XP_54219811.1	set-23|putative-histone-lysine-N-methyltransferase-set-23|CELE_Y41D4B.12|NC_003282.8|NP_741321.1	G9a|G9aA|Dmel_CG2995|NC_004354.4|NP_569834.1	BV898_16560|hypothetical-protein|MTYJ01000251.1|OWA52098.1	LOC129598493|probable-histone-lysine-N-methyltransferase-set-23-X2|NW_026570344.1|XP_55352391.1	RvY_18380|hypothetical-protein|BDGG01000018.1|GAV08726.1	ko00000,ko00001,ko01000,ko03036
Hexe_geneID_BV898_11179	IR	NT	566.946	221.043	393.994	1.35747	0.202847	6.69207	2.20041e-11	4.79412e-10	SAYSD1	33208|Metazoa	Uncharacterized conserved domain SAYSvFN	SAYSvFN	NotTardiSpe	SAYSD1|SAYSvFN-domain-containing-protein-1-2|NC_060930.1|NP_1291722.1	C13F10.5|SAYSvFN-domain-containing-protein|CELE_C13F10.5|NC_003283.11|NP_504829.1	CG13663|uncharacterized-protein|Dmel_CG13663|NT_033777.3|NP_651351.1	BV898_11179|hypothetical-protein|MTYJ01000101.1|OQV14673.1	LOC129581527|SAYSvFN-domain-containing-protein-1-like|NW_026570226.1|XP_55328632.1	RvY_12881|hypothetical-protein|BDGG01000008.1|GAV02292.1	-
Hexe_geneID_BV898_15711	IR	NT	7001.56	1939.27	4470.42	1.85193	0.276968	6.68643	2.28682e-11	4.97543e-10	NA	NA	NA	NA	NotTardiSpe	MCTP2|multiple-C2-and-transmembrane-domain-containing-protein-2-X8|NC_060939.1|XP_54234399.1	mctp-1|Multiple-C2-and-Transmembrane-region-Protein-family-homolog|CELE_D2092.1|NC_003279.8|NP_1382265.1	Mctp|multiple-C2-domain-and-transmembrane-region-proteinB|Dmel_CG15078|NT_033778.4|NP_1036560.1	BV898_15711|Multiple-C2-and-transmembrane-domain-containing-protein-1|MTYJ01000218.1|OWA51217.1	LOC129580659|multiple-C2-and-transmembrane-domain-containing-protein-1-like|NW_026570224.1|XP_55327267.1	RvY_15162|hypothetical-protein|BDGG01000011.1|GAV04965.1	NA
Hexe_geneID_BV898_13644	IR	NT	2579.08	1093.04	1836.06	1.23815	0.185213	6.68502	2.30896e-11	5.01583e-10	NA	NA	NA	NA	NotTardiSpe	MED17|mediator-of-RNA-polymerase-II-transcription-subunit-17|NC_060935.1|NP_4259.3	mdt-17|Mediator-of-RNA-polymerase-II-transcription-subunit-17|CELE_Y113G7B.18|NC_003283.11|NP_1379536.1	MED17|mediator-complex-subunit-17|Dmel_CG7957|NT_033777.3|NP_650686.1	BV898_13644|putative-Mediator-of-RNA-polymerase-II-transcription-subunit-17|MTYJ01000154.1|OQV12085.1	LOC129591680|mediator-of-RNA-polymerase-II-transcription-subunit-17-like|NW_026570267.1|XP_55343400.1	RvY_17764|hypothetical-protein|BDGG01000016.1|GAV07998.1	NA
Hexe_geneID_BV898_08683	IR	NT	1290.81	587.002	938.904	1.13704	0.170092	6.68484	2.31183e-11	5.01583e-10	NA	NA	NA	NA	NotTardiSpe	NUP93|nuclear-pore-complex-protein-Nup93-2|NC_060940.1|NP_1229725.1	npp-13|Nuclear-pore-protein|CELE_Y37E3.15|NC_003279.8|NP_740802.1	Nup93-2|nucleoporin-93kD-2|Dmel_CG7262|NT_033777.3|NP_650404.1	BV898_08683|putative-Nuclear-pore-complex-protein-Nup93|MTYJ01000063.1|OQV17285.1	LOC129600800|nuclear-pore-complex-protein-Nup93-like|NW_026570224.1|XP_55355371.1	RvY_08349|hypothetical-protein|BDGG01000003.1|GAU96986.1	NA
Hexe_geneID_BV898_10771	IR	NT	717.815	1671.91	1194.86	-1.21909	0.182395	-6.68379	2.32844e-11	5.04484e-10	NA	NA	NA	NA	TardiSpe	NA	NA	NA	BV898_10771|hypothetical-protein|MTYJ01000095.1|OQV15011.1	NA	NA	NA
Hexe_geneID_BV898_12885	IR	NT	777.186	251.83	514.508	1.62531	0.243232	6.68214	2.35486e-11	5.095e-10	POLR2L	33208|Metazoa	RNA polymerases N / 8 kDa subunit	RNA_pol_N	NotTardiSpe	POLR2L|DNA-directed-RNA-polymerases-I,-II,-and-III-subunit-RPABC5|NC_060935.1|NP_66951.1	rpb-10|DNA-directed-RNA-polymerases-I,-II,-and-III-subunit-RPABC5|CELE_Y37E3.3|NC_003279.8|NP_490923.1	Polr2L|RNA-polymerase-II,-I-and-III-subunit-L|Dmel_CG13628|NT_033777.3|NP_651280.1	BV898_12885|putative-DNA-directed-RNA-polymerases-I,-II,-and-III-subunit-RPABC5|MTYJ01000135.1|OQV12865.1	NA	NA	br01611,ko00000,ko00001,ko00002,ko03021,ko03036,ko03400
Hexe_geneID_BV898_00067	IR	NT	2724.24	7908.23	5316.23	-1.5377	0.230139	-6.68161	2.36332e-11	5.10622e-10	OAT	33208|Metazoa	Belongs to the class-III pyridoxal-phosphate-dependent aminotransferase family	Aminotran_3	NotTardiSpe	OAT|ornithine-aminotransferase,-mitochondrial-1-precursor|NC_060934.1|NP_1309899.1	oatr-1|putative-ornithine-aminotransferase,-mitochondrial|CELE_C16A3.10|NC_003281.10|NP_741194.1	Oat|ornithine-aminotransferase-precursor|Dmel_CG8782|NT_037436.4|NP_649139.1	BV898_00067|Ornithine-aminotransferase,-mitochondrial|MTYJ01000001.1|OQV25925.1	LOC129587203|ornithine-aminotransferase,-mitochondrial-like|NW_026570243.1|XP_55336800.1	RvY_04160|hypothetical-protein|BDGG01000002.1|GAU92010.1	ko00000,ko00001,ko01000,ko01007
Hexe_geneID_BV898_05412	IR	NT	1618.75	3196.13	2407.44	-0.98151	0.146921	-6.68055	2.38051e-11	5.13623e-10	NA	NA	NA	NA	NotTardiSpe	LARP1|la-related-protein-1-X1|NC_060929.1|XP_54208211.1	larp-1|La-related-protein-1|CELE_R144.7|NC_003281.10|NP_1040868.3	larp|La-related-proteinD|Dmel_CG42551|NT_033777.3|NP_733244.5	BV898_05412|putative-La-related-protein-1|MTYJ01000029.1|OQV20592.1	LOC129597535|la-related-protein-1-like|NW_026570326.1|XP_55351108.1	RvY_11521|hypothetical-protein|BDGG01000006.1|GAV00712.1	NA
Hexe_geneID_BV898_09416	IR	NT	881.359	2064.24	1472.8	-1.22898	0.183978	-6.68	2.38947e-11	5.14842e-10	DHTKD1	33208|Metazoa	Dehydrogenase E1 and transketolase domain containing 1	E1_dh,OxoGdeHyase_C,Transket_pyr	NotTardiSpe	DHTKD1|2-oxoadipate-dehydrogenase-complex-component-E1|NC_060934.1|NP_61176.4	ogdh-2|putative-2-oxoglutarate-dehydrogenase-E1-component-DHKTD1-homolog,-mitochondrial|CELE_ZK836.2|NC_003283.11|NP_1256410.1	CG1544|uncharacterized-protein|Dmel_CG1544|NT_033777.3|NP_651849.1	BV898_09416|putative-2-oxoglutarate-dehydrogenase-E1-component-DHKTD1,-mitochondrial|MTYJ01000074.1|OQV16425.1	LOC129597133|2-oxoadipate-dehydrogenase-complex-component-E1-like|NW_026570320.1|XP_55350553.1	RvY_13077-1|hypothetical-protein|BDGG01000008.1|GAV02521.1	ko00000,ko01000,ko03029
Hexe_geneID_BV898_07795	IR	NT	4531.75	2034.99	3283.37	1.15494	0.173044	6.67422	2.48554e-11	5.34803e-10	NA	NA	NA	NA	NotTardiSpe	PSME4|proteasome-activator-complex-subunit-4|NC_060926.1|NP_55429.2	C14C10.5|Uncharacterized-protein|CELE_C14C10.5|NC_003283.11|NP_506153.1	NA	BV898_07795|Proteasome-activator-complex-subunit-4|MTYJ01000052.1|OQV18206.1	LOC129590440|proteasome-activator-complex-subunit-4A-like|NW_026570260.1|XP_55341642.1	RvY_07559|hypothetical-protein|BDGG01000003.1|GAU96061.1	NA
Hexe_geneID_BV898_05939	IR	NT	480.511	1053.65	767.08	-1.13406	0.170038	-6.66944	2.56781e-11	5.51743e-10	NA	NA	NA	NA	NotTardiSpe	AGRN|agrin-X5|NC_060925.1|XP_54192451.1	agr-1|AGRin-(synaptic-protein)-homolog|CELE_F41G3.12|NC_003280.10|NP_1022152.3	trol|terribly-reduced-optic-lobesAK|Dmel_CG33950|NC_004354.4|NP_1245495.2	BV898_05939|Agrin|MTYJ01000033.1|OQV20149.1	LOC129585950|agrin-like|NW_026570222.1|XP_55334862.1	RvY_09170|hypothetical-protein|BDGG01000004.1|GAU97955.1	NA
Hexe_geneID_BV898_10625	IR	NT	623.578	263.267	443.422	1.24316	0.186452	6.66742	2.60335e-11	5.58608e-10	SSU72	33208|Metazoa	RNA polymerase II subunit A C-terminal domain phosphatase	Ssu72	NotTardiSpe	SSU72|RNA-polymerase-II-subunit-A-C-terminal-domain-phosphatase-SSU72|NC_060925.1|NP_54907.1	ssup-72|RNA-polymerase-II-subunit-A-C-terminal-domain-phosphatase-ssup-72|CELE_T13C2.4|NC_003280.10|NP_495386.3	Ssu72|Ssu72-CTD-phosphataseA|Dmel_CG14216|NC_004354.4|NP_608342.1	BV898_10625|RNA-polymerase-II-subunit-A-C-terminal-domain-phosphatase-SSU72|MTYJ01000092.1|OQV15243.1	LOC129585791|RNA-polymerase-II-subunit-A-C-terminal-domain-phosphatase-SSU72-like|NW_026570238.1|XP_55334613.1	RvY_00571-1|hypothetical-protein|BDGG01000001.1|GAU87772.1	ko00000,ko00001,ko01000,ko03019,ko03021
Hexe_geneID_BV898_19001	IR	NT	2598.18	5004.19	3801.19	-0.946033	0.141929	-6.66554	2.63689e-11	5.65026e-10	PTPRN	33208|Metazoa	Protein tyrosine phosphatase activity. It is involved in the biological process described with protein dephosphorylation	RESP18,Receptor_IA-2,Y_phosphatase	NotTardiSpe	PTPRN2|receptor-type-tyrosine-protein-phosphatase-N2-X5|NC_060931.1|XP_54214716.1	ida-1|Receptor-type-tyrosine-protein-phosphatase-like-ida-1|CELE_B0244.2|NC_003281.10|NP_498245.2	IA-2|IA-2-protein-tyrosine-phosphataseC|Dmel_CG31795|NT_033779.5|NP_608562.4	BV898_19001|putative-Receptor-type-tyrosine-protein-phosphatase-N2|MTYJ01000429.1|OWA54602.1	LOC129596351|uncharacterized-protein-LOC129596351|NW_026570309.1|XP_55349567.1	RvY_10291|hypothetical-protein|BDGG01000005.1|GAU99263.1	ko00000,ko00001,ko01000,ko01009
Hexe_geneID_BV898_09897	IR	NT	2835.37	1138.48	1986.92	1.31659	0.197622	6.66214	2.69865e-11	5.77467e-10	PSMD14	33208|Metazoa	Lys63-specific deubiquitinase activity	JAB,MitMem_reg	NotTardiSpe	PSMD14|26S-proteasome-non-ATPase-regulatory-subunit-14|NC_060926.1|NP_5796.1	rpn-11|26S-proteasome-non-ATPase-regulatory-subunit-14|CELE_K07D4.3|NC_003280.10|NP_494712.1	Rpn11|regulatory-particle-non-ATPase-11|Dmel_CG18174|NT_033779.5|NP_608905.1	BV898_09897|26S-proteasome-non-ATPase-regulatory-subunit-14|MTYJ01000080.1|OQV15976.1	LOC129581887|26S-proteasome-non-ATPase-regulatory-subunit-14-like|NW_026570226.1|XP_55329147.1	RvY_12838|hypothetical-protein|BDGG01000008.1|GAV02247.1	ko00000,ko00001,ko00002,ko01002,ko03051,ko04121
Hexe_geneID_BV898_13413	IR	NT	4614.89	1771.19	3193.04	1.38153	0.207436	6.66001	2.73804e-11	5.85091e-10	FAF2	33208|Metazoa	FAS-associated factor 2	UBA_4,UBX	NotTardiSpe	FAF2|FAS-associated-factor-2|NC_060929.1|NP_55428.1	H40L08.1|Uncharacterized-protein|CELE_H40L08.1|NC_003284.9|NP_510506.1	Faf2|Fas-associated-factor-2A|Dmel_CG10372|NT_033779.5|NP_477388.1	BV898_13413|FAS-associated-factor-2-B|MTYJ01000148.1|OQV12301.1	LOC129581118|FAS-associated-factor-2-like|NW_026570225.1|XP_55327987.1	RvY_18473-1|hypothetical-protein|BDGG01000019.1|GAV08837.1	ko00000,ko01000,ko03009,ko03019
Hexe_geneID_BV898_04821	IR	NT	9609.36	4021.66	6815.51	1.25669	0.188746	6.65811	2.77377e-11	5.91915e-10	NA	NA	NA	NA	NotTardiSpe	NA	NA	NA	BV898_04821|hypothetical-protein|MTYJ01000024.1|OQV21341.1	LOC129602608|uncharacterized-protein-LOC129602608|NW_026570221.1|XP_55357658.1	RvY_07313|hypothetical-protein|BDGG01000003.1|GAU95747.1	NA
Hexe_geneID_BV898_01071	IR	NT	862.972	356.509	609.74	1.27484	0.191542	6.65566	2.82028e-11	6.01017e-10	NA	NA	NA	NA	NotTardiSpe	HYPK|huntingtin-interacting-protein-K-1|NC_060939.1|NP_57484.4	NA	CG9922|uncharacterized-proteinA|Dmel_CG9922|NT_033777.3|NP_650329.1	BV898_01071|hypothetical-protein|MTYJ01000003.1|OQV25392.1	LOC129581470|uncharacterized-protein-LOC129581470|NW_026570225.1|XP_55328547.1	RvY_12565|hypothetical-protein|BDGG01000007.1|GAV01933.1	NA
Hexe_geneID_BV898_08042	IR	NT	307.933	772.691	540.312	-1.3294	0.199762	-6.6549	2.83498e-11	6.03324e-10	RDH13	33208|Metazoa	Oxidoreductase activity. It is involved in the biological process described with metabolic process	adh_short	NotTardiSpe	RDH13|retinol-dehydrogenase-13-X2|NC_060943.1|XP_54175661.1	dhs-24|DeHydrogenases,-Short-chain|CELE_Y60A3A.10|NC_003283.11|NP_507860.3	Rdh1|retinol-dehydrogenase-1|Dmel_CG2064|NT_033778.4|NP_610310.2	BV898_08042|putative-Retinol-dehydrogenase-13|MTYJ01000055.1|OQV17913.1	LOC129583316|retinol-dehydrogenase-13-like|NW_026570230.1|XP_55331056.1	RvY_10192-1|hypothetical-protein|BDGG01000005.1|GAU99151.1	ko00000,ko00001,ko01000,ko04121
Hexe_geneID_BV898_09215	IR	NT	286.326	661.601	473.964	-1.20843	0.181733	-6.64947	2.94143e-11	6.23987e-10	NA	NA	NA	NA	NotTardiSpe	SLC35F4|solute-carrier-family-35-member-F4-a|NC_060938.1|NP_1293016.1	Y73B6BL.31|TPT-domain-containing-protein|CELE_Y73B6BL.31|NC_003282.8|NP_1023568.1	CG42322|uncharacterized-proteinD|Dmel_CG42322|NT_033777.3|NP_732550.1	BV898_09215|hypothetical-protein|MTYJ01000071.1|OQV16704.1	LOC129587800|putative-thiamine-transporter-SLC35F3|NW_026570246.1|XP_55337693.1	RvY_09840|hypothetical-protein|BDGG01000005.1|GAU98731.1	NA
Hexe_geneID_BV898_17535	IR	NT	210.61	581.941	396.276	-1.46382	0.220144	-6.64937	2.94348e-11	6.23987e-10	NA	33208|Metazoa	Belongs to the mitochondrial carrier TC 2.A.29 family	Mito_carr	NotTardiSpe	SLC25A10|mitochondrial-dicarboxylate-carrier-2|NC_060941.1|NP_36272.2	slc-25A10|SLC-(SoLute-Carrier)-homolog|CELE_K11G12.5|NC_003284.9|NP_509133.1	Dic2|dicarboxylate-carrier-2|Dmel_CG4323|NT_033777.3|NP_732513.1	BV898_17535|Mitochondrial-dicarboxylate-carrier|MTYJ01000303.1|OWA53101.1	LOC129593326|mitochondrial-dicarboxylate-carrier-like|NW_026570281.1|XP_55345556.1	RvY_01444-1|hypothetical-protein|BDGG01000001.1|GAU88812.1	ko00000,ko00001,ko02000
Hexe_geneID_BV898_06270	IR	NT	2110.34	787.939	1449.14	1.42119	0.213734	6.64934	2.94409e-11	6.23987e-10	SLC38A9	33208|Metazoa	Solute carrier family 38, member 9	Aa_trans	NotTardiSpe	SLC38A9|neutral-amino-acid-transporter-9-X1|NC_060929.1|XP_54207703.1	F13H10.3|Sodium-coupled-neutral-amino-acid-transporter-9-homolog|CELE_F13H10.3|NC_003282.8|NP_1293946.1	CG13384|uncharacterized-proteinG|Dmel_CG13384|NT_033779.5|NP_995658.1	BV898_06270|Sodium-coupled-neutral-amino-acid-transporter-9-like-protein|MTYJ01000036.1|OQV19731.1	LOC129591796|sodium-coupled-neutral-amino-acid-transporter-9-homolog|NW_026570268.1|XP_55343582.1	RvY_10974|hypothetical-protein|BDGG01000005.1|GAV00073.1	ko00000,ko00001,ko02000
Hexe_geneID_BV898_17637	IR	NT	367.648	76.6598	222.154	2.26495	0.340646	6.64897	2.95144e-11	6.24695e-10	NA	NA	NA	NA	TardiSpe	NA	NA	NA	BV898_17637|hypothetical-protein|MTYJ01000308.1|OWA53204.1	NA	NA	NA
Hexe_geneID_BV898_19002	IR	NT	2437.7	5495.62	3966.66	-1.17281	0.176479	-6.64559	3.02014e-11	6.38368e-10	NA	NA	NA	NA	NotTardiSpe	PTPRN2|receptor-type-tyrosine-protein-phosphatase-N2-X9|NC_060931.1|XP_54214720.1	ida-1|Receptor-type-tyrosine-protein-phosphatase-like-ida-1|CELE_B0244.2|NC_003281.10|NP_498245.2	IA-2|IA-2-protein-tyrosine-phosphataseE|Dmel_CG31795|NT_033779.5|NP_1259851.1	BV898_19002|hypothetical-protein|MTYJ01000429.1|OWA54603.1	LOC129596351|uncharacterized-protein-LOC129596351|NW_026570309.1|XP_55349567.1	RvY_10291|hypothetical-protein|BDGG01000005.1|GAU99263.1	NA
Hexe_geneID_BV898_13176	IR	NT	92.929	347.402	220.165	-1.90705	0.287005	-6.64465	3.03948e-11	6.41585e-10	NA	4751|Fungi	Fumble	Fumble	NotTardiSpe	PANK1|pantothenate-kinase-1-beta|NC_060934.1|NP_683879.1	pnk-1|PaNtothenate-Kinase|CELE_C10G11.5|NC_003279.8|NP_1379655.1	fbl|fumbleB|Dmel_CG5725|NT_037436.4|NP_597678.1	BV898_13176|Pantothenate-kinase-1|MTYJ01000142.1|OQV12532.1	LOC129589073|pantothenate-kinase-3-like-X4|NW_026570253.1|XP_55339555.1	RvY_15898|hypothetical-protein|BDGG01000012.1|GAV05826.1	ko00000,ko00001,ko00002,ko01000
Hexe_geneID_BV898_18397	IR	NT	2193.15	1161.85	1677.5	0.916555	0.137979	6.64269	3.08004e-11	6.49267e-10	NA	NA	NA	NA	NotTardiSpe	GCC2|GRIP-and-coiled-coil-domain-containing-protein-2-1|NC_060926.1|NP_852118.2	gcc-2|GRIP-and-coiled-coil-domain-containing-protein-2|CELE_T05G5.9|NC_003281.10|NP_1022749.1	GCC185|GRIP-and-coiled-coil-domain-containing-185-kDa|Dmel_CG3532|NT_033777.3|NP_1097755.1	BV898_18397|putative-GRIP-and-coiled-coil-domain-containing-protein-2|MTYJ01000361.1|OWA53974.1	LOC129595224|GRIP-and-coiled-coil-domain-containing-protein-2-like|NW_026570223.1|XP_55348130.1	RvY_18873-1|hypothetical-protein|BDGG01000021.1|GAV09308.1	NA
Hexe_geneID_BV898_16038	IR	NT	101.871	317.169	209.52	-1.64018	0.246939	-6.64201	3.09426e-11	6.51385e-10	NA	NA	NA	NA	NotTardiSpe	NA	NA	NA	BV898_16038|hypothetical-protein|MTYJ01000231.1|OWA51560.1	LOC129585629|uncharacterized-protein-LOC129585629|NW_026570238.1|XP_55334353.1	RvY_00403-1|hypothetical-protein|BDGG01000001.1|GAU87575.1	NA
Hexe_geneID_BV898_01359	IR	NT	340.325	1155.01	747.665	-1.76682	0.266246	-6.63605	3.2219e-11	6.77338e-10	NA	NA	NA	NA	TardiSpe	NA	NA	NA	BV898_01359|hypothetical-protein|MTYJ01000005.1|OQV24768.1	NA	RvY_16731-1|hypothetical-protein|BDGG01000014.1|GAV06804.1	NA
Hexe_geneID_BV898_00406	IR	NT	3460.15	1561.02	2510.59	1.14828	0.173084	6.63422	3.2622e-11	6.84886e-10	NA	33154|Opisthokonta	-	-	NotTardiSpe	NA	NA	NA	BV898_00406|hypothetical-protein|MTYJ01000002.1|OQV25465.1	LOC129582283|uncharacterized-protein-LOC129582283|NW_026570227.1|XP_55329749.1	RvY_03649|hypothetical-protein|BDGG01000002.1|GAU91386.1	-
Hexe_geneID_BV898_01431	IR	NT	379.921	961.737	670.829	-1.33802	0.201832	-6.62935	3.37178e-11	7.06355e-10	NCS1	33208|Metazoa	EF-hand domain	EF-hand_1,EF-hand_5,EF-hand_6,EF-hand_7	NotTardiSpe	NCS1|neuronal-calcium-sensor-1-1|NC_060933.1|NP_55101.2	ncs-1|Neuronal-calcium-sensor-1|CELE_C44C1.3|NC_003284.9|NP_508186.1	Frq2|frequenin-2B|Dmel_CG5907|NC_004354.4|NP_996502.1	BV898_01431|Neuronal-calcium-sensor-1|MTYJ01000005.1|OQV24843.1	LOC129593818|neuronal-calcium-sensor-1-like|NW_026570284.1|XP_55346264.1	RvY_08663|hypothetical-protein|BDGG01000004.1|GAU97346.1	ko00000,ko04131
Hexe_geneID_BV898_08727	IR	NT	3527.71	1413.08	2470.4	1.32012	0.199135	6.62927	3.37353e-11	7.06355e-10	PSMA4	33208|Metazoa	Proteasome subunit A N-terminal signature Add an annotation	Proteasome,Proteasome_A_N	NotTardiSpe	PSMA4|proteasome-subunit-alpha-type-4-1|NC_060939.1|NP_2780.1	pas-3|Proteasome-subunit-alpha-type-4|CELE_Y110A7A.14|NC_003279.8|NP_1379751.1	Prosalpha3|proteasome-alpha3-subunit|Dmel_CG9327|NT_033778.4|NP_476691.1	BV898_08727|Proteasome-subunit-alpha-type-4|MTYJ01000065.1|OQV17147.1	LOC129589421|proteasome-subunit-alpha-type-4-like|NW_026570254.1|XP_55340161.1	RvY_09823|hypothetical-protein|BDGG01000004.1|GAU98712.1	ko00000,ko00001,ko00002,ko01000,ko01002,ko03051
Hexe_geneID_BV898_05286	IR	NT	2992.35	1323.08	2157.71	1.17757	0.177657	6.62832	3.39521e-11	7.09941e-10	NPLOC4	33208|Metazoa	Nuclear protein localization 4 homolog S. cerevisiae	NPL4,UN_NPL4,zf-NPL4	NotTardiSpe	NPLOC4|nuclear-protein-localization-protein-4-homolog-1|NC_060941.1|NP_60391.2	npl-4.1|Nuclear-protein-localization-protein-4-homolog-1|CELE_F59E12.4|NC_003280.10|NP_495096.1	Npl4|nuclear-protein-localization-4B|Dmel_CG4673|NT_033777.3|NP_733110.2	BV898_05286|Nuclear-protein-localization-protein-4-like-protein|MTYJ01000028.1|OQV20703.1	LOC129591937|nuclear-protein-localization-protein-4-homolog|NW_026570269.1|XP_55343803.1	RvY_14979|hypothetical-protein|BDGG01000011.1|GAV04747.1	ko00000,ko00001,ko00002
Hexe_geneID_BV898_04461	IR	NT	729.601	304.371	516.986	1.26006	0.190199	6.62499	3.47279e-11	7.2519e-10	NA	NA	NA	NA	NotTardiSpe	CCDC174|coiled-coil-domain-containing-protein-174-a|NC_060927.1|NP_57558.3	C37A2.8|Uncharacterized-protein|CELE_C37A2.8|NC_003279.8|NP_491946.1	CG7183|uncharacterized-proteinA|Dmel_CG7183|NT_033777.3|NP_650692.2	BV898_04461|putative-Coiled-coil-domain-containing-protein-174|MTYJ01000022.1|OQV21559.1	LOC129588496|coiled-coil-domain-containing-protein-174-like|NW_026570250.1|XP_55338685.1	RvY_00966|hypothetical-protein|BDGG01000001.1|GAU88226.1	NA
Hexe_geneID_BV898_13117	IR	NT	3817.71	7779.19	5798.45	-1.02708	0.155115	-6.62144	3.5572e-11	7.41822e-10	PAN2	33208|Metazoa	EXOIII	RNase_T,UCH_1	NotTardiSpe	PAN2|PAN2-PAN3-deadenylation-complex-catalytic-subunit-PAN2-3|NC_060936.1|NP_55686.4	panl-2|PAN-(PolyA-specific-riboNucLease)-subunit|CELE_F31E3.4|NC_003281.10|NP_498519.1	PAN2|Poly(A)-binding-protein-dependent-poly(A)-ribonuclease-2B|Dmel_CG8232|NT_033778.4|NP_1286219.1	BV898_13117|PAB-dependent-poly(A)-specific-ribonuclease-subunit-PAN2|MTYJ01000140.1|OQV12627.1	LOC129582288|PAN2-PAN3-deadenylation-complex-catalytic-subunit-Pan2-like|NW_026570222.1|XP_55329760.1	RvY_09394|hypothetical-protein|BDGG01000004.1|GAU98218.1	ko00000,ko00001,ko01000,ko03019
Hexe_geneID_BV898_11944	IR	NT	2365.98	1200.74	1783.36	0.978794	0.147831	6.62106	3.56642e-11	7.4275e-10	NUDC	33208|Metazoa	N-terminal conserved domain of Nudc.	CS,NuDC,Nudc_N	NotTardiSpe	NUDC|nuclear-migration-protein-nudC|NC_060925.1|NP_6591.1	nud-1|CS-domain-containing-protein|CELE_F53A2.4|NC_003281.10|NP_499749.1	nudC|nudCA|Dmel_CG9710|NT_037436.4|NP_648923.1	BV898_11944|Nuclear-migration-protein-nudC|MTYJ01000115.1|OQV13835.1	LOC129584835|nuclear-migration-protein-nudC-like|NW_026570235.1|XP_55333148.1	RvY_01499|hypothetical-protein|BDGG01000001.1|GAU88881.1	-
Hexe_geneID_BV898_16844	IR	NT	363.171	1037.74	700.455	-1.51627	0.229021	-6.62065	3.57621e-11	7.43794e-10	NA	NA	NA	NA	NotTardiSpe	HSPG2|basement-membrane-specific-heparan-sulfate-proteoglycan-core-protein-X6|NC_060925.1|XP_54192215.1	unc-52|Basement-membrane-proteoglycan|CELE_ZC101.2|NC_003280.10|NP_497047.1	trol|terribly-reduced-optic-lobesAS|Dmel_CG33950|NC_004354.4|NP_1284822.1	BV898_16844|Basement-membrane-proteoglycan|MTYJ01000266.1|OWA52388.1	LOC129586383|basement-membrane-specific-heparan-sulfate-proteoglycan-core-protein-like|NW_026570240.1|XP_55335566.1	RvY_08941|hypothetical-protein|BDGG01000004.1|GAU97688.1	NA
Hexe_geneID_BV898_12640	IR	NT	955.39	262.73	609.06	1.86176	0.281323	6.61789	3.64359e-11	7.56797e-10	NA	NA	NA	NA	TardiSpe	NA	NA	NA	BV898_12640|hypothetical-protein|MTYJ01000130.1|OQV13099.1	LOC129599933|uncharacterized-protein-LOC129599933|NW_026570378.1|XP_55354277.1	NA	NA
Hexe_geneID_BV898_02970	IR	NT	1507.1	588.135	1047.62	1.3572	0.205107	6.61701	3.66539e-11	7.60313e-10	GPN1	33208|Metazoa	GPN-loop GTPase 1	ATP_bind_1	NotTardiSpe	GPN1|GPN-loop-GTPase-1-a|NC_060926.1|NP_9197.3	gop-2|GPN-loop-GTPase-1|CELE_C34E10.2|NC_003281.10|NP_498118.1	CG3704|uncharacterized-protein|Dmel_CG3704|NC_004354.4|NP_569872.1	BV898_02970|GPN-loop-GTPase-1|MTYJ01000013.1|OQV23240.1	LOC129584493|GPN-loop-GTPase-1-like-X1|NW_026570234.1|XP_55332642.1	RvY_03422|hypothetical-protein|BDGG01000002.1|GAU91103.1	ko00000
Hexe_geneID_BV898_06945	IR	NT	274.058	781.329	527.694	-1.51124	0.228751	-6.60648	3.9356e-11	8.15277e-10	FABP5	33208|Metazoa	Lipocalin / cytosolic fatty-acid binding protein family	Lipocalin	NotTardiSpe	FABP3|fatty-acid-binding-protein,-heart-2|NC_060925.1|NP_4093.1	lbp-5|Fatty-acid-binding-protein-homolog-5|CELE_W02D3.7|NC_003279.8|NP_491928.1	fabp|fatty-acid-binding-proteinB|Dmel_CG6783|NT_033777.3|NP_1027180.1	BV898_06945|putative-Fatty-acid-binding-protein,-heart|MTYJ01000043.1|OQV19091.1	LOC129594269|fatty-acid-binding-protein-like|NW_026570287.1|XP_55346872.1	RvY_12500|FABP6|BDGG01000007.1|GAV01858.1	ko00000,ko00001,ko04147
[truncated: 17,580 more rows]
