# Supplementary material for: Comparative transcriptomics reveal a novel tardigrade-specific DNA-binding protein induced in response to ionizing radiation
Source: eLife. 2024 Jul 9;13:RP92621. doi: 10.7554/eLife.92621 (PMC11233135; doi:10.7554/eLife.92621)
Supplement: Figure 2—source data 2. [file elife-92621-fig2-data2.xlsx]

## Sheet: Hexe_3.1.emapper.annotations.by
GeneID	sampleA	sampleB	baseMeanA	baseMeanB	baseMean	log2FoldChange	lfcSE	stat	pvalue	padj	Name	max_annot_lvl	Description	PFAMs	Origin	Hsap_homolog_blastp	Cele_homolog_blastp	Dmel_homolog_blastp	HexeNCBI_homolog_blastp	Pmet_homolog_blastp	Rvar_homolog_blastp	BRITE
Hexe_geneID_BV898_18082	BL	NT	61936	1731.03	31833.5	5.1611	0.121285	42.5533	0	0	LIG1	33208|Metazoa	DNA ligase	DNA_ligase_A_C,DNA_ligase_A_M,DNA_ligase_A_N	NotTardiSpe	LIG1|DNA-ligase-1-3|NC_060943.1|NP_1275993.1	lig-1|DNA-ligase-1|CELE_C29A12.3|NC_003283.11|NP_741625.2	DNAlig1|DNA-ligase-1|Dmel_CG5602|NT_033778.4|NP_611843.2	BV898_18082|DNA-ligase-1|MTYJ01000337.1|OWA53661.1	LOC129585685|DNA-ligase-1-like|NW_026570238.1|XP_55334442.1	RvY_18763-1|hypothetical-protein|BDGG01000021.1|GAV09175.1	ko00000,ko00001,ko01000,ko03032,ko03400
Hexe_geneID_BV898_10478	BL	NT	26173.5	751.65	13462.6	5.12211	0.138062	37.1	2.80517e-301	2.36798e-297	MACROH2A1	33208|Metazoa	Macro domain	Macro	NotTardiSpe	MACROH2A1|core-histone-macro-H2A.1-4|NC_060929.1|NP_1387332.1	his-3|Histone-H2A|CELE_T10C6.12|NC_003283.11|NP_507032.1	His2Av|histone-H2A-variantA|Dmel_CG5499|NT_033777.3|NP_524519.1	BV898_10478|Core-histone-macro-H2A.1|MTYJ01000090.1|OQV15372.1	LOC129591714|core-histone-macro-H2A.1-like|NW_026570267.1|XP_55343449.1	RvY_00439|hypothetical-protein|BDGG01000001.1|GAU87620.1	ko00000,ko00001,ko03036,ko04147
Hexe_geneID_BV898_01166	BL	NT	69133.9	1559.7	35346.8	5.47003	0.153339	35.6729	1.04121e-278	5.85958e-275	XRCC5	NA	NA	NA	NotTardiSpe	XRCC5|X-ray-repair-cross-complementing-protein-5|NC_060926.1|NP_66964.1	cku-80|ATP-dependent-DNA-helicase-II-subunit-2|CELE_R07E5.8|NC_003281.10|NP_1309438.1	Ku80|Ku80|Dmel_CG18801|NT_033779.5|NP_609767.2	BV898_01166|X-ray-repair-cross-complementing-protein-5|MTYJ01000004.1|OQV24956.1	LOC129581437|X-ray-repair-cross-complementing-protein-5-like|NW_026570225.1|XP_55328473.1	RvY_14011|Ku80|BDGG01000009.1|GAV03615.1	ko00000,ko00001,ko00002,ko03041,ko03400
Hexe_geneID_BV898_11662	BL	NT	18192.9	1337.68	9765.3	3.76546	0.108956	34.5594	1.03056e-261	4.34972e-258	XRCC1	NA	NA	NA	NotTardiSpe	XRCC1|DNA-repair-protein-XRCC1|NC_060943.1|NP_6288.2	fcp-1|RNA-polymerase-II-subunit-A-C-terminal-domain-phosphatase|CELE_F36F2.6|NC_003279.8|NP_492423.2	XRCC1|XRCC1|Dmel_CG4208|NC_004354.4|NP_572217.1	BV898_11662|putative-DNA-repair-protein-XRCC1|MTYJ01000109.1|OQV14190.1	LOC129585714|DNA-repair-protein-XRCC1-like-X1|NW_026570238.1|XP_55334488.1	RvY_00684|hypothetical-protein|BDGG01000001.1|GAU87896.1	ko00000,ko00001,ko00002,ko03400
Hexe_geneID_BV898_14774	BL	NT	9953.9	422.141	5188.02	4.55934	0.136459	33.4117	9.25897e-245	3.12638e-241	PNKP	33208|Metazoa	Polynucleotide kinase 3-phosphatase	AAA_33,PNK3P	NotTardiSpe	PNKP|bifunctional-polynucleotide-phosphatase/kinase|NC_060943.1|NP_9185.2	F21D5.5|Uncharacterized-protein|CELE_F21D5.5|NC_003282.8|NP_501503.1	PNKP|polynucleotide-kinase-3-phosphatase|Dmel_CG9601|NT_033777.3|NP_649792.3	BV898_14774|Bifunctional-polynucleotide-phosphatase/kinase|MTYJ01000186.1|OWA50251.1	LOC129591928|uncharacterized-protein-F21D5.5-like|NW_026570269.1|XP_55343787.1	RvY_19109|hypothetical-protein|BDGG01000024.1|GAV09603.1	ko00000,ko01000,ko01009,ko03400
Hexe_geneID_BV898_07590	BL	NT	34107.5	2687.05	18397.3	3.66597	0.122233	29.9916	1.26379e-197	3.5561e-194	PARP3	33208|Metazoa	poly ADP-ribose polymerase	PARP,PARP_reg,WGR	NotTardiSpe	PARP3|protein-mono-ADP-ribosyltransferase-PARP3-X1|NC_060927.1|XP_54200797.1	parp-1|Poly [ADP-ribose]-polymerase-1|CELE_Y71F9AL.18|NC_003279.8|NP_491072.1	Parp|Poly-(ADP-ribose)-polymerase|Dmel_CG40411|NT_033777.3|NP_1104452.1	BV898_07590|Poly-ADP-ribose]-polymerase-3|MTYJ01000050.1|OQV18386.1	LOC129597599|protein-mono-ADP-ribosyltransferase-PARP3-like|NW_026570327.1|XP_55351197.1	RvY_18641-1|hypothetical-protein|BDGG01000020.1|GAV09037.1	ko00000,ko00001,ko00002,ko01000,ko03032,ko03036,ko03400
Hexe_geneID_BV898_10457	BL	NT	15263.1	8.40651	7635.75	10.83	0.372091	29.1057	3.03932e-186	7.33041e-183	DDR1	NA	NA	NA	TardiSpe	NA	NA	NA	BV898_10457|hypothetical-protein|MTYJ01000090.1|OQV15351.1	NA	NA	NA
Hexe_geneID_BV898_14257	BL	NT	7123.03	444.156	3783.59	4.00362	0.138934	28.8167	1.32526e-182	2.79679e-179	TDR1	NA	NA	NA	TardiSpe	NA	NA	NA	BV898_10457|hypothetical-protein|MTYJ01000090.1|OQV15351.1	LOC129585012|pinin-like-X1|NW_026570235.1|XP_55333478.1	NA	NA
Hexe_geneID_BV898_15545	BL	NT	1878.84	28.2218	953.531	6.05821	0.217749	27.822	2.3521e-170	4.41228e-167	NA	28216|Betaproteobacteria	PFAM alpha beta hydrolase fold	Abhydrolase_1	NotTardiSpe	NA	Y41E3.18|Hydrolase_4-domain-containing-protein|CELE_Y41E3.18|NC_003282.8|NP_1023462.2	NA	BV898_15545|hypothetical-protein|MTYJ01000212.1|OWA51043.1	LOC129593147|uncharacterized-protein-LOC129593147-X5|NW_026570280.1|XP_55345322.1	RvY_08499|hypothetical-protein|BDGG01000004.1|GAU97147.1	ko00000,ko01000
Hexe_geneID_BV898_08059	BL	NT	22920.8	909.49	11915.2	4.65536	0.173972	26.7593	9.62723e-158	1.62537e-154	PARP2	33208|Metazoa	Poly ADP-ribose polymerase	PARP,PARP_reg,WGR,WWE	NotTardiSpe	PARP2|poly [ADP-ribose]-polymerase-2-2|NC_060938.1|NP_1036083.1	parp-1|Poly [ADP-ribose]-polymerase-1|CELE_Y71F9AL.18|NC_003279.8|NP_491072.1	Parp|Poly-(ADP-ribose)-polymerase|Dmel_CG40411|NT_033777.3|NP_1104452.1	BV898_08059|Poly-ADP-ribose]-polymerase-2|MTYJ01000055.1|OQV17931.1	LOC129588520|poly [ADP-ribose]-polymerase-2-like|NW_026570250.1|XP_55338742.1	RvY_08263-2|hypothetical-protein|BDGG01000003.1|GAU96892.1	ko00000,ko00001,ko00002,ko01000,ko03032,ko03036,ko03400
Hexe_geneID_BV898_03941	BL	NT	3699.65	114.301	1906.97	5.01514	0.191574	26.1786	4.663e-151	7.15686e-148	NA	33090|Viridiplantae	histone H3	Histone	NotTardiSpe	H3-3B|histone-H3.3-X1|NC_060941.1|XP_54171865.1	his-2|Histone-H3|CELE_T10C6.13|NC_003283.11|NP_507033.1	His3.3B|histone-H3.3BC|Dmel_CG8989|NC_004354.4|NP_788892.1	BV898_03941|hypothetical-protein|MTYJ01000019.1|OQV22096.1	LOC129589371|putative-histone-H3.3-like-type-3-X2|NW_026570254.1|XP_55340086.1	RvY_11615|hypothetical-protein|BDGG01000006.1|GAV00819.1	ko00000,ko00001,ko03036,ko04147
Hexe_geneID_BV898_04948	BL	NT	35723.5	248.454	17986	7.16798	0.278199	25.7656	2.15401e-146	3.03052e-143	NA	NA	NA	NA	NotTardiSpe	SORL1|sortilin-related-receptor-preproprotein|NC_060935.1|NP_3096.2	lrp-2|Low-density-lipoprotein-RecePtor-related|CELE_T21E3.3|NC_003279.8|NP_491270.2	trol|terribly-reduced-optic-lobesBA|Dmel_CG33950|NC_004354.4|NP_1284825.1	BV898_04948|putative-Sortilin-related-receptor|MTYJ01000025.1|OQV21189.1	LOC129589217|uncharacterized-protein-LOC129589217-X2|NW_026570253.1|XP_55339788.1	RvY_15901|hypothetical-protein|BDGG01000012.1|GAV05830.1	NA
Hexe_geneID_BV898_09437	BL	NT	7690.21	341.334	4015.77	4.49363	0.181127	24.8093	7.10953e-136	9.2331e-133	PCNA	33208|Metazoa	DNA polymerase processivity factor activity	PCNA_C,PCNA_N	NotTardiSpe	PCNA|proliferating-cell-nuclear-antigen|NC_060944.1|NP_872590.1	pcn-1|Proliferating-cell-nuclear-antigen|CELE_W03D2.4|NC_003282.8|NP_500466.3	PCNA|proliferating-cell-nuclear-antigenB|Dmel_CG9193|NT_033778.4|NP_995904.1	BV898_09437|Proliferating-cell-nuclear-antigen|MTYJ01000074.1|OQV16446.1	LOC129597057|proliferating-cell-nuclear-antigen-like|NW_026570320.1|XP_55350461.1	RvY_10246|hypothetical-protein|BDGG01000005.1|GAU99214.1	ko00000,ko00001,ko00002,ko03032,ko03400
Hexe_geneID_BV898_16497	BL	NT	4533.36	184.967	2359.16	4.61502	0.186788	24.7073	8.93206e-135	1.07714e-131	RNF146	33208|Metazoa	WWE domain	WWE,zf-C3HC4_3	NotTardiSpe	RNF146|E3-ubiquitin-protein-ligase-RNF146-X2|NC_060930.1|XP_54212481.1	C55A6.1|E3-ubiquitin-protein-ligase|CELE_C55A6.1|NC_003283.11|NP_505917.2	Rnf146|ring-finger-protein-146G|Dmel_CG8786|NT_037436.4|NP_1137979.2	BV898_16497|hypothetical-protein|MTYJ01000249.1|OWA52040.1	LOC129597065|E3-ubiquitin-protein-ligase-rnf146-like|NW_026570320.1|XP_55350471.1	RvY_10198-1|hypothetical-protein|BDGG01000005.1|GAU99159.1	ko00000,ko01000,ko04121
Hexe_geneID_BV898_05766	BL	NT	3822.2	6.85931	1914.53	9.12273	0.372294	24.5041	1.33482e-132	1.50238e-129	NA	35493|Streptophyta	Chitinase class I	Glyco_hydro_19	NotTardiSpe	NA	NA	NA	BV898_05766|hypothetical-protein|MTYJ01000032.1|OQV20210.1	LOC129596376|uncharacterized-protein-LOC129596376|NW_026570223.1|XP_55349616.1	RvY_04444|hypothetical-protein|BDGG01000002.1|GAU92351.1	ko00000,ko00001,ko01000
Hexe_geneID_BV898_16683	BL	NT	8108.61	443.98	4276.29	4.19124	0.1715	24.4386	6.64517e-132	7.0119e-129	DHRS11	33208|Metazoa	Belongs to the short-chain dehydrogenases reductases SDR family	adh_short	NotTardiSpe	DHRS11|dehydrogenase/reductase-SDR-family-member-11-precursor|NC_060941.1|NP_77284.2	dhs-13|DeHydrogenases,-Short-chain|CELE_F36H9.3|NC_003283.11|NP_503501.1	CG40485|uncharacterized-proteinC|Dmel_CG40485|NC_004354.4|NP_1303574.1	BV898_16683|putative-Dehydrogenase/reductase-SDR-family-member-11|MTYJ01000257.1|OWA52225.1	LOC129593026|dehydrogenase-reductase-SDR-family-member-11-like|NW_026570223.1|XP_55345185.1	RvY_16645|hypothetical-protein|BDGG01000014.1|GAV06700.1	ko00000,ko00001,ko01000
Hexe_geneID_BV898_07145	BL	NT	3100.5	140.085	1620.29	4.46796	0.18924	23.6101	3.03853e-123	3.01762e-120	NA	NA	NA	NA	NotTardiSpe	XRCC6|X-ray-repair-cross-complementing-protein-6-1|NC_060946.1|NP_1460.1	NA	NA	BV898_07145|hypothetical-protein|MTYJ01000045.1|OQV18892.1	LOC129602253|X-ray-repair-cross-complementing-protein-5-like|NW_026570593.1|XP_55357223.1	RvY_01573|Ku70|BDGG01000001.1|GAU88967.1	NA
Hexe_geneID_BV898_18536	BL	NT	10888.3	1255.5	6071.88	3.11638	0.135587	22.9843	6.69096e-117	6.27575e-114	LIG4	NA	NA	NA	NotTardiSpe	LIG4|DNA-ligase-4-1|NC_060937.1|NP_996820.1	lig-1|DNA-ligase-1|CELE_C29A12.3|NC_003283.11|NP_741625.2	DNAlig4|DNA-ligase-4|Dmel_CG12176|NC_004354.4|NP_572907.1	BV898_18536|DNA-ligase-4|MTYJ01000372.1|OWA54118.1	LOC129587578|DNA-ligase-4-like|NW_026570245.1|XP_55337356.1	RvY_18881|hypothetical-protein|BDGG01000021.1|GAV09317.1	ko00000,ko00001,ko01000,ko03032,ko03400
Hexe_geneID_BV898_14014	BL	NT	4843.55	421.423	2632.49	3.52285	0.155473	22.6589	1.14011e-113	1.01308e-110	NA	NA	NA	NA	TardiSpe	NA	NA	NA	BV898_14014|hypothetical-protein|MTYJ01000164.1|OQV11670.1	LOC129582268|uncharacterized-protein-LOC129582268|NW_026570227.1|XP_55329733.1	RvY_16520|hypothetical-protein|BDGG01000013.1|GAV06554.1	NA
Hexe_geneID_BV898_15239	BL	NT	21684.9	4514.53	13099.7	2.26402	0.100808	22.4588	1.04879e-111	8.85335e-109	NA	2759|Eukaryota	cell redox homeostasis	Thioredoxin	NotTardiSpe	TXN|thioredoxin-1|NC_060933.1|NP_3320.2	trx-1|Thioredoxin-1|CELE_B0228.5|NC_003280.10|NP_1021886.1	Trx-2|thioredoxin-2B|Dmel_CG31884|NT_033779.5|NP_723475.1	BV898_15239|putative-Peptide-N(4)-(N-acetyl-beta-glucosaminyl)asparagine-amidase|MTYJ01000201.1|OWA50732.1	LOC129595920|thioredoxin-2-like|NW_026570304.1|XP_55349028.1	RvY_10798|hypothetical-protein|BDGG01000005.1|GAU99858.1	ko00000,ko00001,ko03110
Hexe_geneID_BV898_06932	BL	NT	2196.55	77.1643	1136.86	4.83025	0.217656	22.1921	4.09072e-109	3.28874e-106	NA	NA	NA	NA	TardiSpe	NA	NA	NA	BV898_06932|hypothetical-protein|MTYJ01000043.1|OQV19080.1	NA	RvY_15797-2|hypothetical-protein|BDGG01000012.1|GAV05706.1	NA
Hexe_geneID_BV898_19152	BL	NT	1143.51	27.8212	585.664	5.36118	0.242617	22.0973	3.35241e-108	2.57267e-105	NA	NA	NA	NA	NotTardiSpe	NA	pan-1|P-granule-associated-novel-protein-1|CELE_M88.6|NC_003281.10|NP_497925.1	NA	BV898_19152|hypothetical-protein|MTYJ01000453.1|OWA54753.1	LOC129601398|uncharacterized-protein-LOC129601398|NW_026570454.1|XP_55356168.1	RvY_02154|hypothetical-protein|BDGG01000001.1|GAU89624.1	NA
Hexe_geneID_BV898_14751	BL	NT	10594.6	1665.87	6130.21	2.66903	0.123883	21.5447	5.94066e-103	4.36071e-100	nahoda	33208|Metazoa	Possible catecholamine-binding domain present in a variety of eukaryotic proteins.	DOMON,EGF_2,LPMO_10,TIL	NotTardiSpe	TENM2|teneurin-2-X21|NC_060929.1|XP_54208961.1	C34C6.3|Uncharacterized-protein|CELE_C34C6.3|NC_003280.10|NP_495845.3	nahoda|nahodaB|Dmel_CG12781|NT_033778.4|NP_726264.1	BV898_14751|hypothetical-protein|MTYJ01000185.1|OWA50228.1	LOC129582084|uncharacterized-protein-LOC129582084|NW_026570226.1|XP_55329464.1	RvY_14625|hypothetical-protein|BDGG01000010.1|GAV04328.1	ko00000,ko04090,ko04131,ko04147
Hexe_geneID_BV898_04740	BL	NT	1705.49	13.7752	859.63	6.95635	0.335945	20.7068	3.00901e-95	2.11671e-92	NA	NA	NA	NA	NotTardiSpe	NA	NA	NA	BV898_04740|hypothetical-protein|MTYJ01000024.1|OQV21253.1	LOC129590025|uncharacterized-protein-LOC129590025|NW_026570258.1|XP_55340974.1	RvY_16174|hypothetical-protein|BDGG01000013.1|GAV06143.1	NA
Hexe_geneID_BV898_02637	BL	NT	11797.8	906.636	6352.23	3.70173	0.183773	20.143	3.10201e-90	2.09485e-87	TK2	33208|Metazoa	deoxycytidine metabolic process	dNK	NotTardiSpe	TK2|thymidine-kinase-2-2|NC_060940.1|NP_1166114.1	NA	dnk|deoxyribonucleoside-kinaseA|Dmel_CG5452|NT_033777.3|NP_524399.1	BV898_02637|putative-Deoxynucleoside-kinase|MTYJ01000011.1|OQV23520.1	LOC129580812|deoxynucleoside-kinase-like-X2|NW_026570225.1|XP_55327468.1	RvY_08351|hypothetical-protein|BDGG01000003.1|GAU96988.1	ko00000,ko00001,ko01000
Hexe_geneID_BV898_12219	BL	NT	718.103	28.5412	373.322	4.65181	0.231928	20.0572	1.74805e-89	1.13509e-86	NA	NA	NA	NA	NotTardiSpe	NA	pan-1|P-granule-associated-novel-protein-1|CELE_M88.6|NC_003281.10|NP_497925.1	NA	BV898_12219|hypothetical-protein|MTYJ01000121.1|OQV13581.1	LOC129588354|uncharacterized-protein-LOC129588354|NW_026570249.1|XP_55338512.1	RvY_02154|hypothetical-protein|BDGG01000001.1|GAU89624.1	NA
Hexe_geneID_BV898_19153	BL	NT	1000.84	18.6842	509.761	5.74391	0.288224	19.9286	2.29868e-88	1.43736e-85	NA	NA	NA	NA	TardiSpe	NA	NA	NA	BV898_19153|hypothetical-protein|MTYJ01000453.1|OWA54754.1	NA	RvY_02154|hypothetical-protein|BDGG01000001.1|GAU89624.1	NA
Hexe_geneID_BV898_17031	BL	NT	4540.72	150.122	2345.42	4.91768	0.247746	19.8497	1.10838e-87	6.68313e-85	BCS1L	33208|Metazoa	Belongs to the AAA ATPase family	AAA,BCS1_N	NotTardiSpe	BCS1L|mitochondrial-chaperone-BCS1-X1|NC_060926.1|XP_54199265.1	bcs-1|BCS1-like-protein|CELE_F54C9.6|NC_003280.10|NP_1022191.1	Bcs1|Bcs1-chaperoneB|Dmel_CG4908|NT_033779.5|NP_723532.1	BV898_17031|Mitochondrial-chaperone-BCS1|MTYJ01000275.1|OWA52580.1	LOC129593535|mitochondrial-chaperone-BCS1-like|NW_026570282.1|XP_55345872.1	RvY_03227|hypothetical-protein|BDGG01000001.1|GAU90868.1	ko00000,ko03029
Hexe_geneID_BV898_09662	BL	NT	3169.86	120.383	1645.12	4.71788	0.238637	19.7701	5.38736e-87	3.13637e-84	NA	NA	NA	NA	NotTardiSpe	RBBP8|DNA-endonuclease-RBBP8-X1|NC_060942.1|XP_54174935.1	NA	Atg17|Autophagy-related-17B|Dmel_CG1347|NT_033777.3|NP_996156.1	BV898_09662|hypothetical-protein|MTYJ01000077.1|OQV16178.1	LOC129591836|DNA-endonuclease-RBBP8-like|NW_026570268.1|XP_55343639.1	RvY_12205|hypothetical-protein|BDGG01000007.1|GAV01501.1	NA
Hexe_geneID_BV898_13167	BL	NT	5059.86	460.853	2760.36	3.45627	0.18515	18.6674	9.12679e-78	5.13625e-75	XRCC6	33208|Metazoa	5-deoxyribose-5-phosphate lyase activity	Ku,Ku_C,Ku_N,SAP	NotTardiSpe	XRCC6|X-ray-repair-cross-complementing-protein-6-X1|NC_060946.1|XP_54181436.1	cku-70|ATP-dependent-DNA-helicase-2-subunit-1|CELE_Y47D3A.4|NC_003281.10|NP_499438.2	Irbp|inverted-repeat-binding-proteinA|Dmel_CG5247|NT_033777.3|NP_536773.1	BV898_13167|X-ray-repair-cross-complementing-protein-6|MTYJ01000141.1|OQV12605.1	LOC129602253|X-ray-repair-cross-complementing-protein-5-like|NW_026570593.1|XP_55357223.1	RvY_01573|Ku70|BDGG01000001.1|GAU88967.1	ko00000,ko00001,ko00002,ko03041,ko03400
Hexe_geneID_BV898_14191	BL	NT	85.4717	753.726	419.599	-3.14427	0.171401	-18.3445	3.65441e-75	1.99024e-72	NA	NA	NA	NA	TardiSpe	NA	NA	NA	BV898_14191|hypothetical-protein|MTYJ01000169.1|OQV11535.1	LOC129587838|uncharacterized-protein-LOC129587838|NW_026570246.1|XP_55337752.1	RvY_06142|hypothetical-protein|BDGG01000002.1|GAU94352.1	NA
Hexe_geneID_BV898_11236	BL	NT	2427.44	109.354	1268.4	4.47241	0.249842	17.901	1.15896e-71	6.11461e-69	NA	NA	NA	NA	NotTardiSpe	NPR2|atrial-natriuretic-peptide-receptor-2-1-precursor|NC_060933.1|NP_3986.2	gcy-28|Receptor-type-guanylate-cyclase-gcy-28|CELE_T01A4.1|NC_003279.8|NP_1021600.1	CG3216|uncharacterized-proteinC|Dmel_CG3216|NT_033778.4|NP_726013.2	BV898_11236|hypothetical-protein|MTYJ01000103.1|OQV14514.1	LOC129598049|atrial-natriuretic-peptide-receptor-2-like|NW_026570333.1|XP_55351769.1	RvY_13429|hypothetical-protein|BDGG01000009.1|GAV02926.1	NA
Hexe_geneID_BV898_04045	BL	NT	2835.19	488.062	1661.63	2.53855	0.144432	17.5761	3.75261e-69	1.91986e-66	NA	NA	NA	NA	NotTardiSpe	DCUN1D4|DCN1-like-protein-4-X2|NC_060928.1|XP_54205351.1	dcn-1|Defective-in-cullin-neddylation-protein-1|CELE_H38K22.2|NC_003281.10|NP_1379250.1	SCCRO4|squamous-cell-carcinoma-related-oncogene-4B|Dmel_CG6597|NT_037436.4|NP_730510.2	BV898_04045|putative-DCN1-like-protein-4|MTYJ01000019.1|OQV22196.1	LOC129581302|DCN1-like-protein-4-X1|NW_026570225.1|XP_55328264.1	RvY_05812|hypothetical-protein|BDGG01000002.1|GAU93961.1	NA
Hexe_geneID_BV898_06221	BL	NT	4221.55	390.684	2306.12	3.4336	0.198833	17.2687	8.09299e-67	4.01865e-64	RRM2	33208|Metazoa	Ribonucleoside-diphosphate reductase subunit	Ribonuc_red_sm	NotTardiSpe	RRM2|ribonucleoside-diphosphate-reductase-subunit-M2-2|NC_060926.1|NP_1025.1	rnr-2|Ribonucleoside-diphosphate-reductase-small-chain|CELE_C03C10.3|NC_003281.10|NP_497821.1	RnrS|ribonucleoside-diphosphate-reductase-small-subunit|Dmel_CG8975|NT_033778.4|NP_525111.1	BV898_06221|Ribonucleoside-diphosphate-reductase-subunit-M2|MTYJ01000036.1|OQV19679.1	LOC129583700|ribonucleoside-diphosphate-reductase-subunit-M2-B-like-X1|NW_026570231.1|XP_55331605.1	RvY_16758|hypothetical-protein|BDGG01000014.1|GAV06837.1	ko00000,ko00001,ko00002,ko01000,ko03400
Hexe_geneID_BV898_12245	BL	NT	11748.1	1857.92	6803.01	2.66067	0.157442	16.8993	4.55038e-64	2.19497e-61	NOS1	33208|Metazoa	Nitric oxide synthase	FAD_binding_1,Flavodoxin_1,NAD_binding_1,NO_synthase,PDZ	NotTardiSpe	NOS1|nitric-oxide-synthase,-brain-1|NC_060936.1|NP_611.1	emb-8|NADPH--cytochrome-P450-reductase|CELE_K10D2.6|NC_003281.10|NP_498103.1	Nos|nitric-oxide-synthaseA|Dmel_CG6713|NT_033779.5|NP_523541.2	BV898_12245|Nitric-oxide-synthase,-brain|MTYJ01000122.1|OQV13497.1	LOC129580705|nitric-oxide-synthase-like-protein|NW_026570224.1|XP_55327335.1	RvY_04004-1|hypothetical-protein|BDGG01000002.1|GAU91818.1	ko00000,ko00001,ko01000
Hexe_geneID_BV898_01286	BL	NT	7374.95	1073.36	4224.16	2.78053	0.165857	16.7646	4.4312e-63	2.07811e-60	NAPRT	33208|Metazoa	activity. It is involved in the biological process described with	NAPRTase	NotTardiSpe	NAPRT|nicotinate-phosphoribosyltransferase-1|NC_060932.1|NP_660202.3	nprt-1|Nicotinate-phosphoribosyltransferase|CELE_Y54G2A.17|NC_003282.8|NP_1380099.1	Naprt|nicotinate-phosphoribosyltransferaseA|Dmel_CG3714|NT_033779.5|NP_722961.1	BV898_01286|Nicotinate-phosphoribosyltransferase|MTYJ01000004.1|OQV25078.1	LOC129597706|nicotinate-phosphoribosyltransferase-like|NW_026570328.1|XP_55351332.1	RvY_01173|hypothetical-protein|BDGG01000001.1|GAU88481.1	ko00000,ko00001,ko01000
Hexe_geneID_BV898_20143	BL	NT	932.672	106.686	519.679	3.12657	0.190528	16.41	1.621e-60	7.39656e-58	NA	NA	NA	NA	TardiSpe	NA	NA	NA	NA	NA	NA	NA
Hexe_geneID_BV898_13865	BL	NT	961.093	49.4058	505.249	4.28084	0.263246	16.2617	1.84427e-59	8.19388e-57	NA	NA	NA	NA	NotTardiSpe	NA	NA	NA	BV898_13865|hypothetical-protein|MTYJ01000160.1|OQV11809.1	NA	NA	NA
Hexe_geneID_BV898_02010	BL	NT	2102.6	285.059	1193.83	2.883	0.179383	16.0717	4.02742e-58	1.74346e-55	BCS1L	33208|Metazoa	BCS1_N	AAA,BCS1_N	NotTardiSpe	BCS1L|mitochondrial-chaperone-BCS1-X1|NC_060926.1|XP_54199265.1	bcs-1|BCS1-like-protein|CELE_F54C9.6|NC_003280.10|NP_1022191.1	Bcs1|Bcs1-chaperoneB|Dmel_CG4908|NT_033779.5|NP_723532.1	BV898_02010|putative-mitochondrial-chaperone-BCS1-B|MTYJ01000008.1|OQV24056.1	LOC129593535|mitochondrial-chaperone-BCS1-like|NW_026570282.1|XP_55345872.1	RvY_03227|hypothetical-protein|BDGG01000001.1|GAU90868.1	ko00000,ko03029
Hexe_geneID_BV898_00321	BL	NT	8487.78	912.848	4700.31	3.21675	0.20504	15.6884	1.81579e-55	7.664e-53	RAD51	33208|Metazoa	DNA repair protein RAD51 homolog	HHH_5,Rad51	NotTardiSpe	RAD51|DNA-repair-protein-RAD51-homolog-1-X2|NC_060939.1|XP_54234544.1	rad-51|DNA-repair-protein-RAD51-homolog|CELE_Y43C5A.6|NC_003282.8|NP_1379410.1	spn-A|spindle-AA|Dmel_CG7948|NT_033777.3|NP_524583.1	BV898_00321|DNA-repair-protein-RAD51-like-protein-1|MTYJ01000001.1|OQV26202.1	LOC129587728|DNA-repair-protein-RAD51-homolog-A-like|NW_026570246.1|XP_55337580.1	RvY_05095|Rad51a|BDGG01000002.1|GAU93108.1	ko00000,ko00001,ko03400,ko04121,ko04131
Hexe_geneID_BV898_03400	BL	NT	21420.6	1191.21	11305.9	4.16845	0.268315	15.5356	1.99076e-54	8.19757e-52	NA	NA	NA	NA	NotTardiSpe	SORL1|sortilin-related-receptor-preproprotein|NC_060935.1|NP_3096.2	lrp-1|Low-density-lipoprotein-receptor-related-protein|CELE_F29D11.1|NC_003279.8|NP_1379135.1	LpR1|lipophorin-receptor-1K|Dmel_CG31094|NT_033777.3|NP_1097934.2	BV898_03400|putative-Sortilin-related-receptor|MTYJ01000016.1|OQV22574.1	LOC129590997|sortilin-related-receptor-like|NW_026570263.1|XP_55342449.1	RvY_16179|hypothetical-protein|BDGG01000013.1|GAV06148.1	NA
Hexe_geneID_BV898_02009	BL	NT	1211.09	167.582	689.338	2.85445	0.188759	15.1222	1.15592e-51	4.64651e-49	BCS1L	33208|Metazoa	BCS1_N	AAA,BCS1_N	NotTardiSpe	BCS1L|mitochondrial-chaperone-BCS1-c|NC_060926.1|NP_1361015.1	bcs-1|BCS1-like-protein|CELE_F54C9.6|NC_003280.10|NP_1022191.1	Bcs1|Bcs1-chaperoneB|Dmel_CG4908|NT_033779.5|NP_723532.1	BV898_02009|putative-Mitochondrial-chaperone-BCS1|MTYJ01000008.1|OQV24055.1	LOC129593535|mitochondrial-chaperone-BCS1-like|NW_026570282.1|XP_55345872.1	RvY_03227|hypothetical-protein|BDGG01000001.1|GAU90868.1	ko00000,ko03029
Hexe_geneID_BV898_14063	BL	NT	539.847	5.003	272.425	6.7663	0.454634	14.883	4.25282e-50	1.66977e-47	WDR16	33208|Metazoa	Cilia and flagella associated protein 52	WD40	NotTardiSpe	CFAP52|cilia--and-flagella-associated-protein-52-X4|NC_060941.1|XP_54171149.1	wdr-5.2|WD-repeat-containing-protein-wdr-5.2|CELE_K04G11.4|NC_003284.9|NP_510394.1	CG10064|uncharacterized-protein|Dmel_CG10064|NT_037436.4|NP_648065.1	BV898_14063|Cilia--and-flagella-associated-protein-52|MTYJ01000165.1|OQV11641.1	LOC129586910|cilia--and-flagella-associated-protein-52-like|NW_026570242.1|XP_55336385.1	RvY_01758-2|hypothetical-protein|BDGG01000001.1|GAU89178.1	-
Hexe_geneID_BV898_05956	BL	NT	7241.66	684.263	3962.96	3.40347	0.231097	14.7274	4.29789e-49	1.64912e-46	NA	NA	NA	NA	NotTardiSpe	BARD1|BRCA1-associated-RING-domain-protein-1-2|NC_060926.1|NP_1269472.1	unc-44|Uncharacterized-protein|CELE_B0350.2|NC_003282.8|NP_1367345.1	Ank2|ankyrin-2AA|Dmel_CG42734|NT_037436.4|NP_1286972.1	BV898_05956|putative-Protein-BREAST-CANCER-SUSCEPTIBILITY-1-like-protein|MTYJ01000034.1|OQV19950.1	LOC129597938|neurofilament-heavy-polypeptide-like|NW_026570332.1|XP_55351615.1	RvY_16415|hypothetical-protein|BDGG01000013.1|GAV06416.1	NA
Hexe_geneID_BV898_03002	BL	NT	360.903	9.17099	185.037	5.30293	0.362947	14.6108	2.39853e-48	8.99875e-46	NA	NA	NA	NA	TardiSpe	NA	NA	NA	BV898_03002|hypothetical-protein|MTYJ01000014.1|OQV22950.1	NA	NA	NA
Hexe_geneID_BV898_12022	BL	NT	14714.1	853.62	7783.87	4.10731	0.284413	14.4414	2.84203e-47	1.04309e-44	POLQ	33208|Metazoa	Polymerase DNA directed, theta	DEAD,DNA_pol_A,Helicase_C	NotTardiSpe	POLQ|DNA-polymerase-theta|NC_060927.1|NP_955452.3	polq-1|DNA-polymerase-theta|CELE_W03A3.2|NC_003281.10|NP_1367994.1	PolQ|DNA-polymerase-theta|Dmel_CG6019|NT_033777.3|NP_524333.1	BV898_12022|DNA-polymerase-theta|MTYJ01000116.1|OQV13803.1	LOC129595216|DNA-polymerase-theta-like|NW_026570295.1|XP_55348119.1	RvY_05862|hypothetical-protein|BDGG01000002.1|GAU94014.1	ko00000,ko01000,ko03400
Hexe_geneID_BV898_00680	BL	NT	4477.25	623.498	2550.37	2.84425	0.199613	14.2488	4.5596e-46	1.63787e-43	NA	NA	NA	NA	TardiSpe	NA	NA	NA	BV898_00680|hypothetical-protein|MTYJ01000002.1|OQV25751.1	NA	NA	NA
Hexe_geneID_BV898_11453	BL	NT	4593.54	656.476	2625.01	2.80655	0.19732	14.2233	6.56575e-46	2.30936e-43	NA	1117|Cyanobacteria	SMART von Willebrand factor, type A	VWA,VWA_2	NotTardiSpe	NA	fbn-1|FiBrilliN-homolog|CELE_ZK783.1|NC_003281.10|NP_1263716.1	NA	BV898_11453|hypothetical-protein|MTYJ01000106.1|OQV14335.1	NA	NA	-
Hexe_geneID_BV898_03452	BL	NT	44.8818	575.885	310.384	-3.69084	0.261119	-14.1347	2.32141e-45	7.99843e-43	NA	NA	NA	NA	TardiSpe	NA	NA	NA	BV898_03452|hypothetical-protein|MTYJ01000016.1|OQV22627.1	LOC129600470|protein-lifeguard-1-like|NW_026570398.1|XP_55354977.1	NA	NA
Hexe_geneID_BV898_01686	BL	NT	805.574	99.1093	452.342	3.024	0.217572	13.8988	6.43893e-44	2.17417e-41	NA	33208|Metazoa	Dual specificity phosphatase, catalytic domain	DSPc	NotTardiSpe	DUSP11|RNA/RNP-complex-1-interacting-phosphatase|NC_060926.1|NP_3575.3	F54C8.4|putative-tyrosine-protein-phosphatase-F54C8.4|CELE_F54C8.4|NC_003281.10|NP_1254988.1	CG13197|uncharacterized-proteinA|Dmel_CG13197|NT_033778.4|NP_610696.1	BV898_01686|hypothetical-protein|MTYJ01000006.1|OQV24627.1	LOC129584663|RNA-RNP-complex-1-interacting-phosphatase-homolog|NW_026570234.1|XP_55332900.1	RvY_08748|hypothetical-protein|BDGG01000004.1|GAU97459.1	ko00000,ko01000,ko01009
Hexe_geneID_BV898_15820	BL	NT	454.669	3.79624	229.232	6.90015	0.503399	13.7071	9.20238e-43	3.04635e-40	PLAU	33208|Metazoa	regulation of smooth muscle cell-matrix adhesion	Kringle,Trypsin	NotTardiSpe	PRSS36|polyserase-2-X2|NC_060940.1|XP_54235659.1	svh-1|Serine-protease-svh-1|CELE_C07G1.1|NC_003282.8|NP_501379.2	CG13430|uncharacterized-proteinA|Dmel_CG13430|NT_033778.4|NP_1027442.1	BV898_15820|hypothetical-protein|MTYJ01000222.1|OWA51333.1	LOC129584587|tryptase-like-X1|NW_026570234.1|XP_55332785.1	RvY_07736|hypothetical-protein|BDGG01000003.1|GAU96266.1	ko00000,ko00001,ko00536,ko01000,ko01002
Hexe_geneID_BV898_11237	BL	NT	2606.72	285.391	1446.06	3.1917	0.234409	13.616	3.21827e-42	1.04489e-39	NA	33208|Metazoa	-	-	NotTardiSpe	NA	NA	NA	BV898_11237|hypothetical-protein|MTYJ01000103.1|OQV14515.1	LOC129594040|uncharacterized-protein-LOC129594040|NW_026570285.1|XP_55346561.1	RvY_08422|hypothetical-protein|BDGG01000004.1|GAU97063.1	-
Hexe_geneID_BV898_13871	BL	NT	269.593	17.8684	143.731	3.91347	0.289765	13.5057	1.44803e-41	4.61265e-39	NA	NA	NA	NA	NotTardiSpe	NA	NA	NA	BV898_13871|hypothetical-protein|MTYJ01000160.1|OQV11815.1	NA	NA	NA
Hexe_geneID_BV898_17036	BL	NT	903.701	136.862	520.281	2.72307	0.202606	13.4402	3.51469e-41	1.09886e-38	BCS1L	33208|Metazoa	BCS1_N	AAA,BCS1_N	NotTardiSpe	BCS1L|mitochondrial-chaperone-BCS1-X1|NC_060926.1|XP_54199265.1	bcs-1|BCS1-like-protein|CELE_F54C9.6|NC_003280.10|NP_1022191.1	Bcs1|Bcs1-chaperoneB|Dmel_CG4908|NT_033779.5|NP_723532.1	BV898_17036|putative-mitochondrial-chaperone-BCS1-B|MTYJ01000275.1|OWA52585.1	LOC129593535|mitochondrial-chaperone-BCS1-like|NW_026570282.1|XP_55345872.1	RvY_03227|hypothetical-protein|BDGG01000001.1|GAU90868.1	ko00000,ko03029
Hexe_geneID_BV898_13869	BL	NT	276.861	18.6581	147.76	3.89128	0.291147	13.3654	9.63788e-41	2.95848e-38	NA	NA	NA	NA	NotTardiSpe	NA	NA	NA	BV898_13869|hypothetical-protein|MTYJ01000160.1|OQV11813.1	NA	NA	NA
Hexe_geneID_BV898_07775	BL	NT	344.831	1548.25	946.54	-2.16754	0.162961	-13.301	2.28455e-40	6.88752e-38	NA	NA	NA	NA	TardiSpe	NA	NA	NA	BV898_07775|hypothetical-protein|MTYJ01000052.1|OQV18185.1	NA	NA	NA
Hexe_geneID_BV898_06264	BL	NT	15147.6	1381.41	8264.51	3.455	0.261103	13.2323	5.70894e-40	1.69095e-37	NA	1236|Gammaproteobacteria	-	-	NotTardiSpe	NA	NA	NA	BV898_06264|hypothetical-protein|MTYJ01000036.1|OQV19725.1	NA	NA	-
Hexe_geneID_BV898_08674	BL	NT	730.625	81.5403	406.082	3.16456	0.239955	13.1881	1.02711e-39	2.98977e-37	NA	NA	NA	NA	NotTardiSpe	IGFALS|insulin-like-growth-factor-binding-protein-complex-acid-labile-subunit-1-precursor|NC_060940.1|NP_1139478.1	lron-1|LRRCT-domain-containing-protein|CELE_C44H4.1|NC_003284.9|NP_510424.4	rdo|reduced-ocelliA|Dmel_CG15151|NT_033779.5|NP_609861.1	BV898_08674|putative-Insulin-like-growth-factor-binding-protein-complex-acid-labile-subunit|MTYJ01000063.1|OQV17276.1	LOC129602644|SLIT-and-NTRK-like-protein-5|NW_026570224.1|XP_55357700.1	RvY_18379|hypothetical-protein|BDGG01000018.1|GAV08725.1	NA
Hexe_geneID_BV898_17839	BL	NT	479.523	57.8582	268.691	3.04988	0.233488	13.0623	5.40826e-39	1.54759e-36	NA	NA	NA	NA	TardiSpe	NA	NA	NA	BV898_17839|hypothetical-protein|MTYJ01000319.1|OWA53410.1	LOC129596501|uncharacterized-protein-LOC129596501|NW_026570311.1|XP_55349774.1	RvY_08007|hypothetical-protein|BDGG01000003.1|GAU96579.1	NA
Hexe_geneID_BV898_14190	BL	NT	129.801	1707.85	918.826	-3.71831	0.287279	-12.9432	2.5664e-38	7.22143e-36	NA	NA	NA	NA	NotTardiSpe	MACF1|microtubule-actin-cross-linking-factor-1-3|NC_060925.1|NP_1384402.1	NA	Polr2A|RNA-polymerase-II-subunit-A|Dmel_CG1554|NC_004354.4|NP_511124.1	BV898_14190|hypothetical-protein|MTYJ01000169.1|OQV11534.1	LOC129587333|uncharacterized-protein-LOC129587333|NW_026570221.1|XP_55337048.1	RvY_06141|hypothetical-protein|BDGG01000002.1|GAU94351.1	NA
Hexe_geneID_BV898_12244	BL	NT	303.382	36.2347	169.809	3.06604	0.239278	12.8137	1.37461e-37	3.80451e-35	NA	NA	NA	NA	TardiSpe	NA	NA	NA	BV898_12244|hypothetical-protein|MTYJ01000122.1|OQV13496.1	NA	NA	NA
Hexe_geneID_BV898_14775	BL	NT	509.597	85.0604	297.329	2.58111	0.203604	12.6771	7.92147e-37	2.15707e-34	NDUFAF6	33208|Metazoa	Transferase activity. It is involved in the biological process described with biosynthetic process	SQS_PSY	NotTardiSpe	NDUFAF6|NADH-dehydrogenase-(ubiquinone)-complex-I,-assembly-factor-6-1-precursor|NC_060932.1|NP_689629.2	B0334.5|Uncharacterized-protein|CELE_B0334.5|NC_003280.10|NP_1369891.1	sicily|severe-impairment-of-CI-with-lengthened-youthA|Dmel_CG15738|NC_004354.4|NP_572765.1	BV898_14775|NADH-dehydrogenase-(ubiquinone)-complex-I,-assembly-factor-6|MTYJ01000186.1|OWA50252.1	LOC129591929|NADH-dehydrogenase-(ubiquinone)-complex-I,-assembly-factor-6-like|NW_026570269.1|XP_55343788.1	RvY_19102|hypothetical-protein|BDGG01000024.1|GAV09596.1	ko00000,ko00001,ko03029
Hexe_geneID_BV898_03888	BL	NT	49.9349	797.762	423.849	-4.00445	0.31657	-12.6495	1.12597e-36	3.01743e-34	NA	NA	NA	NA	TardiSpe	NA	NA	NA	BV898_03888|hypothetical-protein|MTYJ01000019.1|OQV22041.1	LOC129591732|TATA-binding-protein-associated-factor-2N-like-X2|NW_026570268.1|XP_55343486.1	RvY_13636-2|hypothetical-protein|BDGG01000009.1|GAV03170.1	NA
Hexe_geneID_BV898_07972	BL	NT	261.895	12.5414	137.218	4.38156	0.348953	12.5563	3.67017e-36	9.6818e-34	NA	33208|Metazoa	Histone 2A	Histone,Histone_H2A_C	NotTardiSpe	H2AJ|histone-H2A.J|NC_060936.1|NP_808760.1	his-35|Histone-H2A|CELE_C50F4.13|NC_003283.11|NP_505463.1	His2A:CG31618|histone-H2A|Dmel_CG31618|NT_033779.5|NP_724343.1	BV898_07972|putative-Histone-H2AX|MTYJ01000054.1|OQV18029.1	LOC129582550|histone-H2A|NW_026570228.1|XP_55330046.1	RvY_15450|hypothetical-protein|BDGG01000012.1|GAV05295.1	ko00000,ko00001,ko03036,ko04147
Hexe_geneID_BV898_03086	BL	NT	480.225	1482.75	981.488	-1.62587	0.129723	-12.5334	4.9001e-36	1.27274e-33	NA	NA	NA	NA	NotTardiSpe	SLC26A1|sulfate-anion-transporter-1-a|NC_060928.1|NP_998778.1	sulp-5|STAS-domain-containing-protein|CELE_K12G11.2|NC_003283.11|NP_505990.3	Prestin|prestin|Dmel_CG5485|NT_037436.4|NP_649024.1	BV898_03086|putative-Sulfate-anion-transporter-1|MTYJ01000014.1|OQV23038.1	LOC129588259|sulfate-anion-transporter-1-like-X1|NW_026570249.1|XP_55338399.1	RvY_08139|hypothetical-protein|BDGG01000003.1|GAU96740.1	NA
Hexe_geneID_BV898_10564	BL	NT	333.414	11.0404	172.227	4.91618	0.400006	12.2903	1.02162e-34	2.61335e-32	PPM1B	33208|Metazoa	Protein phosphatase 1B isoform X1	PP2C,PP2C_C	NotTardiSpe	PPM1B|protein-phosphatase-1B-X1|NC_060926.1|XP_54198656.1	ppm-1.A|Protein-phosphatase-ppm-1.A|CELE_F25D1.1|NC_003283.11|NP_1122929.1	alph|alphabetD|Dmel_CG1906|NT_033777.3|NP_733297.1	BV898_10564|Protein-phosphatase-1B|MTYJ01000092.1|OQV15179.1	LOC129586881|protein-phosphatase-1B-like|NW_026570242.1|XP_55336337.1	RvY_11117|hypothetical-protein|BDGG01000006.1|GAV00235.1	ko00000,ko00001,ko01000,ko01009
Hexe_geneID_BV898_10912	BL	NT	352.547	8.34813	180.448	5.39759	0.439614	12.278	1.18855e-34	2.99496e-32	NA	NA	NA	NA	NotTardiSpe	NA	T15D6.10|Glycosyltransferase-family-92-protein|CELE_T15D6.10|NC_003279.8|NP_493141.1	CG9395|uncharacterized-proteinC|Dmel_CG9395|NT_033779.5|NP_609639.2	BV898_10912|hypothetical-protein|MTYJ01000097.1|OQV14880.1	LOC129588567|uncharacterized-protein-LOC129588567|NW_026570250.1|XP_55338831.1	RvY_03039-1|hypothetical-protein|BDGG01000001.1|GAU90651.1	NA
Hexe_geneID_BV898_08612	BL	NT	10.8764	184.74	97.8079	-4.08692	0.333307	-12.2617	1.45338e-34	3.60844e-32	NA	33208|Metazoa	chitin binding. It is involved in the biological process described with chitin metabolic process	CBM_14	NotTardiSpe	NA	NA	CG13675|uncharacterized-proteinC|Dmel_CG13675|NT_037436.4|NP_1097546.2	BV898_08612|hypothetical-protein|MTYJ01000063.1|OQV17214.1	LOC129595075|uncharacterized-protein-LOC129595075|NW_026570294.1|XP_55347961.1	RvY_06734|hypothetical-protein|BDGG01000003.1|GAU95053.1	-
Hexe_geneID_BV898_02916	BL	NT	2047.02	151.032	1099.02	3.76144	0.307843	12.2187	2.47034e-34	6.04445e-32	NA	NA	NA	NA	NotTardiSpe	NA	NA	NA	BV898_02916|hypothetical-protein|MTYJ01000013.1|OQV23183.1	NA	NA	NA
Hexe_geneID_BV898_03914	BL	NT	5877.41	307.202	3092.31	4.2583	0.352808	12.0697	1.52642e-33	3.68151e-31	NA	NA	NA	NA	TardiSpe	NA	NA	NA	BV898_03914|hypothetical-protein|MTYJ01000019.1|OQV22068.1	LOC129586745|uncharacterized-protein-LOC129586745-X2|NW_026570242.1|XP_55336096.1	RvY_13614-2|hypothetical-protein|BDGG01000009.1|GAV03140.1	NA
Hexe_geneID_BV898_06994	BL	NT	3853.27	358.857	2106.06	3.42502	0.295346	11.5966	4.28576e-31	1.01911e-28	NA	NA	NA	NA	NotTardiSpe	NA	NA	NA	BV898_06994|hypothetical-protein|MTYJ01000044.1|OQV18933.1	NA	NA	NA
Hexe_geneID_BV898_16499	BL	NT	173.503	12.5693	93.0361	3.78724	0.329692	11.4872	1.52984e-30	3.58726e-28	NA	NA	NA	NA	NotTardiSpe	ADAMTS10|A-disintegrin-and-metalloproteinase-with-thrombospondin-motifs-10-X2|NC_060943.1|XP_54178236.1	gon-1|A-disintegrin-and-metalloproteinase-with-thrombospondin-motifs-gon-1|CELE_F25H8.3|NC_003282.8|NP_1359558.1	stl|stallE|Dmel_CG3622|NT_033778.4|NP_1246469.1	BV898_16499|hypothetical-protein|MTYJ01000249.1|OWA52041.1	LOC129590277|A-disintegrin-and-metalloproteinase-with-thrombospondin-motifs-19-like|NW_026570259.1|XP_55341403.1	RvY_10196|hypothetical-protein|BDGG01000005.1|GAU99157.1	NA
Hexe_geneID_BV898_08265	BL	NT	769.921	86.4299	428.176	3.15519	0.27498	11.4743	1.77681e-30	4.1093e-28	NA	NA	NA	NA	TardiSpe	NA	NA	NA	BV898_08265|hypothetical-protein|MTYJ01000058.1|OQV17641.1	LOC129581405|uncharacterized-protein-LOC129581405|NW_026570225.1|XP_55328415.1	RvY_19009|hypothetical-protein|BDGG01000023.1|GAV09470.1	NA
Hexe_geneID_BV898_03212	BL	NT	560.185	1858.07	1209.13	-1.72976	0.152361	-11.3531	7.16092e-30	1.63375e-27	NA	4751|Fungi	MOSC domain protein	MOSC,MOSC_N	NotTardiSpe	MTARC1|mitochondrial-amidoxime-reducing-component-1-precursor|NC_060925.1|NP_73583.3	F53E10.1|MOSC-domain-containing-protein|CELE_F53E10.1|NC_003283.11|NP_503716.1	Marc|mitochondrial-amidoxime-reducing-component|Dmel_CG1665|NT_033778.4|NP_610523.2	BV898_03212|putative-Mitochondrial-amidoxime-reducing-component-2|MTYJ01000015.1|OQV22775.1	LOC129602373|mitochondrial-amidoxime-reducing-component-2-like|NW_026570644.1|XP_55357349.1	RvY_17995|hypothetical-protein|BDGG01000017.1|GAV08279.1	ko00000
Hexe_geneID_BV898_00016	BL	NT	125.638	1479.64	802.639	-3.56079	0.313911	-11.3433	8.00492e-30	1.80196e-27	NA	NA	NA	NA	TardiSpe	NA	NA	NA	BV898_00016|hypothetical-protein|MTYJ01000001.1|OQV25867.1	LOC129600433|uncharacterized-protein-LOC129600433|NW_026570397.1|XP_55354914.1	RvY_06328|hypothetical-protein|BDGG01000002.1|GAU94586.1	NA
Hexe_geneID_BV898_05719	BL	NT	2462.11	734.212	1598.16	1.74578	0.154008	11.3356	8.7425e-30	1.9421e-27	NA	NA	NA	NA	NotTardiSpe	SMC5|structural-maintenance-of-chromosomes-protein-5-X1|NC_060933.1|XP_54218426.1	smc-5|Structural-maintenance-of-chromosomes-protein-5|CELE_C27A2.1|NC_003280.10|NP_494935.1	SMC5|structural-maintenance-of-chromosomes-5E|Dmel_CG32438|NT_037436.4|NP_996141.2	BV898_05719|Structural-maintenance-of-chromosomes-protein-5|MTYJ01000032.1|OQV20161.1	LOC129582004|structural-maintenance-of-chromosomes-protein-5-like-X1|NW_026570226.1|XP_55329338.1	RvY_12926|hypothetical-protein|BDGG01000008.1|GAV02347.1	NA
Hexe_geneID_BV898_18687	BL	NT	936.228	5563.86	3250.04	-2.57196	0.22793	-11.284	1.57454e-29	3.45233e-27	NA	NA	NA	NA	NotTardiSpe	NA	pmt-2|Phosphoethanolamine-N-methyltransferase-2|CELE_F54D11.1|NC_003283.11|NP_504248.1	Mettl2|methyltransferase-like-2B|Dmel_CG13929|NT_037436.4|NP_647636.3	BV898_18687|hypothetical-protein|MTYJ01000388.1|OWA54279.1	LOC129598319|uncharacterized-protein-LOC129598319|NW_026570339.1|XP_55352135.1	RvY_04431|hypothetical-protein|BDGG01000002.1|GAU92337.1	NA
Hexe_geneID_BV898_02424	BL	NT	18.6694	211.29	114.98	-3.49176	0.31098	-11.2283	2.9626e-29	6.41252e-27	NA	NA	NA	NA	TardiSpe	NA	NA	NA	BV898_02424|hypothetical-protein|MTYJ01000010.1|OQV23686.1	LOC129595157|titin-like|NW_026570295.1|XP_55348049.1	RvY_01342|hypothetical-protein|BDGG01000001.1|GAU88698.1	NA
Hexe_geneID_BV898_07523	BL	NT	99.9238	381.684	240.804	-1.93156	0.172631	-11.189	4.61856e-29	9.87027e-27	NA	NA	NA	NA	NotTardiSpe	TLR9|toll-like-receptor-9-precursor|NC_060927.1|NP_59138.1	lron-15|eLRR-(extracellular-Leucine-Rich-Repeat)-ONly|CELE_C56E6.6|NC_003280.10|NP_495322.3	CG42346|uncharacterized-proteinC|Dmel_CG42346|NC_004354.4|NP_1036306.3	BV898_07523|hypothetical-protein|MTYJ01000050.1|OQV18319.1	LOC129600555|toll-like-receptor-3|NW_026570224.1|XP_55355089.1	RvY_07523|hypothetical-protein|BDGG01000003.1|GAU96017.1	NA
Hexe_geneID_BV898_06377	BL	NT	2198.13	12893.3	7545.71	-2.55213	0.228328	-11.1775	5.2569e-29	1.1094e-26	NA	33208|Metazoa	Polysaccharide deacetylase	CBM_14,Ldl_recept_a,Polysacc_deac_1	NotTardiSpe	VLDLR|very-low-density-lipoprotein-receptor-c-precursor|NC_060933.1|NP_1309154.1	lgx-1|Lin-12-and-Glp-1-X-hybridizing|CELE_C54G7.3|NC_003284.9|NP_1360722.1	ChLD3|chitin-and-LDLR-binding-deacetylase-3|Dmel_CG17905|NT_033779.5|NP_609806.1	BV898_06377|hypothetical-protein|MTYJ01000037.1|OQV19603.1	LOC129590413|chitin-deacetylase-1-like-X2|NW_026570260.1|XP_55341597.1	RvY_05058|hypothetical-protein|BDGG01000002.1|GAU93069.1	-
Hexe_geneID_BV898_01554	BL	NT	177.76	1091.81	634.785	-2.62112	0.235868	-11.1127	1.08869e-28	2.26918e-26	NA	206351|Neisseriales	Chitinase class I	Glyco_hydro_19	NotTardiSpe	NA	NA	NA	BV898_01554|hypothetical-protein|MTYJ01000006.1|OQV24492.1	LOC129596376|uncharacterized-protein-LOC129596376|NW_026570223.1|XP_55349616.1	RvY_04444|hypothetical-protein|BDGG01000002.1|GAU92351.1	ko00000
Hexe_geneID_BV898_13877	BL	NT	181.683	21.2719	101.478	3.09149	0.279103	11.0765	1.63117e-28	3.35841e-26	NA	NA	NA	NA	NotTardiSpe	NA	C03B1.10|Uncharacterized-protein|CELE_C03B1.10|NC_003284.9|NP_509066.2	NA	BV898_13877|hypothetical-protein|MTYJ01000160.1|OQV11821.1	NA	NA	NA
Hexe_geneID_BV898_10656	BL	NT	350.35	77.4872	213.919	2.17896	0.196887	11.0671	1.81191e-28	3.6856e-26	NA	NA	NA	NA	NotTardiSpe	NA	npp-21|Nuclear-Pore-complex-Protein|CELE_R07G3.3|NC_003280.10|NP_1360023.1	CG15570|uncharacterized-protein|Dmel_CG15570|NC_004354.4|NP_572154.1	BV898_10656|hypothetical-protein|MTYJ01000093.1|OQV15143.1	LOC129596722|periplakin-like|NW_026570314.1|XP_55350043.1	RvY_09005|hypothetical-protein|BDGG01000004.1|GAU97767.1	NA
Hexe_geneID_BV898_16682	BL	NT	4230.28	579.997	2405.14	2.86642	0.259406	11.0499	2.19368e-28	4.40904e-26	NA	NA	NA	NA	NotTardiSpe	NA	NA	NA	BV898_16682|hypothetical-protein|MTYJ01000257.1|OWA52224.1	LOC129589547|uncharacterized-protein-LOC129589547|NW_026570256.1|XP_55340317.1	RvY_13042|hypothetical-protein|BDGG01000008.1|GAV02481.1	NA
Hexe_geneID_BV898_12248	BL	NT	2209.52	736.821	1473.17	1.58405	0.143629	11.0287	2.77736e-28	5.5165e-26	NA	NA	NA	NA	NotTardiSpe	GLYAT|glycine-N-acyltransferase-a|NC_060935.1|NP_964011.2	NA	NA	BV898_12248|hypothetical-protein|MTYJ01000122.1|OQV13500.1	LOC129595646|uncharacterized-protein-LOC129595646-X1|NW_026570300.1|XP_55348689.1	RvY_09839|hypothetical-protein|BDGG01000005.1|GAU98730.1	NA
Hexe_geneID_BV898_18457	BL	NT	1850.65	3893.61	2872.13	-1.07288	0.097464	-11.008	3.49832e-28	6.86769e-26	NA	NA	NA	NA	TardiSpe	NA	NA	NA	BV898_18457|hypothetical-protein|MTYJ01000366.1|OWA54035.1	NA	RvY_18580|hypothetical-protein|BDGG01000019.1|GAV08964.1	NA
Hexe_geneID_BV898_03394	BL	NT	417.316	13.8466	215.581	4.91914	0.447158	11.0009	3.78409e-28	7.34332e-26	NA	NA	NA	NA	TardiSpe	NA	NA	NA	BV898_03394|hypothetical-protein|MTYJ01000016.1|OQV22567.1	NA	NA	NA
Hexe_geneID_BV898_13872	BL	NT	238.166	19.7508	128.959	3.59042	0.328006	10.9462	6.92969e-28	1.32948e-25	NA	NA	NA	NA	TardiSpe	NA	NA	NA	BV898_13872|hypothetical-protein|MTYJ01000160.1|OQV11816.1	NA	NA	NA
Hexe_geneID_BV898_06447	BL	NT	275.815	1385.94	830.875	-2.33164	0.213068	-10.9432	7.16479e-28	1.35914e-25	NA	NA	NA	NA	NotTardiSpe	NA	pmt-2|Phosphoethanolamine-N-methyltransferase-2|CELE_F54D11.1|NC_003283.11|NP_504248.1	NA	BV898_06447|hypothetical-protein|MTYJ01000038.1|OQV19456.1	LOC129598319|uncharacterized-protein-LOC129598319|NW_026570339.1|XP_55352135.1	RvY_04431|hypothetical-protein|BDGG01000002.1|GAU92337.1	NA
Hexe_geneID_BV898_18922	BL	NT	223.505	41.586	132.545	2.42696	0.222064	10.9291	8.36736e-28	1.56962e-25	NA	NA	NA	NA	NotTardiSpe	TMEM151B|transmembrane-protein-151B|NC_060930.1|NP_1131032.1	ZK1067.4|Transmembrane-protein-151-homolog|CELE_ZK1067.4|NC_003280.10|NP_495963.2	NA	BV898_18922|hypothetical-protein|MTYJ01000417.1|OWA54522.1	LOC129590978|transmembrane-protein-151-homolog|NW_026570263.1|XP_55342421.1	RvY_12185|hypothetical-protein|BDGG01000007.1|GAV01479.1	NA
Hexe_geneID_BV898_12883	BL	NT	812.959	236.167	524.563	1.78321	0.163181	10.9278	8.49095e-28	1.5753e-25	C9orf85	33208|Metazoa	Uncharacterized conserved protein DUF2039	DUF2039	NotTardiSpe	C9orf85|uncharacterized-protein-C9orf85-2|NC_060933.1|NP_872311.2	NA	CG8675|uncharacterized-protein|Dmel_CG8675|NC_004354.4|NP_573209.1	BV898_12883|putative-Uncharacterized-protein-C9orf85-like-protein|MTYJ01000135.1|OQV12863.1	NA	RvY_02308-1|hypothetical-protein|BDGG01000001.1|GAU89798.1	-
Hexe_geneID_BV898_10261	BL	NT	5975.07	1377.83	3676.45	2.11674	0.193866	10.9186	9.39117e-28	1.72338e-25	NA	NA	NA	NA	NotTardiSpe	NA	NA	NA	BV898_10261|hypothetical-protein|MTYJ01000087.1|OQV15539.1	LOC129583282|uncharacterized-protein-LOC129583282|NW_026570230.1|XP_55331006.1	RvY_01083|hypothetical-protein|BDGG01000001.1|GAU88374.1	NA
Hexe_geneID_BV898_12856	BL	NT	844.197	3885.69	2364.95	-2.20329	0.20205	-10.9047	1.09473e-27	1.98735e-25	NA	NA	NA	NA	NotTardiSpe	NA	NA	NA	BV898_12856|hypothetical-protein|MTYJ01000134.1|OQV12935.1	LOC129587680|uncharacterized-protein-LOC129587680|NW_026570246.1|XP_55337501.1	NA	NA
Hexe_geneID_BV898_13814	BL	NT	1058.26	416.702	737.48	1.3452	0.123948	10.853	1.93002e-27	3.46644e-25	NA	NA	NA	NA	NotTardiSpe	NA	NA	Sccpdh1|saccheropin-dehydrogenase-1C|Dmel_CG2604|NT_033777.3|NP_730897.1	BV898_13814|hypothetical-protein|MTYJ01000158.1|OQV11938.1	LOC129590145|uncharacterized-protein-LOC129590145|NW_026570222.1|XP_55341177.1	RvY_09541|hypothetical-protein|BDGG01000004.1|GAU98386.1	NA
Hexe_geneID_BV898_06925	BL	NT	420.954	54.6238	237.789	2.94785	0.271693	10.8499	1.99581e-27	3.54686e-25	NA	33208|Metazoa	phosphatase activity. It is involved in the biological process described with metabolic process	Alk_phosphatase	NotTardiSpe	ALPL|alkaline-phosphatase,-tissue-nonspecific-isozyme-1-preproprotein|NC_060925.1|NP_1356734.1	NA	Alp1|alkaline-phosphatase-1A|Dmel_CG5656|NT_037436.4|NP_649315.1	BV898_06925|Alkaline-phosphatase,-tissue-nonspecific-isozyme|MTYJ01000043.1|OQV19073.1	LOC129594379|alkaline-phosphatase-like|NW_026570287.1|XP_55347032.1	RvY_13339|hypothetical-protein|BDGG01000008.1|GAV02821.1	ko00000,ko00001,ko00002,ko00537,ko01000,ko04147
Hexe_geneID_BV898_05048	BL	NT	6245.39	1323.23	3784.31	2.23876	0.207491	10.7897	3.85102e-27	6.77258e-25	sno	33208|Metazoa	C-terminal domain on Strawberry notch homologue	AAA_34,Helicase_C_4	NotTardiSpe	SBNO2|protein-strawberry-notch-homolog-2-1|NC_060943.1|NP_55778.2	let-765|Protein-strawberry-notch-homolog|CELE_F20H11.2|NC_003281.10|NP_498455.2	sno|strawberry-notchA|Dmel_CG44436|NC_004354.4|NP_511144.2	BV898_05048|Protein-strawberry-notch-like-protein-1|MTYJ01000026.1|OQV20973.1	LOC129584597|protein-strawberry-notch-homolog-1-like|NW_026570234.1|XP_55332800.1	RvY_03461-1|hypothetical-protein|BDGG01000002.1|GAU91147.1	-
Hexe_geneID_BV898_00510	BL	NT	101.983	1147.72	624.854	-3.49332	0.327963	-10.6516	1.71485e-26	2.98473e-24	NA	NA	NA	NA	NotTardiSpe	NA	NA	Prp39|pre-mRNA-processing-factor-39C|Dmel_CG1646|NT_033777.3|NP_788753.1	BV898_00510|hypothetical-protein|MTYJ01000002.1|OQV25572.1	NA	NA	NA
Hexe_geneID_BV898_15183	BL	NT	40.3041	230.735	135.519	-2.52205	0.236812	-10.65	1.74372e-26	3.004e-24	RORB	33208|Metazoa	zinc ion binding. It is involved in the biological process described with steroid hormone mediated signaling pathway	Hormone_recep,zf-C4	NotTardiSpe	RORB|nuclear-receptor-ROR-beta-1|NC_060933.1|NP_8845.2	nhr-23|Nuclear-hormone-receptor-family-member-nhr-23|CELE_C01H6.5|NC_003279.8|NP_1367012.1	Hr3|hormone-receptor-3A|Dmel_CG33183|NT_033778.4|NP_788303.1	BV898_15183|putative-nuclear-hormone-receptor-HR3|MTYJ01000199.1|OWA50673.1	LOC129587669|probable-nuclear-hormone-receptor-HR3-X1|NW_026570246.1|XP_55337486.1	RvY_04780|hypothetical-protein|BDGG01000002.1|GAU92736.1	ko00000,ko00001,ko03000,ko03310
Hexe_geneID_BV898_02093	BL	NT	187.101	19.4216	103.261	3.26937	0.308439	10.5997	2.98887e-26	5.09708e-24	NA	NA	NA	NA	NotTardiSpe	NA	NA	NA	BV898_02093|hypothetical-protein|MTYJ01000008.1|OQV24143.1	NA	NA	NA
Hexe_geneID_BV898_03659	BL	NT	1625.55	180.431	902.988	3.17086	0.300469	10.553	4.91795e-26	8.30298e-24	NA	33208|Metazoa	Lipocalin-like domain	Lipocalin,Lipocalin_2	NotTardiSpe	APOD|apolipoprotein-D-precursor|NC_060927.1|NP_1638.1	NA	NLaz|neural-lazarilloA|Dmel_CG33126|NT_033779.5|NP_787960.1	BV898_03659|putative-Apolipoprotein-D|MTYJ01000017.1|OQV22484.1	LOC129586376|apolipoprotein-D-like-X2|NW_026570240.1|XP_55335556.1	RvY_08881-1|ApoD4|BDGG01000004.1|GAU97612.1	ko00000,ko04147
Hexe_geneID_BV898_00828	BL	NT	403.17	1412.57	907.869	-1.80949	0.171742	-10.5361	5.89112e-26	9.84751e-24	HPGDS	33208|Metazoa	prostaglandin-D synthase activity	GST_C_3,GST_N	NotTardiSpe	HPGDS|hematopoietic-prostaglandin-D-synthase|NC_060928.1|NP_55300.1	gst-16|Glutathione-S-Transferase|CELE_F37B1.5|NC_003280.10|NP_496863.1	GstS1|glutathione-S-transferase-S1C|Dmel_CG8938|NT_033778.4|NP_725654.1	BV898_00828|putative-S-crystallin-3|MTYJ01000003.1|OQV25137.1	LOC129587298|glutathione-S-transferase-1-like|NW_026570244.1|XP_55336951.1	RvY_13928|hypothetical-protein|BDGG01000009.1|GAV03519.1	ko00000,ko00001,ko01000
Hexe_geneID_BV898_07347	BL	NT	795.937	159.742	477.84	2.31747	0.221778	10.4495	1.47255e-25	2.43735e-23	CBFB	33208|Metazoa	Core-binding factor beta subunit	CBF_beta	NotTardiSpe	CBFB|core-binding-factor-subunit-beta-1|NC_060940.1|NP_74036.1	NA	Bro|brother|Dmel_CG7960|NT_037436.4|NP_477066.2	BV898_07347|putative-Core-binding-factor-subunit-beta|MTYJ01000048.1|OQV18519.1	LOC129581736|core-binding-factor-subunit-beta-like|NW_026570226.1|XP_55328930.1	RvY_10076|hypothetical-protein|BDGG01000005.1|GAU99015.1	-
Hexe_geneID_BV898_08166	BL	NT	171.893	1375.12	773.508	-3.00063	0.288072	-10.4163	2.08982e-25	3.42548e-23	NA	33208|Metazoa	chitin binding. It is involved in the biological process described with chitin metabolic process	CBM_14	NotTardiSpe	NA	cht-1|putative-endochitinase|CELE_C04F6.3|NC_003284.9|NP_508588.1	CG14304|uncharacterized-proteinA|Dmel_CG14304|NT_033777.3|NP_650731.3	BV898_08166|hypothetical-protein|MTYJ01000057.1|OQV17709.1	LOC129587648|uncharacterized-protein-LOC129587648|NW_026570246.1|XP_55337452.1	RvY_00840|hypothetical-protein|BDGG01000001.1|GAU88079.1	-
Hexe_geneID_BV898_10530	BL	NT	4145.36	1203.54	2674.45	1.78428	0.171773	10.3874	2.82943e-25	4.59321e-23	NA	NA	NA	NA	TardiSpe	NA	NA	NA	BV898_10530|hypothetical-protein|MTYJ01000091.1|OQV15299.1	LOC129599386|uncharacterized-protein-LOC129599386|NW_026570364.1|XP_55353585.1	RvY_08144|hypothetical-protein|BDGG01000003.1|GAU96745.1	NA
Hexe_geneID_BV898_08884	BL	NT	453.999	68.4181	261.209	2.73246	0.263121	10.3848	2.90819e-25	4.6761e-23	NA	NA	NA	NA	NotTardiSpe	NA	col-110|Col_cuticle_N-domain-containing-protein|CELE_F19C7.7|NC_003282.8|NP_500598.1	NA	BV898_08884|hypothetical-protein|MTYJ01000067.1|OQV17021.1	LOC129588407|uncharacterized-protein-LOC129588407|NW_026570249.1|XP_55338579.1	RvY_19269|hypothetical-protein|BDGG01000027.1|GAV09785.1	NA
Hexe_geneID_BV898_10406	BL	NT	16700.9	2418.36	9559.62	2.78785	0.268873	10.3687	3.4435e-25	5.48458e-23	NA	NA	NA	NA	TardiSpe	NA	NA	NA	BV898_10406|hypothetical-protein|MTYJ01000089.1|OQV15396.1	LOC129581251|uncharacterized-protein-LOC129581251|NW_026570225.1|XP_55328195.1	RvY_01833|hypothetical-protein|BDGG01000001.1|GAU89264.1	NA
Hexe_geneID_BV898_06476	BL	NT	269.236	985.826	627.531	-1.87197	0.180674	-10.361	3.72961e-25	5.88477e-23	NA	33208|Metazoa	Belongs to the histidine acid phosphatase family	His_Phos_2	NotTardiSpe	ACP2|lysosomal-acid-phosphatase-1-precursor|NC_060935.1|NP_1601.1	acp-7|ACid-Phosphatase-family|CELE_Y73B6BL.25|NC_003282.8|NP_500983.1	Acph-1|acid-phosphatase-1A|Dmel_CG7899|NT_033777.3|NP_524917.1	BV898_06476|putative-Testicular-acid-phosphatase-like-protein|MTYJ01000038.1|OQV19485.1	LOC129587098|prostatic-acid-phosphatase-like|NW_026570243.1|XP_55336665.1	RvY_17961|hypothetical-protein|BDGG01000017.1|GAV08237.1	ko00000,ko01000
Hexe_geneID_BV898_14508	BL	NT	395.102	1365.3	880.202	-1.78886	0.172931	-10.3444	4.43699e-25	6.93608e-23	NA	NA	NA	NA	TardiSpe	NA	NA	NA	NA	NA	NA	NA
Hexe_geneID_BV898_05831	BL	NT	2346.57	470.916	1408.74	2.31693	0.225009	10.297	7.26575e-25	1.12539e-22	NA	NA	NA	NA	NotTardiSpe	ARIH1|E3-ubiquitin-protein-ligase-ARIH1|NC_060939.1|NP_5735.2	Y57A10A.31|RING-type-domain-containing-protein|CELE_Y57A10A.31|NC_003280.10|NP_496609.2	CG12362|uncharacterized-proteinB|Dmel_CG12362|NT_037436.4|NP_729606.1	BV898_05831|hypothetical-protein|MTYJ01000032.1|OQV20280.1	LOC129587492|uncharacterized-protein-LOC129587492|NW_026570245.1|XP_55337251.1	RvY_10804|hypothetical-protein|BDGG01000005.1|GAU99865.1	NA
Hexe_geneID_BV898_19142	BL	NT	52.1225	237.021	144.572	-2.18649	0.212385	-10.2949	7.42881e-25	1.14019e-22	NA	NA	NA	NA	TardiSpe	NA	NA	NA	BV898_19142|hypothetical-protein|MTYJ01000451.1|OWA54743.1	NA	NA	NA
Hexe_geneID_BV898_14348	BL	NT	5757.46	16005.3	10881.4	-1.47507	0.143642	-10.269	9.71582e-25	1.47777e-22	LMNA	33208|Metazoa	prelamin-A C	Filament,LTD	NotTardiSpe	LMNA|lamin-A-delta10|NC_060925.1|NP_733822.1	lmn-1|Lamin-1|CELE_DY3.2|NC_003279.8|NP_492371.1	LamC|lamin-CB|Dmel_CG10119|NT_033778.4|NP_1260974.1	BV898_14348|putative-Lamin-A|MTYJ01000174.1|OWA49813.1	LOC129598451|cytotardin-like|NW_026570343.1|XP_55352329.1	RvY_10703|hypothetical-protein|BDGG01000005.1|GAU99749.1	ko00000,ko00001,ko04131,ko04812
Hexe_geneID_BV898_14516	BL	NT	194.975	1664.48	929.728	-3.09328	0.301669	-10.2539	1.137e-24	1.71392e-22	NA	NA	NA	NA	TardiSpe	NA	NA	NA	BV898_14516|hypothetical-protein|MTYJ01000179.1|OWA49984.1	LOC129586998|uncharacterized-protein-LOC129586998|NW_026570243.1|XP_55336549.1	RvY_16131|hypothetical-protein|BDGG01000013.1|GAV06099.1	NA
Hexe_geneID_BV898_14141	BL	NT	4.19142	147.655	75.9232	-5.18771	0.507296	-10.2262	1.51342e-24	2.26115e-22	NA	NA	NA	NA	TardiSpe	NA	NA	NA	BV898_14141|hypothetical-protein|MTYJ01000168.1|OQV11565.1	NA	NA	NA
Hexe_geneID_BV898_16336	BL	NT	939.561	2226.62	1583.09	-1.24459	0.121967	-10.2042	1.89782e-24	2.8106e-22	NA	NA	NA	NA	TardiSpe	NA	NA	NA	BV898_16336|hypothetical-protein|MTYJ01000242.1|OWA51874.1	LOC129593144|uncharacterized-protein-LOC129593144-X2|NW_026570280.1|XP_55345314.1	RvY_16628|hypothetical-protein|BDGG01000014.1|GAV06681.1	NA
Hexe_geneID_BV898_07406	BL	NT	817.068	234.504	525.786	1.80155	0.176638	10.1991	2.00147e-24	2.93834e-22	ERI1	33208|Metazoa	EXOIII	RNase_T,SAP	NotTardiSpe	ERI1|3-5-exoribonuclease-1-X3|NC_060932.1|XP_54217443.1	eri-1|3-5-exonuclease-eri-1|CELE_T07A9.5|NC_003282.8|NP_741293.1	Snp|snipperG|Dmel_CG44248|NT_033778.4|NP_726151.3	BV898_07406|putative-3-5-exoribonuclease-1|MTYJ01000048.1|OQV18580.1	LOC129581586|3-5-exoribonuclease-1-like-X1|NW_026570226.1|XP_55328731.1	RvY_10630|hypothetical-protein|BDGG01000005.1|GAU99669.1	ko00000,ko01000,ko03019,ko03036
Hexe_geneID_BV898_11065	BL	NT	33.4825	269.493	151.488	-3.01402	0.297175	-10.1422	3.5877e-24	5.22165e-22	NA	NA	NA	NA	TardiSpe	NA	NA	NA	BV898_11065|hypothetical-protein|MTYJ01000100.1|OQV14689.1	NA	NA	NA
Hexe_geneID_BV898_18162	BL	NT	1337.52	3631.78	2484.65	-1.441	0.14212	-10.1394	3.69455e-24	5.33121e-22	NA	NA	NA	NA	NotTardiSpe	NA	NA	Dys|dystrophinD|Dmel_CG34157|NT_033777.3|NP_1036725.1	BV898_18162|hypothetical-protein|MTYJ01000342.1|OWA53740.1	NA	NA	NA
Hexe_geneID_BV898_10632	BL	NT	45.7688	251.448	148.608	-2.4654	0.244164	-10.0973	5.67697e-24	8.1224e-22	NPC2	33208|Metazoa	Intracellular cholesterol transporter which acts in concert with NPC1 and plays an important role in the egress of cholesterol from the endosomal lysosomal compartment. Both NPC1 and NPC2 function as the cellular tag team duo TTD to catalyze the mobilization of cholesterol within the multivesicular environment of the late endosome LE to effect egress through the limiting bilayer of the LE. NPC2 b…	E1_DerP2_DerF2	NotTardiSpe	NPC2|NPC-intracellular-cholesterol-transporter-2-2-precursor|NC_060938.1|NP_6423.1	heh-1|Putative-protein-heh-1|CELE_R148.6|NC_003281.10|NP_1379800.1	Npc2a|Niemann-Pick-type-C-2a|Dmel_CG7291|NT_033779.5|NP_608637.1	BV898_10632|putative-Epididymal-secretory-protein-E1|MTYJ01000092.1|OQV15250.1	LOC129598654|NPC-intracellular-cholesterol-transporter-2-like|NW_026570347.1|XP_55352630.1	RvY_13241|hypothetical-protein|BDGG01000008.1|GAV02711.1	ko00000,ko00001,ko02000
Hexe_geneID_BV898_02471	BL	NT	190.679	555.429	373.054	-1.54165	0.153516	-10.0422	9.93989e-24	1.41021e-21	NA	NA	NA	NA	NotTardiSpe	WFDC2|WAP-four-disulfide-core-domain-protein-2-precursor|NC_060944.1|NP_6094.3	C08G9.2|Uncharacterized-protein|CELE_C08G9.2|NC_003282.8|NP_501249.1	NA	BV898_02471|hypothetical-protein|MTYJ01000010.1|OQV23735.1	LOC129584903|uncharacterized-protein-LOC129584903|NW_026570235.1|XP_55333298.1	RvY_13138|hypothetical-protein|BDGG01000008.1|GAV02595.1	NA
Hexe_geneID_BV898_12867	BL	NT	533.287	123.336	328.312	2.11105	0.211078	10.0013	1.50451e-23	2.11672e-21	NA	NA	NA	NA	TardiSpe	NA	NA	NA	BV898_12867|hypothetical-protein|MTYJ01000135.1|OQV12846.1	LOC129586964|uncharacterized-protein-LOC129586964|NW_026570242.1|XP_55336499.1	NA	NA
Hexe_geneID_BV898_03175	BL	NT	293.696	791.741	542.718	-1.43154	0.143867	-9.95044	2.5106e-23	3.50301e-21	NA	NA	NA	NA	NotTardiSpe	NA	K02A6.3|F-box-domain-containing-protein|CELE_K02A6.3|NC_003284.9|NP_1024745.1	scny|scrawnyI|Dmel_CG5505|NT_037436.4|NP_729093.2	BV898_03175|hypothetical-protein|MTYJ01000015.1|OQV22736.1	LOC129588326|uncharacterized-protein-LOC129588326|NW_026570249.1|XP_55338474.1	RvY_13986|hypothetical-protein|BDGG01000009.1|GAV03590.1	NA
Hexe_geneID_BV898_06285	BL	NT	732.504	5946.4	3339.45	-3.02145	0.303751	-9.94715	2.59514e-23	3.59129e-21	NA	NA	NA	NA	NotTardiSpe	NA	NA	NA	BV898_06285|hypothetical-protein|MTYJ01000036.1|OQV19746.1	LOC129600437|saxiphilin-like|NW_026570397.1|XP_55354918.1	RvY_01001|hypothetical-protein|BDGG01000001.1|GAU88263.1	NA
Hexe_geneID_BV898_04134	BL	NT	691.402	184.773	438.087	1.90461	0.191642	9.93837	2.83438e-23	3.89048e-21	NA	NA	NA	NA	NotTardiSpe	NA	F27D4.6|Uncharacterized-protein|CELE_F27D4.6|NC_003279.8|NP_1122462.1	NA	BV898_04134|hypothetical-protein|MTYJ01000020.1|OQV21921.1	LOC129582569|WAS-WASL-interacting-protein-family-member-3-like|NW_026570228.1|XP_55330071.1	RvY_01658|hypothetical-protein|BDGG01000001.1|GAU89063.1	NA
Hexe_geneID_BV898_07382	BL	NT	2942.77	629.59	1786.18	2.22503	0.225243	9.87835	5.16773e-23	7.03603e-21	NA	NA	NA	NA	NotTardiSpe	NA	NA	NA	BV898_07382|hypothetical-protein|MTYJ01000048.1|OQV18556.1	LOC129581537|uncharacterized-protein-LOC129581537|NW_026570226.1|XP_55328643.1	RvY_10594|hypothetical-protein|BDGG01000005.1|GAU99626.1	NA
Hexe_geneID_BV898_16334	BL	NT	192.608	1185.29	688.951	-2.6216	0.265685	-9.86733	5.76774e-23	7.79013e-21	VMO1	33208|Metazoa	vitelline membrane outer layer	VOMI	NotTardiSpe	VMO1|vitelline-membrane-outer-layer-protein-1-homolog-1-precursor|NC_060941.1|NP_872372.1	Y40B10B.1|Uncharacterized-protein|CELE_Y40B10B.1|NC_003283.11|NP_503538.1	NA	BV898_16334|putative-Vitelline-membrane-outer-layer-protein-1-like-protein|MTYJ01000242.1|OWA51872.1	NA	NA	-
Hexe_geneID_BV898_01407	BL	NT	175.11	20.5284	97.8193	3.09294	0.313955	9.85157	6.74841e-23	9.04234e-21	NA	NA	NA	NA	NotTardiSpe	NPR1|atrial-natriuretic-peptide-receptor-1-X2|NC_060925.1|XP_54192772.1	gcy-28|Receptor-type-guanylate-cyclase-gcy-28|CELE_T01A4.1|NC_003279.8|NP_1380039.1	CG3216|uncharacterized-proteinC|Dmel_CG3216|NT_033778.4|NP_726013.2	BV898_01407|hypothetical-protein|MTYJ01000005.1|OQV24817.1	LOC129588738|atrial-natriuretic-peptide-receptor-1-like|NW_026570251.1|XP_55339077.1	RvY_11496-1|hypothetical-protein|BDGG01000006.1|GAV00678.1	NA
Hexe_geneID_BV898_13248	BL	NT	2117.8	4428.27	3273.04	-1.06404	0.10833	-9.82222	9.03362e-23	1.2009e-20	irk-2	33208|Metazoa	Inward rectifier potassium channel activity. It is involved in the biological process described with potassium ion transport	IRK	NotTardiSpe	KCNJ2|inward-rectifier-potassium-channel-2|NC_060941.1|NP_882.1	irk-2|Inward-Rectifying-K-(potassium)-channel-family|CELE_M02A10.2|NC_003284.9|NP_1256976.2	Irk1|inwardly-rectifying-potassium-channel-1H|Dmel_CG44159|NT_033777.3|NP_1262863.1	BV898_13248|Inward-rectifier-potassium-channel-irk-1|MTYJ01000143.1|OQV12522.1	LOC129583781|G-protein-activated-inward-rectifier-potassium-channel-3-like|NW_026570231.1|XP_55331722.1	RvY_05115|hypothetical-protein|BDGG01000002.1|GAU93129.1	ko00000,ko04040
Hexe_geneID_BV898_02653	BL	NT	483.496	123.043	303.269	1.97638	0.201748	9.79628	1.16803e-22	1.54062e-20	NA	NA	NA	NA	NotTardiSpe	CSTB|cystatin-B|NC_060945.1|NP_91.1	NA	NA	BV898_02653|hypothetical-protein|MTYJ01000011.1|OQV23536.1	LOC129595921|cystatin-A-like|NW_026570304.1|XP_55349029.1	RvY_10800|hypothetical-protein|BDGG01000005.1|GAU99860.1	NA
Hexe_geneID_BV898_02197	BL	NT	914.595	339.584	627.089	1.42867	0.145979	9.78681	1.28281e-22	1.67889e-20	NA	NA	NA	NA	NotTardiSpe	PLEC|plectin-X5|NC_060932.1|XP_54216639.1	epi-1|Laminin-like-protein-epi-1|CELE_K08C7.3|NC_003282.8|NP_1023282.1	CG18368|uncharacterized-protein|Dmel_CG18368|NT_033778.4|NP_610896.1	BV898_02197|hypothetical-protein|MTYJ01000009.1|OQV23847.1	NA	RvY_05171|hypothetical-protein|BDGG01000002.1|GAU93195.1	NA
Hexe_geneID_BV898_07062	BL	NT	957.053	2971.62	1964.34	-1.63479	0.167895	-9.73697	2.09722e-22	2.72365e-20	DHRS11	33208|Metazoa	Dehydrogenase reductase SDR family member	adh_short	NotTardiSpe	DHRS11|dehydrogenase/reductase-SDR-family-member-11-precursor|NC_060941.1|NP_77284.2	R05D8.9|Uncharacterized-protein|CELE_R05D8.9|NC_003283.11|NP_503753.1	CG9360|uncharacterized-protein|Dmel_CG9360|NC_004354.4|NP_572746.1	BV898_07062|Dehydrogenase/reductase-SDR-family-member-11|MTYJ01000045.1|OQV18805.1	LOC129595605|dehydrogenase-reductase-SDR-family-member-11-like|NW_026570223.1|XP_55348641.1	RvY_00846|hypothetical-protein|BDGG01000001.1|GAU88085.1	ko00000,ko00001,ko01000
Hexe_geneID_BV898_04877	BL	NT	734.942	78.2374	406.59	3.23255	0.332751	9.71463	2.61206e-22	3.36636e-20	ERI3	33208|Metazoa	ERI1 exoribonuclease	RNase_T	NotTardiSpe	ERI3|ERI1-exoribonuclease-3-X5|NC_060925.1|XP_54194657.1	M02B7.2|Exonuclease-domain-containing-protein|CELE_M02B7.2|NC_003282.8|NP_500418.1	Snp|snipperG|Dmel_CG44248|NT_033778.4|NP_726151.3	BV898_04877|ERI1-exoribonuclease-3|MTYJ01000025.1|OQV21113.1	LOC129581156|ERI1-exoribonuclease-3-like|NW_026570225.1|XP_55328043.1	RvY_14706|hypothetical-protein|BDGG01000010.1|GAV04431.1	ko00000,ko01000,ko03036
Hexe_geneID_BV898_09594	BL	NT	4920.79	2091.35	3506.07	1.23463	0.127109	9.71315	2.65011e-22	3.38952e-20	NA	33208|Metazoa	neurotransmitter:sodium symporter activity	SNF	NotTardiSpe	SLC6A7|sodium-dependent-proline-transporter|NC_060929.1|NP_55043.2	dat-1|Sodium-dependent-dopamine-transporter|CELE_T23G5.5|NC_003281.10|NP_499043.1	GlyT|glycine-transporter|Dmel_CG5549|NT_033778.4|NP_611836.2	BV898_09594|Sodium--and-chloride-dependent-glycine-transporter-1|MTYJ01000076.1|OQV16286.1	LOC129599146|sodium--and-chloride-dependent-GABA-transporter-1-like-X2|NW_026570359.1|XP_55353266.1	RvY_17028|hypothetical-protein|BDGG01000014.1|GAV07153.1	ko00000,ko02000
Hexe_geneID_BV898_17499	BL	NT	64.1119	1065.32	564.718	-4.05557	0.418856	-9.68248	3.57924e-22	4.54348e-20	NA	NA	NA	NA	TardiSpe	NA	NA	NA	BV898_17499|hypothetical-protein|MTYJ01000301.1|OWA53064.1	LOC129601943|uncharacterized-protein-LOC129601943|NW_026570523.1|XP_55356859.1	RvY_15535|hypothetical-protein|BDGG01000012.1|GAV05394.1	NA
Hexe_geneID_BV898_00576	BL	NT	369.163	2009.42	1189.29	-2.44542	0.253404	-9.65029	4.90193e-22	6.17606e-20	SERHL2	33208|Metazoa	Serine hydrolase-like	Abhydrolase_1	NotTardiSpe	SERHL2|serine-hydrolase-like-protein-2-X5|NC_060946.1|XP_54181426.1	ceeh-1|Epoxide-hydrolase-1|CELE_K02F3.6|NC_003281.10|NP_497268.1	kraken|krakenA|Dmel_CG3943|NT_033779.5|NP_477265.1	BV898_00576|putative-Serine-hydrolase-like-protein|MTYJ01000002.1|OQV25641.1	LOC129585142|serine-hydrolase-like-protein|NW_026570236.1|XP_55333698.1	RvY_04026|hypothetical-protein|BDGG01000002.1|GAU91847.1	-
Hexe_geneID_BV898_08877	BL	NT	518.514	134.956	326.735	1.94345	0.201562	9.64192	5.3182e-22	6.6509e-20	ATR	33208|Metazoa	Ataxia telangiectasia and Rad3 related	FAT,FATC,PI3_PI4_kinase,UME	NotTardiSpe	ATR|serine/threonine-protein-kinase-ATR-2|NC_060927.1|NP_1341508.1	let-363|Target-of-rapamycin-homolog|CELE_B0261.2|NC_003279.8|NP_491552.2	mei-41|meiotic-41|Dmel_CG4252|NC_004354.4|NP_523369.2	BV898_08877|Serine/threonine-protein-kinase-atr|MTYJ01000067.1|OQV17014.1	LOC129595175|serine-threonine-protein-kinase-ATR-like-X1|NW_026570295.1|XP_55348070.1	RvY_18528|ATR|BDGG01000019.1|GAV08904.1	ko00000,ko00001,ko00002,ko01000,ko01001,ko03400
Hexe_geneID_BV898_14551	BL	NT	468.996	107.437	288.217	2.12471	0.220996	9.61424	6.96197e-22	8.64257e-20	NA	NA	NA	NA	NotTardiSpe	ZMIZ2|zinc-finger-MIZ-domain-containing-protein-2-X9|NC_060931.1|XP_54215118.1	gei-17|E3-SUMO-protein-ligase-gei-17|CELE_W10D5.3|NC_003279.8|NP_492444.4	Su(var)2-10|suppressor-of-variegation-2-10D|Dmel_CG8068|NT_033778.4|NP_724750.1	BV898_14551|hypothetical-protein|MTYJ01000180.1|OWA50020.1	LOC129598346|zinc-finger-MIZ-domain-containing-protein-1-like|NW_026570340.1|XP_55352183.1	RvY_00086-1|hypothetical-protein|BDGG01000001.1|GAU87202.1	NA
Hexe_geneID_BV898_00499	BL	NT	67.0236	963.244	515.134	-3.85091	0.400768	-9.60882	7.33871e-22	9.04376e-20	NA	NA	NA	NA	NotTardiSpe	NA	glh-2|ATP-dependent-RNA-helicase-glh-2|CELE_C55B7.1|NC_003279.8|NP_491876.1	Chi|chipB|Dmel_CG3924|NT_033778.4|NP_726403.2	BV898_00499|hypothetical-protein|MTYJ01000002.1|OQV25561.1	LOC129583427|heterogeneous-nuclear-ribonucleoprotein-A1,-A2-B1-homolog-X4|NW_026570230.1|XP_55331198.1	NA	NA
Hexe_geneID_BV898_00645	BL	NT	1042.81	364.071	703.441	1.51867	0.158621	9.57419	1.02661e-21	1.25596e-19	NA	NA	NA	NA	NotTardiSpe	NA	NA	NA	BV898_00645|hypothetical-protein|MTYJ01000002.1|OQV25715.1	LOC129583695|uncharacterized-protein-LOC129583695|NW_026570231.1|XP_55331597.1	RvY_01081|hypothetical-protein|BDGG01000001.1|GAU88371.1	NA
Hexe_geneID_BV898_17597	BL	NT	3640.46	11267.8	7454.14	-1.63014	0.170303	-9.57199	1.04869e-21	1.27374e-19	NA	33208|Metazoa	It is involved in the biological process described with regulation of transcription, DNA-templated	MH2	NotTardiSpe	SMAD3|mothers-against-decapentaplegic-homolog-3-4|NC_060939.1|NP_1393946.1	C34E11.2|MH2-domain-containing-protein|CELE_C34E11.2|NC_003284.9|NP_1360678.1	exp|expansionB|Dmel_CG13188|NT_033778.4|NP_610714.1	BV898_17597|hypothetical-protein|MTYJ01000306.1|OWA53163.1	LOC129593656|uncharacterized-protein-LOC129593656|NW_026570283.1|XP_55346060.1	RvY_01117|hypothetical-protein|BDGG01000001.1|GAU88409.1	-
Hexe_geneID_BV898_11992	BL	NT	36.3891	174.053	105.221	-2.25937	0.236646	-9.54749	1.3288e-21	1.60244e-19	NA	NA	NA	NA	NotTardiSpe	NA	noah-1|uncharacterized-protein|CELE_C34G6.6|NC_003279.8|NP_740858.2	tyn|trynityE|Dmel_CG17131|NC_004354.4|NP_1368965.1	BV898_11992|hypothetical-protein|MTYJ01000116.1|OQV13773.1	LOC129583667|uncharacterized-protein-LOC129583667|NW_026570231.1|XP_55331537.1	RvY_00496|hypothetical-protein|BDGG01000001.1|GAU87683.1	NA
Hexe_geneID_BV898_10403	BL	NT	121.796	692.475	407.136	-2.50694	0.263051	-9.53022	1.56947e-21	1.87924e-19	NA	NA	NA	NA	NotTardiSpe	SLCO3A1|solute-carrier-organic-anion-transporter-family-member-3A1-2|NC_060939.1|NP_1138516.1	Y70G10A.3|Solute-carrier-organic-anion-transporter-family-member|CELE_Y70G10A.3|NC_003281.10|NP_499267.1	Oatp74D|organic-anion-transporting-polypeptide-74DA|Dmel_CG7571|NT_037436.4|NP_648989.1	BV898_10403|Solute-carrier-organic-anion-transporter-family-member-4C1|MTYJ01000089.1|OQV15393.1	LOC129588310|solute-carrier-organic-anion-transporter-family-member-2A1-like|NW_026570222.1|XP_55338452.1	RvY_15583|hypothetical-protein|BDGG01000012.1|GAV05450.1	NA
Hexe_geneID_BV898_00072	BL	NT	79.7658	520.073	299.92	-2.70539	0.283948	-9.5278	1.60659e-21	1.91015e-19	NA	NA	NA	NA	TardiSpe	NA	NA	NA	BV898_00072|hypothetical-protein|MTYJ01000001.1|OQV25930.1	LOC129587207|LIM-domain-binding-protein-3-like|NW_026570243.1|XP_55336807.1	RvY_03734-2|hypothetical-protein|BDGG01000002.1|GAU91495.1	NA
Hexe_geneID_BV898_18081	BL	NT	1726.1	779.026	1252.56	1.14766	0.121106	9.47644	2.63099e-21	3.10623e-19	NA	NA	NA	NA	NotTardiSpe	HYCC1|hyccin-X1|NC_060931.1|XP_54215235.1	D1069.3|Uncharacterized-protein|CELE_D1069.3|NC_003280.10|NP_1022050.1	Hyccin|hyccinA|Dmel_CG6406|NT_033778.4|NP_725714.1	BV898_18081|hypothetical-protein|MTYJ01000337.1|OWA53660.1	LOC129585872|hyccin-2-like|NW_026570238.1|XP_55334737.1	RvY_00693|hypothetical-protein|BDGG01000001.1|GAU87907.1	NA
Hexe_geneID_BV898_08860	BL	NT	716.095	145.221	430.658	2.30179	0.243079	9.4693	2.81714e-21	3.3029e-19	TRPT1	33208|Metazoa	tRNA 2-phosphotransferase 1	PTS_2-RNA	NotTardiSpe	TRPT1|tRNA-2-phosphotransferase-1-3|NC_060935.1|NP_1153861.1	NA	Tpt|tRNA-2-phosphotransferaseA|Dmel_CG33057|NT_037436.4|NP_788477.1	BV898_08860|putative-tRNA-2-phosphotransferase-1|MTYJ01000067.1|OQV16995.1	LOC129585312|tRNA-2-phosphotransferase-1-like|NW_026570222.1|XP_55333935.1	RvY_08210|hypothetical-protein|BDGG01000003.1|GAU96831.1	ko00000,ko01000,ko03016
Hexe_geneID_BV898_00591	BL	NT	5777.7	29515.6	17646.7	-2.35292	0.248668	-9.46211	3.01803e-21	3.51403e-19	NA	NA	NA	NA	NotTardiSpe	CYP2U1|cytochrome-P450-2U1|NC_060928.1|NP_898898.1	cyp-33C5|CYtochrome-P450-family|CELE_F41B5.3|NC_003283.11|NP_503616.1	Cyp18a1|cytochrome-P450-18a1A|Dmel_CG6816|NC_004354.4|NP_728191.1	BV898_00591|Cytochrome-P450-2U1|MTYJ01000002.1|OQV25656.1	LOC129601729|sulfotransferase-1C2-like|NW_026570490.1|XP_55356577.1	RvY_03647|hypothetical-protein|BDGG01000002.1|GAU91384.1	NA
Hexe_geneID_BV898_14300	BL	NT	245.246	46.6988	145.972	2.39535	0.254407	9.41544	4.71108e-21	5.44776e-19	NA	35493|Streptophyta	Ctf8	Ctf8	NotTardiSpe	CHTF8|chromosome-transmission-fidelity-protein-8-homolog|NC_060940.1|NP_1035236.1	ctf-8|Chromosome-Transmission-Fidelity-factor-homolog|CELE_T22C1.4|NC_003279.8|NP_492190.2	CG34001|uncharacterized-proteinB|Dmel_CG34001|NT_037436.4|NP_1033999.2	BV898_14300|hypothetical-protein|MTYJ01000172.1|OQV11423.1	LOC129591696|chromosome-transmission-fidelity-protein-8-homolog-X1|NW_026570223.1|XP_55343425.1	RvY_08133|hypothetical-protein|BDGG01000003.1|GAU96732.1	ko00000,ko03036
Hexe_geneID_BV898_00071	BL	NT	577.65	1804.1	1190.87	-1.64201	0.174646	-9.40198	5.3546e-21	6.14978e-19	NA	NA	NA	NA	NotTardiSpe	PRSS55|serine-protease-55-X1|NC_060932.1|XP_54215968.1	try-1|Peptidase-S1-domain-containing-protein|CELE_ZK546.15|NC_003280.10|NP_494910.2	CG40160|uncharacterized-proteinH|Dmel_CG40160|NT_037436.4|NP_1263165.1	BV898_00071|putative-Vitamin-K-dependent-protein-C|MTYJ01000001.1|OQV25929.1	LOC129587206|mucin-2-like-X2|NW_026570243.1|XP_55336806.1	RvY_03745|hypothetical-protein|BDGG01000002.1|GAU91506.1	NA
Hexe_geneID_BV898_15595	BL	NT	1422.93	577.085	1000.01	1.30209	0.139043	9.36468	7.62837e-21	8.70201e-19	SPHK1	33208|Metazoa	Sphingosine kinase 1	DAGK_cat	NotTardiSpe	SPHK1|sphingosine-kinase-1-3|NC_060941.1|NP_1342068.1	sphk-1|Sphingosine-kinase-1|CELE_C34C6.5|NC_003280.10|NP_1367075.1	Sk1|sphingosine-kinase-1B|Dmel_CG1747|NC_004354.4|NP_727528.1	BV898_15595|Sphingosine-kinase-1|MTYJ01000214.1|OWA51096.1	LOC129591797|sphingosine-kinase-2-like|NW_026570223.1|XP_55343587.1	RvY_18877|hypothetical-protein|BDGG01000021.1|GAV09313.1	ko00000,ko00001,ko00002,ko01000
Hexe_geneID_BV898_10678	BL	NT	214.218	36.8398	125.529	2.53693	0.270941	9.36342	7.71957e-21	8.74695e-19	NA	NA	NA	NA	TardiSpe	NA	NA	NA	BV898_10678|hypothetical-protein|MTYJ01000093.1|OQV15164.1	LOC129595801|uncharacterized-protein-LOC129595801|NW_026570302.1|XP_55348885.1	RvY_12254-1|hypothetical-protein|BDGG01000007.1|GAV01560.1	NA
Hexe_geneID_BV898_07418	BL	NT	297.842	2440.03	1368.94	-3.03401	0.324272	-9.35637	8.25242e-21	9.28837e-19	NA	33208|Metazoa	chitin binding. It is involved in the biological process described with chitin metabolic process	CBM_14	NotTardiSpe	NA	NA	CG14304|uncharacterized-proteinC|Dmel_CG14304|NT_033777.3|NP_1247183.1	BV898_07418|hypothetical-protein|MTYJ01000048.1|OQV18593.1	LOC129589796|U-scoloptoxin(01)-Er1a-like|NW_026570257.1|XP_55340643.1	RvY_06655|hypothetical-protein|BDGG01000003.1|GAU94959.1	-
Hexe_geneID_BV898_12881	BL	NT	10612	1239.58	5925.78	3.09767	0.33252	9.31576	1.21083e-20	1.3538e-18	bglX	201174|Actinobacteria	hydrolase, family 3	Fn3-like,Glyco_hydro_3,Glyco_hydro_3_C	NotTardiSpe	NA	NA	NA	BV898_12881|Periplasmic-beta-glucosidase|MTYJ01000135.1|OQV12861.1	NA	RvY_12142|hypothetical-protein|BDGG01000007.1|GAV01429.1	ko00000,ko00001,ko01000
Hexe_geneID_BV898_15544	BL	NT	137.008	6.12099	71.5647	4.48871	0.481994	9.31278	1.24531e-20	1.38319e-18	NA	204432|Acidobacteriia	Serine aminopeptidase, S33	Abhydrolase_1	NotTardiSpe	EPHX2|bifunctional-epoxide-hydrolase-2-3|NC_060932.1|NP_1243412.1	F35H12.5|Uncharacterized-protein|CELE_F35H12.5|NC_003284.9|NP_1024631.1	CG14717|uncharacterized-proteinA|Dmel_CG14717|NT_033777.3|NP_650106.1	BV898_15544|Non-heme-chloroperoxidase|MTYJ01000212.1|OWA51042.1	LOC129591169|epoxide-hydrolase-4-like|NW_026570265.1|XP_55342687.1	RvY_15557-1|hypothetical-protein|BDGG01000012.1|GAV05418.1	ko00000,ko01000
Hexe_geneID_BV898_07601	BL	NT	200.96	580.162	390.561	-1.52726	0.164144	-9.30442	1.3473e-20	1.4867e-18	NA	NA	NA	NA	NotTardiSpe	NA	NA	dpy|dumpyO|Dmel_CG33196|NT_033779.5|NP_1260030.1	BV898_07601|hypothetical-protein|MTYJ01000050.1|OQV18398.1	NA	RvY_16599|hypothetical-protein|BDGG01000014.1|GAV06643.1	NA
Hexe_geneID_BV898_17437	BL	NT	339.339	59.2699	199.304	2.51931	0.270878	9.30052	1.39759e-20	1.53217e-18	NA	33208|Metazoa	Astacin Peptidase family M12A	Astacin	NotTardiSpe	TLL2|tolloid-like-protein-2-precursor|NC_060934.1|NP_36597.1	nas-4|Zinc-metalloproteinase-nas-4|CELE_C05D11.6|NC_003281.10|NP_1254939.1	CG6763|uncharacterized-proteinA|Dmel_CG6763|NT_033777.3|NP_651138.1	BV898_17437|putative-Zinc-metalloproteinase-nas-4|MTYJ01000297.1|OWA52999.1	LOC129595887|hatching-enzyme-1.2-like|NW_026570303.1|XP_55348995.1	RvY_06004|hypothetical-protein|BDGG01000002.1|GAU94179.1	-
Hexe_geneID_BV898_09705	BL	NT	39530.7	159698	99614.4	-2.0143	0.21686	-9.28848	1.56511e-20	1.70476e-18	CUL4A	33208|Metazoa	Cullin	Cullin,Cullin_Nedd8	NotTardiSpe	CUL4A|cullin-4A-1|NC_060937.1|NP_1008895.1	cul-4|Cullin-4|CELE_F45E12.3|NC_003280.10|NP_495525.2	Cul4|cullin-4A|Dmel_CG8711|NT_033778.4|NP_610352.2	BV898_09705|Cullin-4A|MTYJ01000077.1|OQV16221.1	LOC129594146|cullin-4A-like|NW_026570286.1|XP_55346705.1	RvY_12652|hypothetical-protein|BDGG01000007.1|GAV02039.1	ko00000,ko00001,ko00002,ko01000,ko02048,ko03032,ko03036,ko03400,ko04121,ko04147
Hexe_geneID_BV898_16335	BL	NT	679.308	3577.22	2128.26	-2.39687	0.258504	-9.27208	1.82544e-20	1.97558e-18	NA	NA	NA	NA	NotTardiSpe	ERO1A|ERO1-like-protein-alpha-1-precursor|NC_060938.1|NP_1369393.1	NA	NA	BV898_16335|hypothetical-protein|MTYJ01000242.1|OWA51873.1	NA	RvY_04040|hypothetical-protein|BDGG01000002.1|GAU91862.1	NA
Hexe_geneID_BV898_17508	BL	NT	51.9211	823.352	437.636	-3.99266	0.434088	-9.19781	3.65319e-20	3.92846e-18	NA	NA	NA	NA	TardiSpe	NA	NA	NA	BV898_17508|hypothetical-protein|MTYJ01000301.1|OWA53073.1	LOC129584798|uncharacterized-protein-LOC129584798|NW_026570234.1|XP_55333093.1	RvY_06078|hypothetical-protein|BDGG01000002.1|GAU94273.1	NA
Hexe_geneID_BV898_06873	BL	NT	1028.94	425.489	727.216	1.27422	0.138854	9.17666	4.44676e-20	4.75156e-18	CASP7	33208|Metazoa	Belongs to the peptidase C14A family	Peptidase_C14	NotTardiSpe	CASP7|caspase-7-X3|NC_060934.1|XP_54222880.1	ced-3|Cell-death-protein-3-subunit-p17|CELE_C48D1.2|NC_003282.8|NP_1255709.1	Drice|death-related-ICE-like-caspase|Dmel_CG7788|NT_033777.3|NP_524551.2	BV898_06873|putative-Caspase-3|MTYJ01000043.1|OQV19015.1	LOC129594273|caspase-3-like|NW_026570287.1|XP_55346877.1	RvY_16325|hypothetical-protein|BDGG01000013.1|GAV06311.1	ko00000,ko00001,ko00002,ko01000,ko01002
Hexe_geneID_BV898_00729	BL	NT	150.723	484.672	317.697	-1.6877	0.184401	-9.15233	5.57193e-20	5.91641e-18	NA	NA	NA	NA	NotTardiSpe	SLC18B1|MFS-type-transporter-SLC18B1|NC_060930.1|NP_439896.1	vpat-1|MFS-domain-containing-protein|CELE_F55A4.8|NC_003284.9|NP_741717.1	NA	BV898_00729|putative-MFS-type-transporter-SLC18B1|MTYJ01000002.1|OQV25804.1	LOC129583203|uncharacterized-protein-LOC129583203|NW_026570230.1|XP_55330869.1	RvY_01184|hypothetical-protein|BDGG01000001.1|GAU88496.1	NA
Hexe_geneID_BV898_12228	BL	NT	292.829	871.648	582.239	-1.57394	0.172007	-9.15047	5.66888e-20	5.98174e-18	NA	33208|Metazoa	Belongs to the MIP aquaporin TC 1.A.8 family	MIP	NotTardiSpe	AQP4|aquaporin-4-M23|NC_060942.1|NP_4019.1	aqp-6|AQuaPorin-or-aquaglyceroporin-related|CELE_C32C4.2|NC_003283.11|NP_1256248.1	Drip|dripA|Dmel_CG9023|NT_033778.4|NP_725051.2	BV898_12228|putative-Aquaporin-4|MTYJ01000121.1|OQV13591.1	LOC129599212|aquaporin-5-like|NW_026570224.1|XP_55353359.1	RvY_06873|AQP10|BDGG01000003.1|GAU95220.1	ko00000,ko00001,ko02000
Hexe_geneID_BV898_11273	BL	NT	50.6073	190.365	120.486	-1.911	0.209765	-9.11019	8.22395e-20	8.62391e-18	ST14	33208|Metazoa	Belongs to the peptidase S1 family	CUB,Ldl_recept_a,SEA,Trypsin	NotTardiSpe	KLKB1|plasma-kallikrein-3-precursor|NC_060928.1|NP_1305325.1	try-1|Peptidase-S1-domain-containing-protein|CELE_ZK546.15|NC_003280.10|NP_494910.2	Np|notopleuralA|Dmel_CG34350|NT_033778.4|NP_610437.2	BV898_11273|Serine-proteinase-stubble|MTYJ01000103.1|OQV14552.1	LOC129593495|trypsin-3-like-X1|NW_026570282.1|XP_55345809.1	RvY_02731-1|hypothetical-protein|BDGG01000001.1|GAU90293.1	ko00000,ko00001,ko01000,ko01002
Hexe_geneID_BV898_04056	BL	NT	37.7796	507.081	272.43	-3.75647	0.412694	-9.10232	8.84194e-20	9.21472e-18	NA	NA	NA	NA	NotTardiSpe	NA	sid-3|Tyrosine-protein-kinase-sid-3|CELE_B0302.1|NC_003284.9|NP_510783.2	NA	BV898_04056|hypothetical-protein|MTYJ01000020.1|OQV21842.1	LOC129587078|uncharacterized-protein-LOC129587078|NW_026570243.1|XP_55336636.1	NA	NA
Hexe_geneID_BV898_12218	BL	NT	959.913	178.836	569.375	2.42391	0.266421	9.09807	9.19538e-20	9.52427e-18	NA	NA	NA	NA	TardiSpe	NA	NA	NA	BV898_12218|hypothetical-protein|MTYJ01000121.1|OQV13580.1	LOC129588354|uncharacterized-protein-LOC129588354|NW_026570249.1|XP_55338512.1	RvY_02154|hypothetical-protein|BDGG01000001.1|GAU89624.1	NA
Hexe_geneID_BV898_05032	BL	NT	71.1131	256.506	163.81	-1.85703	0.204174	-9.09534	9.42908e-20	9.70678e-18	NA	NA	NA	NA	NotTardiSpe	NA	NA	Prp39|pre-mRNA-processing-factor-39B|Dmel_CG1646|NT_033777.3|NP_733256.2	BV898_05032|hypothetical-protein|MTYJ01000026.1|OQV20957.1	LOC129584729|ATP-dependent-RNA-helicase-A-like-X2|NW_026570234.1|XP_55333005.1	RvY_03485|hypothetical-protein|BDGG01000002.1|GAU91178.1	NA
Hexe_geneID_BV898_18954	BL	NT	1766.44	435.403	1100.92	2.02068	0.222522	9.08082	1.07756e-19	1.10257e-17	ABCC10	33208|Metazoa	ATP-binding cassette, subfamily C CFTR MRP, member 10	ABC_membrane,ABC_tran	NotTardiSpe	ABCC10|ATP-binding-cassette-sub-family-C-member-10-X2|NC_060930.1|XP_54212677.1	mrp-2|Uncharacterized-protein|CELE_F57C12.4|NC_003284.9|NP_508121.1	MRP|Multidrug-Resistance-like-protein-1N|Dmel_CG6214|NT_033779.5|NP_995703.1	BV898_18954|Multidrug-resistance-associated-protein-7|MTYJ01000422.1|OWA54554.1	LOC129596196|ATP-binding-cassette-sub-family-C-member-10-like|NW_026570307.1|XP_55349378.1	RvY_07444|hypothetical-protein|BDGG01000003.1|GAU95921.1	ko00000,ko00001,ko02000
Hexe_geneID_BV898_12522	BL	NT	68.9432	629.96	349.451	-3.19404	0.352897	-9.05091	1.41784e-19	1.44201e-17	NA	NA	NA	NA	TardiSpe	NA	NA	NA	BV898_12522|hypothetical-protein|MTYJ01000128.1|OQV13198.1	LOC129583039|uncharacterized-protein-LOC129583039|NW_026570229.1|XP_55330704.1	RvY_17052|hypothetical-protein|BDGG01000014.1|GAV07179.1	NA
Hexe_geneID_BV898_03246	BL	NT	795.512	1829.91	1312.71	-1.20143	0.133642	-8.98988	2.47499e-19	2.50212e-17	KCNA2	33208|Metazoa	delayed rectifier potassium channel activity	BTB_2,Ion_trans,K_channel_TID	NotTardiSpe	KCNA1|potassium-voltage-gated-channel-subfamily-A-member-1|NC_060936.1|NP_208.2	shk-1|Potassium-voltage-gated-channel-protein-shk-1|CELE_ZK1321.2|NC_003280.10|NP_1040829.1	Sh|shakerV|Dmel_CG12348|NC_004354.4|NP_1401062.1	BV898_03246|Potassium-voltage-gated-channel-subfamily-A-member-1|MTYJ01000015.1|OQV22812.1	LOC129582180|potassium-voltage-gated-channel-subfamily-A-member-2-like|NW_026570227.1|XP_55329592.1	RvY_17956|hypothetical-protein|BDGG01000017.1|GAV08232.1	ko00000,ko00001,ko01009,ko04040
Hexe_geneID_BV898_07833	BL	NT	298.207	53.5163	175.861	2.4775	0.275621	8.98879	2.49961e-19	2.51196e-17	NA	NA	NA	NA	NotTardiSpe	TONSL|tonsoku-like-protein-X3|NC_060932.1|XP_54216489.1	tnsl-1|Ankyrin_rpt-contain_dom-domain-containing-protein|CELE_K02B12.5|NC_003279.8|NP_1361839.1	CG7457|uncharacterized-proteinA|Dmel_CG7457|NT_037436.4|NP_648150.1	BV898_07833|Tonsoku-like-protein|MTYJ01000053.1|OQV18062.1	LOC129588707|tonsoku-like-protein|NW_026570222.1|XP_55339031.1	RvY_09456|hypothetical-protein|BDGG01000004.1|GAU98292.1	NA
Hexe_geneID_BV898_14748	BL	NT	575.029	2389.23	1482.13	-2.05582	0.229249	-8.96762	3.02987e-19	3.02682e-17	NA	NA	NA	NA	TardiSpe	NA	NA	NA	BV898_14748|hypothetical-protein|MTYJ01000185.1|OWA50223.1	NA	NA	NA
Hexe_geneID_BV898_00563	BL	NT	5389.82	1745.99	3567.91	1.62627	0.181437	8.96327	3.15184e-19	3.13015e-17	MMEL1	33208|Metazoa	Peptidase family M13	Peptidase_M13,Peptidase_M13_N	NotTardiSpe	MMEL1|membrane-metallo-endopeptidase-like-1|NC_060925.1|NP_258428.2	nep-11|Neprilysin-11|CELE_F18A12.8|NC_003280.10|NP_494538.1	Nep1|neprilysin-1B|Dmel_CG5905|NC_004354.4|NP_727065.1	BV898_00563|Membrane-metallo-endopeptidase-like-1|MTYJ01000002.1|OQV25627.1	LOC129587221|membrane-metallo-endopeptidase-like-1|NW_026570244.1|XP_55336820.1	RvY_04050|hypothetical-protein|BDGG01000002.1|GAU91875.1	ko00000,ko00001,ko01000,ko01002,ko04090,ko04147
Hexe_geneID_BV898_10057	BL	NT	554.146	178.149	366.148	1.63617	0.182625	8.95914	3.27221e-19	3.23069e-17	NA	NA	NA	NA	TardiSpe	NA	NA	NA	BV898_10057|hypothetical-protein|MTYJ01000082.1|OQV15805.1	LOC129601418|uncharacterized-protein-LOC129601418|NW_026570455.1|XP_55356189.1	RvY_02822|hypothetical-protein|BDGG01000001.1|GAU90402.1	NA
Hexe_geneID_BV898_00586	BL	NT	1917.23	8790.09	5353.66	-2.19703	0.24603	-8.92991	4.26337e-19	4.18479e-17	NA	NA	NA	NA	NotTardiSpe	NA	pmt-2|Phosphoethanolamine-N-methyltransferase-2|CELE_F54D11.1|NC_003283.11|NP_504248.1	NA	BV898_00586|hypothetical-protein|MTYJ01000002.1|OQV25651.1	LOC129598319|uncharacterized-protein-LOC129598319|NW_026570339.1|XP_55352135.1	RvY_02785|hypothetical-protein|BDGG01000001.1|GAU90361.1	NA
Hexe_geneID_BV898_11064	BL	NT	1763.05	9526.13	5644.59	-2.43402	0.272901	-8.91907	4.70203e-19	4.58869e-17	NA	NA	NA	NA	TardiSpe	NA	NA	NA	BV898_11064|hypothetical-protein|MTYJ01000100.1|OQV14688.1	NA	NA	NA
Hexe_geneID_BV898_05795	BL	NT	105.053	12.5955	58.824	3.06036	0.344235	8.89034	6.09236e-19	5.91134e-17	NA	33208|Metazoa	-	-	NotTardiSpe	NA	NA	NA	BV898_05795|hypothetical-protein|MTYJ01000032.1|OQV20241.1	NA	NA	-
Hexe_geneID_BV898_09830	BL	NT	1845.03	859.339	1352.19	1.10274	0.124337	8.86894	7.38434e-19	7.09052e-17	RPA1	33208|Metazoa	As part of the heterotrimeric replication protein A complex RPA RP-A, binds and stabilizes single-stranded DNA intermediates, that form during DNA replication or upon DNA stress. It prevents their reannealing and in parallel, recruits and activates different proteins and complexes involved in DNA metabolism. Thereby, it plays an essential role both in DNA replication and the cellular response to …	REPA_OB_2,Rep-A_N,Rep_fac-A_C,tRNA_anti-codon	NotTardiSpe	RPA1|replication-protein-A-70-kDa-DNA-binding-subunit-2|NC_060941.1|NP_1342049.1	rpa-1|putative-replication-factor-A-73-kDa-subunit|CELE_F18A1.5|NC_003280.10|NP_495606.1	RPA1|replication-protein-A1|Dmel_CG9633|NT_033777.3|NP_524274.1	BV898_09830|Replication-protein-A-70-kDa-DNA-binding-subunit|MTYJ01000079.1|OQV16060.1	LOC129580811|replication-protein-A-70-kDa-DNA-binding-subunit-like|NW_026570225.1|XP_55327466.1	RvY_18611|hypothetical-protein|BDGG01000020.1|GAV09001.1	ko00000,ko00001,ko00002,ko03000,ko03032,ko03400
Hexe_geneID_BV898_05821	BL	NT	214.428	804.275	509.351	-1.90565	0.21487	-8.86883	7.39165e-19	7.09052e-17	NA	NA	NA	NA	NotTardiSpe	TRPA1|transient-receptor-potential-cation-channel-subfamily-A-member-1-X2|NC_060932.1|XP_54217431.1	trpa-1|ANK_REP_REGION-domain-containing-protein|CELE_C29E6.2|NC_003282.8|NP_1294083.1	TrpA1|transient-receptor-potential-cation-channel-A1I|Dmel_CG5751|NT_037436.4|NP_648263.5	BV898_05821|putative-Transient-receptor-potential-cation-channel-subfamily-A-member-1|MTYJ01000032.1|OQV20270.1	LOC129596429|transient-receptor-potential-cation-channel-subfamily-A-member-1-like|NW_026570309.1|XP_55349680.1	RvY_18970|hypothetical-protein|BDGG01000022.1|GAV09423.1	NA
Hexe_geneID_BV898_12880	BL	NT	920.391	247.512	583.952	1.89415	0.2137	8.86357	7.74937e-19	7.35015e-17	OVGP1	33208|Metazoa	Chitin binding Peritrophin-A domain	CBM_14,Glyco_hydro_18	NotTardiSpe	CHI3L2|chitinase-3-like-protein-2-c|NC_060925.1|NP_1020370.1	cht-1|putative-endochitinase|CELE_C04F6.3|NC_003284.9|NP_508588.1	Cht7|chitinase-7|Dmel_CG1869|NT_037436.4|NP_647768.3	BV898_12880|Acidic-mammalian-chitinase|MTYJ01000135.1|OQV12860.1	LOC129592405|chitinase-3-like-protein-1|NW_026570223.1|XP_55344408.1	RvY_07538|hypothetical-protein|BDGG01000003.1|GAU96035.1	ko00000,ko00001,ko01000
Hexe_geneID_BV898_10518	BL	NT	140.265	9.10835	74.6868	3.94355	0.444899	8.86393	7.72434e-19	7.35015e-17	NA	NA	NA	NA	TardiSpe	NA	NA	NA	BV898_10518|hypothetical-protein|MTYJ01000091.1|OQV15287.1	NA	NA	NA
Hexe_geneID_BV898_16284	BL	NT	610.176	1617.5	1113.84	-1.40594	0.15918	-8.83241	1.02441e-18	9.66206e-17	NA	NA	NA	NA	NotTardiSpe	ARRDC3|arrestin-domain-containing-protein-3-a|NC_060929.1|NP_65852.1	arrd-17|Arrestin-domain-containing-protein-17|CELE_T12D8.4|NC_003281.10|NP_499816.2	Vdup1|vitamin-D[[3]]-up-regulated-protein-1A|Dmel_CG7047|NT_037436.4|NP_995943.1	BV898_16284|hypothetical-protein|MTYJ01000240.1|OWA51821.1	LOC129599755|arrestin-domain-containing-protein-3-like|NW_026570374.1|XP_55354041.1	RvY_12697|hypothetical-protein|BDGG01000008.1|GAV02088.1	NA
Hexe_geneID_BV898_12187	BL	NT	430.832	95.8684	263.35	2.16923	0.245866	8.82282	1.1161e-18	1.04684e-16	NA	NA	NA	NA	NotTardiSpe	NA	Y49G5B.1|Uncharacterized-protein|CELE_Y49G5B.1|NC_003283.11|NP_1379382.1	NA	BV898_12187|hypothetical-protein|MTYJ01000121.1|OQV13550.1	LOC129591959|uncharacterized-protein-LOC129591959|NW_026570269.1|XP_55343832.1	RvY_17909|hypothetical-protein|BDGG01000017.1|GAV08178.1	NA
Hexe_geneID_BV898_18322	BL	NT	352.215	1375.56	863.889	-1.96596	0.223806	-8.78418	1.57511e-18	1.46921e-16	ASTL	33208|Metazoa	Astacin Peptidase family M12A	Astacin,CUB	NotTardiSpe	ASTL|astacin-like-metalloendopeptidase-precursor|NC_060926.1|NP_1002036.3	nas-4|Zinc-metalloproteinase-nas-4|CELE_C05D11.6|NC_003281.10|NP_1254939.1	CG7631|uncharacterized-protein|Dmel_CG7631|NT_033779.5|NP_609760.1	BV898_18322|putative-High-choriolytic-enzyme-2|MTYJ01000355.1|OWA53903.1	LOC129598685|hatching-enzyme-1.2-like|NW_026570347.1|XP_55352683.1	RvY_13226|hypothetical-protein|BDGG01000008.1|GAV02692.1	ko00000,ko01000,ko01002
Hexe_geneID_BV898_02761	BL	NT	587.115	2148.7	1367.91	-1.87281	0.213236	-8.78279	1.59464e-18	1.47924e-16	NA	NA	NA	NA	NotTardiSpe	SULT1B1|sulfotransferase-1B1|NC_060928.1|NP_55280.2	ssu-1|Sulfotransferase-ssu-1|CELE_Y113G7A.11|NC_003283.11|NP_507880.1	St1|sulfotransferase-1|Dmel_CG5428|NT_033778.4|NP_611815.3	BV898_02761|putative-Sulfotransferase-family-cytosolic-1B-member-1|MTYJ01000012.1|OQV23313.1	LOC129601729|sulfotransferase-1C2-like|NW_026570490.1|XP_55356577.1	RvY_03647|hypothetical-protein|BDGG01000002.1|GAU91384.1	NA
Hexe_geneID_BV898_03245	BL	NT	111.082	1186.44	648.761	-3.41994	0.390331	-8.76165	1.92415e-18	1.77516e-16	NA	NA	NA	NA	TardiSpe	NA	NA	NA	BV898_03245|hypothetical-protein|MTYJ01000015.1|OQV22811.1	NA	NA	NA
Hexe_geneID_BV898_17784	BL	NT	513.841	1860.73	1187.29	-1.85732	0.212156	-8.75451	2.05001e-18	1.88099e-16	NA	NA	NA	NA	TardiSpe	NA	NA	NA	BV898_17784|hypothetical-protein|MTYJ01000315.1|OWA53351.1	NA	NA	NA
Hexe_geneID_BV898_03453	BL	NT	28.2089	386.209	207.209	-3.78314	0.432994	-8.73717	2.39029e-18	2.18137e-16	NA	NA	NA	NA	TardiSpe	NA	NA	NA	BV898_03453|hypothetical-protein|MTYJ01000016.1|OQV22628.1	LOC129598547|uncharacterized-protein-LOC129598547|NW_026570344.1|XP_55352488.1	RvY_14924|hypothetical-protein|BDGG01000011.1|GAV04674.1	NA
Hexe_geneID_BV898_17222	BL	NT	785.175	140.157	462.666	2.48624	0.286852	8.66733	4.42372e-18	4.01536e-16	NA	NA	NA	NA	NotTardiSpe	WFDC2|WAP-four-disulfide-core-domain-protein-2-precursor|NC_060944.1|NP_6094.3	C08G9.2|Uncharacterized-protein|CELE_C08G9.2|NC_003282.8|NP_501249.1	NA	BV898_17222|hypothetical-protein|MTYJ01000286.1|OWA52779.1	LOC129584903|uncharacterized-protein-LOC129584903|NW_026570235.1|XP_55333298.1	RvY_13138|hypothetical-protein|BDGG01000008.1|GAV02595.1	NA
Hexe_geneID_BV898_07566	BL	NT	38.8179	286.325	162.571	-2.89614	0.334736	-8.65202	5.05956e-18	4.56794e-16	NA	NA	NA	NA	TardiSpe	NA	NA	NA	BV898_07566|hypothetical-protein|MTYJ01000050.1|OQV18363.1	LOC129591732|TATA-binding-protein-associated-factor-2N-like-X2|NW_026570268.1|XP_55343486.1	RvY_13636-2|hypothetical-protein|BDGG01000009.1|GAV03170.1	NA
Hexe_geneID_BV898_06303	BL	NT	218.234	29.2109	123.722	2.90011	0.335318	8.64885	5.20214e-18	4.67169e-16	NA	NA	NA	NA	TardiSpe	NA	NA	NA	BV898_06303|hypothetical-protein|MTYJ01000036.1|OQV19764.1	LOC129599634|prolyl-4-hydroxylase-subunit-alpha-2-like|NW_026570371.1|XP_55353899.1	RvY_07937|hypothetical-protein|BDGG01000003.1|GAU96502.1	NA
Hexe_geneID_BV898_05089	BL	NT	971.449	2104.53	1537.99	-1.11555	0.129961	-8.58374	9.18388e-18	8.20378e-16	CRYZ	33208|Metazoa	Crystallin, zeta quinone reductase	ADH_N,ADH_zinc_N	NotTardiSpe	CRYZ|quinone-oxidoreductase-X1|NC_060925.1|XP_54190511.1	F39B2.3|PKS_ER-domain-containing-protein|CELE_F39B2.3|NC_003279.8|NP_493577.1	FASN1|fatty-acid-synthase-1A|Dmel_CG3523|NT_033779.5|NP_608748.1	BV898_05089|Quinone-oxidoreductase|MTYJ01000026.1|OQV21016.1	LOC129599439|quinone-oxidoreductase-like|NW_026570366.1|XP_55353639.1	RvY_05105|hypothetical-protein|BDGG01000002.1|GAU93118.1	ko00000,ko01000
Hexe_geneID_BV898_00195	BL	NT	20142.4	40220.7	30181.5	-0.997687	0.116979	-8.52875	1.47936e-17	1.31452e-15	NA	NA	NA	NA	NotTardiSpe	MEP1A|meprin-A-subunit-alpha-X2|NC_060930.1|XP_54211438.1	nas-14|Zinc-metalloproteinase-nas-14|CELE_F09E8.6|NC_003282.8|NP_502533.2	CG6763|uncharacterized-proteinA|Dmel_CG6763|NT_033777.3|NP_651138.1	BV898_00195|hypothetical-protein|MTYJ01000001.1|OQV26067.1	LOC129600414|hatching-enzyme-1.2-like|NW_026570396.1|XP_55354887.1	RvY_04440|hypothetical-protein|BDGG01000002.1|GAU92347.1	NA
Hexe_geneID_BV898_16175	BL	NT	5954.8	27405.3	16680.1	-2.20237	0.25958	-8.48437	2.16892e-17	1.91717e-15	NA	NA	NA	NA	NotTardiSpe	NA	NA	Taf8|TBP-associated-factor-8|Dmel_CG7128|NC_004354.4|NP_523397.1	BV898_16175|hypothetical-protein|MTYJ01000236.1|OWA51702.1	LOC129599543|uncharacterized-protein-LOC129599543-X3|NW_026570224.1|XP_55353818.1	RvY_06452|hypothetical-protein|BDGG01000003.1|GAU94729.1	NA
Hexe_geneID_BV898_02372	BL	NT	1558.79	543.549	1051.17	1.51992	0.179275	8.47816	2.2879e-17	2.0118e-15	NA	NA	NA	NA	NotTardiSpe	RPA2|replication-protein-A-32-kDa-subunit-4|NC_060925.1|NP_1342058.1	rpa-2|RPA_C-domain-containing-protein|CELE_M04F3.1|NC_003279.8|NP_491446.1	RPA2|replication-protein-A2A|Dmel_CG9273|NT_033779.5|NP_610077.1	BV898_02372|putative-Replication-protein-A-32-kDa-subunit|MTYJ01000010.1|OQV23629.1	LOC129595918|replication-protein-A-32-kDa-subunit-A-like|NW_026570304.1|XP_55349026.1	RvY_00174|hypothetical-protein|BDGG01000001.1|GAU87296.1	NA
Hexe_geneID_BV898_10135	BL	NT	6064.84	16894.1	11479.5	-1.478	0.174453	-8.47218	2.40843e-17	2.10681e-15	CALB1	33208|Metazoa	Calcium ion binding	EF-hand_1,EF-hand_5,EF-hand_6,EF-hand_7	NotTardiSpe	CALB2|calretinin-1|NC_060940.1|NP_1731.2	tnc-2|Troponin-C-2|CELE_ZK673.7|NC_003280.10|NP_496251.1	Cbp53E|calbindin-53EA|Dmel_CG6702|NT_033778.4|NP_476838.1	BV898_10135|Calbindin-32|MTYJ01000084.1|OQV15746.1	LOC129594863|calbindin-32-like|NW_026570223.1|XP_55347695.1	RvY_12713|hypothetical-protein|BDGG01000008.1|GAV02109.1	ko00000,ko00001
Hexe_geneID_BV898_11620	BL	NT	98.1842	326.797	212.491	-1.7366	0.205342	-8.45711	2.74092e-17	2.38531e-15	NA	NA	NA	NA	NotTardiSpe	GRID1|glutamate-receptor-ionotropic,-delta-1-precursor|NC_060934.1|NP_60021.1	glr-3|Glutamate-receptor-ionotropic,-kainate-glr-3|CELE_K10D3.1|NC_003279.8|NP_492017.3	Ekar|Eye-enriched-kainate-receptorB|Dmel_CG9935|NC_004353.4|NP_1036250.1	BV898_11620|hypothetical-protein|MTYJ01000109.1|OQV14147.1	LOC129585938|uncharacterized-protein-LOC129585938-X1|NW_026570238.1|XP_55334838.1	RvY_18629-1|hypothetical-protein|BDGG01000020.1|GAV09023.1	NA
Hexe_geneID_BV898_16776	BL	NT	513.973	1452.95	983.464	-1.49952	0.177407	-8.45242	2.85317e-17	2.47026e-15	SLC9B2	33208|Metazoa	lithium:proton antiporter activity	Na_H_Exchanger	NotTardiSpe	SLC9B2|sodium/hydrogen-exchanger-9B2-1|NC_060928.1|NP_849155.2	slc-9B.1|Na_H_Exchanger-domain-containing-protein|CELE_F41E7.1|NC_003284.9|NP_509724.1	Nha1|Na[+]/H[+]-hydrogen-antiporter-1B|Dmel_CG10806|NT_033779.5|NP_609080.1	BV898_16776|Mitochondrial-sodium/hydrogen-exchanger-9B2|MTYJ01000262.1|OWA52319.1	LOC129585988|sodium-hydrogen-exchanger-9B2-like-X1|NW_026570238.1|XP_55334939.1	RvY_00788|hypothetical-protein|BDGG01000001.1|GAU88015.1	-
Hexe_geneID_BV898_12865	BL	NT	6771.77	2918.22	4845	1.21449	0.143818	8.44468	3.04885e-17	2.62621e-15	NA	NA	NA	NA	NotTardiSpe	NA	C46C2.6|Uncharacterized-protein|CELE_C46C2.6|NC_003282.8|NP_1040925.1	NA	BV898_12865|hypothetical-protein|MTYJ01000135.1|OQV12844.1	LOC129582222|uncharacterized-protein-LOC129582222|NW_026570227.1|XP_55329655.1	RvY_02070|hypothetical-protein|BDGG01000001.1|GAU89527.1	NA
Hexe_geneID_BV898_10356	BL	NT	1430.78	2609.99	2020.38	-0.866863	0.102928	-8.42205	3.6994e-17	3.17041e-15	NA	NA	NA	NA	TardiSpe	NA	NA	NA	NA	NA	NA	NA
Hexe_geneID_BV898_10022	BL	NT	20.2669	112.003	66.1348	-2.46506	0.293662	-8.39422	4.68978e-17	3.99887e-15	NA	NA	NA	NA	NotTardiSpe	NA	NA	NA	BV898_10022|hypothetical-protein|MTYJ01000082.1|OQV15768.1	LOC129599543|uncharacterized-protein-LOC129599543-X3|NW_026570224.1|XP_55353818.1	RvY_06452|hypothetical-protein|BDGG01000003.1|GAU94729.1	NA
Hexe_geneID_BV898_19141	BL	NT	353.194	1052.65	702.92	-1.57341	0.188408	-8.35107	6.76475e-17	5.73916e-15	NA	NA	NA	NA	TardiSpe	NA	NA	NA	BV898_19141|hypothetical-protein|MTYJ01000451.1|OWA54742.1	NA	NA	NA
Hexe_geneID_BV898_12877	BL	NT	62.4984	207.282	134.89	-1.72869	0.207443	-8.33331	7.86151e-17	6.63629e-15	NA	33208|Metazoa	cytochrome P450	p450	NotTardiSpe	CYP2J2|cytochrome-P450-2J2-X1|NC_060925.1|XP_54190679.1	cyp-33C3|CYtochrome-P450-family|CELE_F41B5.4|NC_003283.11|NP_503615.1	Cyp18a1|cytochrome-P450-18a1A|Dmel_CG6816|NC_004354.4|NP_728191.1	BV898_12877|Cytochrome-P450-18a1|MTYJ01000135.1|OQV12856.1	LOC129586991|cytochrome-P450-2C15-like|NW_026570243.1|XP_55336541.1	RvY_07343|hypothetical-protein|BDGG01000003.1|GAU95786.1	ko00000,ko00001,ko00199,ko01000
Hexe_geneID_BV898_15944	BL	NT	122.296	445.457	283.876	-1.86409	0.223834	-8.32802	8.22059e-17	6.90489e-15	NA	NA	NA	NA	TardiSpe	NA	NA	NA	BV898_15944|hypothetical-protein|MTYJ01000228.1|OWA51463.1	LOC129587147|uncharacterized-protein-LOC129587147|NW_026570243.1|XP_55336731.1	NA	NA
Hexe_geneID_BV898_04456	BL	NT	1457.15	3776.91	2617.03	-1.3743	0.165151	-8.32151	8.68496e-17	7.25882e-15	NA	NA	NA	NA	NotTardiSpe	NA	lat-1|Latrophilin-like-protein-1|CELE_B0457.1|NC_003280.10|NP_1366731.1	NA	BV898_04456|hypothetical-protein|MTYJ01000022.1|OQV21554.1	LOC129581952|uncharacterized-protein-LOC129581952|NW_026570226.1|XP_55329252.1	RvY_00953-1|hypothetical-protein|BDGG01000001.1|GAU88212.1	NA
Hexe_geneID_BV898_07206	BL	NT	434.014	189.563	311.788	1.19498	0.143647	8.31887	8.88029e-17	7.38552e-15	XYLT1	33208|Metazoa	xylosyltransferase	Branch,WSC,Xylo_C	NotTardiSpe	XYLT2|xylosyltransferase-2-X1|NC_060941.1|XP_54172872.1	sqv-6|Xylosyltransferase-sqv-6|CELE_Y50D4C.4|NC_003283.11|NP_503359.2	oxt|peptide-O-xylosyltransferase|Dmel_CG32300|NT_037436.4|NP_647705.1	BV898_07206|Xylosyltransferase-2|MTYJ01000046.1|OQV18769.1	LOC129589923|xylosyltransferase-2-like|NW_026570258.1|XP_55340830.1	RvY_11361|hypothetical-protein|BDGG01000006.1|GAV00528.1	ko00000,ko00001,ko00002,ko01000,ko01003
Hexe_geneID_BV898_01658	BL	NT	1874.47	652.879	1263.67	1.52174	0.182952	8.3177	8.96903e-17	7.42276e-15	NA	33208|Metazoa	Domain present in fly proteins CG14681, CG12492, CG6217, worm H06A10.1 and Arabidopsis thaliana MBG8.9.	DM13,DOMON	NotTardiSpe	NA	W01C8.5|DM13-domain-containing-protein|CELE_W01C8.5|NC_003284.9|NP_508959.1	CG34355|uncharacterized-proteinG|Dmel_CG34355|NT_033777.3|NP_1303544.1	BV898_01658|Protein-Skeletors-D/E|MTYJ01000006.1|OQV24598.1	LOC129584743|protein-Skeletors-B-C-like|NW_026570234.1|XP_55333028.1	RvY_06065|hypothetical-protein|BDGG01000002.1|GAU94254.1	-
Hexe_geneID_BV898_15301	BL	NT	948.724	3910.08	2429.4	-2.04343	0.246201	-8.29982	1.04265e-16	8.58686e-15	nahoda	33208|Metazoa	Possible catecholamine-binding domain present in a variety of eukaryotic proteins.	DOMON,EGF_2,LPMO_10,TIL	NotTardiSpe	TENM1|teneurin-1-X1|NC_060947.1|XP_54182324.1	C34C6.3|Uncharacterized-protein|CELE_C34C6.3|NC_003280.10|NP_495845.3	nahoda|nahodaC|Dmel_CG12781|NT_033778.4|NP_1246474.1	BV898_15301|hypothetical-protein|MTYJ01000203.1|OWA50794.1	LOC129582084|uncharacterized-protein-LOC129582084|NW_026570226.1|XP_55329464.1	RvY_14625|hypothetical-protein|BDGG01000010.1|GAV04328.1	ko00000,ko04090,ko04131,ko04147
Hexe_geneID_BV898_05651	BL	NT	880.559	2590.35	1735.45	-1.55658	0.188193	-8.2712	1.32621e-16	1.08691e-14	ABHD16A	33208|Metazoa	prostaglandin catabolic process	Abhydrolase_1	NotTardiSpe	ABHD16A|phosphatidylserine-lipase-ABHD16A-b|NC_060930.1|NP_1170986.1	F37A4.1|Uncharacterized-protein|CELE_F37A4.1|NC_003281.10|NP_498475.1	CG1309|uncharacterized-protein|Dmel_CG1309|NT_037436.4|NP_647880.1	BV898_05651|Protein-ABHD16A|MTYJ01000031.1|OQV20364.1	LOC129589792|phosphatidylserine-lipase-ABHD16A-like|NW_026570257.1|XP_55340636.1	RvY_08540-1|hypothetical-protein|BDGG01000004.1|GAU97199.1	-
Hexe_geneID_BV898_12216	BL	NT	588.568	101.502	345.035	2.53556	0.306641	8.26883	1.35281e-16	1.10335e-14	NA	NA	NA	NA	NotTardiSpe	NA	pan-1|P-granule-associated-novel-protein-1|CELE_M88.6|NC_003281.10|NP_497925.1	NA	BV898_12216|hypothetical-protein|MTYJ01000121.1|OQV13578.1	LOC129582613|uncharacterized-protein-LOC129582613|NW_026570228.1|XP_55330138.1	RvY_02154|hypothetical-protein|BDGG01000001.1|GAU89624.1	NA
Hexe_geneID_BV898_15160	BL	NT	41.8287	217.081	129.455	-2.37327	0.287944	-8.24214	1.69158e-16	1.37303e-14	NA	NA	NA	NA	TardiSpe	NA	NA	NA	BV898_15160|hypothetical-protein|MTYJ01000198.1|OWA50650.1	LOC129592145|uncharacterized-protein-LOC129592145|NW_026570223.1|XP_55344094.1	RvY_02066-1|hypothetical-protein|BDGG01000001.1|GAU89523.1	NA
Hexe_geneID_BV898_02067	BL	NT	10937.3	4848.21	7892.74	1.17372	0.142514	8.23581	1.78349e-16	1.4407e-14	NA	NA	NA	NA	NotTardiSpe	CREBZF|CREB/ATF-bZIP-transcription-factor-X1|NC_060935.1|XP_54225548.1	NA	NA	BV898_02067|hypothetical-protein|MTYJ01000008.1|OQV24115.1	LOC129590768|CREB-ATF-bZIP-transcription-factor-like-X2|NW_026570262.1|XP_55342115.1	RvY_16878|hypothetical-protein|BDGG01000014.1|GAV06974.1	NA
Hexe_geneID_BV898_03207	BL	NT	760.337	2042.08	1401.21	-1.42524	0.173188	-8.22943	1.88105e-16	1.51227e-14	NA	NA	NA	NA	TardiSpe	NA	NA	NA	BV898_03207|hypothetical-protein|MTYJ01000015.1|OQV22770.1	LOC129601396|uncharacterized-protein-LOC129601396|NW_026570454.1|XP_55356166.1	NA	NA
Hexe_geneID_BV898_03259	BL	NT	10646.2	3195.1	6920.67	1.73648	0.211216	8.22134	2.01239e-16	1.6102e-14	NA	NA	NA	NA	NotTardiSpe	NA	NA	NA	BV898_03259|hypothetical-protein|MTYJ01000015.1|OQV22825.1	LOC129592085|uncharacterized-protein-LOC129592085|NW_026570270.1|XP_55344016.1	RvY_16375|hypothetical-protein|BDGG01000013.1|GAV06366.1	NA
Hexe_geneID_BV898_07968	BL	NT	324.825	75.2816	200.053	2.10823	0.256775	8.2104	2.2046e-16	1.75568e-14	NA	NA	NA	NA	NotTardiSpe	EHMT1|histone-lysine-N-methyltransferase-EHMT1-X17|NC_060933.1|XP_54219815.1	met-2|Histone-lysine-N-methyltransferase-met-2|CELE_R05D3.11|NC_003281.10|NP_498848.4	egg|eggless|Dmel_CG12196|NT_033778.4|NP_611966.3	BV898_07968|putative-Histone-lysine-N-methyltransferase,-H3-lysine-9-specific-SUVH5|MTYJ01000054.1|OQV18027.1	LOC129591903|histone-lysine-N-methyltransferase-met-2-like|NW_026570269.1|XP_55343753.1	RvY_17641|hypothetical-protein|BDGG01000016.1|GAV07855.1	NA
Hexe_geneID_BV898_13789	BL	NT	1403.4	2654.85	2029.12	-0.919782	0.11228	-8.19187	2.57188e-16	2.03855e-14	NA	NA	NA	NA	NotTardiSpe	AFTPH|aftiphilin-g|NC_060926.1|NP_1362901.1	Y45G5AM.9|Uncharacterized-protein|CELE_Y45G5AM.9|NC_003283.11|NP_504163.2	NA	BV898_13789|hypothetical-protein|MTYJ01000158.1|OQV11911.1	LOC129585580|aftiphilin-like|NW_026570222.1|XP_55334291.1	RvY_09517|hypothetical-protein|BDGG01000004.1|GAU98360.1	NA
Hexe_geneID_BV898_01110	BL	NT	104.653	2.99953	53.8262	5.10481	0.626385	8.14963	3.65036e-16	2.87986e-14	NA	NA	NA	NA	TardiSpe	NA	NA	NA	BV898_01110|hypothetical-protein|MTYJ01000003.1|OQV25434.1	NA	NA	NA
Hexe_geneID_BV898_17722	BL	NT	41.8894	209.683	125.786	-2.32514	0.285588	-8.1416	3.90091e-16	3.06321e-14	FGFR4	33208|Metazoa	Fibroblast growth factor receptor 4	I-set,Ig_3,Pkinase_Tyr	NotTardiSpe	FGFR1|fibroblast-growth-factor-receptor-1-X25|NC_060932.1|XP_54216103.1	old-1|Tyrosine-protein-kinase-receptor-old-1|CELE_C08H9.5|NC_003280.10|NP_496130.2	btl|breathlessA|Dmel_CG32134|NT_037436.4|NP_729956.1	BV898_17722|Fibroblast-growth-factor-receptor-like-protein-2|MTYJ01000312.1|OWA53289.1	LOC129599727|fibroblast-growth-factor-receptor-4-like|NW_026570374.1|XP_55354012.1	RvY_06820|hypothetical-protein|BDGG01000003.1|GAU95145.1	ko00000,ko00001,ko00536,ko01000,ko01001,ko01020,ko04050,ko04090,ko04516
Hexe_geneID_BV898_15523	BL	NT	548.033	191.605	369.819	1.51646	0.186545	8.1292	4.32116e-16	3.37751e-14	NA	NA	NA	NA	NotTardiSpe	GRIK4|glutamate-receptor-ionotropic,-kainate-4-X2|NC_060935.1|XP_54224544.1	glr-4|GLutamate-Receptor-family-(AMPA)|CELE_C06A8.9|NC_003280.10|NP_1359784.1	Nmdar2|NMDA-receptor-2E|Dmel_CG33513|NC_004354.4|NP_1162636.1	BV898_15523|hypothetical-protein|MTYJ01000212.1|OWA51021.1	LOC129589885|glutamate-receptor-ionotropic,-delta-1-like|NW_026570257.1|XP_55340760.1	RvY_06352|hypothetical-protein|BDGG01000002.1|GAU94614.1	NA
Hexe_geneID_BV898_02276	BL	NT	2096.66	4899.29	3497.97	-1.2244	0.150733	-8.12299	4.54853e-16	3.53269e-14	TBC1D25	33208|Metazoa	Rab GTPase activator activity. It is involved in the biological process described with regulation of Rab GTPase activity	RabGAP-TBC	NotTardiSpe	TBC1D25|TBC1-domain-family-member-25-c|NC_060947.1|NP_2527.1	tbc-14|Rab-GAP-TBC-domain-containing-protein|CELE_E01G4.1|NC_003280.10|NP_1317776.1	CG8155|uncharacterized-protein|Dmel_CG8155|NT_033778.4|NP_611029.3	BV898_02276|TBC1-domain-family-member-25|MTYJ01000009.1|OQV23928.1	LOC129591298|TBC1-domain-family-member-25-like|NW_026570265.1|XP_55342876.1	RvY_05251|hypothetical-protein|BDGG01000002.1|GAU93286.1	-
Hexe_geneID_BV898_14966	BL	NT	409.521	931.138	670.329	-1.18545	0.145944	-8.12264	4.56154e-16	3.53269e-14	RXRA	33208|Metazoa	9-cis retinoic acid receptor activity	Hormone_recep,Nuc_recep-AF1,zf-C4	NotTardiSpe	ESRRG|estrogen-related-receptor-gamma-X8|NC_060925.1|XP_54191067.1	nhr-2|Nuclear-hormone-receptor-family-member-nhr-2|CELE_C32F10.6|NC_003279.8|NP_491689.4	EcR|ecdysone-receptorC|Dmel_CG1765|NT_033778.4|NP_724459.1	BV898_14966|hypothetical-protein|MTYJ01000193.1|OWA50451.1	LOC129590512|ecdysone-induced-protein-78C-like-X1|NW_026570260.1|XP_55341754.1	RvY_03693-1|hypothetical-protein|BDGG01000002.1|GAU91442.1	ko00000,ko00001,ko03000,ko03310
Hexe_geneID_BV898_09852	BL	NT	949.842	4107.99	2528.92	-2.11322	0.260555	-8.11045	5.0434e-16	3.88803e-14	NA	NA	NA	NA	NotTardiSpe	NA	NA	l(3)psg2|lethal-(3)-persistent-salivary-gland-2|Dmel_CG5146|NT_037436.4|NP_647974.1	BV898_09852|hypothetical-protein|MTYJ01000080.1|OQV15929.1	NA	RvY_10997|hypothetical-protein|BDGG01000005.1|GAV00100.1	NA
Hexe_geneID_BV898_08057	BL	NT	80.5749	9.49318	45.034	3.08219	0.380131	8.10823	5.13633e-16	3.94166e-14	NA	NA	NA	NA	NotTardiSpe	PARP2|poly [ADP-ribose]-polymerase-2-1|NC_060938.1|NP_5475.2	parp-1|Poly [ADP-ribose]-polymerase-1|CELE_Y71F9AL.18|NC_003279.8|NP_491072.1	NA	BV898_08057|hypothetical-protein|MTYJ01000055.1|OQV17929.1	LOC129588520|poly [ADP-ribose]-polymerase-2-like|NW_026570250.1|XP_55338742.1	RvY_08263-2|hypothetical-protein|BDGG01000003.1|GAU96892.1	NA
Hexe_geneID_BV898_05547	BL	NT	3148.03	5371.5	4259.77	-0.770841	0.0951526	-8.10111	5.44619e-16	4.16054e-14	NA	NA	NA	NA	NotTardiSpe	ATG13|autophagy-related-protein-13-f|NC_060935.1|NP_55556.2	NA	Atg13|Autophagy-related-13|Dmel_CG7331|NT_033777.3|NP_649796.1	BV898_05547|hypothetical-protein|MTYJ01000030.1|OQV20502.1	LOC129584912|autophagy-related-protein-13-like-X2|NW_026570235.1|XP_55333310.1	RvY_09734|hypothetical-protein|BDGG01000004.1|GAU98610.1	NA
Hexe_geneID_BV898_18167	BL	NT	3.45486	92.1631	47.809	-4.74304	0.585678	-8.09837	5.56995e-16	4.23592e-14	NA	NA	NA	NA	TardiSpe	NA	NA	NA	BV898_18167|hypothetical-protein|MTYJ01000343.1|OWA53745.1	NA	NA	NA
Hexe_geneID_BV898_08680	BL	NT	1056.85	390.413	723.634	1.43716	0.17764	8.09032	5.95105e-16	4.50546e-14	NA	NA	NA	NA	NotTardiSpe	USB1|U6-snRNA-phosphodiesterase-1-4|NC_060940.1|NP_1317497.1	NA	CG16790|uncharacterized-proteinA|Dmel_CG16790|NT_033777.3|NP_649911.1	BV898_08680|putative-U6-snRNA-phosphodiesterase|MTYJ01000063.1|OQV17282.1	LOC129580653|U6-snRNA-phosphodiesterase-1-like|NW_026570224.1|XP_55327243.1	RvY_18399|hypothetical-protein|BDGG01000018.1|GAV08751.1	NA
Hexe_geneID_BV898_10237	BL	NT	977.72	2208.9	1593.31	-1.17607	0.145468	-8.08473	6.23042e-16	4.69347e-14	NA	NA	NA	NA	NotTardiSpe	MMEL1|membrane-metallo-endopeptidase-like-1|NC_060925.1|NP_258428.2	nep-11|Neprilysin-11|CELE_F18A12.8|NC_003280.10|NP_494538.1	Nep3|neprilysin-3A|Dmel_CG9565|NC_004354.4|NP_523417.2	BV898_10237|Neprilysin-11|MTYJ01000086.1|OQV15650.1	LOC129599435|endothelin-converting-enzyme-homolog|NW_026570366.1|XP_55353633.1	RvY_07469|hypothetical-protein|BDGG01000003.1|GAU95953.1	NA
Hexe_geneID_BV898_18707	BL	NT	281.551	798.619	540.085	-1.50291	0.185906	-8.08425	6.25499e-16	4.69347e-14	NA	203682|Planctomycetes	Alpha beta hydrolase	Abhydrolase_1	NotTardiSpe	EPHX2|bifunctional-epoxide-hydrolase-2-9|NC_060932.1|NP_1400950.1	ceeh-2|Epoxide-hydrolase-2|CELE_K07C5.5|NC_003283.11|NP_1256211.1	Jheh2|juvenile-hormone-epoxide-hydrolase-2D|Dmel_CG15102|NT_033778.4|NP_788413.4	BV898_18707|putative-hydrolase|MTYJ01000390.1|OWA54299.1	LOC129585142|serine-hydrolase-like-protein|NW_026570236.1|XP_55333698.1	RvY_04026|hypothetical-protein|BDGG01000002.1|GAU91847.1	-
Hexe_geneID_BV898_17501	BL	NT	35.9143	487.569	261.741	-3.76763	0.466325	-8.07941	6.50812e-16	4.86179e-14	NA	NA	NA	NA	TardiSpe	NA	NA	NA	BV898_17501|hypothetical-protein|MTYJ01000301.1|OWA53066.1	LOC129601943|uncharacterized-protein-LOC129601943|NW_026570523.1|XP_55356859.1	RvY_15535|hypothetical-protein|BDGG01000012.1|GAV05394.1	NA
Hexe_geneID_BV898_08152	BL	NT	182.803	494.594	338.699	-1.43939	0.178184	-8.07811	6.57808e-16	4.89241e-14	NA	NA	NA	NA	TardiSpe	NA	NA	NA	BV898_08152|hypothetical-protein|MTYJ01000057.1|OQV17694.1	LOC129599186|uncharacterized-protein-LOC129599186|NW_026570224.1|XP_55353317.1	RvY_07155|hypothetical-protein|BDGG01000003.1|GAU95555.1	NA
Hexe_geneID_BV898_13256	BL	NT	316.058	119.799	217.929	1.40136	0.173567	8.07385	6.81179e-16	5.04401e-14	PIGM	33208|Metazoa	Phosphatidylinositol glycan anchor biosynthesis class M	Mannosyl_trans	NotTardiSpe	PIGM|GPI-mannosyltransferase-1|NC_060925.1|NP_660150.1	pigm-1|GPI-mannosyltransferase-1|CELE_B0491.1|NC_003280.10|NP_496426.1	PIG-M|phosphatidylinositol-glycan-anchor-biosynthesis-class-MB|Dmel_CG9865|NT_033778.4|NP_726100.1	BV898_13256|GPI-mannosyltransferase-1|MTYJ01000144.1|OQV12456.1	LOC129594163|GPI-mannosyltransferase-1-like|NW_026570223.1|XP_55346735.1	RvY_08183|hypothetical-protein|BDGG01000003.1|GAU96794.1	ko00000,ko00001,ko00002,ko01000,ko01003
Hexe_geneID_BV898_00474	BL	NT	79.1078	289.836	184.472	-1.87822	0.232806	-8.06775	7.1606e-16	5.27914e-14	MEP2	4751|Fungi	Ammonium transporter	Ammonium_transp	NotTardiSpe	NA	amt-1|Putative-ammonium-transporter-1|CELE_C05E11.4|NC_003284.9|NP_508784.1	Amt|ammonium-transporter|Dmel_CG6499|NT_033777.3|NP_1097800.1	BV898_00474|Ammonium-transporter-1|MTYJ01000002.1|OQV25535.1	LOC129602636|uncharacterized-protein-LOC129602636|NW_026570224.1|XP_55357688.1	RvY_16735-1|hypothetical-protein|BDGG01000014.1|GAV06809.1	ko00000,ko02000
Hexe_geneID_BV898_00144	BL	NT	263.892	939.477	601.684	-1.83306	0.227507	-8.05713	7.8104e-16	5.73317e-14	CDA	33208|Metazoa	This enzyme scavenges exogenous and endogenous cytidine and 2-deoxycytidine for UMP synthesis	dCMP_cyt_deam_1	NotTardiSpe	CDA|cytidine-deaminase|NC_060925.1|NP_1776.1	cdd-2|Cytidine-deaminase|CELE_F49E8.4|NC_003282.8|NP_1370695.1	CG8360|uncharacterized-proteinA|Dmel_CG8360|NT_033779.5|NP_609195.1	BV898_00144|putative-Cytidine-deaminase|MTYJ01000001.1|OQV26012.1	LOC129599637|cytidine-deaminase-like|NW_026570371.1|XP_55353903.1	RvY_04456|hypothetical-protein|BDGG01000002.1|GAU92369.1	ko00000,ko00001,ko01000
Hexe_geneID_BV898_07563	BL	NT	3014.14	5927.81	4470.98	-0.975614	0.12125	-8.04633	8.53172e-16	6.23554e-14	CTBP1	33208|Metazoa	Belongs to the D-isomer specific 2-hydroxyacid dehydrogenase family	2-Hacid_dh,2-Hacid_dh_C	NotTardiSpe	CTBP2|C-terminal-binding-protein-2-2|NC_060934.1|NP_73713.2	ctbp-1|C-terminal-binding-protein-1|CELE_F49E10.5|NC_003284.9|NP_1257031.1	CtBP|C-terminal-binding-proteinD|Dmel_CG7583|NT_033777.3|NP_731764.1	BV898_07563|C-terminal-binding-protein|MTYJ01000050.1|OQV18360.1	LOC129585369|C-terminal-binding-protein-like|NW_026570236.1|XP_55333992.1	RvY_03968-1|hypothetical-protein|BDGG01000002.1|GAU91775.1	ko00000,ko00001,ko04131
Hexe_geneID_BV898_07384	BL	NT	2603.23	5035.73	3819.48	-0.951902	0.118448	-8.03644	9.24833e-16	6.73015e-14	NA	NA	NA	NA	TardiSpe	NA	NA	NA	BV898_07384|hypothetical-protein|MTYJ01000048.1|OQV18558.1	LOC129581539|uncharacterized-protein-LOC129581539-X1|NW_026570226.1|XP_55328645.1	RvY_10596|hypothetical-protein|BDGG01000005.1|GAU99628.1	NA
Hexe_geneID_BV898_18698	BL	NT	85.1999	6.88546	46.0427	3.6366	0.45291	8.02939	9.79558e-16	7.0978e-14	BCS1L	33208|Metazoa	BCS1_N	AAA,BCS1_N	NotTardiSpe	BCS1L|mitochondrial-chaperone-BCS1-c|NC_060926.1|NP_1361015.1	bcs-1|BCS1-like-protein|CELE_F54C9.6|NC_003280.10|NP_1022191.1	Bcs1|Bcs1-chaperoneB|Dmel_CG4908|NT_033779.5|NP_723532.1	BV898_18698|putative-Mitochondrial-chaperone-BCS1|MTYJ01000389.1|OWA54290.1	LOC129593535|mitochondrial-chaperone-BCS1-like|NW_026570282.1|XP_55345872.1	RvY_03227|hypothetical-protein|BDGG01000001.1|GAU90868.1	ko00000,ko03029
Hexe_geneID_BV898_14513	BL	NT	484.444	6693.45	3588.95	-3.78807	0.472735	-8.0131	1.11854e-15	8.07024e-14	NA	NA	NA	NA	NotTardiSpe	MACF1|microtubule-actin-cross-linking-factor-1-3|NC_060925.1|NP_1384402.1	csp-2|Putative-inactive-caspase-subunit-p14|CELE_Y73B6BL.7|NC_003282.8|NP_1368632.1	dpy|dumpyY|Dmel_CG33196|NT_033779.5|NP_1260040.1	BV898_14513|hypothetical-protein|MTYJ01000179.1|OWA49981.1	LOC129594285|aggrecan-core-protein-like|NW_026570287.1|XP_55346890.1	RvY_16131|hypothetical-protein|BDGG01000013.1|GAV06099.1	NA
Hexe_geneID_BV898_14990	BL	NT	187.709	51.639	119.674	1.85896	0.232831	7.98416	1.41484e-15	1.01646e-13	NA	NA	NA	NA	NotTardiSpe	NNMT|nicotinamide-N-methyltransferase|NC_060935.1|NP_6160.1	anmt-2|Amine-N-MethylTransferase|CELE_F42A10.3|NC_003281.10|NP_498334.1	NA	BV898_14990|putative-Nicotinamide-N-methyltransferase|MTYJ01000193.1|OWA50476.1	LOC129587429|nicotinamide-N-methyltransferase-like|NW_026570245.1|XP_55337142.1	RvY_02389|hypothetical-protein|BDGG01000001.1|GAU89891.1	NA
Hexe_geneID_BV898_08291	BL	NT	977.747	350.889	664.318	1.47757	0.185253	7.97599	1.51168e-15	1.08143e-13	NA	NA	NA	NA	NotTardiSpe	NA	NA	CG9003|uncharacterized-proteinB|Dmel_CG9003|NT_033778.4|NP_1097271.1	BV898_08291|hypothetical-protein|MTYJ01000058.1|OQV17668.1	LOC129595776|uncharacterized-protein-LOC129595776|NW_026570302.1|XP_55348861.1	RvY_06978|hypothetical-protein|BDGG01000003.1|GAU95345.1	NA
Hexe_geneID_BV898_12023	BL	NT	95.763	1.91378	48.8384	5.65385	0.709206	7.97208	1.56023e-15	1.11145e-13	NA	NA	NA	NA	NotTardiSpe	NA	NA	NA	BV898_12023|hypothetical-protein|MTYJ01000116.1|OQV13804.1	LOC129598204|uncharacterized-protein-LOC129598204|NW_026570337.1|XP_55351960.1	RvY_10110|hypothetical-protein|BDGG01000005.1|GAU99057.1	NA
Hexe_geneID_BV898_01285	BL	NT	330.413	87.9208	209.167	1.91053	0.240157	7.95536	1.78616e-15	1.26705e-13	NA	NA	NA	NA	TardiSpe	NA	NA	NA	BV898_01285|hypothetical-protein|MTYJ01000004.1|OQV25077.1	LOC129584122|cyclin-dependent-kinase-inhibitor-1C-like|NW_026570232.1|XP_55332210.1	RvY_17287|hypothetical-protein|BDGG01000015.1|GAV07457.1	NA
Hexe_geneID_BV898_02487	BL	NT	13758	24844.5	19301.2	-0.852693	0.107333	-7.94435	1.95214e-15	1.37899e-13	NA	NA	NA	NA	NotTardiSpe	ZNF395|zinc-finger-protein-395|NC_060932.1|NP_61130.1	NA	Glut4EF|glucose-transporter-4-enhancer-factorG|Dmel_CG34360|NT_033777.3|NP_1262443.1	BV898_02487|hypothetical-protein|MTYJ01000010.1|OQV23754.1	LOC129587340|uncharacterized-protein-LOC129587340|NW_026570244.1|XP_55337019.1	RvY_10791|hypothetical-protein|BDGG01000005.1|GAU99851.1	NA
Hexe_geneID_BV898_16813	BL	NT	1070.98	422.32	746.651	1.34294	0.169248	7.93474	2.10929e-15	1.4838e-13	GLRX3	33208|Metazoa	Mitosis protein DIM1	Glutaredoxin,Thioredoxin	NotTardiSpe	GLRX3|glutaredoxin-3-1|NC_060934.1|NP_6532.2	glrx-3|GLutaRedoXin|CELE_D2063.3|NC_003283.11|NP_1023756.1	CG6523|uncharacterized-protein|Dmel_CG6523|NT_033779.5|NP_609641.1	BV898_16813|Glutaredoxin-3|MTYJ01000264.1|OWA52358.1	LOC129584252|glutaredoxin-3-like|NW_026570233.1|XP_55332345.1	RvY_03892|hypothetical-protein|BDGG01000002.1|GAU91682.1	ko00000,ko03021
Hexe_geneID_BV898_06149	BL	NT	1031.56	2196.13	1613.85	-1.0902	0.137407	-7.93409	2.12051e-15	1.4855e-13	AUH	33208|Metazoa	AU RNA binding protein enoyl-Coenzyme A hydratase	ECH_1	NotTardiSpe	AUH|methylglutaconyl-CoA-hydratase,-mitochondrial-1-precursor|NC_060933.1|NP_1689.1	ech-5|Enoyl-CoA-Hydratase|CELE_F56B3.5|NC_003282.8|NP_499993.2	CG8778|uncharacterized-protein|Dmel_CG8778|NT_033778.4|NP_610805.1	BV898_06149|Methylglutaconyl-CoA-hydratase,-mitochondrial|MTYJ01000035.1|OQV19881.1	LOC129599384|methylglutaconyl-CoA-hydratase,-mitochondrial-like|NW_026570364.1|XP_55353582.1	RvY_06817|hypothetical-protein|BDGG01000003.1|GAU95142.1	ko00000,ko00001,ko00002,ko01000
Hexe_geneID_BV898_09031	BL	NT	744.647	3192.57	1968.61	-2.10033	0.26506	-7.92397	2.30044e-15	1.60489e-13	NA	NA	NA	NA	NotTardiSpe	NA	NA	CG15765|uncharacterized-proteinA|Dmel_CG15765|NC_004354.4|NP_572269.1	BV898_09031|hypothetical-protein|MTYJ01000069.1|OQV16859.1	LOC129587610|uncharacterized-protein-LOC129587610|NW_026570245.1|XP_55337403.1	RvY_01198|hypothetical-protein|BDGG01000001.1|GAU88511.1	NA
Hexe_geneID_BV898_02073	BL	NT	236.984	636.906	436.945	-1.42652	0.180316	-7.9112	2.54922e-15	1.77113e-13	SIAE	33208|Metazoa	Sialate O-acetylesterase	SASA	NotTardiSpe	SIAE|sialate-O-acetylesterase-1-precursor|NC_060935.1|NP_733746.1	NA	NA	BV898_02073|Sialate-O-acetylesterase|MTYJ01000008.1|OQV24121.1	LOC129602397|sialate-O-acetylesterase-like-X1|NW_026570656.1|XP_55357378.1	RvY_06791|hypothetical-protein|BDGG01000003.1|GAU95116.1	ko00000,ko01000
Hexe_geneID_BV898_16806	BL	NT	1360.49	3497.77	2429.13	-1.36245	0.172571	-7.895	2.9031e-15	2.00873e-13	NA	NA	NA	NA	NotTardiSpe	NA	NA	CG42404|uncharacterized-proteinF|Dmel_CG42404|NT_033777.3|NP_1036713.2	BV898_16806|hypothetical-protein|MTYJ01000264.1|OWA52351.1	LOC129595915|uncharacterized-protein-LOC129595915|NW_026570304.1|XP_55349022.1	RvY_10732|hypothetical-protein|BDGG01000005.1|GAU99780.1	NA
Hexe_geneID_BV898_01946	BL	NT	5720.56	1790.99	3755.77	1.67544	0.212425	7.88721	3.09016e-15	2.12944e-13	NA	NA	NA	NA	TardiSpe	NA	NA	NA	BV898_01946|hypothetical-protein|MTYJ01000007.1|OQV24414.1	LOC129592900|uncharacterized-protein-LOC129592900|NW_026570277.1|XP_55345020.1	RvY_05488|hypothetical-protein|BDGG01000002.1|GAU93563.1	NA
Hexe_geneID_BV898_12126	BL	NT	5549.2	1524.05	3536.62	1.86446	0.23645	7.88524	3.13938e-15	2.15456e-13	NA	NA	NA	NA	NotTardiSpe	LRP1|prolow-density-lipoprotein-receptor-related-protein-1-preproprotein|NC_060936.1|NP_2323.2	lrp-1|Low-density-lipoprotein-receptor-related-protein|CELE_F29D11.1|NC_003279.8|NP_1379135.1	Lrp4|LDL-receptor-related-protein-4B|Dmel_CG8909|NC_004354.4|NP_727914.1	BV898_12126|Low-density-lipoprotein-receptor-related-protein-1|MTYJ01000119.1|OQV13656.1	LOC129584867|low-density-lipoprotein-receptor-related-protein-2-like|NW_026570235.1|XP_55333222.1	RvY_17873|hypothetical-protein|BDGG01000016.1|GAV08135.1	NA
Hexe_geneID_BV898_01633	BL	NT	389.53	36.0179	212.774	3.43408	0.436375	7.86955	3.55908e-15	2.43271e-13	NA	28221|Deltaproteobacteria	Domain of unknown function DUF1768	DUF1768	NotTardiSpe	DIP2C|disco-interacting-protein-2-homolog-C-X5|NC_060934.1|XP_54221240.1	F44E2.8|Uncharacterized-protein|CELE_F44E2.8|NC_003281.10|NP_498956.3	NA	BV898_01633|putative-N-glycosidase-YbiA|MTYJ01000006.1|OQV24573.1	NA	RvY_05043-1|hypothetical-protein|BDGG01000002.1|GAU93052.1	ko00000
Hexe_geneID_BV898_03871	BL	NT	89.6256	360.145	224.885	-2.00476	0.254789	-7.86834	3.59388e-15	2.44659e-13	NA	NA	NA	NA	NotTardiSpe	SPINT3|kunitz-type-protease-inhibitor-3-precursor|NC_060944.1|NP_6643.1	C09F9.2|Uncharacterized-protein|CELE_C09F9.2|NC_003280.10|NP_497053.1	nahoda|nahodaB|Dmel_CG12781|NT_033778.4|NP_726264.1	BV898_03871|hypothetical-protein|MTYJ01000019.1|OQV22024.1	LOC129591719|mucin-5AC-like-X2|NW_026570268.1|XP_55343466.1	RvY_13652|hypothetical-protein|BDGG01000009.1|GAV03190.1	NA
Hexe_geneID_BV898_14258	BL	NT	5197.98	2220.06	3709.02	1.22754	0.156181	7.85976	3.84885e-15	2.60964e-13	NA	NA	NA	NA	NotTardiSpe	SHOC2|leucine-rich-repeat-protein-SHOC-2-X2|NC_060934.1|XP_54222809.1	soc-2|Leucine-rich-repeat-protein-soc-2|CELE_AC7.2|NC_003282.8|NP_1021259.1	Sur-8|Sur-8A|Dmel_CG5407|NT_033777.3|NP_732231.2	BV898_14258|Leucine-rich-repeat-protein-SHOC-2|MTYJ01000171.1|OQV11462.1	LOC129585103|leucine-rich-repeat-protein-SHOC-2-like-X1|NW_026570235.1|XP_55333620.1	RvY_11589|hypothetical-protein|BDGG01000006.1|GAV00789.1	NA
Hexe_geneID_BV898_10661	BL	NT	105.112	402.414	253.763	-1.93935	0.247311	-7.84174	4.44336e-15	3.00069e-13	RILPL1	33208|Metazoa	JNK_SAPK-associated protein-1	Jnk-SapK_ap_N,RILP	NotTardiSpe	RILPL1|RILP-like-protein-1-2|NC_060936.1|NP_1306172.1	rilp-1|RILP-(Rab7-Interacting-Lysosomal-Protein)-homolog|CELE_C32A3.3|NC_003281.10|NP_741113.3	Rilpl|Rab-interacting-lysosomal-protein-likeB|Dmel_CG11448|NC_004354.4|NP_1259132.1	BV898_10661|hypothetical-protein|MTYJ01000093.1|OQV15147.1	LOC129591839|RILP-like-protein-homolog|NW_026570268.1|XP_55343641.1	RvY_10539|hypothetical-protein|BDGG01000005.1|GAU99553.1	ko00000,ko04131
Hexe_geneID_BV898_15614	BL	NT	27.9539	277.378	152.666	-3.31064	0.422215	-7.84111	4.46575e-15	3.00379e-13	NA	NA	NA	NA	NotTardiSpe	ACAN|aggrecan-core-protein-3-precursor|NC_060939.1|NP_1356197.1	clec-122|C-type-lectin-domain-containing-protein|CELE_Y25C1A.3|NC_003280.10|NP_494447.1	CG13675|uncharacterized-proteinD|Dmel_CG13675|NT_037436.4|NP_1261563.1	BV898_15614|hypothetical-protein|MTYJ01000215.1|OWA51115.1	LOC129589057|mucin-2-like|NW_026570253.1|XP_55339512.1	RvY_04485|hypothetical-protein|BDGG01000002.1|GAU92402.1	NA
Hexe_geneID_BV898_12998	BL	NT	1119.53	584.748	852.14	0.936921	0.119621	7.83244	4.78484e-15	3.20565e-13	NA	NA	NA	NA	NotTardiSpe	LINGO3|leucine-rich-repeat-and-immunoglobulin-like-domain-containing-nogo-receptor-interacting-protein-3-precursor|NC_060943.1|NP_1094861.1	rig-6|Contactin-rig-6|CELE_C33F10.5|NC_003280.10|NP_1022014.1	sdk|sidekickH|Dmel_CG5227|NC_004354.4|NP_1284757.1	BV898_12998|hypothetical-protein|MTYJ01000137.1|OQV12769.1	LOC129598166|uncharacterized-protein-LOC129598166|NW_026570336.1|XP_55351911.1	RvY_03297|hypothetical-protein|BDGG01000001.1|GAU90950.1	NA
Hexe_geneID_BV898_03481	BL	NT	963.63	1932.25	1447.94	-1.00348	0.128172	-7.82911	4.91343e-15	3.27879e-13	NA	NA	NA	NA	NotTardiSpe	GALR2|galanin-receptor-type-2|NC_060941.1|NP_3848.1	npr-9|Galanin-like-G-protein-coupled-receptor-npr-9|CELE_ZK455.3|NC_003284.9|NP_1361821.1	Proc-R|proctolin-receptorB|Dmel_CG6986|NC_004354.4|NP_726950.1	BV898_03481|hypothetical-protein|MTYJ01000016.1|OQV22656.1	LOC129596202|probable-G-protein-coupled-receptor-B0563.6|NW_026570307.1|XP_55349391.1	RvY_15151-1|hypothetical-protein|BDGG01000011.1|GAV04952.1	NA
Hexe_geneID_BV898_01314	BL	NT	16.3756	132.481	74.4285	-3.02884	0.387449	-7.81739	5.39294e-15	3.58461e-13	cynS	28216|Betaproteobacteria	Catalyzes the reaction of cyanate with bicarbonate to produce ammonia and carbon dioxide	Cyanate_lyase	NotTardiSpe	NA	NA	NA	BV898_01314|Cyanate-hydratase|MTYJ01000005.1|OQV24722.1	LOC129587478|uncharacterized-protein-LOC129587478|NW_026570245.1|XP_55337223.1	RvY_12768|hypothetical-protein|BDGG01000008.1|GAV02171.1	ko00000,ko00001,ko01000
Hexe_geneID_BV898_14357	BL	NT	498.785	182.415	340.6	1.45037	0.185857	7.80369	6.01234e-15	3.98064e-13	SF3B4	33208|Metazoa	nucleic acid binding	RRM_1	NotTardiSpe	SF3B4|splicing-factor-3B-subunit-4-X1|NC_060925.1|XP_54189768.1	sap-49|Splicing-factor-3B-subunit-4|CELE_C08B11.5|NC_003280.10|NP_1379265.1	Spx|spliceosomal-protein-on-the-X|Dmel_CG3780|NC_004354.4|NP_511058.1	BV898_14357|Splicing-factor-3B-subunit-4|MTYJ01000174.1|OWA49822.1	LOC129586052|splicing-factor-3B-subunit-4-like|NW_026570239.1|XP_55335012.1	RvY_10709|hypothetical-protein|BDGG01000005.1|GAU99755.1	ko00000,ko00001,ko00002,ko03036,ko03041,ko04031,ko04147
Hexe_geneID_BV898_13218	BL	NT	3280.95	7503.54	5392.25	-1.19367	0.153502	-7.7762	7.47361e-15	4.92879e-13	NA	2759|Eukaryota	glutathione transferase activity	GST_C_3,GST_N	NotTardiSpe	HPGDS|hematopoietic-prostaglandin-D-synthase|NC_060928.1|NP_55300.1	gst-3|Glutathione-S-transferase-3|CELE_K08F4.11|NC_003282.8|NP_501846.1	GstS1|glutathione-S-transferase-S1C|Dmel_CG8938|NT_033778.4|NP_725654.1	BV898_13218|putative-S-crystallin-3|MTYJ01000143.1|OQV12492.1	LOC129587297|S-crystallin-SL11-like|NW_026570244.1|XP_55336950.1	RvY_00525|hypothetical-protein|BDGG01000001.1|GAU87715.1	ko00000,ko00001,ko01000,ko02000
Hexe_geneID_BV898_02937	BL	NT	274.054	645.361	459.707	-1.23557	0.159071	-7.76739	8.01184e-15	5.26319e-13	SLC9B2	33208|Metazoa	lithium:proton antiporter activity	Na_H_Exchanger	NotTardiSpe	SLC9B2|sodium/hydrogen-exchanger-9B2-1|NC_060928.1|NP_849155.2	slc-9B.1|Na_H_Exchanger-domain-containing-protein|CELE_F41E7.1|NC_003284.9|NP_509724.1	Nha1|Na[+]/H[+]-hydrogen-antiporter-1A|Dmel_CG10806|NT_033779.5|NP_723224.2	BV898_02937|Mitochondrial-sodium/hydrogen-exchanger-9B2|MTYJ01000013.1|OQV23204.1	LOC129588186|sodium-hydrogen-exchanger-9B2-like|NW_026570248.1|XP_55338297.1	RvY_11958-1|hypothetical-protein|BDGG01000007.1|GAV01214.1	-
Hexe_geneID_BV898_14294	BL	NT	1719.48	3627.47	2673.47	-1.07699	0.138938	-7.75158	9.07584e-15	5.92055e-13	HMGCS1	33208|Metazoa	This enzyme condenses acetyl-CoA with acetoacetyl-CoA to form HMG-CoA, which is the substrate for HMG-CoA reductase	HMG_CoA_synt_C,HMG_CoA_synt_N	NotTardiSpe	HMGCS1|hydroxymethylglutaryl-CoA-synthase,-cytoplasmic-1|NC_060929.1|NP_2121.4	hmgs-1|Hydroxymethylglutaryl-CoA-synthase|CELE_F25B4.6|NC_003283.11|NP_504496.1	Hmgs|HMG-coenzyme-A-synthaseE|Dmel_CG4311|NT_033778.4|NP_725570.1	BV898_14294|Hydroxymethylglutaryl-CoA-synthase,-cytoplasmic|MTYJ01000172.1|OQV11417.1	LOC129591727|hydroxymethylglutaryl-CoA-synthase-1-like|NW_026570223.1|XP_55343482.1	RvY_18968|hypothetical-protein|BDGG01000022.1|GAV09421.1	ko00000,ko00001,ko00002,ko01000
Hexe_geneID_BV898_01726	BL	NT	67.0684	207.861	137.465	-1.63292	0.210659	-7.75148	9.08264e-15	5.92055e-13	NA	33154|Opisthokonta	Nadh flavin oxidoreductase nadh oxidase	Oxidored_FMN	NotTardiSpe	NA	F17A9.4|Oxidored_FMN-domain-containing-protein|CELE_F17A9.4|NC_003283.11|NP_504578.1	NA	BV898_01726|putative-12-oxophytodienoate-reductase-11|MTYJ01000006.1|OQV24667.1	LOC129592246|NADPH-dehydrogenase-like|NW_026570271.1|XP_55344204.1	RvY_19317-1|hypothetical-protein|BDGG01000031.1|GAV09842.1	-
Hexe_geneID_BV898_06065	BL	NT	808.84	2980.94	1894.89	-1.88211	0.243451	-7.73095	1.06746e-14	6.93153e-13	NA	4751|Fungi	Domain of unknown function DUF4419	DUF4419	NotTardiSpe	NA	NA	NA	BV898_06065|hypothetical-protein|MTYJ01000035.1|OQV19793.1	NA	NA	-
Hexe_geneID_BV898_01322	BL	NT	5571.24	1792.21	3681.73	1.63634	0.21182	7.72516	1.11713e-14	7.22627e-13	NA	NA	NA	NA	NotTardiSpe	FABP2|fatty-acid-binding-protein,-intestinal|NC_060928.1|NP_125.2	NA	NA	BV898_01322|hypothetical-protein|MTYJ01000005.1|OQV24729.1	LOC129596222|secretory-abundant-heat-soluble-protein-1-like|NW_026570223.1|XP_55349426.1	RvY_02423|SAHS1|BDGG01000001.1|GAU89931.1	NA
Hexe_geneID_BV898_11052	BL	NT	142.572	32.7503	87.6612	2.12399	0.275003	7.72351	1.1317e-14	7.29257e-13	NA	NA	NA	NA	TardiSpe	NA	NA	NA	BV898_11052|hypothetical-protein|MTYJ01000099.1|OQV14789.1	NA	NA	NA
Hexe_geneID_BV898_08042	BL	NT	628.219	1118.63	873.427	-0.832704	0.10785	-7.72097	1.15452e-14	7.41128e-13	RDH13	33208|Metazoa	Oxidoreductase activity. It is involved in the biological process described with metabolic process	adh_short	NotTardiSpe	RDH13|retinol-dehydrogenase-13-X2|NC_060943.1|XP_54175661.1	dhs-24|DeHydrogenases,-Short-chain|CELE_Y60A3A.10|NC_003283.11|NP_507860.3	Rdh1|retinol-dehydrogenase-1|Dmel_CG2064|NT_033778.4|NP_610310.2	BV898_08042|putative-Retinol-dehydrogenase-13|MTYJ01000055.1|OQV17913.1	LOC129583316|retinol-dehydrogenase-13-like|NW_026570230.1|XP_55331056.1	RvY_10192-1|hypothetical-protein|BDGG01000005.1|GAU99151.1	ko00000,ko00001,ko01000,ko04121
Hexe_geneID_BV898_15309	BL	NT	343.827	1038.7	691.265	-1.59539	0.206959	-7.70872	1.27089e-14	8.12744e-13	Eg	33208|Metazoa	c4 zinc finger in nuclear hormone receptors	zf-C4	NotTardiSpe	PPARG|peroxisome-proliferator-activated-receptor-gamma-8|NC_060927.1|NP_1361195.1	nhr-85|Nuclear-hormone-receptor-family-member-nhr-85|CELE_W05B5.3|NC_003279.8|NP_1021667.1	eg|eagleB|Dmel_CG7383|NT_037436.4|NP_730689.1	BV898_15309|putative-Knirps-related-protein|MTYJ01000203.1|OWA50802.1	LOC129582088|nuclear-receptor-subfamily-1-group-D-member-1-like-X1|NW_026570226.1|XP_55329467.1	RvY_12805|hypothetical-protein|BDGG01000008.1|GAV02211.1	ko00000,ko03000,ko03310
Hexe_geneID_BV898_09188	BL	NT	924.958	479.988	702.473	0.946058	0.12293	7.69593	1.40469e-14	8.94922e-13	DDRGK1	33208|Metazoa	DDRGK	DDRGK	NotTardiSpe	DDRGK1|DDRGK-domain-containing-protein-1|NC_060944.1|NP_76424.1	ufbp-1|DDRGK-domain-containing-protein-1|CELE_ZK1236.7|NC_003281.10|NP_1368103.1	CG5862|uncharacterized-protein|Dmel_CG5862|NT_033777.3|NP_650954.1	BV898_09188|putative-DDRGK-domain-containing-protein-1|MTYJ01000071.1|OQV16677.1	LOC129587628|DDRGK-domain-containing-protein-1-like|NW_026570246.1|XP_55337432.1	RvY_04888|hypothetical-protein|BDGG01000002.1|GAU92862.1	-
Hexe_geneID_BV898_08644	BL	NT	294.795	755.029	524.912	-1.35734	0.176571	-7.68721	1.50376e-14	9.54438e-13	NA	NA	NA	NA	NotTardiSpe	GDAP1|ganglioside-induced-differentiation-associated-protein-1-a|NC_060932.1|NP_61845.2	NA	Gdap1|Gdap1C|Dmel_CG4623|NT_037436.4|NP_1286939.1	BV898_08644|putative-Ganglioside-induced-differentiation-associated-protein-1|MTYJ01000063.1|OQV17247.1	LOC129602837|uncharacterized-protein-LOC129602837|NW_026570224.1|XP_55357975.1	RvY_18281|hypothetical-protein|BDGG01000018.1|GAV08616.1	NA
Hexe_geneID_BV898_10201	BL	NT	13.9681	143.893	78.9304	-3.36219	0.437483	-7.6853	1.52635e-14	9.65144e-13	NA	NA	NA	NA	TardiSpe	NA	NA	NA	BV898_10201|hypothetical-protein|MTYJ01000086.1|OQV15612.1	LOC129588323|uncharacterized-protein-LOC129588323|NW_026570249.1|XP_55338462.1	NA	NA
Hexe_geneID_BV898_11252	BL	NT	335.875	792.618	564.247	-1.2386	0.161461	-7.67119	1.70409e-14	1.07351e-12	NA	NA	NA	NA	NotTardiSpe	SLC46A3|solute-carrier-family-46-member-3-X1|NC_060937.1|XP_54230451.1	slc-46A|SLC-(SoLute-Carrier)-homolog|CELE_Y4C6B.5|NC_003282.8|NP_500781.2	CG15890|uncharacterized-proteinA|Dmel_CG15890|NC_004354.4|NP_572968.1	BV898_11252|hypothetical-protein|MTYJ01000103.1|OQV14531.1	LOC129593640|solute-carrier-family-46-member-3-like|NW_026570282.1|XP_55346037.1	RvY_02688|hypothetical-protein|BDGG01000001.1|GAU90240.1	NA
Hexe_geneID_BV898_13573	BL	NT	2515.98	1350.55	1933.27	0.897793	0.11712	7.66555	1.78061e-14	1.11755e-12	RTCA	33208|Metazoa	RNA 3-terminal phosphate cyclase	RTC,RTC_insert	NotTardiSpe	RTCA|RNA-3-terminal-phosphate-cyclase-b|NC_060925.1|NP_3720.1	ZK1127.5|putative-RNA-3-terminal-phosphate-cyclase-like-protein|CELE_ZK1127.5|NC_003280.10|NP_495445.2	Rtca|RNA-3-terminal-phosphate-cyclaseA|Dmel_CG4061|NC_004354.4|NP_569977.1	BV898_13573|RNA-3-terminal-phosphate-cyclase|MTYJ01000152.1|OQV12156.1	LOC129580956|RNA-3-terminal-phosphate-cyclase-like-X2|NW_026570225.1|XP_55327708.1	RvY_15674|hypothetical-protein|BDGG01000012.1|GAV05568.1	ko00000,ko01000
Hexe_geneID_BV898_01472	BL	NT	251.375	6.11399	128.744	5.36407	0.69997	7.66328	1.81249e-14	1.13334e-12	NA	NA	NA	NA	NotTardiSpe	NA	NA	NA	BV898_01472|hypothetical-protein|MTYJ01000005.1|OQV24889.1	LOC129596625|uncharacterized-protein-LOC129596625|NW_026570313.1|XP_55349932.1	NA	NA
Hexe_geneID_BV898_15922	BL	NT	1370.2	3739.58	2554.89	-1.44871	0.189087	-7.66159	1.83649e-14	1.14411e-12	NA	NA	NA	NA	NotTardiSpe	GRIK4|glutamate-receptor-ionotropic,-kainate-4-X1|NC_060935.1|XP_54224543.1	glr-4|GLutamate-Receptor-family-(AMPA)|CELE_C06A8.9|NC_003280.10|NP_1359784.1	GluRIID|glutamate-receptor-IID|Dmel_CG18039|NT_033777.3|NP_651982.1	BV898_15922|hypothetical-protein|MTYJ01000227.1|OWA51441.1	LOC129592466|uncharacterized-protein-LOC129592466|NW_026570223.1|XP_55344496.1	RvY_03758|hypothetical-protein|BDGG01000002.1|GAU91522.1	NA
Hexe_geneID_BV898_11226	BL	NT	155.36	2.67126	79.0154	5.86485	0.766061	7.65586	1.92024e-14	1.19189e-12	NA	33208|Metazoa	Adenylyl- / guanylyl cyclase, catalytic domain	Guanylate_cyc,HNOBA,Pkinase_Tyr	NotTardiSpe	GUCY2F|retinal-guanylyl-cyclase-2|NC_060947.1|NP_1513.2	gcy-13|Receptor-type-guanylate-cyclase-gcy-13|CELE_F23H12.6|NC_003283.11|NP_506097.3	CG10738|uncharacterized-proteinE|Dmel_CG10738|NT_037436.4|NP_1246742.1	BV898_11226|putative-Receptor-type-guanylate-cyclase-gcy-3|MTYJ01000102.1|OQV14607.1	LOC129595595|uncharacterized-protein-LOC129595595-X1|NW_026570300.1|XP_55348624.1	RvY_03579|hypothetical-protein|BDGG01000002.1|GAU91297.1	ko00000,ko00001,ko00002,ko01000,ko01001
Hexe_geneID_BV898_02322	BL	NT	8480.29	16354.3	12417.3	-0.947521	0.124001	-7.6412	2.15201e-14	1.33086e-12	PNPLA8	33208|Metazoa	phospholipase domain containing 8	Patatin	NotTardiSpe	PNPLA8|calcium-independent-phospholipase-A2-gamma-3|NC_060931.1|NP_1242940.1	ipla-6|PNPLA-domain-containing-protein|CELE_Y73B6BL.4|NC_003282.8|NP_500969.1	iPLA2-VIA|calcium-independent-phospholipase-A2-VIAD|Dmel_CG6718|NT_037436.4|NP_729567.2	BV898_02322|Calcium-independent-phospholipase-A2-gamma|MTYJ01000009.1|OQV23976.1	LOC129599491|calcium-independent-phospholipase-A2-gamma-like|NW_026570367.1|XP_55353719.1	RvY_05304|hypothetical-protein|BDGG01000002.1|GAU93351.1	ko00000
Hexe_geneID_BV898_17436	BL	NT	56.1937	181.265	118.729	-1.68865	0.221048	-7.63929	2.18419e-14	1.34583e-12	NA	NA	NA	NA	TardiSpe	NA	NA	NA	BV898_17436|hypothetical-protein|MTYJ01000297.1|OWA52998.1	LOC129592145|uncharacterized-protein-LOC129592145|NW_026570223.1|XP_55344094.1	RvY_02066-1|hypothetical-protein|BDGG01000001.1|GAU89523.1	NA
Hexe_geneID_BV898_07348	BL	NT	945.519	505.131	725.325	0.90456	0.118496	7.63368	2.28149e-14	1.40067e-12	NA	NA	NA	NA	NotTardiSpe	NA	Y11D7A.10|Uncharacterized-protein|CELE_Y11D7A.10|NC_003282.8|NP_1255380.1	CG13365|uncharacterized-protein|Dmel_CG13365|NC_004354.4|NP_569849.1	BV898_07348|hypothetical-protein|MTYJ01000048.1|OQV18521.1	LOC129581691|uncharacterized-protein-LOC129581691|NW_026570226.1|XP_55328878.1	RvY_10077|hypothetical-protein|BDGG01000005.1|GAU99016.1	NA
Hexe_geneID_BV898_01617	BL	NT	3412.11	5890.4	4651.25	-0.787567	0.103207	-7.63094	2.33054e-14	1.4256e-12	ZFYVE28	33208|Metazoa	Negative regulator of epidermal growth factor receptor EGFR signaling	FYVE	NotTardiSpe	ZFYVE28|lateral-signaling-target-protein-2-homolog-2|NC_060928.1|NP_66023.2	lst-2|Lateral-signaling-target-protein-2|CELE_R160.7|NC_003284.9|NP_508756.2	CG6051|uncharacterized-proteinC|Dmel_CG6051|NT_033777.3|NP_1247325.1	BV898_01617|Lateral-signaling-target-protein-2-like-protein|MTYJ01000006.1|OQV24557.1	LOC129584517|lateral-signaling-target-protein-2-homolog|NW_026570234.1|XP_55332679.1	RvY_05957|hypothetical-protein|BDGG01000002.1|GAU94128.1	ko00000,ko00001,ko01009,ko03029,ko04131
Hexe_geneID_BV898_07584	BL	NT	122.497	26.3019	74.3996	2.22273	0.291639	7.62149	2.5076e-14	1.52837e-12	POLE4	33208|Metazoa	Core histone H2A/H2B/H3/H4	CBFD_NFYB_HMF	NotTardiSpe	POLE4|DNA-polymerase-epsilon-subunit-4|NC_060926.1|NP_63949.2	pole-4|CBFD_NFYB_HMF-domain-containing-protein|CELE_Y53F4B.3|NC_003280.10|NP_497087.1	PolE4|DNA-polymerase-epsilon-subunit-4A|Dmel_CG11301|NT_033778.4|NP_611669.1	BV898_07584|hypothetical-protein|MTYJ01000050.1|OQV18380.1	LOC129585163|DNA-polymerase-epsilon-subunit-4-like|NW_026570236.1|XP_55333722.1	RvY_07317|hypothetical-protein|BDGG01000003.1|GAU95751.1	br01611,ko00000,ko00001,ko00002,ko01000,ko03021,ko03032,ko03400
Hexe_geneID_BV898_09709	BL	NT	540.654	1966.7	1253.68	-1.86327	0.244871	-7.60917	2.75868e-14	1.67535e-12	Cda5	33208|Metazoa	chitin binding. It is involved in the biological process described with chitin metabolic process	CBM_14,Polysacc_deac_1	NotTardiSpe	NA	lgx-1|Lin-12-and-Glp-1-X-hybridizing|CELE_C54G7.3|NC_003284.9|NP_1360721.1	Cda5|chitin-deacetylase-like-5H|Dmel_CG31973|NT_033779.5|NP_1245807.1	BV898_09709|hypothetical-protein|MTYJ01000077.1|OQV16226.1	LOC129594096|uncharacterized-protein-LOC129594096|NW_026570286.1|XP_55346638.1	RvY_12654|hypothetical-protein|BDGG01000007.1|GAV02041.1	-
Hexe_geneID_BV898_06100	BL	NT	814.973	1992.58	1403.78	-1.28923	0.16964	-7.59983	2.96515e-14	1.79429e-12	NA	NA	NA	NA	NotTardiSpe	CEP295|centrosomal-protein-of-295-kDa-X7|NC_060935.1|XP_54226314.1	NA	NA	BV898_06100|hypothetical-protein|MTYJ01000035.1|OQV19829.1	LOC129602826|uncharacterized-protein-LOC129602826|NW_026570224.1|XP_55357965.1	RvY_14862|hypothetical-protein|BDGG01000011.1|GAV04600.1	NA
Hexe_geneID_BV898_11108	BL	NT	1217.5	4079.21	2648.36	-1.74469	0.229847	-7.59068	3.1823e-14	1.91881e-12	NA	NA	NA	NA	NotTardiSpe	NA	NA	NA	BV898_11108|hypothetical-protein|MTYJ01000100.1|OQV14736.1	LOC129585336|uncharacterized-protein-LOC129585336|NW_026570236.1|XP_55333952.1	RvY_15083|hypothetical-protein|BDGG01000011.1|GAV04875.1	NA
Hexe_geneID_BV898_15916	BL	NT	173.094	31.2344	102.164	2.47055	0.326117	7.57567	3.57285e-14	2.14663e-12	NA	NA	NA	NA	NotTardiSpe	NA	NA	CG14880|uncharacterized-proteinB|Dmel_CG14880|NT_033777.3|NP_732134.1	BV898_15916|hypothetical-protein|MTYJ01000227.1|OWA51435.1	LOC129591960|uncharacterized-protein-LOC129591960|NW_026570269.1|XP_55343833.1	RvY_06507-1|hypothetical-protein|BDGG01000003.1|GAU94791.1	NA
Hexe_geneID_BV898_12859	BL	NT	122.186	10.7191	66.4523	3.51535	0.464685	7.56503	3.87786e-14	2.32163e-12	NA	NA	NA	NA	TardiSpe	NA	NA	NA	BV898_12859|hypothetical-protein|MTYJ01000134.1|OQV12938.1	NA	NA	NA
Hexe_geneID_BV898_01413	BL	NT	9233.53	22166.9	15700.2	-1.26347	0.167048	-7.56355	3.92208e-14	2.33981e-12	beta-CA	33208|Metazoa	Reversible hydration of carbon dioxide	Pro_CA	NotTardiSpe	NA	bca-2|Carbonic-anhydrase|CELE_Y116A8C.28|NC_003282.8|NP_1370216.1	CAHbeta|carbonic-anhydrase-betaA|Dmel_CG11967|NT_033777.3|NP_649849.1	BV898_01413|Beta-carbonic-anhydrase-1|MTYJ01000005.1|OQV24824.1	LOC129593851|beta-carbonic-anhydrase-1-like-X1|NW_026570284.1|XP_55346309.1	RvY_08659|hypothetical-protein|BDGG01000004.1|GAU97340.1	ko00000,ko00001,ko01000
Hexe_geneID_BV898_04694	BL	NT	586.425	233.073	409.749	1.33162	0.176083	7.56244	3.95587e-14	2.35165e-12	NA	NA	NA	NA	NotTardiSpe	ANLN|anillin-3|NC_060931.1|NP_1271231.1	ani-2|Anillin-like-protein-2|CELE_K10B2.5|NC_003280.10|NP_495282.1	scra|scrapsA|Dmel_CG2092|NT_033778.4|NP_724583.1	BV898_04694|putative-Actin-binding-protein-anillin|MTYJ01000023.1|OQV21490.1	LOC129598369|uncharacterized-protein-LOC129598369|NW_026570340.1|XP_55352215.1	RvY_07670|hypothetical-protein|BDGG01000003.1|GAU96187.1	NA
Hexe_geneID_BV898_14132	BL	NT	12.8498	105.695	59.2725	-3.03878	0.402087	-7.55753	4.10806e-14	2.43356e-12	NA	NA	NA	NA	TardiSpe	NA	NA	NA	BV898_14132|hypothetical-protein|MTYJ01000168.1|OQV11556.1	NA	NA	NA
Hexe_geneID_BV898_05822	BL	NT	249.913	985.461	617.687	-1.97794	0.261814	-7.55474	4.19711e-14	2.47762e-12	TRPA1	33208|Metazoa	osmolarity-sensing cation channel activity	Ank,Ank_2,Ank_3,Ank_4,Ion_trans	NotTardiSpe	TRPA1|transient-receptor-potential-cation-channel-subfamily-A-member-1|NC_060932.1|NP_15628.2	trpa-1|Transient-receptor-potential-cation-channel-subfamily-A-member-1-homolog|CELE_C29E6.2|NC_003282.8|NP_502249.3	TrpA1|transient-receptor-potential-cation-channel-A1I|Dmel_CG5751|NT_037436.4|NP_648263.5	BV898_05822|Transient-receptor-potential-cation-channel-subfamily-A-member-1|MTYJ01000032.1|OQV20271.1	LOC129596428|transient-receptor-potential-cation-channel-subfamily-A-member-1-like|NW_026570309.1|XP_55349678.1	RvY_13021|hypothetical-protein|BDGG01000008.1|GAV02458.1	ko00000,ko00001,ko04040
Hexe_geneID_BV898_07524	BL	NT	457.378	1360.49	908.937	-1.57198	0.208265	-7.54797	4.42101e-14	2.60069e-12	NA	NA	NA	NA	NotTardiSpe	LRG1|leucine-rich-alpha-2-glycoprotein-precursor|NC_060943.1|NP_443204.1	lron-15|eLRR-(extracellular-Leucine-Rich-Repeat)-ONly|CELE_C56E6.6|NC_003280.10|NP_495322.3	CG7896|uncharacterized-protein|Dmel_CG7896|NT_033777.3|NP_651754.1	BV898_07524|hypothetical-protein|MTYJ01000050.1|OQV18320.1	LOC129600555|toll-like-receptor-3|NW_026570224.1|XP_55355089.1	RvY_07523|hypothetical-protein|BDGG01000003.1|GAU96017.1	NA
Hexe_geneID_BV898_11590	BL	NT	1146.02	3307.04	2226.53	-1.52927	0.202725	-7.54358	4.57255e-14	2.6805e-12	TRPA1	33208|Metazoa	Belongs to the transient receptor TC 1.A.4 family	Ank,Ank_2,Ank_3,Ank_4,Ion_trans	NotTardiSpe	TRPA1|transient-receptor-potential-cation-channel-subfamily-A-member-1|NC_060932.1|NP_15628.2	trpa-1|ANK_REP_REGION-domain-containing-protein|CELE_C29E6.2|NC_003282.8|NP_1294083.1	TrpA1|transient-receptor-potential-cation-channel-A1G|Dmel_CG5751|NT_037436.4|NP_1261600.1	BV898_11590|putative-Transient-receptor-potential-cation-channel-subfamily-A-member-1|MTYJ01000108.1|OQV14236.1	LOC129601894|transient-receptor-potential-cation-channel-subfamily-A-member-1-like-X3|NW_026570224.1|XP_55356814.1	RvY_02543|hypothetical-protein|BDGG01000001.1|GAU90071.1	ko00000,ko00001,ko04040
Hexe_geneID_BV898_19224	BL	NT	17.2053	93.171	55.1881	-2.43836	0.323257	-7.54309	4.58954e-14	2.68115e-12	NA	NA	NA	NA	NotTardiSpe	PLAT|tissue-type-plasminogen-activator-4-precursor|NC_060932.1|NP_1306118.1	svh-1|Serine-protease-svh-1|CELE_C07G1.1|NC_003282.8|NP_501379.2	CG4998|uncharacterized-proteinB|Dmel_CG4998|NT_037436.4|NP_1036609.1	BV898_19224|hypothetical-protein|MTYJ01000468.1|OWA54830.1	LOC129584587|tryptase-like-X2|NW_026570234.1|XP_55332786.1	RvY_03616-2|hypothetical-protein|BDGG01000002.1|GAU91346.1	NA
Hexe_geneID_BV898_09429	BL	NT	345.654	1739.55	1042.6	-2.33145	0.309181	-7.54074	4.67305e-14	2.72052e-12	NA	NA	NA	NA	TardiSpe	NA	NA	NA	BV898_09429|hypothetical-protein|MTYJ01000074.1|OQV16438.1	LOC129592794|uncharacterized-protein-LOC129592794|NW_026570276.1|XP_55344891.1	RvY_07806|hypothetical-protein|BDGG01000003.1|GAU96347.1	NA
Hexe_geneID_BV898_06009	BL	NT	497.513	1085.12	791.318	-1.12614	0.149382	-7.53869	4.74715e-14	2.75416e-12	NA	NA	NA	NA	TardiSpe	NA	NA	NA	BV898_06009|hypothetical-protein|MTYJ01000034.1|OQV20005.1	NA	NA	NA
Hexe_geneID_BV898_10643	BL	NT	3631.83	6963.78	5297.8	-0.939208	0.124604	-7.53752	4.78978e-14	2.76938e-12	ANXA7	33208|Metazoa	calcium-dependent phospholipid binding	Annexin	NotTardiSpe	ANXA7|annexin-A7-4|NC_060934.1|NP_1307808.1	nex-2|Annexin|CELE_T07C4.9|NC_003281.10|NP_1022756.1	AnxB10|annexin-B10A|Dmel_CG9579|NC_004354.4|NP_476615.1	BV898_10643|putative-Annexin-B10|MTYJ01000093.1|OQV15128.1	LOC129587546|annexin-A7-like|NW_026570245.1|XP_55337315.1	RvY_10528|hypothetical-protein|BDGG01000005.1|GAU99539.1	ko00000,ko04147
Hexe_geneID_BV898_08400	BL	NT	629.104	1754.03	1191.57	-1.48008	0.196709	-7.5242	5.30455e-14	3.05655e-12	MOB3B	33208|Metazoa	Mob1/phocein family	Mob1_phocein	NotTardiSpe	MOB3B|MOB-kinase-activator-3B-X1|NC_060933.1|XP_54219835.1	mob-3|Mps-One-Binder-(Mats-MOB1)-homolog|CELE_T12B3.4|NC_003282.8|NP_1294204.1	Mob3|MOB-kinase-activator-3|Dmel_CG4946|NT_033779.5|NP_609364.1	BV898_08400|MOB-kinase-activator-like-3|MTYJ01000060.1|OQV17466.1	LOC129583274|MOB-kinase-activator-like-3|NW_026570230.1|XP_55330995.1	RvY_13804|hypothetical-protein|BDGG01000009.1|GAV03374.1	ko00000,ko00001,ko00002
Hexe_geneID_BV898_03464	BL	NT	48219.2	19077	33648.1	1.33778	0.177981	7.51641	5.63018e-14	3.23314e-12	NA	NA	NA	NA	NotTardiSpe	NA	NA	NA	BV898_03464|hypothetical-protein|MTYJ01000016.1|OQV22639.1	LOC129590352|uncharacterized-protein-LOC129590352|NW_026570260.1|XP_55341507.1	RvY_14843|hypothetical-protein|BDGG01000011.1|GAV04579.1	NA
Hexe_geneID_BV898_15200	BL	NT	856.399	333.588	594.993	1.36093	0.18152	7.49742	6.50851e-14	3.72485e-12	NA	NA	NA	NA	NotTardiSpe	NA	lmd-4|LysM-Domain-(peptidoglycan-binding)-protein|CELE_F07G11.9|NC_003283.11|NP_504862.2	NA	BV898_15200|hypothetical-protein|MTYJ01000199.1|OWA50691.1	LOC129596128|uncharacterized-protein-LOC129596128|NW_026570306.1|XP_55349293.1	RvY_04769|hypothetical-protein|BDGG01000002.1|GAU92722.1	NA
Hexe_geneID_BV898_06401	BL	NT	2680.63	1141.85	1911.24	1.23148	0.164591	7.48208	7.31552e-14	4.17257e-12	LRRC47	33208|Metazoa	Leucine-rich repeat-containing protein	B3_4,LRR_4,LRR_8	NotTardiSpe	LRRC47|leucine-rich-repeat-containing-protein-47|NC_060925.1|NP_65761.1	Y54E10A.6|B3_4-domain-containing-protein|CELE_Y54E10A.6|NC_003279.8|NP_1380012.1	beta-PheRS|Phenylalanyl-tRNA-synthetase,-beta-subunit|Dmel_CG5706|NT_033777.3|NP_651237.1	BV898_06401|Leucine-rich-repeat-containing-protein-47|MTYJ01000037.1|OQV19627.1	LOC129591267|leucine-rich-repeat-containing-protein-47-like|NW_026570265.1|XP_55342838.1	RvY_05076|hypothetical-protein|BDGG01000002.1|GAU93088.1	-
Hexe_geneID_BV898_06076	BL	NT	45.0176	145.535	95.2764	-1.69913	0.22714	-7.48056	7.40059e-14	4.20687e-12	NA	NA	NA	NA	NotTardiSpe	WFDC8|WAP-four-disulfide-core-domain-protein-8-X1|NC_060944.1|XP_54180172.1	C08G9.2|Uncharacterized-protein|CELE_C08G9.2|NC_003282.8|NP_501249.1	Ppn|papilinG|Dmel_CG33103|NT_033777.3|NP_1163761.1	BV898_06076|hypothetical-protein|MTYJ01000035.1|OQV19804.1	LOC129592462|WAP-four-disulfide-core-domain-protein-2-like|NW_026570272.1|XP_55344482.1	RvY_12429-1|hypothetical-protein|BDGG01000007.1|GAV01772.1	NA
Hexe_geneID_BV898_03219	BL	NT	482.606	93.1877	287.897	2.37339	0.317311	7.47968	7.45019e-14	4.22086e-12	NA	NA	NA	NA	TardiSpe	NA	NA	NA	BV898_03219|hypothetical-protein|MTYJ01000015.1|OQV22782.1	LOC129582096|uncharacterized-protein-LOC129582096|NW_026570226.1|XP_55329483.1	RvY_11865-1|hypothetical-protein|BDGG01000007.1|GAV01098.1	NA
Hexe_geneID_BV898_05106	BL	NT	1682.64	4943.57	3313.1	-1.55504	0.209253	-7.43137	1.07476e-13	6.06862e-12	PAOX	33208|Metazoa	Flavin containing amine oxidoreductase	Amino_oxidase	NotTardiSpe	SMOX|spermine-oxidase-X2|NC_060944.1|XP_54179523.1	hpo-15|Amino_oxidase-domain-containing-protein|CELE_C24G6.6|NC_003283.11|NP_504456.1	CG7737|uncharacterized-proteinA|Dmel_CG7737|NT_033778.4|NP_610641.1	BV898_05106|Spermine-oxidase|MTYJ01000026.1|OQV21033.1	LOC129584586|spermine-oxidase-like-X1|NW_026570234.1|XP_55332783.1	RvY_03614|hypothetical-protein|BDGG01000002.1|GAU91343.1	ko00000,ko00001,ko01000
Hexe_geneID_BV898_04333	BL	NT	2088.9	1063.11	1576.01	0.974662	0.131225	7.42743	1.10725e-13	6.23121e-12	EIF3G	33208|Metazoa	RNA-binding component of the eukaryotic translation initiation factor 3 eIF-3 complex, which is involved in protein synthesis of a specialized repertoire of mRNAs and, together with other initiation factors, stimulates binding of mRNA and methionyl-tRNAi to the 40S ribosome. The eIF-3 complex specifically targets and initiates translation of a subset of mRNAs involved in cell proliferation. This …	RRM_1,eIF3g	NotTardiSpe	EIF3G|eukaryotic-translation-initiation-factor-3-subunit-G|NC_060943.1|NP_3746.2	eif-3.G|Eukaryotic-translation-initiation-factor-3-subunit-G|CELE_F22B5.2|NC_003280.10|NP_1263666.1	eIF3g1|eukaryotic-translation-initiation-factor-3-subunit-g1|Dmel_CG8636|NC_004354.4|NP_570011.1	BV898_04333|putative-Eukaryotic-translation-initiation-factor-3-subunit-G|MTYJ01000021.1|OQV21756.1	LOC129581423|eukaryotic-translation-initiation-factor-3-subunit-G-like|NW_026570225.1|XP_55328457.1	RvY_15000|hypothetical-protein|BDGG01000011.1|GAV04774.1	ko00000,ko00001,ko03012
Hexe_geneID_BV898_00604	BL	NT	92.8233	506.154	299.489	-2.44496	0.329471	-7.42084	1.16377e-13	6.52755e-12	NA	33208|Metazoa	Chitin binding Peritrophin-A domain	CBM_14	NotTardiSpe	NA	NA	CG14304|uncharacterized-proteinC|Dmel_CG14304|NT_033777.3|NP_1247183.1	BV898_00604|hypothetical-protein|MTYJ01000002.1|OQV25672.1	LOC129589796|U-scoloptoxin(01)-Er1a-like|NW_026570257.1|XP_55340643.1	RvY_07290|hypothetical-protein|BDGG01000003.1|GAU95716.1	-
Hexe_geneID_BV898_04749	BL	NT	3371	6189.33	4780.16	-0.876777	0.118302	-7.41136	1.25013e-13	6.98875e-12	UNC45A	33208|Metazoa	Myosin-binding striated muscle assembly central	TPR_1,TPR_16,TPR_8,UNC45-central	NotTardiSpe	UNC45A|protein-unc-45-homolog-A-X1|NC_060939.1|XP_54234401.1	unc-45|UNC45-central-domain-containing-protein|CELE_F30H5.1|NC_003281.10|NP_497205.1	unc-45|uncoordinated-45A|Dmel_CG2708|NT_033777.3|NP_524796.1	BV898_04749|Protein-unc-45-like-protein-B|MTYJ01000024.1|OQV21263.1	LOC129591886|protein-unc-45-homolog-B-like|NW_026570269.1|XP_55343715.1	RvY_15029|hypothetical-protein|BDGG01000011.1|GAV04806.1	ko00000,ko03110
Hexe_geneID_BV898_03599	BL	NT	10037.1	16143.9	13090.5	-0.685673	0.092572	-7.40692	1.29268e-13	7.20276e-12	NA	NA	NA	NA	TardiSpe	NA	NA	NA	BV898_03599|hypothetical-protein|MTYJ01000017.1|OQV22427.1	LOC129586208|glutamic-acid-rich-protein-like|NW_026570240.1|XP_55335253.1	RvY_00611-1|hypothetical-protein|BDGG01000001.1|GAU87814.1	NA
Hexe_geneID_BV898_02763	BL	NT	24642.1	6245.4	15443.7	1.98026	0.267396	7.40573	1.30432e-13	7.24368e-12	NA	NA	NA	NA	TardiSpe	NA	NA	NA	BV898_02763|hypothetical-protein|MTYJ01000012.1|OQV23315.1	LOC129590880|uncharacterized-protein-LOC129590880|NW_026570263.1|XP_55342286.1	RvY_02388|hypothetical-protein|BDGG01000001.1|GAU89890.1	NA
Hexe_geneID_BV898_03890	BL	NT	46.1808	341.004	193.592	-2.88278	0.389908	-7.39348	1.43032e-13	7.91741e-12	NA	NA	NA	NA	NotTardiSpe	WBP2NL|postacrosomal-sheath-WW-domain-binding-protein-X2|NC_060946.1|XP_54181182.1	NA	NA	BV898_03890|hypothetical-protein|MTYJ01000019.1|OQV22043.1	LOC129591743|uncharacterized-PE-PGRS-family-protein-PE_PGRS24-like-X1|NW_026570268.1|XP_55343499.1	RvY_01057-2|hypothetical-protein|BDGG01000001.1|GAU88343.1	NA
Hexe_geneID_BV898_06263	BL	NT	46.0879	210.354	128.221	-2.19616	0.297165	-7.39037	1.46417e-13	8.0783e-12	NA	33208|Metazoa	chitin binding. It is involved in the biological process described with chitin metabolic process	CBM_14	NotTardiSpe	NA	ttr-34|TransThyretin-Related-family-domain|CELE_F09A5.9|NC_003284.9|NP_1123125.1	CG14304|uncharacterized-proteinA|Dmel_CG14304|NT_033777.3|NP_650731.3	BV898_06263|hypothetical-protein|MTYJ01000036.1|OQV19724.1	LOC129596880|U-scoloptoxin(01)-Er1a-like|NW_026570223.1|XP_55350258.1	RvY_06655|hypothetical-protein|BDGG01000003.1|GAU94959.1	-
Hexe_geneID_BV898_11341	BL	NT	492.296	190.363	341.329	1.37176	0.185908	7.37867	1.59883e-13	8.79252e-12	NA	NA	NA	NA	TardiSpe	NA	NA	NA	BV898_11341|hypothetical-protein|MTYJ01000104.1|OQV14501.1	LOC129582324|uncharacterized-protein-LOC129582324-X1|NW_026570227.1|XP_55329807.1	RvY_07937|hypothetical-protein|BDGG01000003.1|GAU96502.1	NA
Hexe_geneID_BV898_03955	BL	NT	2737.6	6047.57	4392.58	-1.14354	0.15499	-7.37819	1.6046e-13	8.79561e-12	CYB5A	33208|Metazoa	Cytochrome b5	Cyt-b5	NotTardiSpe	CYB5A|cytochrome-b5-1|NC_060942.1|NP_683725.1	cytb-5.1|Cytochrome-b5-heme-binding-domain-containing-protein|CELE_C31E10.7|NC_003284.9|NP_510335.2	Cyt-b5|cytochrome-b5B|Dmel_CG2140|NT_033778.4|NP_610294.1	BV898_03955|putative-Cytochrome-b5|MTYJ01000019.1|OQV22110.1	LOC129584902|cytochrome-b5-like|NW_026570222.1|XP_55333299.1	RvY_13573|hypothetical-protein|BDGG01000009.1|GAV03093.1	-
Hexe_geneID_BV898_06917	BL	NT	25.5688	137.052	81.3103	-2.41914	0.328124	-7.37265	1.67273e-13	9.13936e-12	NA	NA	NA	NA	NotTardiSpe	NA	ctsa-2|Carboxypeptidase|CELE_K10C2.1|NC_003284.9|NP_509079.2	dpy|dumpyO|Dmel_CG33196|NT_033779.5|NP_1260030.1	BV898_06917|hypothetical-protein|MTYJ01000043.1|OQV19064.1	LOC129594246|uncharacterized-protein-LOC129594246|NW_026570287.1|XP_55346843.1	RvY_13315|hypothetical-protein|BDGG01000008.1|GAV02792.1	NA
Hexe_geneID_BV898_00302	BL	NT	796.711	1436.03	1116.37	-0.849539	0.115285	-7.36905	1.71847e-13	9.35901e-12	SLC25A34	33208|Metazoa	Solute carrier family 25 member	Mito_carr	NotTardiSpe	SLC25A35|solute-carrier-family-25-member-35-a|NC_060941.1|NP_1307799.1	misc-1|Mitochondrial-2-oxoglutarate-malate-carrier-protein|CELE_B0432.4|NC_003280.10|NP_493694.2	CG8323|uncharacterized-protein|Dmel_CG8323|NT_033778.4|NP_610933.1	BV898_00302|Solute-carrier-family-25-member-35|MTYJ01000001.1|OQV26182.1	LOC129590808|solute-carrier-family-25-member-35-like-X1|NW_026570262.1|XP_55342173.1	RvY_04600-2|hypothetical-protein|BDGG01000002.1|GAU92531.1	ko00000,ko02000
Hexe_geneID_BV898_15991	BL	NT	1362.2	645.071	1003.63	1.07876	0.146513	7.36293	1.79916e-13	9.76698e-12	DERL1	33208|Metazoa	Functional component of endoplasmic reticulum-associated degradation ERAD for misfolded lumenal proteins. May act by forming a channel that allows the retrotranslocation of misfolded proteins into the cytosol where they are ubiquitinated and degraded by the proteasome	DER1	NotTardiSpe	DERL1|derlin-1-a|NC_060932.1|NP_77271.1	cup-2|Derlin-1|CELE_F25D7.1|NC_003279.8|NP_492721.1	Der-1|Derlin-1A|Dmel_CG10908|NT_033779.5|NP_608632.1	BV898_15991|Derlin-1|MTYJ01000230.1|OWA51512.1	LOC129593066|derlin-1-like|NW_026570279.1|XP_55345227.1	RvY_07800|hypothetical-protein|BDGG01000003.1|GAU96340.1	ko00000,ko00001,ko00002
Hexe_geneID_BV898_11218	BL	NT	1130.54	327.274	728.909	1.78871	0.243213	7.35453	1.91598e-13	1.03678e-11	NA	NA	NA	NA	NotTardiSpe	METRN|meteorin-precursor|NC_060940.1|NP_76947.1	NA	NA	BV898_11218|hypothetical-protein|MTYJ01000102.1|OQV14599.1	LOC129582298|uncharacterized-protein-LOC129582298|NW_026570227.1|XP_55329768.1	RvY_16723|hypothetical-protein|BDGG01000014.1|GAV06795.1	NA
Hexe_geneID_BV898_11355	BL	NT	284.313	115.52	199.916	1.30069	0.177125	7.34336	2.08302e-13	1.12357e-11	NA	NA	NA	NA	NotTardiSpe	NA	NA	NA	BV898_11355|hypothetical-protein|MTYJ01000105.1|OQV14375.1	LOC129589164|uncharacterized-protein-LOC129589164|NW_026570253.1|XP_55339704.1	RvY_15865|hypothetical-protein|BDGG01000012.1|GAV05790.1	NA
Hexe_geneID_BV898_14963	BL	NT	119.039	21.312	70.1754	2.48234	0.338135	7.34125	2.11616e-13	1.13781e-11	NA	NA	NA	NA	TardiSpe	NA	NA	NA	BV898_14963|hypothetical-protein|MTYJ01000193.1|OWA50447.1	LOC129588306|uncharacterized-protein-LOC129588306|NW_026570249.1|XP_55338447.1	RvY_04168-2|hypothetical-protein|BDGG01000002.1|GAU92018.1	NA
Hexe_geneID_BV898_05770	BL	NT	359.664	134.754	247.209	1.4166	0.193009	7.33959	2.14254e-13	1.14833e-11	NA	33208|Metazoa	DNA primase is the polymerase that synthesizes small RNA primers for the Okazaki fragments made during discontinuous DNA replication	DNA_primase_lrg	NotTardiSpe	PRIM2|DNA-primase-large-subunit-X1|NC_060930.1|XP_54211783.1	pri-2|DNA-primase-large-subunit|CELE_W02D9.1|NC_003279.8|NP_1251922.1	Prim2|DNA-primase-subunit-2|Dmel_CG5553|NT_037436.4|NP_652001.2	BV898_05770|DNA-primase-large-subunit|MTYJ01000032.1|OQV20214.1	LOC129580816|DNA-primase-large-subunit-like|NW_026570225.1|XP_55327475.1	RvY_12979|hypothetical-protein|BDGG01000008.1|GAV02409.1	ko00000,ko00001,ko00002,ko01000,ko03032
Hexe_geneID_BV898_19410	BL	NT	40.7251	396.259	218.492	-3.28185	0.447764	-7.32942	2.31151e-13	1.23498e-11	NA	NA	NA	NA	TardiSpe	NA	NA	NA	BV898_19410|hypothetical-protein|MTYJ01000510.1|OWA55025.1	NA	NA	NA
Hexe_geneID_BV898_15032	BL	NT	173.761	54.2572	114.009	1.68013	0.229322	7.32651	2.36223e-13	1.25809e-11	ZSWIM7	33208|Metazoa	Zinc finger SWIM domain-containing protein 7	SWIM	NotTardiSpe	ZSWIM7|zinc-finger-SWIM-domain-containing-protein-7-X1|NC_060941.1|XP_54171051.1	NA	NA	BV898_15032|hypothetical-protein|MTYJ01000195.1|OWA50520.1	LOC129580857|zinc-finger-SWIM-domain-containing-protein-7-like|NW_026570225.1|XP_55327552.1	NA	-
Hexe_geneID_BV898_12811	BL	NT	218.893	44.1448	131.519	2.31098	0.315595	7.32261	2.432e-13	1.29118e-11	BCS1L	33208|Metazoa	BCS1_N	AAA,BCS1_N	NotTardiSpe	BCS1L|mitochondrial-chaperone-BCS1-X1|NC_060926.1|XP_54199265.1	bcs-1|BCS1-like-protein|CELE_F54C9.6|NC_003280.10|NP_1022191.1	Bcs1|Bcs1-chaperoneB|Dmel_CG4908|NT_033779.5|NP_723532.1	BV898_12811|putative-mitochondrial-chaperone-BCS1-B|MTYJ01000133.1|OQV12975.1	LOC129593535|mitochondrial-chaperone-BCS1-like|NW_026570282.1|XP_55345872.1	RvY_03227|hypothetical-protein|BDGG01000001.1|GAU90868.1	ko00000,ko03029
Hexe_geneID_BV898_08659	BL	NT	1410.25	574.978	992.615	1.29475	0.17694	7.31749	2.5266e-13	1.3372e-11	NA	NA	NA	NA	NotTardiSpe	FABP7|fatty-acid-binding-protein,-brain-1|NC_060930.1|NP_1437.1	lbp-6|Fatty-acid-binding-protein-homolog-6|CELE_W02D3.5|NC_003279.8|NP_491926.1	fabp|fatty-acid-binding-proteinA|Dmel_CG6783|NT_033777.3|NP_1027181.1	BV898_08659|hypothetical-protein|MTYJ01000063.1|OQV17261.1	LOC129602685|cellular-retinoic-acid-binding-protein-1-like|NW_026570224.1|XP_55357765.1	RvY_18222|FABP1|BDGG01000018.1|GAV08549.1	NA
Hexe_geneID_BV898_05367	BL	NT	162.976	514.78	338.878	-1.66317	0.227541	-7.30931	2.68516e-13	1.41667e-11	NA	NA	NA	NA	NotTardiSpe	NA	NA	NA	BV898_05367|hypothetical-protein|MTYJ01000029.1|OQV20545.1	NA	NA	NA
Hexe_geneID_BV898_05084	BL	NT	6468.9	10963.8	8716.37	-0.761163	0.104142	-7.30887	2.69395e-13	1.41688e-11	KCNMA1	33208|Metazoa	large conductance calcium-activated potassium channel activity	BK_channel_a,Ion_trans,Ion_trans_2	NotTardiSpe	KCNMA1|Calcium-activated-potassium-channel-subunit-alpha-1-n|NC_060934.1|NP_1397869.1	slo-1|BK-channel|CELE_Y51A2D.19|NC_003283.11|NP_1256806.1	slo|slowpokeV|Dmel_CG10693|NT_033777.3|NP_1262926.1	BV898_05084|Calcium-activated-potassium-channel-slowpoke|MTYJ01000026.1|OQV21010.1	LOC129584554|calcium-activated-potassium-channel-slowpoke-like|NW_026570234.1|XP_55332733.1	RvY_03574|hypothetical-protein|BDGG01000002.1|GAU91291.1	ko00000,ko00001,ko04040
Hexe_geneID_BV898_12324	BL	NT	797.87	1555.99	1176.93	-0.963845	0.131909	-7.30691	2.73356e-13	1.43325e-11	FABP5	33208|Metazoa	Lipocalin / cytosolic fatty-acid binding protein family	Lipocalin	NotTardiSpe	FABP7|fatty-acid-binding-protein,-brain-1|NC_060930.1|NP_1437.1	lbp-5|Fatty-acid-binding-protein-homolog-5|CELE_W02D3.7|NC_003279.8|NP_491928.1	fabp|fatty-acid-binding-proteinB|Dmel_CG6783|NT_033777.3|NP_1027180.1	BV898_12324|putative-Cellular-retinoic-acid-binding-protein-2|MTYJ01000123.1|OQV13472.1	LOC129585708|fatty-acid-binding-protein,-liver-like|NW_026570238.1|XP_55334477.1	RvY_00866-2|FABP2|BDGG01000001.1|GAU88111.1	ko00000,ko00001,ko04147
Hexe_geneID_BV898_09645	BL	NT	1759.58	3169.31	2464.45	-0.848885	0.116229	-7.30355	2.80267e-13	1.46494e-11	OXCT1	33208|Metazoa	Key enzyme for ketone body catabolism. Transfers the CoA moiety from succinate to acetoacetate. Formation of the enzyme-CoA intermediate proceeds via an unstable anhydride species formed between the carboxylate groups of the enzyme and substrate	CoA_trans	NotTardiSpe	OXCT1|succinyl-CoA:3-ketoacid-coenzyme-A-transferase-1,-mitochondrial-3-precursor|NC_060929.1|NP_427.1	C05C10.3|putative-succinyl-CoA:3-ketoacid-coenzyme-A-transferase,-mitochondrial|CELE_C05C10.3|NC_003280.10|NP_496144.1	SCOT|Succinyl-CoA:3-ketoacid-CoA-transferaseB|Dmel_CG1140|NT_037436.4|NP_728699.1	BV898_09645|Succinyl-CoA:3-ketoacid-coenzyme-A-transferase-1,-mitochondrial|MTYJ01000077.1|OQV16161.1	LOC129595611|succinyl-CoA:3-ketoacid-coenzyme-A-transferase-1,-mitochondrial-like|NW_026570300.1|XP_55348645.1	RvY_11963|hypothetical-protein|BDGG01000007.1|GAV01220.1	ko00000,ko00001,ko01000
Hexe_geneID_BV898_12337	BL	NT	1752.63	976.009	1364.32	0.844776	0.115714	7.30054	2.86616e-13	1.48927e-11	RANGAP1	33208|Metazoa	RanGAP1 C-terminal domain	LRR_6,RanGAP1_C	NotTardiSpe	RANGAP1|ran-GTPase-activating-protein-1-X5|NC_060946.1|XP_54181792.1	ran-2|Ran-GTPase-activating-protein-2|CELE_C29E4.3|NC_003281.10|NP_741233.2	RanGAP|Ran-GTPase-activating-proteinC|Dmel_CG9999|NT_033779.5|NP_1260579.1	BV898_12337|putative-Ran-GTPase-activating-protein-1|MTYJ01000124.1|OQV13387.1	LOC129594608|ran-GTPase-activating-protein-like|NW_026570290.1|XP_55347330.1	RvY_07344|hypothetical-protein|BDGG01000003.1|GAU95787.1	ko00000,ko00001,ko00002,ko03019
Hexe_geneID_BV898_13851	BL	NT	32.573	138.027	85.2998	-2.08699	0.28587	-7.30051	2.86687e-13	1.48927e-11	TRHR	33208|Metazoa	Belongs to the G-protein coupled receptor 1 family	7tm_1	NotTardiSpe	TRHR|thyrotropin-releasing-hormone-receptor|NC_060932.1|NP_3292.1	trhr-1|Thyroliberin-receptor|CELE_C30F12.6|NC_003279.8|NP_491990.1	PK1-R|pyrokinin-1-receptorE|Dmel_CG9918|NT_033777.3|NP_1247089.1	BV898_13851|putative-Thyrotropin-releasing-hormone-receptor|MTYJ01000159.1|OQV11884.1	LOC129592967|thyrotropin-releasing-hormone-receptor-like-X2|NW_026570223.1|XP_55345148.1	RvY_09846-1|hypothetical-protein|BDGG01000005.1|GAU98737.1	ko00000,ko00001,ko04030
Hexe_geneID_BV898_12178	BL	NT	9.20735	65.4698	37.3386	-2.83668	0.388595	-7.29985	2.88087e-13	1.49196e-11	NA	NA	NA	NA	NotTardiSpe	LRP1B|low-density-lipoprotein-receptor-related-protein-1B-precursor|NC_060926.1|NP_61027.2	nid-1|NIDogen-(basement-membrane-protein)|CELE_F54F3.1|NC_003283.11|NP_1256465.1	arr|arrow|Dmel_CG5912|NT_033778.4|NP_524737.2	BV898_12178|putative-Low-density-lipoprotein-receptor-related-protein-1B|MTYJ01000121.1|OQV13541.1	LOC129584551|nidogen-like|NW_026570222.1|XP_55332728.1	RvY_07242|hypothetical-protein|BDGG01000003.1|GAU95659.1	NA
Hexe_geneID_BV898_03322	BL	NT	111.887	414.193	263.04	-1.89068	0.260536	-7.2569	3.96073e-13	2.04493e-11	NA	554915|Amoebozoa	cysteine-type endopeptidase inhibitor activity	Cystatin	NotTardiSpe	CSTB|cystatin-B|NC_060945.1|NP_91.1	NA	NA	BV898_03322|hypothetical-protein|MTYJ01000015.1|OQV22891.1	LOC129581756|cystatin-B-like|NW_026570226.1|XP_55328952.1	RvY_11236|hypothetical-protein|BDGG01000006.1|GAV00378.1	ko00000,ko04147
Hexe_geneID_BV898_15454	BL	NT	2682.8	424.531	1553.67	2.65991	0.366909	7.2495	4.18312e-13	2.15316e-11	NA	35493|Streptophyta	Endochitinase	Chitin_bind_1,Glyco_hydro_19	NotTardiSpe	NA	NA	NA	BV898_15454|putative-Endochitinase-EP3|MTYJ01000209.1|OWA50953.1	LOC129597315|uncharacterized-protein-LOC129597315|NW_026570323.1|XP_55350773.1	RvY_04444|hypothetical-protein|BDGG01000002.1|GAU92351.1	ko00000,ko00001,ko01000
Hexe_geneID_BV898_11685	BL	NT	1954.45	5601.16	3777.8	-1.5193	0.209673	-7.24605	4.29097e-13	2.20196e-11	NA	NA	NA	NA	NotTardiSpe	SERPINB10|serpin-B10-X1|NC_060942.1|XP_54174663.1	srp-3|SERPIN-domain-containing-protein|CELE_Y32G9A.4|NC_003283.11|NP_503528.2	Spn42Da|serpin-42DaD|Dmel_CG9453|NT_033778.4|NP_995761.1	BV898_11685|putative-Heterochromatin-associated-protein-MENT|MTYJ01000110.1|OQV14110.1	LOC129589397|leukocyte-elastase-inhibitor-like|NW_026570254.1|XP_55340130.1	RvY_09755|hypothetical-protein|BDGG01000004.1|GAU98636.1	NA
Hexe_geneID_BV898_05876	BL	NT	258.2	564.863	411.532	-1.12802	0.155853	-7.23769	4.56387e-13	2.3349e-11	ECHDC3	33208|Metazoa	enoyl-CoA hydratase domain-containing protein 3	ECH_1	NotTardiSpe	ECHDC3|enoyl-CoA-hydratase-domain-containing-protein-3,-mitochondrial-precursor|NC_060934.1|NP_78969.3	ech-2|Enoyl-CoA-Hydratase|CELE_F38H4.8|NC_003282.8|NP_1255592.1	CG6984|uncharacterized-protein|Dmel_CG6984|NT_033778.4|NP_611187.1	BV898_05876|Enoyl-CoA-hydratase-domain-containing-protein-3,-mitochondrial|MTYJ01000033.1|OQV20083.1	LOC129589130|enoyl-CoA-hydratase-domain-containing-protein-3,-mitochondrial-like|NW_026570253.1|XP_55339654.1	RvY_14621|hypothetical-protein|BDGG01000010.1|GAV04322.1	-
Hexe_geneID_BV898_06980	BL	NT	3061.23	6069.87	4565.55	-0.987536	0.13646	-7.23681	4.59349e-13	2.34296e-11	BRAF	33208|Metazoa	Raf-like Ras-binding domain	C1_1,Pkinase_Tyr,RBD	NotTardiSpe	ARAF|serine/threonine-protein-kinase-A-Raf-1|NC_060947.1|NP_1645.1	lin-45|Raf-homolog-serine-threonine-protein-kinase|CELE_Y73B6A.5|NC_003282.8|NP_1293843.1	Raf|Raf-oncogeneA|Dmel_CG2845|NC_004354.4|NP_525047.1	BV898_06980|Serine/threonine-protein-kinase-B-raf|MTYJ01000044.1|OQV18919.1	LOC129590857|serine-threonine-protein-kinase-A-Raf-like|NW_026570262.1|XP_55342260.1	RvY_05673|hypothetical-protein|BDGG01000002.1|GAU93787.1	ko00000,ko00001,ko00002,ko01000,ko01001,ko01009,ko04516
Hexe_geneID_BV898_14277	BL	NT	391.674	155.259	273.466	1.33531	0.184664	7.23099	4.79491e-13	2.43833e-11	FIS1	33208|Metazoa	Fis1 C-terminal tetratricopeptide repeat	Fis1_TPR_C,Fis1_TPR_N	NotTardiSpe	FIS1|mitochondrial-fission-1-protein|NC_060931.1|NP_57152.2	fis-2|Mitochondrial-fission-1-protein|CELE_F13B9.8|NC_003284.9|NP_1024560.1	Fis1|Fission,-mitochondrial-1E|Dmel_CG17510|NT_033778.4|NP_1137608.1	BV898_14277|putative-Mitochondrial-fission-1-protein|MTYJ01000172.1|OQV11400.1	LOC129601186|mitochondrial-fission-1-protein-like|NW_026570438.1|XP_55355902.1	RvY_08098|hypothetical-protein|BDGG01000003.1|GAU96690.1	ko00000,ko00001,ko03029
Hexe_geneID_BV898_15819	BL	NT	655.394	129.159	392.277	2.34404	0.324567	7.22206	5.12071e-13	2.59619e-11	NA	NA	NA	NA	NotTardiSpe	PLAAT1|phospholipase-A-and-acyltransferase-1-X5|NC_060927.1|XP_54203332.1	NA	NA	BV898_15819|hypothetical-protein|MTYJ01000222.1|OWA51332.1	LOC129585821|uncharacterized-protein-LOC129585821|NW_026570238.1|XP_55334679.1	RvY_01250-1|hypothetical-protein|BDGG01000001.1|GAU88569.1	NA
Hexe_geneID_BV898_11785	BL	NT	199.646	542.769	371.208	-1.44385	0.200242	-7.21049	5.57512e-13	2.81811e-11	CYP3A4	33208|Metazoa	cytochrome P450	p450	NotTardiSpe	CYP3A4|cytochrome-P450-3A4-1|NC_060931.1|NP_59488.2	cyp-13A2|Putative-cytochrome-P450-CYP13A2|CELE_T10B9.7|NC_003280.10|NP_496109.1	Cyp9f2|cytochrome-P450-9f2|Dmel_CG11466|NT_033777.3|NP_650189.1	BV898_11785|Cytochrome-P450-3A24|MTYJ01000112.1|OQV14014.1	LOC129597884|cytochrome-P450-3A24-like|NW_026570331.1|XP_55351556.1	RvY_04873|hypothetical-protein|BDGG01000002.1|GAU92845.1	ko00000,ko00001,ko00199,ko01000
Hexe_geneID_BV898_15196	BL	NT	172.718	1085.54	629.13	-2.65307	0.368062	-7.20821	5.66939e-13	2.8572e-11	NA	33208|Metazoa	Animal haem peroxidase	An_peroxidase	NotTardiSpe	PXDNL|probable-oxidoreductase-PXDNL-X5|NC_060932.1|XP_54215735.1	C46A5.4|Uncharacterized-protein|CELE_C46A5.4|NC_003282.8|NP_501272.2	cysu|curly-Su|Dmel_CG5873|NT_033777.3|NP_650627.1	BV898_15196|Peroxidasin-like-protein|MTYJ01000199.1|OWA50686.1	LOC129587749|peroxidase-like|NW_026570246.1|XP_55337618.1	RvY_04828|hypothetical-protein|BDGG01000002.1|GAU92790.1	-
Hexe_geneID_BV898_14361	BL	NT	117.679	22.0911	69.8852	2.4144	0.335117	7.20466	5.81888e-13	2.92381e-11	NA	NA	NA	NA	NotTardiSpe	NPR1|atrial-natriuretic-peptide-receptor-1-X2|NC_060925.1|XP_54192772.1	gcy-28|Receptor-type-guanylate-cyclase-gcy-28|CELE_T01A4.1|NC_003279.8|NP_1249628.1	CG3216|uncharacterized-proteinC|Dmel_CG3216|NT_033778.4|NP_726013.2	BV898_14361|hypothetical-protein|MTYJ01000174.1|OWA49826.1	LOC129580783|atrial-natriuretic-peptide-receptor-1-like|NW_026570224.1|XP_55327424.1	RvY_05634-1|hypothetical-protein|BDGG01000002.1|GAU93742.1	NA
Hexe_geneID_BV898_15084	BL	NT	518.757	1241.16	879.961	-1.25792	0.17461	-7.2042	5.83839e-13	2.92491e-11	SLC15A1	33208|Metazoa	transporter activity. It is involved in the biological process described with	PTR2	NotTardiSpe	SLC15A1|solute-carrier-family-15-member-1|NC_060937.1|NP_5064.1	pept-1|Peptide-transporter-family-1|CELE_K04E7.2|NC_003284.9|NP_509087.1	CG2930|uncharacterized-proteinB|Dmel_CG2930|NC_004354.4|NP_788857.1	BV898_15084|Solute-carrier-family-15-member-2|MTYJ01000196.1|OWA50573.1	LOC129597986|solute-carrier-family-15-member-1-like-X1|NW_026570332.1|XP_55351683.1	RvY_13217|hypothetical-protein|BDGG01000008.1|GAV02681.1	ko00000,ko00001,ko02000
Hexe_geneID_BV898_14210	BL	NT	627.812	5664.01	3145.91	-3.17412	0.441226	-7.19386	6.29835e-13	3.14601e-11	NA	NA	NA	NA	NotTardiSpe	NA	NA	NA	BV898_14210|hypothetical-protein|MTYJ01000170.1|OQV11481.1	LOC129589816|uncharacterized-protein-LOC129589816|NW_026570257.1|XP_55340671.1	RvY_16005|hypothetical-protein|BDGG01000012.1|GAV05956.1	NA
Hexe_geneID_BV898_00578	BL	NT	4353.09	9335.97	6844.53	-1.10075	0.153023	-7.19333	6.32281e-13	3.14891e-11	CDO1	33208|Metazoa	cysteine dioxygenase activity	CDO_I	NotTardiSpe	LRRC58|leucine-rich-repeat-containing-protein-58|NC_060927.1|NP_1093148.1	Y42G9A.3|Uncharacterized-protein|CELE_Y42G9A.3|NC_003281.10|NP_1022864.1	CG32687|uncharacterized-proteinA|Dmel_CG32687|NC_004354.4|NP_727428.1	BV898_00578|Leucine-rich-repeat-containing-protein-58|MTYJ01000002.1|OQV25643.1	LOC129585410|leucine-rich-repeat-containing-protein-58-like|NW_026570236.1|XP_55334048.1	RvY_04023|hypothetical-protein|BDGG01000002.1|GAU91844.1	ko00000,ko00001,ko01000
Hexe_geneID_BV898_14064	BL	NT	552.813	0.391816	276.602	10.5023	1.46071	7.18989	6.48458e-13	3.21997e-11	WDR16	33208|Metazoa	Cilia and flagella associated protein 52	WD40	NotTardiSpe	CFAP52|cilia--and-flagella-associated-protein-52-b|NC_060941.1|NP_659491.4	wdr-5.3|WD-repeat-containing-protein-wdr-5.3|CELE_ZC302.2|NC_003283.11|NP_1024299.1	CG10064|uncharacterized-protein|Dmel_CG10064|NT_037436.4|NP_648065.1	BV898_14064|Cilia--and-flagella-associated-protein-52|MTYJ01000165.1|OQV11642.1	LOC129586910|cilia--and-flagella-associated-protein-52-like|NW_026570242.1|XP_55336385.1	RvY_01758-1|hypothetical-protein|BDGG01000001.1|GAU89177.1	-
Hexe_geneID_BV898_10485	BL	NT	247.729	33.6428	140.686	2.88219	0.400924	7.18888	6.53273e-13	3.23437e-11	NA	NA	NA	NA	TardiSpe	NA	NA	NA	BV898_10485|hypothetical-protein|MTYJ01000090.1|OQV15379.1	NA	NA	NA
Hexe_geneID_BV898_12594	BL	NT	423.081	160.207	291.644	1.40219	0.195157	7.18491	6.725e-13	3.31412e-11	DROSHA	33208|Metazoa	Ribonuclease III family	Ribonucleas_3_3,Ribonuclease_3,dsrm	NotTardiSpe	DROSHA|ribonuclease-3-1|NC_060929.1|NP_37367.3	drsh-1|Ribonuclease-3|CELE_F26E4.10|NC_003279.8|NP_1122460.2	drosha|drosha|Dmel_CG8730|NT_033778.4|NP_477436.1	BV898_12594|Ribonuclease-3|MTYJ01000129.1|OQV13164.1	LOC129581541|ribonuclease-3-like-X1|NW_026570226.1|XP_55328649.1	RvY_10050-1|hypothetical-protein|BDGG01000005.1|GAU98985.1	ko00000,ko00001,ko01000,ko03009,ko03019,ko03036
Hexe_geneID_BV898_16149	BL	NT	87.7533	371.825	229.789	-2.08442	0.290117	-7.18475	6.73306e-13	3.31412e-11	NA	NA	NA	NA	NotTardiSpe	NA	NA	NA	BV898_16149|hypothetical-protein|MTYJ01000235.1|OWA51675.1	LOC129600437|saxiphilin-like|NW_026570397.1|XP_55354918.1	RvY_01001|hypothetical-protein|BDGG01000001.1|GAU88263.1	NA
Hexe_geneID_BV898_02636	BL	NT	6606.66	2718.92	4662.79	1.28092	0.178627	7.17092	7.44939e-13	3.65605e-11	EIF5B	33208|Metazoa	Translation-initiation factor 2	GTP_EFTU,GTP_EFTU_D2,IF-2	NotTardiSpe	EIF5B|eukaryotic-translation-initiation-factor-5B|NC_060926.1|NP_56988.3	iffb-1|Eukaryotic-translation-initiation-factor-5B|CELE_Y54F10BM.2|NC_003281.10|NP_497536.2	eIF5B|eukaryotic-translation-initiation-factor-5BB|Dmel_CG10840|NT_037436.4|NP_651974.1	BV898_02636|Eukaryotic-translation-initiation-factor-5B|MTYJ01000011.1|OQV23519.1	LOC129598290|elongation-factor-like-GTPase-1|NW_026570339.1|XP_55352090.1	RvY_08352|hypothetical-protein|BDGG01000003.1|GAU96989.1	ko00000,ko00001,ko03012,ko04121
Hexe_geneID_BV898_01687	BL	NT	594.148	4451.11	2522.63	-2.90585	0.405352	-7.1687	7.57109e-13	3.70501e-11	NA	NA	NA	NA	TardiSpe	NA	NA	NA	BV898_01687|hypothetical-protein|MTYJ01000006.1|OQV24628.1	LOC129598261|uncharacterized-protein-LOC129598261-X2|NW_026570221.1|XP_55352173.1	RvY_16129|hypothetical-protein|BDGG01000013.1|GAV06097.1	NA
Hexe_geneID_BV898_07058	BL	NT	1110.93	2224.66	1667.79	-1.00207	0.14	-7.15763	8.20818e-13	4.00516e-11	DHRS11	33208|Metazoa	Belongs to the short-chain dehydrogenases reductases SDR family	adh_short	NotTardiSpe	DHRS11|dehydrogenase/reductase-SDR-family-member-11-precursor|NC_060941.1|NP_77284.2	dhs-13|DeHydrogenases,-Short-chain|CELE_F36H9.3|NC_003283.11|NP_503501.1	CG3301|uncharacterized-proteinB|Dmel_CG3301|NT_033777.3|NP_732612.1	BV898_07058|putative-Dehydrogenase/reductase-SDR-family-member-11|MTYJ01000045.1|OQV18801.1	LOC129595605|dehydrogenase-reductase-SDR-family-member-11-like|NW_026570223.1|XP_55348641.1	RvY_16467|hypothetical-protein|BDGG01000013.1|GAV06490.1	ko00000,ko00001,ko01000
Hexe_geneID_BV898_02330	BL	NT	165.906	455.204	310.555	-1.4581	0.203875	-7.1519	8.55835e-13	4.164e-11	NA	33208|Metazoa	binding. It is involved in the biological process described with steroid hormone mediated signaling pathway	Hormone_recep,zf-C4	NotTardiSpe	NR1D2|nuclear-receptor-subfamily-1-group-D-member-2-2|NC_060927.1|NP_1138897.1	nhr-23|Nuclear-hormone-receptor-family-member-nhr-23|CELE_C01H6.5|NC_003279.8|NP_1032969.1	Eip75B|Ecdysone-induced-protein-75BB|Dmel_CG8127|NT_037436.4|NP_730321.1	BV898_02330|putative-Ecdysone-induced-protein-75B-B|MTYJ01000009.1|OQV23984.1	LOC129599511|orphan-steroid-hormone-receptor-2-like|NW_026570367.1|XP_55353753.1	RvY_05664|hypothetical-protein|BDGG01000002.1|GAU93778.1	ko00000,ko03000,ko03310
Hexe_geneID_BV898_10078	BL	NT	116.172	365.081	240.627	-1.64765	0.230398	-7.15133	8.59437e-13	4.1695e-11	NA	976|Bacteroidetes	Putative cyclase	Cyclase	NotTardiSpe	NA	NA	NA	BV898_10078|hypothetical-protein|MTYJ01000082.1|OQV15827.1	LOC129593367|isatin-hydrolase-like|NW_026570281.1|XP_55345620.1	RvY_15497|hypothetical-protein|BDGG01000012.1|GAV05349.1	-
Hexe_geneID_BV898_05309	BL	NT	1064.54	3008.27	2036.41	-1.49826	0.209625	-7.14732	8.84859e-13	4.28054e-11	ATP2B3	33208|Metazoa	This magnesium-dependent enzyme catalyzes the hydrolysis of ATP coupled with the transport of calcium	ATP_Ca_trans_C,Cation_ATPase,Cation_ATPase_C,Cation_ATPase_N,E1-E2_ATPase,Hydrolase,Hydrolase_3	NotTardiSpe	ATP2B3|plasma-membrane-calcium-transporting-ATPase-3-X2|NC_060947.1|XP_54183107.1	mca-3|Calcium-transporting-ATPase|CELE_Y67D8C.10|NC_003282.8|NP_1380077.1	PMCA|plasma-membrane-calcium-ATPaseR|Dmel_CG42314|NC_004353.4|NP_1188517.1	BV898_05309|Plasma-membrane-calcium-transporting-ATPase-3|MTYJ01000028.1|OQV20727.1	LOC129584447|plasma-membrane-calcium-transporting-ATPase-2-like|NW_026570233.1|XP_55332584.1	RvY_06392|hypothetical-protein|BDGG01000002.1|GAU94661.1	ko00000,ko00001,ko01000
Hexe_geneID_BV898_06915	BL	NT	33.3549	232.254	132.804	-2.79825	0.391792	-7.1422	9.18486e-13	4.43051e-11	NA	NA	NA	NA	TardiSpe	NA	NA	NA	BV898_06915|hypothetical-protein|MTYJ01000043.1|OQV19062.1	NA	NA	NA
Hexe_geneID_BV898_13508	BL	NT	1252.38	2659.9	1956.14	-1.08688	0.152283	-7.13723	9.52274e-13	4.58041e-11	NA	NA	NA	NA	NotTardiSpe	RASSF8|ras-association-domain-containing-protein-8-b|NC_060936.1|NP_9142.2	K05B2.2|Uncharacterized-protein|CELE_K05B2.2|NC_003284.9|NP_1033555.1	RASSF8|Ras-association-domain-family-member-8|Dmel_CG5053|NT_033777.3|NP_651411.1	BV898_13508|hypothetical-protein|MTYJ01000150.1|OQV12246.1	LOC129586204|uncharacterized-protein-LOC129586204|NW_026570240.1|XP_55335249.1	RvY_09090|hypothetical-protein|BDGG01000004.1|GAU97864.1	NA
Hexe_geneID_BV898_13698	BL	NT	62.9784	263.64	163.309	-2.06657	0.289934	-7.12771	1.02055e-12	4.89485e-11	NA	NA	NA	NA	NotTardiSpe	B3GALT5|beta-1,3-galactosyltransferase-5-a|NC_060945.1|NP_149361.1	B0024.15|Hexosyltransferase|CELE_B0024.15|NC_003283.11|NP_741615.2	CG8673|uncharacterized-protein|Dmel_CG8673|NT_033779.5|NP_609182.1	BV898_13698|putative-Beta-1,3-galactosyltransferase-5|MTYJ01000155.1|OQV12048.1	LOC129588313|N-acetyllactosaminide-beta-1,3-N-acetylglucosaminyltransferase-4-like|NW_026570249.1|XP_55338451.1	RvY_17007|hypothetical-protein|BDGG01000014.1|GAV07131.1	NA
Hexe_geneID_BV898_15395	BL	NT	279.801	597.515	438.658	-1.09477	0.153609	-7.12699	1.02589e-12	4.90653e-11	NA	NA	NA	NA	NotTardiSpe	NA	NA	NA	BV898_15395|hypothetical-protein|MTYJ01000207.1|OWA50892.1	NA	RvY_14823|hypothetical-protein|BDGG01000011.1|GAV04556.1	NA
Hexe_geneID_BV898_06572	BL	NT	36.9163	146.084	91.5	-1.98438	0.278711	-7.11986	1.08033e-12	5.15233e-11	prdm1	33208|Metazoa	PR domain zinc finger protein	SET,zf-C2H2	NotTardiSpe	PRDM1|PR-domain-zinc-finger-protein-1-X5|NC_060930.1|XP_54212185.1	blmp-1|B-lymphocyte-induced-maturation-protein-1-homolog|CELE_F25D7.3|NC_003279.8|NP_1251371.1	Blimp-1|Blimp-1A|Dmel_CG5249|NT_037436.4|NP_647982.1	BV898_06572|PR-domain-zinc-finger-protein-1|MTYJ01000040.1|OQV19337.1	LOC129583103|PR-domain-zinc-finger-protein-1-like|NW_026570222.1|XP_55330803.1	RvY_07823|hypothetical-protein|BDGG01000003.1|GAU96367.1	-
Hexe_geneID_BV898_07716	BL	NT	464.733	178.924	321.828	1.37798	0.193602	7.11757	1.09847e-12	5.22406e-11	NA	NA	NA	NA	NotTardiSpe	SNAPC1|snRNA-activating-protein-complex-subunit-1|NC_060938.1|NP_3073.1	snpc-1.1|SNAPc-(Small-Nuclear-RNA-Activating-Complex)-homolog|CELE_C06A8.2|NC_003280.10|NP_495636.2	NA	BV898_07716|hypothetical-protein|MTYJ01000052.1|OQV18129.1	LOC129587544|snRNA-activating-protein-complex-subunit-1-like|NW_026570222.1|XP_55337341.1	RvY_07634|hypothetical-protein|BDGG01000003.1|GAU96146.1	NA
Hexe_geneID_BV898_06952	BL	NT	4618.36	7645.54	6131.95	-0.727198	0.102226	-7.11363	1.13031e-12	5.36042e-11	CCDC6	33208|Metazoa	Uncharacterized conserved protein H4 DUF2046	DUF2046	NotTardiSpe	CCDC6|coiled-coil-domain-containing-protein-6|NC_060934.1|NP_5427.2	T09B9.4|Uncharacterized-protein|CELE_T09B9.4|NC_003284.9|NP_509640.1	CG6664|uncharacterized-proteinC|Dmel_CG6664|NT_037436.4|NP_730233.1	BV898_06952|Coiled-coil-domain-containing-protein-6|MTYJ01000043.1|OQV19097.1	LOC129594383|coiled-coil-domain-containing-protein-6-like|NW_026570287.1|XP_55347035.1	RvY_16588|hypothetical-protein|BDGG01000013.1|GAV06632.1	ko00000,ko00001
Hexe_geneID_BV898_03849	BL	NT	787.937	408.536	598.237	0.94735	0.133279	7.10802	1.17723e-12	5.56726e-11	SNRPG	33208|Metazoa	Small nuclear ribonucleoprotein	LSM	NotTardiSpe	SNRPG|small-nuclear-ribonucleoprotein-G-a|NC_060926.1|NP_3087.1	snr-7|putative-small-nuclear-ribonucleoprotein-G|CELE_Y71F9B.4|NC_003279.8|NP_491032.1	SNRPG|small-nuclear-ribonucleoprotein-GA|Dmel_CG9742|NC_004354.4|NP_573139.1	BV898_03849|putative-Small-nuclear-ribonucleoprotein-G|MTYJ01000018.1|OQV22352.1	LOC129589026|small-nuclear-ribonucleoprotein-G-like-X2|NW_026570222.1|XP_55339477.1	RvY_15345|hypothetical-protein|BDGG01000012.1|GAV05175.1	ko00000,ko00001,ko00002,ko03032,ko03041
Hexe_geneID_BV898_00332	BL	NT	1928.33	3774.99	2851.66	-0.969073	0.136454	-7.10183	1.23113e-12	5.80589e-11	GCK	33208|Metazoa	It is involved in the biological process described with	Hexokinase_1,Hexokinase_2	NotTardiSpe	HK2|hexokinase-2-2|NC_060926.1|NP_1358454.1	hxk-1|Phosphotransferase|CELE_F14B4.2|NC_003279.8|NP_1370182.1	Hex-A|hexokinase-AB|Dmel_CG3001|NC_004354.4|NP_727350.1	BV898_00332|putative-hexokinase-HKDC1|MTYJ01000001.1|OQV26213.1	LOC129587747|hexokinase-2-like-X2|NW_026570246.1|XP_55337617.1	RvY_04713|hypothetical-protein|BDGG01000002.1|GAU92664.1	ko00000,ko00001,ko00002,ko01000,ko04131
Hexe_geneID_BV898_15390	BL	NT	13.4428	71.3027	42.3728	-2.42611	0.341805	-7.09793	1.26642e-12	5.95568e-11	NA	NA	NA	NA	NotTardiSpe	PPARGC1A|peroxisome-proliferator-activated-receptor-gamma-coactivator-1-alpha-X2|NC_060928.1|XP_54204780.1	Y79H2A.3|Uncharacterized-protein|CELE_Y79H2A.3|NC_003281.10|NP_1255157.1	px|plexusD|Dmel_CG4444|NT_033778.4|NP_1261135.1	BV898_15390|hypothetical-protein|MTYJ01000207.1|OWA50887.1	NA	RvY_14089-2|hypothetical-protein|BDGG01000010.1|GAV03700.1	NA
Hexe_geneID_BV898_12547	BL	NT	2746.36	1082.65	1914.5	1.34321	0.189378	7.09274	1.31486e-12	6.16631e-11	bli-3	33208|Metazoa	It is involved in the biological process described with	An_peroxidase,EF-hand_1,EF-hand_5,EF-hand_7,FAD_binding_8,Ferric_reduct,NAD_binding_6	NotTardiSpe	DUOX1|dual-oxidase-1-X1|NC_060939.1|XP_54234193.1	bli-3|Dual-oxidase-1|CELE_F56C11.1|NC_003279.8|NP_490686.3	Duox|dual-oxidaseB|Dmel_CG3131|NT_033779.5|NP_608715.2	BV898_12547|Dual-oxidase|MTYJ01000128.1|OQV13223.1	LOC129586240|dual-oxidase-like-X1|NW_026570240.1|XP_55335313.1	RvY_17080-1|hypothetical-protein|BDGG01000014.1|GAV07210.1	ko00000,ko00001,ko01000,ko04131
Hexe_geneID_BV898_01429	BL	NT	1200.05	4569.95	2885	-1.92945	0.272738	-7.07436	1.50144e-12	7.02182e-11	SLC39A6	33208|Metazoa	positive regulation of protein tyrosine phosphatase activity	Zip	NotTardiSpe	SLC39A12|zinc-transporter-ZIP12-4|NC_060934.1|NP_1269663.1	zipt-15|Zrt-(ZRT),-Irt--(IRT-)-like-Protein-Transporter|CELE_Y55F3BL.2|NC_003282.8|NP_1294572.1	Zip71B|Zinc/iron-regulated-transporter-related-protein-71BC|Dmel_CG10006|NT_037436.4|NP_1303364.1	BV898_01429|Zinc-transporter-ZIP12|MTYJ01000005.1|OQV24841.1	LOC129588487|metal-cation-symporter-ZIP14-like|NW_026570250.1|XP_55338672.1	RvY_01017|hypothetical-protein|BDGG01000001.1|GAU88285.1	ko00000,ko02000
Hexe_geneID_BV898_07166	BL	NT	1395.5	2817.64	2106.57	-1.01419	0.143471	-7.06896	1.56104e-12	7.28038e-11	NA	33208|Metazoa	Catalytic activity	PP2C_2	NotTardiSpe	NA	F33G12.6|PPM-type-phosphatase-domain-containing-protein|CELE_F33G12.6|NC_003280.10|NP_1367572.1	CG9801|uncharacterized-proteinC|Dmel_CG9801|NT_033777.3|NP_996184.1	BV898_07166|PP2C-like-domain-containing-protein|MTYJ01000046.1|OQV18727.1	LOC129593660|uncharacterized-protein-LOC129593660|NW_026570283.1|XP_55346065.1	RvY_18993|hypothetical-protein|BDGG01000022.1|GAV09449.1	-
Hexe_geneID_BV898_05907	BL	NT	623.418	277.608	450.513	1.16756	0.165276	7.0643	1.61432e-12	7.50814e-11	SMOC1	33208|Metazoa	Thyroglobulin type I repeats.	Kazal_2,SPARC_Ca_bdg,Thyroglob_assoc,Thyroglobulin_1	NotTardiSpe	SMOC2|SPARC-related-modular-calcium-binding-protein-2-X2|NC_060930.1|XP_54212191.1	smoc-1|Sparc-(SPARC)-related-MOdular-Calcium-binding-protein-homolog|CELE_T04F3.2|NC_003283.11|NP_505964.1	magu|maguD|Dmel_CG2264|NT_033778.4|NP_724873.1	BV898_05907|putative-SPARC-related-modular-calcium-binding-protein-2|MTYJ01000033.1|OQV20114.1	LOC129586303|SPARC-related-modular-calcium-binding-protein-1-like-X2|NW_026570240.1|XP_55335419.1	RvY_09138|hypothetical-protein|BDGG01000004.1|GAU97918.1	ko00000,ko01009
Hexe_geneID_BV898_17932	BL	NT	916.981	2783.91	1850.45	-1.60229	0.226863	-7.0628	1.63186e-12	7.56887e-11	CSD1	35493|Streptophyta	Destroys radicals which are normally produced within the cells and which are toxic to biological systems	Sod_Cu	NotTardiSpe	CCS|copper-chaperone-for-superoxide-dismutase|NC_060935.1|NP_5116.1	sod-4|Superoxide-dismutase [Cu-Zn]|CELE_F55H2.1|NC_003281.10|NP_1255002.1	Sod1|superoxide-dismutase-1|Dmel_CG11793|NT_037436.4|NP_476735.1	BV898_17932|putative-Superoxide-dismutase-(Cu-Zn)|MTYJ01000326.1|OWA53505.1	LOC129585856|uncharacterized-protein-LOC129585856|NW_026570238.1|XP_55334714.1	RvY_03757-1|SOD_CuZN6|BDGG01000002.1|GAU91519.1	ko00000,ko00001,ko01000
Hexe_geneID_BV898_10407	BL	NT	1817.75	1010.3	1414.02	0.847656	0.120077	7.0593	1.67348e-12	7.74066e-11	NA	NA	NA	NA	NotTardiSpe	SLCO5A1|solute-carrier-organic-anion-transporter-family-member-5A1-1|NC_060932.1|NP_112220.2	F21G4.1|Solute-carrier-organic-anion-transporter-family-member|CELE_F21G4.1|NC_003284.9|NP_509659.3	Oatp74D|organic-anion-transporting-polypeptide-74DA|Dmel_CG7571|NT_037436.4|NP_648989.1	BV898_10407|Solute-carrier-organic-anion-transporter-family-member-4C1|MTYJ01000089.1|OQV15397.1	LOC129588334|solute-carrier-organic-anion-transporter-family-member-74D-like|NW_026570222.1|XP_55338490.1	RvY_15585-1|hypothetical-protein|BDGG01000012.1|GAV05452.1	NA
Hexe_geneID_BV898_10011	BL	NT	328.498	122.558	225.528	1.42332	0.201736	7.05537	1.7214e-12	7.94054e-11	COMMD10	33208|Metazoa	nucleic acid-templated transcription	COMM_domain	NotTardiSpe	COMMD10|COMM-domain-containing-protein-10-b|NC_060929.1|NP_1295009.1	NA	Vlet|valetteC|Dmel_CG2371|NC_004354.4|NP_727546.1	BV898_10011|hypothetical-protein|MTYJ01000081.1|OQV15915.1	LOC129583603|COMM-domain-containing-protein-10-like|NW_026570231.1|XP_55331441.1	NA	-
Hexe_geneID_BV898_09250	BL	NT	1488.43	714.876	1101.65	1.05819	0.150001	7.05452	1.73195e-12	7.96743e-11	EIF6	33208|Metazoa	Binds to the 60S ribosomal subunit and prevents its association with the 40S ribosomal subunit to form the 80S initiation complex in the cytoplasm. May also be involved in ribosome biogenesis	eIF-6	NotTardiSpe	EIF6|eukaryotic-translation-initiation-factor-6-a|NC_060944.1|NP_852133.1	eif-6|Eukaryotic-translation-initiation-factor-6|CELE_C47B2.5|NC_003279.8|NP_493272.1	eIF6|eukaryotic-translation-initiation-factor-6|Dmel_CG17611|NT_033778.4|NP_659573.1	BV898_09250|Eukaryotic-translation-initiation-factor-6|MTYJ01000072.1|OQV16577.1	LOC129600167|eukaryotic-translation-initiation-factor-6-like|NW_026570224.1|XP_55354571.1	RvY_07074|hypothetical-protein|BDGG01000003.1|GAU95462.1	ko00000,ko00001,ko03009,ko03012
Hexe_geneID_BV898_14666	BL	NT	3155.35	6061.66	4608.5	-0.941983	0.133593	-7.05114	1.77464e-12	8.14164e-11	ACSS2	33208|Metazoa	acyl-CoA synthetase short-chain family member 2	ACAS_N,AMP-binding,AMP-binding_C	NotTardiSpe	ACSS2|acetyl-coenzyme-A-synthetase,-cytoplasmic-2|NC_060944.1|NP_1070020.2	acs-19|Acetyl-coenzyme-A-synthetase|CELE_C36A4.9|NC_003281.10|NP_1021205.1	AcCoAS|acetyl-coenzyme-A-synthaseA|Dmel_CG9390|NT_037436.4|NP_730611.1	BV898_14666|Acetyl-coenzyme-A-synthetase,-cytoplasmic|MTYJ01000183.1|OWA50140.1	LOC129594400|acetyl-coenzyme-A-synthetase-like|NW_026570287.1|XP_55347055.1	RvY_10013-1|hypothetical-protein|BDGG01000005.1|GAU98942.1	ko00000,ko00001,ko00002,ko01000,ko01004
Hexe_geneID_BV898_12878	BL	NT	85.9807	227.66	156.82	-1.40258	0.199157	-7.0426	1.88683e-12	8.63289e-11	NA	NA	NA	NA	NotTardiSpe	CYP2U1|cytochrome-P450-2U1|NC_060928.1|NP_898898.1	cyp-35A3|CYtochrome-P450-family|CELE_K09D9.2|NC_003283.11|NP_504121.1	Cyp18a1|cytochrome-P450-18a1A|Dmel_CG6816|NC_004354.4|NP_728191.1	BV898_12878|putative-Cytochrome-P450-2J6|MTYJ01000135.1|OQV12857.1	LOC129595180|cytochrome-P450-2C30-like-X1|NW_026570295.1|XP_55348079.1	RvY_12252-1|hypothetical-protein|BDGG01000007.1|GAV01557.1	NA
Hexe_geneID_BV898_14514	BL	NT	18063.4	58937.8	38500.6	-1.70614	0.242283	-7.04192	1.89602e-12	8.6515e-11	NA	NA	NA	NA	TardiSpe	NA	NA	NA	BV898_14514|hypothetical-protein|MTYJ01000179.1|OWA49982.1	LOC129586998|uncharacterized-protein-LOC129586998|NW_026570243.1|XP_55336549.1	RvY_16167|hypothetical-protein|BDGG01000013.1|GAV06136.1	NA
Hexe_geneID_BV898_08348	BL	NT	265.533	661.76	463.647	-1.31773	0.187383	-7.0323	2.03155e-12	9.24494e-11	NA	2759|Eukaryota	10-formyltetrahydrofolate catabolic process	ECH_1,Formyl_trans_C,Formyl_trans_N	NotTardiSpe	ALDH1L1|cytosolic-10-formyltetrahydrofolate-dehydrogenase-1|NC_060927.1|NP_1257293.1	alh-3|10-formyltetrahydrofolate-dehydrogenase|CELE_F36H1.6|NC_003282.8|NP_502054.2	CG8665|uncharacterized-protein|Dmel_CG8665|NT_033779.5|NP_610107.1	BV898_08348|Hydrogenase-maturation-factor-HoxX|MTYJ01000059.1|OQV17577.1	LOC129599237|mitochondrial-10-formyltetrahydrofolate-dehydrogenase-like|NW_026570360.1|XP_55353393.1	RvY_05615|hypothetical-protein|BDGG01000002.1|GAU93721.1	-
Hexe_geneID_BV898_03959	BL	NT	681.936	115.712	398.824	2.55966	0.364122	7.02969	2.06994e-12	9.39432e-11	NA	NA	NA	NA	TardiSpe	NA	NA	NA	BV898_03959|hypothetical-protein|MTYJ01000019.1|OQV22114.1	LOC129583803|uncharacterized-protein-LOC129583803|NW_026570222.1|XP_55331751.1	RvY_13570|hypothetical-protein|BDGG01000009.1|GAV03090.1	NA
Hexe_geneID_BV898_18979	BL	NT	189.578	18.9112	104.245	3.32275	0.473053	7.02407	2.15494e-12	9.75384e-11	NA	NA	NA	NA	TardiSpe	NA	NA	NA	BV898_18979|hypothetical-protein|MTYJ01000425.1|OWA54579.1	LOC129592794|uncharacterized-protein-LOC129592794|NW_026570276.1|XP_55344891.1	RvY_07806|hypothetical-protein|BDGG01000003.1|GAU96347.1	NA
Hexe_geneID_BV898_15728	BL	NT	717.195	221.51	469.352	1.69627	0.24166	7.01924	2.23083e-12	1.00704e-10	P4HA2	33208|Metazoa	Prolyl 4-hydroxylase alpha subunit homologues.	2OG-FeII_Oxy_3,P4Ha_N	NotTardiSpe	P4HA2|prolyl-4-hydroxylase-subunit-alpha-2-2-precursor|NC_060929.1|NP_1352609.1	phy-2|Prolyl-4-hydroxylase-subunit-alpha-2|CELE_F35G2.4|NC_003282.8|NP_502317.1	PH4alphaEFB|prolyl-4-hydroxylase-alpha-EFB|Dmel_CG31022|NT_033777.3|NP_733371.1	BV898_15728|Prolyl-4-hydroxylase-subunit-alpha-2|MTYJ01000218.1|OWA51234.1	LOC129600221|prolyl-4-hydroxylase-subunit-alpha-2-like|NW_026570224.1|XP_55354653.1	RvY_06661-1|hypothetical-protein|BDGG01000003.1|GAU94966.1	ko00000,ko00001,ko01000
Hexe_geneID_BV898_16119	BL	NT	493.866	182.879	338.373	1.43334	0.204217	7.01869	2.2396e-12	1.0083e-10	MCM3	33208|Metazoa	DNA helicase activity. It is involved in the biological process described with DNA replication initiation	MCM,MCM_N,MCM_OB	NotTardiSpe	MCM3|DNA-replication-licensing-factor-MCM3-1|NC_060930.1|NP_2379.4	mcm-3|DNA-replication-licensing-factor-MCM3|CELE_C25D7.6|NC_003283.11|NP_506706.1	Mcm3|minichromosome-maintenance-3B|Dmel_CG4206|NC_004354.4|NP_1284884.1	BV898_16119|DNA-replication-licensing-factor-Mcm3|MTYJ01000234.1|OWA51644.1	LOC129601431|zygotic-DNA-replication-licensing-factor-mcm3-like|NW_026570456.1|XP_55356208.1	RvY_11952|hypothetical-protein|BDGG01000007.1|GAV01208.1	ko00000,ko00001,ko00002,ko01000,ko03032,ko03036
Hexe_geneID_BV898_03029	BL	NT	459.563	1835.63	1147.59	-1.99873	0.284869	-7.0163	2.27824e-12	1.02297e-10	NA	33208|Metazoa	arachidonic acid 14,15-epoxygenase activity	p450	NotTardiSpe	CYP2J2|cytochrome-P450-2J2-X1|NC_060925.1|XP_54190679.1	cyp-33D1|CYtochrome-P450-family|CELE_K05D4.4|NC_003283.11|NP_507076.1	Cyp18a1|cytochrome-P450-18a1A|Dmel_CG6816|NC_004354.4|NP_728191.1	BV898_03029|putative-Cytochrome-P450-2U1|MTYJ01000014.1|OQV22978.1	LOC129586991|cytochrome-P450-2C15-like|NW_026570243.1|XP_55336541.1	RvY_07343|hypothetical-protein|BDGG01000003.1|GAU95786.1	ko00000,ko00001,ko00002,ko00199,ko01000
Hexe_geneID_BV898_05097	BL	NT	1452.51	2407.06	1929.78	-0.728692	0.103906	-7.01299	2.33279e-12	1.04468e-10	KCNMA1	33208|Metazoa	large conductance calcium-activated potassium channel activity	BK_channel_a,Ion_trans,Ion_trans_2	NotTardiSpe	KCNMA1|calcium-activated-potassium-channel-subunit-alpha-1-X7|NC_060934.1|XP_54221784.1	slo-1|BK-channel|CELE_Y51A2D.19|NC_003283.11|NP_1256804.1	slo|slowpokeQ|Dmel_CG10693|NT_033777.3|NP_1014651.1	BV898_05097|Calcium-activated-potassium-channel-slowpoke|MTYJ01000026.1|OQV21024.1	LOC129584598|calcium-activated-potassium-channel-slowpoke-like|NW_026570234.1|XP_55332801.1	RvY_03591|hypothetical-protein|BDGG01000002.1|GAU91314.1	ko00000,ko00001,ko04040
Hexe_geneID_BV898_17979	BL	NT	57.7614	4.54065	31.151	3.66295	0.522854	7.00568	2.45786e-12	1.09778e-10	NA	NA	NA	NA	TardiSpe	NA	NA	NA	BV898_17979|hypothetical-protein|MTYJ01000329.1|OWA53556.1	LOC129600135|uncharacterized-protein-LOC129600135-X2|NW_026570384.1|XP_55354517.1	RvY_04353|hypothetical-protein|BDGG01000002.1|GAU92249.1	NA
Hexe_geneID_BV898_01085	BL	NT	301.568	699.681	500.624	-1.21385	0.173385	-7.00089	2.5434e-12	1.13299e-10	NA	33208|Metazoa	transferase activity, transferring glycosyl groups	Glyco_transf_7C,Glycos_transf_2,Ricin_B_lectin	NotTardiSpe	GALNT13|polypeptide-N-acetylgalactosaminyltransferase-13-X1|NC_060926.1|XP_54196328.1	gly-9|putative-N-acetylgalactosaminyltransferase-9|CELE_Y47D3A.23|NC_003281.10|NP_1022876.1	Pgant1|polypeptide-N-Acetylgalactosaminyltransferase-1B|Dmel_CG8182|NT_033778.4|NP_725472.1	BV898_01085|putative-N-acetylgalactosaminyltransferase-9|MTYJ01000003.1|OQV25407.1	LOC129594061|probable-N-acetylgalactosaminyltransferase-9|NW_026570286.1|XP_55346582.1	RvY_12618-2|hypothetical-protein|BDGG01000007.1|GAV02000.1	ko00000,ko00001,ko00002,ko01000,ko01003
Hexe_geneID_BV898_00615	BL	NT	382.267	1044.11	713.191	-1.44817	0.206997	-6.99608	2.63218e-12	1.16945e-10	NA	NA	NA	NA	NotTardiSpe	NPR1|atrial-natriuretic-peptide-receptor-1-X2|NC_060925.1|XP_54192772.1	gcy-28|Receptor-type-guanylate-cyclase-gcy-28|CELE_T01A4.1|NC_003279.8|NP_1380039.1	CG3216|uncharacterized-proteinC|Dmel_CG3216|NT_033778.4|NP_726013.2	BV898_00615|putative-Receptor-type-guanylate-cyclase-gcy-28|MTYJ01000002.1|OQV25684.1	LOC129601331|atrial-natriuretic-peptide-receptor-1-like-X2|NW_026570449.1|XP_55356096.1	RvY_05634-1|hypothetical-protein|BDGG01000002.1|GAU93742.1	NA
Hexe_geneID_BV898_15396	BL	NT	950.613	1829.16	1389.89	-0.944959	0.135118	-6.99359	2.67942e-12	1.18731e-10	RORC	33208|Metazoa	receptor	Hormone_recep,zf-C4	NotTardiSpe	NR2E3|photoreceptor-specific-nuclear-receptor-a|NC_060939.1|NP_57430.1	nhr-91|Nuclear-hormone-receptor-family-member-nhr-91|CELE_Y15E3A.1|NC_003284.9|NP_1024953.1	Hr4|hormone-receptor-4I|Dmel_CG43934|NC_004354.4|NP_1259161.1	BV898_15396|putative-nuclear-hormone-receptor-HR3|MTYJ01000207.1|OWA50893.1	LOC129599187|nuclear-receptor-ROR-alpha-B-like|NW_026570360.1|XP_55353314.1	RvY_03714-1|hypothetical-protein|BDGG01000002.1|GAU91468.1	ko00000,ko00001,ko03000,ko03310
Hexe_geneID_BV898_12596	BL	NT	401.866	120.679	261.273	1.73594	0.248311	6.99102	2.72904e-12	1.20613e-10	YRDC	33208|Metazoa	tRNA threonylcarbamoyladenosine modification	Sua5_yciO_yrdC	NotTardiSpe	YRDC|threonylcarbamoyl-AMP-synthase-precursor|NC_060925.1|NP_78916.3	Y48C3A.18|YrdC-like-domain-containing-protein|CELE_Y48C3A.18|NC_003280.10|NP_496826.2	Tcs1|Threonyl-carbamoyl-synthesis-1|Dmel_CG33786|NT_033778.4|NP_1027444.1	BV898_12596|YrdC-domain-containing-protein,-mitochondrial|MTYJ01000129.1|OQV13166.1	LOC129581709|threonylcarbamoyl-AMP-synthase-like|NW_026570226.1|XP_55328898.1	RvY_08350|hypothetical-protein|BDGG01000003.1|GAU96987.1	-
Hexe_geneID_BV898_05248	BL	NT	1356.97	615.135	986.051	1.14155	0.163361	6.98789	2.79053e-12	1.23009e-10	CANT1	33208|Metazoa	guanosine-diphosphatase activity	Apyrase	NotTardiSpe	CANT1|soluble-calcium-activated-nucleotidase-1-X1|NC_060941.1|XP_54170967.1	apy-1|Apyrase-apy-1|CELE_F08C6.6|NC_003284.9|NP_509283.1	CG5276|uncharacterized-proteinA|Dmel_CG5276|NT_033777.3|NP_650074.1	BV898_05248|Soluble-calcium-activated-nucleotidase-1|MTYJ01000028.1|OQV20664.1	LOC129580701|soluble-calcium-activated-nucleotidase-1-like-X1|NW_026570224.1|XP_55327327.1	RvY_07299-2|hypothetical-protein|BDGG01000003.1|GAU95727.1	ko00000,ko00001,ko01000
Hexe_geneID_BV898_02774	BL	NT	1992.14	5197.69	3594.92	-1.3836	0.198043	-6.98637	2.82088e-12	1.24023e-10	NA	NA	NA	NA	NotTardiSpe	KCNMA1|calcium-activated-potassium-channel-subunit-alpha-1-X28|NC_060934.1|XP_54221805.1	slo-1|Calcium-activated-potassium-channel-slo-1|CELE_Y51A2D.19|NC_003283.11|NP_1024260.1	slo|slowpokeV|Dmel_CG10693|NT_033777.3|NP_1262926.1	BV898_02774|Calcium-activated-potassium-channel-subunit-alpha-1|MTYJ01000012.1|OQV23327.1	LOC129587381|calcium-activated-potassium-channel-slo-1-like|NW_026570244.1|XP_55337087.1	RvY_16557|hypothetical-protein|BDGG01000013.1|GAV06593.1	NA
Hexe_geneID_BV898_08710	BL	NT	1098.92	504.081	801.499	1.12467	0.160994	6.98577	2.83291e-12	1.24229e-10	NA	NA	NA	NA	NotTardiSpe	COL6A6|collagen-alpha-6(VI)-chain-X2|NC_060927.1|XP_54201218.1	cht-1|putative-endochitinase|CELE_C04F6.3|NC_003284.9|NP_508588.1	obst-E|obstructor-EB|Dmel_CG11142|NT_033779.5|NP_723116.1	BV898_08710|hypothetical-protein|MTYJ01000065.1|OQV17129.1	LOC129587325|hornerin-like|NW_026570244.1|XP_55336997.1	RvY_09804|hypothetical-protein|BDGG01000004.1|GAU98690.1	NA
Hexe_geneID_BV898_00134	BL	NT	953.203	3032.71	1992.95	-1.66978	0.239069	-6.98452	2.85833e-12	1.25018e-10	NA	NA	NA	NA	TardiSpe	NA	NA	NA	BV898_00134|hypothetical-protein|MTYJ01000001.1|OQV26000.1	LOC129596561|uncharacterized-protein-LOC129596561-X2|NW_026570312.1|XP_55349862.1	RvY_04287-1|hypothetical-protein|BDGG01000002.1|GAU92173.1	NA
Hexe_geneID_BV898_11589	BL	NT	175.4	467.314	321.357	-1.41585	0.20273	-6.9839	2.87098e-12	1.25247e-10	NA	NA	NA	NA	NotTardiSpe	ANKFY1|rabankyrin-5-X1|NC_060941.1|XP_54172368.1	glna-2|Glutaminase|CELE_DH11.1|NC_003280.10|NP_1305214.1	TrpA1|transient-receptor-potential-cation-channel-A1G|Dmel_CG5751|NT_037436.4|NP_1261600.1	BV898_11589|hypothetical-protein|MTYJ01000108.1|OQV14235.1	LOC129601894|transient-receptor-potential-cation-channel-subfamily-A-member-1-like-X3|NW_026570224.1|XP_55356814.1	RvY_02543|hypothetical-protein|BDGG01000001.1|GAU90071.1	NA
Hexe_geneID_BV898_06872	BL	NT	364.096	129.551	246.824	1.48934	0.213633	6.97149	3.13612e-12	1.36462e-10	NA	NA	NA	NA	TardiSpe	NA	NA	NA	BV898_06872|hypothetical-protein|MTYJ01000043.1|OQV19014.1	NA	RvY_13098|hypothetical-protein|BDGG01000008.1|GAV02551.1	NA
Hexe_geneID_BV898_18667	BL	NT	3760.59	7065.73	5413.16	-0.910089	0.130557	-6.97083	3.15081e-12	1.36748e-10	AHSA1	33208|Metazoa	It is involved in the biological process described with response to stress	AHSA1,Aha1_N	NotTardiSpe	AHSA1|activator-of-90-kDa-heat-shock-protein-ATPase-homolog-1-1|NC_060938.1|NP_36243.1	ahsa-1|Aha1_N-domain-containing-protein|CELE_C01G10.8|NC_003283.11|NP_506715.1	CG1416|uncharacterized-proteinC|Dmel_CG1416|NT_033779.5|NP_724362.1	BV898_18667|Activator-of-90-kDa-heat-shock-protein-ATPase-like-protein-1|MTYJ01000385.1|OWA54256.1	LOC129602656|activator-of-90-kDa-heat-shock-protein-ATPase-homolog-1-like|NW_026570224.1|XP_55357714.1	RvY_15012|hypothetical-protein|BDGG01000011.1|GAV04787.1	-
Hexe_geneID_BV898_11588	BL	NT	784.891	2133.49	1459.19	-1.44262	0.207055	-6.96734	3.22998e-12	1.39825e-10	NA	NA	NA	NA	NotTardiSpe	TRPA1|transient-receptor-potential-cation-channel-subfamily-A-member-1|NC_060932.1|NP_15628.2	unc-44|Uncharacterized-protein|CELE_B0350.2|NC_003282.8|NP_1367343.1	TrpA1|transient-receptor-potential-cation-channel-A1G|Dmel_CG5751|NT_037436.4|NP_1261600.1	BV898_11588|putative-Transient-receptor-potential-cation-channel-subfamily-A-member-1|MTYJ01000108.1|OQV14234.1	LOC129601894|transient-receptor-potential-cation-channel-subfamily-A-member-1-like-X2|NW_026570224.1|XP_55356808.1	RvY_02543|hypothetical-protein|BDGG01000001.1|GAU90071.1	NA
Hexe_geneID_BV898_13497	BL	NT	442.762	838.209	640.485	-0.920893	0.132282	-6.96161	3.36403e-12	1.45151e-10	NA	NA	NA	NA	NotTardiSpe	ELF2|ETS-related-transcription-factor-Elf-2-X3|NC_060928.1|XP_54205132.1	elf-1|ETS-domain-containing-protein|CELE_C24A1.2|NC_003281.10|NP_1021180.1	Eip74EF|Ecdysone-induced-protein-74EFE|Dmel_CG32180|NT_037436.4|NP_1246816.1	BV898_13497|hypothetical-protein|MTYJ01000150.1|OQV12235.1	LOC129586300|ETS-translocation-variant-1-like|NW_026570240.1|XP_55335410.1	RvY_09101|hypothetical-protein|BDGG01000004.1|GAU97875.1	NA
Hexe_geneID_BV898_11787	BL	NT	469.104	228.173	348.638	1.04065	0.14949	6.96135	3.3702e-12	1.45151e-10	TBXAS1	33208|Metazoa	oxidoreductase activity, acting on paired donors, with incorporation or reduction of molecular oxygen, reduced flavin or flavoprotein as one donor, and incorporation of one atom of oxygen	p450	NotTardiSpe	CYP3A4|cytochrome-P450-3A4-1|NC_060931.1|NP_59488.2	cyp-31A2|CYtochrome-P450-family|CELE_H02I12.8|NC_003282.8|NP_502152.3	Cyp6a2|cytochrome-P450-6a2|Dmel_CG9438|NT_033778.4|NP_523628.1	BV898_11787|putative-Cytochrome-P450-3A15|MTYJ01000112.1|OQV14016.1	LOC129593278|cytochrome-P450-3A24-like-X1|NW_026570281.1|XP_55345481.1	RvY_04873|hypothetical-protein|BDGG01000002.1|GAU92845.1	ko00000,ko00001,ko00199,ko01000
Hexe_geneID_BV898_18699	BL	NT	190.099	528.589	359.344	-1.47789	0.212523	-6.95403	3.55001e-12	1.52506e-10	NA	33208|Metazoa	Cytosolic sulfotransferase	Sulfotransfer_1	NotTardiSpe	SULT1B1|sulfotransferase-1B1|NC_060928.1|NP_55280.2	ssu-1|Sulfotransferase-ssu-1|CELE_Y113G7A.11|NC_003283.11|NP_507880.1	St1|sulfotransferase-1|Dmel_CG5428|NT_033778.4|NP_611815.3	BV898_18699|putative-Sulfotransferase-family-cytosolic-1B-member-1|MTYJ01000389.1|OWA54291.1	LOC129581656|sulfotransferase-1B1-like-X1|NW_026570226.1|XP_55328833.1	RvY_07516|hypothetical-protein|BDGG01000003.1|GAU96008.1	ko00000,ko00001,ko01000
Hexe_geneID_BV898_05404	BL	NT	3240.11	5815.54	4527.83	-0.843892	0.121442	-6.94892	3.681e-12	1.57732e-10	2006-09-01	33208|Metazoa	Septin	Septin	NotTardiSpe	SEPTIN10|septin-10-18|NC_060926.1|NP_1308441.1	unc-61|Septin|CELE_Y50E8A.4|NC_003283.11|NP_1041198.2	Septin2|septin-2A|Dmel_CG4173|NT_033777.3|NP_524417.1	BV898_05404|Septin-2|MTYJ01000029.1|OQV20582.1	LOC129584830|septin-10-like|NW_026570235.1|XP_55333138.1	RvY_11524-2|hypothetical-protein|BDGG01000006.1|GAV00717.1	ko00000,ko00001,ko04147,ko04812
Hexe_geneID_BV898_08423	BL	NT	206.287	84.6505	145.469	1.2855	0.185029	6.94753	3.71745e-12	1.5889e-10	NA	NA	NA	NA	NotTardiSpe	GLE1|mRNA-export-factor-GLE1-X4|NC_060933.1|XP_54218725.1	NA	Gle1|Gle1-RNA-export-mediator|Dmel_CG14749|NT_033778.4|NP_610400.1	BV898_08423|putative-Nucleoporin-GLE1|MTYJ01000060.1|OQV17490.1	LOC129583347|mRNA-export-factor-GLE1-like|NW_026570230.1|XP_55331101.1	RvY_14493|hypothetical-protein|BDGG01000010.1|GAV04178.1	NA
Hexe_geneID_BV898_17425	BL	NT	279.989	924.253	602.121	-1.72221	0.248136	-6.94062	3.90391e-12	1.66439e-10	NA	NA	NA	NA	TardiSpe	NA	NA	NA	BV898_17425|hypothetical-protein|MTYJ01000296.1|OWA52987.1	NA	NA	NA
Hexe_geneID_BV898_06229	BL	NT	1112.36	558.509	835.433	0.994251	0.143296	6.93843	3.96483e-12	1.6861e-10	LIPC	33208|Metazoa	Lipase, hepatic a	Lipase,PLAT	NotTardiSpe	LIPC|hepatic-triacylglycerol-lipase-precursor|NC_060939.1|NP_227.2	NA	CG6847|uncharacterized-proteinA|Dmel_CG6847|NC_004354.4|NP_573259.2	BV898_06229|putative-Hepatic-triacylglycerol-lipase|MTYJ01000036.1|OQV19687.1	LOC129598668|pancreatic-triacylglycerol-lipase-like-X2|NW_026570347.1|XP_55352659.1	RvY_16774-1|hypothetical-protein|BDGG01000014.1|GAV06857.1	ko00000,ko00001,ko00002,ko01000
Hexe_geneID_BV898_00989	BL	NT	644.329	294.54	469.435	1.12984	0.163464	6.91188	4.78258e-12	2.02875e-10	SNRNP40	33208|Metazoa	Small nuclear ribonucleoprotein	WD40	NotTardiSpe	SNRNP40|U5-small-nuclear-ribonucleoprotein-40-kDa-protein|NC_060925.1|NP_4805.2	snrp-40.1|WD_REPEATS_REGION-domain-containing-protein|CELE_F08G12.2|NC_003284.9|NP_509886.1	CG3436|uncharacterized-proteinA|Dmel_CG3436|NT_033779.5|NP_608501.1	BV898_00989|U5-small-nuclear-ribonucleoprotein-40-kDa-protein|MTYJ01000003.1|OQV25306.1	LOC129580908|U5-small-nuclear-ribonucleoprotein-40-kDa-protein-like|NW_026570225.1|XP_55327643.1	RvY_14321|hypothetical-protein|BDGG01000010.1|GAV03968.1	ko00000,ko00001,ko00002,ko03041
Hexe_geneID_BV898_18025	BL	NT	116.515	367.25	241.882	-1.65792	0.239945	-6.90958	4.86085e-12	2.05678e-10	NA	NA	NA	NA	NotTardiSpe	B3GNT6|acetylgalactosaminyl-O-glycosyl-glycoprotein-beta-1,3-N-acetylglucosaminyltransferase|NC_060935.1|NP_619651.3	E03H4.11|Hexosyltransferase|CELE_E03H4.11|NC_003279.8|NP_1361857.1	CG11357|uncharacterized-proteinA|Dmel_CG11357|NT_037436.4|NP_647916.1	BV898_18025|putative-Acetylgalactosaminyl-O-glycosyl-glycoprotein-beta-1,3-N-acetylglucosaminyltransferase|MTYJ01000332.1|OWA53604.1	LOC129594566|beta-1,3-galactosyltransferase-5-like|NW_026570223.1|XP_55347277.1	RvY_06073|hypothetical-protein|BDGG01000002.1|GAU94266.1	NA
Hexe_geneID_BV898_08414	BL	NT	2180.97	3889.62	3035.3	-0.834832	0.120839	-6.90866	4.89267e-12	2.06507e-10	NA	NA	NA	NA	NotTardiSpe	PATZ1|POZ-,-AT-hook-,-and-zinc-finger-containing-protein-1-long-B|NC_060946.1|NP_114441.1	ztf-16|Zinc-finger-protein-ztf-16|CELE_R08E3.4|NC_003284.9|NP_1024850.1	CG12769|uncharacterized-proteinB|Dmel_CG12769|NT_033778.4|NP_724641.1	BV898_08414|hypothetical-protein|MTYJ01000060.1|OQV17479.1	LOC129597814|zinc-finger-protein-8-like|NW_026570329.1|XP_55351468.1	RvY_14847|hypothetical-protein|BDGG01000011.1|GAV04583.1	NA
Hexe_geneID_BV898_00533	BL	NT	590.724	4811.83	2701.28	-3.02684	0.438738	-6.89897	5.23818e-12	2.20266e-10	NA	NA	NA	NA	NotTardiSpe	NA	NA	NA	BV898_00533|hypothetical-protein|MTYJ01000002.1|OQV25597.1	LOC129589816|uncharacterized-protein-LOC129589816|NW_026570257.1|XP_55340671.1	RvY_16005|hypothetical-protein|BDGG01000012.1|GAV05956.1	NA
Hexe_geneID_BV898_00572	BL	NT	12.0789	69.274	40.6765	-2.54573	0.369011	-6.89879	5.24473e-12	2.20266e-10	SERHL2	33208|Metazoa	Serine hydrolase-like	Abhydrolase_1	NotTardiSpe	SERHL2|serine-hydrolase-like-protein-2-X9|NC_060946.1|XP_54181430.1	NA	CG11309|uncharacterized-proteinB|Dmel_CG11309|NT_037436.4|NP_730617.1	BV898_00572|putative-Serine-hydrolase-like-protein|MTYJ01000002.1|OQV25637.1	LOC129588624|uncharacterized-protein-LOC129588624|NW_026570222.1|XP_55338917.1	RvY_04026|hypothetical-protein|BDGG01000002.1|GAU91847.1	-
Hexe_geneID_BV898_17978	BL	NT	55.1924	3.82147	29.5069	3.85761	0.559876	6.89012	5.57464e-12	2.3354e-10	NA	NA	NA	NA	TardiSpe	NA	NA	NA	BV898_17978|hypothetical-protein|MTYJ01000329.1|OWA53555.1	LOC129588284|uncharacterized-protein-LOC129588284|NW_026570249.1|XP_55338426.1	RvY_04353|hypothetical-protein|BDGG01000002.1|GAU92249.1	NA
Hexe_geneID_BV898_07573	BL	NT	246.091	587.618	416.854	-1.25619	0.182554	-6.88123	5.93399e-12	2.47979e-10	NA	NA	NA	NA	NotTardiSpe	LGR6|leucine-rich-repeat-containing-G-protein-coupled-receptor-6-X1|NC_060925.1|XP_54193998.1	lron-15|eLRR-(extracellular-Leucine-Rich-Repeat)-ONly|CELE_C56E6.6|NC_003280.10|NP_495322.3	CG7896|uncharacterized-protein|Dmel_CG7896|NT_033777.3|NP_651754.1	BV898_07573|putative-Leucine-rich-repeat-containing-G-protein-coupled-receptor-5|MTYJ01000050.1|OQV18370.1	LOC129600555|toll-like-receptor-3|NW_026570224.1|XP_55355089.1	RvY_07523|hypothetical-protein|BDGG01000003.1|GAU96017.1	NA
Hexe_geneID_BV898_00285	BL	NT	107.286	341.222	224.254	-1.67223	0.244084	-6.85106	7.33053e-12	3.05584e-10	NA	NA	NA	NA	NotTardiSpe	SLC16A5|monocarboxylate-transporter-6|NC_060941.1|NP_4686.1	mct-6|MFS-domain-containing-protein|CELE_C10E2.6|NC_003284.9|NP_510705.1	chk|chaskiA|Dmel_CG3409|NT_033778.4|NP_610230.3	BV898_00285|putative-Monocarboxylate-transporter-6|MTYJ01000001.1|OQV26163.1	LOC129594971|monocarboxylate-transporter-12-like|NW_026570293.1|XP_55347821.1	RvY_04628|hypothetical-protein|BDGG01000002.1|GAU92564.1	NA
Hexe_geneID_BV898_15692	BL	NT	1313.24	3989.38	2651.31	-1.60308	0.234017	-6.85029	7.37012e-12	3.06477e-10	NA	NA	NA	NA	NotTardiSpe	SLIT1|slit-homolog-1-protein-precursor|NC_060934.1|NP_3052.2	lron-15|eLRR-(extracellular-Leucine-Rich-Repeat)-ONly|CELE_C56E6.6|NC_003280.10|NP_495322.3	Toll-7|Toll-7|Dmel_CG8595|NT_033778.4|NP_523797.1	BV898_15692|putative-Slit-like-protein-1-protein|MTYJ01000217.1|OWA51198.1	LOC129583198|protein-artichoke-like|NW_026570230.1|XP_55330864.1	RvY_16598|hypothetical-protein|BDGG01000014.1|GAV06642.1	NA
Hexe_geneID_BV898_10660	BL	NT	979.046	1897.11	1438.08	-0.954361	0.139328	-6.84974	7.39829e-12	3.06893e-10	RILPL1	33208|Metazoa	JNK_SAPK-associated protein-1	Jnk-SapK_ap_N,RILP	NotTardiSpe	RILPL1|RILP-like-protein-1-2|NC_060936.1|NP_1306172.1	rilp-1|RILP-(Rab7-Interacting-Lysosomal-Protein)-homolog|CELE_C32A3.3|NC_003281.10|NP_741113.3	Rilpl|Rab-interacting-lysosomal-protein-likeB|Dmel_CG11448|NC_004354.4|NP_1259132.1	BV898_10660|putative-RILP-like-protein-like-protein|MTYJ01000093.1|OQV15146.1	LOC129591839|RILP-like-protein-homolog|NW_026570268.1|XP_55343641.1	RvY_10539|hypothetical-protein|BDGG01000005.1|GAU99553.1	ko00000,ko04131
Hexe_geneID_BV898_11107	BL	NT	1824.36	6002.07	3913.22	-1.71812	0.25116	-6.84076	7.87757e-12	3.25973e-10	NA	NA	NA	NA	NotTardiSpe	NA	NA	NA	BV898_11107|hypothetical-protein|MTYJ01000100.1|OQV14735.1	LOC129585336|uncharacterized-protein-LOC129585336|NW_026570236.1|XP_55333952.1	RvY_15083|hypothetical-protein|BDGG01000011.1|GAV04875.1	NA
Hexe_geneID_BV898_10995	BL	NT	5028.27	3005.75	4017.01	0.742291	0.108556	6.83785	8.03924e-12	3.3185e-10	NA	33208|Metazoa	Putative cyclase	Cyclase	NotTardiSpe	NA	NA	NA	BV898_10995|hypothetical-protein|MTYJ01000098.1|OQV14848.1	LOC129590901|isatin-hydrolase-like|NW_026570263.1|XP_55342320.1	RvY_06251|hypothetical-protein|BDGG01000002.1|GAU94481.1	-
Hexe_geneID_BV898_14959	BL	NT	5162.52	8894.11	7028.32	-0.784688	0.11489	-6.82991	8.49701e-12	3.4989e-10	NA	NA	NA	NA	TardiSpe	NA	NA	NA	BV898_14959|hypothetical-protein|MTYJ01000192.1|OWA50442.1	LOC129600897|uncharacterized-protein-LOC129600897-X1|NW_026570224.1|XP_55355522.1	RvY_15014|hypothetical-protein|BDGG01000011.1|GAV04789.1	NA
Hexe_geneID_BV898_00228	BL	NT	27.4575	125.506	76.4818	-2.19198	0.321122	-6.82599	8.73188e-12	3.58687e-10	NA	NA	NA	NA	NotTardiSpe	NA	NA	dpy|dumpyO|Dmel_CG33196|NT_033779.5|NP_1260030.1	BV898_00228|hypothetical-protein|MTYJ01000001.1|OQV26102.1	NA	RvY_19450|hypothetical-protein|BDGG01000082.1|GAV09966.1	NA
Hexe_geneID_BV898_06824	BL	NT	2529.46	1164.84	1847.15	1.11878	0.163932	6.82467	8.81269e-12	3.61128e-10	NA	NA	NA	NA	TardiSpe	NA	NA	NA	BV898_06824|hypothetical-protein|MTYJ01000042.1|OQV19187.1	LOC129581862|uncharacterized-protein-LOC129581862-X1|NW_026570226.1|XP_55329108.1	RvY_09957|hypothetical-protein|BDGG01000005.1|GAU98874.1	NA
Hexe_geneID_BV898_18554	BL	NT	2569.56	6885.92	4727.74	-1.4222	0.209094	-6.80169	1.03398e-11	4.22681e-10	NA	28216|Betaproteobacteria	Mannitol dehydrogenase Rossmann domain	Mannitol_dh,Mannitol_dh_C	NotTardiSpe	NA	NA	cold|coiledA|Dmel_CG2813|NT_033779.5|NP_608536.1	BV898_18554|Mannitol-2-dehydrogenase|MTYJ01000374.1|OWA54137.1	LOC129584748|uncharacterized-protein-LOC129584748|NW_026570234.1|XP_55333035.1	RvY_05740|hypothetical-protein|BDGG01000002.1|GAU93872.1	ko00000,ko00001,ko00002,ko01000
Hexe_geneID_BV898_15296	BL	NT	1387.91	2246.4	1817.15	-0.694596	0.102216	-6.79539	1.0802e-11	4.40507e-10	MFSD10	33208|Metazoa	major facilitator superfamily	MFS_1	NotTardiSpe	MFSD10|major-facilitator-superfamily-domain-containing-protein-10-a|NC_060928.1|NP_1139541.1	mfsd-10|MFS-domain-containing-protein|CELE_F10D7.2|NC_003284.9|NP_510814.1	rtet|tetracycline-resistance|Dmel_CG5760|NT_033777.3|NP_524429.1	BV898_15296|Major-facilitator-superfamily-domain-containing-protein-10|MTYJ01000203.1|OWA50789.1	LOC129582087|major-facilitator-superfamily-domain-containing-protein-10-like|NW_026570226.1|XP_55329466.1	RvY_12819|hypothetical-protein|BDGG01000008.1|GAV02226.1	-
Hexe_geneID_BV898_11575	BL	NT	257.569	93.7172	175.643	1.4589	0.214837	6.79074	1.1156e-11	4.53848e-10	POLQ_Dpl	33208|Metazoa	Polymerase DNA directed, theta	DEAD,DNA_pol_A,Helicase_C	NotTardiSpe	POLQ|DNA-polymerase-theta|NC_060927.1|NP_955452.3	polq-1|DNA-polymerase-theta|CELE_W03A3.2|NC_003281.10|NP_1367994.1	PolQ|DNA-polymerase-theta|Dmel_CG6019|NT_033777.3|NP_524333.1	BV898_11575|DNA-polymerase-theta|MTYJ01000108.1|OQV14220.1	LOC129595216|DNA-polymerase-theta-like|NW_026570295.1|XP_55348119.1	RvY_05862|hypothetical-protein|BDGG01000002.1|GAU94014.1	ko00000,ko01000,ko03400
Hexe_geneID_BV898_15969	BL	NT	4119.21	13383	8751.12	-1.70004	0.250809	-6.77823	1.21656e-11	4.93732e-10	UXS1	33208|Metazoa	Coenzyme binding	GDP_Man_Dehyd,UXS1_N	NotTardiSpe	UXS1|UDP-glucuronic-acid-decarboxylase-1-1|NC_060926.1|NP_1240804.1	sqv-1|UDP-glucuronate-decarboxylase|CELE_D2096.4|NC_003282.8|NP_501418.1	Uxs|UDP-xylose-synthase|Dmel_CG7979|NT_037436.4|NP_648182.1	BV898_15969|UDP-glucuronic-acid-decarboxylase-1|MTYJ01000229.1|OWA51489.1	LOC129593470|UDP-glucuronic-acid-decarboxylase-1-like|NW_026570282.1|XP_55345773.1	RvY_02989|hypothetical-protein|BDGG01000001.1|GAU90591.1	ko00000,ko00001,ko00002,ko01000
Hexe_geneID_BV898_07554	BL	NT	5307.09	21291.8	13299.4	-2.00436	0.295726	-6.77776	1.2205e-11	4.94143e-10	NA	2759|Eukaryota	sulfotransferase activity	Sulfotransfer_1	NotTardiSpe	SULT1B1|sulfotransferase-1B1|NC_060928.1|NP_55280.2	ssu-1|Sulfotransferase-ssu-1|CELE_Y113G7A.11|NC_003283.11|NP_507880.1	St1|sulfotransferase-1|Dmel_CG5428|NT_033778.4|NP_611815.3	BV898_07554|putative-Sulfotransferase-family-cytosolic-1B-member-1|MTYJ01000050.1|OQV18351.1	LOC129587111|sulfotransferase-1C4-like|NW_026570243.1|XP_55336682.1	RvY_05124|hypothetical-protein|BDGG01000002.1|GAU93138.1	ko00000,ko00001,ko01000
Hexe_geneID_BV898_05734	BL	NT	93.2279	15.6595	54.4437	2.57349	0.379774	6.77637	1.23237e-11	4.97753e-10	NA	NA	NA	NA	NotTardiSpe	KLHL23|kelch-like-protein-23|NC_060926.1|NP_653312.2	spop-1|BTB-and-MATH-domain-containing-protein-43|CELE_T16H12.5|NC_003281.10|NP_1022765.1	rdx|roadkillA|Dmel_CG12537|NT_033777.3|NP_731876.2	BV898_05734|hypothetical-protein|MTYJ01000032.1|OQV20176.1	LOC129582014|uncharacterized-protein-LOC129582014-X1|NW_026570226.1|XP_55329356.1	RvY_12950|hypothetical-protein|BDGG01000008.1|GAV02374.1	NA
Hexe_geneID_BV898_13261	BL	NT	1194.82	2335.72	1765.27	-0.96749	0.142959	-6.76761	1.3093e-11	5.27565e-10	NA	NA	NA	NA	NotTardiSpe	POGK|pogo-transposable-element-with-KRAB-domain-X3|NC_060925.1|XP_54193873.1	Y48G1C.6|HTH-CENPB-type-domain-containing-protein|CELE_Y48G1C.6|NC_003279.8|NP_490670.1	NA	BV898_13261|hypothetical-protein|MTYJ01000144.1|OQV12461.1	LOC129600202|uncharacterized-protein-LOC129600202|NW_026570386.1|XP_55354618.1	RvY_08175|hypothetical-protein|BDGG01000003.1|GAU96784.1	NA
Hexe_geneID_BV898_09829	BL	NT	7075.01	4097.79	5586.4	0.787951	0.116616	6.75678	1.41095e-11	5.67168e-10	SARS	33208|Metazoa	seryl-tRNA aminoacylation	Seryl_tRNA_N,tRNA-synt_2b	NotTardiSpe	SARS1|serine--tRNA-ligase,-cytoplasmic-a|NC_060925.1|NP_6504.2	sars-1|putative-serine--tRNA-ligase,-cytoplasmic|CELE_C47E12.1|NC_003282.8|NP_1379106.1	SerRS|Seryl-tRNA-synthetaseA|Dmel_CG17259|NT_033779.5|NP_608743.2	BV898_09829|Serine--tRNA-ligase,-cytoplasmic|MTYJ01000079.1|OQV16059.1	LOC129581071|probable-serine--tRNA-ligase,-cytoplasmic|NW_026570225.1|XP_55327914.1	RvY_18609|hypothetical-protein|BDGG01000020.1|GAV08999.1	ko00000,ko00001,ko00002,ko01000,ko01007,ko03016
Hexe_geneID_BV898_14198	BL	NT	12.7548	97.8547	55.3047	-2.94714	0.436415	-6.75306	1.44759e-11	5.80515e-10	NA	NA	NA	NA	TardiSpe	NA	NA	NA	BV898_14198|hypothetical-protein|MTYJ01000169.1|OQV11542.1	LOC129601279|uncharacterized-protein-LOC129601279|NW_026570447.1|XP_55356028.1	RvY_02653|hypothetical-protein|BDGG01000001.1|GAU90202.1	NA
Hexe_geneID_BV898_07422	BL	NT	379.835	159.353	269.594	1.25367	0.186006	6.73995	1.58445e-11	6.33892e-10	CTU1	33208|Metazoa	Plays a central role in 2-thiolation of mcm5S2U at tRNA wobble positions of tRNALys, tRNAGlu and tRNAGln. Directly binds tRNAs and probably acts by catalyzing adenylation of tRNAs, an intermediate required for 2-thiolation. It is unclear whether it acts as a sulfurtransferase that transfers sulfur from thiocarboxylated urm1 onto the uridine of tRNAs at wobble position	ATP_bind_3,zn-ribbon_14	NotTardiSpe	CTU1|cytoplasmic-tRNA-2-thiolation-protein-1|NC_060943.1|NP_660275.2	tut-1|Cytoplasmic-tRNA-2-thiolation-protein-1|CELE_F29C4.6|NC_003282.8|NP_499865.1	CG8078|uncharacterized-protein|Dmel_CG8078|NT_033778.4|NP_610451.1	BV898_07422|Cytoplasmic-tRNA-2-thiolation-protein-1|MTYJ01000048.1|OQV18597.1	LOC129583689|cytoplasmic-tRNA-2-thiolation-protein-1-like|NW_026570222.1|XP_55331590.1	RvY_14042|hypothetical-protein|BDGG01000009.1|GAV03648.1	ko00000,ko00001,ko01000,ko03016
Hexe_geneID_BV898_13708	BL	NT	2002.82	3295.45	2649.14	-0.718715	0.106701	-6.73577	1.63067e-11	6.50843e-10	CAB39L	33208|Metazoa	Mo25-like	Mo25	NotTardiSpe	CAB39|calcium-binding-protein-39|NC_060926.1|NP_57373.1	mop-25.1|uncharacterized-protein|CELE_R02E12.2|NC_003284.9|NP_1379678.1	Mo25|Mo25A|Dmel_CG4083|NT_037436.4|NP_524117.1	BV898_13708|Calcium-binding-protein-39-like|MTYJ01000156.1|OQV11984.1	LOC129588697|protein-Mo25-like|NW_026570250.1|XP_55339015.1	RvY_09051|hypothetical-protein|BDGG01000004.1|GAU97820.1	ko00000,ko00001
Hexe_geneID_BV898_13951	BL	NT	142.317	47.9203	95.1189	1.57124	0.233459	6.73025	1.69366e-11	6.74388e-10	NA	NA	NA	NA	TardiSpe	NA	NA	NA	BV898_13951|hypothetical-protein|MTYJ01000162.1|OQV11754.1	NA	NA	NA
Hexe_geneID_BV898_01267	BL	NT	3013.9	7533.42	5273.66	-1.32177	0.196407	-6.72978	1.69923e-11	6.75013e-10	TMLHE	33208|Metazoa	Trimethyllysine dioxygenase, mitochondrial	DUF971,TauD	NotTardiSpe	TMLHE|trimethyllysine-dioxygenase,-mitochondrial-X4|NC_060947.1|XP_54183321.1	gbh-2|Epsilon-trimethyllysine-2-oxoglutarate-dioxygenase|CELE_M05D6.7|NC_003280.10|NP_495793.2	CG4335|uncharacterized-protein|Dmel_CG4335|NT_033777.3|NP_650886.1	BV898_01267|putative-Trimethyllysine-dioxygenase,-mitochondrial|MTYJ01000004.1|OQV25057.1	LOC129597724|trimethyllysine-dioxygenase,-mitochondrial-like|NW_026570328.1|XP_55351359.1	RvY_07220|hypothetical-protein|BDGG01000003.1|GAU95634.1	ko00000,ko00001,ko01000
Hexe_geneID_BV898_11186	BL	NT	1702.13	933.437	1317.78	0.866377	0.128906	6.72098	1.80503e-11	7.15361e-10	FUT3	33208|Metazoa	Alpha-1,3-fucosyltransferase C-like	Glyco_tran_10_N,Glyco_transf_10	NotTardiSpe	FUT5|4-galactosyl-N-acetylglucosaminide-3-alpha-L-fucosyltransferase-FUT5|NC_060943.1|NP_2025.2	fut-1|Alpha-(1,3)-fucosyltransferase-fut-1|CELE_K08F8.3|NC_003280.10|NP_1369885.1	FucTC|alpha1,3-fucosyltransferase-C|Dmel_CG40305|NC_004354.4|NP_1036320.3	BV898_11186|putative-Alpha-(1,3)-fucosyltransferase-C|MTYJ01000101.1|OQV14680.1	LOC129581562|alpha-(1,3)-fucosyltransferase-C-like|NW_026570226.1|XP_55328684.1	RvY_12870|hypothetical-protein|BDGG01000008.1|GAV02281.1	ko00000,ko00001,ko01000,ko01003
Hexe_geneID_BV898_00014	BL	NT	19272.4	99052.6	59162.5	-2.36166	0.351464	-6.71949	1.82363e-11	7.21038e-10	FASN	33208|Metazoa	fatty acid synthase	ADH_zinc_N,Acyl_transf_1,KAsynt_C_assoc,KR,Ketoacyl-synt_C,Methyltransf_12,PP-binding,PS-DH,Thioesterase,ketoacyl-synt	NotTardiSpe	FASN|fatty-acid-synthase-X1|NC_060941.1|XP_54171452.1	fasn-1|3-oxoacyl [acyl-carrier-protein]-reductase|CELE_F32H2.5|NC_003279.8|NP_492417.2	FASN1|fatty-acid-synthase-1C|Dmel_CG3523|NT_033779.5|NP_1137778.2	BV898_00014|Fatty-acid-synthase|MTYJ01000001.1|OQV25865.1	LOC129600440|fatty-acid-synthase-like|NW_026570397.1|XP_55354920.1	RvY_04096|hypothetical-protein|BDGG01000002.1|GAU91939.1	ko00000,ko00001,ko00002,ko01000,ko01004,ko04147
Hexe_geneID_BV898_14864	BL	NT	349.207	155.54	252.373	1.16539	0.173509	6.71661	1.85998e-11	7.33692e-10	NA	NA	NA	NA	TardiSpe	NA	NA	NA	BV898_14864|hypothetical-protein|MTYJ01000188.1|OWA50343.1	LOC129585771|uncharacterized-protein-LOC129585771|NW_026570238.1|XP_55334589.1	RvY_00760|hypothetical-protein|BDGG01000001.1|GAU87983.1	NA
Hexe_geneID_BV898_14503	BL	NT	3587.13	6569.28	5078.21	-0.872924	0.13	-6.71482	1.88293e-11	7.41016e-10	NA	NA	NA	NA	NotTardiSpe	NA	NA	NA	BV898_14503|hypothetical-protein|MTYJ01000178.1|OWA49971.1	LOC129591790|uncharacterized-protein-LOC129591790|NW_026570268.1|XP_55343574.1	RvY_12094|hypothetical-protein|BDGG01000007.1|GAV01370.1	NA
Hexe_geneID_BV898_05039	BL	NT	4419.07	12045.3	8232.16	-1.44666	0.215487	-6.71345	1.90077e-11	7.46295e-10	NA	NA	NA	NA	NotTardiSpe	TRPM2|transient-receptor-potential-cation-channel-subfamily-M-member-2-X6|NC_060945.1|XP_54180807.1	ced-11|Protein-ced-11|CELE_ZK512.3|NC_003281.10|NP_499021.1	Trpm|transient-receptor-potential-cation-channel,-subfamily-MJ|Dmel_CG44240|NT_033778.4|NP_1286448.1	BV898_05039|putative-Transient-receptor-potential-cation-channel-subfamily-M-member-6|MTYJ01000026.1|OQV20964.1	LOC129584506|transient-receptor-potential-cation-channel-subfamily-M-member-2-like|NW_026570234.1|XP_55332664.1	RvY_03479|hypothetical-protein|BDGG01000002.1|GAU91171.1	NA
Hexe_geneID_BV898_12975	BL	NT	2840.84	1441.99	2141.41	0.978574	0.145793	6.71206	1.919e-11	7.51703e-10	FLOT1	33208|Metazoa	Flotillin	Band_7,Flot	NotTardiSpe	FLOT1|flotillin-1-X1|NC_060930.1|XP_54209977.1	NA	Flo1|flotillin-1A|Dmel_CG8200|NT_033778.4|NP_477358.1	BV898_12975|Flotillin-1|MTYJ01000137.1|OQV12744.1	LOC129593235|flotillin-1-like|NW_026570281.1|XP_55345424.1	NA	ko00000,ko00001,ko03036,ko04131,ko04147
Hexe_geneID_BV898_17223	BL	NT	296.559	843.315	569.937	-1.51012	0.225708	-6.69059	2.22269e-11	8.6865e-10	NA	NA	NA	NA	NotTardiSpe	ANOS1|anosmin-1-precursor|NC_060947.1|NP_207.2	C08G9.2|Uncharacterized-protein|CELE_C08G9.2|NC_003282.8|NP_501249.1	CG5639|uncharacterized-protein|Dmel_CG5639|NT_033777.3|NP_651570.1	BV898_17223|hypothetical-protein|MTYJ01000286.1|OWA52781.1	LOC129597119|perlwapin-like|NW_026570320.1|XP_55350538.1	RvY_11503-2|hypothetical-protein|BDGG01000006.1|GAV00689.1	NA
Hexe_geneID_BV898_12475	BL	NT	9742.4	16514.8	13128.6	-0.761394	0.113863	-6.68696	2.27852e-11	8.88412e-10	ATP6V1C2	33208|Metazoa	V-type proton ATPase subunit	V-ATPase_C	NotTardiSpe	ATP6V1C1|V-type-proton-ATPase-subunit-C-1|NC_060932.1|NP_1686.1	vha-11|V-type-proton-ATPase-subunit-C|CELE_Y38F2AL.3|NC_003282.8|NP_1023451.1	Vha44|vacuolar-H[+]-ATPase-44kD-subunitB|Dmel_CG8048|NT_033778.4|NP_599140.1	BV898_12475|V-type-proton-ATPase-subunit-C|MTYJ01000127.1|OQV13268.1	LOC129594067|V-type-proton-ATPase-subunit-C-like|NW_026570286.1|XP_55346598.1	RvY_12048|hypothetical-protein|BDGG01000007.1|GAV01314.1	ko00000,ko00001,ko00002
Hexe_geneID_BV898_16781	BL	NT	4023.09	12353.5	8188.29	-1.61866	0.242501	-6.67485	2.47493e-11	9.62771e-10	NA	NA	NA	NA	NotTardiSpe	LRRC15|leucine-rich-repeat-containing-protein-15-b-precursor|NC_060927.1|NP_570843.2	egg-6|Leucine-rich-repeat-containing-protein-egg-6|CELE_K07A12.2|NC_003279.8|NP_492348.1	CG16974|uncharacterized-proteinA|Dmel_CG16974|NT_033779.5|NP_609610.2	BV898_16781|putative-Leucine-rich-repeat-containing-protein-15|MTYJ01000262.1|OWA52325.1	LOC129580700|uncharacterized-protein-LOC129580700|NW_026570224.1|XP_55327326.1	RvY_00774|hypothetical-protein|BDGG01000001.1|GAU88001.1	NA
Hexe_geneID_BV898_06187	BL	NT	3003.81	751.659	1877.74	1.9987	0.30005	6.66123	2.71542e-11	1.0539e-09	NA	33208|Metazoa	chitin binding. It is involved in the biological process described with chitin metabolic process	CBM_14	NotTardiSpe	NA	NA	CG14304|uncharacterized-proteinC|Dmel_CG14304|NT_033777.3|NP_1247183.1	BV898_06187|hypothetical-protein|MTYJ01000035.1|OQV19920.1	LOC129596015|translation-initiation-factor-IF-2-like|NW_026570223.1|XP_55349146.1	RvY_06655|hypothetical-protein|BDGG01000003.1|GAU94959.1	-
Hexe_geneID_BV898_16257	BL	NT	4580.14	11044.8	7812.47	-1.27003	0.190819	-6.65565	2.82047e-11	1.09215e-09	NA	NA	NA	NA	NotTardiSpe	FABP2|fatty-acid-binding-protein,-intestinal|NC_060928.1|NP_125.2	lbp-6|Fatty-acid-binding-protein-homolog-6|CELE_W02D3.5|NC_003279.8|NP_491926.1	NA	BV898_16257|hypothetical-protein|MTYJ01000239.1|OWA51791.1	LOC129591982|secretory-abundant-heat-soluble-protein-1-like|NW_026570223.1|XP_55343875.1	RvY_02423|SAHS1|BDGG01000001.1|GAU89931.1	NA
Hexe_geneID_BV898_17021	BL	NT	54.8737	182.231	118.553	-1.72696	0.25956	-6.65342	2.86359e-11	1.10631e-09	NA	33208|Metazoa	Otopetrin	Otopetrin	NotTardiSpe	OTOP3|proton-channel-OTOP3-2|NC_060941.1|NP_1258934.1	otpl-1|OToPetrin-Like|CELE_B0212.1|NC_003282.8|NP_500374.2	OtopLc|Otopetrin-like-cD|Dmel_CG42265|NC_004354.4|NP_1138160.2	BV898_17021|hypothetical-protein|MTYJ01000275.1|OWA52570.1	LOC129584885|proton-channel-OtopLc-like-X2|NW_026570235.1|XP_55333261.1	RvY_10001-2|hypothetical-protein|BDGG01000005.1|GAU98927.1	-
Hexe_geneID_BV898_15935	BL	NT	4472.79	2148.44	3310.62	1.05799	0.159028	6.65286	2.87451e-11	1.108e-09	NA	NA	NA	NA	TardiSpe	NA	NA	NA	BV898_15935|hypothetical-protein|MTYJ01000228.1|OWA51454.1	LOC129582268|uncharacterized-protein-LOC129582268|NW_026570227.1|XP_55329733.1	RvY_16520|hypothetical-protein|BDGG01000013.1|GAV06554.1	NA
Hexe_geneID_BV898_14200	BL	NT	19.2272	83.361	51.2941	-2.11968	0.318866	-6.64755	2.98005e-11	1.14606e-09	NA	NA	NA	NA	NotTardiSpe	CASD1|N-acetylneuraminate-9-O-acetyltransferase-X2|NC_060931.1|XP_54214823.1	NA	CG2938|uncharacterized-proteinB|Dmel_CG2938|NC_004354.4|NP_570085.1	BV898_14200|putative-CAS1-domain-containing-protein-1|MTYJ01000170.1|OQV11471.1	LOC129600284|N-acetylneuraminate-9-O-acetyltransferase-like|NW_026570224.1|XP_55354740.1	RvY_00398-1|hypothetical-protein|BDGG01000001.1|GAU87568.1	NA
Hexe_geneID_BV898_08927	BL	NT	988.964	2054.85	1521.91	-1.05553	0.159052	-6.63639	3.21454e-11	1.23343e-09	HPGDS	33208|Metazoa	Glutathione S-transferase, C-terminal domain	GST_C_3,GST_N	NotTardiSpe	HPGDS|hematopoietic-prostaglandin-D-synthase|NC_060928.1|NP_55300.1	gst-11|Glutathione-S-Transferase|CELE_R11G1.3|NC_003284.9|NP_508625.1	GstS1|glutathione-S-transferase-S1C|Dmel_CG8938|NT_033778.4|NP_725654.1	BV898_08927|putative-Hematopoietic-prostaglandin-D-synthase|MTYJ01000068.1|OQV16921.1	LOC129590477|glutathione-S-transferase-1-like|NW_026570260.1|XP_55341706.1	RvY_00932|hypothetical-protein|BDGG01000001.1|GAU88188.1	ko00000,ko00001,ko01000
Hexe_geneID_BV898_01951	BL	NT	6993.77	11174.7	9084.26	-0.676036	0.102035	-6.62555	3.45954e-11	1.32443e-09	NA	NA	NA	NA	NotTardiSpe	SYNE1|nesprin-1-X38|NC_060930.1|XP_54210897.1	anc-1|KASH-domain-containing-protein|CELE_ZK973.6|NC_003279.8|NP_1343735.1	Msp300|Muscle-specific-protein-300-kDaH|Dmel_CG42768|NT_033779.5|NP_1188696.1	BV898_01951|hypothetical-protein|MTYJ01000007.1|OQV24419.1	LOC129588062|uncharacterized-protein-LOC129588062|NW_026570248.1|XP_55338066.1	RvY_17568|hypothetical-protein|BDGG01000016.1|GAV07763.1	NA
Hexe_geneID_BV898_04110	BL	NT	73.5284	13.3451	43.4367	2.46585	0.37267	6.61671	3.67293e-11	1.40294e-09	NA	4751|Fungi	Protein of unknown function DUF3759	DUF3759	NotTardiSpe	NA	NA	NA	BV898_04110|hypothetical-protein|MTYJ01000020.1|OQV21897.1	LOC129602729|uncharacterized-protein-LOC129602729|NW_026570224.1|XP_55357825.1	RvY_08067|hypothetical-protein|BDGG01000003.1|GAU96649.1	-
Hexe_geneID_BV898_16327	BL	NT	1678.5	2612.83	2145.66	-0.638295	0.0964779	-6.61597	3.69114e-11	1.40671e-09	DCAF11	33208|Metazoa	protein modification by small protein conjugation	WD40	NotTardiSpe	DCAF11|DDB1--and-CUL4-associated-factor-11-1|NC_060938.1|NP_79506.3	wdr-23|DDB1--and-CUL4-associated-factor-11-homolog|CELE_D2030.9|NC_003279.8|NP_1293282.1	CG9945|uncharacterized-proteinB|Dmel_CG9945|NT_033778.4|NP_725981.1	BV898_16327|DDB1--and-CUL4-associated-factor-11|MTYJ01000242.1|OWA51865.1	LOC129593132|DDB1--and-CUL4-associated-factor-11-like|NW_026570280.1|XP_55345296.1	RvY_16627|hypothetical-protein|BDGG01000014.1|GAV06680.1	ko00000,ko04121
Hexe_geneID_BV898_10503	BL	NT	392.755	187.184	289.97	1.06939	0.161648	6.61555	3.70183e-11	1.40761e-09	THOC3	33208|Metazoa	THO complex	ANAPC4_WD40,PD40,WD40	NotTardiSpe	THOC3|THO-complex-subunit-3-1|NC_060929.1|NP_115737.1	thoc-3|WD_REPEATS_REGION-domain-containing-protein|CELE_F32H2.4|NC_003279.8|NP_492416.2	tex|tex|Dmel_CG9615|NT_033777.3|NP_649784.1	BV898_10503|THO-complex-subunit-3|MTYJ01000091.1|OQV15270.1	LOC129593481|THO-complex-subunit-3-like|NW_026570282.1|XP_55345789.1	RvY_05837|hypothetical-protein|BDGG01000002.1|GAU93988.1	ko00000,ko00001,ko00002,ko03019,ko03041
Hexe_geneID_BV898_17785	BL	NT	58.6848	205.418	132.052	-1.80563	0.273289	-6.60704	3.92071e-11	1.48749e-09	NA	NA	NA	NA	NotTardiSpe	OTOP2|proton-channel-OTOP2|NC_060941.1|NP_835454.1	otpl-8|OToPetrin-Like|CELE_H19J13.1|NC_003284.9|NP_510045.2	OtopLc|Otopetrin-like-cE|Dmel_CG42265|NC_004354.4|NP_1138161.2	BV898_17785|hypothetical-protein|MTYJ01000316.1|OWA53352.1	LOC129584885|proton-channel-OtopLc-like-X1|NW_026570235.1|XP_55333259.1	RvY_10001-2|hypothetical-protein|BDGG01000005.1|GAU98927.1	NA
Hexe_geneID_BV898_01224	BL	NT	79.1227	481.209	280.166	-2.60517	0.395011	-6.59518	4.24728e-11	1.60778e-09	NA	NA	NA	NA	TardiSpe	NA	NA	NA	BV898_01224|hypothetical-protein|MTYJ01000004.1|OQV25016.1	LOC129581896|uncharacterized-protein-LOC129581896|NW_026570226.1|XP_55329154.1	RvY_00403-1|hypothetical-protein|BDGG01000001.1|GAU87575.1	NA
Hexe_geneID_BV898_09213	BL	NT	1302.22	2498.38	1900.3	-0.940279	0.142578	-6.59485	4.25682e-11	1.60778e-09	NA	NA	NA	NA	NotTardiSpe	NA	NA	e|ebony|Dmel_CG3331|NT_033777.3|NP_524431.2	BV898_09213|hypothetical-protein|MTYJ01000071.1|OQV16702.1	LOC129587754|beta-alanyl-bioamine-nonribosomal-peptide-synthetase-ebony-like|NW_026570246.1|XP_55337625.1	RvY_04914|hypothetical-protein|BDGG01000002.1|GAU92893.1	NA
Hexe_geneID_BV898_02963	BL	NT	484.98	862.645	673.813	-0.831614	0.126231	-6.58803	4.45703e-11	1.67964e-09	NA	NA	NA	NA	TardiSpe	NA	NA	NA	BV898_02963|hypothetical-protein|MTYJ01000013.1|OQV23233.1	LOC129588137|uncharacterized-protein-LOC129588137|NW_026570248.1|XP_55338216.1	RvY_16451|hypothetical-protein|BDGG01000013.1|GAV06467.1	NA
Hexe_geneID_BV898_15428	BL	NT	401.173	1366.87	884.023	-1.76952	0.268775	-6.58365	4.5905e-11	1.72609e-09	ASTL	33208|Metazoa	High choriolytic enzyme 1-like	Astacin,CUB	NotTardiSpe	ASTL|astacin-like-metalloendopeptidase-precursor|NC_060926.1|NP_1002036.3	nas-7|Zinc-metalloproteinase-nas-7|CELE_C07D10.4|NC_003280.10|NP_495552.2	CG6763|uncharacterized-proteinA|Dmel_CG6763|NT_033777.3|NP_651138.1	BV898_15428|putative-Zinc-metalloproteinase-nas-7|MTYJ01000208.1|OWA50927.1	LOC129601461|uncharacterized-protein-LOC129601461-X1|NW_026570458.1|XP_55356248.1	RvY_16179|hypothetical-protein|BDGG01000013.1|GAV06148.1	ko00000,ko01000,ko01002
Hexe_geneID_BV898_07598	BL	NT	529.675	1909.44	1219.56	-1.84977	0.281197	-6.5782	4.76165e-11	1.78647e-09	NA	2759|Eukaryota	acid phosphatase activity	His_Phos_2	NotTardiSpe	ACP3|prostatic-acid-phosphatase-X1|NC_060927.1|XP_54203008.1	acp-7|ACid-Phosphatase-family|CELE_Y73B6BL.25|NC_003282.8|NP_500983.1	Acph-1|acid-phosphatase-1A|Dmel_CG7899|NT_033777.3|NP_524917.1	BV898_07598|putative-Testicular-acid-phosphatase-like-protein|MTYJ01000050.1|OQV18395.1	LOC129597960|prostatic-acid-phosphatase-like|NW_026570332.1|XP_55351647.1	RvY_12612|hypothetical-protein|BDGG01000007.1|GAV01990.1	ko00000,ko00001,ko01000,ko04131,ko04147
Hexe_geneID_BV898_02336	BL	NT	1893.46	4480.66	3187.06	-1.24258	0.188914	-6.57752	4.78372e-11	1.79077e-09	NIT1	33208|Metazoa	HIT domain	CN_hydrolase,HIT	NotTardiSpe	NIT1|deaminated-glutathione-amidase-X3|NC_060925.1|XP_54192768.1	nft-1|Nitrilase-homolog|CELE_Y56A3A.13|NC_003281.10|NP_499556.1	NitFhit|nitrilase-and-fragile-histidine-triad-fusion-protein|Dmel_CG7067|NT_037436.4|NP_525122.1	BV898_02336|Nitrilase-and-fragile-histidine-triad-fusion-protein-NitFhit|MTYJ01000009.1|OQV23990.1	LOC129585535|nitrilase-and-fragile-histidine-triad-fusion-protein-NitFhit-like|NW_026570222.1|XP_55334241.1	RvY_05310|hypothetical-protein|BDGG01000002.1|GAU93357.1	ko00000,ko01000
Hexe_geneID_BV898_13264	BL	NT	659.183	271.436	465.31	1.2801	0.194644	6.57663	4.81226e-11	1.79746e-09	WDR59	33208|Metazoa	WD repeat domain 59	WD40,Zn_ribbon_17	NotTardiSpe	WDR59|GATOR-complex-protein-WDR59-1|NC_060940.1|NP_85058.3	lin-53|putative-histone-binding-protein-lin-53|CELE_K07A1.12|NC_003279.8|NP_492552.1	Wdr59|WD-repeat-domain-59B|Dmel_CG4705|NT_033779.5|NP_995682.1	BV898_13264|WD-repeat-containing-protein-59|MTYJ01000144.1|OQV12464.1	LOC129600545|GATOR-complex-protein-WDR59-like|NW_026570224.1|XP_55355079.1	RvY_08166-1|hypothetical-protein|BDGG01000003.1|GAU96774.1	ko00000,ko00001
Hexe_geneID_BV898_05507	BL	NT	544.767	279.382	412.074	0.962455	0.146439	6.57239	4.95128e-11	1.84531e-09	NA	976|Bacteroidetes	Acetyltransferase GNAT domain	Acetyltransf_10	NotTardiSpe	NA	NA	Naa30B|N(alpha)-acetyltransferase-30-B|Dmel_CG32319|NT_037436.4|NP_728606.1	BV898_05507|hypothetical-protein|MTYJ01000030.1|OQV20462.1	NA	RvY_16240|hypothetical-protein|BDGG01000013.1|GAV06218.1	-
Hexe_geneID_BV898_08456	BL	NT	1300.39	2218.29	1759.34	-0.77099	0.117319	-6.57173	4.97354e-11	1.84952e-09	SH2B1	33208|Metazoa	lamellipodium assembly	PH,Phe_ZIP,SH2	NotTardiSpe	SH2B2|SH2B-adapter-protein-2-3|NC_060931.1|NP_1380921.2	csk-1|Tyrosine-protein-kinase-csk-1|CELE_Y48G1C.2|NC_003279.8|NP_1379977.1	Lnk|LnkF|Dmel_CG17367|NT_033777.3|NP_1287538.1	BV898_08456|putative-SH2B-adapter-protein-2|MTYJ01000060.1|OQV17524.1	LOC129591737|uncharacterized-protein-LOC129591737|NW_026570268.1|XP_55343492.1	RvY_12007|hypothetical-protein|BDGG01000007.1|GAV01268.1	ko00000,ko00001
Hexe_geneID_BV898_11467	BL	NT	279.583	635.991	457.787	-1.18617	0.180525	-6.57068	5.00846e-11	1.85841e-09	NA	NA	NA	NA	NotTardiSpe	SLC46A3|solute-carrier-family-46-member-3-X1|NC_060937.1|XP_54230451.1	slcr-46.1|SoLute-Carrier-family-Related|CELE_C46C11.2|NC_003284.9|NP_1033534.2	CG15890|uncharacterized-proteinA|Dmel_CG15890|NC_004354.4|NP_572968.1	BV898_11467|putative-Proton-coupled-folate-transporter|MTYJ01000106.1|OQV14349.1	LOC129590578|uncharacterized-protein-LOC129590578|NW_026570260.1|XP_55341854.1	RvY_14901|hypothetical-protein|BDGG01000011.1|GAV04643.1	NA
Hexe_geneID_BV898_05413	BL	NT	1148.89	2018.89	1583.89	-0.81336	0.123871	-6.56621	5.16137e-11	1.91095e-09	ZFPL1	33208|Metazoa	vesicle-mediated transport	-	NotTardiSpe	ZFPL1|zinc-finger-protein-like-1|NC_060935.1|NP_6773.2	Y45G12B.2|Zinc-finger-protein-like-1-homolog|CELE_Y45G12B.2|NC_003283.11|NP_503731.1	CG5382|uncharacterized-protein|Dmel_CG5382|NT_033777.3|NP_732721.1	BV898_05413|Zinc-finger-protein-like-1|MTYJ01000029.1|OQV20593.1	LOC129597523|zinc-finger-protein-like-1|NW_026570326.1|XP_55351084.1	RvY_11520|hypothetical-protein|BDGG01000006.1|GAV00711.1	-
Hexe_geneID_BV898_10304	BL	NT	3708.89	8837.9	6273.4	-1.25284	0.191106	-6.55574	5.5367e-11	2.04314e-09	HPGDS	33208|Metazoa	Glutathione S-transferase, N-terminal domain	GST_C_3,GST_N	NotTardiSpe	HPGDS|hematopoietic-prostaglandin-D-synthase|NC_060928.1|NP_55300.1	gst-6|putative-glutathione-S-transferase-6|CELE_F11G11.3|NC_003280.10|NP_494882.2	GstS1|glutathione-S-transferase-S1C|Dmel_CG8938|NT_033778.4|NP_725654.1	BV898_10304|putative-Glutathione-S-transferase-1|MTYJ01000087.1|OQV15584.1	LOC129585647|glutathione-S-transferase-1-like|NW_026570238.1|XP_55334384.1	RvY_00932|hypothetical-protein|BDGG01000001.1|GAU88188.1	ko00000,ko00001,ko01000,ko02000
Hexe_geneID_BV898_03088	BL	NT	788.629	1620.95	1204.79	-1.03879	0.15846	-6.55558	5.5426e-11	2.04314e-09	NA	33208|Metazoa	cytochrome P450	p450	NotTardiSpe	CYP2U1|cytochrome-P450-2U1|NC_060928.1|NP_898898.1	cyp-33C3|CYtochrome-P450-family|CELE_F41B5.4|NC_003283.11|NP_503615.1	Cyp18a1|cytochrome-P450-18a1A|Dmel_CG6816|NC_004354.4|NP_728191.1	BV898_03088|Cytochrome-P450-2U1|MTYJ01000014.1|OQV23040.1	LOC129586991|cytochrome-P450-2C15-like|NW_026570243.1|XP_55336541.1	RvY_07343|hypothetical-protein|BDGG01000003.1|GAU95786.1	ko00000,ko00001,ko00199,ko01000
Hexe_geneID_BV898_02573	BL	NT	3815.87	301.036	2058.45	3.66425	0.559579	6.54822	5.82277e-11	2.13245e-09	NA	NA	NA	NA	TardiSpe	NA	NA	NA	BV898_02573|hypothetical-protein|MTYJ01000011.1|OQV23451.1	NA	NA	NA
Hexe_geneID_BV898_17768	BL	NT	2326.77	876.976	1601.87	1.40775	0.214982	6.54824	5.82176e-11	2.13245e-09	ECE2	33208|Metazoa	peptide hormone processing	Methyltransf_25,Peptidase_M13,Peptidase_M13_N	NotTardiSpe	MMEL1|membrane-metallo-endopeptidase-like-1|NC_060925.1|NP_258428.2	nep-11|Neprilysin-11|CELE_F18A12.8|NC_003280.10|NP_494538.1	Nep1|neprilysin-1B|Dmel_CG5905|NC_004354.4|NP_727065.1	BV898_17768|Membrane-metallo-endopeptidase-like-1|MTYJ01000315.1|OWA53334.1	LOC129593509|neprilysin-4-like|NW_026570282.1|XP_55345831.1	RvY_02635|hypothetical-protein|BDGG01000001.1|GAU90180.1	ko00000,ko01000,ko01002,ko04147
Hexe_geneID_BV898_00312	BL	NT	712.119	2147.11	1429.61	-1.59208	0.243118	-6.54859	5.80835e-11	2.13245e-09	NA	NA	NA	NA	TardiSpe	NA	NA	NA	BV898_00312|hypothetical-protein|MTYJ01000001.1|OQV26192.1	LOC129593752|low-density-lipoprotein-receptor-related-protein-2-like|NW_026570223.1|XP_55346186.1	RvY_03711|hypothetical-protein|BDGG01000002.1|GAU91465.1	NA
Hexe_geneID_BV898_02967	BL	NT	833.505	479.84	656.673	0.797015	0.121778	6.5448	5.9576e-11	2.1771e-09	BUD13	33208|Metazoa	Pre-mRNA-splicing factor of RES complex	Bud13	NotTardiSpe	BUD13|BUD13-homolog-2|NC_060935.1|NP_1153208.1	bud-13|BUD13-homolog|CELE_R08D7.1|NC_003281.10|NP_498982.1	CG13625|uncharacterized-protein|Dmel_CG13625|NT_033777.3|NP_651272.1	BV898_02967|putative-BUD13-like-protein|MTYJ01000013.1|OQV23237.1	LOC129588173|BUD13-homolog|NW_026570248.1|XP_55338269.1	RvY_05497|BUD13|BDGG01000002.1|GAU93574.1	ko00000,ko03041
Hexe_geneID_BV898_07086	BL	NT	1108.85	1847.66	1478.26	-0.736627	0.112668	-6.53803	6.23355e-11	2.27302e-09	HIBADH	33208|Metazoa	3-hydroxyisobutyrate dehydrogenase	NAD_binding_11,NAD_binding_2	NotTardiSpe	HIBADH|3-hydroxyisobutyrate-dehydrogenase,-mitochondrial-precursor|NC_060931.1|NP_689953.1	B0250.5|putative-3-hydroxyisobutyrate-dehydrogenase,-mitochondrial|CELE_B0250.5|NC_003283.11|NP_1370011.1	CG15093|uncharacterized-proteinA|Dmel_CG15093|NT_033778.4|NP_725824.1	BV898_07086|3-hydroxyisobutyrate-dehydrogenase,-mitochondrial|MTYJ01000045.1|OQV18829.1	LOC129583483|3-hydroxyisobutyrate-dehydrogenase,-mitochondrial-like|NW_026570230.1|XP_55331251.1	RvY_18814-1|hypothetical-protein|BDGG01000021.1|GAV09241.1	ko00000,ko00001,ko01000
Hexe_geneID_BV898_09439	BL	NT	547.629	285.988	416.809	0.936475	0.143339	6.53327	6.43493e-11	2.3414e-09	NA	NA	NA	NA	NotTardiSpe	ATAD5|ATPase-family-AAA-domain-containing-protein-5-X2|NC_060941.1|XP_54173260.1	rfc-1|Replication-factor-C-subunit-1|CELE_C54G10.2|NC_003283.11|NP_1256606.1	elg1|enhanced-level-of-genomic-instability-1D|Dmel_CG16838|NT_037436.4|NP_996102.1	BV898_09439|hypothetical-protein|MTYJ01000074.1|OQV16448.1	LOC129588043|replication-factor-C-subunit-1-like|NW_026570248.1|XP_55338037.1	RvY_10239|hypothetical-protein|BDGG01000005.1|GAU99206.1	NA
Hexe_geneID_BV898_07338	BL	NT	795.275	1681.51	1238.39	-1.08052	0.165497	-6.52896	6.62269e-11	2.39937e-09	NA	NA	NA	NA	TardiSpe	NA	NA	NA	BV898_07338|hypothetical-protein|MTYJ01000048.1|OQV18510.1	LOC129581664|uncharacterized-protein-LOC129581664|NW_026570226.1|XP_55328842.1	RvY_10071|hypothetical-protein|BDGG01000005.1|GAU99009.1	NA
Hexe_geneID_BV898_10515	BL	NT	143.64	347.424	245.532	-1.27593	0.195417	-6.52926	6.60937e-11	2.39937e-09	NA	NA	NA	NA	NotTardiSpe	NAT1|arylamine-N-acetyltransferase-1-X1|NC_060932.1|XP_54217433.1	NA	NA	BV898_10515|hypothetical-protein|MTYJ01000091.1|OQV15283.1	NA	NA	NA
Hexe_geneID_BV898_03694	BL	NT	10206.1	16769.5	13487.8	-0.716452	0.109802	-6.52496	6.80178e-11	2.45898e-09	ATP6V1G1	33208|Metazoa	Catalytic subunit of the peripheral V1 complex of vacuolar ATPase V-ATPase. V-ATPase is responsible for acidifying a variety of intracellular compartments in eukaryotic cells	V-ATPase_G	NotTardiSpe	ATP6V1G2|V-type-proton-ATPase-subunit-G-2-a|NC_060930.1|NP_569730.1	vha-10|putative-V-type-proton-ATPase-subunit-G|CELE_F46F11.5|NC_003279.8|NP_491641.1	Vha13|vacuolar-H[+]-ATPase-13kD-subunitA|Dmel_CG6213|NT_033777.3|NP_477437.1	BV898_03694|putative-V-type-proton-ATPase-subunit-G|MTYJ01000017.1|OQV22520.1	LOC129586421|V-type-proton-ATPase-subunit-G-like|NW_026570240.1|XP_55335641.1	RvY_10436|hypothetical-protein|BDGG01000005.1|GAU99431.1	ko00000,ko00001,ko00002
Hexe_geneID_BV898_05154	BL	NT	668.971	1421.95	1045.46	-1.08741	0.166708	-6.52286	6.89792e-11	2.48841e-09	FZR1	33208|Metazoa	anaphase-promoting complex binding	ANAPC4_WD40,WD40	NotTardiSpe	FZR1|fizzy-related-protein-homolog-2|NC_060943.1|NP_57347.2	fzr-1|ANAPC4_WD40-domain-containing-protein|CELE_ZK1307.6|NC_003280.10|NP_496075.1	fzr|fizzy-relatedB|Dmel_CG3000|NC_004354.4|NP_726941.1	BV898_05154|Fizzy-related-protein-like-protein|MTYJ01000027.1|OQV20808.1	LOC129593526|fizzy-related-protein-homolog|NW_026570282.1|XP_55345862.1	RvY_02654|hypothetical-protein|BDGG01000001.1|GAU90203.1	ko00000,ko00001,ko00002,ko04121
Hexe_geneID_BV898_08191	BL	NT	52.4069	292.534	172.47	-2.48838	0.38199	-6.51425	7.30536e-11	2.62978e-09	NA	33208|Metazoa	chitin binding. It is involved in the biological process described with chitin metabolic process	CBM_14	NotTardiSpe	NA	cbd-1|Chitin-binding-domain-protein-cbd-1|CELE_H02I12.1|NC_003282.8|NP_502145.2	CG13675|uncharacterized-proteinC|Dmel_CG13675|NT_037436.4|NP_1097546.2	BV898_08191|hypothetical-protein|MTYJ01000057.1|OQV17734.1	LOC129595242|uncharacterized-protein-LOC129595242|NW_026570295.1|XP_55348153.1	RvY_06615|hypothetical-protein|BDGG01000003.1|GAU94916.1	-
Hexe_geneID_BV898_08584	BL	NT	1332.78	6487.63	3910.21	-2.28355	0.350892	-6.50784	7.62397e-11	2.73863e-09	NA	33208|Metazoa	sulfuric ester hydrolase activity. It is involved in the biological process described with metabolic process	Sulfatase	NotTardiSpe	ARSI|arylsulfatase-I-precursor|NC_060929.1|NP_1012301.1	sul-3|Sulfatase-domain-containing-protein|CELE_C54D2.4|NC_003284.9|NP_1360719.1	CG7402|uncharacterized-protein|Dmel_CG7402|NT_037436.4|NP_649023.1	BV898_08584|Arylsulfatase-I|MTYJ01000062.1|OQV17335.1	LOC129585209|arylsulfatase-B-like|NW_026570236.1|XP_55333780.1	RvY_04051|hypothetical-protein|BDGG01000002.1|GAU91876.1	ko00000,ko00001,ko00002,ko01000
Hexe_geneID_BV898_17609	BL	NT	275.176	847.763	561.47	-1.62412	0.249629	-6.50614	7.71075e-11	2.76392e-09	NA	NA	NA	NA	TardiSpe	NA	NA	NA	BV898_17609|hypothetical-protein|MTYJ01000306.1|OWA53175.1	NA	NA	NA
Hexe_geneID_BV898_12476	BL	NT	221.709	84.0975	152.903	1.3994	0.215419	6.49617	8.2389e-11	2.94698e-09	GSG2	33208|Metazoa	Germ cell associated 2 haspin	Haspin_kinase	NotTardiSpe	HASPIN|serine/threonine-protein-kinase-haspin|NC_060941.1|NP_114171.2	hasp-1|Non-specific-serine-threonine-protein-kinase|CELE_C01H6.9|NC_003279.8|NP_492043.2	Haspin|haspin|Dmel_CG40080|NT_033778.4|NP_1015349.2	BV898_12476|putative-Serine/threonine-protein-kinase-haspin|MTYJ01000127.1|OQV13269.1	LOC129602607|uncharacterized-protein-LOC129602607|NW_026570224.1|XP_55357654.1	RvY_08773|hypothetical-protein|BDGG01000004.1|GAU97489.1	ko00000,ko01000,ko01001,ko03036
Hexe_geneID_BV898_05295	BL	NT	2177.33	6520.55	4348.94	-1.5826	0.243844	-6.49024	8.5702e-11	3.05503e-09	NA	NA	NA	NA	NotTardiSpe	NA	NA	NA	BV898_05295|hypothetical-protein|MTYJ01000028.1|OQV20712.1	LOC129585629|uncharacterized-protein-LOC129585629|NW_026570238.1|XP_55334353.1	RvY_00770|hypothetical-protein|BDGG01000001.1|GAU87994.1	NA
Hexe_geneID_BV898_14884	BL	NT	32.2425	210.282	121.262	-2.71286	0.418	-6.49011	8.57718e-11	3.05503e-09	SIAE	33208|Metazoa	Sialate O-acetylesterase	SASA	NotTardiSpe	SIAE|sialate-O-acetylesterase-1-precursor|NC_060935.1|NP_733746.1	NA	NA	BV898_14884|Sialate-O-acetylesterase|MTYJ01000190.1|OWA50365.1	LOC129595014|sialate-O-acetylesterase-like|NW_026570293.1|XP_55347891.1	RvY_06791|hypothetical-protein|BDGG01000003.1|GAU95116.1	ko00000,ko01000
Hexe_geneID_BV898_12300	BL	NT	1284.4	630.698	957.548	1.0266	0.158308	6.48483	8.88335e-11	3.15332e-09	NA	NA	NA	NA	NotTardiSpe	NA	NA	NA	BV898_12300|hypothetical-protein|MTYJ01000123.1|OQV13448.1	LOC129585812|uncharacterized-protein-LOC129585812|NW_026570238.1|XP_55334654.1	RvY_00836|hypothetical-protein|BDGG01000001.1|GAU88073.1	NA
Hexe_geneID_BV898_09199	BL	NT	4.45246	47.383	25.9177	-3.44832	0.531761	-6.48471	8.8905e-11	3.15332e-09	NA	NA	NA	NA	TardiSpe	NA	NA	NA	BV898_09199|hypothetical-protein|MTYJ01000071.1|OQV16688.1	LOC129587837|mucin-5AC-like|NW_026570246.1|XP_55337751.1	RvY_04899|hypothetical-protein|BDGG01000002.1|GAU92875.1	NA
Hexe_geneID_BV898_18883	BL	NT	22.1989	82.3771	52.288	-1.89797	0.292777	-6.48265	9.01269e-11	3.18996e-09	NA	33208|Metazoa	metalloendopeptidase activity	Astacin,CUB,EGF_CA,FXa_inhibition	NotTardiSpe	CHIA|acidic-mammalian-chitinase-c-precursor|NC_060925.1|NP_970615.2	nas-6|Zinc-metalloproteinase-nas-6|CELE_4R79.1|NC_003282.8|NP_1040902.1	CG6763|uncharacterized-proteinA|Dmel_CG6763|NT_033777.3|NP_651138.1	BV898_18883|putative-Acidic-mammalian-chitinase|MTYJ01000411.1|OWA54481.1	LOC129580610|chitotriosidase-1-like-X1|NW_026570224.1|XP_55327183.1	RvY_15006|hypothetical-protein|BDGG01000011.1|GAV04780.1	ko00000,ko01000,ko01002
Hexe_geneID_BV898_09669	BL	NT	1763.2	2904.16	2333.68	-0.719853	0.111052	-6.48212	9.04434e-11	3.19447e-09	PSPH	33208|Metazoa	phosphoserine phosphatase	HAD,Hydrolase	NotTardiSpe	PSPH|phosphoserine-phosphatase-X1|NC_060931.1|XP_54214674.1	Y62E10A.13|O-phosphoserine-phosphohydrolase|CELE_Y62E10A.13|NC_003282.8|NP_1293895.1	aay|astray|Dmel_CG3705|NT_037436.4|NP_524001.2	BV898_09669|Phosphoserine-phosphatase|MTYJ01000077.1|OQV16185.1	LOC129601170|phosphoserine-phosphatase-like|NW_026570437.1|XP_55355882.1	RvY_12197|hypothetical-protein|BDGG01000007.1|GAV01492.1	ko00000,ko00001,ko00002,ko01000,ko01009
Hexe_geneID_BV898_11257	BL	NT	832.139	324.871	578.505	1.35758	0.209483	6.4806	9.13566e-11	3.2149e-09	ENDOV	33208|Metazoa	endodeoxyribonuclease activity, producing 5-phosphomonoesters	Endonuclease_5	NotTardiSpe	ENDOV|endonuclease-V-1|NC_060941.1|NP_775898.2	algn-8|putative-dolichyl-pyrophosphate-Glc1Man9GlcNAc2-alpha-1,3-glucosyltransferase|CELE_C08H9.3|NC_003280.10|NP_1021940.2	NA	BV898_11257|putative-Endonuclease-V|MTYJ01000103.1|OQV14536.1	LOC129586433|endonuclease-V-like|NW_026570240.1|XP_55335667.1	RvY_02700-1|hypothetical-protein|BDGG01000001.1|GAU90254.1	ko00000,ko01000,ko03400
Hexe_geneID_BV898_15434	BL	NT	44.4739	184.137	114.305	-2.05515	0.317127	-6.48053	9.14027e-11	3.2149e-09	SLC38A9	33208|Metazoa	Solute carrier family 38, member 9	Aa_trans	NotTardiSpe	SLC38A9|neutral-amino-acid-transporter-9-2|NC_060929.1|NP_1245215.1	F13H10.3|Sodium-coupled-neutral-amino-acid-transporter-9-homolog|CELE_F13H10.3|NC_003282.8|NP_1293946.1	CG13384|uncharacterized-proteinG|Dmel_CG13384|NT_033779.5|NP_995658.1	BV898_15434|Sodium-coupled-neutral-amino-acid-transporter-9|MTYJ01000208.1|OWA50933.1	LOC129594279|neutral-amino-acid-transporter-9-like-X2|NW_026570287.1|XP_55346885.1	RvY_16152-1|hypothetical-protein|BDGG01000013.1|GAV06120.1	ko00000,ko00001,ko02000
Hexe_geneID_BV898_10352	BL	NT	2060.47	941.826	1501.15	1.12934	0.174291	6.47961	9.19595e-11	3.22776e-09	NA	NA	NA	NA	TardiSpe	NA	NA	NA	BV898_10352|hypothetical-protein|MTYJ01000088.1|OQV15480.1	LOC129582553|bone-morphogenetic-protein-1-like|NW_026570228.1|XP_55330049.1	NA	NA
Hexe_geneID_BV898_13161	BL	NT	231.771	474.241	353.006	-1.03463	0.159859	-6.47212	9.664e-11	3.38501e-09	NA	NA	NA	NA	NotTardiSpe	NA	NA	fusl|fuselessC|Dmel_CG14021|NT_033779.5|NP_723080.1	BV898_13161|hypothetical-protein|MTYJ01000141.1|OQV12596.1	LOC129589964|uncharacterized-protein-LOC129589964|NW_026570258.1|XP_55340881.1	RvY_01610|hypothetical-protein|BDGG01000001.1|GAU89011.1	NA
Hexe_geneID_BV898_13545	BL	NT	3217.93	1312.01	2264.97	1.29439	0.200186	6.46593	1.00681e-10	3.51197e-09	NA	NA	NA	NA	NotTardiSpe	LAMA2|laminin-subunit-alpha-2-b-precursor|NC_060930.1|NP_1073291.2	lea-1|plant-Late-Embryo-Abundant-(LEA)-related|CELE_K08H10.1|NC_003283.11|NP_1256173.1	NA	BV898_13545|hypothetical-protein|MTYJ01000151.1|OQV12203.1	LOC129592774|uncharacterized-protein-LOC129592774|NW_026570223.1|XP_55344874.1	RvY_02596|LEA10|BDGG01000001.1|GAU90132.1	NA
Hexe_geneID_BV898_16663	BL	NT	1195.71	380.009	787.858	1.65365	0.255741	6.4661	1.00566e-10	3.51197e-09	NA	NA	NA	NA	TardiSpe	NA	NA	NA	BV898_16663|hypothetical-protein|MTYJ01000256.1|OWA52204.1	LOC129600534|uncharacterized-protein-LOC129600534|NW_026570224.1|XP_55355068.1	RvY_10963|hypothetical-protein|BDGG01000005.1|GAV00060.1	NA
Hexe_geneID_BV898_18302	BL	NT	525.289	1558.8	1042.04	-1.57035	0.243205	-6.4569	1.06873e-10	3.72027e-09	NA	4751|Fungi	Allergen Asp F7	-	NotTardiSpe	NA	NA	NA	BV898_18302|hypothetical-protein|MTYJ01000353.1|OWA53883.1	LOC129588452|uncharacterized-protein-LOC129588452|NW_026570222.1|XP_55338634.1	RvY_02615|hypothetical-protein|BDGG01000001.1|GAU90155.1	-
Hexe_geneID_BV898_06981	BL	NT	17.386	179.203	98.2947	-3.37003	0.522464	-6.45028	1.11645e-10	3.87841e-09	NA	NA	NA	NA	NotTardiSpe	TRO|trophinin-X2|NC_060947.1|XP_54183643.1	NA	NA	BV898_06981|hypothetical-protein|MTYJ01000044.1|OQV18920.1	NA	NA	NA
Hexe_geneID_BV898_17640	BL	NT	626.668	1107.95	867.307	-0.822004	0.12758	-6.44304	1.17104e-10	4.05968e-09	UBTD2	33208|Metazoa	Ubiquitin domain-containing protein	UBD,ubiquitin	NotTardiSpe	UBTD2|ubiquitin-domain-containing-protein-2|NC_060929.1|NP_689490.2	atgp-2|Aamy-domain-containing-protein|CELE_C38C6.2|NC_003280.10|NP_1254436.1	CG1172|uncharacterized-proteinA|Dmel_CG1172|NT_033777.3|NP_649534.1	BV898_17640|putative-Ubiquitin-domain-containing-protein-2|MTYJ01000308.1|OWA53207.1	LOC129591931|ubiquitin-domain-containing-protein-1-like|NW_026570269.1|XP_55343791.1	RvY_07442|hypothetical-protein|BDGG01000003.1|GAU95919.1	-
Hexe_geneID_BV898_08429	BL	NT	232.246	565.134	398.69	-1.2819	0.198985	-6.4422	1.17752e-10	4.07377e-09	SLC20A1	33208|Metazoa	Sodium-phosphate symporter which plays a fundamental housekeeping role in phosphate transport	PHO4	NotTardiSpe	SLC20A1|sodium-dependent-phosphate-transporter-1|NC_060926.1|NP_5406.3	pitr-5|Phosphate-transporter|CELE_F09G2.3|NC_003283.11|NP_504823.2	NaPi-III|Na[+]-dependent-inorganic-phosphate-cotransporter-type-IIIA|Dmel_CG42575|NT_037436.4|NP_648441.1	BV898_08429|Sodium-dependent-phosphate-transporter-1-A|MTYJ01000060.1|OQV17496.1	LOC129581728|sodium-dependent-phosphate-transporter-2-like|NW_026570221.1|XP_55328921.1	RvY_05699|hypothetical-protein|BDGG01000002.1|GAU93817.1	ko00000,ko02000
Hexe_geneID_BV898_19035	BL	NT	1073.09	1837.02	1455.05	-0.77538	0.120374	-6.44141	1.18369e-10	4.08677e-09	ADIPOR2	33208|Metazoa	Haemolysin-III related	HlyIII	NotTardiSpe	ADIPOR2|adiponectin-receptor-protein-2-X1|NC_060936.1|XP_54229207.1	paqr-2|Progestin-and-AdipoQ-Receptor-family|CELE_Y32H12A.5|NC_003281.10|NP_498148.2	AdipoR|adiponectin-receptorC|Dmel_CG5315|NT_033777.3|NP_732758.1	BV898_19035|Adiponectin-receptor-protein|MTYJ01000435.1|OWA54636.1	LOC129599240|adiponectin-receptor-protein-like|NW_026570360.1|XP_55353397.1	RvY_01704|hypothetical-protein|BDGG01000001.1|GAU89113.1	ko00000,ko00001
Hexe_geneID_BV898_19481	BL	NT	186.486	476.163	331.325	-1.35057	0.209905	-6.43417	1.24154e-10	4.27188e-09	NA	NA	NA	NA	TardiSpe	NA	NA	NA	BV898_19481|hypothetical-protein|MTYJ01000539.1|OWA55097.1	NA	NA	NA
Hexe_geneID_BV898_09775	BL	NT	13.2768	78.3051	45.791	-2.56754	0.399055	-6.43406	1.24237e-10	4.27188e-09	TPSB2	33208|Metazoa	Belongs to the peptidase S1 family	Trypsin	NotTardiSpe	TPSAB1|tryptase-alpha/beta-1-precursor|NC_060940.1|NP_3285.2	try-1|Peptidase-S1-domain-containing-protein|CELE_ZK546.15|NC_003280.10|NP_494910.2	CG4998|uncharacterized-proteinB|Dmel_CG4998|NT_037436.4|NP_1036609.1	BV898_09775|putative-Transmembrane-protease-serine-6|MTYJ01000078.1|OQV16140.1	LOC129601135|trypsin-like|NW_026570435.1|XP_55355841.1	RvY_03616-2|hypothetical-protein|BDGG01000002.1|GAU91346.1	ko00000,ko00001,ko01000,ko01002
Hexe_geneID_BV898_01667	BL	NT	2937.45	1106.29	2021.87	1.40896	0.219006	6.43342	1.24762e-10	4.28122e-09	NA	33208|Metazoa	Histone H2B	Histone	NotTardiSpe	H2BC11|histone-H2B-type-1-J|NC_060930.1|NP_66402.2	his-66|putative-histone-H2B-4|CELE_H02I12.6|NC_003282.8|NP_502149.1	His2B:CG17949|histone-H2B|Dmel_CG17949|NT_033779.5|NP_724342.1	BV898_01743|putative-Histone-H2B.1,-embryonic|MTYJ01000006.1|OQV24684.1	LOC129587514|histone-H2B-like|NW_026570245.1|XP_55337282.1	RvY_15451|hypothetical-protein|BDGG01000012.1|GAV05296.1	ko00000,ko00001,ko03036,ko04147
Hexe_geneID_BV898_00392	BL	NT	186.787	448.009	317.398	-1.26087	0.196295	-6.42331	1.33342e-10	4.56634e-09	NA	NA	NA	NA	NotTardiSpe	NA	NA	CG42536|uncharacterized-protein|Dmel_CG42536|NT_037436.4|NP_1163411.1	BV898_00392|hypothetical-protein|MTYJ01000002.1|OQV25451.1	LOC129585298|uncharacterized-protein-LOC129585298|NW_026570236.1|XP_55333907.1	RvY_04113|hypothetical-protein|BDGG01000002.1|GAU91957.1	NA
Hexe_geneID_BV898_09795	BL	NT	35.1912	121.549	78.3702	-1.79306	0.279191	-6.42234	1.34199e-10	4.58639e-09	NA	28211|Alphaproteobacteria	Glucose / Sorbosone dehydrogenase	GSDH	NotTardiSpe	NA	NA	arr|arrow|Dmel_CG5912|NT_033778.4|NP_524737.2	BV898_09795|L-sorbosone-dehydrogenase|MTYJ01000079.1|OQV16023.1	LOC129587577|L-sorbosone-dehydrogenase-like|NW_026570245.1|XP_55337354.1	RvY_16740|hypothetical-protein|BDGG01000014.1|GAV06817.1	-
Hexe_geneID_BV898_18867	BL	NT	4840.3	7498.31	6169.31	-0.63135	0.0983775	-6.41763	1.38417e-10	4.72099e-09	RAB11FIP2	33208|Metazoa	FIP domain	C2,RBD-FIP	NotTardiSpe	RAB11FIP2|rab11-family-interacting-protein-2-1|NC_060934.1|NP_55719.1	rfip-2|FIP-RBD-domain-containing-protein|CELE_Y39F10B.1|NC_003280.10|NP_872031.2	Rip11|Rab11-interacting-proteinB|Dmel_CG6606|NC_004354.4|NP_1162791.1	BV898_18867|putative-Rab11-family-interacting-protein-2|MTYJ01000409.1|OWA54465.1	LOC129584863|rab11-family-interacting-protein-2-like|NW_026570222.1|XP_55333219.1	RvY_09411|hypothetical-protein|BDGG01000004.1|GAU98236.1	ko00000,ko00001,ko04131
Hexe_geneID_BV898_17769	BL	NT	568.571	258.84	413.706	1.13543	0.176983	6.41549	1.40375e-10	4.77811e-09	ISY1	33208|Metazoa	pre-mRNA-splicing factor ISY1	Isy1	NotTardiSpe	ISY1|pre-mRNA-splicing-factor-ISY1-homolog-2|NC_060927.1|NP_65752.1	isy-1|Protein-isy-1|CELE_F53B7.3|NC_003283.11|NP_505803.1	CG9667|uncharacterized-proteinA|Dmel_CG9667|NT_033777.3|NP_649768.2	BV898_17769|Pre-mRNA-splicing-factor-ISY1-like-protein|MTYJ01000315.1|OWA53335.1	LOC129593556|pre-mRNA-splicing-factor-ISY1-homolog|NW_026570282.1|XP_55345906.1	RvY_02634|hypothetical-protein|BDGG01000001.1|GAU90179.1	ko00000,ko00001,ko00002,ko03041
Hexe_geneID_BV898_11872	BL	NT	5068.22	1643.17	3355.7	1.62508	0.253413	6.41276	1.42907e-10	4.85452e-09	NA	NA	NA	NA	NotTardiSpe	AMN|protein-amnionless-precursor|NC_060938.1|NP_112205.2	NA	Amnionless|amnionlessA|Dmel_CG11592|NT_033779.5|NP_608515.1	BV898_11872|hypothetical-protein|MTYJ01000114.1|OQV13874.1	LOC129594166|protein-amnionless-like|NW_026570286.1|XP_55346736.1	RvY_18612|hypothetical-protein|BDGG01000020.1|GAV09002.1	NA
Hexe_geneID_BV898_03967	BL	NT	224.876	93.9606	159.418	1.25996	0.196933	6.3979	1.5753e-10	5.34052e-09	NA	NA	NA	NA	NotTardiSpe	KLHL10|kelch-like-protein-10-X1|NC_060941.1|XP_54171890.1	mel-26|Protein-maternal-effect-lethal-26|CELE_ZK858.4|NC_003279.8|NP_492449.2	NA	BV898_03967|hypothetical-protein|MTYJ01000019.1|OQV22121.1	LOC129587479|uncharacterized-protein-LOC129587479|NW_026570245.1|XP_55337224.1	RvY_15782|hypothetical-protein|BDGG01000012.1|GAV05689.1	NA
Hexe_geneID_BV898_18044	BL	NT	343.345	142.317	242.831	1.2716	0.198839	6.39515	1.60395e-10	5.42675e-09	PMS2	33208|Metazoa	somatic hypermutation of immunoglobulin genes	DNA_mis_repair,HATPase_c_3,MutL_C	NotTardiSpe	PMS2|mismatch-repair-endonuclease-PMS2-X9|NC_060931.1|XP_54214413.1	pms-2|PMS-(Post-Meiotic-Segregation)-family|CELE_H12C20.2|NC_003283.11|NP_1369798.1	Pms2|Pms2|Dmel_CG8169|NT_033778.4|NP_477023.1	BV898_18044|Mismatch-repair-endonuclease-PMS2|MTYJ01000334.1|OWA53623.1	LOC129591700|mismatch-repair-endonuclease-PMS2-like|NW_026570267.1|XP_55343429.1	RvY_08678-2|hypothetical-protein|BDGG01000004.1|GAU97367.1	ko00000,ko00001,ko00002,ko03400
Hexe_geneID_BV898_16471	BL	NT	150.949	35.5216	93.2352	2.09084	0.326981	6.39437	1.61207e-10	5.44332e-09	HSPA5	33208|Metazoa	Belongs to the heat shock protein 70 family	HSP70	NotTardiSpe	HSPA5|endoplasmic-reticulum-chaperone-BiP-precursor|NC_060933.1|NP_5338.1	hsp-3|Heat-shock-70-kDa-protein-C|CELE_C15H9.6|NC_003284.9|NP_1370435.1	Hsc70-3|heat-shock-protein-70-cognate-3D|Dmel_CG4147|NC_004354.4|NP_727565.1	BV898_16471|78-kDa-glucose-regulated-protein|MTYJ01000247.1|OWA52015.1	LOC129581544|endoplasmic-reticulum-chaperone-BiP-like|NW_026570226.1|XP_55328655.1	RvY_10061|HSP70-6|BDGG01000005.1|GAU98999.1	ko00000,ko00001,ko03110,ko04131,ko04147
Hexe_geneID_BV898_14128	BL	NT	1217.64	154.054	685.846	2.98311	0.466748	6.39126	1.64521e-10	5.54411e-09	NA	NA	NA	NA	TardiSpe	NA	NA	NA	BV898_14128|hypothetical-protein|MTYJ01000168.1|OQV11552.1	LOC129589202|uncharacterized-protein-LOC129589202|NW_026570222.1|XP_55339767.1	RvY_16766-2|hypothetical-protein|BDGG01000014.1|GAV06846.1	NA
Hexe_geneID_BV898_18682	BL	NT	290.613	119.539	205.076	1.28064	0.200431	6.3894	1.66535e-10	5.60082e-09	NA	1236|Gammaproteobacteria	Acetyltransferase GNAT domain	Acetyltransf_1,Acetyltransf_3	NotTardiSpe	NA	NA	NA	BV898_18682|hypothetical-protein|MTYJ01000387.1|OWA54273.1	NA	NA	-
Hexe_geneID_BV898_09733	BL	NT	515.905	1699.42	1107.66	-1.72015	0.269328	-6.38684	1.69354e-10	5.6843e-09	NA	NA	NA	NA	NotTardiSpe	NA	cdh-4|Cadherin-4|CELE_F25F2.2|NC_003281.10|NP_1317871.1	NA	BV898_09733|hypothetical-protein|MTYJ01000078.1|OQV16097.1	LOC129588410|uncharacterized-protein-LOC129588410|NW_026570249.1|XP_55338582.1	RvY_17926|hypothetical-protein|BDGG01000017.1|GAV08198.1	NA
Hexe_geneID_BV898_14594	BL	NT	146.817	394.963	270.89	-1.4282	0.223664	-6.38547	1.70869e-10	5.72378e-09	NA	NA	NA	NA	TardiSpe	NA	NA	NA	BV898_14594|hypothetical-protein|MTYJ01000181.1|OWA50066.1	NA	RvY_17214|hypothetical-protein|BDGG01000015.1|GAV07375.1	NA
Hexe_geneID_BV898_16174	BL	NT	114.837	301.407	208.122	-1.39021	0.21778	-6.38356	1.73018e-10	5.78429e-09	NA	NA	NA	NA	TardiSpe	NA	NA	NA	BV898_16174|hypothetical-protein|MTYJ01000236.1|OWA51701.1	LOC129592014|uncharacterized-protein-LOC129592014|NW_026570269.1|XP_55343929.1	RvY_09906|hypothetical-protein|BDGG01000005.1|GAU98813.1	NA
Hexe_geneID_BV898_12017	BL	NT	1357.95	2849.36	2103.66	-1.06941	0.167697	-6.37704	1.80546e-10	6.02401e-09	NA	NA	NA	NA	NotTardiSpe	EIF4A1|eukaryotic-initiation-factor-4A-I-1|NC_060941.1|NP_1407.1	inf-1|Eukaryotic-initiation-factor-4A|CELE_F57B9.6|NC_003281.10|NP_1022623.1	eIF4A|eukaryotic-translation-initiation-factor-4AD|Dmel_CG9075|NT_033779.5|NP_723139.1	BV898_12017|putative-ATP-dependent-RNA-helicase-eIF4A|MTYJ01000116.1|OQV13798.1	LOC129583766|uncharacterized-protein-LOC129583766|NW_026570231.1|XP_55331692.1	RvY_12349-1|hypothetical-protein|BDGG01000007.1|GAV01674.1	NA
Hexe_geneID_BV898_05820	BL	NT	111.823	472.353	292.088	-2.07506	0.325731	-6.37046	1.88461e-10	6.27572e-09	NA	NA	NA	NA	NotTardiSpe	TRPA1|transient-receptor-potential-cation-channel-subfamily-A-member-1|NC_060932.1|NP_15628.2	unc-44|Uncharacterized-protein|CELE_B0350.2|NC_003282.8|NP_1367345.1	TrpA1|transient-receptor-potential-cation-channel-A1J|Dmel_CG5751|NT_037436.4|NP_1097554.4	BV898_05820|Transient-receptor-potential-cation-channel-subfamily-A-member-1|MTYJ01000032.1|OQV20269.1	LOC129595359|transient-receptor-potential-cation-channel-subfamily-A-member-1-like|NW_026570297.1|XP_55348321.1	RvY_18970|hypothetical-protein|BDGG01000022.1|GAV09423.1	NA
Hexe_geneID_BV898_03028	BL	NT	98.5384	431.947	265.243	-2.13351	0.335099	-6.36682	1.92993e-10	6.41398e-09	CYP2J2	33208|Metazoa	cytochrome P450	p450	NotTardiSpe	CYP2A6|cytochrome-P450-2A6-precursor|NC_060943.1|NP_753.3	cyp-33C4|CYtochrome-P450-family|CELE_F44C8.1|NC_003283.11|NP_503612.1	Cyp304a1|cytochrome-P450-304a1|Dmel_CG7241|NT_033777.3|NP_731751.1	BV898_03028|hypothetical-protein|MTYJ01000014.1|OQV22977.1	LOC129599903|cytochrome-P450-2H2-like|NW_026570377.1|XP_55354232.1	RvY_06985-2|hypothetical-protein|BDGG01000003.1|GAU95355.1	ko00000,ko00001,ko00199,ko01000
Hexe_geneID_BV898_14950	BL	NT	21.5549	87.5507	54.5528	-2.0247	0.318315	-6.36068	2.00867e-10	6.66255e-09	NA	NA	NA	NA	TardiSpe	NA	NA	NA	BV898_14950|hypothetical-protein|MTYJ01000192.1|OWA50433.1	NA	RvY_07277|hypothetical-protein|BDGG01000003.1|GAU95699.1	NA
Hexe_geneID_BV898_03889	BL	NT	91.266	421.898	256.582	-2.20926	0.348027	-6.34794	2.18212e-10	7.22367e-09	NA	NA	NA	NA	NotTardiSpe	NA	ttn-1|Titin-homolog|CELE_W06H8.8|NC_003283.11|NP_1367914.1	NA	BV898_03889|hypothetical-protein|MTYJ01000019.1|OQV22042.1	LOC129591742|spidroin-2-like|NW_026570268.1|XP_55343498.1	RvY_13635|hypothetical-protein|BDGG01000009.1|GAV03168.1	NA
Hexe_geneID_BV898_08083	BL	NT	1354.17	694.167	1024.17	0.964186	0.152317	6.33013	2.44961e-10	8.0933e-09	RBM8A	33208|Metazoa	Core component of the splicing-dependent multiprotein exon junction complex EJC deposited at splice junctions on mRNAs	RRM_1	NotTardiSpe	RBM8A|RNA-binding-protein-8A|NC_060925.1|NP_5096.1	rnp-4|RNA-binding-protein-rnp-4|CELE_R07E5.14|NC_003281.10|NP_1369846.1	tsu|tsunagi|Dmel_CG8781|NT_033778.4|NP_610454.2	BV898_08083|putative-RNA-binding-protein-8A|MTYJ01000056.1|OQV17785.1	LOC129581893|RNA-binding-protein-rnp-4-like|NW_026570222.1|XP_55329155.1	RvY_09312|hypothetical-protein|BDGG01000004.1|GAU98130.1	ko00000,ko00001,ko00002,ko03019,ko03041
Hexe_geneID_BV898_00795	BL	NT	1475.78	3003.44	2239.61	-1.02515	0.162323	-6.31551	2.6927e-10	8.87909e-09	NA	NA	NA	NA	NotTardiSpe	SLC35F3|putative-thiamine-transporter-SLC35F3-2|NC_060925.1|NP_1287774.1	Y73B6BL.31|TPT-domain-containing-protein|CELE_Y73B6BL.31|NC_003282.8|NP_1023568.1	CG42322|uncharacterized-proteinD|Dmel_CG42322|NT_033777.3|NP_732550.1	BV898_00795|putative-thiamine-transporter-SLC35F3|MTYJ01000003.1|OQV25103.1	LOC129580984|solute-carrier-family-35-member-F4-like-X1|NW_026570225.1|XP_55327758.1	RvY_12627|hypothetical-protein|BDGG01000007.1|GAV02010.1	NA
Hexe_geneID_BV898_12431	BL	NT	4620.77	8088.01	6354.39	-0.80764	0.127923	-6.31349	2.72812e-10	8.97833e-09	GOT1	33208|Metazoa	It is involved in the biological process described with cellular amino acid metabolic process	Aminotran_1_2	NotTardiSpe	GOT1|aspartate-aminotransferase,-cytoplasmic|NC_060934.1|NP_2070.1	got-1.2|Aspartate-aminotransferase,-cytoplasmic|CELE_T01C8.5|NC_003284.9|NP_510709.1	Got1|glutamate-oxaloacetate-transaminase-1B|Dmel_CG8430|NT_033778.4|NP_725534.1	BV898_12431|Aspartate-aminotransferase,-cytoplasmic|MTYJ01000126.1|OQV13320.1	LOC129591942|aspartate-aminotransferase,-cytoplasmic-like|NW_026570269.1|XP_55343806.1	RvY_15021|hypothetical-protein|BDGG01000011.1|GAV04797.1	ko00000,ko00001,ko00002,ko01000,ko01007,ko04131,ko04147
Hexe_geneID_BV898_09711	BL	NT	1433.4	2266.23	1849.82	-0.660633	0.104647	-6.31295	2.73769e-10	8.99229e-09	NA	NA	NA	NA	TardiSpe	NA	NA	NA	BV898_09711|hypothetical-protein|MTYJ01000077.1|OQV16228.1	NA	NA	NA
Hexe_geneID_BV898_00200	BL	NT	114.371	585.955	350.163	-2.36006	0.37397	-6.31085	2.77516e-10	9.09767e-09	NA	NA	NA	NA	NotTardiSpe	NA	nas-7|Zinc-metalloproteinase-nas-7|CELE_C07D10.4|NC_003280.10|NP_495552.2	dpy|dumpyR|Dmel_CG33196|NT_033779.5|NP_1260033.1	BV898_00200|hypothetical-protein|MTYJ01000001.1|OQV26072.1	LOC129598570|uncharacterized-protein-LOC129598570|NW_026570345.1|XP_55352519.1	RvY_04544|hypothetical-protein|BDGG01000002.1|GAU92467.1	NA
Hexe_geneID_BV898_08675	BL	NT	1096.48	2143.74	1620.11	-0.967501	0.153547	-6.301	2.95725e-10	9.67582e-09	NA	NA	NA	NA	NotTardiSpe	LRRC15|leucine-rich-repeat-containing-protein-15-b-precursor|NC_060927.1|NP_570843.2	lrch-1|Calponin-homology-(CH)-domain-containing-protein|CELE_C14F11.2|NC_003284.9|NP_509042.1	atk|artichokeA|Dmel_CG5195|NT_037436.4|NP_649228.1	BV898_08675|hypothetical-protein|MTYJ01000063.1|OQV17277.1	LOC129585718|uncharacterized-protein-LOC129585718|NW_026570238.1|XP_55334498.1	RvY_00774|hypothetical-protein|BDGG01000001.1|GAU88001.1	NA
Hexe_geneID_BV898_00517	BL	NT	714.497	348.499	531.498	1.03685	0.164609	6.29886	2.99849e-10	9.77289e-09	NA	NA	NA	NA	NotTardiSpe	OS9|protein-OS-9-3-precursor|NC_060936.1|NP_1017957.1	Y105E8A.2|Uncharacterized-protein|CELE_Y105E8A.2|NC_003279.8|NP_740930.3	CG6766|uncharacterized-protein|Dmel_CG6766|NT_033779.5|NP_609537.1	BV898_00517|putative-Protein-OS-9|MTYJ01000002.1|OQV25581.1	LOC129594399|protein-OS-9-like|NW_026570287.1|XP_55347054.1	RvY_04115|hypothetical-protein|BDGG01000002.1|GAU91959.1	NA
Hexe_geneID_BV898_13528	BL	NT	98.1304	221.866	159.998	-1.17627	0.186736	-6.29913	2.99325e-10	9.77289e-09	HPGDS	33208|Metazoa	Glutathione S-transferase, C-terminal domain	GST_C_3,GST_N	NotTardiSpe	HPGDS|hematopoietic-prostaglandin-D-synthase|NC_060928.1|NP_55300.1	gst-36|putative-glutathione-S-transferase-gst-36|CELE_R07B1.4|NC_003284.9|NP_509652.2	GstS1|glutathione-S-transferase-S1D|Dmel_CG8938|NT_033778.4|NP_1261040.1	BV898_13528|putative-S-crystallin-SL11|MTYJ01000151.1|OQV12186.1	LOC129596856|glutathione-S-transferase-1-like-X1|NW_026570223.1|XP_55350220.1	RvY_02111|hypothetical-protein|BDGG01000001.1|GAU89576.1	ko00000,ko00001,ko01000
Hexe_geneID_BV898_04686	BL	NT	327.422	676.648	502.035	-1.04671	0.166266	-6.2954	3.06604e-10	9.9738e-09	PEPD	33208|Metazoa	manganese ion binding	AMP_N,Peptidase_M24	NotTardiSpe	PEPD|xaa-Pro-dipeptidase-3|NC_060943.1|NP_1159529.1	K12C11.1|Peptidase_M24-domain-containing-protein|CELE_K12C11.1|NC_003279.8|NP_1293413.1	Dip-C|dipeptidase-CA|Dmel_CG5663|NT_033777.3|NP_650192.1	BV898_04686|putative-Xaa-Pro-dipeptidase|MTYJ01000023.1|OQV21482.1	LOC129598374|xaa-Pro-dipeptidase-like|NW_026570340.1|XP_55352221.1	RvY_07679|hypothetical-protein|BDGG01000003.1|GAU96197.1	ko00000,ko00001,ko01000,ko01002,ko04131,ko04812
Hexe_geneID_BV898_15177	BL	NT	892.824	285.304	589.064	1.6459	0.261488	6.29435	3.08697e-10	1.00226e-08	NA	35493|Streptophyta	Domain of unknown function DUF2828	DUF2828	NotTardiSpe	NA	NA	NA	BV898_15177|hypothetical-protein|MTYJ01000199.1|OWA50667.1	LOC129587599|uncharacterized-protein-LOC129587599|NW_026570245.1|XP_55337383.1	RvY_03415|hypothetical-protein|BDGG01000002.1|GAU91094.1	-
Hexe_geneID_BV898_00854	BL	NT	231.783	516.818	374.301	-1.1572	0.183903	-6.29243	3.12527e-10	1.01274e-08	NA	NA	NA	NA	TardiSpe	NA	NA	NA	BV898_00854|hypothetical-protein|MTYJ01000003.1|OQV25165.1	LOC129595769|uncharacterized-protein-LOC129595769|NW_026570302.1|XP_55348848.1	RvY_03022|hypothetical-protein|BDGG01000001.1|GAU90633.1	NA
Hexe_geneID_BV898_11380	BL	NT	785.346	1281.36	1033.35	-0.706484	0.112314	-6.29028	3.16901e-10	1.02299e-08	TBC1D22B	33208|Metazoa	Rab GTPase activator activity. It is involved in the biological process described with regulation of Rab GTPase activity	RabGAP-TBC	NotTardiSpe	TBC1D22B|TBC1-domain-family-member-22B|NC_060930.1|NP_60242.2	tbc-3|Rab-GAP-TBC-domain-containing-protein|CELE_F32B6.8|NC_003282.8|NP_1023165.1	Tbc1d22|TBC1-domain-family-member-22|Dmel_CG5745|NT_033777.3|NP_650941.3	BV898_11380|TBC1-domain-family-member-22B|MTYJ01000105.1|OQV14403.1	LOC129597478|TBC1-domain-family-member-22B-like|NW_026570325.1|XP_55351020.1	RvY_18148|hypothetical-protein|BDGG01000017.1|GAV08465.1	ko00000,ko04131
Hexe_geneID_BV898_07003	BL	NT	363.048	668.208	515.628	-0.881219	0.140086	-6.29054	3.16371e-10	1.02299e-08	NA	33208|Metazoa	oxidoreductase activity	2OG-FeII_Oxy,DIOX_N	NotTardiSpe	NA	NA	CG33099|uncharacterized-protein|Dmel_CG33099|NT_033777.3|NP_788714.1	BV898_07003|hypothetical-protein|MTYJ01000044.1|OQV18944.1	LOC129601330|uncharacterized-protein-LOC129601330|NW_026570449.1|XP_55356094.1	RvY_05639|hypothetical-protein|BDGG01000002.1|GAU93748.1	-
Hexe_geneID_BV898_16182	BL	NT	364.003	170.75	267.377	1.09298	0.173776	6.28957	3.18354e-10	1.02572e-08	SLIRP	33208|Metazoa	RNA recognition motif	RRM_1	NotTardiSpe	SLIRP|SRA-stem-loop-interacting-RNA-binding-protein,-mitochondrial-1-precursor|NC_060938.1|NP_112487.1	slrp-1|RRM-domain-containing-protein|CELE_C50B8.1|NC_003283.11|NP_506360.1	SLIRP2|SRA-stem-loop-interacting-RNA-binding-protein-2|Dmel_CG8021|NT_033777.3|NP_649808.1	BV898_16182|hypothetical-protein|MTYJ01000236.1|OWA51710.1	LOC129590851|SRA-stem-loop-interacting-RNA-binding-protein,-mitochondrial-like-X2|NW_026570222.1|XP_55342264.1	RvY_12585|hypothetical-protein|BDGG01000007.1|GAV01960.1	-
Hexe_geneID_BV898_19176	BL	NT	1168.38	522.4	845.39	1.16191	0.184802	6.28735	3.22936e-10	1.03579e-08	NA	NA	NA	NA	NotTardiSpe	PZP|pregnancy-zone-protein-precursor|NC_060936.1|NP_2855.2	tep-1|TEP-(ThiolEster-containing-Protein)|CELE_ZK337.1|NC_003279.8|NP_1367060.1	Tep2|Thioester-containing-protein-2F|Dmel_CG7052|NT_033779.5|NP_723300.2	BV898_19176|hypothetical-protein|MTYJ01000457.1|OWA54782.1	LOC129593461|CD109-antigen-like|NW_026570282.1|XP_55345763.1	RvY_13322-2|hypothetical-protein|BDGG01000008.1|GAV02802.1	NA
Hexe_geneID_BV898_14595	BL	NT	88.7229	204.325	146.524	-1.20717	0.192005	-6.28719	3.23266e-10	1.03579e-08	NA	NA	NA	NA	TardiSpe	NA	NA	NA	BV898_14595|hypothetical-protein|MTYJ01000181.1|OWA50067.1	NA	NA	NA
Hexe_geneID_BV898_05541	BL	NT	19.5348	85.2174	52.3761	-2.11782	0.336848	-6.28716	3.23321e-10	1.03579e-08	DHDH	33208|Metazoa	D-xylose 1-dehydrogenase NADP+ activity	GFO_IDH_MocA,GFO_IDH_MocA_C	NotTardiSpe	DHDH|trans-1,2-dihydrobenzene-1,2-diol-dehydrogenase|NC_060943.1|NP_55290.1	NA	CG3609|uncharacterized-proteinA|Dmel_CG3609|NT_033779.5|NP_608675.1	BV898_05541|Trans-1,2-dihydrobenzene-1,2-diol-dehydrogenase|MTYJ01000030.1|OQV20496.1	LOC129585026|trans-1,2-dihydrobenzene-1,2-diol-dehydrogenase-like|NW_026570235.1|XP_55333505.1	RvY_13095|hypothetical-protein|BDGG01000008.1|GAV02548.1	ko00000,ko00001,ko01000
Hexe_geneID_BV898_10401	BL	NT	1884.74	4329.4	3107.07	-1.19988	0.190866	-6.28649	3.24719e-10	1.0383e-08	NA	33208|Metazoa	Reductase C-terminal	Pyr_redox_2,Reductase_C,Rieske	NotTardiSpe	AIFM3|apoptosis-inducing-factor-3-2|NC_060946.1|NP_1018070.1	F20D6.11|Rieske-domain-containing-protein|CELE_F20D6.11|NC_003283.11|NP_505112.1	CG4199|uncharacterized-proteinA|Dmel_CG4199|NC_004354.4|NP_726790.1	BV898_10401|Apoptosis-inducing-factor-3|MTYJ01000089.1|OQV15391.1	LOC129583571|apoptosis-inducing-factor-3-like-X1|NW_026570222.1|XP_55331394.1	RvY_15574|hypothetical-protein|BDGG01000012.1|GAV05439.1	-
Hexe_geneID_BV898_15603	BL	NT	1436.96	3018.7	2227.83	-1.07102	0.170412	-6.28489	3.28076e-10	1.04705e-08	SLC12A1	33208|Metazoa	Solute carrier family 12	AA_permease,AA_permease_N,SLC12	NotTardiSpe	SLC12A2|solute-carrier-family-12-member-2-2|NC_060929.1|NP_1243390.1	nkcc-1|Na-K-Cl-Cotransporter-homolog|CELE_Y37A1C.1|NC_003282.8|NP_1076724.1	Ncc69|sodium-chloride-cotransporter-69G|Dmel_CG4357|NT_037436.4|NP_996066.1	BV898_15603|Solute-carrier-family-12-member-2|MTYJ01000214.1|OWA51104.1	LOC129597902|solute-carrier-family-12-member-3-like-X2|NW_026570223.1|XP_55351604.1	RvY_06614|hypothetical-protein|BDGG01000003.1|GAU94915.1	ko00000,ko00001,ko01009,ko02000,ko04147
Hexe_geneID_BV898_14887	BL	NT	18.0562	122.544	70.3003	-2.77784	0.442574	-6.27655	3.4617e-10	1.10271e-08	NA	NA	NA	NA	NotTardiSpe	CASD1|N-acetylneuraminate-9-O-acetyltransferase-X2|NC_060931.1|XP_54214823.1	NA	NA	BV898_14887|hypothetical-protein|MTYJ01000190.1|OWA50368.1	LOC129593129|uncharacterized-protein-LOC129593129|NW_026570280.1|XP_55345294.1	RvY_00398-1|hypothetical-protein|BDGG01000001.1|GAU87568.1	NA
Hexe_geneID_BV898_00651	BL	NT	280.65	560.22	420.435	-0.998098	0.159055	-6.27519	3.4921e-10	1.1103e-08	NA	NA	NA	NA	NotTardiSpe	NA	NA	sinu|sinuous|Dmel_CG10624|NT_037436.4|NP_647971.3	BV898_00651|hypothetical-protein|MTYJ01000002.1|OQV25721.1	LOC129588537|uncharacterized-protein-LOC129588537|NW_026570250.1|XP_55338781.1	RvY_01099|hypothetical-protein|BDGG01000001.1|GAU88390.1	NA
Hexe_geneID_BV898_09687	BL	NT	1689	2809.55	2249.27	-0.734011	0.116977	-6.27485	3.49963e-10	1.11046e-08	NA	33208|Metazoa	Phosphoethanolamine methyltransferase	Methyltransf_11,Methyltransf_25	NotTardiSpe	TRMT9B|probable-tRNA-methyltransferase-9B-1|NC_060932.1|NP_65895.2	pmt-2|Phosphoethanolamine-N-methyltransferase-2|CELE_F54D11.1|NC_003283.11|NP_504248.1	Coq3|coenzyme-Q3B|Dmel_CG9249|NT_033779.5|NP_1163029.1	BV898_09687|Phosphoethanolamine-N-methyltransferase-1|MTYJ01000077.1|OQV16202.1	LOC129598043|uncharacterized-protein-LOC129598043|NW_026570333.1|XP_55351761.1	RvY_12677|hypothetical-protein|BDGG01000007.1|GAV02065.1	ko00000,ko00001,ko01000
Hexe_geneID_BV898_03982	BL	NT	1037.47	381.205	709.336	1.44464	0.230238	6.27458	3.50575e-10	1.11046e-08	MVK	33208|Metazoa	Belongs to the GHMP kinase family. Mevalonate kinase subfamily	GHMP_kinases_C,GHMP_kinases_N	NotTardiSpe	MVK|mevalonate-kinase-a|NC_060936.1|NP_1401440.1	mvk-1|MeValonate-Kinase|CELE_Y42G9A.4|NC_003281.10|NP_1379955.1	Mvk|mevalonate-kinaseB|Dmel_CG33671|NT_033778.4|NP_1260922.1	BV898_03982|putative-Mevalonate-kinase|MTYJ01000019.1|OQV22136.1	LOC129581384|mevalonate-kinase-like|NW_026570225.1|XP_55328380.1	RvY_15762|hypothetical-protein|BDGG01000012.1|GAV05667.1	ko00000,ko00001,ko00002,ko01000
Hexe_geneID_BV898_16489	BL	NT	105.71	23.1203	64.4153	2.19081	0.349208	6.27365	3.52678e-10	1.11503e-08	NA	NA	NA	NA	TardiSpe	NA	NA	NA	BV898_16489|hypothetical-protein|MTYJ01000248.1|OWA52033.1	NA	NA	NA
Hexe_geneID_BV898_17573	BL	NT	228.266	543.693	385.98	-1.25332	0.199796	-6.27298	3.54196e-10	1.11774e-08	NA	NA	NA	NA	TardiSpe	NA	NA	NA	BV898_17573|hypothetical-protein|MTYJ01000304.1|OWA53138.1	NA	NA	NA
Hexe_geneID_BV898_14918	BL	NT	21.8894	110.038	65.9638	-2.3323	0.372213	-6.26603	3.7036e-10	1.16656e-08	NA	NA	NA	NA	TardiSpe	NA	NA	NA	BV898_14918|hypothetical-protein|MTYJ01000192.1|OWA50399.1	LOC129602770|prisilkin-39-like|NW_026570224.1|XP_55357889.1	RvY_07325|hypothetical-protein|BDGG01000003.1|GAU95759.1	NA
Hexe_geneID_BV898_07225	BL	NT	36.0293	158.587	97.3083	-2.15093	0.343391	-6.26378	3.75749e-10	1.18134e-08	NA	NA	NA	NA	TardiSpe	NA	NA	NA	BV898_07225|hypothetical-protein|MTYJ01000046.1|OQV18788.1	NA	NA	NA
Hexe_geneID_BV898_18113	BL	NT	1444.26	835.981	1140.12	0.78884	0.126021	6.25959	3.85999e-10	1.2113e-08	PARG	33208|Metazoa	polyADP-ribose glycohydrolase activity	PARG_cat	NotTardiSpe	PARG|poly(ADP-ribose)-glycohydrolase-c|NC_060934.1|NP_1290416.1	parg-2|Poly(ADP-ribose)-glycohydrolase-2|CELE_H23L24.5|NC_003282.8|NP_501496.2	Parg|Poly(ADP-ribose)-glycohydrolaseC|Dmel_CG2864|NC_004354.4|NP_477321.2	BV898_18113|Poly(ADP-ribose)-glycohydrolase|MTYJ01000339.1|OWA53691.1	LOC129597988|poly(ADP-ribose)-glycohydrolase-like|NW_026570332.1|XP_55351686.1	RvY_16452|hypothetical-protein|BDGG01000013.1|GAV06468.1	ko00000,ko01000
Hexe_geneID_BV898_07144	BL	NT	1050.23	584.277	817.253	0.846091	0.135189	6.25857	3.88516e-10	1.21469e-08	QSOX1	33208|Metazoa	sulfhydryl oxidase 1	Evr1_Alr,Thioredoxin	NotTardiSpe	QSOX2|sulfhydryl-oxidase-2-precursor|NC_060933.1|NP_859052.3	F47B7.2|Sulfhydryl-oxidase|CELE_F47B7.2|NC_003284.9|NP_508654.1	Qsox2|quiescin-sulfhydryl-oxidase-2|Dmel_CG17843|NT_033777.3|NP_650998.1	BV898_07144|Sulfhydryl-oxidase-2|MTYJ01000045.1|OQV18891.1	LOC129598170|sulfhydryl-oxidase-1-like-X1|NW_026570336.1|XP_55351914.1	RvY_17563-1|hypothetical-protein|BDGG01000015.1|GAV07757.1	ko00000,ko01000
Hexe_geneID_BV898_15159	BL	NT	76.326	232.55	154.438	-1.60761	0.256865	-6.2586	3.88452e-10	1.21469e-08	NA	33208|Metazoa	It is involved in the biological process described with proteolysis	Astacin	NotTardiSpe	MEP1B|meprin-A-subunit-beta-2-precursor|NC_060942.1|NP_1295100.1	nas-4|Zinc-metalloproteinase-nas-4|CELE_C05D11.6|NC_003281.10|NP_1254939.1	CG6763|uncharacterized-proteinA|Dmel_CG6763|NT_033777.3|NP_651138.1	BV898_15159|putative-Astacin-like-metalloendopeptidase|MTYJ01000198.1|OWA50649.1	LOC129592740|zinc-metalloproteinase-nas-4-like-X2|NW_026570275.1|XP_55344827.1	RvY_16274|hypothetical-protein|BDGG01000013.1|GAV06255.1	-
Hexe_geneID_BV898_14382	BL	NT	250.779	964.266	607.522	-1.94365	0.310697	-6.25577	3.95561e-10	1.23443e-08	DNASE1L2	33208|Metazoa	deoxyribonuclease I activity	Exo_endo_phos	NotTardiSpe	DNASE1|deoxyribonuclease-1-X1|NC_060940.1|XP_54235692.1	NA	NA	BV898_14382|putative-Deoxyribonuclease-1-like-2|MTYJ01000175.1|OWA49845.1	LOC129583241|mucin-2-like-X2|NW_026570230.1|XP_55330937.1	RvY_03237|hypothetical-protein|BDGG01000001.1|GAU90879.1	ko00000,ko01000
Hexe_geneID_BV898_05627	BL	NT	9184.15	3504.54	6344.35	1.38998	0.222321	6.25214	4.04868e-10	1.26114e-08	NA	NA	NA	NA	NotTardiSpe	DBH|dopamine-beta-hydroxylase-precursor|NC_060933.1|NP_778.3	tbh-1|Tyramine-beta-hydroxylase|CELE_H13N06.6|NC_003284.9|NP_1257265.1	Tbh|tyramine-beta-hydroxylaseB|Dmel_CG1543|NC_004354.4|NP_788884.1	BV898_05627|hypothetical-protein|MTYJ01000031.1|OQV20341.1	LOC129595351|uncharacterized-protein-LOC129595351|NW_026570297.1|XP_55348312.1	RvY_10345|hypothetical-protein|BDGG01000005.1|GAU99321.1	NA
Hexe_geneID_BV898_16128	BL	NT	946.4	2751.66	1849.03	-1.54025	0.246728	-6.24273	4.3001e-10	1.33699e-08	NA	NA	NA	NA	NotTardiSpe	LRRC4C|leucine-rich-repeat-containing-protein-4C-X1|NC_060935.1|XP_54225504.1	pan-1|P-granule-associated-novel-protein-1|CELE_M88.6|NC_003281.10|NP_497925.1	CG14762|uncharacterized-proteinB|Dmel_CG14762|NT_033778.4|NP_1246198.1	BV898_16128|hypothetical-protein|MTYJ01000234.1|OWA51654.1	LOC129589048|uncharacterized-protein-LOC129589048|NW_026570253.1|XP_55339499.1	RvY_15844|hypothetical-protein|BDGG01000012.1|GAV05764.1	NA
Hexe_geneID_BV898_17922	BL	NT	49.6326	3.4105	26.5216	3.85948	0.619178	6.23324	4.569e-10	1.41798e-08	NA	NA	NA	NA	TardiSpe	NA	NA	NA	BV898_17922|hypothetical-protein|MTYJ01000325.1|OWA53495.1	LOC129593034|uncharacterized-protein-LOC129593034|NW_026570278.1|XP_55345192.1	NA	NA
Hexe_geneID_BV898_07104	BL	NT	38.6429	142.313	90.478	-1.88733	0.302842	-6.23207	4.60324e-10	1.42599e-08	NA	33208|Metazoa	chitin binding. It is involved in the biological process described with chitin metabolic process	CBM_14,Ldl_recept_a,Polysacc_deac_1	NotTardiSpe	HSPG2|basement-membrane-specific-heparan-sulfate-proteoglycan-core-protein-X6|NC_060925.1|XP_54192215.1	lgx-1|Lin-12-and-Glp-1-X-hybridizing|CELE_C54G7.3|NC_003284.9|NP_1360723.1	ChLD3|chitin-and-LDLR-binding-deacetylase-3|Dmel_CG17905|NT_033779.5|NP_609806.1	BV898_07104|hypothetical-protein|MTYJ01000045.1|OQV18848.1	LOC129594099|chitin-deacetylase-1-like|NW_026570286.1|XP_55346643.1	RvY_12649|hypothetical-protein|BDGG01000007.1|GAV02036.1	-
Hexe_geneID_BV898_05577	BL	NT	2807.54	4383.27	3595.4	-0.642872	0.103202	-6.22926	4.6864e-10	1.44909e-08	ATP6V1D	33208|Metazoa	protein localization to cilium	ATP-synt_D	NotTardiSpe	ATP6V1D|V-type-proton-ATPase-subunit-D|NC_060938.1|NP_57078.1	vha-14|V-type-proton-ATPase-subunit-D|CELE_F55H2.2|NC_003281.10|NP_499094.1	Vha36-1|vacuolar-H[+]-ATPase-36kD-subunit-1|Dmel_CG8186|NT_033778.4|NP_651987.1	BV898_05577|V-type-proton-ATPase-subunit-D|MTYJ01000030.1|OQV20533.1	LOC129584919|V-type-proton-ATPase-subunit-D-1-like|NW_026570235.1|XP_55333324.1	RvY_17550|hypothetical-protein|BDGG01000015.1|GAV07743.1	ko00000,ko00001,ko00002
Hexe_geneID_BV898_14402	BL	NT	28.6126	106.608	67.6105	-1.89864	0.304814	-6.22884	4.69904e-10	1.45035e-08	DHRS11	33208|Metazoa	Belongs to the short-chain dehydrogenases reductases SDR family	adh_short	NotTardiSpe	DHRS11|dehydrogenase/reductase-SDR-family-member-11-precursor|NC_060941.1|NP_77284.2	dhs-11|DeHydrogenases,-Short-chain|CELE_Y39A1A.11|NC_003281.10|NP_1317787.1	CG3301|uncharacterized-proteinB|Dmel_CG3301|NT_033777.3|NP_732612.1	BV898_14402|putative-Dehydrogenase/reductase-SDR-family-member-11|MTYJ01000175.1|OWA49865.1	LOC129595605|dehydrogenase-reductase-SDR-family-member-11-like|NW_026570223.1|XP_55348641.1	RvY_16648|hypothetical-protein|BDGG01000014.1|GAV06703.1	ko00000,ko00001,ko01000
Hexe_geneID_BV898_14927	BL	NT	126.188	293.809	209.999	-1.21923	0.195904	-6.22361	4.85835e-10	1.49678e-08	ATP1A2	33208|Metazoa	ATPase, Na K transporting, alpha	Cation_ATPase,Cation_ATPase_C,Cation_ATPase_N,E1-E2_ATPase,Hydrolase	NotTardiSpe	ATP1A2|sodium/potassium-transporting-ATPase-subunit-alpha-2-precursor|NC_060925.1|NP_693.1	eat-6|Sodium-potassium-transporting-ATPase-subunit-alpha|CELE_B0365.3|NC_003283.11|NP_506269.1	Atpalpha|Na-pump-alpha-subunitF|Dmel_CG5670|NT_033777.3|NP_996249.1	BV898_14927|Sodium/potassium-transporting-ATPase-subunit-alpha-2|MTYJ01000192.1|OWA50409.1	LOC129588623|sodium-potassium-transporting-ATPase-subunit-alpha-B-like-X2|NW_026570250.1|XP_55338913.1	RvY_06737-1|hypothetical-protein|BDGG01000003.1|GAU95057.1	ko00000,ko00001,ko01000,ko04147
Hexe_geneID_BV898_02066	BL	NT	971.69	554.769	763.23	0.808745	0.129977	6.22219	4.90253e-10	1.50764e-08	REV1	33208|Metazoa	Deoxycytidyl transferase involved in DNA repair. Transfers a dCMP residue from dCTP to the 3-end of a DNA primer in a template-dependent reaction. May assist in the first step in the bypass of abasic lesions by the insertion of a nucleotide opposite the lesion. Required for normal induction of mutations by physical and chemical agents	BRCT_2,DUF4414,IMS,IMS_C,IMS_HHH,REV1_C	NotTardiSpe	REV1|DNA-repair-protein-REV1-4|NC_060926.1|NP_1308384.1	rev-1|DNA-repair-protein-REV1|CELE_ZK675.2|NC_003280.10|NP_495663.1	Rev1|DNA-polymerase-Rev1|Dmel_CG12189|NT_037436.4|NP_612047.1	BV898_02066|DNA-repair-protein-REV1|MTYJ01000008.1|OQV24114.1	LOC129591919|DNA-repair-protein-REV1-like|NW_026570269.1|XP_55343773.1	RvY_13749|hypothetical-protein|BDGG01000009.1|GAV03305.1	ko00000,ko00001,ko01000,ko03400
Hexe_geneID_BV898_02260	BL	NT	581.733	1110.98	846.358	-0.932244	0.149844	-6.22141	4.92699e-10	1.51241e-08	NA	NA	NA	NA	NotTardiSpe	NISCH|nischarin-3|NC_060927.1|NP_1263223.2	nish-1|PX-domain-containing-protein|CELE_F13E9.1|NC_003282.8|NP_502016.2	CG11807|uncharacterized-proteinA|Dmel_CG11807|NT_033778.4|NP_611017.1	BV898_02260|Nischarin|MTYJ01000009.1|OQV23912.1	LOC129591210|nischarin-like|NW_026570265.1|XP_55342755.1	RvY_05234|hypothetical-protein|BDGG01000002.1|GAU93268.1	NA
Hexe_geneID_BV898_04538	BL	NT	31.4061	124.88	78.143	-1.98612	0.319413	-6.21804	5.03401e-10	1.54245e-08	NA	NA	NA	NA	NotTardiSpe	GLYAT|glycine-N-acyltransferase-a|NC_060935.1|NP_964011.2	ZK185.3|Uncharacterized-protein|CELE_ZK185.3|NC_003282.8|NP_1370684.1	Glyat|glycine-N-acyltransferase|Dmel_CG34010|NT_033779.5|NP_1033883.2	BV898_04538|hypothetical-protein|MTYJ01000022.1|OQV21639.1	LOC129595646|uncharacterized-protein-LOC129595646-X1|NW_026570300.1|XP_55348689.1	RvY_09839|hypothetical-protein|BDGG01000005.1|GAU98730.1	NA
Hexe_geneID_BV898_02048	BL	NT	32.6553	106.165	69.4103	-1.70836	0.274878	-6.21498	5.13324e-10	1.57001e-08	dy	33208|Metazoa	Zona pellucida ZP domain	Zona_pellucida	NotTardiSpe	NA	cutl-24|ZP-domain-containing-protein|CELE_Y38C1AA.5|NC_003282.8|NP_1023450.1	dyl|dusky-likeC|Dmel_CG15013|NT_037436.4|NP_728980.1	BV898_02048|hypothetical-protein|MTYJ01000008.1|OQV24095.1	LOC129595672|uncharacterized-protein-LOC129595672|NW_026570223.1|XP_55348730.1	RvY_03171|hypothetical-protein|BDGG01000001.1|GAU90806.1	-
Hexe_geneID_BV898_07620	BL	NT	2751.84	7066.03	4908.93	-1.3606	0.218975	-6.21352	5.1809e-10	1.58172e-08	PAPSS2	33208|Metazoa	sulfate adenylyltransferase ATP activity	APS_kinase,ATP-sulfurylase,PUA_2	NotTardiSpe	PAPSS2|bifunctional-3-phosphoadenosine-5-phosphosulfate-synthase-2-a|NC_060934.1|NP_4661.2	pps-1|3-phosphoadenosine-5-phosphosulfate-synthase|CELE_T14G10.1|NC_003282.8|NP_501857.1	Papss|PAPS-synthetaseC|Dmel_CG8363|NT_037436.4|NP_730459.1	BV898_07620|Bifunctional-3-phosphoadenosine-5-phosphosulfate-synthase|MTYJ01000050.1|OQV18417.1	LOC129597679|bifunctional-3-phosphoadenosine-5-phosphosulfate-synthase-like-X1|NW_026570327.1|XP_55351300.1	RvY_06165-2|hypothetical-protein|BDGG01000002.1|GAU94384.1	ko00000,ko00001,ko00002,ko01000
Hexe_geneID_BV898_09459	BL	NT	407.034	210.229	308.632	0.952746	0.15356	6.20437	5.49151e-10	1.67352e-08	AGPAT5	33208|Metazoa	1-acylglycerol-3-phosphate O-acyltransferase 5	Acyltransf_C,Acyltransferase	NotTardiSpe	AGPAT5|1-acyl-sn-glycerol-3-phosphate-acyltransferase-epsilon|NC_060932.1|NP_60831.2	acl-11|PlsC-domain-containing-protein|CELE_F28B3.9|NC_003279.8|NP_491479.2	Agpat3|1-Acylglycerol-3-phosphate-O-acyltransferase-3E|Dmel_CG4729|NT_037436.4|NP_1246793.1	BV898_09459|1-acyl-sn-glycerol-3-phosphate-acyltransferase-epsilon|MTYJ01000074.1|OQV16469.1	LOC129597059|1-acyl-sn-glycerol-3-phosphate-acyltransferase-epsilon-like|NW_026570320.1|XP_55350464.1	RvY_10217|hypothetical-protein|BDGG01000005.1|GAU99181.1	ko00000,ko00001,ko01000
Hexe_geneID_BV898_19500	BL	NT	315.458	613.438	464.448	-0.961269	0.154965	-6.20313	5.53511e-10	1.68377e-08	NA	28211|Alphaproteobacteria	Cupin domain	Cupin_2	NotTardiSpe	NA	NA	NA	BV898_19500|hypothetical-protein|MTYJ01000548.1|OWA55116.1	NA	NA	-
Hexe_geneID_BV898_02893	BL	NT	174.742	603.26	389.001	-1.78504	0.287818	-6.20198	5.57568e-10	1.69306e-08	MVB12B	33208|Metazoa	virus maturation	DUF2464	NotTardiSpe	PNLIPRP1|inactive-pancreatic-lipase-related-protein-1-precursor|NC_060934.1|NP_6220.1	NA	CG5966|uncharacterized-proteinA|Dmel_CG5966|NC_004354.4|NP_572286.1	BV898_02893|putative-Pancreatic-triacylglycerol-lipase|MTYJ01000013.1|OQV23159.1	LOC129586844|uncharacterized-protein-LOC129586844|NW_026570242.1|XP_55336285.1	RvY_12504|hypothetical-protein|BDGG01000007.1|GAV01862.1	ko00000,ko00001,ko00002,ko04131
Hexe_geneID_BV898_12217	BL	NT	191.597	39.2108	115.404	2.28699	0.368789	6.20135	5.59814e-10	1.69683e-08	NA	NA	NA	NA	TardiSpe	NA	NA	NA	BV898_12217|hypothetical-protein|MTYJ01000121.1|OQV13579.1	NA	RvY_02154|hypothetical-protein|BDGG01000001.1|GAU89624.1	NA
Hexe_geneID_BV898_00571	BL	NT	419.431	1647.04	1033.24	-1.97363	0.318409	-6.19842	5.70319e-10	1.72557e-08	CYP15A1	33208|Metazoa	cytochrome p450	p450	NotTardiSpe	CYP2U1|cytochrome-P450-2U1|NC_060928.1|NP_898898.1	cyp-33C5|CYtochrome-P450-family|CELE_F41B5.3|NC_003283.11|NP_503616.1	Cyp18a1|cytochrome-P450-18a1A|Dmel_CG6816|NC_004354.4|NP_728191.1	BV898_00571|Cytochrome-P450-2U1|MTYJ01000002.1|OQV25636.1	LOC129585141|cytochrome-P450-2C15-like|NW_026570236.1|XP_55333697.1	RvY_04027|hypothetical-protein|BDGG01000002.1|GAU91848.1	ko00000,ko00001,ko00002,ko00199,ko01000
Hexe_geneID_BV898_08161	BL	NT	22.048	254.471	138.259	-3.54109	0.571631	-6.19472	5.839e-10	1.7635e-08	NA	33208|Metazoa	chitin binding. It is involved in the biological process described with chitin metabolic process	CBM_14	NotTardiSpe	NA	cbd-1|Chitin-binding-domain-protein-cbd-1|CELE_H02I12.1|NC_003282.8|NP_502145.2	CG13675|uncharacterized-proteinC|Dmel_CG13675|NT_037436.4|NP_1097546.2	BV898_08161|hypothetical-protein|MTYJ01000057.1|OQV17704.1	LOC129593394|uncharacterized-protein-LOC129593394|NW_026570281.1|XP_55345654.1	RvY_06734|hypothetical-protein|BDGG01000003.1|GAU95053.1	-
Hexe_geneID_BV898_01024	BL	NT	989.18	1624.5	1306.84	-0.716176	0.11566	-6.19209	5.93717e-10	1.78995e-08	SLC25A1	33208|Metazoa	Belongs to the mitochondrial carrier TC 2.A.29 family	Mito_carr	NotTardiSpe	SLC25A1|tricarboxylate-transport-protein,-mitochondrial-a-precursor|NC_060946.1|NP_5975.1	K11H3.3|Putative-tricarboxylate-transport-protein,-mitochondrial|CELE_K11H3.3|NC_003281.10|NP_499187.1	sea|scheggiaA|Dmel_CG6782|NT_033777.3|NP_1027178.1	BV898_01024|putative-tricarboxylate-transport-protein,-mitochondrial|MTYJ01000003.1|OQV25345.1	LOC129581179|putative-tricarboxylate-transport-protein,-mitochondrial|NW_026570225.1|XP_55328086.1	RvY_14289|hypothetical-protein|BDGG01000010.1|GAV03925.1	ko00000,ko02000
Hexe_geneID_BV898_15543	BL	NT	629.689	329.072	479.38	0.935084	0.151187	6.18497	6.21151e-10	1.86932e-08	NA	NA	NA	NA	NotTardiSpe	NA	NA	alpha4GT2|alpha1,4-galactosyltransferase-2|Dmel_CG5878|NT_033777.3|NP_651434.3	BV898_15543|hypothetical-protein|MTYJ01000212.1|OWA51041.1	LOC129590388|uncharacterized-protein-LOC129590388|NW_026570260.1|XP_55341563.1	RvY_16969-1|hypothetical-protein|BDGG01000014.1|GAV07091.1	NA
Hexe_geneID_BV898_13732	BL	NT	1789.84	3235.68	2512.76	-0.854027	0.138161	-6.18138	6.35423e-10	1.90887e-08	INPP5A	33208|Metazoa	Inositol polyphosphate phosphatase, catalytic domain homologues	Exo_endo_phos	NotTardiSpe	INPP5A|inositol-polyphosphate-5-phosphatase-A-a|NC_060934.1|NP_5530.3	ipp-5|Inositol-polyphosphate-5-phosphatase|CELE_C09B8.1|NC_003284.9|NP_1348790.1	5PtaseI|inositol-polyphosphate-5-phosphatase-type-IG|Dmel_CG42283|NT_033777.3|NP_1356900.1	BV898_13732|Type-I-inositol-1,4,5-trisphosphate-5-phosphatase|MTYJ01000156.1|OQV12008.1	LOC129582185|inositol-polyphosphate-5-phosphatase-A-like|NW_026570227.1|XP_55329601.1	RvY_05336-2|hypothetical-protein|BDGG01000002.1|GAU93384.1	ko00000,ko00001,ko00002,ko01000
Hexe_geneID_BV898_12870	BL	NT	75.3495	346.398	210.874	-2.20108	0.356295	-6.17769	6.50474e-10	1.95061e-08	NA	NA	NA	NA	TardiSpe	NA	NA	NA	BV898_12870|hypothetical-protein|MTYJ01000135.1|OQV12849.1	LOC129592145|uncharacterized-protein-LOC129592145|NW_026570223.1|XP_55344094.1	RvY_02066-1|hypothetical-protein|BDGG01000001.1|GAU89523.1	NA
Hexe_geneID_BV898_07526	BL	NT	764.166	1391.05	1077.61	-0.863311	0.13982	-6.17443	6.64017e-10	1.98769e-08	NA	NA	NA	NA	NotTardiSpe	SLC46A3|solute-carrier-family-46-member-3-X1|NC_060937.1|XP_54230451.1	slcr-46.3|SoLute-Carrier-family-Related|CELE_F40F9.5|NC_003283.11|NP_505506.2	CG30345|uncharacterized-protein|Dmel_CG30345|NT_033778.4|NP_724760.2	BV898_07526|putative-Solute-carrier-family-46-member-3|MTYJ01000050.1|OQV18322.1	LOC129590508|proton-coupled-folate-transporter-like|NW_026570260.1|XP_55341751.1	RvY_14901|hypothetical-protein|BDGG01000011.1|GAV04643.1	NA
Hexe_geneID_BV898_12896	BL	NT	485.967	1012.04	749.006	-1.05887	0.171548	-6.17246	6.72338e-10	2.00904e-08	RNF150	33208|Metazoa	RING-H2 zinc finger domain	PA,zf-RING_2	NotTardiSpe	RNF13|E3-ubiquitin-protein-ligase-RNF13-X1|NC_060927.1|XP_54201091.1	C18B12.4|RING-type-domain-containing-protein|CELE_C18B12.4|NC_003284.9|NP_510498.1	gzl|godzilla-E3-ubiquitin-protein-ligaseC|Dmel_CG10277|NT_033777.3|NP_731080.1	BV898_12896|hypothetical-protein|MTYJ01000135.1|OQV12877.1	LOC129593928|uncharacterized-protein-LOC129593928|NW_026570223.1|XP_55346421.1	RvY_02027|hypothetical-protein|BDGG01000001.1|GAU89480.1	-
Hexe_geneID_BV898_01357	BL	NT	306.231	613.689	459.96	-1.00292	0.162514	-6.17128	6.77387e-10	2.02055e-08	SRM	33208|Metazoa	Belongs to the spermidine spermine synthase family	Spermine_synt_N,Spermine_synth	NotTardiSpe	SRM|spermidine-synthase|NC_060925.1|NP_3123.2	spds-1|PABS-domain-containing-protein|CELE_Y46G5A.19|NC_003280.10|NP_1366953.1	SpdS|spermidine-synthaseA|Dmel_CG8327|NT_033777.3|NP_731384.1	BV898_01357|Spermidine-synthase|MTYJ01000005.1|OQV24766.1	LOC129589372|spermidine-synthase-like|NW_026570254.1|XP_55340087.1	RvY_11565|hypothetical-protein|BDGG01000006.1|GAV00764.1	ko00000,ko00001,ko00002,ko01000
Hexe_geneID_BV898_11531	BL	NT	92.3599	19.1648	55.7623	2.27424	0.368597	6.16999	6.82958e-10	2.03358e-08	NA	NA	NA	NA	NotTardiSpe	NPR1|atrial-natriuretic-peptide-receptor-1-precursor|NC_060925.1|NP_897.3	gcy-28|Receptor-type-guanylate-cyclase-gcy-28|CELE_T01A4.1|NC_003279.8|NP_1380039.1	CG3216|uncharacterized-proteinC|Dmel_CG3216|NT_033778.4|NP_726013.2	BV898_11531|hypothetical-protein|MTYJ01000107.1|OQV14296.1	LOC129597968|atrial-natriuretic-peptide-receptor-1-like|NW_026570332.1|XP_55351658.1	RvY_01551|hypothetical-protein|BDGG01000001.1|GAU88942.1	NA
Hexe_geneID_BV898_01810	BL	NT	4119.13	9971.32	7045.22	-1.27548	0.206869	-6.16563	7.02052e-10	2.08675e-08	SODCP	35493|Streptophyta	Destroys radicals which are normally produced within the cells and which are toxic to biological systems	Sod_Cu	NotTardiSpe	SOD1|superoxide-dismutase [Cu-Zn]|NC_060945.1|NP_445.1	sod-4|Superoxide-dismutase [Cu-Zn]|CELE_F55H2.1|NC_003281.10|NP_1255002.1	Sod3|superoxide-dismutase-3A|Dmel_CG9027|NT_033778.4|NP_725046.2	BV898_01810|putative-Superoxide-dismutase-(Cu-Zn),-chloroplastic|MTYJ01000007.1|OQV24269.1	LOC129588044|uncharacterized-protein-LOC129588044|NW_026570248.1|XP_55338038.1	RvY_09480|SOD_CuZN11|BDGG01000004.1|GAU98317.1	ko00000,ko00001,ko01000
Hexe_geneID_BV898_16089	BL	NT	119.31	30.5456	74.9279	1.96848	0.319442	6.16226	7.17151e-10	2.12788e-08	CHAF1B	33208|Metazoa	Chromatin assembly factor 1, subunit B	CAF-1_p60_C,WD40	NotTardiSpe	CHAF1B|chromatin-assembly-factor-1-subunit-B|NC_060945.1|NP_5432.1	chaf-2|WD_REPEATS_REGION-domain-containing-protein|CELE_Y71G12B.1|NC_003279.8|NP_490902.2	Caf1-105|chromatin-assembly-factor-1,-p105-subunit|Dmel_CG12892|NT_033778.4|NP_610589.2	BV898_16089|Chromatin-assembly-factor-1-subunit-B|MTYJ01000233.1|OWA51616.1	LOC129583617|uncharacterized-protein-LOC129583617-X2|NW_026570231.1|XP_55331470.1	RvY_18868-1|hypothetical-protein|BDGG01000021.1|GAV09302.1	ko00000,ko03036
Hexe_geneID_BV898_06993	BL	NT	1646.71	560.879	1103.79	1.5539	0.252214	6.16102	7.22768e-10	2.14079e-08	NA	NA	NA	NA	NotTardiSpe	NA	NA	prom|promininC|Dmel_CG42310|NT_033778.4|NP_726444.2	BV898_06993|hypothetical-protein|MTYJ01000044.1|OQV18932.1	NA	NA	NA
Hexe_geneID_BV898_09106	BL	NT	51.2752	201.201	126.238	-1.9797	0.321436	-6.15891	7.32452e-10	2.16567e-08	NA	NA	NA	NA	NotTardiSpe	CRISP1|cysteine-rich-secretory-protein-1-1-precursor|NC_060930.1|NP_1192149.1	lon-1|SCP-domain-containing-protein|CELE_F48E8.1|NC_003281.10|NP_498167.1	CG8483|uncharacterized-protein|Dmel_CG8483|NT_033777.3|NP_650264.1	BV898_09106|putative-Cysteine-rich-secretory-protein-3|MTYJ01000070.1|OQV16748.1	LOC129588603|uncharacterized-protein-LOC129588603-X3|NW_026570250.1|XP_55338886.1	RvY_12749|hypothetical-protein|BDGG01000008.1|GAV02148.1	NA
Hexe_geneID_BV898_02582	BL	NT	1194.87	682.777	938.822	0.808014	0.131318	6.15311	7.5979e-10	2.24257e-08	NA	NA	NA	NA	NotTardiSpe	PLLP|plasmolipin|NC_060940.1|NP_57077.1	F28H1.4|MARVEL-domain-containing-protein|CELE_F28H1.4|NC_003279.8|NP_1021426.1	CG15211|uncharacterized-proteinA|Dmel_CG15211|NC_004354.4|NP_572653.1	BV898_02582|hypothetical-protein|MTYJ01000011.1|OQV23462.1	LOC129599973|CKLF-like-MARVEL-transmembrane-domain-containing-protein-8|NW_026570224.1|XP_55354325.1	RvY_15098-1|hypothetical-protein|BDGG01000011.1|GAV04891.1	NA
Hexe_geneID_BV898_04038	BL	NT	420.004	980.813	700.409	-1.22395	0.199081	-6.14802	7.84559e-10	2.31164e-08	NA	33208|Metazoa	Cytochrome P450, family	p450	NotTardiSpe	CYP2C8|cytochrome-P450-2C8-a-precursor|NC_060934.1|NP_761.3	cyp-33C5|CYtochrome-P450-family|CELE_F41B5.3|NC_003283.11|NP_503616.1	Cyp18a1|cytochrome-P450-18a1A|Dmel_CG6816|NC_004354.4|NP_728191.1	BV898_04038|Cytochrome-P450-2J6|MTYJ01000019.1|OQV22189.1	LOC129581189|cytochrome-P450-2H1-like-X1|NW_026570225.1|XP_55328098.1	RvY_15720|hypothetical-protein|BDGG01000012.1|GAV05620.1	ko00000,ko00001,ko00002,ko00199,ko01000
Hexe_geneID_BV898_06774	BL	NT	442.047	223.744	332.895	0.981795	0.159741	6.14615	7.93849e-10	2.33494e-08	NA	NA	NA	NA	TardiSpe	NA	NA	NA	BV898_06774|hypothetical-protein|MTYJ01000042.1|OQV19135.1	LOC129581681|uncharacterized-protein-LOC129581681|NW_026570226.1|XP_55328867.1	RvY_09906|hypothetical-protein|BDGG01000005.1|GAU98813.1	NA
Hexe_geneID_BV898_14785	BL	NT	895.969	517.941	706.955	0.79116	0.128735	6.14564	7.9641e-10	2.3384e-08	TVP23B	33208|Metazoa	Eukaryotic protein of unknown function DUF846	DUF846	NotTardiSpe	TVP23B|Golgi-apparatus-membrane-protein-TVP23-homolog-B-a|NC_060941.1|NP_57162.4	C34D4.4|putative-Golgi-apparatus-membrane-protein-like-protein-C34D4.4|CELE_C34D4.4|NC_003282.8|NP_1367620.1	CG5021|uncharacterized-proteinD|Dmel_CG5021|NT_037436.4|NP_1163391.1	BV898_14785|putative-Golgi-apparatus-membrane-protein-TVP23-like-protein-B|MTYJ01000186.1|OWA50263.1	LOC129592067|Golgi-apparatus-membrane-protein-TVP23-homolog-B-like|NW_026570269.1|XP_55343986.1	RvY_19001|hypothetical-protein|BDGG01000022.1|GAV09459.1	-
Hexe_geneID_BV898_14632	BL	NT	1850.92	4843.78	3347.35	-1.38799	0.225902	-6.14423	8.0352e-10	2.35518e-08	ABCC2	33208|Metazoa	ATP-binding cassette, sub-family C CFTR MRP, member	ABC_membrane,ABC_tran	NotTardiSpe	ABCC1|multidrug-resistance-associated-protein-1-X5|NC_060940.1|XP_54236327.1	mrp-1|Uncharacterized-protein|CELE_F57C12.5|NC_003284.9|NP_1024719.2	MRP|Multidrug-Resistance-like-protein-1J|Dmel_CG6214|NT_033779.5|NP_995692.1	BV898_14632|Multidrug-resistance-associated-protein-1|MTYJ01000182.1|OWA50106.1	LOC129585144|multidrug-resistance-associated-protein-1-like|NW_026570236.1|XP_55333700.1	RvY_06252-1|hypothetical-protein|BDGG01000002.1|GAU94482.1	ko00000,ko00001,ko02000
Hexe_geneID_BV898_04806	BL	NT	1874.71	2849.21	2361.96	-0.603886	0.0984336	-6.13495	8.5185e-10	2.49251e-08	SGMS1	33208|Metazoa	PAP2 superfamily C-terminal	PAP2_C,SAM_1	NotTardiSpe	SGMS2|phosphatidylcholine:ceramide-cholinephosphotransferase-2-X1|NC_060928.1|XP_54205105.1	sms-1|Phosphatidylcholine:ceramide-cholinephosphotransferase-1|CELE_H21P03.3|NC_003282.8|NP_1255559.1	SMSr|sphingomyelin-synthase-related|Dmel_CG32380|NT_037436.4|NP_648114.1	BV898_04806|putative-Phosphatidylcholine:ceramide-cholinephosphotransferase-1|MTYJ01000024.1|OQV21322.1	LOC129585639|phosphatidylcholine:ceramide-cholinephosphotransferase-2-like|NW_026570238.1|XP_55334365.1	RvY_00235|hypothetical-protein|BDGG01000001.1|GAU87370.1	ko00000,ko00001,ko01000
Hexe_geneID_BV898_16514	BL	NT	299.551	695.26	497.405	-1.21534	0.198606	-6.11937	9.39436e-10	2.74403e-08	NA	NA	NA	NA	TardiSpe	NA	NA	NA	BV898_16514|hypothetical-protein|MTYJ01000249.1|OWA52053.1	NA	NA	NA
Hexe_geneID_BV898_04116	BL	NT	100.35	702.33	401.34	-2.80382	0.45828	-6.11813	9.46821e-10	2.76083e-08	NA	NA	NA	NA	NotTardiSpe	EPX|eosinophil-peroxidase-preproprotein|NC_060941.1|NP_493.1	T06D8.10|Uncharacterized-protein|CELE_T06D8.10|NC_003280.10|NP_496407.1	Pxn|peroxidasinC|Dmel_CG12002|NT_037436.4|NP_995977.1	BV898_04116|putative-Peroxidasin|MTYJ01000020.1|OQV21903.1	LOC129583187|heme-peroxidase-2-like|NW_026570230.1|XP_55330842.1	RvY_01074|hypothetical-protein|BDGG01000001.1|GAU88363.1	NA
Hexe_geneID_BV898_03571	BL	NT	17349.4	34295.8	25822.6	-0.983161	0.160827	-6.11315	9.76863e-10	2.84351e-08	EIF4EBP2	33208|Metazoa	eukaryotic translation initiation factor	eIF_4EBP	NotTardiSpe	EIF4EBP2|eukaryotic-translation-initiation-factor-4E-binding-protein-2|NC_060934.1|NP_4087.1	NA	Thor|thorA|Dmel_CG8846|NT_033779.5|NP_477295.1	BV898_03571|putative-Eukaryotic-translation-initiation-factor-4E-binding-protein-1|MTYJ01000017.1|OQV22395.1	LOC129589351|eukaryotic-translation-initiation-factor-4E-binding-protein-1-like|NW_026570254.1|XP_55340040.1	RvY_08826|hypothetical-protein|BDGG01000004.1|GAU97551.1	ko00000,ko00001,ko03019
Hexe_geneID_BV898_01879	BL	NT	411.739	204.639	308.189	1.00969	0.165268	6.10939	1.00011e-09	2.90617e-08	MSH2	33208|Metazoa	Component of the post-replicative DNA mismatch repair system MMR	MutS_I,MutS_II,MutS_III,MutS_IV,MutS_V	NotTardiSpe	MSH2|DNA-mismatch-repair-protein-Msh2-25|NC_060926.1|NP_1393585.1	msh-2|DNA_MISMATCH_REPAIR_2-domain-containing-protein|CELE_H26D21.2|NC_003279.8|NP_491202.1	spel1|spellchecker1A|Dmel_CG4215|NT_033779.5|NP_523565.2	BV898_01879|DNA-mismatch-repair-protein-Msh2|MTYJ01000007.1|OQV24341.1	LOC129588088|DNA-mismatch-repair-protein-Msh2-like|NW_026570248.1|XP_55338112.1	RvY_05440-1|hypothetical-protein|BDGG01000002.1|GAU93509.1	ko00000,ko00001,ko00002,ko03400
Hexe_geneID_BV898_01269	BL	NT	841.551	1489.86	1165.71	-0.824185	0.135041	-6.10321	1.03961e-09	3.01142e-08	REXO4	33208|Metazoa	REX4, RNA exonuclease 4 homolog S. cerevisiae	RNase_T	NotTardiSpe	REXO4|RNA-exonuclease-4-X1|NC_060933.1|XP_54219291.1	Y17G7B.12|RNA-exonuclease-4|CELE_Y17G7B.12|NC_003280.10|NP_496560.1	CG6833|uncharacterized-proteinA|Dmel_CG6833|NT_037436.4|NP_648689.1	BV898_01269|RNA-exonuclease-4|MTYJ01000004.1|OQV25059.1	LOC129597725|RNA-exonuclease-4-like|NW_026570328.1|XP_55351360.1	RvY_07215|hypothetical-protein|BDGG01000003.1|GAU95628.1	ko00000,ko01000,ko03009
Hexe_geneID_BV898_02679	BL	NT	462.846	1165.8	814.325	-1.3316	0.218183	-6.10316	1.0399e-09	3.01142e-08	DDC	33208|Metazoa	aromatic-L-amino-acid decarboxylase activity	Pyridoxal_deC	NotTardiSpe	DDC|aromatic-L-amino-acid-decarboxylase-X1|NC_060931.1|XP_54213346.1	tdc-1|Tyrosine-decarboxylase|CELE_K01C8.3|NC_003280.10|NP_495744.1	Ddc|dopa-decarboxylaseC|Dmel_CG10697|NT_033779.5|NP_724163.1	BV898_02679|Aromatic-L-amino-acid-decarboxylase|MTYJ01000011.1|OQV23560.1	LOC129602224|aromatic-L-amino-acid-decarboxylase-like|NW_026570224.1|XP_55357216.1	RvY_08316|hypothetical-protein|BDGG01000003.1|GAU96952.1	ko00000,ko00001,ko00002,ko01000,ko04147
Hexe_geneID_BV898_06276	BL	NT	147.486	47.9918	97.739	1.62027	0.265503	6.10264	1.04333e-09	3.01618e-08	NA	NA	NA	NA	NotTardiSpe	NA	gpb-2|Guanine-nucleotide-binding-protein-subunit-beta-2|CELE_F52A8.2|NC_003279.8|NP_492072.2	M7BP|Myosin-7a-binding-proteinD|Dmel_CG43340|NT_033778.4|NP_788280.1	BV898_06276|hypothetical-protein|MTYJ01000036.1|OQV19737.1	LOC129591189|DNA-replication-licensing-factor-MCM2-like|NW_026570265.1|XP_55342727.1	NA	NA
Hexe_geneID_BV898_12866	BL	NT	1861.63	633.955	1247.79	1.55383	0.254799	6.09826	1.07229e-09	3.0946e-08	NA	NA	NA	NA	NotTardiSpe	COL6A5|collagen-alpha-5(VI)-chain-3-precursor|NC_060927.1|NP_1399086.1	let-2|Collagen-alpha-2(IV)-chain|CELE_F01G12.5|NC_003284.9|NP_510664.1	vkg|vikingA|Dmel_CG16858|NT_033779.5|NP_477190.1	BV898_12866|hypothetical-protein|MTYJ01000135.1|OQV12845.1	LOC129590809|collagen-alpha-2(IV)-chain-like|NW_026570262.1|XP_55342175.1	RvY_03818|hypothetical-protein|BDGG01000002.1|GAU91591.1	NA
Hexe_geneID_BV898_02229	BL	NT	650.335	340.426	495.381	0.934445	0.153277	6.09646	1.08446e-09	3.1244e-08	EPHX4	33208|Metazoa	Alpha/beta hydrolase family	Abhydrolase_1	NotTardiSpe	EPHX4|epoxide-hydrolase-4|NC_060925.1|NP_775838.3	ceeh-1|Epoxide-hydrolase-1|CELE_K02F3.6|NC_003281.10|NP_497268.1	CG2059|uncharacterized-proteinA|Dmel_CG2059|NC_004354.4|NP_572388.1	BV898_02229|Epoxide-hydrolase-4|MTYJ01000009.1|OQV23880.1	LOC129591169|epoxide-hydrolase-4-like|NW_026570265.1|XP_55342687.1	RvY_05209|hypothetical-protein|BDGG01000002.1|GAU93243.1	ko00000,ko01000,ko01002
Hexe_geneID_BV898_07123	BL	NT	1317.49	2693.63	2005.56	-1.03174	0.16925	-6.09598	1.08772e-09	3.12843e-08	NA	NA	NA	NA	NotTardiSpe	CUZD1|CUB-and-zona-pellucida-like-domain-containing-protein-1-precursor|NC_060934.1|NP_71317.2	cutl-5|ZP-domain-containing-protein|CELE_F10E7.10|NC_003280.10|NP_495472.1	cyr|cypherB|Dmel_CG15335|NC_004354.4|NP_572442.1	BV898_07123|hypothetical-protein|MTYJ01000045.1|OQV18869.1	LOC129595455|cuticlin-4-like|NW_026570298.1|XP_55348447.1	RvY_01553|hypothetical-protein|BDGG01000001.1|GAU88947.1	NA
Hexe_geneID_BV898_06843	BL	NT	873.469	472.294	672.882	0.887688	0.145656	6.09439	1.09853e-09	3.15416e-08	NA	NA	NA	NA	NotTardiSpe	LCMT2|tRNA-wybutosine-synthesizing-protein-4|NC_060939.1|NP_55608.2	lcmt-1|Leucine-carboxyl-methyltransferase-1|CELE_B0285.4|NC_003281.10|NP_497875.1	CG3793|uncharacterized-proteinB|Dmel_CG3793|NT_033779.5|NP_1246038.1	BV898_06843|tRNA-wybutosine-synthesizing-protein-4|MTYJ01000042.1|OQV19208.1	LOC129581690|tRNA-wybutosine-synthesizing-protein-4-like|NW_026570226.1|XP_55328877.1	RvY_09980-1|hypothetical-protein|BDGG01000005.1|GAU98901.1	NA
Hexe_geneID_BV898_14001	BL	NT	36.0932	260.762	148.428	-2.85981	0.469404	-6.09243	1.1121e-09	3.1877e-08	NA	NA	NA	NA	TardiSpe	NA	NA	NA	BV898_14001|hypothetical-protein|MTYJ01000163.1|OQV11731.1	LOC129586186|probable-ATP-dependent-RNA-helicase-ddx17-X1|NW_026570240.1|XP_55335220.1	RvY_09023-2|hypothetical-protein|BDGG01000004.1|GAU97787.1	NA
Hexe_geneID_BV898_15741	BL	NT	76.5138	215.125	145.819	-1.4936	0.245195	-6.09147	1.11878e-09	3.20141e-08	NA	4751|Fungi	Belongs to the FMO family	FMO-like,NAD_binding_8	NotTardiSpe	FMO4|dimethylaniline-monooxygenase [N-oxide-forming]-4-X9|NC_060925.1|XP_54191474.1	C01H6.4|Flavin-containing-monooxygenase|CELE_C01H6.4|NC_003279.8|NP_492038.3	Fmo-1|Flavin-containing-monooxygenase-1|Dmel_CG3006|NT_033778.4|NP_611859.1	BV898_15741|putative-Flavin-containing-monooxygenase-FMO-GS-OX-like-2|MTYJ01000219.1|OWA51249.1	LOC129580783|atrial-natriuretic-peptide-receptor-1-like|NW_026570224.1|XP_55327424.1	RvY_06044-1|hypothetical-protein|BDGG01000002.1|GAU94227.1	-
Hexe_geneID_BV898_00020	BL	NT	1638.2	2724.43	2181.32	-0.733624	0.120552	-6.08553	1.16107e-09	3.31682e-08	NA	NA	NA	NA	NotTardiSpe	WT1|Wilms-tumor-protein-K|NC_060935.1|NP_1393976.1	ztf-16|Zinc-finger-protein-ztf-16|CELE_R08E3.4|NC_003284.9|NP_1024850.1	CG12769|uncharacterized-proteinB|Dmel_CG12769|NT_033778.4|NP_724641.1	BV898_00020|hypothetical-protein|MTYJ01000001.1|OQV25871.1	LOC129597814|zinc-finger-protein-8-like|NW_026570329.1|XP_55351468.1	RvY_14847|hypothetical-protein|BDGG01000011.1|GAV04583.1	NA
Hexe_geneID_BV898_11535	BL	NT	20.5177	110.412	65.4649	-2.42638	0.398987	-6.08136	1.19167e-09	3.39848e-08	NA	33208|Metazoa	Chitin-binding domain type 2	CBM_14	NotTardiSpe	NA	NA	CG14301|uncharacterized-protein|Dmel_CG14301|NT_033777.3|NP_650734.2	BV898_11535|hypothetical-protein|MTYJ01000107.1|OQV14300.1	LOC129582589|circumsporozoite-protein-like|NW_026570228.1|XP_55330102.1	RvY_16517|hypothetical-protein|BDGG01000013.1|GAV06551.1	-
Hexe_geneID_BV898_10680	BL	NT	1032.79	276.754	654.771	1.90064	0.312586	6.08039	1.19891e-09	3.41336e-08	NA	NA	NA	NA	TardiSpe	NA	NA	NA	BV898_10680|hypothetical-protein|MTYJ01000093.1|OQV15165.1	NA	RvY_06966|hypothetical-protein|BDGG01000003.1|GAU95332.1	NA
Hexe_geneID_BV898_01480	BL	NT	184.999	39.4215	112.21	2.23025	0.366825	6.07988	1.20273e-09	3.41846e-08	NA	NA	NA	NA	TardiSpe	NA	NA	NA	BV898_01480|hypothetical-protein|MTYJ01000005.1|OQV24898.1	NA	NA	NA
Hexe_geneID_BV898_00133	BL	NT	1207.88	3679.32	2443.6	-1.60706	0.264457	-6.07684	1.22576e-09	3.47807e-08	NA	NA	NA	NA	TardiSpe	NA	NA	NA	BV898_00133|hypothetical-protein|MTYJ01000001.1|OQV25999.1	LOC129596552|putative-per-hexamer-repeat-protein-5-X2|NW_026570312.1|XP_55349845.1	RvY_04288|hypothetical-protein|BDGG01000002.1|GAU92175.1	NA
Hexe_geneID_BV898_13858	BL	NT	180.34	452.377	316.358	-1.32758	0.218478	-6.07647	1.22859e-09	3.48026e-08	NA	NA	NA	NA	NotTardiSpe	MFSD1|major-facilitator-superfamily-domain-containing-protein-1-1|NC_060927.1|NP_73573.3	Y51B9A.6|MFS-domain-containing-protein|CELE_Y51B9A.6|NC_003280.10|NP_1254211.1	CG12194|uncharacterized-proteinB|Dmel_CG12194|NT_033779.5|NP_1162873.1	BV898_13858|hypothetical-protein|MTYJ01000159.1|OQV11891.1	LOC129595206|uncharacterized-protein-LOC129595206|NW_026570295.1|XP_55348109.1	RvY_03401|hypothetical-protein|BDGG01000002.1|GAU91079.1	NA
Hexe_geneID_BV898_14675	BL	NT	1123.65	3948.63	2536.14	-1.81336	0.298461	-6.07568	1.23462e-09	3.49147e-08	NA	NA	NA	NA	TardiSpe	NA	NA	NA	BV898_14675|hypothetical-protein|MTYJ01000183.1|OWA50150.1	LOC129591014|uncharacterized-protein-LOC129591014|NW_026570263.1|XP_55342470.1	NA	NA
Hexe_geneID_BV898_11592	BL	NT	254.403	764.259	509.331	-1.5879	0.261431	-6.07387	1.24862e-09	3.52516e-08	NA	NA	NA	NA	TardiSpe	NA	NA	NA	BV898_11592|hypothetical-protein|MTYJ01000108.1|OQV14238.1	LOC129601894|transient-receptor-potential-cation-channel-subfamily-A-member-1-like-X3|NW_026570224.1|XP_55356814.1	RvY_02543|hypothetical-protein|BDGG01000001.1|GAU90071.1	NA
Hexe_geneID_BV898_00808	BL	NT	207.113	82.7583	144.936	1.3243	0.218142	6.0708	1.27273e-09	3.58439e-08	NA	NA	NA	NA	NotTardiSpe	NDC80|kinetochore-protein-NDC80-homolog|NC_060942.1|NP_6092.1	NA	NA	BV898_00808|hypothetical-protein|MTYJ01000003.1|OQV25116.1	LOC129594193|kinetochore-protein-NDC80-homolog|NW_026570286.1|XP_55346774.1	RvY_12715|hypothetical-protein|BDGG01000008.1|GAV02112.1	NA
Hexe_geneID_BV898_00925	BL	NT	40.2671	178.188	109.228	-2.14962	0.3541	-6.07066	1.27385e-09	3.58439e-08	NA	NA	NA	NA	NotTardiSpe	NA	nas-10|Zinc-metalloproteinase-nas-10|CELE_K09C8.3|NC_003284.9|NP_1257126.1	NA	BV898_00925|hypothetical-protein|MTYJ01000003.1|OQV25239.1	LOC129583102|uncharacterized-protein-LOC129583102|NW_026570229.1|XP_55330792.1	NA	NA
Hexe_geneID_BV898_03203	BL	NT	479.443	191.602	335.523	1.32416	0.218196	6.06867	1.28976e-09	3.62313e-08	NA	NA	NA	NA	TardiSpe	NA	NA	NA	BV898_03203|hypothetical-protein|MTYJ01000015.1|OQV22766.1	NA	NA	NA
Hexe_geneID_BV898_04332	BL	NT	896.159	1602.88	1249.52	-0.838918	0.138247	-6.06824	1.2932e-09	3.62675e-08	SPPL2A	33208|Metazoa	Presenilin, signal peptide peptidase, family	PA,Peptidase_A22B	NotTardiSpe	SPPL2B|signal-peptide-peptidase-like-2B-3-precursor|NC_060943.1|NP_1070706.1	imp-1|IntraMembrane-Protease-(IMPAS)-family|CELE_C36B1.12|NC_003279.8|NP_1021025.1	SppL|signal-peptide-peptidase-likeC|Dmel_CG17370|NT_033777.3|NP_733124.1	BV898_04332|Signal-peptide-peptidase-like-2B|MTYJ01000021.1|OQV21755.1	LOC129593423|signal-peptide-peptidase-like-2A|NW_026570281.1|XP_55345694.1	RvY_14077|hypothetical-protein|BDGG01000009.1|GAV03687.1	ko00000,ko01000,ko01002
Hexe_geneID_BV898_09433	BL	NT	479.536	232.8	356.168	1.043	0.172124	6.0596	1.36458e-09	3.82059e-08	FUCA1	33208|Metazoa	alpha-L-fucosidase activity. It is involved in the biological process described with fucose metabolic process	Alpha_L_fucos,Fucosidase_C	NotTardiSpe	FUCA2|plasma-alpha-L-fucosidase-precursor|NC_060930.1|NP_114409.2	W03G11.3|Putative-alpha-L-fucosidase|CELE_W03G11.3|NC_003284.9|NP_510020.2	Fuca|alpha-L-fucosidaseB|Dmel_CG6128|NT_037436.4|NP_648472.1	BV898_09433|Plasma-alpha-L-fucosidase|MTYJ01000074.1|OQV16442.1	LOC129597075|alpha-L-fucosidase-like|NW_026570223.1|XP_55350488.1	RvY_13067|hypothetical-protein|BDGG01000008.1|GAV02511.1	ko00000,ko00001,ko01000,ko04147
Hexe_geneID_BV898_01102	BL	NT	2833.77	7244.52	5039.14	-1.35425	0.223514	-6.0589	1.37053e-09	3.8309e-08	IDH1	33208|Metazoa	Belongs to the isocitrate and isopropylmalate dehydrogenases family	Iso_dh	NotTardiSpe	IDH1|isocitrate-dehydrogenase [NADP]-cytoplasmic|NC_060926.1|NP_5887.2	idh-1|Isocitrate-dehydrogenase [NADP]|CELE_F59B8.2|NC_003282.8|NP_1255392.1	Idh|isocitrate-dehydrogenaseG|Dmel_CG7176|NT_037436.4|NP_788476.1	BV898_01102|Isocitrate-dehydrogenase-NADP]-cytoplasmic|MTYJ01000003.1|OQV25426.1	LOC129594118|isocitrate-dehydrogenase [NADP]-cytoplasmic-like|NW_026570286.1|XP_55346668.1	RvY_12666|hypothetical-protein|BDGG01000007.1|GAV02053.1	br01601,ko00000,ko00001,ko00002,ko01000
Hexe_geneID_BV898_00658	BL	NT	2094.93	3689.38	2892.16	-0.816387	0.134802	-6.0562	1.39373e-09	3.88932e-08	NA	NA	NA	NA	NotTardiSpe	RAB11FIP3|rab11-family-interacting-protein-3-2|NC_060940.1|NP_1135744.2	rfip-1|FIP-RBD-domain-containing-protein|CELE_F55C12.1|NC_003280.10|NP_1367896.1	nuf|nuclear-falloutA|Dmel_CG33991|NT_037436.4|NP_1034011.1	BV898_00658|putative-Rab11-family-interacting-protein-3|MTYJ01000002.1|OQV25728.1	LOC129588513|rab11-family-interacting-protein-4B-like|NW_026570250.1|XP_55338732.1	RvY_01113|hypothetical-protein|BDGG01000001.1|GAU88405.1	NA
Hexe_geneID_BV898_01590	BL	NT	258.75	487.414	373.082	-0.912815	0.150769	-6.05438	1.40955e-09	3.92698e-08	NA	NA	NA	NA	NotTardiSpe	GCHFR|GTP-cyclohydrolase-1-feedback-regulatory-protein|NC_060939.1|NP_5249.1	gfrp-1|GTP-cyclohydrolase-1-feedback-regulatory-protein|CELE_Y38C1AA.13|NC_003282.8|NP_1379909.1	NA	BV898_01590|hypothetical-protein|MTYJ01000006.1|OQV24529.1	LOC129586225|GTP-cyclohydrolase-1-feedback-regulatory-protein-like-X2|NW_026570222.1|XP_55335293.1	RvY_13931|hypothetical-protein|BDGG01000009.1|GAV03522.1	NA
Hexe_geneID_BV898_01662	BL	NT	38.8214	124.488	81.6545	-1.67943	0.277508	-6.05184	1.43197e-09	3.98285e-08	NA	NA	NA	NA	TardiSpe	NA	NA	NA	BV898_01662|hypothetical-protein|MTYJ01000006.1|OQV24602.1	LOC129584614|uncharacterized-protein-LOC129584614|NW_026570234.1|XP_55332822.1	RvY_06061|hypothetical-protein|BDGG01000002.1|GAU94250.1	NA
Hexe_geneID_BV898_03442	BL	NT	39.5121	126.857	83.1846	-1.68711	0.278818	-6.05092	1.44024e-09	3.99928e-08	NA	NA	NA	NA	NotTardiSpe	NA	noah-2|uncharacterized-protein|CELE_F52B11.3|NC_003282.8|NP_502699.1	mey|morpheyusA|Dmel_CG12063|NT_033777.3|NP_651870.3	BV898_03442|hypothetical-protein|MTYJ01000016.1|OQV22617.1	LOC129593722|uncharacterized-protein-LOC129593722-X1|NW_026570283.1|XP_55346147.1	RvY_18997|hypothetical-protein|BDGG01000022.1|GAV09453.1	NA
Hexe_geneID_BV898_19505	BL	NT	57.909	180.821	119.365	-1.64785	0.272565	-6.04572	1.48747e-09	4.12364e-08	NA	204457|Sphingomonadales	Cupin domain	Cupin_2	NotTardiSpe	NA	NA	NA	BV898_19505|hypothetical-protein|MTYJ01000548.1|OWA55119.1	NA	NA	-
Hexe_geneID_BV898_19156	BL	NT	513.051	933.69	723.37	-0.86418	0.143175	-6.03582	1.58158e-09	4.37735e-08	ESRRB	33208|Metazoa	steroid binding. It is involved in the biological process described with	Hormone_recep,zf-C4	NotTardiSpe	ESRRG|estrogen-related-receptor-gamma-X8|NC_060925.1|XP_54191067.1	nhr-88|Nuclear-receptor-domain-containing-protein|CELE_K08A2.5|NC_003280.10|NP_1367650.1	ERR|estrogen-related-receptorA|Dmel_CG7404|NT_037436.4|NP_729340.1	BV898_19156|putative-Nuclear-hormone-receptor-family-member-nhr-49|MTYJ01000454.1|OWA54757.1	LOC129584594|nuclear-receptor-ROR-alpha-like-X2|NW_026570234.1|XP_55332795.1	RvY_03413|hypothetical-protein|BDGG01000002.1|GAU91092.1	ko00000,ko00001,ko03000,ko03029,ko03310
Hexe_geneID_BV898_01552	BL	NT	1007.86	1642.37	1325.11	-0.704543	0.116969	-6.02335	1.70844e-09	4.72071e-08	NA	NA	NA	NA	NotTardiSpe	ANXA7|annexin-A7-4|NC_060934.1|NP_1307808.1	gck-4|Protein-kinase-domain-containing-protein|CELE_C04A11.3|NC_003284.9|NP_1360654.1	Frl|Formin-likeD|Dmel_CG32138|NT_037436.4|NP_1261824.1	BV898_01552|hypothetical-protein|MTYJ01000006.1|OQV24490.1	LOC129584537|uncharacterized-protein-LOC129584537|NW_026570234.1|XP_55332709.1	RvY_05889-1|hypothetical-protein|BDGG01000002.1|GAU94044.1	NA
Hexe_geneID_BV898_02346	BL	NT	715.97	1637.49	1176.73	-1.19424	0.198345	-6.02102	1.73318e-09	4.78126e-08	NA	NA	NA	NA	NotTardiSpe	GLI3|transcriptional-activator-GLI3-X1|NC_060931.1|XP_54213892.1	tra-1|Sex-determining-transformer-protein-1|CELE_Y47D3A.6|NC_003281.10|NP_1022880.2	ci|cubitus-interruptusB|Dmel_CG2125|NC_004353.4|NP_1245402.1	BV898_02346|Transcriptional-activator-GLI3|MTYJ01000010.1|OQV23599.1	LOC129587897|transcriptional-activator-GLI3-like|NW_026570247.1|XP_55337818.1	RvY_01404-2|hypothetical-protein|BDGG01000001.1|GAU88767.1	NA
Hexe_geneID_BV898_02255	BL	NT	680.745	394.123	537.434	0.788667	0.130995	6.02057	1.73799e-09	4.7867e-08	dnj-20	33208|Metazoa	unfolded protein binding. It is involved in the biological process described with protein folding	DnaJ,DnaJ_C	NotTardiSpe	DNAJB11|dnaJ-homolog-subfamily-B-member-11-1-precursor|NC_060927.1|NP_57390.1	dnj-20|DnaJ-homolog-dnj-20|CELE_T15H9.7|NC_003280.10|NP_1370249.1	shv|shriveled|Dmel_CG4164|NT_033779.5|NP_608525.1	BV898_02255|DnaJ-like-protein-subfamily-B-member-11|MTYJ01000009.1|OQV23907.1	LOC129591346|dnaJ-homolog-shv-like|NW_026570265.1|XP_55342949.1	RvY_05229|hypothetical-protein|BDGG01000002.1|GAU93263.1	ko00000,ko00001,ko03110
Hexe_geneID_BV898_11214	BL	NT	1241.18	681.085	961.133	0.865996	0.143855	6.01992	1.74506e-09	4.79835e-08	NA	NA	NA	NA	TardiSpe	NA	NA	NA	BV898_11214|hypothetical-protein|MTYJ01000102.1|OQV14595.1	NA	NA	NA
Hexe_geneID_BV898_15048	BL	NT	1441.67	664.275	1052.97	1.11841	0.185942	6.01482	1.8009e-09	4.94384e-08	NA	33208|Metazoa	-	-	NotTardiSpe	NA	NA	NA	BV898_15048|hypothetical-protein|MTYJ01000195.1|OWA50535.1	LOC129581357|uncharacterized-protein-LOC129581357|NW_026570225.1|XP_55328340.1	RvY_13883|hypothetical-protein|BDGG01000009.1|GAV03464.1	-
Hexe_geneID_BV898_15908	BL	NT	1031.45	3449.53	2240.49	-1.74185	0.289652	-6.01359	1.81464e-09	4.97347e-08	ACSF2	33208|Metazoa	ligase activity	AMP-binding,AMP-binding_C	NotTardiSpe	ACSF2|medium-chain-acyl-CoA-ligase-ACSF2,-mitochondrial-2-precursor|NC_060941.1|NP_79425.3	acs-1|fatty-Acid-CoA-Synthetase-family|CELE_F46E10.1|NC_003283.11|NP_1379958.1	Acsf2|Acyl-CoA-synthetase-family-member-2|Dmel_CG12512|NT_033779.5|NP_608924.1	BV898_15908|Acyl-CoA-synthetase-family-member-2,-mitochondrial|MTYJ01000227.1|OWA51425.1	LOC129591896|medium-chain-acyl-CoA-ligase-ACSF2,-mitochondrial-like|NW_026570269.1|XP_55343731.1	RvY_06530|hypothetical-protein|BDGG01000003.1|GAU94818.1	ko00000,ko01000,ko01004
Hexe_geneID_BV898_11571	BL	NT	2601.04	5679.44	4140.24	-1.1268	0.187571	-6.00735	1.88585e-09	5.16025e-08	NA	33208|Metazoa	2-acylglycerol O-acyltransferase activity	DAGAT	NotTardiSpe	MOGAT2|2-acylglycerol-O-acyltransferase-2|NC_060935.1|NP_79374.2	K07B1.4|Acyltransferase|CELE_K07B1.4|NC_003283.11|NP_505413.1	CG1941|uncharacterized-proteinA|Dmel_CG1941|NT_033778.4|NP_610317.1	BV898_11571|2-acylglycerol-O-acyltransferase-2-A|MTYJ01000108.1|OQV14216.1	LOC129583587|2-acylglycerol-O-acyltransferase-2-A-like|NW_026570231.1|XP_55331416.1	RvY_15711|hypothetical-protein|BDGG01000012.1|GAV05611.1	ko00000,ko00001,ko01000
Hexe_geneID_BV898_04950	BL	NT	326.533	897.406	611.969	-1.4588	0.242964	-6.00418	1.92301e-09	5.23998e-08	EPHX1	33208|Metazoa	cis-stilbene-oxide hydrolase activity	EHN	NotTardiSpe	EPHX1|epoxide-hydrolase-1-a-precursor|NC_060925.1|NP_1365356.1	W01A11.1|Epoxide-hydrolase|CELE_W01A11.1|NC_003283.11|NP_504650.1	Jheh2|juvenile-hormone-epoxide-hydrolase-2D|Dmel_CG15102|NT_033778.4|NP_788413.4	BV898_04950|Epoxide-hydrolase-1|MTYJ01000025.1|OQV21191.1	LOC129589033|epoxide-hydrolase-1-like|NW_026570253.1|XP_55339482.1	RvY_06692|hypothetical-protein|BDGG01000003.1|GAU95002.1	ko00000,ko00001,ko01000,ko01002
Hexe_geneID_BV898_17886	BL	NT	180.758	39.5504	110.154	2.19685	0.365894	6.00407	1.9243e-09	5.23998e-08	NA	4751|Fungi	Belongs to the cytochrome P450 family	p450	NotTardiSpe	CYP27C1|cytochrome-P450-27C1-2|NC_060926.1|NP_1354431.1	cyp-44A1|putative-cytochrome-P450-CYP44|CELE_ZK177.5|NC_003280.10|NP_495052.1	Cyp49a1|cytochrome-P450-49a1D|Dmel_CG18377|NT_033778.4|NP_995803.1	BV898_17886|Cytochrome-P450-10|MTYJ01000322.1|OWA53458.1	LOC129586222|cytochrome-P450-10-like|NW_026570240.1|XP_55335274.1	RvY_09002|hypothetical-protein|BDGG01000004.1|GAU97763.1	-
Hexe_geneID_BV898_16002	BL	NT	35.8095	159.674	97.742	-2.16118	0.359935	-6.00436	1.92087e-09	5.23998e-08	NA	NA	NA	NA	NotTardiSpe	NA	pmt-2|Phosphoethanolamine-N-methyltransferase-2|CELE_F54D11.1|NC_003283.11|NP_504248.1	NA	BV898_16002|hypothetical-protein|MTYJ01000230.1|OWA51523.1	LOC129587395|uncharacterized-protein-LOC129587395|NW_026570245.1|XP_55337108.1	RvY_02785|hypothetical-protein|BDGG01000001.1|GAU90361.1	NA
Hexe_geneID_BV898_07928	BL	NT	1613.82	397.588	1005.7	2.02156	0.336872	6.00096	1.9615e-09	5.33268e-08	CLIPA10	33208|Metazoa	Belongs to the peptidase S1 family	Trypsin	NotTardiSpe	KLKB1|plasma-kallikrein-3-precursor|NC_060928.1|NP_1305325.1	try-1|Peptidase-S1-domain-containing-protein|CELE_ZK546.15|NC_003280.10|NP_494910.2	CG4998|uncharacterized-proteinA|Dmel_CG4998|NT_037436.4|NP_648878.1	BV898_07928|putative-Coagulation-factor-XI|MTYJ01000054.1|OQV17986.1	LOC129595062|uncharacterized-protein-LOC129595062|NW_026570294.1|XP_55347945.1	RvY_17142|hypothetical-protein|BDGG01000015.1|GAV07285.1	-
Hexe_geneID_BV898_02476	BL	NT	190.065	468.424	329.245	-1.30348	0.217231	-6.00044	1.96778e-09	5.34117e-08	NA	NA	NA	NA	NotTardiSpe	NA	NA	CG14607|uncharacterized-protein|Dmel_CG14607|NT_033777.3|NP_649709.2	BV898_02476|hypothetical-protein|MTYJ01000010.1|OQV23740.1	LOC129590963|uncharacterized-protein-LOC129590963-X2|NW_026570263.1|XP_55342404.1	RvY_01393|hypothetical-protein|BDGG01000001.1|GAU88756.1	NA
Hexe_geneID_BV898_16051	BL	NT	59.5938	254.649	157.121	-2.09702	0.349557	-5.99909	1.98423e-09	5.37716e-08	Wfdc18	33208|Metazoa	Four-disulfide core domains	WAP	NotTardiSpe	ANOS1|anosmin-1-precursor|NC_060947.1|NP_207.2	C08G9.2|Uncharacterized-protein|CELE_C08G9.2|NC_003282.8|NP_501249.1	Ppn|papilinE|Dmel_CG33103|NT_033777.3|NP_788752.2	BV898_16051|hypothetical-protein|MTYJ01000232.1|OWA51574.1	LOC129597119|perlwapin-like|NW_026570320.1|XP_55350538.1	RvY_07363-1|hypothetical-protein|BDGG01000003.1|GAU95809.1	-
Hexe_geneID_BV898_14399	BL	NT	6463.8	17859.4	12161.6	-1.46634	0.244558	-5.99588	2.02391e-09	5.4759e-08	hsp-25	33208|Metazoa	Belongs to the small heat shock protein HSP20 family	HSP20	NotTardiSpe	HSPB8|heat-shock-protein-beta-8|NC_060936.1|NP_55180.1	hsp-25|SHSP-domain-containing-protein|CELE_C09B8.6|NC_003284.9|NP_1379641.1	CG14207|uncharacterized-proteinA|Dmel_CG14207|NC_004354.4|NP_608326.1	BV898_14399|hypothetical-protein|MTYJ01000175.1|OWA49862.1	LOC129588489|heat-shock-protein-30D-like|NW_026570250.1|XP_55338676.1	RvY_03967|HSP20-3|BDGG01000002.1|GAU91773.1	ko00000,ko03110
Hexe_geneID_BV898_14465	BL	NT	2233.45	1359.56	1796.5	0.716013	0.119617	5.98589	2.15211e-09	5.81345e-08	BCHE	33208|Metazoa	Belongs to the type-B carboxylesterase lipase family	AChE_tetra,COesterase	NotTardiSpe	BCHE|cholinesterase-precursor|NC_060927.1|NP_46.1	ace-1|Acetylcholinesterase-1|CELE_W09B12.1|NC_003284.9|NP_510660.1	Ace|acetylcholine-esteraseA|Dmel_CG17907|NT_033777.3|NP_476953.1	BV898_14465|Acetylcholinesterase|MTYJ01000177.1|OWA49931.1	LOC129593599|acetylcholinesterase-like-X1|NW_026570282.1|XP_55345969.1	RvY_02661|hypothetical-protein|BDGG01000001.1|GAU90211.1	ko00000,ko00001,ko00537,ko01000
Hexe_geneID_BV898_11385	BL	NT	16.2875	71.8766	44.0821	-2.1529	0.359751	-5.98443	2.17147e-09	5.85638e-08	NA	NA	NA	NA	NotTardiSpe	CSTB|cystatin-B|NC_060945.1|NP_91.1	NA	NA	BV898_11385|hypothetical-protein|MTYJ01000105.1|OQV14408.1	LOC129589106|uncharacterized-protein-LOC129589106-X2|NW_026570253.1|XP_55339613.1	RvY_15841|hypothetical-protein|BDGG01000012.1|GAV05761.1	NA
Hexe_geneID_BV898_09023	BL	NT	3206.84	1751.52	2479.18	0.872785	0.145894	5.98232	2.19976e-09	5.92322e-08	NA	NA	NA	NA	NotTardiSpe	NA	C49C8.5|Fibrinogen-C-terminal-domain-containing-protein|CELE_C49C8.5|NC_003282.8|NP_501481.2	drl|derailedA|Dmel_CG17348|NT_033779.5|NP_477139.1	BV898_09023|hypothetical-protein|MTYJ01000069.1|OQV16851.1	LOC129587505|uncharacterized-protein-LOC129587505|NW_026570245.1|XP_55337272.1	RvY_12762|hypothetical-protein|BDGG01000008.1|GAV02165.1	NA
Hexe_geneID_BV898_16662	BL	NT	442.881	1193.3	818.09	-1.4311	0.239239	-5.9819	2.20551e-09	5.92923e-08	NA	NA	NA	NA	TardiSpe	NA	NA	NA	BV898_16662|hypothetical-protein|MTYJ01000256.1|OWA52203.1	LOC129599523|uncharacterized-protein-LOC129599523|NW_026570367.1|XP_55353763.1	RvY_01369|hypothetical-protein|BDGG01000001.1|GAU88730.1	NA
Hexe_geneID_BV898_03693	BL	NT	13554.1	24061.8	18807.9	-0.828047	0.138524	-5.97763	2.26403e-09	6.07688e-08	ATP6V1E1	33208|Metazoa	ATP synthase E/31 kDa subunit	vATP-synt_E	NotTardiSpe	ATP6V1E1|V-type-proton-ATPase-subunit-E-1-a|NC_060946.1|NP_1687.1	vha-8|Vacuolar-H-ATPase|CELE_C17H12.14|NC_003282.8|NP_501040.1	Vha26|vacuolar-H[+]-ATPase-26kD-subunitA|Dmel_CG1088|NT_033777.3|NP_730957.1	BV898_03693|V-type-proton-ATPase-subunit-E|MTYJ01000017.1|OQV22519.1	LOC129586418|V-type-proton-ATPase-subunit-E-like|NW_026570240.1|XP_55335637.1	RvY_08925-2|hypothetical-protein|BDGG01000004.1|GAU97669.1	ko00000,ko00001,ko00002
Hexe_geneID_BV898_03792	BL	NT	3235.7	5230.25	4232.97	-0.692897	0.115945	-5.97606	2.28597e-09	6.12604e-08	CCDC64B	33208|Metazoa	Rab GTPase binding	-	NotTardiSpe	BICDL1|BICD-family-like-cargo-adapter-1-2|NC_060936.1|NP_1354815.1	trak-1|HAP1-N-terminal-domain-containing-protein|CELE_T27A3.1|NC_003279.8|NP_871887.1	CG32137|uncharacterized-proteinB|Dmel_CG32137|NT_037436.4|NP_729935.1	BV898_03792|putative-Bicaudal-D-related-protein-like-protein|MTYJ01000018.1|OQV22292.1	LOC129583605|BICD-family-like-cargo-adapter-1|NW_026570222.1|XP_55331447.1	RvY_15458|hypothetical-protein|BDGG01000012.1|GAV05304.1	ko00000,ko03036
Hexe_geneID_BV898_14944	BL	NT	1144.16	634.503	889.331	0.850646	0.142355	5.97551	2.29369e-09	6.13698e-08	SMU1	33208|Metazoa	Smu-1 suppressor of mec-8 and unc-52 homolog	WD40	NotTardiSpe	SMU1|WD40-repeat-containing-protein-SMU1-X2|NC_060933.1|XP_54219191.1	smu-1|Smu-1-suppressor-of-mec-8-and-unc-52-protein|CELE_CC4.3|NC_003279.8|NP_493279.1	Smu1|Smu1-spliceosomal-factorA|Dmel_CG5451|NT_033777.3|NP_650766.1	BV898_14944|WD40-repeat-containing-protein-SMU1|MTYJ01000192.1|OWA50427.1	LOC129601665|WD40-repeat-containing-protein-SMU1-like|NW_026570224.1|XP_55356503.1	RvY_06729|hypothetical-protein|BDGG01000003.1|GAU95048.1	ko00000,ko03041
Hexe_geneID_BV898_00699	BL	NT	232.405	82.0263	157.215	1.50316	0.251952	5.96605	2.43069e-09	6.49325e-08	POLE	33208|Metazoa	Polymerase DNA directed, epsilon	DNA_pol_B,DNA_pol_B_exo1,DUF1744	NotTardiSpe	POLE|DNA-polymerase-epsilon-catalytic-subunit-A|NC_060936.1|NP_6222.2	pole-1|DNA-polymerase-epsilon-catalytic-subunit|CELE_F33H2.5|NC_003279.8|NP_493616.1	PolE1|DNA-polymerase-epsilon-subunit-1|Dmel_CG6768|NT_033777.3|NP_524462.2	BV898_00699|DNA-polymerase-epsilon-catalytic-subunit-A|MTYJ01000002.1|OQV25773.1	LOC129588553|DNA-polymerase-epsilon-catalytic-subunit-A-like|NW_026570250.1|XP_55338810.1	RvY_01155|hypothetical-protein|BDGG01000001.1|GAU88460.1	ko00000,ko00001,ko00002,ko01000,ko03032,ko03400
Hexe_geneID_BV898_09463	BL	NT	74.7465	17.4425	46.0945	2.09523	0.351295	5.9643	2.45679e-09	6.55261e-08	RAD51C	33208|Metazoa	Rad51 homolog	Rad51	NotTardiSpe	RAD51C|DNA-repair-protein-RAD51-homolog-3-1|NC_060941.1|NP_478123.1	rad-51|DNA-repair-protein-RAD51-homolog|CELE_Y43C5A.6|NC_003282.8|NP_1263771.1	spn-A|spindle-AB|Dmel_CG7948|NT_033777.3|NP_733342.1	BV898_09463|DNA-repair-protein-RAD51-like-protein-3|MTYJ01000074.1|OQV16473.1	LOC129597087|DNA-repair-protein-RAD51-homolog-3-like-X1|NW_026570320.1|XP_55350498.1	RvY_10213|Rad51d|BDGG01000005.1|GAU99177.1	ko00000,ko00001,ko03400
Hexe_geneID_BV898_16446	BL	NT	104.229	262.03	183.129	-1.3268	0.222604	-5.96036	2.5168e-09	6.70207e-08	NA	NA	NA	NA	TardiSpe	NA	NA	NA	BV898_16446|hypothetical-protein|MTYJ01000247.1|OWA51989.1	NA	RvY_07272|hypothetical-protein|BDGG01000003.1|GAU95694.1	NA
Hexe_geneID_BV898_08823	BL	NT	295.091	143.499	219.295	1.04149	0.174759	5.95956	2.52922e-09	6.72453e-08	POMT2	33208|Metazoa	Mannosyltransferase activity. It is involved in the biological process described with protein O-linked glycosylation	MIR,PMT,PMT_4TMC	NotTardiSpe	POMT2|protein-O-mannosyl-transferase-2|NC_060938.1|NP_37514.2	R12E2.13|Uncharacterized-protein|CELE_R12E2.13|NC_003279.8|NP_491320.1	tw|twistedA|Dmel_CG12311|NC_004354.4|NP_569858.1	BV898_08823|Protein-O-mannosyl-transferase-2|MTYJ01000066.1|OQV17106.1	LOC129593833|protein-O-mannosyl-transferase-2-like|NW_026570284.1|XP_55346284.1	RvY_08523|hypothetical-protein|BDGG01000004.1|GAU97180.1	ko00000,ko00001,ko01000,ko01003
Hexe_geneID_BV898_07371	BL	NT	8100.45	4061	6080.72	0.996253	0.167201	5.9584	2.54716e-09	6.7616e-08	NA	NA	NA	NA	NotTardiSpe	NA	NA	NA	BV898_07371|hypothetical-protein|MTYJ01000048.1|OQV18546.1	LOC129581786|uncharacterized-protein-LOC129581786|NW_026570226.1|XP_55328997.1	RvY_10577|hypothetical-protein|BDGG01000005.1|GAU99604.1	NA
Hexe_geneID_BV898_16383	BL	NT	828.363	379.514	603.939	1.12662	0.189094	5.95798	2.5537e-09	6.76832e-08	NA	NA	NA	NA	NotTardiSpe	MED23|mediator-of-RNA-polymerase-II-transcription-subunit-23-e|NC_060930.1|NP_1363446.1	sur-2|Mediator-of-RNA-polymerase-II-transcription-subunit-23|CELE_F39B2.4|NC_003279.8|NP_1021463.1	MED23|mediator-complex-subunit-23|Dmel_CG3695|NT_033778.4|NP_611735.1	BV898_16383|Mediator-of-RNA-polymerase-II-transcription-subunit-23|MTYJ01000244.1|OWA51923.1	LOC129582248|mediator-of-RNA-polymerase-II-transcription-subunit-23-like-X1|NW_026570222.1|XP_55329699.1	RvY_17010|hypothetical-protein|BDGG01000014.1|GAV07134.1	NA
Hexe_geneID_BV898_03976	BL	NT	297.129	109.209	203.169	1.44271	0.242285	5.95458	2.60733e-09	6.89963e-08	NA	33208|Metazoa	positive regulation of DNA-directed DNA polymerase activity	AAA	NotTardiSpe	CHTF18|chromosome-transmission-fidelity-protein-18-homolog-X4|NC_060940.1|XP_54169577.1	ctf-18|AAA-domain-containing-protein|CELE_K08F4.1|NC_003282.8|NP_501841.1	cutlet|cutlet|Dmel_CG33122|NT_033779.5|NP_787969.1	BV898_03976|Chromosome-transmission-fidelity-protein-18-like-protein|MTYJ01000019.1|OQV22130.1	LOC129600341|chromosome-transmission-fidelity-protein-18-homolog|NW_026570392.1|XP_55354797.1	RvY_15770|hypothetical-protein|BDGG01000012.1|GAV05676.1	ko00000,ko03036
Hexe_geneID_BV898_07141	BL	NT	853.47	1998.88	1426.18	-1.22798	0.206268	-5.95333	2.62741e-09	6.94188e-08	SLC12A3	33208|Metazoa	Solute carrier family 12 member 3	AA_permease,AA_permease_N,SLC12	NotTardiSpe	SLC12A3|solute-carrier-family-12-member-3-2|NC_060940.1|NP_1119579.2	nkcc-1|Na-K-Cl-Cotransporter-homolog|CELE_Y37A1C.1|NC_003282.8|NP_1263812.1	NKCC|sodium-potassium-chloride-cotransporterB|Dmel_CG31547|NT_033777.3|NP_730938.1	BV898_07141|Solute-carrier-family-12-member-3|MTYJ01000045.1|OQV18888.1	LOC129602579|solute-carrier-family-12-member-3-like|NW_026570224.1|XP_55357606.1	RvY_06735|hypothetical-protein|BDGG01000003.1|GAU95054.1	ko00000,ko00001,ko01009,ko02000,ko04147
Hexe_geneID_BV898_04613	BL	NT	1487.36	2438.97	1963.16	-0.713832	0.11994	-5.95158	2.65572e-09	7.00571e-08	SLC41A2	33208|Metazoa	Divalent cation transporter	MgtE	NotTardiSpe	SLC41A2|solute-carrier-family-41-member-2-X1|NC_060936.1|XP_54229400.1	K07H8.2|Uncharacterized-protein|CELE_K07H8.2|NC_003282.8|NP_501394.1	CG33181|uncharacterized-proteinJ|Dmel_CG33181|NC_004354.4|NP_1285022.1	BV898_04613|Solute-carrier-family-41-member-1|MTYJ01000023.1|OQV21404.1	LOC129592778|solute-carrier-family-41-member-1-like-X1|NW_026570276.1|XP_55344875.1	RvY_11019|hypothetical-protein|BDGG01000006.1|GAV00128.1	ko00000,ko02000
Hexe_geneID_BV898_02833	BL	NT	487.521	209.553	348.537	1.21784	0.204679	5.95001	2.68124e-09	7.06199e-08	NA	33154|Opisthokonta	Nadh flavin oxidoreductase nadh oxidase	Oxidored_FMN	NotTardiSpe	NA	F17A9.5|Oxidored_FMN-domain-containing-protein|CELE_F17A9.5|NC_003283.11|NP_504579.1	NA	BV898_02833|12-oxophytodienoate-reductase-1|MTYJ01000012.1|OQV23387.1	LOC129592246|NADPH-dehydrogenase-like|NW_026570271.1|XP_55344204.1	RvY_19317-1|hypothetical-protein|BDGG01000031.1|GAV09842.1	-
Hexe_geneID_BV898_02738	BL	NT	1645.98	4832.18	3239.08	-1.55373	0.261321	-5.94567	2.75327e-09	7.24041e-08	NA	NA	NA	NA	TardiSpe	NA	NA	NA	BV898_02738|hypothetical-protein|MTYJ01000012.1|OQV23288.1	LOC129596170|uncharacterized-protein-LOC129596170|NW_026570307.1|XP_55349342.1	RvY_01717-1|hypothetical-protein|BDGG01000001.1|GAU89129.1	NA
Hexe_geneID_BV898_19017	BL	NT	68.0273	16.403	42.2152	2.05763	0.346988	5.92997	3.02989e-09	7.95547e-08	NA	NA	NA	NA	TardiSpe	NA	NA	NA	BV898_19017|hypothetical-protein|MTYJ01000432.1|OWA54618.1	LOC129591917|uncharacterized-protein-LOC129591917|NW_026570269.1|XP_55343770.1	RvY_15042|hypothetical-protein|BDGG01000011.1|GAV04821.1	NA
Hexe_geneID_BV898_13974	BL	NT	2898.65	5161.12	4029.89	-0.83226	0.140381	-5.92858	3.05557e-09	8.01043e-08	SEC31A	33208|Metazoa	SEC31 homolog A, COPII coat complex component	Sec16_C,WD40	NotTardiSpe	SEC31A|protein-transport-protein-Sec31A-19|NC_060928.1|NP_1387132.1	C26B9.1|Uncharacterized-protein|CELE_C26B9.1|NC_003284.9|NP_1024433.1	Sec31|secretory-31A|Dmel_CG8266|NT_033778.4|NP_610414.1	BV898_13974|Protein-transport-protein-Sec31A|MTYJ01000163.1|OQV11701.1	LOC129586350|protein-transport-protein-Sec31A-like|NW_026570240.1|XP_55335507.1	RvY_09044|hypothetical-protein|BDGG01000004.1|GAU97813.1	ko00000,ko00001,ko00002,ko04131
Hexe_geneID_BV898_15476	BL	NT	1271.77	721.647	996.71	0.817486	0.137961	5.9255	3.11347e-09	8.14957e-08	VPS11	33208|Metazoa	Vacuolar Protein	Clathrin,VPS11_C,zf-C3HC4_2	NotTardiSpe	VPS11|vacuolar-protein-sorting-associated-protein-11-homolog-1|NC_060935.1|NP_68375.3	vps-11|Vacuolar-protein-sorting-associated-protein-11-homolog|CELE_R06F6.2|NC_003280.10|NP_496322.2	Vps11|vacuolar-protein-sorting-11|Dmel_CG32350|NT_037436.4|NP_730776.1	BV898_15476|Vacuolar-protein-sorting-associated-protein-11-like-protein|MTYJ01000210.1|OWA50975.1	LOC129583243|vacuolar-protein-sorting-associated-protein-11-homolog|NW_026570222.1|XP_55330959.1	RvY_09434|hypothetical-protein|BDGG01000004.1|GAU98263.1	ko00000,ko00001,ko04131
Hexe_geneID_BV898_08292	BL	NT	840.792	1322.78	1081.79	-0.654133	0.110548	-5.9172	3.27476e-09	8.55849e-08	RC3H1	33208|Metazoa	Zinc ion binding	zf-CCCH,zf-RING_UBOX	NotTardiSpe	RC3H1|roquin-1-X11|NC_060925.1|XP_54190604.1	rle-1|Regulation-of-longevity-by-E3-ubiquitin-protein-ligase|CELE_M142.6|NC_003281.10|NP_1366782.1	roq|roquinA|Dmel_CG16807|NT_037436.4|NP_648886.1	BV898_08292|Roquin-1|MTYJ01000058.1|OQV17670.1	LOC129587295|roquin-1-like|NW_026570244.1|XP_55336949.1	RvY_19187|hypothetical-protein|BDGG01000025.1|GAV09690.1	ko00000,ko04121
Hexe_geneID_BV898_05765	BL	NT	151.02	0.391816	75.7059	8.6314	1.45935	5.91456	3.32767e-09	8.6833e-08	NA	35493|Streptophyta	domain-containing protein	DLH,Hydrolase_4	NotTardiSpe	ABHD17C|alpha/beta-hydrolase-domain-containing-protein-17C|NC_060939.1|NP_67037.1	aho-3|Alpha-beta-hydrolase-domain-containing-protein-aho-3|CELE_K04G2.2|NC_003279.8|NP_492210.2	CG33096|uncharacterized-proteinH|Dmel_CG33096|NT_033777.3|NP_1356926.1	BV898_05765|putative-Protein-ABHD17C|MTYJ01000032.1|OQV20209.1	LOC129592355|alpha-beta-hydrolase-domain-containing-protein-17C-like|NW_026570272.1|XP_55344342.1	RvY_12978|hypothetical-protein|BDGG01000008.1|GAV02408.1	-
Hexe_geneID_BV898_18607	BL	NT	487.713	1418.45	953.081	-1.54071	0.260522	-5.91394	3.34011e-09	8.70233e-08	NA	NA	NA	NA	NotTardiSpe	CCDC80|coiled-coil-domain-containing-protein-80-precursor|NC_060927.1|NP_955806.1	C06B8.7|Uncharacterized-protein|CELE_C06B8.7|NC_003283.11|NP_506859.2	Pkd2|polycystic-kidney-disease-2|Dmel_CG6504|NT_033779.5|NP_609561.2	BV898_18607|hypothetical-protein|MTYJ01000380.1|OWA54194.1	LOC129583609|twitchin-like-X3|NW_026570231.1|XP_55331451.1	RvY_16599|hypothetical-protein|BDGG01000014.1|GAV06643.1	NA
Hexe_geneID_BV898_07279	BL	NT	135.77	293.485	214.628	-1.10978	0.187672	-5.91341	3.35106e-09	8.7174e-08	NA	33208|Metazoa	WSC domain-containing protein	Sulfotransfer_1	NotTardiSpe	WSCD2|WSC-domain-containing-protein-2-X2|NC_060936.1|XP_54229863.1	ssu-1|Sulfotransferase-ssu-1|CELE_Y113G7A.11|NC_003283.11|NP_507880.1	CG9164|uncharacterized-proteinC|Dmel_CG9164|NC_004354.4|NP_727847.1	BV898_07279|putative-WSC-domain-containing-protein-2|MTYJ01000047.1|OQV18650.1	LOC129586859|WSC-domain-containing-protein-1-like|NW_026570242.1|XP_55336299.1	RvY_17802|hypothetical-protein|BDGG01000016.1|GAV08051.1	-
Hexe_geneID_BV898_09339	BL	NT	21.3397	103.452	62.3959	-2.27516	0.385299	-5.90494	3.52776e-09	9.16296e-08	NA	NA	NA	NA	TardiSpe	NA	NA	NA	BV898_09339|hypothetical-protein|MTYJ01000073.1|OQV16501.1	NA	RvY_15661|hypothetical-protein|BDGG01000012.1|GAV05543.1	NA
Hexe_geneID_BV898_12043	BL	NT	1329.51	2232.17	1780.84	-0.747295	0.126579	-5.90377	3.55295e-09	9.21421e-08	NA	NA	NA	NA	NotTardiSpe	SPOCK3|testican-3-9-precursor|NC_060928.1|NP_1191287.1	test-1|Thyroglobulin-type-1-domain-containing-protein|CELE_C54E4.2|NC_003282.8|NP_1023098.1	Cow|carrier-of-winglessC|Dmel_CG13830|NT_033777.3|NP_1163695.1	BV898_12043|hypothetical-protein|MTYJ01000117.1|OQV13728.1	LOC129584838|testican-1-like|NW_026570235.1|XP_55333151.1	RvY_11641|hypothetical-protein|BDGG01000006.1|GAV00849.1	NA
Hexe_geneID_BV898_06111	BL	NT	1315.23	2151.54	1733.38	-0.70996	0.12032	-5.90061	3.62165e-09	9.37796e-08	NA	NA	NA	NA	NotTardiSpe	GADD45A|growth-arrest-and-DNA-damage-inducible-protein-GADD45-alpha-1|NC_060925.1|NP_1915.1	NA	Gadd45|growth-arrest-and-DNA-damage-inducible-45|Dmel_CG11086|NT_033778.4|NP_610264.1	BV898_06111|hypothetical-protein|MTYJ01000035.1|OQV19840.1	LOC129602665|uncharacterized-protein-LOC129602665|NW_026570224.1|XP_55357729.1	RvY_06697|hypothetical-protein|BDGG01000003.1|GAU95008.1	NA
Hexe_geneID_BV898_00404	BL	NT	376.468	799.59	588.029	-1.08742	0.184304	-5.90014	3.63192e-09	9.39016e-08	PAH	33208|Metazoa	Phenylalanine hydroxylase	ACT,Biopterin_H	NotTardiSpe	PAH|phenylalanine-4-hydroxylase|NC_060936.1|NP_1341233.1	pah-1|Phenylalanine-4-hydroxylase|CELE_K08F8.4|NC_003280.10|NP_1254184.1	Hn|hennaA|Dmel_CG7399|NT_037436.4|NP_523963.2	BV898_00404|Phenylalanine-4-hydroxylase|MTYJ01000002.1|OQV25463.1	LOC129592972|phenylalanine-4-hydroxylase-like-X1|NW_026570277.1|XP_55345108.1	RvY_03656-1|hypothetical-protein|BDGG01000002.1|GAU91396.1	ko00000,ko00001,ko00002,ko01000
Hexe_geneID_BV898_04619	BL	NT	490.093	248.903	369.498	0.978211	0.165824	5.89908	3.65529e-09	9.43613e-08	XPA	33208|Metazoa	nucleotide-excision repair involved in interstrand cross-link repair	XPA_C,XPA_N	NotTardiSpe	XPA|DNA-repair-protein-complementing-XP-A-cells-1|NC_060933.1|NP_371.1	xpa-1|XPA_C-domain-containing-protein|CELE_K07G5.2|NC_003279.8|NP_492025.1	Xpac|xeroderma-pigmentosum-group-A-like|Dmel_CG6358|NC_004354.4|NP_476866.1	BV898_04619|putative-DNA-repair-protein-complementing-XP-A-cells-like-protein|MTYJ01000023.1|OQV21410.1	LOC129582751|DNA-repair-protein-complementing-XP-A-cells-homolog-X1|NW_026570228.1|XP_55330333.1	RvY_07752|hypothetical-protein|BDGG01000003.1|GAU96284.1	ko00000,ko00001,ko03400
Hexe_geneID_BV898_00333	BL	NT	1033.57	2031.69	1532.63	-0.975	0.165363	-5.89613	3.72127e-09	9.59178e-08	SLC9B2	33208|Metazoa	Mitochondrial sodium hydrogen exchanger	Na_H_Exchanger	NotTardiSpe	SLC9B2|sodium/hydrogen-exchanger-9B2-1|NC_060928.1|NP_849155.2	F41E7.2|Na_H_Exchanger-domain-containing-protein|CELE_F41E7.2|NC_003284.9|NP_509723.2	Nha1|Na[+]/H[+]-hydrogen-antiporter-1A|Dmel_CG10806|NT_033779.5|NP_723224.2	BV898_00333|Mitochondrial-sodium/hydrogen-exchanger-9B2|MTYJ01000001.1|OQV26214.1	LOC129587742|sodium-hydrogen-exchanger-9B2-like|NW_026570246.1|XP_55337600.1	RvY_04710|hypothetical-protein|BDGG01000002.1|GAU92661.1	-
Hexe_geneID_BV898_02006	BL	NT	711.644	1462.2	1086.92	-1.03908	0.176252	-5.89544	3.73693e-09	9.61746e-08	NA	NA	NA	NA	NotTardiSpe	TGFBI|transforming-growth-factor-beta-induced-protein-ig-h3-precursor|NC_060929.1|NP_349.1	F26E4.7|Uncharacterized-protein|CELE_F26E4.7|NC_003279.8|NP_740906.1	mfas|midline-fasciclinQ|Dmel_CG3359|NT_033777.3|NP_1247066.1	BV898_02006|Transforming-growth-factor-beta-induced-protein-ig-h3|MTYJ01000008.1|OQV24051.1	LOC129593519|transforming-growth-factor-beta-induced-protein-ig-h3-like|NW_026570282.1|XP_55345847.1	RvY_07241|hypothetical-protein|BDGG01000003.1|GAU95658.1	NA
Hexe_geneID_BV898_16625	BL	NT	147.971	59.0696	103.52	1.32471	0.224839	5.89181	3.81977e-09	9.8157e-08	NPR2	33208|Metazoa	Natriuretic peptide receptor	ANF_receptor,Guanylate_cyc,Pkinase_Tyr	NotTardiSpe	NPR2|atrial-natriuretic-peptide-receptor-2-1-precursor|NC_060933.1|NP_3986.2	gcy-14|Receptor-type-guanylate-cyclase-gcy-14|CELE_ZC412.2|NC_003283.11|NP_506660.2	CG3216|uncharacterized-proteinC|Dmel_CG3216|NT_033778.4|NP_726013.2	BV898_16625|Atrial-natriuretic-peptide-receptor-2|MTYJ01000254.1|OWA52165.1	LOC129602728|atrial-natriuretic-peptide-receptor-2-like|NW_026570224.1|XP_55357823.1	RvY_07549|hypothetical-protein|BDGG01000003.1|GAU96048.1	ko00000,ko00001,ko00002,ko01000,ko01001
Hexe_geneID_BV898_05254	BL	NT	415.441	888.902	652.171	-1.09823	0.186438	-5.89057	3.84858e-09	9.87472e-08	RARG	33208|Metazoa	Retinoic acid receptor	Hormone_recep,zf-C4	NotTardiSpe	RXRA|retinoic-acid-receptor-RXR-alpha-c|NC_060933.1|NP_1278850.1	nhr-49|Nuclear-hormone-receptor-family-member-nhr-49|CELE_K10C3.6|NC_003279.8|NP_1367039.1	Hr3|hormone-receptor-3I|Dmel_CG33183|NT_033778.4|NP_1334718.1	BV898_05254|hypothetical-protein|MTYJ01000028.1|OQV20670.1	LOC129599187|nuclear-receptor-ROR-alpha-B-like|NW_026570360.1|XP_55353314.1	RvY_03693-1|hypothetical-protein|BDGG01000002.1|GAU91442.1	ko00000,ko00001,ko03000,ko03310
Hexe_geneID_BV898_10752	BL	NT	199.378	63.0199	131.199	1.66475	0.282724	5.88827	3.90258e-09	9.99806e-08	NA	NA	NA	NA	NotTardiSpe	FLT3|receptor-type-tyrosine-protein-kinase-FLT3-X3|NC_060937.1|XP_54230291.1	kin-9|Protein-kinase-domain-containing-protein|CELE_F08F1.1|NC_003284.9|NP_1359981.1	btl|breathlessA|Dmel_CG32134|NT_037436.4|NP_729956.1	BV898_10752|hypothetical-protein|MTYJ01000095.1|OQV14992.1	LOC129581635|fibroblast-growth-factor-receptor-3-like|NW_026570226.1|XP_55328805.1	RvY_13886|hypothetical-protein|BDGG01000009.1|GAV03467.1	NA
Hexe_geneID_BV898_08975	BL	NT	2182.09	4563.11	3372.6	-1.06426	0.180973	-5.88077	4.08372e-09	1.04147e-07	NA	33208|Metazoa	Malate/L-lactate dehydrogenase	Ldh_2	NotTardiSpe	NA	VF13D12L.3|Uncharacterized-protein|CELE_VF13D12L.3|NC_003280.10|NP_496500.1	CG10512|uncharacterized-proteinB|Dmel_CG10512|NT_037436.4|NP_730605.1	BV898_08975|Malate/(S)-sulfolactate-dehydrogenase|MTYJ01000068.1|OQV16970.1	LOC129592717|uncharacterized-oxidoreductase-YjmC-like|NW_026570223.1|XP_55344795.1	RvY_11102|hypothetical-protein|BDGG01000006.1|GAV00220.1	-
Hexe_geneID_BV898_19016	BL	NT	894.654	2098.87	1496.76	-1.23014	0.209168	-5.88111	4.07517e-09	1.04147e-07	NA	33208|Metazoa	Cation-transporting atpase	Cation_ATPase,Cation_ATPase_N,E1-E2_ATPase,Hydrolase,P5-ATPase	NotTardiSpe	ATP13A3|polyamine-transporting-ATPase-13A3-X3|NC_060927.1|XP_54203830.1	catp-6|putative-cation-transporting-ATPase-W08D2.5|CELE_W08D2.5|NC_003282.8|NP_1255430.2	anne|anne-boleynB|Dmel_CG32000|NC_004353.4|NP_726536.2	BV898_19016|putative-cation-transporting-ATPase-13A3|MTYJ01000432.1|OWA54617.1	LOC129591887|polyamine-transporting-ATPase-13A3-like|NW_026570269.1|XP_55343716.1	RvY_15037|hypothetical-protein|BDGG01000011.1|GAV04816.1	ko00000,ko01000
Hexe_geneID_BV898_09414	BL	NT	374.032	792.049	583.04	-1.08329	0.184205	-5.8809	4.08041e-09	1.04147e-07	NA	33208|Metazoa	Four-disulfide core domains	Kunitz_BPTI,WAP	NotTardiSpe	WFDC3|WAP-four-disulfide-core-domain-protein-3-X1|NC_060944.1|XP_54178978.1	C08G9.2|Uncharacterized-protein|CELE_C08G9.2|NC_003282.8|NP_501249.1	Ppn|papilinC|Dmel_CG33103|NT_033777.3|NP_1163760.1	BV898_09414|hypothetical-protein|MTYJ01000074.1|OQV16423.1	LOC129597119|perlwapin-like|NW_026570320.1|XP_55350538.1	RvY_07363-1|hypothetical-protein|BDGG01000003.1|GAU95809.1	-
Hexe_geneID_BV898_04512	BL	NT	2697.65	10908.5	6803.07	-2.01589	0.343283	-5.87239	4.29565e-09	1.09387e-07	hsp-25	33208|Metazoa	Hsp20/alpha crystallin family	HSP20	NotTardiSpe	HSPB1|heat-shock-protein-beta-1|NC_060931.1|NP_1531.1	hsp-25|SHSP-domain-containing-protein|CELE_C09B8.6|NC_003284.9|NP_1379641.1	CG14207|uncharacterized-proteinA|Dmel_CG14207|NC_004354.4|NP_608326.1	BV898_04512|hypothetical-protein|MTYJ01000022.1|OQV21612.1	LOC129588489|heat-shock-protein-30D-like|NW_026570250.1|XP_55338676.1	RvY_03967|HSP20-3|BDGG01000002.1|GAU91773.1	ko00000,ko03110
Hexe_geneID_BV898_00295	BL	NT	395.23	689.284	542.257	-0.802852	0.136749	-5.87098	4.33231e-09	1.10154e-07	NA	NA	NA	NA	TardiSpe	NA	NA	NA	BV898_00295|hypothetical-protein|MTYJ01000001.1|OQV26175.1	LOC129602657|uncharacterized-protein-LOC129602657|NW_026570224.1|XP_55357715.1	RvY_07289|hypothetical-protein|BDGG01000003.1|GAU95715.1	NA
Hexe_geneID_BV898_11511	BL	NT	131.676	48.0465	89.8614	1.45555	0.247956	5.8702	4.35271e-09	1.10507e-07	NA	NA	NA	NA	NotTardiSpe	NA	ZK863.8|Uncharacterized-protein|CELE_ZK863.8|NC_003283.11|NP_872189.1	CG14275|uncharacterized-proteinB|Dmel_CG14275|NT_033779.5|NP_723374.1	BV898_11511|hypothetical-protein|MTYJ01000107.1|OQV14274.1	LOC129587638|uncharacterized-protein-LOC129587638|NW_026570246.1|XP_55337441.1	RvY_04739|hypothetical-protein|BDGG01000002.1|GAU92690.1	NA
Hexe_geneID_BV898_13908	BL	NT	83.6146	382.142	232.878	-2.19624	0.374576	-5.86326	4.53854e-09	1.15051e-07	NA	NA	NA	NA	TardiSpe	NA	NA	NA	BV898_13908|hypothetical-protein|MTYJ01000161.1|OQV11783.1	NA	NA	NA
Hexe_geneID_BV898_02926	BL	NT	405.546	200.821	303.183	1.01501	0.173151	5.86199	4.57362e-09	1.15767e-07	RNMT	33208|Metazoa	mRNA guanine-N7--methyltransferase activity	Pox_MCEL	NotTardiSpe	RNMT|mRNA-cap-guanine-N7-methyltransferase-X3|NC_060942.1|XP_54175279.1	tag-72|mRNA-cap-guanine-N7-methyltransferase|CELE_C25A1.3|NC_003279.8|NP_492674.2	Rnmt|RNA-guanine-7-methyltransferase|Dmel_CG3688|NT_033779.5|NP_523568.2	BV898_02926|mRNA-cap-guanine-N7-methyltransferase|MTYJ01000013.1|OQV23193.1	LOC129588095|mRNA-cap-guanine-N7-methyltransferase-like|NW_026570248.1|XP_55338133.1	RvY_05540-2|hypothetical-protein|BDGG01000002.1|GAU93629.1	ko00000,ko00001,ko01000,ko03019
Hexe_geneID_BV898_09696	BL	NT	5.79922	53.1331	29.4662	-3.24602	0.553932	-5.85996	4.62974e-09	1.17012e-07	NA	NA	NA	NA	TardiSpe	NA	NA	NA	BV898_09696|hypothetical-protein|MTYJ01000077.1|OQV16212.1	LOC129594111|proline-rich-protein-2-like|NW_026570286.1|XP_55346658.1	RvY_12643-1|hypothetical-protein|BDGG01000007.1|GAV02030.1	NA
Hexe_geneID_BV898_00856	BL	NT	278.931	674.579	476.755	-1.27238	0.217175	-5.8588	4.66225e-09	1.1762e-07	KYNU	33208|Metazoa	Catalyzes the cleavage of L-kynurenine L-Kyn and L-3- hydroxykynurenine L-3OHKyn into anthranilic acid AA and 3- hydroxyanthranilic acid 3-OHAA, respectively	Aminotran_5	NotTardiSpe	KYNU|kynureninase-a|NC_060926.1|NP_3928.1	kynu-1|Kynureninase|CELE_C15H9.7|NC_003284.9|NP_509023.1	Nfs1|Nfs1-cysteine-desulfurase|Dmel_CG12264|NT_033779.5|NP_609533.1	BV898_00856|Kynureninase|MTYJ01000003.1|OQV25167.1	LOC129599452|kynureninase-like|NW_026570366.1|XP_55353654.1	RvY_14523|hypothetical-protein|BDGG01000010.1|GAV04211.1	ko00000,ko00001,ko00002,ko01000
Hexe_geneID_BV898_04707	BL	NT	521.571	292.369	406.97	0.835755	0.142654	5.8586	4.66773e-09	1.1762e-07	NA	5794|Apicomplexa	Dynein light chain	Robl_LC7	NotTardiSpe	DYNLRB2|dynein-light-chain-roadblock-type-2-2|NC_060940.1|NP_1291946.1	dyrb-1|Dynein-light-chain-roadblock|CELE_T24H10.6|NC_003280.10|NP_495943.1	robl|roadblock|Dmel_CG10751|NT_033778.4|NP_523771.1	BV898_04707|putative-Dynein-light-chain-roadblock-type-2|MTYJ01000023.1|OQV21503.1	LOC129583881|dynein-light-chain-roadblock-type-2-like|NW_026570232.1|XP_55331873.1	RvY_07663|hypothetical-protein|BDGG01000003.1|GAU96178.1	ko00000,ko04131,ko04812
Hexe_geneID_BV898_11212	BL	NT	410.667	1035.19	722.928	-1.33452	0.227888	-5.85603	4.74058e-09	1.19277e-07	NA	NA	NA	NA	NotTardiSpe	SULT1C2|sulfotransferase-1C2-a|NC_060926.1|NP_1047.1	ssu-1|Sulfotransferase-ssu-1|CELE_Y113G7A.11|NC_003283.11|NP_507880.1	St1|sulfotransferase-1|Dmel_CG5428|NT_033778.4|NP_611815.3	BV898_11212|putative-Sulfotransferase-1C2|MTYJ01000102.1|OQV14593.1	LOC129601729|sulfotransferase-1C2-like|NW_026570490.1|XP_55356577.1	RvY_03647|hypothetical-protein|BDGG01000002.1|GAU91384.1	NA
Hexe_geneID_BV898_07488	BL	NT	188.198	595.219	391.709	-1.66369	0.284201	-5.85392	4.80112e-09	1.20621e-07	NA	NA	NA	NA	TardiSpe	NA	NA	NA	BV898_07488|hypothetical-protein|MTYJ01000049.1|OQV18479.1	NA	RvY_17391|hypothetical-protein|BDGG01000015.1|GAV07571.1	NA
Hexe_geneID_BV898_14517	BL	NT	839.039	3574.63	2206.84	-2.09072	0.357289	-5.85162	4.86806e-09	1.22121e-07	NA	NA	NA	NA	TardiSpe	NA	NA	NA	BV898_14517|hypothetical-protein|MTYJ01000179.1|OWA49985.1	LOC129594317|uncharacterized-protein-LOC129594317|NW_026570287.1|XP_55346934.1	RvY_16130|hypothetical-protein|BDGG01000013.1|GAV06098.1	NA
Hexe_geneID_BV898_02011	BL	NT	375.018	124.994	250.006	1.58599	0.271737	5.83648	5.3315e-09	1.33549e-07	BCS1L	33208|Metazoa	BCS1_N	AAA,BCS1_N	NotTardiSpe	BCS1L|mitochondrial-chaperone-BCS1-X1|NC_060926.1|XP_54199265.1	bcs-1|BCS1-like-protein|CELE_F54C9.6|NC_003280.10|NP_1022191.1	Bcs1|Bcs1-chaperoneB|Dmel_CG4908|NT_033779.5|NP_723532.1	BV898_02011|Mitochondrial-chaperone-BCS1|MTYJ01000008.1|OQV24057.1	LOC129593535|mitochondrial-chaperone-BCS1-like|NW_026570282.1|XP_55345872.1	RvY_03227|hypothetical-protein|BDGG01000001.1|GAU90868.1	ko00000,ko03029
Hexe_geneID_BV898_05625	BL	NT	1730.67	1086.07	1408.37	0.672449	0.115329	5.83068	5.52032e-09	1.38073e-07	YIPF1	33208|Metazoa	Rab GTPase binding	Yip1	NotTardiSpe	YIPF1|protein-YIPF1|NC_060925.1|NP_61855.1	Y25C1A.7|Yip1-domain-containing-protein|CELE_Y25C1A.7|NC_003280.10|NP_1364684.1	CG4645|uncharacterized-proteinA|Dmel_CG4645|NC_004354.4|NP_572841.1	BV898_05625|putative-Protein-YIPF1|MTYJ01000031.1|OQV20338.1	LOC129595350|protein-YIPF1-like|NW_026570297.1|XP_55348311.1	RvY_09713|hypothetical-protein|BDGG01000004.1|GAU98586.1	-
Hexe_geneID_BV898_12162	BL	NT	2164.88	717.097	1440.99	1.59423	0.273447	5.83013	5.53857e-09	1.38325e-07	NA	NA	NA	NA	NotTardiSpe	SLIT1|slit-homolog-1-protein-precursor|NC_060934.1|NP_3052.2	NA	NA	BV898_12162|hypothetical-protein|MTYJ01000120.1|OQV13619.1	LOC129596656|uncharacterized-protein-LOC129596656|NW_026570313.1|XP_55349966.1	RvY_02154|hypothetical-protein|BDGG01000001.1|GAU89624.1	NA
Hexe_geneID_BV898_15162	BL	NT	409.832	141.464	275.648	1.53598	0.263477	5.82965	5.55441e-09	1.38516e-07	NA	33208|Metazoa	It is involved in the biological process described with proteolysis	Astacin	NotTardiSpe	ASTL|astacin-like-metalloendopeptidase-precursor|NC_060926.1|NP_1002036.3	nas-14|Zinc-metalloproteinase-nas-14|CELE_F09E8.6|NC_003282.8|NP_502533.2	CG6763|uncharacterized-proteinA|Dmel_CG6763|NT_033777.3|NP_651138.1	BV898_15162|putative-Embryonic-protein-UVS.2|MTYJ01000198.1|OWA50652.1	LOC129596633|astacin-like-metalloendopeptidase|NW_026570313.1|XP_55349941.1	RvY_07918|hypothetical-protein|BDGG01000003.1|GAU96481.1	-
Hexe_geneID_BV898_18903	BL	NT	219.378	535.995	377.687	-1.28934	0.221332	-5.82538	5.69831e-09	1.41895e-07	NA	NA	NA	NA	NotTardiSpe	NA	clec-193|C-type-lectin-domain-containing-protein|CELE_Y116A8A.3|NC_003282.8|NP_502991.1	NA	BV898_18903|hypothetical-protein|MTYJ01000414.1|OWA54503.1	NA	NA	NA
Hexe_geneID_BV898_10561	BL	NT	2570.14	1637.12	2103.63	0.650619	0.111709	5.82425	5.73683e-09	1.42643e-07	VAMP3	33208|Metazoa	positive regulation of receptor recycling	Synaptobrevin	NotTardiSpe	VAMP2|vesicle-associated-membrane-protein-2-1|NC_060941.1|NP_55047.2	snb-2|V-SNARE-coiled-coil-homology-domain-containing-protein|CELE_F23H12.1|NC_003283.11|NP_506093.2	nSyb|neuronal-synaptobrevinJ|Dmel_CG17248|NT_037436.4|NP_1261269.1	BV898_10561|putative-Vesicle-associated-membrane-protein-2|MTYJ01000091.1|OQV15335.1	LOC129593514|vesicle-associated-membrane-protein-3-like|NW_026570282.1|XP_55345839.1	RvY_02620|hypothetical-protein|BDGG01000001.1|GAU90162.1	ko00000,ko00001,ko04131
Hexe_geneID_BV898_12229	BL	NT	257.797	722.433	490.115	-1.48751	0.255449	-5.82314	5.77515e-09	1.42932e-07	NA	33208|Metazoa	Belongs to the MIP aquaporin TC 1.A.8 family	MIP	NotTardiSpe	AQP4|aquaporin-4-M23|NC_060942.1|NP_4019.1	aqp-4|AQuaPorin-or-aquaglyceroporin-related|CELE_F40F9.9|NC_003283.11|NP_505512.3	Drip|dripA|Dmel_CG9023|NT_033778.4|NP_725051.2	BV898_12229|putative-Aquaporin-AQPAe.a|MTYJ01000121.1|OQV13592.1	LOC129599212|aquaporin-5-like|NW_026570224.1|XP_55353359.1	RvY_06873|AQP10|BDGG01000003.1|GAU95220.1	ko00000,ko00001,ko02000
Hexe_geneID_BV898_05451	BL	NT	220.813	445.776	333.295	-1.01316	0.173995	-5.82294	5.7823e-09	1.42932e-07	BMP2	33208|Metazoa	bone morphogenetic protein	TGF_beta,TGFb_propeptide	NotTardiSpe	BMP4|bone-morphogenetic-protein-4-c|NC_060938.1|NP_1334846.1	dbl-1|Protein-dbl-1|CELE_T25F10.2|NC_003283.11|NP_504709.1	dpp|decapentaplegicE|Dmel_CG9885|NT_033779.5|NP_722813.1	BV898_05451|putative-Bone-morphogenetic-protein-2|MTYJ01000029.1|OQV20634.1	LOC129582160|bone-morphogenetic-protein-2-like|NW_026570227.1|XP_55329569.1	RvY_11505|hypothetical-protein|BDGG01000006.1|GAV00692.1	ko00000,ko00001,ko00002,ko00536,ko04052
Hexe_geneID_BV898_17812	BL	NT	390.7	173.726	282.213	1.17023	0.200951	5.82345	5.76457e-09	1.42932e-07	NA	NA	NA	NA	NotTardiSpe	C3orf33|protein-C3orf33-1|NC_060927.1|NP_1295158.1	F32A11.1|Uncharacterized-protein|CELE_F32A11.1|NC_003280.10|NP_496794.1	CG30159|uncharacterized-proteinB|Dmel_CG30159|NT_033778.4|NP_995768.1	BV898_17812|hypothetical-protein|MTYJ01000317.1|OWA53382.1	LOC129590485|uncharacterized-protein-LOC129590485-X2|NW_026570222.1|XP_55341728.1	RvY_09629|hypothetical-protein|BDGG01000004.1|GAU98491.1	NA
Hexe_geneID_BV898_05091	BL	NT	93.2953	31.2596	62.2775	1.57559	0.270566	5.8233	5.76978e-09	1.42932e-07	GINS2	33208|Metazoa	DNA replication complex GINS protein PSF2	Sld5	NotTardiSpe	GINS2|DNA-replication-complex-GINS-protein-PSF2|NC_060940.1|NP_57179.1	psf-2|putative-DNA-replication-complex-GINS-protein-PSF2|CELE_F31C3.5|NC_003279.8|NP_493627.1	Psf2|partner-of-Sld-five-2B|Dmel_CG18013|NT_033779.5|NP_608826.4	BV898_05091|putative-DNA-replication-complex-GINS-protein-PSF2|MTYJ01000026.1|OQV21018.1	LOC129584673|DNA-replication-complex-GINS-protein-PSF2-like|NW_026570234.1|XP_55332924.1	RvY_03482|hypothetical-protein|BDGG01000002.1|GAU91174.1	ko00000,ko00002,ko03032
Hexe_geneID_BV898_14400	BL	NT	7287.23	17024.2	12155.7	-1.22425	0.210297	-5.82154	5.83077e-09	1.4392e-07	CRYAB	33208|Metazoa	Hsp20/alpha crystallin family	Crystallin,HSP20	NotTardiSpe	HSPB1|heat-shock-protein-beta-1|NC_060931.1|NP_1531.1	hsp-25|SHSP-domain-containing-protein|CELE_C09B8.6|NC_003284.9|NP_1379641.1	CG14207|uncharacterized-proteinA|Dmel_CG14207|NC_004354.4|NP_608326.1	BV898_14400|hypothetical-protein|MTYJ01000175.1|OWA49863.1	LOC129588489|heat-shock-protein-30D-like|NW_026570250.1|XP_55338676.1	RvY_03967|HSP20-3|BDGG01000002.1|GAU91773.1	ko00000,ko00001,ko03041,ko03110,ko04147
Hexe_geneID_BV898_04457	BL	NT	1677.19	3604.3	2640.75	-1.10399	0.189657	-5.821	5.84968e-09	1.43965e-07	NA	NA	NA	NA	TardiSpe	NA	NA	NA	BV898_04457|hypothetical-protein|MTYJ01000022.1|OQV21555.1	LOC129581265|uncharacterized-protein-LOC129581265|NW_026570225.1|XP_55328216.1	RvY_00961|hypothetical-protein|BDGG01000001.1|GAU88221.1	NA
Hexe_geneID_BV898_14528	BL	NT	369.939	130.862	250.4	1.49971	0.257636	5.82102	5.84897e-09	1.43965e-07	TCP10	33208|Metazoa	T-complex protein 10 C-terminus	Tcp10_C	NotTardiSpe	CENPJ|centromere-protein-J-X1|NC_060937.1|XP_54230725.1	NA	Sas-4|spindle-assembly-abnormal-4|Dmel_CG10061|NT_033777.3|NP_649701.2	BV898_14528|Centromere-protein-J|MTYJ01000179.1|OWA49997.1	LOC129594286|centromere-protein-J-like|NW_026570287.1|XP_55346892.1	RvY_16113|hypothetical-protein|BDGG01000013.1|GAV06078.1	ko00000,ko03036
Hexe_geneID_BV898_15153	BL	NT	26.9538	88.7051	57.8294	-1.72096	0.295894	-5.81613	6.02245e-09	1.48002e-07	NA	NA	NA	NA	TardiSpe	NA	NA	NA	BV898_15153|hypothetical-protein|MTYJ01000198.1|OWA50643.1	LOC129592145|uncharacterized-protein-LOC129592145|NW_026570223.1|XP_55344094.1	RvY_02066-1|hypothetical-protein|BDGG01000001.1|GAU89523.1	NA
Hexe_geneID_BV898_03756	BL	NT	588.008	1720	1154	-1.54893	0.266458	-5.81303	6.13509e-09	1.50412e-07	NA	NA	NA	NA	NotTardiSpe	ASTL|astacin-like-metalloendopeptidase-precursor|NC_060926.1|NP_1002036.3	nas-1|Zinc-metalloproteinase-nas-1|CELE_F45G2.1|NC_003281.10|NP_499768.2	CG15253|uncharacterized-protein|Dmel_CG15253|NT_033779.5|NP_609758.1	BV898_03756|hypothetical-protein|MTYJ01000018.1|OQV22253.1	LOC129583490|low-choriolytic-enzyme-like|NW_026570222.1|XP_55331261.1	RvY_15516|hypothetical-protein|BDGG01000012.1|GAV05369.1	NA
Hexe_geneID_BV898_06945	BL	NT	295.53	707.736	501.633	-1.25908	0.216599	-5.81294	6.13837e-09	1.50412e-07	FABP5	33208|Metazoa	Lipocalin / cytosolic fatty-acid binding protein family	Lipocalin	NotTardiSpe	FABP3|fatty-acid-binding-protein,-heart-2|NC_060925.1|NP_4093.1	lbp-5|Fatty-acid-binding-protein-homolog-5|CELE_W02D3.7|NC_003279.8|NP_491928.1	fabp|fatty-acid-binding-proteinB|Dmel_CG6783|NT_033777.3|NP_1027180.1	BV898_06945|putative-Fatty-acid-binding-protein,-heart|MTYJ01000043.1|OQV19091.1	LOC129594269|fatty-acid-binding-protein-like|NW_026570287.1|XP_55346872.1	RvY_12500|FABP6|BDGG01000007.1|GAV01858.1	ko00000,ko00001,ko04147
Hexe_geneID_BV898_03939	BL	NT	5546.86	3547.47	4547.16	0.644988	0.110983	5.81161	6.18753e-09	1.51397e-07	NA	NA	NA	NA	NotTardiSpe	EDF1|endothelial-differentiation-related-factor-1-alpha|NC_060933.1|NP_3783.1	mbf-1|HTH-cro-C1-type-domain-containing-protein|CELE_H21P03.1|NC_003282.8|NP_502166.1	mbf1|multiprotein-bridging-factor-1B|Dmel_CG4143|NT_037436.4|NP_730178.1	BV898_03939|putative-Endothelial-differentiation-related-factor-1-like-protein|MTYJ01000019.1|OQV22094.1	LOC129586737|intraflagellar-transport-protein-81-homolog|NW_026570242.1|XP_55336080.1	RvY_13594-1|hypothetical-protein|BDGG01000009.1|GAV03117.1	NA
Hexe_geneID_BV898_04444	BL	NT	2323.34	671.596	1497.47	1.7908	0.308326	5.80813	6.31756e-09	1.54355e-07	NA	NA	NA	NA	NotTardiSpe	NA	NA	CG13408|uncharacterized-protein|Dmel_CG13408|NT_033777.3|NP_651007.1	BV898_04444|hypothetical-protein|MTYJ01000022.1|OQV21542.1	LOC129585911|uncharacterized-protein-LOC129585911-X1|NW_026570238.1|XP_55334795.1	RvY_00930|hypothetical-protein|BDGG01000001.1|GAU88186.1	NA
Hexe_geneID_BV898_05801	BL	NT	5387.89	2742.14	4065.01	0.974546	0.167838	5.80648	6.38004e-09	1.55656e-07	FAH	33208|Metazoa	fumarylacetoacetase activity	FAA_hydrolase,FAA_hydrolase_N	NotTardiSpe	FAH|fumarylacetoacetase|NC_060939.1|NP_1361309.1	fah-1|Fumarylacetoacetase|CELE_K10C2.4|NC_003284.9|NP_509083.1	Faa|fumarylacetoacetase|Dmel_CG14993|NT_037436.4|NP_524830.2	BV898_05801|Fumarylacetoacetase|MTYJ01000032.1|OQV20248.1	LOC129599797|fumarylacetoacetase-like|NW_026570375.1|XP_55354097.1	RvY_08832|hypothetical-protein|BDGG01000004.1|GAU97557.1	ko00000,ko00001,ko00002,ko01000,ko04147
Hexe_geneID_BV898_12205	BL	NT	477.2	253.154	365.177	0.91469	0.157845	5.79485	6.83815e-09	1.66592e-07	PPIE	33208|Metazoa	PPIases accelerate the folding of proteins. It catalyzes the cis-trans isomerization of proline imidic peptide bonds in oligopeptides	Pro_isomerase,RRM_1	NotTardiSpe	PPIE|peptidyl-prolyl-cis-trans-isomerase-E-1|NC_060925.1|NP_6103.1	cyn-13|Peptidyl-prolyl-cis-trans-isomerase-E|CELE_Y116A8C.34|NC_003282.8|NP_1255925.1	cyp33|cyclophilin-33|Dmel_CG4886|NT_033778.4|NP_523773.1	BV898_12205|Peptidyl-prolyl-cis-trans-isomerase-E|MTYJ01000121.1|OQV13568.1	LOC129594825|peptidyl-prolyl-cis-trans-isomerase-E-like|NW_026570292.1|XP_55347629.1	RvY_10923-1|hypothetical-protein|BDGG01000005.1|GAV00003.1	ko00000,ko00001,ko00002,ko01000,ko03041,ko03110
Hexe_geneID_BV898_09020	BL	NT	3047.97	1259.58	2153.78	1.27495	0.220049	5.79396	6.87458e-09	1.67238e-07	NA	NA	NA	NA	NotTardiSpe	RPTN|repetin|NC_060925.1|NP_1116437.1	NA	NA	BV898_09020|hypothetical-protein|MTYJ01000069.1|OQV16848.1	NA	NA	NA
Hexe_geneID_BV898_14833	BL	NT	1657.29	882.653	1269.97	0.909178	0.156928	5.79359	6.88992e-09	1.6737e-07	NA	NA	NA	NA	NotTardiSpe	SDK2|protein-sidekick-2-X2|NC_060941.1|XP_54172510.1	rig-4|Protein-sidekick-homolog|CELE_Y42H9B.2|NC_003282.8|NP_501339.2	sdk|sidekickH|Dmel_CG5227|NC_004354.4|NP_1284757.1	BV898_14833|Protein-sidekick|MTYJ01000188.1|OWA50313.1	LOC129585889|protein-sidekick-like|NW_026570238.1|XP_55334762.1	RvY_00745|hypothetical-protein|BDGG01000001.1|GAU87968.1	NA
Hexe_geneID_BV898_02625	BL	NT	3733.33	6192.94	4963.14	-0.730114	0.126172	-5.78666	7.1799e-09	1.74164e-07	WWP1	33208|Metazoa	E3 ubiquitin-protein ligase	C2,HECT,WW	NotTardiSpe	ITCH|E3-ubiquitin-protein-ligase-Itchy-homolog-X2|NC_060944.1|XP_54180076.1	wwp-1|E3-ubiquitin-protein-ligase-wwp-1|CELE_Y65B4BR.4|NC_003279.8|NP_740775.1	Su(dx)|suppressor-of-deltexC|Dmel_CG4244|NT_033779.5|NP_722754.1	BV898_02625|E3-ubiquitin-protein-ligase-Su(dx)|MTYJ01000011.1|OQV23507.1	LOC129590452|E3-ubiquitin-protein-ligase-Su(dx)-like|NW_026570260.1|XP_55341668.1	RvY_15195|hypothetical-protein|BDGG01000011.1|GAV05003.1	ko00000,ko00001,ko01000,ko04121,ko04131
Hexe_geneID_BV898_06646	BL	NT	1212.01	733.899	972.954	0.724246	0.125207	5.78439	7.27766e-09	1.76282e-07	SCAMP1	33208|Metazoa	membrane protein 1	SCAMP	NotTardiSpe	SCAMP1|secretory-carrier-associated-membrane-protein-1-1|NC_060929.1|NP_4857.4	scm-1|Secretory-carrier-associated-membrane-protein|CELE_M01D7.2|NC_003279.8|NP_490911.1	Scamp|scampA|Dmel_CG9195|NC_004354.4|NP_573023.2	BV898_06646|Secretory-carrier-associated-membrane-protein-1|MTYJ01000040.1|OQV19417.1	LOC129585628|secretory-carrier-associated-membrane-protein-5-like|NW_026570222.1|XP_55334356.1	NA	ko00000,ko04131
Hexe_geneID_BV898_07529	BL	NT	312.258	908.932	610.595	-1.54194	0.266764	-5.78018	7.46202e-09	1.80489e-07	SERHL2	33208|Metazoa	Serine hydrolase-like	Abhydrolase_1	NotTardiSpe	SERHL2|serine-hydrolase-like-protein-2-X5|NC_060946.1|XP_54181426.1	ceeh-1|Epoxide-hydrolase-1|CELE_K02F3.6|NC_003281.10|NP_497268.1	CG7632|uncharacterized-proteinB|Dmel_CG7632|NT_037436.4|NP_1262150.1	BV898_07529|putative-Serine-hydrolase-like-protein|MTYJ01000050.1|OQV18325.1	LOC129585142|serine-hydrolase-like-protein|NW_026570236.1|XP_55333698.1	RvY_04026|hypothetical-protein|BDGG01000002.1|GAU91847.1	-
Hexe_geneID_BV898_13474	BL	NT	562.047	318.367	440.207	0.819708	0.141825	5.77974	7.48181e-09	1.80709e-07	MGAT2	33208|Metazoa	Alpha-1,6-mannosyl-glycoprotein 2-beta-N-acetylglucosaminyltransferase	MGAT2	NotTardiSpe	MGAT2|alpha-1,6-mannosyl-glycoprotein-2-beta-N-acetylglucosaminyltransferase|NC_060938.1|NP_2399.1	gly-20|Alpha-1,6-mannosyl-glycoprotein-2-beta-N-acetylglucosaminyltransferase|CELE_C03E10.4|NC_003283.11|NP_505864.1	Mgat2|mannosyl-(alpha-1,6-)-glycoprotein-beta-1,2-N-acetylglucosaminyltransferaseB|Dmel_CG7921|NT_033777.3|NP_1014684.1	BV898_13474|Alpha-1,6-mannosyl-glycoprotein-2-beta-N-acetylglucosaminyltransferase|MTYJ01000149.1|OQV12283.1	LOC129596224|alpha-1,6-mannosyl-glycoprotein-2-beta-N-acetylglucosaminyltransferase-like|NW_026570307.1|XP_55349424.1	RvY_07395|hypothetical-protein|BDGG01000003.1|GAU95850.1	ko00000,ko00001,ko00002,ko01000,ko01003
Hexe_geneID_BV898_16997	BL	NT	113.744	611.45	362.597	-2.42755	0.420033	-5.77944	7.49483e-09	1.80765e-07	NA	NA	NA	NA	TardiSpe	NA	NA	NA	BV898_16997|hypothetical-protein|MTYJ01000273.1|OWA52545.1	LOC129598301|proteoglycan-4-like|NW_026570339.1|XP_55352114.1	RvY_06664|hypothetical-protein|BDGG01000003.1|GAU94970.1	NA
Hexe_geneID_BV898_06164	BL	NT	1018.52	600.76	809.638	0.762132	0.132209	5.76458	8.18599e-09	1.97153e-07	HDAC10	2759|Eukaryota	NAD-dependent histone deacetylase activity H3-K14 specific	Arb2,Hist_deacetyl,zf-UBP	NotTardiSpe	HDAC6|histone-deacetylase-6-X4|NC_060947.1|XP_54182252.1	hda-6|UBP-type-domain-containing-protein|CELE_F41H10.6|NC_003282.8|NP_1122780.1	HDAC6|histone-deacetylase-6D|Dmel_CG6170|NC_004354.4|NP_1162760.1	BV898_06164|Histone-deacetylase-6|MTYJ01000035.1|OQV19896.1	LOC129599368|histone-deacetylase-6-like|NW_026570364.1|XP_55353563.1	RvY_07958|hypothetical-protein|BDGG01000003.1|GAU96527.1	ko00000,ko00001,ko01000,ko01009,ko03019,ko03036,ko04131
Hexe_geneID_BV898_09032	BL	NT	533.368	856.427	694.898	-0.683408	0.118567	-5.76389	8.21983e-09	1.97686e-07	NA	NA	NA	NA	NotTardiSpe	OSTM1|osteopetrosis-associated-transmembrane-protein-1|NC_060930.1|NP_54747.2	cup-15|Coelomocyte-uptake-defective-protein-15|CELE_F42A8.3|NC_003280.10|NP_1379070.1	CG14969|uncharacterized-protein|Dmel_CG14969|NT_037436.4|NP_647809.3	BV898_09032|putative-Osteopetrosis-associated-transmembrane-protein-1|MTYJ01000069.1|OQV16860.1	LOC129587611|osteopetrosis-associated-transmembrane-protein-1-like|NW_026570245.1|XP_55337404.1	RvY_12771-1|hypothetical-protein|BDGG01000008.1|GAV02174.1	NA
Hexe_geneID_BV898_07713	BL	NT	1111.92	1745.34	1428.63	-0.650675	0.112987	-5.75887	8.46784e-09	2.03072e-07	ECHS1	33208|Metazoa	Belongs to the enoyl-CoA hydratase isomerase family	ECH_1	NotTardiSpe	ECHS1|enoyl-CoA-hydratase,-mitochondrial|NC_060934.1|NP_4083.3	ech-6|putative-enoyl-CoA-hydratase,-mitochondrial|CELE_T05G5.6|NC_003281.10|NP_1366674.1	Echs1|Enoyl-CoA-hydratase,-short-chain-1B|Dmel_CG6543|NT_033778.4|NP_725332.1	BV898_07713|Enoyl-CoA-hydratase,-mitochondrial|MTYJ01000052.1|OQV18126.1	LOC129590545|enoyl-CoA-hydratase,-mitochondrial-like|NW_026570260.1|XP_55341804.1	RvY_07637|hypothetical-protein|BDGG01000003.1|GAU96150.1	ko00000,ko00001,ko00002,ko01000
Hexe_geneID_BV898_16432	BL	NT	435.925	820.414	628.17	-0.912879	0.158511	-5.75909	8.45686e-09	2.03072e-07	HPGDS	33208|Metazoa	Glutathione S-transferase, C-terminal domain	GST_C_3,GST_N	NotTardiSpe	HPGDS|hematopoietic-prostaglandin-D-synthase|NC_060928.1|NP_55300.1	gst-11|Glutathione-S-Transferase|CELE_R11G1.3|NC_003284.9|NP_508625.1	GstS1|glutathione-S-transferase-S1D|Dmel_CG8938|NT_033778.4|NP_1261040.1	BV898_16432|putative-Hematopoietic-prostaglandin-D-synthase|MTYJ01000246.1|OWA51974.1	LOC129581593|hematopoietic-prostaglandin-D-synthase-like|NW_026570226.1|XP_55328745.1	RvY_10056|hypothetical-protein|BDGG01000005.1|GAU98993.1	ko00000,ko00001,ko01000
Hexe_geneID_BV898_01566	BL	NT	311.212	168.711	239.961	0.882566	0.153264	5.75846	8.48867e-09	2.03283e-07	TM2D2	33208|Metazoa	TM2 domain	TM2	NotTardiSpe	TM2D2|TM2-domain-containing-protein-2-a-precursor|NC_060932.1|NP_510882.1	C02F5.13|TM2-domain-containing-protein-C02F5.13|CELE_C02F5.13|NC_003281.10|NP_1021138.1	amrt|amaretto|Dmel_CG11103|NC_004354.4|NP_1033842.2	BV898_01566|putative-TM2-domain-containing-protein|MTYJ01000006.1|OQV24504.1	LOC129584791|TM2-domain-containing-protein-2-like-X2|NW_026570234.1|XP_55333084.1	RvY_05902|hypothetical-protein|BDGG01000002.1|GAU94061.1	ko00000,ko03110
Hexe_geneID_BV898_09272	BL	NT	317.059	731.36	524.209	-1.20722	0.209702	-5.75682	8.57109e-09	2.04966e-07	NA	NA	NA	NA	NotTardiSpe	NAT1|arylamine-N-acetyltransferase-1-X2|NC_060932.1|XP_54217436.1	NA	NA	BV898_09272|hypothetical-protein|MTYJ01000072.1|OQV16602.1	NA	NA	NA
Hexe_geneID_BV898_15410	BL	NT	3.53273	33.236	18.3844	-3.26409	0.567597	-5.75072	8.88641e-09	2.12206e-07	NA	NA	NA	NA	TardiSpe	NA	NA	NA	BV898_15410|hypothetical-protein|MTYJ01000207.1|OWA50909.1	LOC129585883|class-A-basic-helix-loop-helix-protein-15-like-X1|NW_026570238.1|XP_55334751.1	NA	NA
Hexe_geneID_BV898_18936	BL	NT	322.472	162.438	242.455	0.990018	0.172453	5.74079	9.42377e-09	2.2446e-07	NA	NA	NA	NA	TardiSpe	NA	NA	NA	BV898_18936|hypothetical-protein|MTYJ01000419.1|OWA54536.1	LOC129591736|uncharacterized-protein-LOC129591736|NW_026570223.1|XP_55343494.1	RvY_08049|hypothetical-protein|BDGG01000003.1|GAU96626.1	NA
Hexe_geneID_BV898_01228	BL	NT	88.0115	275.755	181.883	-1.64684	0.28687	-5.74074	9.42617e-09	2.2446e-07	TBXAS1	33208|Metazoa	Cytochrome P450	p450	NotTardiSpe	CYP3A4|cytochrome-P450-3A4-1|NC_060931.1|NP_59488.2	cyp-25A1|CYtochrome-P450-family|CELE_C36A4.1|NC_003281.10|NP_497775.3	Cyp6a20|cytochrome-P450-6a20|Dmel_CG10245|NT_033778.4|NP_611002.3	BV898_01228|Cytochrome-P450-3A9|MTYJ01000004.1|OQV25021.1	LOC129587781|thromboxane-A-synthase-like|NW_026570246.1|XP_55337667.1	RvY_04952|hypothetical-protein|BDGG01000002.1|GAU92941.1	ko00000,ko00001,ko00199,ko01000
Hexe_geneID_BV898_04027	BL	NT	10047.7	5341.07	7694.39	0.911684	0.158855	5.73911	9.5174e-09	2.25824e-07	RIOK3	33208|Metazoa	RIO kinase 3	RIO1	NotTardiSpe	RIOK3|serine/threonine-protein-kinase-RIO3-1|NC_060942.1|NP_3822.2	riok-3|Serine-threonine-protein-kinase-RIO3|CELE_ZK632.3|NC_003281.10|NP_499173.1	CG3008|uncharacterized-protein|Dmel_CG3008|NT_033779.5|NP_608871.1	BV898_04027|Serine/threonine-protein-kinase-RIO3|MTYJ01000019.1|OQV22180.1	LOC129581218|serine-threonine-protein-kinase-RIO3-like|NW_026570225.1|XP_55328155.1	RvY_15724|hypothetical-protein|BDGG01000012.1|GAV05624.1	ko00000,ko01000,ko01001
Hexe_geneID_BV898_00706	BL	NT	2963.76	5239.36	4101.56	-0.821776	0.143191	-5.739	9.52358e-09	2.25824e-07	STAT5B	33208|Metazoa	signal transducer activity. It is involved in the biological process described with regulation of transcription, DNA-templated	SH2,STAT_alpha,STAT_bind,STAT_int	NotTardiSpe	STAT5A|signal-transducer-and-activator-of-transcription-5A-X1|NC_060941.1|XP_54172970.1	sta-1|Signal-transducer-and-activator-of-transcription-1|CELE_Y51H4A.17|NC_003282.8|NP_1122815.1	Stat92E|Signal-transducer-and-activator-of-transcription-protein-at-92EL|Dmel_CG4257|NT_033777.3|NP_1262761.1	BV898_00706|Signal-transducer-and-activator-of-transcription-5B|MTYJ01000002.1|OQV25780.1	LOC129588506|signal-transducer-and-activator-of-transcription-5B-like|NW_026570250.1|XP_55338712.1	RvY_01165|hypothetical-protein|BDGG01000001.1|GAU88471.1	ko00000,ko00001,ko00002,ko03000
Hexe_geneID_BV898_10436	BL	NT	654.138	252.582	453.36	1.37325	0.239278	5.73911	9.51744e-09	2.25824e-07	smc2	33208|Metazoa	meiotic chromosome condensation	SMC_N,SMC_hinge	NotTardiSpe	SMC2|structural-maintenance-of-chromosomes-protein-2-X1|NC_060933.1|XP_54217747.1	mix-1|Mitotic-chromosome-and-X-chromosome-associated-protein-mix-1|CELE_M106.1|NC_003280.10|NP_496331.1	SMC2|structural-maintenance-of-chromosomes-2|Dmel_CG10212|NT_033778.4|NP_610995.1	BV898_10436|Structural-maintenance-of-chromosomes-protein-2|MTYJ01000089.1|OQV15428.1	LOC129591404|structural-maintenance-of-chromosomes-protein-2-like|NW_026570265.1|XP_55343015.1	RvY_14482|hypothetical-protein|BDGG01000010.1|GAV04166.1	ko00000,ko00001,ko03036
Hexe_geneID_BV898_07527	BL	NT	200.453	371.643	286.048	-0.89243	0.155636	-5.7341	9.80324e-09	2.32129e-07	HRSP12	33208|Metazoa	Reactive intermediate imine deaminase A homolog	Ribonuc_L-PSP	NotTardiSpe	RIDA|2-iminobutanoate/2-iminopropanoate-deaminase|NC_060932.1|NP_5827.1	C23G10.2|RutC-family-protein-C23G10.2|CELE_C23G10.2|NC_003281.10|NP_1021179.1	UK114|UK114A|Dmel_CG15261|NT_033779.5|NP_609747.1	BV898_07527|putative-Ribonuclease|MTYJ01000050.1|OQV18323.1	LOC129594329|2-iminobutanoate-2-iminopropanoate-deaminase-like|NW_026570221.1|XP_55346991.1	RvY_12742|hypothetical-protein|BDGG01000008.1|GAV02141.1	ko00000,ko01000
Hexe_geneID_BV898_11290	BL	NT	214.944	99.1178	157.031	1.11627	0.194902	5.72731	1.02037e-08	2.41273e-07	THG1L	33208|Metazoa	tRNA guanylyltransferase activity	Thg1,Thg1C	NotTardiSpe	THG1L|probable-tRNA(His)-guanylyltransferase-1|NC_060929.1|NP_60342.2	NA	THG|tRNA-histidine-guanylyltransferaseA|Dmel_CG4103|NT_033779.5|NP_609737.1	BV898_11290|putative-tRNA(His)-guanylyltransferase|MTYJ01000103.1|OQV14570.1	LOC129593503|probable-tRNA(His)-guanylyltransferase|NW_026570282.1|XP_55345821.1	RvY_02766|hypothetical-protein|BDGG01000001.1|GAU90337.1	ko00000,ko01000,ko03016
Hexe_geneID_BV898_04013	BL	NT	1602.72	2709.14	2155.93	-0.757594	0.13237	-5.72332	1.04461e-08	2.46658e-07	NA	NA	NA	NA	NotTardiSpe	NA	NA	NA	BV898_04013|hypothetical-protein|MTYJ01000019.1|OQV22166.1	LOC129588601|uncharacterized-protein-LOC129588601|NW_026570250.1|XP_55338881.1	RvY_12128|hypothetical-protein|BDGG01000007.1|GAV01410.1	NA
Hexe_geneID_BV898_01430	BL	NT	192.968	515.105	354.037	-1.41717	0.247699	-5.72136	1.05673e-08	2.49173e-07	SLC30A1	33208|Metazoa	Cation transmembrane transporter activity. It is involved in the biological process described with transmembrane transport	Cation_efflux	NotTardiSpe	SLC30A1|proton-coupled-zinc-antiporter-SLC30A1|NC_060925.1|NP_67017.2	cdf-1|Cation-diffusion-facilitator-family-protein-1|CELE_C15B12.7|NC_003284.9|NP_509095.2	ZnT63C|zinc-transporter-63CE|Dmel_CG17723|NT_037436.4|NP_728859.1	BV898_01430|putative-Zinc-transporter-1|MTYJ01000005.1|OQV24842.1	LOC129595828|uncharacterized-protein-LOC129595828|NW_026570303.1|XP_55348929.1	RvY_07164|hypothetical-protein|BDGG01000003.1|GAU95565.1	ko00000,ko00001,ko02000
Hexe_geneID_BV898_17750	BL	NT	961.33	557.698	759.514	0.786147	0.1375	5.71742	1.08153e-08	2.54666e-07	PRPF31	33208|Metazoa	It is involved in the biological process described with spliceosomal tri-snRNP complex assembly	Nop,Prp31_C	NotTardiSpe	PRPF31|U4/U6-small-nuclear-ribonucleoprotein-Prp31-X1|NC_060943.1|XP_54176472.1	prp-31|Pre-mRNA-processing-factor-31|CELE_Y110A7A.8|NC_003279.8|NP_491527.1	Prp31|Pre-mRNA-processing-factor-31|Dmel_CG6876|NT_037436.4|NP_648756.1	BV898_17750|U4/U6-small-nuclear-ribonucleoprotein-Prp31|MTYJ01000314.1|OWA53315.1	LOC129585976|U4-U6-small-nuclear-ribonucleoprotein-Prp31-like|NW_026570238.1|XP_55334914.1	RvY_00629|hypothetical-protein|BDGG01000001.1|GAU87832.1	ko00000,ko00001,ko00002,ko03041
Hexe_geneID_BV898_00065	BL	NT	767.356	1299.1	1033.23	-0.759375	0.132856	-5.71576	1.09215e-08	2.56469e-07	ERGIC1	33208|Metazoa	Endoplasmic reticulum-golgi intermediate compartment	COPIIcoated_ERV,ERGIC_N	NotTardiSpe	ERGIC1|endoplasmic-reticulum-Golgi-intermediate-compartment-protein-1|NC_060929.1|NP_1026881.1	Y102A11A.6|Uncharacterized-protein|CELE_Y102A11A.6|NC_003284.9|NP_508375.1	CG7011|uncharacterized-protein|Dmel_CG7011|NT_037436.4|NP_648758.1	BV898_00065|Endoplasmic-reticulum-Golgi-intermediate-compartment-protein-1|MTYJ01000001.1|OQV25923.1	LOC129587103|endoplasmic-reticulum-Golgi-intermediate-compartment-protein-1-like|NW_026570243.1|XP_55336670.1	RvY_03784|hypothetical-protein|BDGG01000002.1|GAU91555.1	ko00000,ko04131
Hexe_geneID_BV898_13559	BL	NT	160.023	369.598	264.81	-1.20826	0.211391	-5.71575	1.09223e-08	2.56469e-07	BEST3	33208|Metazoa	Forms chloride channels	Bestrophin	NotTardiSpe	BEST3|bestrophin-3-4|NC_060936.1|NP_1269543.1	best-3|Bestrophin-homolog|CELE_C01B12.3|NC_003280.10|NP_493632.1	Best1|bestrophin-1A|Dmel_CG6264|NT_033777.3|NP_652603.1	BV898_13559|Bestrophin-3|MTYJ01000152.1|OQV12142.1	LOC129596359|bestrophin-2-like|NW_026570309.1|XP_55349584.1	RvY_10285|hypothetical-protein|BDGG01000005.1|GAU99255.1	ko00000,ko00001,ko02000
Hexe_geneID_BV898_00230	BL	NT	5166.4	2186.35	3676.37	1.24052	0.217298	5.70886	1.13738e-08	2.667e-07	ABLIM3	33208|Metazoa	binding. It is involved in the biological process described with cytoskeleton organization	AbLIM_anchor,LIM,VHP	NotTardiSpe	ABLIM3|actin-binding-LIM-protein-3-7|NC_060929.1|NP_1357347.1	unc-115|Uncharacterized-protein|CELE_F09B9.2|NC_003284.9|NP_1024542.1	Unc-115a|uncoordinated-115aJ|Dmel_CG31352|NT_033777.3|NP_1163575.2	BV898_00230|hypothetical-protein|MTYJ01000001.1|OQV26105.1	LOC129584256|dematin-like-X2|NW_026570233.1|XP_55332351.1	RvY_03898-2|hypothetical-protein|BDGG01000002.1|GAU91689.1	ko00000,ko00001
Hexe_geneID_BV898_04267	BL	NT	1621.62	2472.35	2046.98	-0.608168	0.106598	-5.70527	1.16157e-08	2.71993e-07	CSNK1G2	33208|Metazoa	casein kinase	CK1gamma_C,Pkinase	NotTardiSpe	CSNK1G3|casein-kinase-I-X12|NC_060929.1|XP_54207660.1	csnk-1|Casein-kinase-I-gamma|CELE_Y106G6E.6|NC_003279.8|NP_492694.1	gish|gilgameshE|Dmel_CG6963|NT_033777.3|NP_788683.1	BV898_04267|Casein-kinase-I-gamma-1|MTYJ01000021.1|OQV21689.1	LOC129594413|casein-kinase-I-like|NW_026570288.1|XP_55347070.1	RvY_14244|hypothetical-protein|BDGG01000010.1|GAV03875.1	ko00000,ko00001,ko01000,ko01001
Hexe_geneID_BV898_05639	BL	NT	1012.09	606.611	809.349	0.738773	0.129513	5.70425	1.16857e-08	2.73255e-07	NA	33208|Metazoa	putrescine transmembrane transporter activity	SSF	NotTardiSpe	NA	NA	NA	BV898_05639|Urea-proton-symporter-DUR3|MTYJ01000031.1|OQV20353.1	LOC129591971|uncharacterized-protein-LOC129591971-X2|NW_026570269.1|XP_55343852.1	RvY_03547-1|hypothetical-protein|BDGG01000002.1|GAU91254.1	ko00000,ko02000
Hexe_geneID_BV898_12111	BL	NT	1191.47	454.51	822.988	1.39081	0.244074	5.6983	1.21007e-08	2.82565e-07	NA	NA	NA	NA	TardiSpe	NA	NA	NA	BV898_12111|hypothetical-protein|MTYJ01000119.1|OQV13640.1	LOC129590769|protein-rtoA-like|NW_026570262.1|XP_55342117.1	NA	NA
Hexe_geneID_BV898_15222	BL	NT	781.507	412.754	597.13	0.921487	0.161719	5.69807	1.21173e-08	2.82565e-07	SELENOF	33208|Metazoa	selenium binding	Sep15_SelM	NotTardiSpe	SELENOF|selenoprotein-F-1-precursor|NC_060925.1|NP_4252.2	Y76B12C.3|Sep15_SelM-domain-containing-protein|CELE_Y76B12C.3|NC_003282.8|NP_500152.1	CG7484|uncharacterized-protein|Dmel_CG7484|NT_037436.4|NP_649000.1	BV898_15222|putative-15-kDa-selenoprotein|MTYJ01000200.1|OWA50713.1	LOC129581082|selenoprotein-F-like|NW_026570225.1|XP_55327939.1	RvY_14580|hypothetical-protein|BDGG01000010.1|GAV04275.1	-
Hexe_geneID_BV898_07319	BL	NT	1437.79	884.446	1161.12	0.701159	0.123073	5.69708	1.21875e-08	2.8381e-07	SCAP	33208|Metazoa	Sterol regulatory element-binding protein cleavage-activating protein	Sterol-sensing,WD40	NotTardiSpe	SCAP|sterol-regulatory-element-binding-protein-cleavage-activating-protein-1|NC_060927.1|NP_36367.2	scp-1|Sterol-regulatory-element-binding-protein-cleavage-activating-protein|CELE_D2013.8|NC_003280.10|NP_1022051.1	SCAP|SREBP-cleavage-activating-protein|Dmel_CG33131|NT_033778.4|NP_788277.1	BV898_07319|Sterol-regulatory-element-binding-protein-cleavage-activating-protein|MTYJ01000047.1|OQV18690.1	LOC129598696|sterol-regulatory-element-binding-protein-cleavage-activating-protein-like|NW_026570347.1|XP_55352699.1	RvY_13265|hypothetical-protein|BDGG01000008.1|GAV02738.1	-
Hexe_geneID_BV898_08195	BL	NT	696.227	3037.85	1867.04	-2.12607	0.373297	-5.69538	1.23094e-08	2.86254e-07	NA	33208|Metazoa	chitin binding. It is involved in the biological process described with chitin metabolic process	CBM_14	NotTardiSpe	NA	cbd-1|Chitin-binding-domain-protein-cbd-1|CELE_H02I12.1|NC_003282.8|NP_502145.2	CG13675|uncharacterized-proteinC|Dmel_CG13675|NT_037436.4|NP_1097546.2	BV898_08195|hypothetical-protein|MTYJ01000057.1|OQV17738.1	LOC129587648|uncharacterized-protein-LOC129587648|NW_026570246.1|XP_55337452.1	RvY_00840|hypothetical-protein|BDGG01000001.1|GAU88079.1	-
Hexe_geneID_BV898_11783	BL	NT	211.685	414.804	313.244	-0.968545	0.170165	-5.69179	1.25715e-08	2.91946e-07	CYP3A4	33208|Metazoa	cytochrome P450	p450	NotTardiSpe	CYP3A4|cytochrome-P450-3A4-1|NC_060931.1|NP_59488.2	cyp-13A1|Putative-cytochrome-P450-CYP13A1|CELE_T10B9.8|NC_003280.10|NP_1369869.1	Cyp9f2|cytochrome-P450-9f2|Dmel_CG11466|NT_033777.3|NP_650189.1	BV898_11783|Cytochrome-P450-3A24|MTYJ01000112.1|OQV14012.1	LOC129597884|cytochrome-P450-3A24-like|NW_026570331.1|XP_55351556.1	RvY_04873|hypothetical-protein|BDGG01000002.1|GAU92845.1	ko00000,ko00001,ko00199,ko01000
Hexe_geneID_BV898_09341	BL	NT	41.0456	155.105	98.0753	-1.91631	0.336971	-5.68685	1.29405e-08	3.00103e-07	NA	NA	NA	NA	TardiSpe	NA	NA	NA	BV898_09341|hypothetical-protein|MTYJ01000073.1|OQV16503.1	NA	NA	NA
Hexe_geneID_BV898_10294	BL	NT	2764.99	918.202	1841.59	1.59048	0.27969	5.68656	1.2962e-08	3.00189e-07	NA	NA	NA	NA	NotTardiSpe	IGFBP7|insulin-like-growth-factor-binding-protein-7-1-precursor|NC_060928.1|NP_1544.1	agr-1|AGRin-(synaptic-protein)-homolog|CELE_F41G3.12|NC_003280.10|NP_1022152.3	Sfp33A3|seminal-fluid-protein-33A3|Dmel_CG42474|NT_033779.5|NP_1162959.1	BV898_10294|hypothetical-protein|MTYJ01000087.1|OQV15576.1	LOC129588657|uncharacterized-protein-LOC129588657|NW_026570250.1|XP_55338961.1	RvY_01048|hypothetical-protein|BDGG01000001.1|GAU88332.1	NA
Hexe_geneID_BV898_14866	BL	NT	53.0415	141.434	97.2379	-1.41639	0.249106	-5.68591	1.3012e-08	3.00934e-07	GXYLT2	33208|Metazoa	Glucoside xylosyltransferase	Glyco_transf_8	NotTardiSpe	GXYLT2|glucoside-xylosyltransferase-2-precursor|NC_060927.1|NP_1073862.1	lge-1|Glycosyltransferase-like-protein-LARGE|CELE_K09C8.4|NC_003284.9|NP_509833.3	shams|shams|Dmel_CG9996|NT_033777.3|NP_1097911.1	BV898_14866|putative-Glucoside-xylosyltransferase-2|MTYJ01000190.1|OWA50346.1	LOC129594381|glucoside-xylosyltransferase-2-like|NW_026570287.1|XP_55347034.1	RvY_13345|hypothetical-protein|BDGG01000008.1|GAV02827.1	ko00000,ko00001,ko01000,ko01003
Hexe_geneID_BV898_10657	BL	NT	480.068	157.148	318.608	1.61264	0.283662	5.68506	1.30763e-08	3.02008e-07	NA	NA	NA	NA	NotTardiSpe	MAGED1|melanoma-associated-antigen-D1-X1|NC_060947.1|XP_54184155.1	bar-1|Beta-catenin-armadillo-related-protein-1|CELE_C54D1.6|NC_003284.9|NP_509206.1	CG15570|uncharacterized-protein|Dmel_CG15570|NC_004354.4|NP_572154.1	BV898_10657|hypothetical-protein|MTYJ01000093.1|OQV15144.1	LOC129589986|uncharacterized-protein-LOC129589986|NW_026570258.1|XP_55340904.1	RvY_05070|hypothetical-protein|BDGG01000002.1|GAU93082.1	NA
Hexe_geneID_BV898_08679	BL	NT	961.55	1476.88	1219.22	-0.61873	0.108861	-5.68369	1.31821e-08	3.04034e-07	BRAP	33208|Metazoa	Zinc ion binding	BRAP2,zf-RING_2,zf-UBP	NotTardiSpe	BRAP|BRCA1-associated-protein|NC_060936.1|NP_6759.3	brap-2|BRCA1-associated-protein-homolog-2|CELE_EEED8.16|NC_003280.10|NP_495016.1	CG5555|uncharacterized-proteinA|Dmel_CG5555|NT_033777.3|NP_650789.1	BV898_08679|BRCA1-associated-protein|MTYJ01000063.1|OQV17281.1	LOC129580652|BRCA1-associated-protein-like|NW_026570224.1|XP_55327241.1	RvY_18393|hypothetical-protein|BDGG01000018.1|GAV08742.1	ko00000,ko00001,ko01000,ko04121
Hexe_geneID_BV898_09456	BL	NT	66.6941	182.126	124.41	-1.44709	0.254692	-5.68174	1.33332e-08	3.071e-07	NA	NA	NA	NA	NotTardiSpe	PDIA4|protein-disulfide-isomerase-A4-isofrom-2-precursor|NC_060931.1|NP_4902.1	C14B9.2|putative-protein-disulfide-isomerase-A4|CELE_C14B9.2|NC_003281.10|NP_498775.2	ERp60|endoplasmic-reticulum-p60|Dmel_CG8983|NT_033778.4|NP_725084.2	BV898_09456|putative-Protein-disulfide-isomerase-A4|MTYJ01000074.1|OQV16466.1	LOC129597073|protein-disulfide-isomerase-A4-like|NW_026570320.1|XP_55350484.1	RvY_10223|hypothetical-protein|BDGG01000005.1|GAU99187.1	NA
Hexe_geneID_BV898_10782	BL	NT	576.64	133.201	354.92	2.11469	0.372212	5.68142	1.33582e-08	3.07258e-07	NA	33208|Metazoa	It is involved in the biological process described with proteolysis	Astacin	NotTardiSpe	ASTL|astacin-like-metalloendopeptidase-X1|NC_060926.1|XP_54198100.1	nas-8|Zinc-metalloproteinase-nas-8|CELE_C34D4.9|NC_003282.8|NP_501114.2	CG6763|uncharacterized-proteinA|Dmel_CG6763|NT_033777.3|NP_651138.1	BV898_10782|putative-High-choriolytic-enzyme-1|MTYJ01000095.1|OQV15023.1	LOC129584064|astacin-like|NW_026570232.1|XP_55332143.1	RvY_12529|hypothetical-protein|BDGG01000007.1|GAV01890.1	-
Hexe_geneID_BV898_09685	BL	NT	230.581	110.726	170.653	1.05888	0.186483	5.67815	1.3616e-08	3.12759e-07	PPP2R3C	33208|Metazoa	Serine threonine-protein phosphatase 2A regulatory subunit B subunit	-	NotTardiSpe	PPP2R3C|serine/threonine-protein-phosphatase-2A-regulatory-subunit-B-subunit-gamma-X2|NC_060938.1|XP_54232252.1	rsa-1|Serine-threonine-protein-phosphatase-2A-regulatory-subunit-rsa-1|CELE_C25A1.9|NC_003279.8|NP_1122424.1	CG4733|uncharacterized-proteinE|Dmel_CG4733|NT_033777.3|NP_1287412.1	BV898_09685|Serine/threonine-protein-phosphatase-2A-regulatory-subunit-B-subunit-gamma|MTYJ01000077.1|OQV16201.1	LOC129595608|serine-threonine-protein-phosphatase-2A-regulatory-subunit-B-subunit-gamma-like|NW_026570300.1|XP_55348642.1	RvY_12280|hypothetical-protein|BDGG01000007.1|GAV01592.1	ko00000,ko00001,ko01009,ko03036
Hexe_geneID_BV898_08013	BL	NT	10926	49923.4	30424.7	-2.19196	0.386054	-5.67786	1.36389e-08	3.1286e-07	NA	33208|Metazoa	Papain family cysteine protease	Peptidase_C1,Propeptide_C1	NotTardiSpe	CTSB|cathepsin-B-1-preproprotein|NC_060932.1|NP_680093.1	W07B8.4|Pept_C1-domain-containing-protein|CELE_W07B8.4|NC_003283.11|NP_503382.1	CtsB|cathepsin-BA|Dmel_CG10992|NC_004354.4|NP_572920.1	BV898_08013|putative-Cathepsin-B-like-cysteine-proteinase-4|MTYJ01000055.1|OQV17882.1	LOC129594592|uncharacterized-protein-LOC129594592|NW_026570223.1|XP_55347310.1	RvY_03463|hypothetical-protein|BDGG01000002.1|GAU91150.1	ko00000,ko00001,ko00536,ko01000,ko01002,ko03110,ko04147
Hexe_geneID_BV898_04537	BL	NT	54.013	283.933	168.973	-2.40148	0.423029	-5.67687	1.37184e-08	3.14257e-07	NA	NA	NA	NA	TardiSpe	NA	NA	NA	BV898_04537|hypothetical-protein|MTYJ01000022.1|OQV21638.1	NA	NA	NA
Hexe_geneID_BV898_16466	BL	NT	438.506	1082.12	760.313	-1.30338	0.229816	-5.67138	1.4165e-08	3.24047e-07	mpd	28216|Betaproteobacteria	PFAM beta-lactamase domain protein	Lactamase_B	NotTardiSpe	LACTB2|endoribonuclease-LACTB2|NC_060932.1|NP_57111.1	swip-10|Lactamase_B-domain-containing-protein|CELE_F53B1.6|NC_003284.9|NP_1359973.1	CG12375|uncharacterized-protein|Dmel_CG12375|NT_033779.5|NP_609183.1	BV898_16466|hypothetical-protein|MTYJ01000247.1|OWA52010.1	LOC129582033|integrator-complex-subunit-11-like|NW_026570226.1|XP_55329377.1	RvY_09640|hypothetical-protein|BDGG01000004.1|GAU98503.1	-
Hexe_geneID_BV898_10189	BL	NT	357.541	801.388	579.464	-1.16526	0.205508	-5.67015	1.42669e-08	3.25938e-07	NA	NA	NA	NA	NotTardiSpe	NA	pmt-2|Phosphoethanolamine-N-methyltransferase-2|CELE_F54D11.1|NC_003283.11|NP_504248.1	NA	BV898_10189|hypothetical-protein|MTYJ01000086.1|OQV15600.1	LOC129588083|demethylmenaquinone-methyltransferase-like|NW_026570248.1|XP_55338107.1	RvY_02785|hypothetical-protein|BDGG01000001.1|GAU90361.1	NA
Hexe_geneID_BV898_06831	BL	NT	2714.91	4302.82	3508.87	-0.664412	0.117192	-5.66942	1.43279e-08	3.26889e-07	INPP1	33208|Metazoa	Inositol polyphosphate 1-phosphatase	Inositol_P	NotTardiSpe	INPP1|inositol-polyphosphate-1-phosphatase-X1|NC_060926.1|XP_54197811.1	bpnt-1|3(2),-5-BisPhosphate-NucleoTidase-1-homolog|CELE_ZK430.2|NC_003280.10|NP_494780.1	Ipp|inositol-polyphosphate-1-phosphatase|Dmel_CG3028|NT_033777.3|NP_731872.1	BV898_06831|Inositol-polyphosphate-1-phosphatase|MTYJ01000042.1|OQV19194.1	LOC129581668|inositol-polyphosphate-1-phosphatase-like-X2|NW_026570226.1|XP_55328850.1	RvY_09970|hypothetical-protein|BDGG01000005.1|GAU98887.1	ko00000,ko00001,ko00002,ko01000
Hexe_geneID_BV898_11957	BL	NT	193.203	93.4218	143.312	1.04808	0.184912	5.66802	1.44453e-08	3.29123e-07	NUDT2	33208|Metazoa	nudix nucleoside diphosphate linked moiety X-type motif 2	NUDIX	NotTardiSpe	NUDT2|bis(5-nucleosyl)-tetraphosphatase [asymmetrical]|NC_060933.1|NP_671702.1	ndx-4|Bis(5-nucleosyl)-tetraphosphatase [asymmetrical]|CELE_Y37H9A.6|NC_003279.8|NP_493413.1	Datp|diadenosine-tetraphosphatase|Dmel_CG31713|NT_033779.5|NP_723505.2	BV898_11957|putative-Bis(5-nucleosyl)-tetraphosphatase-(asymmetrical)|MTYJ01000115.1|OQV13848.1	LOC129586173|bis(5-nucleosyl)-tetraphosphatase [asymmetrical]-like|NW_026570240.1|XP_55335201.1	RvY_16120-1|hypothetical-protein|BDGG01000013.1|GAV06085.1	ko00000,ko00001,ko01000
Hexe_geneID_BV898_03626	BL	NT	566.726	332.84	449.783	0.768209	0.13577	5.65817	1.52996e-08	3.48116e-07	KDSR	33208|Metazoa	Belongs to the short-chain dehydrogenases reductases SDR family	adh_short	NotTardiSpe	KDSR|3-ketodihydrosphingosine-reductase-precursor|NC_060942.1|NP_2026.1	Y37E11AM.3|Uncharacterized-protein|CELE_Y37E11AM.3|NC_003282.8|NP_1294377.1	CG10425|uncharacterized-protein|Dmel_CG10425|NT_033777.3|NP_651363.1	BV898_03626|3-ketodihydrosphingosine-reductase|MTYJ01000017.1|OQV22453.1	LOC129586194|3-ketodihydrosphingosine-reductase-like|NW_026570240.1|XP_55335232.1	RvY_08867|hypothetical-protein|BDGG01000004.1|GAU97594.1	ko00000,ko00001,ko00002,ko01000
Hexe_geneID_BV898_08112	BL	NT	252.784	572.78	412.782	-1.18209	0.208989	-5.65624	1.54725e-08	3.51105e-07	NA	NA	NA	NA	NotTardiSpe	USH1C|harmonin-X9|NC_060935.1|XP_54223400.1	mpz-1|Multiple-PDZ-domain-protein|CELE_C52A11.4|NC_003280.10|NP_1254264.1	CG5921|uncharacterized-proteinE|Dmel_CG5921|NC_004354.4|NP_1259265.1	BV898_08112|putative-Harmonin|MTYJ01000056.1|OQV17816.1	LOC129583019|harmonin-like|NW_026570222.1|XP_55330680.1	RvY_09340|hypothetical-protein|BDGG01000004.1|GAU98160.1	NA
Hexe_geneID_BV898_08015	BL	NT	39.6454	1.14322	20.3943	5.11487	0.904282	5.65627	1.54695e-08	3.51105e-07	NA	NA	NA	NA	NotTardiSpe	NA	cpr-5|Cathepsin-B-like-cysteine-proteinase-5|CELE_W07B8.5|NC_003283.11|NP_503383.1	NA	BV898_08015|hypothetical-protein|MTYJ01000055.1|OQV17884.1	LOC129590975|cathepsin-B-like-cysteine-proteinase-5|NW_026570263.1|XP_55342418.1	RvY_03463|hypothetical-protein|BDGG01000002.1|GAU91150.1	NA
Hexe_geneID_BV898_07205	BL	NT	412.881	224.61	318.746	0.879419	0.155578	5.65259	1.58048e-08	3.58165e-07	KPTN	33154|Opisthokonta	Kaptin actin binding protein	-	NotTardiSpe	KPTN|KICSTOR-complex-protein-kaptin-2|NC_060943.1|NP_1278225.1	NA	NA	BV898_07205|putative-Kaptin|MTYJ01000046.1|OQV18768.1	LOC129584142|uncharacterized-protein-LOC129584142|NW_026570232.1|XP_55332232.1	RvY_13988|hypothetical-protein|BDGG01000009.1|GAV03592.1	-
Hexe_geneID_BV898_10542	BL	NT	1245.15	695.392	970.269	0.840394	0.148708	5.65132	1.59224e-08	3.60346e-07	MPDU1	33208|Metazoa	mannose-P-dolichol utilization defect	PQ-loop	NotTardiSpe	MPDU1|mannose-P-dolichol-utilization-defect-1-protein-1|NC_060941.1|NP_4861.2	mpdu-1|Mannose-P-dolichol-utilization-defect-1-protein-homolog|CELE_F38E1.9|NC_003283.11|NP_505155.2	CG3792|uncharacterized-protein|Dmel_CG3792|NT_033779.5|NP_608889.1	BV898_10542|Mannose-P-dolichol-utilization-defect-1-protein-like-protein|MTYJ01000091.1|OQV15314.1	LOC129593611|mannose-P-dolichol-utilization-defect-1-protein-like|NW_026570282.1|XP_55345994.1	RvY_02805|hypothetical-protein|BDGG01000001.1|GAU90385.1	ko00000,ko01003
Hexe_geneID_BV898_01400	BL	NT	31.514	101.675	66.5944	-1.68612	0.298498	-5.64867	1.61698e-08	3.65456e-07	NA	NA	NA	NA	TardiSpe	NA	NA	NA	BV898_01400|hypothetical-protein|MTYJ01000005.1|OQV24810.1	LOC129597110|uncharacterized-protein-LOC129597110|NW_026570223.1|XP_55350531.1	RvY_12634-1|hypothetical-protein|BDGG01000007.1|GAV02019.1	NA
Hexe_geneID_BV898_11514	BL	NT	757.002	416.374	586.688	0.862887	0.152791	5.6475	1.62795e-08	3.67441e-07	SMYD5	33208|Metazoa	SET and MYND domain-containing protein 5	SET,zf-MYND	NotTardiSpe	SMYD5|histone-lysine-N-trimethyltransferase-SMYD5|NC_060926.1|NP_6053.2	set-18|MYND-type-domain-containing-protein|CELE_T22A3.4|NC_003279.8|NP_871849.1	Smyd5|SET-and-MYND-domain-containing,-class-5|Dmel_CG3353|NT_033777.3|NP_650955.1	BV898_11514|SET-and-MYND-domain-containing-protein-5|MTYJ01000107.1|OQV14277.1	LOC129587798|histone-lysine-N-trimethyltransferase-SMYD5-like|NW_026570246.1|XP_55337689.1	RvY_04741|hypothetical-protein|BDGG01000002.1|GAU92692.1	-
Hexe_geneID_BV898_07867	BL	NT	436.246	1145.99	791.116	-1.39369	0.247049	-5.64135	1.6872e-08	3.80306e-07	NA	33208|Metazoa	Transmembrane amino acid transporter protein	Aa_trans	NotTardiSpe	SLC36A4|neutral-amino-acid-uniporter-4-1|NC_060935.1|NP_689526.2	Y32F6A.4|Aa_trans-domain-containing-protein|CELE_Y32F6A.4|NC_003283.11|NP_505680.2	mah|mahogany|Dmel_CG13646|NT_033777.3|NP_651316.1	BV898_07867|hypothetical-protein|MTYJ01000053.1|OQV18096.1	LOC129584441|uncharacterized-protein-LOC129584441|NW_026570222.1|XP_55332577.1	RvY_05738|hypothetical-protein|BDGG01000002.1|GAU93870.1	ko00000,ko00001,ko02000
Hexe_geneID_BV898_05624	BL	NT	1196.63	628.744	912.685	0.9288	0.164718	5.63873	1.71313e-08	3.85637e-07	NOM1	33208|Metazoa	RNA binding	MA3,MIF4G	NotTardiSpe	NOM1|nucleolar-MIF4G-domain-containing-protein-1-1|NC_060931.1|NP_612409.1	Y52B11A.10|MI-domain-containing-protein|CELE_Y52B11A.10|NC_003279.8|NP_492861.1	CG9004|uncharacterized-protein|Dmel_CG9004|NT_037436.4|NP_647717.1	BV898_05624|Nucleolar-MIF4G-domain-containing-protein-1|MTYJ01000031.1|OQV20337.1	LOC129595360|nucleolar-MIF4G-domain-containing-protein-1-like|NW_026570297.1|XP_55348322.1	RvY_10335|hypothetical-protein|BDGG01000005.1|GAU99311.1	ko00000,ko01009
Hexe_geneID_BV898_02646	BL	NT	492.74	288.001	390.37	0.774887	0.137446	5.63778	1.72261e-08	3.87255e-07	NA	NA	NA	NA	NotTardiSpe	NA	NA	QIL1|QIL1|Dmel_CG7603|NT_037436.4|NP_648983.1	BV898_02646|hypothetical-protein|MTYJ01000011.1|OQV23529.1	LOC129602836|uncharacterized-protein-LOC129602836|NW_026570224.1|XP_55357974.1	RvY_15258-2|hypothetical-protein|BDGG01000011.1|GAV05073.1	NA
Hexe_geneID_BV898_10010	BL	NT	1593.95	3614.62	2604.28	-1.18141	0.209592	-5.63671	1.73329e-08	3.88621e-07	KMO	33208|Metazoa	Catalyzes the hydroxylation of L-kynurenine L-Kyn to form 3-hydroxy-L-kynurenine L-3OHKyn. Required for synthesis of quinolinic acid, a neurotoxic NMDA receptor antagonist and potential endogenous inhibitor of NMDA receptor signaling in axonal targeting, synaptogenesis and apoptosis during brain development. Quinolinic acid may also affect NMDA receptor signaling in pancreatic beta cells, osteobl…	FAD_binding_3	NotTardiSpe	KMO|kynurenine-3-monooxygenase-1|NC_060925.1|NP_3670.2	kmo-1|Kynurenine-3-monooxygenase|CELE_R07B7.5|NC_003283.11|NP_506025.1	cn|cinnabar|Dmel_CG1555|NT_033778.4|NP_523651.4	BV898_10010|Kynurenine-3-monooxygenase|MTYJ01000081.1|OQV15914.1	LOC129583574|kynurenine-3-monooxygenase-like-X1|NW_026570231.1|XP_55331397.1	RvY_13585|hypothetical-protein|BDGG01000009.1|GAV03105.1	ko00000,ko00001,ko00002,ko01000
Hexe_geneID_BV898_10569	BL	NT	45.334	2.31259	23.8233	4.30853	0.764353	5.63683	1.7321e-08	3.88621e-07	NA	NA	NA	NA	NotTardiSpe	DPY30|protein-dpy-30-homolog-1|NC_060926.1|NP_115963.1	dpy-30|Dosage-compensation-protein-dpy-30|CELE_ZK863.6|NC_003283.11|NP_506058.1	Dpy-30L1|Dpy-30-like-1|Dmel_CG6444|NT_033779.5|NP_609445.1	BV898_10569|hypothetical-protein|MTYJ01000092.1|OQV15184.1	LOC129585961|uncharacterized-protein-LOC129585961|NW_026570238.1|XP_55334893.1	RvY_00507|hypothetical-protein|BDGG01000001.1|GAU87695.1	NA
Hexe_geneID_BV898_09406	BL	NT	146.601	52.8841	99.7425	1.47181	0.261142	5.63606	1.73981e-08	3.89566e-07	SLC40A1	33208|Metazoa	spleen trabecula formation	FPN1	NotTardiSpe	SLC40A1|solute-carrier-family-40-member-1|NC_060926.1|NP_55400.1	fpn-1.1|Solute-carrier-family-40-protein|CELE_Y37E3.16|NC_003279.8|NP_1032985.1	NA	BV898_09406|Solute-carrier-family-40-member-1|MTYJ01000074.1|OQV16415.1	LOC129597135|solute-carrier-family-40-member-1-like|NW_026570320.1|XP_55350555.1	RvY_13086-1|hypothetical-protein|BDGG01000008.1|GAV02538.1	ko00000,ko00001,ko02000
Hexe_geneID_BV898_00607	BL	NT	3199.02	4971.29	4085.15	-0.636077	0.112886	-5.63466	1.75405e-08	3.91714e-07	NA	NA	NA	NA	NotTardiSpe	DCP1B|mRNA-decapping-enzyme-1B-1|NC_060936.1|NP_689853.3	dcap-1|mRNA-decapping-enzyme-1|CELE_Y55F3AM.12|NC_003282.8|NP_500030.1	DCP1|decapping-protein-1A|Dmel_CG11183|NT_033778.4|NP_611842.1	BV898_00607|hypothetical-protein|MTYJ01000002.1|OQV25675.1	LOC129598908|uncharacterized-protein-LOC129598908-X2|NW_026570352.1|XP_55352973.1	RvY_04098|hypothetical-protein|BDGG01000002.1|GAU91942.1	NA
Hexe_geneID_BV898_16850	BL	NT	2452.52	4049.8	3251.16	-0.72349	0.128395	-5.63488	1.7518e-08	3.91714e-07	NA	33208|Metazoa	acetyl-CoA carboxylase activity. It is involved in the biological process described with fatty acid biosynthetic process	ACC_central,Biotin_carb_C,Biotin_carb_N,Biotin_lipoyl,CPSase_L_D2,Carboxyl_trans	NotTardiSpe	ABCC1|multidrug-resistance-associated-protein-1-X33|NC_060940.1|XP_54236342.1	mrp-2|Uncharacterized-protein|CELE_F57C12.4|NC_003284.9|NP_508121.1	MRP|Multidrug-Resistance-like-protein-1K|Dmel_CG6214|NT_033779.5|NP_995691.1	BV898_16850|Multidrug-resistance-associated-protein-1|MTYJ01000266.1|OWA52394.1	LOC129594288|uncharacterized-protein-LOC129594288|NW_026570287.1|XP_55346894.1	RvY_13847|hypothetical-protein|BDGG01000009.1|GAV03421.1	ko00000,ko00001,ko00002,ko01000
Hexe_geneID_BV898_11603	BL	NT	26.9582	111.992	69.4751	-2.05652	0.365017	-5.63403	1.76044e-08	3.92623e-07	NA	NA	NA	NA	NotTardiSpe	NA	NA	CG14880|uncharacterized-proteinB|Dmel_CG14880|NT_033777.3|NP_732134.1	BV898_11603|hypothetical-protein|MTYJ01000108.1|OQV14249.1	LOC129588682|uncharacterized-protein-LOC129588682|NW_026570250.1|XP_55338997.1	RvY_02316-1|hypothetical-protein|BDGG01000001.1|GAU89810.1	NA
Hexe_geneID_BV898_07465	BL	NT	2388.8	7370.23	4879.52	-1.62552	0.288566	-5.63308	1.77023e-08	3.94285e-07	PRSS2	33208|Metazoa	Belongs to the peptidase S1 family	Trypsin	NotTardiSpe	KLKB1|plasma-kallikrein-X5|NC_060928.1|XP_54205941.1	try-1|Peptidase-S1-domain-containing-protein|CELE_ZK546.15|NC_003280.10|NP_494910.2	CG9294|uncharacterized-protein|Dmel_CG9294|NT_033778.4|NP_995920.1	BV898_07465|putative-Plasminogen|MTYJ01000049.1|OQV18456.1	LOC129594947|trypsin-1-like|NW_026570292.1|XP_55347785.1	RvY_17491|hypothetical-protein|BDGG01000015.1|GAV07680.1	ko00000,ko00001,ko01000,ko01002,ko04147
Hexe_geneID_BV898_11908	BL	NT	168.111	33.4598	100.785	2.33305	0.414317	5.63108	1.79081e-08	3.98344e-07	NA	NA	NA	NA	TardiSpe	NA	NA	NA	NA	NA	NA	NA
Hexe_geneID_BV898_09492	BL	NT	162.327	64.7656	113.546	1.32864	0.236065	5.62828	1.82012e-08	4.04331e-07	NA	NA	NA	NA	NotTardiSpe	NA	NA	NA	BV898_09492|hypothetical-protein|MTYJ01000075.1|OQV16347.1	LOC129592510|uncharacterized-protein-LOC129592510|NW_026570273.1|XP_55344540.1	RvY_13312|hypothetical-protein|BDGG01000008.1|GAV02788.1	NA
Hexe_geneID_BV898_18650	BL	NT	122.609	49.807	86.208	1.30004	0.231088	5.62575	1.847e-08	4.09762e-07	NA	NA	NA	NA	NotTardiSpe	TIGD3|tigger-transposable-element-derived-protein-3|NC_060935.1|NP_663771.1	NA	NA	BV898_18650|hypothetical-protein|MTYJ01000384.1|OWA54239.1	NA	NA	NA
Hexe_geneID_BV898_14177	BL	NT	33.9249	191.094	112.509	-2.49666	0.444175	-5.62089	1.89972e-08	4.20905e-07	NA	NA	NA	NA	NotTardiSpe	NA	dpy-22|Mediator-of-RNA-polymerase-II-transcription-subunit-12|CELE_F47A4.2|NC_003284.9|NP_509645.1	dpy|dumpyR|Dmel_CG33196|NT_033779.5|NP_1260033.1	BV898_14177|hypothetical-protein|MTYJ01000169.1|OQV11521.1	LOC129597792|uncharacterized-protein-LOC129597792|NW_026570329.1|XP_55351444.1	RvY_18891-1|hypothetical-protein|BDGG01000021.1|GAV09330.1	NA
Hexe_geneID_BV898_10087	BL	NT	13945.5	21089.7	17517.6	-0.596793	0.1062	-5.61953	1.91472e-08	4.23673e-07	CSRP1	33208|Metazoa	Zinc-binding domain present in Lin-11, Isl-1, Mec-3.	LIM	NotTardiSpe	CSRP2|cysteine-and-glycine-rich-protein-2-c|NC_060936.1|NP_1400469.1	mlp-1|LIM-zinc-binding-domain-containing-protein|CELE_T04C9.4|NC_003281.10|NP_1367782.1	Mlp84B|muscle-LIM-protein-at-84BB|Dmel_CG1019|NT_033777.3|NP_731134.1	BV898_10087|putative-Muscle-LIM-protein-Mlp84B|MTYJ01000082.1|OQV15836.1	LOC129583894|muscle-LIM-protein-1-like|NW_026570232.1|XP_55331892.1	RvY_08743|hypothetical-protein|BDGG01000004.1|GAU97454.1	ko00000,ko03000
Hexe_geneID_BV898_15852	BL	NT	2992.02	5891.03	4441.53	-0.977286	0.173981	-5.61719	1.94086e-08	4.28895e-07	FGFR2	33208|Metazoa	Fibroblast growth factor receptor 2	I-set,Ig_3,Pkinase_Tyr	NotTardiSpe	PDGFRA|platelet-derived-growth-factor-receptor-alpha-X1|NC_060928.1|XP_54206134.1	W04G5.10|Protein-kinase-domain-containing-protein|CELE_W04G5.10|NC_003279.8|NP_492969.2	btl|breathlessA|Dmel_CG32134|NT_037436.4|NP_729956.1	BV898_15852|putative-Vascular-endothelial-growth-factor-receptor-1|MTYJ01000224.1|OWA51366.1	LOC129581635|fibroblast-growth-factor-receptor-3-like|NW_026570226.1|XP_55328805.1	RvY_06815|hypothetical-protein|BDGG01000003.1|GAU95140.1	ko00000,ko00001,ko00536,ko01000,ko01001,ko01020,ko04050,ko04090,ko04516
Hexe_geneID_BV898_11063	BL	NT	80.1625	559.439	319.801	-2.80821	0.499952	-5.61696	1.94342e-08	4.28898e-07	NA	NA	NA	NA	TardiSpe	NA	NA	NA	BV898_11063|hypothetical-protein|MTYJ01000100.1|OQV14687.1	NA	NA	NA
Hexe_geneID_BV898_10428	BL	NT	304.334	166.184	235.259	0.872267	0.155449	5.61128	2.00837e-08	4.42076e-07	GTF2H5	33208|Metazoa	Transcription factor TFIIH complex subunit Tfb5	Tfb5	NotTardiSpe	GTF2H5|general-transcription-factor-IIH-subunit-5|NC_060930.1|NP_997001.1	gtf-2H5|General-transcription-and-DNA-repair-factor-IIH-subunit-TFB5|CELE_Y55B1AL.2|NC_003281.10|NP_497212.1	Tfb5|transcription-factor-B5|Dmel_CG42373|NT_033779.5|NP_1137791.2	BV898_10428|putative-General-transcription-factor-IIH-subunit-5|MTYJ01000089.1|OQV15420.1	LOC129585692|general-transcription-factor-IIH-subunit-5-like|NW_026570222.1|XP_55334460.1	RvY_15588|hypothetical-protein|BDGG01000012.1|GAV05456.1	ko00000,ko00001,ko00002,ko03021,ko03036,ko03400
Hexe_geneID_BV898_04785	BL	NT	39.785	152.052	95.9183	-1.92986	0.343918	-5.6114	2.00691e-08	4.42076e-07	NA	NA	NA	NA	NotTardiSpe	NA	C39D10.7|Uncharacterized-protein|CELE_C39D10.7|NC_003284.9|NP_509334.3	teq|tequilaG|Dmel_CG4821|NT_037436.4|NP_648288.2	BV898_04785|hypothetical-protein|MTYJ01000024.1|OQV21301.1	LOC129597371|chitin-binding-domain-protein-cbd-1-like|NW_026570324.1|XP_55350845.1	RvY_00261|hypothetical-protein|BDGG01000001.1|GAU87419.1	NA
Hexe_geneID_BV898_01583	BL	NT	409.69	220.349	315.02	0.89488	0.1595	5.61054	2.01691e-08	4.4338e-07	ASCC1	33208|Metazoa	RNA binding	AKAP7_NLS,KH_1	NotTardiSpe	ASCC1|activating-signal-cointegrator-1-complex-subunit-1-b|NC_060934.1|NP_1356024.1	ascc-1|KH-domain-containing-protein|CELE_C23H3.3|NC_003280.10|NP_1122591.1	CG12129|uncharacterized-protein|Dmel_CG12129|NT_033778.4|NP_610545.1	BV898_01583|putative-Activating-signal-cointegrator-1-complex-subunit-1|MTYJ01000006.1|OQV24521.1	LOC129589069|activating-signal-cointegrator-1-complex-subunit-1-like-X2|NW_026570253.1|XP_55339530.1	RvY_14681|hypothetical-protein|BDGG01000010.1|GAV04397.1	ko00000
Hexe_geneID_BV898_12660	BL	NT	1273.92	2629.58	1951.75	-1.04569	0.186395	-5.61007	2.02248e-08	4.43901e-07	NA	NA	NA	NA	NotTardiSpe	CLEC18A|C-type-lectin-domain-family-18-member-A-X8|NC_060940.1|XP_47302561.1	NA	fusl|fuselessC|Dmel_CG14021|NT_033779.5|NP_723080.1	BV898_12660|hypothetical-protein|MTYJ01000130.1|OQV13120.1	LOC129600361|uncharacterized-protein-LOC129600361|NW_026570393.1|XP_55354821.1	RvY_12588-1|hypothetical-protein|BDGG01000007.1|GAV01964.1	NA
Hexe_geneID_BV898_15108	BL	NT	643.997	1627.05	1135.53	-1.33698	0.238325	-5.60989	2.02454e-08	4.43901e-07	NA	33208|Metazoa	Astacin Peptidase family M12A	Astacin,CUB	NotTardiSpe	MEP1A|meprin-A-subunit-alpha-X2|NC_060930.1|XP_54211438.1	nas-14|Zinc-metalloproteinase-nas-14|CELE_F09E8.6|NC_003282.8|NP_502533.2	CG5715|uncharacterized-protein|Dmel_CG5715|NT_033777.3|NP_651242.1	BV898_15108|putative-Zinc-metalloproteinase-nas-14|MTYJ01000197.1|OWA50597.1	LOC129592738|zinc-metalloproteinase-nas-4-like|NW_026570275.1|XP_55344824.1	RvY_16274|hypothetical-protein|BDGG01000013.1|GAV06255.1	-
Hexe_geneID_BV898_14809	BL	NT	495.635	826.511	661.073	-0.738736	0.131739	-5.60757	2.05188e-08	4.49312e-07	NA	33208|Metazoa	Guanine nucleotide-binding proteins G proteins are involved as a modulator or transducer in various transmembrane signaling systems. The beta and gamma chains are required for the GTPase activity, for replacement of GDP by GTP, and for G protein- effector interaction	G-gamma	NotTardiSpe	GNG13|guanine-nucleotide-binding-protein-G(I)/G(S)/G(O)-subunit-gamma-13|NC_060940.1|NP_57625.1	gpc-2|G-protein-gamma-domain-containing-protein|CELE_F08B6.2|NC_003279.8|NP_491935.1	Ggamma30A|G-protein-subunit-gamma-at-30AC|Dmel_CG3694|NT_033779.5|NP_723452.1	BV898_14809|hypothetical-protein|MTYJ01000187.1|OWA50287.1	LOC129593252|guanine-nucleotide-binding-protein-subunit-gamma-e-like|NW_026570281.1|XP_55345445.1	RvY_15926-1|hypothetical-protein|BDGG01000012.1|GAV05861.1	ko00000,ko00001,ko04031
Hexe_geneID_BV898_04186	BL	NT	18847.4	4316.72	11582	2.12637	0.379388	5.60473	2.08576e-08	4.56139e-07	NA	NA	NA	NA	TardiSpe	NA	NA	NA	BV898_04186|hypothetical-protein|MTYJ01000020.1|OQV21975.1	LOC129594983|uncharacterized-protein-LOC129594983|NW_026570223.1|XP_55347847.1	RvY_00930|hypothetical-protein|BDGG01000001.1|GAU88186.1	NA
Hexe_geneID_BV898_07877	BL	NT	206.931	102.792	154.861	1.00786	0.179861	5.60355	2.10008e-08	4.58677e-07	NA	NA	NA	NA	NotTardiSpe	MGME1|mitochondrial-genome-maintenance-exonuclease-1-X2|NC_060944.1|XP_54180191.1	C27H6.9|PDDEXK_1-domain-containing-protein|CELE_C27H6.9|NC_003283.11|NP_1122867.1	NA	BV898_07877|putative-Mitochondrial-genome-maintenance-exonuclease-1|MTYJ01000053.1|OQV18107.1	LOC129590030|uncharacterized-protein-LOC129590030|NW_026570222.1|XP_55340981.1	RvY_09535|hypothetical-protein|BDGG01000004.1|GAU98380.1	NA
Hexe_geneID_BV898_12903	BL	NT	3372.3	1948.35	2660.32	0.791613	0.141309	5.60201	2.11875e-08	4.62156e-07	RASA2	33208|Metazoa	It is involved in the biological process described with regulation of Ras GTPase activity	BTK,C2,PH,RasGAP	NotTardiSpe	RASA3|ras-GTPase-activating-protein-3-1|NC_060937.1|NP_31394.2	gap-1|Ras-GTPase-activating-protein-gap-1|CELE_T24C12.2|NC_003284.9|NP_508404.1	RasGAP1|Ras-GTPase-activating-protein-1C|Dmel_CG6721|NT_037436.4|NP_1261664.1	BV898_12903|Ras-GTPase-activating-protein-3|MTYJ01000135.1|OQV12884.1	LOC129593600|ras-GTPase-activating-protein-3-like-X2|NW_026570223.1|XP_55345984.1	RvY_02017|hypothetical-protein|BDGG01000001.1|GAU89468.1	ko00000,ko00001
Hexe_geneID_BV898_04654	BL	NT	13068.7	34234.7	23651.7	-1.38932	0.248084	-5.60021	2.14098e-08	4.66402e-07	PCK1	33208|Metazoa	GTP binding. It is involved in the biological process described with gluconeogenesis	PEPCK_C,PEPCK_N	NotTardiSpe	PCK2|phosphoenolpyruvate-carboxykinase [GTP],-mitochondrial-1-precursor|NC_060938.1|NP_4554.3	pck-2|Phosphoenolpyruvate-carboxykinase-(GTP)|CELE_R11A5.4|NC_003279.8|NP_1366912.1	Pepck2|phosphoenolpyruvate-carboxykinase-2A|Dmel_CG10924|NT_033778.4|NP_611341.1	BV898_04654|Phosphoenolpyruvate-carboxykinase,-cytosolic-(GTP)|MTYJ01000023.1|OQV21448.1	LOC129590605|phosphoenolpyruvate-carboxykinase,-cytosolic [GTP]-like-X1|NW_026570260.1|XP_55341898.1	RvY_07719|hypothetical-protein|BDGG01000003.1|GAU96248.1	ko00000,ko00001,ko00002,ko01000
Hexe_geneID_BV898_03844	BL	NT	338.288	762.887	550.588	-1.17401	0.209805	-5.59575	2.19665e-08	4.77912e-07	NA	NA	NA	NA	NotTardiSpe	CD63|CD63-antigen-A|NC_060936.1|NP_1771.1	tsp-17|Tetraspanin-17|CELE_C02F12.1|NC_003284.9|NP_1300313.1	Tsp66E|tetraspanin-66EC|Dmel_CG4999|NT_037436.4|NP_729424.1	BV898_03844|hypothetical-protein|MTYJ01000018.1|OQV22347.1	LOC129590598|tetraspanin-1-like-X1|NW_026570222.1|XP_55341894.1	RvY_15387|hypothetical-protein|BDGG01000012.1|GAV05220.1	NA
Hexe_geneID_BV898_18585	BL	NT	1018.35	527.2	772.777	0.950271	0.169856	5.59457	2.21163e-08	4.80553e-07	LRRC6	33208|Metazoa	Leucine rich repeat containing 6	LRR_9	NotTardiSpe	DNAAF11|dynein-axonemal-assembly-factor-11-a|NC_060932.1|NP_36604.2	K10D2.8|Uncharacterized-protein|CELE_K10D2.8|NC_003281.10|NP_1254924.1	tilB|touch-insensitive-larva-B|Dmel_CG14620|NC_004354.4|NP_608460.1	BV898_18585|Protein-tilB-like-protein|MTYJ01000377.1|OWA54170.1	LOC129595968|dynein-axonemal-assembly-factor-11-like|NW_026570304.1|XP_55349080.1	RvY_10742|hypothetical-protein|BDGG01000005.1|GAU99792.1	ko00000,ko04812
Hexe_geneID_BV898_03908	BL	NT	299.716	114.283	206.999	1.39247	0.249007	5.59207	2.2438e-08	4.86917e-07	NA	NA	NA	NA	TardiSpe	NA	NA	NA	BV898_03908|hypothetical-protein|MTYJ01000019.1|OQV22061.1	NA	NA	NA
Hexe_geneID_BV898_00851	BL	NT	6767.75	12108.7	9438.22	-0.839265	0.150107	-5.5911	2.25631e-08	4.89002e-07	POR	33208|Metazoa	Flavodoxin	FAD_binding_1,Flavodoxin_1,NAD_binding_1	NotTardiSpe	POR|NADPH--cytochrome-P450-reductase-1|NC_060931.1|NP_1382342.1	emb-8|NADPH--cytochrome-P450-reductase|CELE_K10D2.6|NC_003281.10|NP_498103.1	Cpr|cytochrome-P450-reductaseA|Dmel_CG11567|NT_033779.5|NP_477158.1	BV898_00851|NADPH--cytochrome-P450-reductase|MTYJ01000003.1|OQV25162.1	LOC129580847|NADPH--cytochrome-P450-reductase-like|NW_026570225.1|XP_55327531.1	RvY_14527|hypothetical-protein|BDGG01000010.1|GAV04215.1	ko00000,ko01000
Hexe_geneID_BV898_08718	BL	NT	53.2087	5.04131	29.125	3.41632	0.611333	5.58832	2.29278e-08	4.96269e-07	NA	NA	NA	NA	TardiSpe	NA	NA	NA	BV898_08718|hypothetical-protein|MTYJ01000065.1|OQV17137.1	NA	NA	NA
Hexe_geneID_BV898_00351	BL	NT	283.765	550.751	417.258	-0.957364	0.17135	-5.58717	2.308e-08	4.98924e-07	NA	NA	NA	NA	NotTardiSpe	GPR139|probable-G-protein-coupled-receptor-139-1|NC_060940.1|NP_1002911.1	K03H6.5|G_PROTEIN_RECEP_F1_2-domain-containing-protein|CELE_K03H6.5|NC_003282.8|NP_1294346.1	Proc-R|proctolin-receptorB|Dmel_CG6986|NC_004354.4|NP_726950.1	BV898_00351|hypothetical-protein|MTYJ01000001.1|OQV26233.1	LOC129592159|platelet-activating-factor-receptor-like|NW_026570270.1|XP_55344108.1	RvY_12571|hypothetical-protein|BDGG01000007.1|GAV01941.1	NA
Hexe_geneID_BV898_10183	BL	NT	5256.78	12518.2	8887.49	-1.25177	0.22406	-5.58677	2.31338e-08	4.99448e-07	NA	NA	NA	NA	TardiSpe	NA	NA	NA	BV898_10183|hypothetical-protein|MTYJ01000085.1|OQV15710.1	LOC129589376|uncharacterized-protein-LOC129589376|NW_026570254.1|XP_55340092.1	RvY_11790|hypothetical-protein|BDGG01000006.1|GAV01012.1	NA
Hexe_geneID_BV898_15096	BL	NT	4.74534	33.5321	19.1387	-2.7959	0.500544	-5.58573	2.32723e-08	5.01796e-07	NA	NA	NA	NA	TardiSpe	NA	NA	NA	BV898_15096|hypothetical-protein|MTYJ01000196.1|OWA50585.1	NA	NA	NA
Hexe_geneID_BV898_02528	BL	NT	1310.56	1940.23	1625.4	-0.566149	0.101418	-5.58235	2.37284e-08	5.10978e-07	ABI2	33208|Metazoa	Abl-interactor HHR	Abi_HHR,SH3_1,SH3_9	NotTardiSpe	ABI1|abl-interactor-1-X7|NC_060934.1|XP_54220436.1	abi-1|SH3-domain-containing-protein|CELE_B0336.6|NC_003281.10|NP_498224.1	Abi|abelson-interacting-proteinD|Dmel_CG9749|NT_033777.3|NP_1247091.1	BV898_02528|putative-Abl-interactor-1|MTYJ01000010.1|OQV23805.1	LOC129587347|abl-interactor-2-like|NW_026570244.1|XP_55337030.1	RvY_03282|hypothetical-protein|BDGG01000001.1|GAU90931.1	ko00000,ko00001
Hexe_geneID_BV898_05617	BL	NT	594.616	1176.08	885.346	-0.984647	0.176432	-5.5809	2.39279e-08	5.14618e-07	NA	NA	NA	NA	TardiSpe	NA	NA	NA	BV898_05617|hypothetical-protein|MTYJ01000031.1|OQV20329.1	NA	NA	NA
[truncated: 17,993 more rows]
