# Supplementary material for: Comparative transcriptomics reveal a novel tardigrade-specific DNA-binding protein induced in response to ionizing radiation
Source: eLife. 2024 Jul 9;13:RP92621. doi: 10.7554/eLife.92621 (PMC11233135; doi:10.7554/eLife.92621)
Supplement: Figure 2—source data 3. [file elife-92621-fig2-data3.xlsx]

## Sheet: Feuil1
GeneID	sampleA_IR	sampleB_IR	baseMeanA_IR	baseMeanB_IR	baseMean_IR	log2FoldChange_IR	lfcSE_IR	stat_IR	pvalue_IR	padj_IR	sampleA_BL	sampleB_BL	baseMeanA_BL	baseMeanB_BL	baseMean_BL	log2FoldChange_BL	lfcSE_BL	stat_BL	pvalue_BL	padj_BL	Name_BL	max_annot_lvl_BL	Description_BL	PFAMs_BL	Origin_BL	Hsap_homolog_blastp_BL	Cele_homolog_blastp_BL	Dmel_homolog_blastp_BL	HexeNCBI_homolog_blastp_BL	Pmet_homolog_blastp_BL	Rvar_homolog_blastp_BL	BRITE_BL	diff
Hexe_geneID_BV898_10457	IR	NT	43528	1.48124	21764.7	14.8229	0.714956	20.7326	1.75923e-95	1.09621e-92	BL	NT	15263.1	8.40651	7635.75	10.83	0.372091	29.1057	3.03932e-186	7.33041e-183	DDR1	NA	NA	NA	TardiSpe	NA	NA	NA	BV898_10457|hypothetical-protein|MTYJ01000090.1|OQV15351.1	NA	NA	NA	DE
Hexe_geneID_BV898_05766	IR	NT	1607.35	2.66455	805.009	9.21643	0.538518	17.1144	1.1586e-65	4.51216e-63	BL	NT	3822.2	6.85931	1914.53	9.12273	0.372294	24.5041	1.33482e-132	1.50238e-129	NA	35493|Streptophyta	Chitinase class I	Glyco_hydro_19	NotTardiSpe	NA	NA	NA	BV898_05766|hypothetical-protein|MTYJ01000032.1|OQV20210.1	LOC129596376|uncharacterized-protein-LOC129596376|NW_026570223.1|XP_55349616.1	RvY_04444|hypothetical-protein|BDGG01000002.1|GAU92351.1	ko00000,ko00001,ko01000	DE
Hexe_geneID_BV898_01166	IR	NT	444362	1047.49	222705	8.72877	0.168495	51.8044	0	0	BL	NT	69133.9	1559.7	35346.8	5.47003	0.153339	35.6729	1.04121e-278	5.85958e-275	XRCC5	NA	NA	NA	NotTardiSpe	XRCC5|X-ray-repair-cross-complementing-protein-5|NC_060926.1|NP_66964.1	cku-80|ATP-dependent-DNA-helicase-II-subunit-2|CELE_R07E5.8|NC_003281.10|NP_1309438.1	Ku80|Ku80|Dmel_CG18801|NT_033779.5|NP_609767.2	BV898_01166|X-ray-repair-cross-complementing-protein-5|MTYJ01000004.1|OQV24956.1	LOC129581437|X-ray-repair-cross-complementing-protein-5-like|NW_026570225.1|XP_55328473.1	RvY_14011|Ku80|BDGG01000009.1|GAV03615.1	ko00000,ko00001,ko00002,ko03041,ko03400	DE
Hexe_geneID_BV898_18082	IR	NT	430675	1565.42	216120	8.10382	0.188622	42.9633	0	0	BL	NT	61936	1731.03	31833.5	5.1611	0.121285	42.5533	0	0	LIG1	33208|Metazoa	DNA ligase	DNA_ligase_A_C,DNA_ligase_A_M,DNA_ligase_A_N	NotTardiSpe	LIG1|DNA-ligase-1-3|NC_060943.1|NP_1275993.1	lig-1|DNA-ligase-1|CELE_C29A12.3|NC_003283.11|NP_741625.2	DNAlig1|DNA-ligase-1|Dmel_CG5602|NT_033778.4|NP_611843.2	BV898_18082|DNA-ligase-1|MTYJ01000337.1|OWA53661.1	LOC129585685|DNA-ligase-1-like|NW_026570238.1|XP_55334442.1	RvY_18763-1|hypothetical-protein|BDGG01000021.1|GAV09175.1	ko00000,ko00001,ko01000,ko03032,ko03400	DE
Hexe_geneID_BV898_14257	IR	NT	67586.4	275.195	33930.8	7.94131	0.259491	30.6034	1.10328e-205	2.14836e-202	BL	NT	7123.03	444.156	3783.59	4.00362	0.138934	28.8167	1.32526e-182	2.79679e-179	TDR1	NA	NA	NA	TardiSpe	NA	NA	NA	BV898_10457|hypothetical-protein|MTYJ01000090.1|OQV15351.1	LOC129585012|pinin-like-X1|NW_026570235.1|XP_55333478.1	NA	NA	DE
Hexe_geneID_BV898_07590	IR	NT	262097	1674.54	131886	7.29049	0.232289	31.3855	3.195e-216	9.95435e-213	BL	NT	34107.5	2687.05	18397.3	3.66597	0.122233	29.9916	1.26379e-197	3.5561e-194	PARP3	33208|Metazoa	poly ADP-ribose polymerase	PARP,PARP_reg,WGR	NotTardiSpe	PARP3|protein-mono-ADP-ribosyltransferase-PARP3-X1|NC_060927.1|XP_54200797.1	parp-1|Poly [ADP-ribose]-polymerase-1|CELE_Y71F9AL.18|NC_003279.8|NP_491072.1	Parp|Poly-(ADP-ribose)-polymerase|Dmel_CG40411|NT_033777.3|NP_1104452.1	BV898_07590|Poly-ADP-ribose]-polymerase-3|MTYJ01000050.1|OQV18386.1	LOC129597599|protein-mono-ADP-ribosyltransferase-PARP3-like|NW_026570327.1|XP_55351197.1	RvY_18641-1|hypothetical-protein|BDGG01000020.1|GAV09037.1	ko00000,ko00001,ko00002,ko01000,ko03032,ko03036,ko03400	DE
Hexe_geneID_BV898_10478	IR	NT	112394	732.572	56563.5	7.26171	0.260168	27.9116	1.92675e-171	2.30884e-168	BL	NT	26173.5	751.65	13462.6	5.12211	0.138062	37.1	2.80517e-301	2.36798e-297	MACROH2A1	33208|Metazoa	Macro domain	Macro	NotTardiSpe	MACROH2A1|core-histone-macro-H2A.1-4|NC_060929.1|NP_1387332.1	his-3|Histone-H2A|CELE_T10C6.12|NC_003283.11|NP_507032.1	His2Av|histone-H2A-variantA|Dmel_CG5499|NT_033777.3|NP_524519.1	BV898_10478|Core-histone-macro-H2A.1|MTYJ01000090.1|OQV15372.1	LOC129591714|core-histone-macro-H2A.1-like|NW_026570267.1|XP_55343449.1	RvY_00439|hypothetical-protein|BDGG01000001.1|GAU87620.1	ko00000,ko00001,ko03036,ko04147	DE
Hexe_geneID_BV898_14774	IR	NT	86900.3	599.926	43750.1	7.17821	0.244414	29.369	1.36661e-189	2.1289e-186	BL	NT	9953.9	422.141	5188.02	4.55934	0.136459	33.4117	9.25897e-245	3.12638e-241	PNKP	33208|Metazoa	Polynucleotide kinase 3-phosphatase	AAA_33,PNK3P	NotTardiSpe	PNKP|bifunctional-polynucleotide-phosphatase/kinase|NC_060943.1|NP_9185.2	F21D5.5|Uncharacterized-protein|CELE_F21D5.5|NC_003282.8|NP_501503.1	PNKP|polynucleotide-kinase-3-phosphatase|Dmel_CG9601|NT_033777.3|NP_649792.3	BV898_14774|Bifunctional-polynucleotide-phosphatase/kinase|MTYJ01000186.1|OWA50251.1	LOC129591928|uncharacterized-protein-F21D5.5-like|NW_026570269.1|XP_55343787.1	RvY_19109|hypothetical-protein|BDGG01000024.1|GAV09603.1	ko00000,ko01000,ko01009,ko03400	DE
Hexe_geneID_BV898_17031	IR	NT	20745.1	161.306	10453.2	7.00363	0.235341	29.7595	1.30498e-194	2.25877e-191	BL	NT	4540.72	150.122	2345.42	4.91768	0.247746	19.8497	1.10838e-87	6.68313e-85	BCS1L	33208|Metazoa	Belongs to the AAA ATPase family	AAA,BCS1_N	NotTardiSpe	BCS1L|mitochondrial-chaperone-BCS1-X1|NC_060926.1|XP_54199265.1	bcs-1|BCS1-like-protein|CELE_F54C9.6|NC_003280.10|NP_1022191.1	Bcs1|Bcs1-chaperoneB|Dmel_CG4908|NT_033779.5|NP_723532.1	BV898_17031|Mitochondrial-chaperone-BCS1|MTYJ01000275.1|OWA52580.1	LOC129593535|mitochondrial-chaperone-BCS1-like|NW_026570282.1|XP_55345872.1	RvY_03227|hypothetical-protein|BDGG01000001.1|GAU90868.1	ko00000,ko03029	DE
Hexe_geneID_BV898_03941	IR	NT	9407.35	86.7584	4747.06	6.75521	0.284055	23.7814	5.20848e-125	3.8637e-122	BL	NT	3699.65	114.301	1906.97	5.01514	0.191574	26.1786	4.663e-151	7.15686e-148	NA	33090|Viridiplantae	histone H3	Histone	NotTardiSpe	H3-3B|histone-H3.3-X1|NC_060941.1|XP_54171865.1	his-2|Histone-H3|CELE_T10C6.13|NC_003283.11|NP_507033.1	His3.3B|histone-H3.3BC|Dmel_CG8989|NC_004354.4|NP_788892.1	BV898_03941|hypothetical-protein|MTYJ01000019.1|OQV22096.1	LOC129589371|putative-histone-H3.3-like-type-3-X2|NW_026570254.1|XP_55340086.1	RvY_11615|hypothetical-protein|BDGG01000006.1|GAV00819.1	ko00000,ko00001,ko03036,ko04147	DE
Hexe_geneID_BV898_08059	IR	NT	92461.4	879.964	46670.7	6.7147	0.200748	33.4484	2.71923e-245	1.41201e-241	BL	NT	22920.8	909.49	11915.2	4.65536	0.173972	26.7593	9.62723e-158	1.62537e-154	PARP2	33208|Metazoa	Poly ADP-ribose polymerase	PARP,PARP_reg,WGR,WWE	NotTardiSpe	PARP2|poly [ADP-ribose]-polymerase-2-2|NC_060938.1|NP_1036083.1	parp-1|Poly [ADP-ribose]-polymerase-1|CELE_Y71F9AL.18|NC_003279.8|NP_491072.1	Parp|Poly-(ADP-ribose)-polymerase|Dmel_CG40411|NT_033777.3|NP_1104452.1	BV898_08059|Poly-ADP-ribose]-polymerase-2|MTYJ01000055.1|OQV17931.1	LOC129588520|poly [ADP-ribose]-polymerase-2-like|NW_026570250.1|XP_55338742.1	RvY_08263-2|hypothetical-protein|BDGG01000003.1|GAU96892.1	ko00000,ko00001,ko00002,ko01000,ko03032,ko03036,ko03400	DE
Hexe_geneID_BV898_09662	IR	NT	8146.12	79.5391	4112.83	6.67388	0.251114	26.5771	1.25015e-155	1.08193e-152	BL	NT	3169.86	120.383	1645.12	4.71788	0.238637	19.7701	5.38736e-87	3.13637e-84	NA	NA	NA	NA	NotTardiSpe	RBBP8|DNA-endonuclease-RBBP8-X1|NC_060942.1|XP_54174935.1	NA	Atg17|Autophagy-related-17B|Dmel_CG1347|NT_033777.3|NP_996156.1	BV898_09662|hypothetical-protein|MTYJ01000077.1|OQV16178.1	LOC129591836|DNA-endonuclease-RBBP8-like|NW_026570268.1|XP_55343639.1	RvY_12205|hypothetical-protein|BDGG01000007.1|GAV01501.1	NA	DE
Hexe_geneID_BV898_06932	IR	NT	8846.69	91.0148	4468.85	6.60426	0.258953	25.5037	1.79382e-143	1.47074e-140	BL	NT	2196.55	77.1643	1136.86	4.83025	0.217656	22.1921	4.09072e-109	3.28874e-106	NA	NA	NA	NA	TardiSpe	NA	NA	NA	BV898_06932|hypothetical-protein|MTYJ01000043.1|OQV19080.1	NA	RvY_15797-2|hypothetical-protein|BDGG01000012.1|GAV05706.1	NA	DE
Hexe_geneID_BV898_02637	IR	NT	63694.5	671.686	32183.1	6.56723	0.21175	31.0141	3.48402e-211	7.75345e-208	BL	NT	11797.8	906.636	6352.23	3.70173	0.183773	20.143	3.10201e-90	2.09485e-87	TK2	33208|Metazoa	deoxycytidine metabolic process	dNK	NotTardiSpe	TK2|thymidine-kinase-2-2|NC_060940.1|NP_1166114.1	NA	dnk|deoxyribonucleoside-kinaseA|Dmel_CG5452|NT_033777.3|NP_524399.1	BV898_02637|putative-Deoxynucleoside-kinase|MTYJ01000011.1|OQV23520.1	LOC129580812|deoxynucleoside-kinase-like-X2|NW_026570225.1|XP_55327468.1	RvY_08351|hypothetical-protein|BDGG01000003.1|GAU96988.1	ko00000,ko00001,ko01000	DE
Hexe_geneID_BV898_09437	IR	NT	38382.4	406.238	19394.3	6.56168	0.230172	28.5077	9.41112e-179	1.22172e-175	BL	NT	7690.21	341.334	4015.77	4.49363	0.181127	24.8093	7.10953e-136	9.2331e-133	PCNA	33208|Metazoa	DNA polymerase processivity factor activity	PCNA_C,PCNA_N	NotTardiSpe	PCNA|proliferating-cell-nuclear-antigen|NC_060944.1|NP_872590.1	pcn-1|Proliferating-cell-nuclear-antigen|CELE_W03D2.4|NC_003282.8|NP_500466.3	PCNA|proliferating-cell-nuclear-antigenB|Dmel_CG9193|NT_033778.4|NP_995904.1	BV898_09437|Proliferating-cell-nuclear-antigen|MTYJ01000074.1|OQV16446.1	LOC129597057|proliferating-cell-nuclear-antigen-like|NW_026570320.1|XP_55350461.1	RvY_10246|hypothetical-protein|BDGG01000005.1|GAU99214.1	ko00000,ko00001,ko00002,ko03032,ko03400	DE
Hexe_geneID_BV898_07145	IR	NT	10989.4	117.628	5553.49	6.54345	0.209474	31.2375	3.29965e-214	8.56698e-211	BL	NT	3100.5	140.085	1620.29	4.46796	0.18924	23.6101	3.03853e-123	3.01762e-120	NA	NA	NA	NA	NotTardiSpe	XRCC6|X-ray-repair-cross-complementing-protein-6-1|NC_060946.1|NP_1460.1	NA	NA	BV898_07145|hypothetical-protein|MTYJ01000045.1|OQV18892.1	LOC129602253|X-ray-repair-cross-complementing-protein-5-like|NW_026570593.1|XP_55357223.1	RvY_01573|Ku70|BDGG01000001.1|GAU88967.1	NA	DE
Hexe_geneID_BV898_19152	IR	NT	1797.6	19.8764	908.736	6.50356	0.507544	12.8138	1.37258e-37	2.48629e-35	BL	NT	1143.51	27.8212	585.664	5.36118	0.242617	22.0973	3.35241e-108	2.57267e-105	NA	NA	NA	NA	NotTardiSpe	NA	pan-1|P-granule-associated-novel-protein-1|CELE_M88.6|NC_003281.10|NP_497925.1	NA	BV898_19152|hypothetical-protein|MTYJ01000453.1|OWA54753.1	LOC129601398|uncharacterized-protein-LOC129601398|NW_026570454.1|XP_55356168.1	RvY_02154|hypothetical-protein|BDGG01000001.1|GAU89624.1	NA	DE
Hexe_geneID_BV898_16497	IR	NT	17078.1	191.281	8634.67	6.47994	0.241387	26.8446	9.75181e-159	8.9361e-156	BL	NT	4533.36	184.967	2359.16	4.61502	0.186788	24.7073	8.93206e-135	1.07714e-131	RNF146	33208|Metazoa	WWE domain	WWE,zf-C3HC4_3	NotTardiSpe	RNF146|E3-ubiquitin-protein-ligase-RNF146-X2|NC_060930.1|XP_54212481.1	C55A6.1|E3-ubiquitin-protein-ligase|CELE_C55A6.1|NC_003283.11|NP_505917.2	Rnf146|ring-finger-protein-146G|Dmel_CG8786|NT_037436.4|NP_1137979.2	BV898_16497|hypothetical-protein|MTYJ01000249.1|OWA52040.1	LOC129597065|E3-ubiquitin-protein-ligase-rnf146-like|NW_026570320.1|XP_55350471.1	RvY_10198-1|hypothetical-protein|BDGG01000005.1|GAU99159.1	ko00000,ko01000,ko04121	DE
Hexe_geneID_BV898_19153	IR	NT	1570.03	19.2281	794.627	6.35015	0.485391	13.0826	4.14272e-39	7.77534e-37	BL	NT	1000.84	18.6842	509.761	5.74391	0.288224	19.9286	2.29868e-88	1.43736e-85	NA	NA	NA	NA	TardiSpe	NA	NA	NA	BV898_19153|hypothetical-protein|MTYJ01000453.1|OWA54754.1	NA	RvY_02154|hypothetical-protein|BDGG01000001.1|GAU89624.1	NA	DE
Hexe_geneID_BV898_13167	IR	NT	19411.3	387.494	9899.41	5.64608	0.19525	28.9171	7.27237e-184	1.0299e-180	BL	NT	5059.86	460.853	2760.36	3.45627	0.18515	18.6674	9.12679e-78	5.13625e-75	XRCC6	33208|Metazoa	5-deoxyribose-5-phosphate lyase activity	Ku,Ku_C,Ku_N,SAP	NotTardiSpe	XRCC6|X-ray-repair-cross-complementing-protein-6-X1|NC_060946.1|XP_54181436.1	cku-70|ATP-dependent-DNA-helicase-2-subunit-1|CELE_Y47D3A.4|NC_003281.10|NP_499438.2	Irbp|inverted-repeat-binding-proteinA|Dmel_CG5247|NT_033777.3|NP_536773.1	BV898_13167|X-ray-repair-cross-complementing-protein-6|MTYJ01000141.1|OQV12605.1	LOC129602253|X-ray-repair-cross-complementing-protein-5-like|NW_026570593.1|XP_55357223.1	RvY_01573|Ku70|BDGG01000001.1|GAU88967.1	ko00000,ko00001,ko00002,ko03041,ko03400	DE
Hexe_geneID_BV898_12022	IR	NT	35009.4	701.595	17855.5	5.6402	0.204414	27.592	1.38867e-167	1.54519e-164	BL	NT	14714.1	853.62	7783.87	4.10731	0.284413	14.4414	2.84203e-47	1.04309e-44	POLQ	33208|Metazoa	Polymerase DNA directed, theta	DEAD,DNA_pol_A,Helicase_C	NotTardiSpe	POLQ|DNA-polymerase-theta|NC_060927.1|NP_955452.3	polq-1|DNA-polymerase-theta|CELE_W03A3.2|NC_003281.10|NP_1367994.1	PolQ|DNA-polymerase-theta|Dmel_CG6019|NT_033777.3|NP_524333.1	BV898_12022|DNA-polymerase-theta|MTYJ01000116.1|OQV13803.1	LOC129595216|DNA-polymerase-theta-like|NW_026570295.1|XP_55348119.1	RvY_05862|hypothetical-protein|BDGG01000002.1|GAU94014.1	ko00000,ko01000,ko03400	DE
Hexe_geneID_BV898_05956	IR	NT	23199.5	503.429	11851.5	5.52586	0.30188	18.3048	7.57531e-75	3.47083e-72	BL	NT	7241.66	684.263	3962.96	3.40347	0.231097	14.7274	4.29789e-49	1.64912e-46	NA	NA	NA	NA	NotTardiSpe	BARD1|BRCA1-associated-RING-domain-protein-1-2|NC_060926.1|NP_1269472.1	unc-44|Uncharacterized-protein|CELE_B0350.2|NC_003282.8|NP_1367345.1	Ank2|ankyrin-2AA|Dmel_CG42734|NT_037436.4|NP_1286972.1	BV898_05956|putative-Protein-BREAST-CANCER-SUSCEPTIBILITY-1-like-protein|MTYJ01000034.1|OQV19950.1	LOC129597938|neurofilament-heavy-polypeptide-like|NW_026570332.1|XP_55351615.1	RvY_16415|hypothetical-protein|BDGG01000013.1|GAV06416.1	NA	DE
Hexe_geneID_BV898_13865	IR	NT	1897.73	41.9494	969.84	5.49722	0.284973	19.2903	6.47718e-83	3.36338e-80	BL	NT	961.093	49.4058	505.249	4.28084	0.263246	16.2617	1.84427e-59	8.19388e-57	NA	NA	NA	NA	NotTardiSpe	NA	NA	NA	BV898_13865|hypothetical-protein|MTYJ01000160.1|OQV11809.1	NA	NA	NA	DE
Hexe_geneID_BV898_20143	IR	NT	2817.99	66.3771	1442.18	5.40544	0.322672	16.7521	5.46282e-63	1.93409e-60	BL	NT	932.672	106.686	519.679	3.12657	0.190528	16.41	1.621e-60	7.39656e-58	NA	NA	NA	NA	TardiSpe	NA	NA	NA	NA	NA	NA	NA	DE
Hexe_geneID_BV898_18536	IR	NT	44080.7	1097.73	22589.2	5.32731	0.159977	33.3005	3.79552e-243	1.47816e-239	BL	NT	10888.3	1255.5	6071.88	3.11638	0.135587	22.9843	6.69096e-117	6.27575e-114	LIG4	NA	NA	NA	NotTardiSpe	LIG4|DNA-ligase-4-1|NC_060937.1|NP_996820.1	lig-1|DNA-ligase-1|CELE_C29A12.3|NC_003283.11|NP_741625.2	DNAlig4|DNA-ligase-4|Dmel_CG12176|NC_004354.4|NP_572907.1	BV898_18536|DNA-ligase-4|MTYJ01000372.1|OWA54118.1	LOC129587578|DNA-ligase-4-like|NW_026570245.1|XP_55337356.1	RvY_18881|hypothetical-protein|BDGG01000021.1|GAV09317.1	ko00000,ko00001,ko01000,ko03032,ko03400	DE
Hexe_geneID_BV898_01286	IR	NT	35672	898.06	18285	5.31191	0.212477	24.9999	6.12614e-138	4.77165e-135	BL	NT	7374.95	1073.36	4224.16	2.78053	0.165857	16.7646	4.4312e-63	2.07811e-60	NAPRT	33208|Metazoa	activity. It is involved in the biological process described with	NAPRTase	NotTardiSpe	NAPRT|nicotinate-phosphoribosyltransferase-1|NC_060932.1|NP_660202.3	nprt-1|Nicotinate-phosphoribosyltransferase|CELE_Y54G2A.17|NC_003282.8|NP_1380099.1	Naprt|nicotinate-phosphoribosyltransferaseA|Dmel_CG3714|NT_033779.5|NP_722961.1	BV898_01286|Nicotinate-phosphoribosyltransferase|MTYJ01000004.1|OQV25078.1	LOC129597706|nicotinate-phosphoribosyltransferase-like|NW_026570328.1|XP_55351332.1	RvY_01173|hypothetical-protein|BDGG01000001.1|GAU88481.1	ko00000,ko00001,ko01000	DE
Hexe_geneID_BV898_00321	IR	NT	19890.1	562.772	10226.4	5.14297	0.234872	21.8969	2.77993e-106	1.80441e-103	BL	NT	8487.78	912.848	4700.31	3.21675	0.20504	15.6884	1.81579e-55	7.664e-53	RAD51	33208|Metazoa	DNA repair protein RAD51 homolog	HHH_5,Rad51	NotTardiSpe	RAD51|DNA-repair-protein-RAD51-homolog-1-X2|NC_060939.1|XP_54234544.1	rad-51|DNA-repair-protein-RAD51-homolog|CELE_Y43C5A.6|NC_003282.8|NP_1379410.1	spn-A|spindle-AA|Dmel_CG7948|NT_033777.3|NP_524583.1	BV898_00321|DNA-repair-protein-RAD51-like-protein-1|MTYJ01000001.1|OQV26202.1	LOC129587728|DNA-repair-protein-RAD51-homolog-A-like|NW_026570246.1|XP_55337580.1	RvY_05095|Rad51a|BDGG01000002.1|GAU93108.1	ko00000,ko00001,ko03400,ko04121,ko04131	DE
Hexe_geneID_BV898_17036	IR	NT	3118.47	91.8958	1605.18	5.08673	0.18817	27.0326	6.12302e-161	5.96153e-158	BL	NT	903.701	136.862	520.281	2.72307	0.202606	13.4402	3.51469e-41	1.09886e-38	BCS1L	33208|Metazoa	BCS1_N	AAA,BCS1_N	NotTardiSpe	BCS1L|mitochondrial-chaperone-BCS1-X1|NC_060926.1|XP_54199265.1	bcs-1|BCS1-like-protein|CELE_F54C9.6|NC_003280.10|NP_1022191.1	Bcs1|Bcs1-chaperoneB|Dmel_CG4908|NT_033779.5|NP_723532.1	BV898_17036|putative-mitochondrial-chaperone-BCS1-B|MTYJ01000275.1|OWA52585.1	LOC129593535|mitochondrial-chaperone-BCS1-like|NW_026570282.1|XP_55345872.1	RvY_03227|hypothetical-protein|BDGG01000001.1|GAU90868.1	ko00000,ko03029	DE
Hexe_geneID_BV898_11662	IR	NT	37008.6	1099.65	19054.1	5.07272	0.281734	18.0054	1.76872e-72	7.65366e-70	BL	NT	18192.9	1337.68	9765.3	3.76546	0.108956	34.5594	1.03056e-261	4.34972e-258	XRCC1	NA	NA	NA	NotTardiSpe	XRCC1|DNA-repair-protein-XRCC1|NC_060943.1|NP_6288.2	fcp-1|RNA-polymerase-II-subunit-A-C-terminal-domain-phosphatase|CELE_F36F2.6|NC_003279.8|NP_492423.2	XRCC1|XRCC1|Dmel_CG4208|NC_004354.4|NP_572217.1	BV898_11662|putative-DNA-repair-protein-XRCC1|MTYJ01000109.1|OQV14190.1	LOC129585714|DNA-repair-protein-XRCC1-like-X1|NW_026570238.1|XP_55334488.1	RvY_00684|hypothetical-protein|BDGG01000001.1|GAU87896.1	ko00000,ko00001,ko00002,ko03400	DE
Hexe_geneID_BV898_06221	IR	NT	15111.4	453.628	7782.51	5.05802	0.22431	22.5493	1.36569e-112	9.24988e-110	BL	NT	4221.55	390.684	2306.12	3.4336	0.198833	17.2687	8.09299e-67	4.01865e-64	RRM2	33208|Metazoa	Ribonucleoside-diphosphate reductase subunit	Ribonuc_red_sm	NotTardiSpe	RRM2|ribonucleoside-diphosphate-reductase-subunit-M2-2|NC_060926.1|NP_1025.1	rnr-2|Ribonucleoside-diphosphate-reductase-small-chain|CELE_C03C10.3|NC_003281.10|NP_497821.1	RnrS|ribonucleoside-diphosphate-reductase-small-subunit|Dmel_CG8975|NT_033778.4|NP_525111.1	BV898_06221|Ribonucleoside-diphosphate-reductase-subunit-M2|MTYJ01000036.1|OQV19679.1	LOC129583700|ribonucleoside-diphosphate-reductase-subunit-M2-B-like-X1|NW_026570231.1|XP_55331605.1	RvY_16758|hypothetical-protein|BDGG01000014.1|GAV06837.1	ko00000,ko00001,ko00002,ko01000,ko03400	DE
Hexe_geneID_BV898_11453	IR	NT	19100.8	699.6	9900.2	4.77091	0.265028	18.0015	1.89566e-72	7.98125e-70	BL	NT	4593.54	656.476	2625.01	2.80655	0.19732	14.2233	6.56575e-46	2.30936e-43	NA	1117|Cyanobacteria	SMART von Willebrand factor, type A	VWA,VWA_2	NotTardiSpe	NA	fbn-1|FiBrilliN-homolog|CELE_ZK783.1|NC_003281.10|NP_1263716.1	NA	BV898_11453|hypothetical-protein|MTYJ01000106.1|OQV14335.1	NA	NA	-	DE
Hexe_geneID_BV898_04045	IR	NT	11661.4	442.494	6051.96	4.72012	0.228793	20.6306	1.45978e-94	8.74634e-92	BL	NT	2835.19	488.062	1661.63	2.53855	0.144432	17.5761	3.75261e-69	1.91986e-66	NA	NA	NA	NA	NotTardiSpe	DCUN1D4|DCN1-like-protein-4-X2|NC_060928.1|XP_54205351.1	dcn-1|Defective-in-cullin-neddylation-protein-1|CELE_H38K22.2|NC_003281.10|NP_1379250.1	SCCRO4|squamous-cell-carcinoma-related-oncogene-4B|Dmel_CG6597|NT_037436.4|NP_730510.2	BV898_04045|putative-DCN1-like-protein-4|MTYJ01000019.1|OQV22196.1	LOC129581302|DCN1-like-protein-4-X1|NW_026570225.1|XP_55328264.1	RvY_05812|hypothetical-protein|BDGG01000002.1|GAU93961.1	NA	DE
Hexe_geneID_BV898_04948	IR	NT	24302.4	957.463	12629.9	4.66544	0.466899	9.9924	1.64552e-23	1.52583e-21	BL	NT	35723.5	248.454	17986	7.16798	0.278199	25.7656	2.15401e-146	3.03052e-143	NA	NA	NA	NA	NotTardiSpe	SORL1|sortilin-related-receptor-preproprotein|NC_060935.1|NP_3096.2	lrp-2|Low-density-lipoprotein-RecePtor-related|CELE_T21E3.3|NC_003279.8|NP_491270.2	trol|terribly-reduced-optic-lobesBA|Dmel_CG33950|NC_004354.4|NP_1284825.1	BV898_04948|putative-Sortilin-related-receptor|MTYJ01000025.1|OQV21189.1	LOC129589217|uncharacterized-protein-LOC129589217-X2|NW_026570253.1|XP_55339788.1	RvY_15901|hypothetical-protein|BDGG01000012.1|GAV05830.1	NA	DE
Hexe_geneID_BV898_02009	IR	NT	4706.94	192.093	2449.52	4.61394	0.238969	19.3077	4.6309e-83	2.48759e-80	BL	NT	1211.09	167.582	689.338	2.85445	0.188759	15.1222	1.15592e-51	4.64651e-49	BCS1L	33208|Metazoa	BCS1_N	AAA,BCS1_N	NotTardiSpe	BCS1L|mitochondrial-chaperone-BCS1-c|NC_060926.1|NP_1361015.1	bcs-1|BCS1-like-protein|CELE_F54C9.6|NC_003280.10|NP_1022191.1	Bcs1|Bcs1-chaperoneB|Dmel_CG4908|NT_033779.5|NP_723532.1	BV898_02009|putative-Mitochondrial-chaperone-BCS1|MTYJ01000008.1|OQV24055.1	LOC129593535|mitochondrial-chaperone-BCS1-like|NW_026570282.1|XP_55345872.1	RvY_03227|hypothetical-protein|BDGG01000001.1|GAU90868.1	ko00000,ko03029	DE
Hexe_geneID_BV898_02010	IR	NT	7320.05	353.402	3836.73	4.37213	0.241252	18.1227	2.11067e-73	9.39428e-71	BL	NT	2102.6	285.059	1193.83	2.883	0.179383	16.0717	4.02742e-58	1.74346e-55	BCS1L	33208|Metazoa	BCS1_N	AAA,BCS1_N	NotTardiSpe	BCS1L|mitochondrial-chaperone-BCS1-X1|NC_060926.1|XP_54199265.1	bcs-1|BCS1-like-protein|CELE_F54C9.6|NC_003280.10|NP_1022191.1	Bcs1|Bcs1-chaperoneB|Dmel_CG4908|NT_033779.5|NP_723532.1	BV898_02010|putative-mitochondrial-chaperone-BCS1-B|MTYJ01000008.1|OQV24056.1	LOC129593535|mitochondrial-chaperone-BCS1-like|NW_026570282.1|XP_55345872.1	RvY_03227|hypothetical-protein|BDGG01000001.1|GAU90868.1	ko00000,ko03029	DE
Hexe_geneID_BV898_10406	IR	NT	29907.1	1753.47	15830.3	4.09249	0.206281	19.8394	1.36053e-87	7.56943e-85	BL	NT	16700.9	2418.36	9559.62	2.78785	0.268873	10.3687	3.4435e-25	5.48458e-23	NA	NA	NA	NA	TardiSpe	NA	NA	NA	BV898_10406|hypothetical-protein|MTYJ01000089.1|OQV15396.1	LOC129581251|uncharacterized-protein-LOC129581251|NW_026570225.1|XP_55328195.1	RvY_01833|hypothetical-protein|BDGG01000001.1|GAU89264.1	NA	DE
Hexe_geneID_BV898_03659	IR	NT	3193.33	204.721	1699.03	3.96287	0.2987	13.2671	3.59451e-40	7.08801e-38	BL	NT	1625.55	180.431	902.988	3.17086	0.300469	10.553	4.91795e-26	8.30298e-24	NA	33208|Metazoa	Lipocalin-like domain	Lipocalin,Lipocalin_2	NotTardiSpe	APOD|apolipoprotein-D-precursor|NC_060927.1|NP_1638.1	NA	NLaz|neural-lazarilloA|Dmel_CG33126|NT_033779.5|NP_787960.1	BV898_03659|putative-Apolipoprotein-D|MTYJ01000017.1|OQV22484.1	LOC129586376|apolipoprotein-D-like-X2|NW_026570240.1|XP_55335556.1	RvY_08881-1|ApoD4|BDGG01000004.1|GAU97612.1	ko00000,ko04147	DE
Hexe_geneID_BV898_12218	IR	NT	2658.02	170.505	1414.26	3.96219	0.401237	9.87495	5.346e-23	4.84186e-21	BL	NT	959.913	178.836	569.375	2.42391	0.266421	9.09807	9.19538e-20	9.52427e-18	NA	NA	NA	NA	TardiSpe	NA	NA	NA	BV898_12218|hypothetical-protein|MTYJ01000121.1|OQV13580.1	LOC129588354|uncharacterized-protein-LOC129588354|NW_026570249.1|XP_55338512.1	RvY_02154|hypothetical-protein|BDGG01000001.1|GAU89624.1	NA	DE
Hexe_geneID_BV898_06112	IR	NT	17554.2	1144.97	9349.59	3.9385	0.254613	15.4685	5.65719e-54	1.632e-51	BL	NT	3334.46	1707.8	2521.13	0.965521	0.188078	5.13363	2.84204e-07	4.62257e-06	NA	33208|Metazoa	It is involved in the biological process described with	Ribosomal_L7Ae	NotTardiSpe	GADD45A|growth-arrest-and-DNA-damage-inducible-protein-GADD45-alpha-1|NC_060925.1|NP_1915.1	NA	Gadd45|growth-arrest-and-DNA-damage-inducible-45|Dmel_CG11086|NT_033778.4|NP_610264.1	BV898_06112|hypothetical-protein|MTYJ01000035.1|OQV19841.1	LOC129602784|uncharacterized-protein-LOC129602784|NW_026570224.1|XP_55357910.1	RvY_06697|hypothetical-protein|BDGG01000003.1|GAU95008.1	ko00000,ko00001,ko03036	DE
Hexe_geneID_BV898_04027	IR	NT	63396.4	4289.77	33843.1	3.8855	0.330041	11.7728	5.39299e-32	7.92567e-30	BL	NT	10047.7	5341.07	7694.39	0.911684	0.158855	5.73911	9.5174e-09	2.25824e-07	RIOK3	33208|Metazoa	RIO kinase 3	RIO1	NotTardiSpe	RIOK3|serine/threonine-protein-kinase-RIO3-1|NC_060942.1|NP_3822.2	riok-3|Serine-threonine-protein-kinase-RIO3|CELE_ZK632.3|NC_003281.10|NP_499173.1	CG3008|uncharacterized-protein|Dmel_CG3008|NT_033779.5|NP_608871.1	BV898_04027|Serine/threonine-protein-kinase-RIO3|MTYJ01000019.1|OQV22180.1	LOC129581218|serine-threonine-protein-kinase-RIO3-like|NW_026570225.1|XP_55328155.1	RvY_15724|hypothetical-protein|BDGG01000012.1|GAV05624.1	ko00000,ko01000,ko01001	DE
Hexe_geneID_BV898_10264	IR	NT	34021.8	2524.51	18273.2	3.75217	0.223503	16.788	2.98919e-63	1.08292e-60	BL	NT	5515.46	2763.92	4139.69	0.996892	0.197253	5.05389	4.32905e-07	6.68686e-06	AMNP-like	NA	NA	NA	NotTardiSpe	NA	NA	NA	BV898_10264|hypothetical-protein|MTYJ01000087.1|OQV15542.1	LOC129583422|uncharacterized-protein-LOC129583422|NW_026570230.1|XP_55331186.1	RvY_01081|hypothetical-protein|BDGG01000001.1|GAU88371.1	NA	DE
Hexe_geneID_BV898_12245	IR	NT	17905.5	1340.05	9622.77	3.74022	0.272909	13.705	9.47891e-43	1.96883e-40	BL	NT	11748.1	1857.92	6803.01	2.66067	0.157442	16.8993	4.55038e-64	2.19497e-61	NOS1	33208|Metazoa	Nitric oxide synthase	FAD_binding_1,Flavodoxin_1,NAD_binding_1,NO_synthase,PDZ	NotTardiSpe	NOS1|nitric-oxide-synthase,-brain-1|NC_060936.1|NP_611.1	emb-8|NADPH--cytochrome-P450-reductase|CELE_K10D2.6|NC_003281.10|NP_498103.1	Nos|nitric-oxide-synthaseA|Dmel_CG6713|NT_033779.5|NP_523541.2	BV898_12245|Nitric-oxide-synthase,-brain|MTYJ01000122.1|OQV13497.1	LOC129580705|nitric-oxide-synthase-like-protein|NW_026570224.1|XP_55327335.1	RvY_04004-1|hypothetical-protein|BDGG01000002.1|GAU91818.1	ko00000,ko00001,ko01000	DE
Hexe_geneID_BV898_12881	IR	NT	15614.1	1250.41	8432.24	3.64259	0.208583	17.4635	2.71608e-68	1.0849e-65	BL	NT	10612	1239.58	5925.78	3.09767	0.33252	9.31576	1.21083e-20	1.3538e-18	bglX	201174|Actinobacteria	hydrolase, family 3	Fn3-like,Glyco_hydro_3,Glyco_hydro_3_C	NotTardiSpe	NA	NA	NA	BV898_12881|Periplasmic-beta-glucosidase|MTYJ01000135.1|OQV12861.1	NA	RvY_12142|hypothetical-protein|BDGG01000007.1|GAV01429.1	ko00000,ko00001,ko01000	DE
Hexe_geneID_BV898_09594	IR	NT	25575.5	2078.7	13827.1	3.6211	0.216222	16.7471	5.94291e-63	2.0573e-60	BL	NT	4920.79	2091.35	3506.07	1.23463	0.127109	9.71315	2.65011e-22	3.38952e-20	NA	33208|Metazoa	neurotransmitter:sodium symporter activity	SNF	NotTardiSpe	SLC6A7|sodium-dependent-proline-transporter|NC_060929.1|NP_55043.2	dat-1|Sodium-dependent-dopamine-transporter|CELE_T23G5.5|NC_003281.10|NP_499043.1	GlyT|glycine-transporter|Dmel_CG5549|NT_033778.4|NP_611836.2	BV898_09594|Sodium--and-chloride-dependent-glycine-transporter-1|MTYJ01000076.1|OQV16286.1	LOC129599146|sodium--and-chloride-dependent-GABA-transporter-1-like-X2|NW_026570359.1|XP_55353266.1	RvY_17028|hypothetical-protein|BDGG01000014.1|GAV07153.1	ko00000,ko02000	DE
Hexe_geneID_BV898_03022	IR	NT	5407.22	442.564	2924.89	3.61124	0.280546	12.8722	6.45576e-38	1.18315e-35	BL	NT	1019.49	628.031	823.758	0.698521	0.191379	3.64993	0.000262314	0.00176792	NA	NA	NA	NA	TardiSpe	NA	NA	NA	BV898_03022|hypothetical-protein|MTYJ01000014.1|OQV22971.1	NA	NA	NA	DE
Hexe_geneID_BV898_00680	IR	NT	9925.84	854.116	5389.98	3.53864	0.410576	8.61872	6.77055e-18	3.70076e-16	BL	NT	4477.25	623.498	2550.37	2.84425	0.199613	14.2488	4.5596e-46	1.63787e-43	NA	NA	NA	NA	TardiSpe	NA	NA	NA	BV898_00680|hypothetical-protein|MTYJ01000002.1|OQV25751.1	NA	NA	NA	DE
Hexe_geneID_BV898_02636	IR	NT	33134.3	2852.83	17993.6	3.53779	0.18503	19.1202	1.7161e-81	8.35421e-79	BL	NT	6606.66	2718.92	4662.79	1.28092	0.178627	7.17092	7.44939e-13	3.65605e-11	EIF5B	33208|Metazoa	Translation-initiation factor 2	GTP_EFTU,GTP_EFTU_D2,IF-2	NotTardiSpe	EIF5B|eukaryotic-translation-initiation-factor-5B|NC_060926.1|NP_56988.3	iffb-1|Eukaryotic-translation-initiation-factor-5B|CELE_Y54F10BM.2|NC_003281.10|NP_497536.2	eIF5B|eukaryotic-translation-initiation-factor-5BB|Dmel_CG10840|NT_037436.4|NP_651974.1	BV898_02636|Eukaryotic-translation-initiation-factor-5B|MTYJ01000011.1|OQV23519.1	LOC129598290|elongation-factor-like-GTPase-1|NW_026570339.1|XP_55352090.1	RvY_08352|hypothetical-protein|BDGG01000003.1|GAU96989.1	ko00000,ko00001,ko03012,ko04121	DE
Hexe_geneID_BV898_10530	IR	NT	13764.8	1229.05	7496.95	3.48555	0.225638	15.4476	7.83577e-54	2.21937e-51	BL	NT	4145.36	1203.54	2674.45	1.78428	0.171773	10.3874	2.82943e-25	4.59321e-23	NA	NA	NA	NA	TardiSpe	NA	NA	NA	BV898_10530|hypothetical-protein|MTYJ01000091.1|OQV15299.1	LOC129599386|uncharacterized-protein-LOC129599386|NW_026570364.1|XP_55353585.1	RvY_08144|hypothetical-protein|BDGG01000003.1|GAU96745.1	NA	DE
Hexe_geneID_BV898_06508	IR	NT	7166.91	645.559	3906.23	3.47268	0.214084	16.2212	3.57383e-59	1.1389e-56	BL	NT	2245.02	685.515	1465.27	1.71163	0.30987	5.52372	3.3189e-08	6.88367e-07	NA	4751|Fungi	Domain of unknown function DUF4419	DUF4419	NotTardiSpe	NA	NA	NA	BV898_06508|hypothetical-protein|MTYJ01000038.1|OQV19521.1	NA	NA	-	DE
Hexe_geneID_BV898_05831	IR	NT	4259.17	451.146	2355.16	3.23901	0.358336	9.03902	1.58081e-19	1.00514e-17	BL	NT	2346.57	470.916	1408.74	2.31693	0.225009	10.297	7.26575e-25	1.12539e-22	NA	NA	NA	NA	NotTardiSpe	ARIH1|E3-ubiquitin-protein-ligase-ARIH1|NC_060939.1|NP_5735.2	Y57A10A.31|RING-type-domain-containing-protein|CELE_Y57A10A.31|NC_003280.10|NP_496609.2	CG12362|uncharacterized-proteinB|Dmel_CG12362|NT_037436.4|NP_729606.1	BV898_05831|hypothetical-protein|MTYJ01000032.1|OQV20280.1	LOC129587492|uncharacterized-protein-LOC129587492|NW_026570245.1|XP_55337251.1	RvY_10804|hypothetical-protein|BDGG01000005.1|GAU99865.1	NA	DE
Hexe_geneID_BV898_05048	IR	NT	10065	1066.84	5565.93	3.23753	0.217489	14.8859	4.06795e-50	9.90164e-48	BL	NT	6245.39	1323.23	3784.31	2.23876	0.207491	10.7897	3.85102e-27	6.77258e-25	sno	33208|Metazoa	C-terminal domain on Strawberry notch homologue	AAA_34,Helicase_C_4	NotTardiSpe	SBNO2|protein-strawberry-notch-homolog-2-1|NC_060943.1|NP_55778.2	let-765|Protein-strawberry-notch-homolog|CELE_F20H11.2|NC_003281.10|NP_498455.2	sno|strawberry-notchA|Dmel_CG44436|NC_004354.4|NP_511144.2	BV898_05048|Protein-strawberry-notch-like-protein-1|MTYJ01000026.1|OQV20973.1	LOC129584597|protein-strawberry-notch-homolog-1-like|NW_026570234.1|XP_55332800.1	RvY_03461-1|hypothetical-protein|BDGG01000002.1|GAU91147.1	-	DE
Hexe_geneID_BV898_07406	IR	NT	2408.51	262.469	1335.49	3.19661	0.207651	15.3942	1.79145e-53	4.98343e-51	BL	NT	817.068	234.504	525.786	1.80155	0.176638	10.1991	2.00147e-24	2.93834e-22	ERI1	33208|Metazoa	EXOIII	RNase_T,SAP	NotTardiSpe	ERI1|3-5-exoribonuclease-1-X3|NC_060932.1|XP_54217443.1	eri-1|3-5-exonuclease-eri-1|CELE_T07A9.5|NC_003282.8|NP_741293.1	Snp|snipperG|Dmel_CG44248|NT_033778.4|NP_726151.3	BV898_07406|putative-3-5-exoribonuclease-1|MTYJ01000048.1|OQV18580.1	LOC129581586|3-5-exoribonuclease-1-like-X1|NW_026570226.1|XP_55328731.1	RvY_10630|hypothetical-protein|BDGG01000005.1|GAU99669.1	ko00000,ko01000,ko03019,ko03036	DE
Hexe_geneID_BV898_04915	IR	NT	47895.5	5245.31	26570.4	3.19079	0.356473	8.95101	3.52254e-19	2.20378e-17	BL	NT	6146.41	2967.41	4556.91	1.05059	0.241788	4.34511	1.39203e-05	0.000142858	NA	NA	NA	NA	NotTardiSpe	SPART|spartin-X1|NC_060937.1|XP_54230284.1	spg-20|Inheritance-of-peroxisomes-protein-1|CELE_F57B10.9|NC_003279.8|NP_491888.2	spartin|spartinA|Dmel_CG12001|NT_033777.3|NP_649485.1	BV898_04915|putative-Spartin|MTYJ01000025.1|OQV21154.1	LOC129593439|spartin-like|NW_026570281.1|XP_55345728.1	RvY_15965|hypothetical-protein|BDGG01000012.1|GAV05909.1	NA	DE
Hexe_geneID_BV898_15239	IR	NT	54297.6	5947.92	30122.8	3.19043	0.205282	15.5417	1.81054e-54	5.32161e-52	BL	NT	21684.9	4514.53	13099.7	2.26402	0.100808	22.4588	1.04879e-111	8.85335e-109	NA	2759|Eukaryota	cell redox homeostasis	Thioredoxin	NotTardiSpe	TXN|thioredoxin-1|NC_060933.1|NP_3320.2	trx-1|Thioredoxin-1|CELE_B0228.5|NC_003280.10|NP_1021886.1	Trx-2|thioredoxin-2B|Dmel_CG31884|NT_033779.5|NP_723475.1	BV898_15239|putative-Peptide-N(4)-(N-acetyl-beta-glucosaminyl)asparagine-amidase|MTYJ01000201.1|OWA50732.1	LOC129595920|thioredoxin-2-like|NW_026570304.1|XP_55349028.1	RvY_10798|hypothetical-protein|BDGG01000005.1|GAU99858.1	ko00000,ko00001,ko03110	DE
Hexe_geneID_BV898_04186	IR	NT	54322.9	5977.87	30150.4	3.18382	0.288507	11.0355	2.57541e-28	3.20958e-26	BL	NT	18847.4	4316.72	11582	2.12637	0.379388	5.60473	2.08576e-08	4.56139e-07	NA	NA	NA	NA	TardiSpe	NA	NA	NA	BV898_04186|hypothetical-protein|MTYJ01000020.1|OQV21975.1	LOC129594983|uncharacterized-protein-LOC129594983|NW_026570223.1|XP_55347847.1	RvY_00930|hypothetical-protein|BDGG01000001.1|GAU88186.1	NA	DE
Hexe_geneID_BV898_00230	IR	NT	20783.4	2350.03	11566.7	3.14467	0.207817	15.1319	9.97399e-52	2.67888e-49	BL	NT	5166.4	2186.35	3676.37	1.24052	0.217298	5.70886	1.13738e-08	2.667e-07	ABLIM3	33208|Metazoa	binding. It is involved in the biological process described with cytoskeleton organization	AbLIM_anchor,LIM,VHP	NotTardiSpe	ABLIM3|actin-binding-LIM-protein-3-7|NC_060929.1|NP_1357347.1	unc-115|Uncharacterized-protein|CELE_F09B9.2|NC_003284.9|NP_1024542.1	Unc-115a|uncoordinated-115aJ|Dmel_CG31352|NT_033777.3|NP_1163575.2	BV898_00230|hypothetical-protein|MTYJ01000001.1|OQV26105.1	LOC129584256|dematin-like-X2|NW_026570233.1|XP_55332351.1	RvY_03898-2|hypothetical-protein|BDGG01000002.1|GAU91689.1	ko00000,ko00001	DE
Hexe_geneID_BV898_01623	IR	NT	3756.4	425.471	2090.93	3.1416	0.237017	13.2547	4.23531e-40	8.24722e-38	BL	NT	1811.76	706.838	1259.3	1.35805	0.298647	4.54736	5.43242e-06	6.2862e-05	LENG9	33208|Metazoa	AKAP7 25 RNA ligase-like domain	AKAP7_NLS,DUF504,zf-CCCH	NotTardiSpe	LENG9|leukocyte-receptor-cluster-member-9|NC_060943.1|NP_1288711.1	NA	CG12129|uncharacterized-protein|Dmel_CG12129|NT_033778.4|NP_610545.1	BV898_01623|putative-Leukocyte-receptor-cluster-member-9|MTYJ01000006.1|OQV24563.1	LOC129584562|uncharacterized-protein-LOC129584562|NW_026570234.1|XP_55332749.1	RvY_05949|hypothetical-protein|BDGG01000002.1|GAU94120.1	-	DE
Hexe_geneID_BV898_18954	IR	NT	6199.26	709.169	3454.22	3.12743	0.230983	13.5397	9.12139e-42	1.82171e-39	BL	NT	1766.44	435.403	1100.92	2.02068	0.222522	9.08082	1.07756e-19	1.10257e-17	ABCC10	33208|Metazoa	ATP-binding cassette, subfamily C CFTR MRP, member 10	ABC_membrane,ABC_tran	NotTardiSpe	ABCC10|ATP-binding-cassette-sub-family-C-member-10-X2|NC_060930.1|XP_54212677.1	mrp-2|Uncharacterized-protein|CELE_F57C12.4|NC_003284.9|NP_508121.1	MRP|Multidrug-Resistance-like-protein-1N|Dmel_CG6214|NT_033779.5|NP_995703.1	BV898_18954|Multidrug-resistance-associated-protein-7|MTYJ01000422.1|OWA54554.1	LOC129596196|ATP-binding-cassette-sub-family-C-member-10-like|NW_026570307.1|XP_55349378.1	RvY_07444|hypothetical-protein|BDGG01000003.1|GAU95921.1	ko00000,ko00001,ko02000	DE
Hexe_geneID_BV898_09370	IR	NT	3460	404.123	1932.06	3.0986	0.172662	17.946	5.15493e-72	2.11325e-69	BL	NT	1068.05	461.45	764.749	1.21113	0.217666	5.56418	2.63385e-08	5.59337e-07	KIF3B	33208|Metazoa	Belongs to the TRAFAC class myosin-kinesin ATPase superfamily. Kinesin family	Kinesin	NotTardiSpe	KIF3B|kinesin-like-protein-KIF3B-X1|NC_060944.1|XP_54180204.1	klp-11|Kinesin-like-protein|CELE_F20C5.2|NC_003282.8|NP_1369897.1	Klp68D|Kinesin-like-protein-at-68DA|Dmel_CG7293|NT_037436.4|NP_524029.2	BV898_09370|Kinesin-like-protein-KIF3B|MTYJ01000073.1|OQV16533.1	LOC129595627|kinesin-like-protein-KIF3B|NW_026570300.1|XP_55348661.1	RvY_13848|hypothetical-protein|BDGG01000009.1|GAV03422.1	ko00000,ko04812	DE
Hexe_geneID_BV898_16683	IR	NT	5558.83	668.188	3113.51	3.0563	0.322268	9.48374	2.45339e-21	1.92054e-19	BL	NT	8108.61	443.98	4276.29	4.19124	0.1715	24.4386	6.64517e-132	7.0119e-129	DHRS11	33208|Metazoa	Belongs to the short-chain dehydrogenases reductases SDR family	adh_short	NotTardiSpe	DHRS11|dehydrogenase/reductase-SDR-family-member-11-precursor|NC_060941.1|NP_77284.2	dhs-13|DeHydrogenases,-Short-chain|CELE_F36H9.3|NC_003283.11|NP_503501.1	CG40485|uncharacterized-proteinC|Dmel_CG40485|NC_004354.4|NP_1303574.1	BV898_16683|putative-Dehydrogenase/reductase-SDR-family-member-11|MTYJ01000257.1|OWA52225.1	LOC129593026|dehydrogenase-reductase-SDR-family-member-11-like|NW_026570223.1|XP_55345185.1	RvY_16645|hypothetical-protein|BDGG01000014.1|GAV06700.1	ko00000,ko00001,ko01000	DE
Hexe_geneID_BV898_16700	IR	NT	6937.11	867.96	3902.54	2.99824	0.177376	16.9033	4.25281e-64	1.57739e-61	BL	NT	1200.45	747.881	974.163	0.682566	0.218458	3.12447	0.00178126	0.00877275	NA	NA	NA	NA	NotTardiSpe	TTC14|tetratricopeptide-repeat-protein-14-X3|NC_060927.1|XP_54201295.1	sti-1|Stress-induced-phosphoprotein-1|CELE_R09E12.3|NC_003283.11|NP_1367444.1	CG6621|uncharacterized-proteinB|Dmel_CG6621|NT_033777.3|NP_1189210.1	BV898_16700|putative-Tetratricopeptide-repeat-protein-14|MTYJ01000258.1|OWA52241.1	LOC129592080|tetratricopeptide-repeat-protein-14-like-X1|NW_026570223.1|XP_55344004.1	RvY_02576|hypothetical-protein|BDGG01000001.1|GAU90110.1	NA	DE
Hexe_geneID_BV898_03259	IR	NT	37112.9	4667.76	20890.3	2.99105	0.235899	12.6793	7.69937e-37	1.36296e-34	BL	NT	10646.2	3195.1	6920.67	1.73648	0.211216	8.22134	2.01239e-16	1.6102e-14	NA	NA	NA	NA	NotTardiSpe	NA	NA	NA	BV898_03259|hypothetical-protein|MTYJ01000015.1|OQV22825.1	LOC129592085|uncharacterized-protein-LOC129592085|NW_026570270.1|XP_55344016.1	RvY_16375|hypothetical-protein|BDGG01000013.1|GAV06366.1	NA	DE
Hexe_geneID_BV898_06733	IR	NT	27874.8	3661.49	15768.1	2.92846	0.265843	11.0158	3.20845e-28	3.96676e-26	BL	NT	6156.11	3514.17	4835.14	0.808924	0.166586	4.85588	1.19854e-06	1.64244e-05	hsp-25	33208|Metazoa	Belongs to the small heat shock protein HSP20 family	HSP20	NotTardiSpe	HSPB1|heat-shock-protein-beta-1|NC_060931.1|NP_1531.1	hsp-25|SHSP-domain-containing-protein|CELE_C09B8.6|NC_003284.9|NP_1379641.1	CG14207|uncharacterized-proteinA|Dmel_CG14207|NC_004354.4|NP_608326.1	BV898_06733|hypothetical-protein|MTYJ01000041.1|OQV19315.1	LOC129586747|nuclear-transcription-factor-Y-subunit-beta-like|NW_026570242.1|XP_55336099.1	RvY_13475|HSP20-7|BDGG01000009.1|GAV02981.1	ko00000,ko03110	DE
Hexe_geneID_BV898_18081	IR	NT	4680.3	615.387	2647.85	2.92736	0.195064	15.0072	6.58451e-51	1.70956e-48	BL	NT	1726.1	779.026	1252.56	1.14766	0.121106	9.47644	2.63099e-21	3.10623e-19	NA	NA	NA	NA	NotTardiSpe	HYCC1|hyccin-X1|NC_060931.1|XP_54215235.1	D1069.3|Uncharacterized-protein|CELE_D1069.3|NC_003280.10|NP_1022050.1	Hyccin|hyccinA|Dmel_CG6406|NT_033778.4|NP_725714.1	BV898_18081|hypothetical-protein|MTYJ01000337.1|OWA53660.1	LOC129585872|hyccin-2-like|NW_026570238.1|XP_55334737.1	RvY_00693|hypothetical-protein|BDGG01000001.1|GAU87907.1	NA	DE
Hexe_geneID_BV898_07709	IR	NT	55914.7	7386	31650.4	2.92038	0.398912	7.32087	2.4637e-13	7.24143e-12	BL	NT	3652.31	8704.85	6178.58	-1.25318	0.353815	-3.54192	0.000397233	0.0025071	NA	NA	NA	NA	NotTardiSpe	HSPB1|heat-shock-protein-beta-1|NC_060931.1|NP_1531.1	hsp-25|SHSP-domain-containing-protein|CELE_C09B8.6|NC_003284.9|NP_1379641.1	CG14207|uncharacterized-proteinA|Dmel_CG14207|NC_004354.4|NP_608326.1	BV898_07709|hypothetical-protein|MTYJ01000052.1|OQV18122.1	LOC129587443|major-egg-antigen-like|NW_026570245.1|XP_55337160.1	RvY_08665|HSP20-6|BDGG01000004.1|GAU97348.1	NA	DE
Hexe_geneID_BV898_12248	IR	NT	4038.56	540.652	2289.6	2.9011	0.305661	9.49122	2.28338e-21	1.79649e-19	BL	NT	2209.52	736.821	1473.17	1.58405	0.143629	11.0287	2.77736e-28	5.5165e-26	NA	NA	NA	NA	NotTardiSpe	GLYAT|glycine-N-acyltransferase-a|NC_060935.1|NP_964011.2	NA	NA	BV898_12248|hypothetical-protein|MTYJ01000122.1|OQV13500.1	LOC129595646|uncharacterized-protein-LOC129595646-X1|NW_026570300.1|XP_55348689.1	RvY_09839|hypothetical-protein|BDGG01000005.1|GAU98730.1	NA	DE
Hexe_geneID_BV898_13895	IR	NT	2802.6	381.902	1592.25	2.87486	0.235965	12.1834	3.81012e-34	6.2478e-32	BL	NT	746.156	311.084	528.62	1.26249	0.2998	4.21111	2.54124e-05	0.000239686	NA	NA	NA	NA	NotTardiSpe	NA	F36H9.7|Uncharacterized-protein|CELE_F36H9.7|NC_003283.11|NP_503502.2	CG6329|uncharacterized-proteinD|Dmel_CG6329|NT_033778.4|NP_788349.1	BV898_13895|hypothetical-protein|MTYJ01000160.1|OQV11842.1	LOC129581435|uncharacterized-protein-LOC129581435|NW_026570225.1|XP_55328472.1	RvY_04739|hypothetical-protein|BDGG01000002.1|GAU92690.1	NA	DE
Hexe_geneID_BV898_02916	IR	NT	1871.51	259.44	1065.48	2.85004	0.321363	8.8686	7.40687e-19	4.47226e-17	BL	NT	2047.02	151.032	1099.02	3.76144	0.307843	12.2187	2.47034e-34	6.04445e-32	NA	NA	NA	NA	NotTardiSpe	NA	NA	NA	BV898_02916|hypothetical-protein|MTYJ01000013.1|OQV23183.1	NA	NA	NA	DE
Hexe_geneID_BV898_04749	IR	NT	19226.2	2768.66	10997.4	2.79592	0.289164	9.66898	4.08426e-22	3.42068e-20	BL	NT	3371	6189.33	4780.16	-0.876777	0.118302	-7.41136	1.25013e-13	6.98875e-12	UNC45A	33208|Metazoa	Myosin-binding striated muscle assembly central	TPR_1,TPR_16,TPR_8,UNC45-central	NotTardiSpe	UNC45A|protein-unc-45-homolog-A-X1|NC_060939.1|XP_54234401.1	unc-45|UNC45-central-domain-containing-protein|CELE_F30H5.1|NC_003281.10|NP_497205.1	unc-45|uncoordinated-45A|Dmel_CG2708|NT_033777.3|NP_524796.1	BV898_04749|Protein-unc-45-like-protein-B|MTYJ01000024.1|OQV21263.1	LOC129591886|protein-unc-45-homolog-B-like|NW_026570269.1|XP_55343715.1	RvY_15029|hypothetical-protein|BDGG01000011.1|GAV04806.1	ko00000,ko03110	DE
Hexe_geneID_BV898_01167	IR	NT	11996	1796.08	6896.05	2.73968	0.269814	10.154	3.18212e-24	3.0043e-22	BL	NT	3429.79	1935.86	2682.82	0.825156	0.15043	5.4853	4.12769e-08	8.35584e-07	NDUFB8	33208|Metazoa	Accessory subunit of the mitochondrial membrane respiratory chain NADH dehydrogenase Complex I, that is believed not to be involved in catalysis. Complex I functions in the transfer of electrons from NADH to the respiratory chain. The immediate electron acceptor for the enzyme is believed to be ubiquinone	NDUF_B8	NotTardiSpe	NDUFB8|NADH-dehydrogenase [ubiquinone]-1-beta-subcomplex-subunit-8,-mitochondrial-1-precursor|NC_060934.1|NP_4995.1	Y51H1A.3|Uncharacterized-protein|CELE_Y51H1A.3|NC_003280.10|NP_1366662.1	ND-ASHI|NADH-dehydrogenase-(ubiquinone)-ASHI-subunitA|Dmel_CG3192|NC_004354.4|NP_572338.1	BV898_01167|putative-NADH-dehydrogenase|MTYJ01000004.1|OQV24957.1	LOC129585756|NADH-dehydrogenase [ubiquinone]-1-beta-subcomplex-subunit-8,-mitochondrial-like|NW_026570222.1|XP_55334563.1	RvY_14006|hypothetical-protein|BDGG01000009.1|GAV03610.1	ko00000,ko00001,ko00002	DE
Hexe_geneID_BV898_04512	IR	NT	108849	16370.9	62610.1	2.73315	0.446086	6.12696	8.95721e-10	1.43851e-08	BL	NT	2697.65	10908.5	6803.07	-2.01589	0.343283	-5.87239	4.29565e-09	1.09387e-07	hsp-25	33208|Metazoa	Hsp20/alpha crystallin family	HSP20	NotTardiSpe	HSPB1|heat-shock-protein-beta-1|NC_060931.1|NP_1531.1	hsp-25|SHSP-domain-containing-protein|CELE_C09B8.6|NC_003284.9|NP_1379641.1	CG14207|uncharacterized-proteinA|Dmel_CG14207|NC_004354.4|NP_608326.1	BV898_04512|hypothetical-protein|MTYJ01000022.1|OQV21612.1	LOC129588489|heat-shock-protein-30D-like|NW_026570250.1|XP_55338676.1	RvY_03967|HSP20-3|BDGG01000002.1|GAU91773.1	ko00000,ko03110	DE
Hexe_geneID_BV898_01667	IR	NT	12687.7	1921.71	7304.68	2.7227	0.356211	7.6435	2.11387e-14	7.51825e-13	BL	NT	2937.45	1106.29	2021.87	1.40896	0.219006	6.43342	1.24762e-10	4.28122e-09	NA	33208|Metazoa	Histone H2B	Histone	NotTardiSpe	H2BC11|histone-H2B-type-1-J|NC_060930.1|NP_66402.2	his-66|putative-histone-H2B-4|CELE_H02I12.6|NC_003282.8|NP_502149.1	His2B:CG17949|histone-H2B|Dmel_CG17949|NT_033779.5|NP_724342.1	BV898_01743|putative-Histone-H2B.1,-embryonic|MTYJ01000006.1|OQV24684.1	LOC129587514|histone-H2B-like|NW_026570245.1|XP_55337282.1	RvY_15451|hypothetical-protein|BDGG01000012.1|GAV05296.1	ko00000,ko00001,ko03036,ko04147	DE
Hexe_geneID_BV898_02067	IR	NT	42429.4	6640.2	24534.8	2.67579	0.312103	8.57343	1.00444e-17	5.38214e-16	BL	NT	10937.3	4848.21	7892.74	1.17372	0.142514	8.23581	1.78349e-16	1.4407e-14	NA	NA	NA	NA	NotTardiSpe	CREBZF|CREB/ATF-bZIP-transcription-factor-X1|NC_060935.1|XP_54225548.1	NA	NA	BV898_02067|hypothetical-protein|MTYJ01000008.1|OQV24115.1	LOC129590768|CREB-ATF-bZIP-transcription-factor-like-X2|NW_026570262.1|XP_55342115.1	RvY_16878|hypothetical-protein|BDGG01000014.1|GAV06974.1	NA	DE
Hexe_geneID_BV898_08680	IR	NT	3647.84	573.871	2110.86	2.66785	0.223287	11.9481	6.64334e-33	1.02465e-30	BL	NT	1056.85	390.413	723.634	1.43716	0.17764	8.09032	5.95105e-16	4.50546e-14	NA	NA	NA	NA	NotTardiSpe	USB1|U6-snRNA-phosphodiesterase-1-4|NC_060940.1|NP_1317497.1	NA	CG16790|uncharacterized-proteinA|Dmel_CG16790|NT_033777.3|NP_649911.1	BV898_08680|putative-U6-snRNA-phosphodiesterase|MTYJ01000063.1|OQV17282.1	LOC129580653|U6-snRNA-phosphodiesterase-1-like|NW_026570224.1|XP_55327243.1	RvY_18399|hypothetical-protein|BDGG01000018.1|GAV08751.1	NA	DE
Hexe_geneID_BV898_13643	IR	NT	12798.5	2015.78	7407.15	2.66652	0.181791	14.6681	1.03265e-48	2.43737e-46	BL	NT	3712.98	2440.36	3076.67	0.605591	0.135556	4.46746	7.91537e-06	8.70459e-05	PRPF39	33208|Metazoa	It is involved in the biological process described with mRNA processing	Suf	NotTardiSpe	PRPF39|pre-mRNA-processing-factor-39|NC_060938.1|NP_60392.3	prp-39|uncharacterized-protein|CELE_F25B4.5|NC_003283.11|NP_504495.1	Prp39|pre-mRNA-processing-factor-39C|Dmel_CG1646|NT_033777.3|NP_788753.1	BV898_13643|Pre-mRNA-processing-factor-39|MTYJ01000154.1|OQV12084.1	LOC129593994|pre-mRNA-processing-factor-39-like-X1|NW_026570285.1|XP_55346516.1	RvY_04447-1|hypothetical-protein|BDGG01000002.1|GAU92355.1	ko00000,ko03041	DE
Hexe_geneID_BV898_16682	IR	NT	5411.31	856.112	3133.71	2.65947	0.252926	10.5148	7.38174e-26	7.76977e-24	BL	NT	4230.28	579.997	2405.14	2.86642	0.259406	11.0499	2.19368e-28	4.40904e-26	NA	NA	NA	NA	NotTardiSpe	NA	NA	NA	BV898_16682|hypothetical-protein|MTYJ01000257.1|OWA52224.1	LOC129589547|uncharacterized-protein-LOC129589547|NW_026570256.1|XP_55340317.1	RvY_13042|hypothetical-protein|BDGG01000008.1|GAV02481.1	NA	DE
Hexe_geneID_BV898_05719	IR	NT	5315.6	847.857	3081.73	2.64772	0.221055	11.9776	4.6536e-33	7.24937e-31	BL	NT	2462.11	734.212	1598.16	1.74578	0.154008	11.3356	8.7425e-30	1.9421e-27	NA	NA	NA	NA	NotTardiSpe	SMC5|structural-maintenance-of-chromosomes-protein-5-X1|NC_060933.1|XP_54218426.1	smc-5|Structural-maintenance-of-chromosomes-protein-5|CELE_C27A2.1|NC_003280.10|NP_494935.1	SMC5|structural-maintenance-of-chromosomes-5E|Dmel_CG32438|NT_037436.4|NP_996141.2	BV898_05719|Structural-maintenance-of-chromosomes-protein-5|MTYJ01000032.1|OQV20161.1	LOC129582004|structural-maintenance-of-chromosomes-protein-5-like-X1|NW_026570226.1|XP_55329338.1	RvY_12926|hypothetical-protein|BDGG01000008.1|GAV02347.1	NA	DE
Hexe_geneID_BV898_04418	IR	NT	13099	2096.27	7597.66	2.6437	0.343385	7.69895	1.37191e-14	4.99337e-13	BL	NT	4709.21	2916.01	3812.61	0.691615	0.146467	4.72199	2.33545e-06	2.97132e-05	NA	NA	NA	NA	NotTardiSpe	SMOX|spermine-oxidase-X2|NC_060944.1|XP_54179523.1	amx-3|Amino_oxidase-domain-containing-protein|CELE_F25C8.2|NC_003283.11|NP_1355373.1	CG8032|uncharacterized-proteinA|Dmel_CG8032|NT_033777.3|NP_649811.1	BV898_04418|Spermine-oxidase|MTYJ01000022.1|OQV21516.1	LOC129585716|spermine-oxidase-like|NW_026570238.1|XP_55334491.1	RvY_00916|hypothetical-protein|BDGG01000001.1|GAU88170.1	NA	DE
Hexe_geneID_BV898_06497	IR	NT	8581.74	1410.09	4995.92	2.60553	0.163442	15.9416	3.2567e-57	1.01466e-54	BL	NT	2563.55	1975.61	2269.58	0.375996	0.126547	2.97119	0.00296649	0.0133935	NA	4751|Fungi	Domain of unknown function DUF4419	DUF4419	NotTardiSpe	NA	NA	NA	BV898_06497|hypothetical-protein|MTYJ01000038.1|OQV19509.1	NA	NA	-	DE
Hexe_geneID_BV898_08121	IR	NT	3412.01	565.629	1988.82	2.59352	0.197328	13.1432	1.86161e-39	3.53661e-37	BL	NT	1006.31	630.091	818.199	0.675476	0.145205	4.65188	3.28924e-06	4.04754e-05	GOLT1B	33208|Metazoa	It is involved in the biological process described with vesicle-mediated transport	Got1	NotTardiSpe	GOLT1B|vesicle-transport-protein-GOT1B|NC_060936.1|NP_57156.1	eas-1|putative-Golgi-transport-protein-1|CELE_F41C3.4|NC_003280.10|NP_494847.2	CG32576|uncharacterized-proteinB|Dmel_CG32576|NC_004354.4|NP_1014746.1	BV898_08121|putative-Vesicle-transport-protein-GOT1B|MTYJ01000056.1|OQV17826.1	LOC129586358|vesicle-transport-protein-GOT1B-like|NW_026570222.1|XP_55335519.1	RvY_09348|hypothetical-protein|BDGG01000004.1|GAU98168.1	-	DE
Hexe_geneID_BV898_17137	IR	NT	3099.94	524.54	1812.24	2.5631	0.343891	7.45324	9.1073e-14	2.88948e-12	BL	NT	1281.06	729.387	1005.22	0.812785	0.200977	4.04417	5.25087e-05	0.000448409	ENDOU	33208|Metazoa	endoribonuclease activity	Somatomedin_B,XendoU	NotTardiSpe	ENDOU|uridylate-specific-endoribonuclease-3-precursor|NC_060936.1|NP_1165911.1	endu-1|Endoribonuclease-endu-1|CELE_K02A11.3|NC_003279.8|NP_492590.1	CG2145|uncharacterized-proteinA|Dmel_CG2145|NC_004354.4|NP_572668.1	BV898_17137|putative-Poly(U)-specific-endoribonuclease-D|MTYJ01000281.1|OWA52691.1	LOC129601760|vacuolar-protein-sorting-associated-protein-52-homolog|NW_026570494.1|XP_55356610.1	RvY_07532|hypothetical-protein|BDGG01000003.1|GAU96028.1	ko00000,ko01000	DE
Hexe_geneID_BV898_08969	IR	NT	24947.8	4279.82	14613.8	2.54322	0.296651	8.57309	1.00744e-17	5.38214e-16	BL	NT	7171.15	3325.2	5248.18	1.10882	0.318358	3.48292	0.000495967	0.00302071	NA	NA	NA	NA	NotTardiSpe	NA	NA	NA	BV898_08969|hypothetical-protein|MTYJ01000068.1|OQV16964.1	LOC129583673|uncharacterized-protein-LOC129583673|NW_026570231.1|XP_55331547.1	RvY_00338|hypothetical-protein|BDGG01000001.1|GAU87506.1	NA	DE
Hexe_geneID_BV898_07201	IR	NT	17611.8	3087.7	10349.8	2.51204	0.438756	5.72536	1.03217e-08	1.33743e-07	BL	NT	5701.46	3123.29	4412.37	0.86822	0.224718	3.8636	0.000111729	0.000850934	NA	NA	NA	NA	NotTardiSpe	SQSTM1|sequestosome-1-1|NC_060929.1|NP_3891.1	sqst-1|SeQueSTosome-related|CELE_T12G3.1|NC_003282.8|NP_1255608.1	ref(2)P|refractory-to-sigma-PA|Dmel_CG10360|NT_033779.5|NP_476700.1	BV898_07201|hypothetical-protein|MTYJ01000046.1|OQV18764.1	LOC129601163|sequestosome-1-like|NW_026570436.1|XP_55355873.1	RvY_11352|hypothetical-protein|BDGG01000006.1|GAV00518.1	NA	DE
Hexe_geneID_BV898_08291	IR	NT	2164.48	380.805	1272.64	2.5073	0.183254	13.6821	1.29926e-42	2.62855e-40	BL	NT	977.747	350.889	664.318	1.47757	0.185253	7.97599	1.51168e-15	1.08143e-13	NA	NA	NA	NA	NotTardiSpe	NA	NA	CG9003|uncharacterized-proteinB|Dmel_CG9003|NT_033778.4|NP_1097271.1	BV898_08291|hypothetical-protein|MTYJ01000058.1|OQV17668.1	LOC129595776|uncharacterized-protein-LOC129595776|NW_026570302.1|XP_55348861.1	RvY_06978|hypothetical-protein|BDGG01000003.1|GAU95345.1	NA	DE
Hexe_geneID_BV898_13110	IR	NT	10489.4	1857.57	6173.49	2.49749	0.216816	11.5189	1.05919e-30	1.46018e-28	BL	NT	2817.08	1989.81	2403.45	0.501586	0.148209	3.38431	0.000713574	0.00409354	CHMP2B	33208|Metazoa	Charged multivesicular body protein	Snf7	NotTardiSpe	CHMP2B|charged-multivesicular-body-protein-2b-1|NC_060927.1|NP_54762.2	C01A2.4|Uncharacterized-protein|CELE_C01A2.4|NC_003279.8|NP_1369988.1	CHMP2B|charged-multivesicular-body-protein-2b|Dmel_CG4618|NT_037436.4|NP_647947.1	BV898_13110|putative-Charged-multivesicular-body-protein-2b|MTYJ01000140.1|OQV12620.1	LOC129586001|charged-multivesicular-body-protein-2b-like|NW_026570222.1|XP_55334954.1	RvY_09389|hypothetical-protein|BDGG01000004.1|GAU98213.1	ko00000,ko00001,ko00002,ko04131,ko04147	DE
Hexe_geneID_BV898_10680	IR	NT	2419.79	430.768	1425.28	2.49111	0.253384	9.83135	8.25019e-23	7.30235e-21	BL	NT	1032.79	276.754	654.771	1.90064	0.312586	6.08039	1.19891e-09	3.41336e-08	NA	NA	NA	NA	TardiSpe	NA	NA	NA	BV898_10680|hypothetical-protein|MTYJ01000093.1|OQV15165.1	NA	RvY_06966|hypothetical-protein|BDGG01000003.1|GAU95332.1	NA	DE
Hexe_geneID_BV898_12998	IR	NT	3998.54	716.158	2357.35	2.48136	0.287639	8.62665	6.31751e-18	3.46529e-16	BL	NT	1119.53	584.748	852.14	0.936921	0.119621	7.83244	4.78484e-15	3.20565e-13	NA	NA	NA	NA	NotTardiSpe	LINGO3|leucine-rich-repeat-and-immunoglobulin-like-domain-containing-nogo-receptor-interacting-protein-3-precursor|NC_060943.1|NP_1094861.1	rig-6|Contactin-rig-6|CELE_C33F10.5|NC_003280.10|NP_1022014.1	sdk|sidekickH|Dmel_CG5227|NC_004354.4|NP_1284757.1	BV898_12998|hypothetical-protein|MTYJ01000137.1|OQV12769.1	LOC129598166|uncharacterized-protein-LOC129598166|NW_026570336.1|XP_55351911.1	RvY_03297|hypothetical-protein|BDGG01000001.1|GAU90950.1	NA	DE
Hexe_geneID_BV898_11237	IR	NT	1467.5	281.314	874.408	2.38348	0.270845	8.80018	1.36595e-18	8.0908e-17	BL	NT	2606.72	285.391	1446.06	3.1917	0.234409	13.616	3.21827e-42	1.04489e-39	NA	33208|Metazoa	-	-	NotTardiSpe	NA	NA	NA	BV898_11237|hypothetical-protein|MTYJ01000103.1|OQV14515.1	LOC129594040|uncharacterized-protein-LOC129594040|NW_026570285.1|XP_55346561.1	RvY_08422|hypothetical-protein|BDGG01000004.1|GAU97063.1	-	DE
Hexe_geneID_BV898_14751	IR	NT	9229.99	1781.81	5505.9	2.373	0.267958	8.85588	8.30268e-19	4.97458e-17	BL	NT	10594.6	1665.87	6130.21	2.66903	0.123883	21.5447	5.94066e-103	4.36071e-100	nahoda	33208|Metazoa	Possible catecholamine-binding domain present in a variety of eukaryotic proteins.	DOMON,EGF_2,LPMO_10,TIL	NotTardiSpe	TENM2|teneurin-2-X21|NC_060929.1|XP_54208961.1	C34C6.3|Uncharacterized-protein|CELE_C34C6.3|NC_003280.10|NP_495845.3	nahoda|nahodaB|Dmel_CG12781|NT_033778.4|NP_726264.1	BV898_14751|hypothetical-protein|MTYJ01000185.1|OWA50228.1	LOC129582084|uncharacterized-protein-LOC129582084|NW_026570226.1|XP_55329464.1	RvY_14625|hypothetical-protein|BDGG01000010.1|GAV04328.1	ko00000,ko04090,ko04131,ko04147	DE
Hexe_geneID_BV898_15716	IR	NT	4770.55	921.807	2846.18	2.37179	0.362619	6.54071	6.1229e-11	1.22916e-09	BL	NT	2636.47	1666	2151.23	0.662194	0.236216	2.80334	0.00505757	0.0205338	NA	NA	NA	NA	TardiSpe	NA	NA	NA	BV898_15716|hypothetical-protein|MTYJ01000218.1|OWA51222.1	LOC129598835|uncharacterized-protein-LOC129598835|NW_026570223.1|XP_55352893.1	RvY_04113|hypothetical-protein|BDGG01000002.1|GAU91957.1	NA	DE
Hexe_geneID_BV898_16026	IR	NT	3057.54	603.735	1830.64	2.34007	0.280109	8.35414	6.59104e-17	3.30146e-15	BL	NT	869.524	288.58	579.052	1.59144	0.322396	4.93628	7.96277e-07	1.14413e-05	NA	NA	NA	NA	NotTardiSpe	NA	NA	NA	BV898_16026|hypothetical-protein|MTYJ01000231.1|OWA51547.1	LOC129602729|uncharacterized-protein-LOC129602729|NW_026570224.1|XP_55357825.1	RvY_08067|hypothetical-protein|BDGG01000003.1|GAU96649.1	NA	DE
Hexe_geneID_BV898_12313	IR	NT	3145.25	621.489	1883.37	2.33996	0.237902	9.83585	7.89021e-23	7.02364e-21	BL	NT	970.267	429.036	699.651	1.17695	0.217455	5.41238	6.21935e-08	1.2048e-06	RNF170	33208|Metazoa	E3 ubiquitin-protein ligase	DUF1232,zf-C3HC4,zf-RING_UBOX	NotTardiSpe	RNF170|E3-ubiquitin-protein-ligase-RNF170-X1|NC_060932.1|XP_54217281.1	Y38F1A.2|E3-ubiquitin-protein-ligase-RNF170|CELE_Y38F1A.2|NC_003280.10|NP_496760.1	elfless|elflessC|Dmel_CG15150|NT_033779.5|NP_609860.2	BV898_12313|putative-E3-ubiquitin-protein-ligase-RNF170|MTYJ01000123.1|OQV13461.1	LOC129585631|E3-ubiquitin-protein-ligase-RNF170-like|NW_026570238.1|XP_55334355.1	RvY_00852|hypothetical-protein|BDGG01000001.1|GAU88094.1	ko00000,ko01000,ko04121	DE
Hexe_geneID_BV898_14541	IR	NT	2497.19	500.631	1498.91	2.31829	0.246178	9.41712	4.63609e-21	3.45555e-19	BL	NT	858.372	514.862	686.617	0.737922	0.23133	3.18991	0.00142319	0.0072657	NA	NA	NA	NA	NotTardiSpe	NA	NA	NA	BV898_14541|hypothetical-protein|MTYJ01000179.1|OWA50010.1	NA	NA	NA	DE
Hexe_geneID_BV898_10262	IR	NT	17878.6	3584.74	10731.7	2.31827	0.236466	9.80379	1.0844e-22	9.54392e-21	BL	NT	2644.7	4572.85	3608.78	-0.789993	0.234316	-3.37148	0.000747653	0.00426008	mn_peroxydase	NA	NA	NA	NotTardiSpe	NA	NA	NA	BV898_10262|hypothetical-protein|MTYJ01000087.1|OQV15540.1	LOC129583422|uncharacterized-protein-LOC129583422|NW_026570230.1|XP_55331186.1	RvY_01082-1|hypothetical-protein|BDGG01000001.1|GAU88373.1	NA	DE
Hexe_geneID_BV898_14399	IR	NT	73489.4	14781.6	44135.5	2.31376	0.342537	6.75479	1.43044e-11	3.22949e-10	BL	NT	6463.8	17859.4	12161.6	-1.46634	0.244558	-5.99588	2.02391e-09	5.4759e-08	hsp-25	33208|Metazoa	Belongs to the small heat shock protein HSP20 family	HSP20	NotTardiSpe	HSPB8|heat-shock-protein-beta-8|NC_060936.1|NP_55180.1	hsp-25|SHSP-domain-containing-protein|CELE_C09B8.6|NC_003284.9|NP_1379641.1	CG14207|uncharacterized-proteinA|Dmel_CG14207|NC_004354.4|NP_608326.1	BV898_14399|hypothetical-protein|MTYJ01000175.1|OWA49862.1	LOC129588489|heat-shock-protein-30D-like|NW_026570250.1|XP_55338676.1	RvY_03967|HSP20-3|BDGG01000002.1|GAU91773.1	ko00000,ko03110	DE
Hexe_geneID_BV898_00837	IR	NT	7161.55	1443.07	4302.31	2.31099	0.309284	7.47206	7.89476e-14	2.51502e-12	BL	NT	2023.47	1439.79	1731.63	0.490734	0.129446	3.79102	0.000150029	0.00109461	NA	5722.XP_001318290.1|-	protein serine/threonine kinase activity	-	NotTardiSpe	TRIB1|tribbles-homolog-1-2|NC_060932.1|NP_1269914.1	sad-1|Serine-threonine-kinase-SAD-1|CELE_F15A2.6|NC_003284.9|NP_1076761.1	trbl|tribbles|Dmel_CG5408|NT_037436.4|NP_524672.1	BV898_00837|putative-Tribbles-like-protein-2|MTYJ01000003.1|OQV25147.1	LOC129581364|calcium-calmodulin-dependent-protein-kinase-type-1B-like|NW_026570225.1|XP_55328353.1	RvY_06775|hypothetical-protein|BDGG01000003.1|GAU95098.1	-	DE
Hexe_geneID_BV898_14627	IR	NT	1877.82	382.076	1129.95	2.29577	0.203035	11.3073	1.20805e-29	1.59483e-27	BL	NT	853.857	421.076	637.467	1.02021	0.210757	4.84067	1.29399e-06	1.75193e-05	PPP4C	33208|Metazoa	serine threonine-protein phosphatase	Metallophos	NotTardiSpe	PPP4C|serine/threonine-protein-phosphatase-4-catalytic-subunit-1|NC_060940.1|NP_2711.1	pph-4.1|Serine-threonine-protein-phosphatase-4-catalytic-subunit-1|CELE_Y75B8A.30|NC_003281.10|NP_499603.1	Pp4-19C|protein-phosphatase-19CE|Dmel_CG32505|NC_004354.4|NP_728342.1	BV898_14627|Serine/threonine-protein-phosphatase-4-catalytic-subunit|MTYJ01000182.1|OWA50101.1	LOC129583754|serine-threonine-protein-phosphatase-4-catalytic-subunit|NW_026570231.1|XP_55331675.1	RvY_10662|hypothetical-protein|BDGG01000005.1|GAU99702.1	ko00000,ko00001,ko01000,ko01009,ko03400	DE
Hexe_geneID_BV898_04756	IR	NT	11108.8	2277.69	6693.26	2.28596	0.32279	7.0819	1.42192e-12	3.72279e-11	BL	NT	2571.79	849.966	1710.88	1.59737	0.342593	4.66257	3.12283e-06	3.8653e-05	NA	NA	NA	NA	NotTardiSpe	NA	NA	NA	BV898_04756|hypothetical-protein|MTYJ01000024.1|OQV21270.1	LOC129583715|uncharacterized-protein-LOC129583715|NW_026570231.1|XP_55331622.1	RvY_00337|hypothetical-protein|BDGG01000001.1|GAU87505.1	NA	DE
Hexe_geneID_BV898_02372	IR	NT	2166.57	444.462	1305.52	2.28469	0.201512	11.3377	8.5332e-30	1.13616e-27	BL	NT	1558.79	543.549	1051.17	1.51992	0.179275	8.47816	2.2879e-17	2.0118e-15	NA	NA	NA	NA	NotTardiSpe	RPA2|replication-protein-A-32-kDa-subunit-4|NC_060925.1|NP_1342058.1	rpa-2|RPA_C-domain-containing-protein|CELE_M04F3.1|NC_003279.8|NP_491446.1	RPA2|replication-protein-A2A|Dmel_CG9273|NT_033779.5|NP_610077.1	BV898_02372|putative-Replication-protein-A-32-kDa-subunit|MTYJ01000010.1|OQV23629.1	LOC129595918|replication-protein-A-32-kDa-subunit-A-like|NW_026570304.1|XP_55349026.1	RvY_00174|hypothetical-protein|BDGG01000001.1|GAU87296.1	NA	DE
Hexe_geneID_BV898_14258	IR	NT	8534.25	1756.72	5145.49	2.28019	0.153087	14.8948	3.56395e-50	8.81259e-48	BL	NT	5197.98	2220.06	3709.02	1.22754	0.156181	7.85976	3.84885e-15	2.60964e-13	NA	NA	NA	NA	NotTardiSpe	SHOC2|leucine-rich-repeat-protein-SHOC-2-X2|NC_060934.1|XP_54222809.1	soc-2|Leucine-rich-repeat-protein-soc-2|CELE_AC7.2|NC_003282.8|NP_1021259.1	Sur-8|Sur-8A|Dmel_CG5407|NT_033777.3|NP_732231.2	BV898_14258|Leucine-rich-repeat-protein-SHOC-2|MTYJ01000171.1|OQV11462.1	LOC129585103|leucine-rich-repeat-protein-SHOC-2-like-X1|NW_026570235.1|XP_55333620.1	RvY_11589|hypothetical-protein|BDGG01000006.1|GAV00789.1	NA	DE
Hexe_geneID_BV898_14014	IR	NT	1978.16	410.755	1194.46	2.26866	0.194325	11.6746	1.719e-31	2.45675e-29	BL	NT	4843.55	421.423	2632.49	3.52285	0.155473	22.6589	1.14011e-113	1.01308e-110	NA	NA	NA	NA	TardiSpe	NA	NA	NA	BV898_14014|hypothetical-protein|MTYJ01000164.1|OQV11670.1	LOC129582268|uncharacterized-protein-LOC129582268|NW_026570227.1|XP_55329733.1	RvY_16520|hypothetical-protein|BDGG01000013.1|GAV06554.1	NA	DE
Hexe_geneID_BV898_01943	IR	NT	2491.66	519.305	1505.48	2.26178	0.267469	8.45624	2.7614e-17	1.4387e-15	BL	NT	737.761	356.083	546.922	1.05179	0.192342	5.46834	4.54281e-08	9.09801e-07	Mkk4	33208|Metazoa	Kinase-like	Pkinase	NotTardiSpe	MAP2K4|dual-specificity-mitogen-activated-protein-kinase-kinase-4-2|NC_060941.1|NP_1268364.1	mkk-4|MAP-kinase-kinase-mkk-4|CELE_F42G10.2|NC_003284.9|NP_509682.1	Mkk4|MAP-kinase-kinase-4A|Dmel_CG9738|NT_033777.3|NP_477353.1	BV898_01943|Dual-specificity-mitogen-activated-protein-kinase-kinase-4|MTYJ01000007.1|OQV24410.1	LOC129596101|dual-specificity-mitogen-activated-protein-kinase-kinase-4-like|NW_026570306.1|XP_55349258.1	RvY_13966|hypothetical-protein|BDGG01000009.1|GAV03567.1	ko00000,ko00001,ko00002,ko01000,ko01001	DE
Hexe_geneID_BV898_15177	IR	NT	938.448	198.873	568.661	2.23696	0.250485	8.93052	4.24007e-19	2.63155e-17	BL	NT	892.824	285.304	589.064	1.6459	0.261488	6.29435	3.08697e-10	1.00226e-08	NA	35493|Streptophyta	Domain of unknown function DUF2828	DUF2828	NotTardiSpe	NA	NA	NA	BV898_15177|hypothetical-protein|MTYJ01000199.1|OWA50667.1	LOC129587599|uncharacterized-protein-LOC129587599|NW_026570245.1|XP_55337383.1	RvY_03415|hypothetical-protein|BDGG01000002.1|GAU91094.1	-	DE
Hexe_geneID_BV898_06843	IR	NT	2632.35	566.358	1599.35	2.2156	0.218114	10.158	3.05286e-24	2.89984e-22	BL	NT	873.469	472.294	672.882	0.887688	0.145656	6.09439	1.09853e-09	3.15416e-08	NA	NA	NA	NA	NotTardiSpe	LCMT2|tRNA-wybutosine-synthesizing-protein-4|NC_060939.1|NP_55608.2	lcmt-1|Leucine-carboxyl-methyltransferase-1|CELE_B0285.4|NC_003281.10|NP_497875.1	CG3793|uncharacterized-proteinB|Dmel_CG3793|NT_033779.5|NP_1246038.1	BV898_06843|tRNA-wybutosine-synthesizing-protein-4|MTYJ01000042.1|OQV19208.1	LOC129581690|tRNA-wybutosine-synthesizing-protein-4-like|NW_026570226.1|XP_55328877.1	RvY_09980-1|hypothetical-protein|BDGG01000005.1|GAU98901.1	NA	DE
Hexe_geneID_BV898_01929	IR	NT	3254.94	712.511	1983.72	2.19088	0.207108	10.5784	3.75288e-26	4.00427e-24	BL	NT	1418.15	509.155	963.651	1.47777	0.267288	5.52875	3.22527e-08	6.7225e-07	RFC1	33208|Metazoa	Replication factor C	AAA,BRCT,RFC1	NotTardiSpe	RFC1|replication-factor-C-subunit-1-4|NC_060928.1|NP_1350425.1	rfc-1|Replication-factor-C-subunit-1|CELE_C54G10.2|NC_003283.11|NP_1256606.1	Gnf1|germ-line-transcription-factor-1A|Dmel_CG1119|NT_033777.3|NP_524229.1	BV898_01929|Replication-factor-C-subunit-1|MTYJ01000007.1|OQV24394.1	LOC129588043|replication-factor-C-subunit-1-like|NW_026570248.1|XP_55338037.1	RvY_05316|hypothetical-protein|BDGG01000002.1|GAU93363.1	ko00000,ko00001,ko00002,ko03032,ko03400	DE
Hexe_geneID_BV898_02006	IR	NT	7536.36	1664.99	4600.67	2.17835	0.41366	5.26604	1.39399e-07	1.40281e-06	BL	NT	711.644	1462.2	1086.92	-1.03908	0.176252	-5.89544	3.73693e-09	9.61746e-08	NA	NA	NA	NA	NotTardiSpe	TGFBI|transforming-growth-factor-beta-induced-protein-ig-h3-precursor|NC_060929.1|NP_349.1	F26E4.7|Uncharacterized-protein|CELE_F26E4.7|NC_003279.8|NP_740906.1	mfas|midline-fasciclinQ|Dmel_CG3359|NT_033777.3|NP_1247066.1	BV898_02006|Transforming-growth-factor-beta-induced-protein-ig-h3|MTYJ01000008.1|OQV24051.1	LOC129593519|transforming-growth-factor-beta-induced-protein-ig-h3-like|NW_026570282.1|XP_55345847.1	RvY_07241|hypothetical-protein|BDGG01000003.1|GAU95658.1	NA	DE
Hexe_geneID_BV898_00184	IR	NT	30886.3	6877.67	18882	2.16693	0.184196	11.7642	5.96608e-32	8.68595e-30	BL	NT	12580.4	8287.91	10434.2	0.602157	0.204382	2.94623	0.00321669	0.0142539	NA	NA	NA	NA	NotTardiSpe	NA	NA	NA	BV898_00184|hypothetical-protein|MTYJ01000001.1|OQV26054.1	NA	NA	NA	DE
Hexe_geneID_BV898_10638	IR	NT	6543.17	1459.07	4001.12	2.16496	0.26788	8.08185	6.37921e-16	2.74518e-14	BL	NT	2748.22	2185.68	2466.95	0.33054	0.136078	2.42904	0.0151388	0.0499587	NA	NA	NA	NA	NotTardiSpe	DIS3L2|DIS3-like-exonuclease-2-1|NC_060926.1|NP_689596.4	disl-2|DIS3-like-exonuclease-2|CELE_F48E8.6|NC_003281.10|NP_498160.2	Dis3l2|Dis3-like-3-5-exoribonuclease-2A|Dmel_CG16940|NT_037436.4|NP_612012.1	BV898_10638|DIS3-like-exonuclease-2|MTYJ01000093.1|OQV15124.1	LOC129599991|DIS3-like-exonuclease-2|NW_026570379.1|XP_55354342.1	RvY_10547|hypothetical-protein|BDGG01000005.1|GAU99561.1	NA	DE
Hexe_geneID_BV898_02573	IR	NT	1536.83	344.363	940.597	2.15781	0.274909	7.84916	4.18846e-15	1.62713e-13	BL	NT	3815.87	301.036	2058.45	3.66425	0.559579	6.54822	5.82277e-11	2.13245e-09	NA	NA	NA	NA	TardiSpe	NA	NA	NA	BV898_02573|hypothetical-protein|MTYJ01000011.1|OQV23451.1	NA	NA	NA	DE
Hexe_geneID_BV898_10261	IR	NT	7765.63	1754.72	4760.18	2.14579	0.199606	10.7502	5.9164e-27	6.72742e-25	BL	NT	5975.07	1377.83	3676.45	2.11674	0.193866	10.9186	9.39117e-28	1.72338e-25	NA	NA	NA	NA	NotTardiSpe	NA	NA	NA	BV898_10261|hypothetical-protein|MTYJ01000087.1|OQV15539.1	LOC129583282|uncharacterized-protein-LOC129583282|NW_026570230.1|XP_55331006.1	RvY_01083|hypothetical-protein|BDGG01000001.1|GAU88374.1	NA	DE
Hexe_geneID_BV898_00133	IR	NT	10657.9	2410.98	6534.42	2.14414	0.307945	6.96274	3.3371e-12	8.30436e-11	BL	NT	1207.88	3679.32	2443.6	-1.60706	0.264457	-6.07684	1.22576e-09	3.47807e-08	NA	NA	NA	NA	TardiSpe	NA	NA	NA	BV898_00133|hypothetical-protein|MTYJ01000001.1|OQV25999.1	LOC129596552|putative-per-hexamer-repeat-protein-5-X2|NW_026570312.1|XP_55349845.1	RvY_04288|hypothetical-protein|BDGG01000002.1|GAU92175.1	NA	DE
Hexe_geneID_BV898_06401	IR	NT	5325.33	1215.85	3270.59	2.13067	0.269208	7.91461	2.48038e-15	9.98435e-14	BL	NT	2680.63	1141.85	1911.24	1.23148	0.164591	7.48208	7.31552e-14	4.17257e-12	LRRC47	33208|Metazoa	Leucine-rich repeat-containing protein	B3_4,LRR_4,LRR_8	NotTardiSpe	LRRC47|leucine-rich-repeat-containing-protein-47|NC_060925.1|NP_65761.1	Y54E10A.6|B3_4-domain-containing-protein|CELE_Y54E10A.6|NC_003279.8|NP_1380012.1	beta-PheRS|Phenylalanyl-tRNA-synthetase,-beta-subunit|Dmel_CG5706|NT_033777.3|NP_651237.1	BV898_06401|Leucine-rich-repeat-containing-protein-47|MTYJ01000037.1|OQV19627.1	LOC129591267|leucine-rich-repeat-containing-protein-47-like|NW_026570265.1|XP_55342838.1	RvY_05076|hypothetical-protein|BDGG01000002.1|GAU93088.1	-	DE
Hexe_geneID_BV898_12883	IR	NT	1026.23	236.084	631.159	2.11841	0.219266	9.66138	4.39894e-22	3.64503e-20	BL	NT	812.959	236.167	524.563	1.78321	0.163181	10.9278	8.49095e-28	1.5753e-25	C9orf85	33208|Metazoa	Uncharacterized conserved protein DUF2039	DUF2039	NotTardiSpe	C9orf85|uncharacterized-protein-C9orf85-2|NC_060933.1|NP_872311.2	NA	CG8675|uncharacterized-protein|Dmel_CG8675|NC_004354.4|NP_573209.1	BV898_12883|putative-Uncharacterized-protein-C9orf85-like-protein|MTYJ01000135.1|OQV12863.1	NA	RvY_02308-1|hypothetical-protein|BDGG01000001.1|GAU89798.1	-	DE
Hexe_geneID_BV898_13573	IR	NT	5080.24	1184.24	3132.24	2.10096	0.196406	10.697	1.05122e-26	1.17812e-24	BL	NT	2515.98	1350.55	1933.27	0.897793	0.11712	7.66555	1.78061e-14	1.11755e-12	RTCA	33208|Metazoa	RNA 3-terminal phosphate cyclase	RTC,RTC_insert	NotTardiSpe	RTCA|RNA-3-terminal-phosphate-cyclase-b|NC_060925.1|NP_3720.1	ZK1127.5|putative-RNA-3-terminal-phosphate-cyclase-like-protein|CELE_ZK1127.5|NC_003280.10|NP_495445.2	Rtca|RNA-3-terminal-phosphate-cyclaseA|Dmel_CG4061|NC_004354.4|NP_569977.1	BV898_13573|RNA-3-terminal-phosphate-cyclase|MTYJ01000152.1|OQV12156.1	LOC129580956|RNA-3-terminal-phosphate-cyclase-like-X2|NW_026570225.1|XP_55327708.1	RvY_15674|hypothetical-protein|BDGG01000012.1|GAV05568.1	ko00000,ko01000	DE
Hexe_geneID_BV898_08550	IR	NT	4688.99	1103.19	2896.09	2.08717	0.223644	9.33259	1.03315e-20	7.4511e-19	BL	NT	1765.49	1241.07	1503.28	0.508866	0.153939	3.30563	0.00094764	0.00517098	ANO4	33208|Metazoa	Dimerisation domain of Ca+-activated chloride-channel, anoctamin	Anoct_dimer,Anoctamin	NotTardiSpe	ANO5|anoctamin-5-a|NC_060935.1|NP_998764.1	anoh-1|Anoctamin|CELE_F56A8.1|NC_003281.10|NP_1255190.1	CG6938|uncharacterized-proteinB|Dmel_CG6938|NT_037436.4|NP_648535.2	BV898_08550|Anoctamin-4|MTYJ01000062.1|OQV17299.1	LOC129591833|anoctamin-5-like|NW_026570223.1|XP_55343638.1	RvY_01836|hypothetical-protein|BDGG01000001.1|GAU89267.1	ko00000,ko04040	DE
Hexe_geneID_BV898_12027	IR	NT	50401.9	11866.9	31134.4	2.08652	0.142521	14.64	1.55955e-48	3.62607e-46	BL	NT	25949.3	13070.3	19509.8	0.989399	0.249309	3.96857	7.23061e-05	0.000589162	NA	NA	NA	NA	TardiSpe	NA	NA	NA	BV898_12027|hypothetical-protein|MTYJ01000116.1|OQV13808.1	LOC129583513|spidroin-2-like-X3|NW_026570231.1|XP_55331299.1	RvY_00459-1|hypothetical-protein|BDGG01000001.1|GAU87644.1	NA	DE
Hexe_geneID_BV898_06993	IR	NT	887.049	208.789	547.919	2.08447	0.25558	8.15585	3.46719e-16	1.53008e-14	BL	NT	1646.71	560.879	1103.79	1.5539	0.252214	6.16102	7.22768e-10	2.14079e-08	NA	NA	NA	NA	NotTardiSpe	NA	NA	prom|promininC|Dmel_CG42310|NT_033778.4|NP_726444.2	BV898_06993|hypothetical-protein|MTYJ01000044.1|OQV18932.1	NA	NA	NA	DE
Hexe_geneID_BV898_11695	IR	NT	1815.11	427.768	1121.44	2.0842	0.298785	6.97557	3.04633e-12	7.61728e-11	BL	NT	652.95	497.109	575.029	0.393281	0.141115	2.78695	0.00532075	0.0213729	NA	NA	NA	NA	TardiSpe	NA	NA	NA	BV898_11695|hypothetical-protein|MTYJ01000110.1|OQV14120.1	NA	RvY_09760|hypothetical-protein|BDGG01000004.1|GAU98641.1	NA	DE
Hexe_geneID_BV898_01567	IR	NT	2918.2	689.024	1803.61	2.08198	0.190645	10.9207	9.17812e-28	1.10835e-25	BL	NT	1022.41	542.336	782.375	0.914668	0.170825	5.35441	8.58373e-08	1.59603e-06	EXOC1	33208|Metazoa	Exocyst complex component	Sec3-PIP2_bind,Sec3_C	NotTardiSpe	EXOC1|exocyst-complex-component-1-X3|NC_060928.1|XP_54206473.1	sec-3|Exocyst-complex-component-1|CELE_F52E4.7|NC_003284.9|NP_508530.1	Sec3|secretory-3|Dmel_CG3885|NT_037436.4|NP_648976.2	BV898_01567|Exocyst-complex-component-1|MTYJ01000006.1|OQV24505.1	LOC129584622|exocyst-complex-component-1-like|NW_026570234.1|XP_55332836.1	RvY_05903|hypothetical-protein|BDGG01000002.1|GAU94062.1	ko00000,ko04131	DE
Hexe_geneID_BV898_14013	IR	NT	14665.3	3476.8	9071.05	2.07662	0.265132	7.8324	4.78654e-15	1.84111e-13	BL	NT	8800.98	4495.75	6648.37	0.969136	0.213117	4.54743	5.43057e-06	6.2862e-05	NA	NA	NA	NA	TardiSpe	NA	NA	NA	BV898_14013|hypothetical-protein|MTYJ01000164.1|OQV11669.1	LOC129582268|uncharacterized-protein-LOC129582268|NW_026570227.1|XP_55329733.1	RvY_16520|hypothetical-protein|BDGG01000013.1|GAV06554.1	NA	DE
Hexe_geneID_BV898_12876	IR	NT	11988.3	2854.17	7421.24	2.07058	0.431744	4.79586	1.61979e-06	1.2744e-05	BL	NT	2294.86	4446.29	3370.57	-0.954361	0.262291	-3.63856	0.000274171	0.00183538	NA	33208|Metazoa	Cytochrome P450, family 2, subfamily J, polypeptide 2	p450	NotTardiSpe	CYP2J2|cytochrome-P450-2J2|NC_060925.1|NP_766.2	cyp-33C3|CYtochrome-P450-family|CELE_F41B5.4|NC_003283.11|NP_503615.1	Cyp18a1|cytochrome-P450-18a1A|Dmel_CG6816|NC_004354.4|NP_728191.1	BV898_12876|Cytochrome-P450-2J5|MTYJ01000135.1|OQV12855.1	LOC129586991|cytochrome-P450-2C15-like|NW_026570243.1|XP_55336541.1	RvY_06985-2|hypothetical-protein|BDGG01000003.1|GAU95355.1	ko00000,ko00001,ko00199,ko01000	DE
Hexe_geneID_BV898_00836	IR	NT	11164.5	2676.98	6920.72	2.06032	0.227509	9.05598	1.35344e-19	8.71237e-18	BL	NT	3451.23	1885.6	2668.41	0.872022	0.19221	4.53683	5.71062e-06	6.56761e-05	banf1	2759|Eukaryota	Barrier to autointegration factor	BAF	NotTardiSpe	BANF1|barrier-to-autointegration-factor-X1|NC_060935.1|XP_54226339.1	baf-1|Barrier-to-autointegration-factor-1|CELE_B0464.7|NC_003281.10|NP_1379048.1	baf|barrier-to-autointegration-factorA|Dmel_CG7380|NT_033779.5|NP_609176.1	BV898_00836|putative-Barrier-to-autointegration-factor-B|MTYJ01000003.1|OQV25146.1	LOC129596164|barrier-to-autointegration-factor-like|NW_026570307.1|XP_55349336.1	RvY_14536|hypothetical-protein|BDGG01000010.1|GAV04224.1	ko00000,ko03036	DE
Hexe_geneID_BV898_04755	IR	NT	35479	8619.69	22049.3	2.04123	0.233908	8.72667	2.62284e-18	1.50216e-16	BL	NT	12148.6	8212.66	10180.6	0.564908	0.196508	2.87474	0.00404366	0.017153	NA	NA	NA	NA	NotTardiSpe	NA	NA	NA	BV898_04755|hypothetical-protein|MTYJ01000024.1|OQV21269.1	LOC129583673|uncharacterized-protein-LOC129583673|NW_026570231.1|XP_55331547.1	RvY_00338|hypothetical-protein|BDGG01000001.1|GAU87506.1	NA	DE
Hexe_geneID_BV898_04426	IR	NT	40603.1	9878.83	25240.9	2.03917	0.186622	10.9268	8.58661e-28	1.04502e-25	BL	NT	19120.6	12750.9	15935.8	0.584552	0.175556	3.32971	0.000869374	0.00481392	NA	NA	NA	NA	TardiSpe	NA	NA	NA	BV898_04426|hypothetical-protein|MTYJ01000022.1|OQV21524.1	LOC129585754|uncharacterized-protein-LOC129585754|NW_026570238.1|XP_55334558.1	RvY_00921|hypothetical-protein|BDGG01000001.1|GAU88176.1	NA	DE
Hexe_geneID_BV898_03914	IR	NT	3249.85	795.418	2022.64	2.0304	0.461816	4.39655	1.09985e-05	7.1093e-05	BL	NT	5877.41	307.202	3092.31	4.2583	0.352808	12.0697	1.52642e-33	3.68151e-31	NA	NA	NA	NA	TardiSpe	NA	NA	NA	BV898_03914|hypothetical-protein|MTYJ01000019.1|OQV22068.1	LOC129586745|uncharacterized-protein-LOC129586745-X2|NW_026570242.1|XP_55336096.1	RvY_13614-2|hypothetical-protein|BDGG01000009.1|GAV03140.1	NA	DE
Hexe_geneID_BV898_04251	IR	NT	25397	6246.49	15821.7	2.02354	0.246333	8.21465	2.12781e-16	9.8068e-15	BL	NT	2020.99	5036.02	3528.5	-1.31725	0.37974	-3.46883	0.000522731	0.00315188	NA	NA	NA	NA	TardiSpe	NA	NA	NA	BV898_04251|hypothetical-protein|MTYJ01000021.1|OQV21676.1	LOC129585761|putative-per-hexamer-repeat-protein-5|NW_026570238.1|XP_55334569.1	RvY_13642|hypothetical-protein|BDGG01000009.1|GAV03177.1	NA	DE
Hexe_geneID_BV898_02066	IR	NT	2563.86	633.712	1598.79	2.01662	0.186929	10.7882	3.91444e-27	4.58489e-25	BL	NT	971.69	554.769	763.23	0.808745	0.129977	6.22219	4.90253e-10	1.50764e-08	REV1	33208|Metazoa	Deoxycytidyl transferase involved in DNA repair. Transfers a dCMP residue from dCTP to the 3-end of a DNA primer in a template-dependent reaction. May assist in the first step in the bypass of abasic lesions by the insertion of a nucleotide opposite the lesion. Required for normal induction of mutations by physical and chemical agents	BRCT_2,DUF4414,IMS,IMS_C,IMS_HHH,REV1_C	NotTardiSpe	REV1|DNA-repair-protein-REV1-4|NC_060926.1|NP_1308384.1	rev-1|DNA-repair-protein-REV1|CELE_ZK675.2|NC_003280.10|NP_495663.1	Rev1|DNA-polymerase-Rev1|Dmel_CG12189|NT_037436.4|NP_612047.1	BV898_02066|DNA-repair-protein-REV1|MTYJ01000008.1|OQV24114.1	LOC129591919|DNA-repair-protein-REV1-like|NW_026570269.1|XP_55343773.1	RvY_13749|hypothetical-protein|BDGG01000009.1|GAV03305.1	ko00000,ko00001,ko01000,ko03400	DE
Hexe_geneID_BV898_10690	IR	NT	3247.56	802.841	2025.2	2.01546	0.189082	10.6592	1.57964e-26	1.73293e-24	BL	NT	1606.6	621.147	1113.87	1.37103	0.251462	5.45225	4.97365e-08	9.89047e-07	NA	NA	NA	NA	NotTardiSpe	SHPRH|E3-ubiquitin-protein-ligase-SHPRH-c|NC_060930.1|NP_1357257.1	T05A12.4|Uncharacterized-protein|CELE_T05A12.4|NC_003282.8|NP_1023359.1	CG7376|uncharacterized-proteinA|Dmel_CG7376|NT_037436.4|NP_648034.1	BV898_10690|E3-ubiquitin-protein-ligase-SHPRH|MTYJ01000093.1|OQV15175.1	LOC129587397|E3-ubiquitin-protein-ligase-SHPRH-like|NW_026570245.1|XP_55337110.1	RvY_10513|hypothetical-protein|BDGG01000005.1|GAU99521.1	NA	DE
Hexe_geneID_BV898_12300	IR	NT	3265.11	807.734	2036.42	2.01488	0.264443	7.61936	2.54943e-14	8.88478e-13	BL	NT	1284.4	630.698	957.548	1.0266	0.158308	6.48483	8.88335e-11	3.15332e-09	NA	NA	NA	NA	NotTardiSpe	NA	NA	NA	BV898_12300|hypothetical-protein|MTYJ01000123.1|OQV13448.1	LOC129585812|uncharacterized-protein-LOC129585812|NW_026570238.1|XP_55334654.1	RvY_00836|hypothetical-protein|BDGG01000001.1|GAU88073.1	NA	DE
Hexe_geneID_BV898_11186	IR	NT	3933.68	994.835	2464.26	1.98317	0.251696	7.87924	3.29382e-15	1.30896e-13	BL	NT	1702.13	933.437	1317.78	0.866377	0.128906	6.72098	1.80503e-11	7.15361e-10	FUT3	33208|Metazoa	Alpha-1,3-fucosyltransferase C-like	Glyco_tran_10_N,Glyco_transf_10	NotTardiSpe	FUT5|4-galactosyl-N-acetylglucosaminide-3-alpha-L-fucosyltransferase-FUT5|NC_060943.1|NP_2025.2	fut-1|Alpha-(1,3)-fucosyltransferase-fut-1|CELE_K08F8.3|NC_003280.10|NP_1369885.1	FucTC|alpha1,3-fucosyltransferase-C|Dmel_CG40305|NC_004354.4|NP_1036320.3	BV898_11186|putative-Alpha-(1,3)-fucosyltransferase-C|MTYJ01000101.1|OQV14680.1	LOC129581562|alpha-(1,3)-fucosyltransferase-C-like|NW_026570226.1|XP_55328684.1	RvY_12870|hypothetical-protein|BDGG01000008.1|GAV02281.1	ko00000,ko00001,ko01000,ko01003	DE
Hexe_geneID_BV898_17109	IR	NT	2885.12	731.994	1808.56	1.97883	0.2182	9.0689	1.20226e-19	7.77128e-18	BL	NT	949.711	604.877	777.294	0.651113	0.185313	3.51359	0.000442089	0.00274123	NA	33208|Metazoa	Alternative oxidase	AOX	NotTardiSpe	NA	NA	NA	BV898_17109|Alternative-oxidase,-mitochondrial|MTYJ01000279.1|OWA52662.1	LOC129594519|alternative-oxidase,-mitochondrial-like|NW_026570289.1|XP_55347198.1	RvY_10559|hypothetical-protein|BDGG01000005.1|GAU99582.1	-	DE
Hexe_geneID_BV898_11030	IR	NT	41958.1	10707.3	26332.7	1.97037	0.364701	5.40268	6.56517e-08	7.18204e-07	BL	NT	7934.35	13733.9	10834.1	-0.791663	0.202079	-3.9176	8.94348e-05	0.000703929	HSPA4L	33208|Metazoa	Heat shock 70 kDa protein 4L	HSP70,MreB_Mbl	NotTardiSpe	HSPH1|heat-shock-protein-105-kDa-2|NC_060937.1|NP_1273432.1	hsp-110|Heat-shock-protein-110|CELE_C30C11.4|NC_003281.10|NP_498868.1	Hsc70Cb|Hsc70CbC|Dmel_CG6603|NT_037436.4|NP_729952.1	BV898_11030|Heat-shock-protein-105-kDa|MTYJ01000099.1|OQV14766.1	LOC129589249|heat-shock-70-kDa-protein-4-like-X1|NW_026570254.1|XP_55339852.1	RvY_17642|HSP70-5|BDGG01000016.1|GAV07856.1	ko00000,ko00001,ko03110	DE
Hexe_geneID_BV898_03865	IR	NT	5159.9	1327.22	3243.56	1.95862	0.206976	9.46304	2.99124e-21	2.30681e-19	BL	NT	1563.5	904.209	1233.86	0.790094	0.180434	4.37886	1.19302e-05	0.000124256	FABP5	33208|Metazoa	Belongs to the calycin superfamily. Fatty-acid binding protein FABP family	Lipocalin	NotTardiSpe	CRABP1|cellular-retinoic-acid-binding-protein-1|NC_060939.1|NP_4369.1	lbp-9|FABP-domain-containing-protein|CELE_Y40B10A.1|NC_003283.11|NP_1033512.1	fabp|fatty-acid-binding-proteinB|Dmel_CG6783|NT_033777.3|NP_1027180.1	BV898_03865|putative-Cellular-retinoic-acid-binding-protein-1|MTYJ01000018.1|OQV22369.1	LOC129586548|fatty-acid-binding-protein,-liver-like|NW_026570222.1|XP_55335822.1	RvY_15380-2|FABP5|BDGG01000012.1|GAV05213.1	ko00000,ko00001,ko04147	DE
Hexe_geneID_BV898_09830	IR	NT	3630.02	934.423	2282.22	1.95734	0.262723	7.45021	9.31918e-14	2.94471e-12	BL	NT	1845.03	859.339	1352.19	1.10274	0.124337	8.86894	7.38434e-19	7.09052e-17	RPA1	33208|Metazoa	As part of the heterotrimeric replication protein A complex RPA RP-A, binds and stabilizes single-stranded DNA intermediates, that form during DNA replication or upon DNA stress. It prevents their reannealing and in parallel, recruits and activates different proteins and complexes involved in DNA metabolism. Thereby, it plays an essential role both in DNA replication and the cellular response to …	REPA_OB_2,Rep-A_N,Rep_fac-A_C,tRNA_anti-codon	NotTardiSpe	RPA1|replication-protein-A-70-kDa-DNA-binding-subunit-2|NC_060941.1|NP_1342049.1	rpa-1|putative-replication-factor-A-73-kDa-subunit|CELE_F18A1.5|NC_003280.10|NP_495606.1	RPA1|replication-protein-A1|Dmel_CG9633|NT_033777.3|NP_524274.1	BV898_09830|Replication-protein-A-70-kDa-DNA-binding-subunit|MTYJ01000079.1|OQV16060.1	LOC129580811|replication-protein-A-70-kDa-DNA-binding-subunit-like|NW_026570225.1|XP_55327466.1	RvY_18611|hypothetical-protein|BDGG01000020.1|GAV09001.1	ko00000,ko00001,ko00002,ko03000,ko03032,ko03400	DE
Hexe_geneID_BV898_08659	IR	NT	3080.99	793.49	1937.24	1.95706	0.253197	7.72937	1.08077e-14	3.98021e-13	BL	NT	1410.25	574.978	992.615	1.29475	0.17694	7.31749	2.5266e-13	1.3372e-11	NA	NA	NA	NA	NotTardiSpe	FABP7|fatty-acid-binding-protein,-brain-1|NC_060930.1|NP_1437.1	lbp-6|Fatty-acid-binding-protein-homolog-6|CELE_W02D3.5|NC_003279.8|NP_491926.1	fabp|fatty-acid-binding-proteinA|Dmel_CG6783|NT_033777.3|NP_1027181.1	BV898_08659|hypothetical-protein|MTYJ01000063.1|OQV17261.1	LOC129602685|cellular-retinoic-acid-binding-protein-1-like|NW_026570224.1|XP_55357765.1	RvY_18222|FABP1|BDGG01000018.1|GAV08549.1	NA	DE
Hexe_geneID_BV898_11357	IR	NT	5227.43	1356.88	3292.16	1.9456	0.160828	12.0974	1.08997e-33	1.7151e-31	BL	NT	2481.83	1737.79	2109.81	0.514045	0.126092	4.07675	4.567e-05	0.000397447	SLC30A2	33208|Metazoa	Cation transmembrane transporter activity. It is involved in the biological process described with transmembrane transport	Cation_efflux	NotTardiSpe	SLC30A2|proton-coupled-zinc-antiporter-SLC30A2-1|NC_060925.1|NP_1004434.1	cdf-2|Cation-Diffusion-Facilitator-family|CELE_T18D3.3|NC_003284.9|NP_510091.2	ZnT35C|zinc-transporter-35CB|Dmel_CG3994|NT_033779.5|NP_723901.1	BV898_11357|putative-Zinc-transporter-2|MTYJ01000105.1|OQV14377.1	LOC129589075|proton-coupled-zinc-antiporter-SLC30A2-like-X3|NW_026570253.1|XP_55339558.1	RvY_15864-1|hypothetical-protein|BDGG01000012.1|GAV05788.1	ko00000,ko02000	DE
Hexe_geneID_BV898_14349	IR	NT	1522.07	399.802	960.934	1.92991	0.210862	9.15249	5.56356e-20	3.73574e-18	BL	NT	643.657	453.721	548.689	0.505494	0.167293	3.0216	0.00251443	0.0116368	PNPO	33208|Metazoa	Pyridoxine 5-phosphate oxidase C-terminal dimerisation region	PNP_phzG_C,Putative_PNPOx	NotTardiSpe	PNPO|pyridoxine-5-phosphate-oxidase|NC_060941.1|NP_60599.1	F57B9.1|Putative-pyridoxamine-5-phosphate-oxidase|CELE_F57B9.1|NC_003281.10|NP_1370689.1	sgll|sugarlethalA|Dmel_CG31472|NT_033777.3|NP_731186.2	BV898_14349|Pyridoxine-5-phosphate-oxidase|MTYJ01000174.1|OWA49814.1	LOC129588126|pyridoxine-pyridoxamine-5-phosphate-oxidase-like|NW_026570248.1|XP_55338188.1	RvY_10704|hypothetical-protein|BDGG01000005.1|GAU99750.1	ko00000,ko00001,ko00002,ko01000	DE
Hexe_geneID_BV898_14242	IR	NT	4757.34	1265.58	3011.46	1.91031	0.294617	6.48402	8.93081e-11	1.74341e-09	BL	NT	1672.79	889.041	1280.92	0.911876	0.173788	5.24707	1.5454e-07	2.71216e-06	TMEM66	33208|Metazoa	Store-operated calcium entry-associated regulatory factor	SARAF	NotTardiSpe	SARAF|store-operated-calcium-entry-associated-regulatory-factor-1-precursor|NC_060932.1|NP_57211.4	T06D8.9|Store-operated-calcium-entry-associated-regulatory-factor|CELE_T06D8.9|NC_003280.10|NP_496406.2	NA	BV898_14242|putative-Store-operated-calcium-entry-associated-regulatory-factor|MTYJ01000171.1|OQV11446.1	LOC129583986|store-operated-calcium-entry-associated-regulatory-factor-like|NW_026570232.1|XP_55332034.1	RvY_17290|hypothetical-protein|BDGG01000015.1|GAV07460.1	-	DE
Hexe_geneID_BV898_13545	IR	NT	10343	2753.45	6548.2	1.90924	0.227918	8.37686	5.43606e-17	2.74945e-15	BL	NT	3217.93	1312.01	2264.97	1.29439	0.200186	6.46593	1.00681e-10	3.51197e-09	NA	NA	NA	NA	NotTardiSpe	LAMA2|laminin-subunit-alpha-2-b-precursor|NC_060930.1|NP_1073291.2	lea-1|plant-Late-Embryo-Abundant-(LEA)-related|CELE_K08H10.1|NC_003283.11|NP_1256173.1	NA	BV898_13545|hypothetical-protein|MTYJ01000151.1|OQV12203.1	LOC129592774|uncharacterized-protein-LOC129592774|NW_026570223.1|XP_55344874.1	RvY_02596|LEA10|BDGG01000001.1|GAU90132.1	NA	DE
Hexe_geneID_BV898_15957	IR	NT	20962.4	5592.91	13277.7	1.90611	0.186593	10.2153	1.69312e-24	1.66933e-22	BL	NT	6472.21	2681.81	4577.01	1.27106	0.311359	4.08231	4.45909e-05	0.000389211	NA	NA	NA	NA	TardiSpe	NA	NA	NA	BV898_15957|hypothetical-protein|MTYJ01000228.1|OWA51476.1	LOC129598835|uncharacterized-protein-LOC129598835|NW_026570223.1|XP_55352893.1	RvY_08037|hypothetical-protein|BDGG01000003.1|GAU96611.1	NA	DE
Hexe_geneID_BV898_01042	IR	NT	7774.08	2097.96	4936.02	1.88965	0.343495	5.50125	3.77112e-08	4.39062e-07	BL	NT	3777.51	2505.17	3141.34	0.592393	0.194214	3.0502	0.00228689	0.0107654	NA	NA	NA	NA	TardiSpe	NA	NA	NA	BV898_01042|hypothetical-protein|MTYJ01000003.1|OQV25363.1	LOC129592029|programmed-cell-death-6-interacting-protein-like|NW_026570269.1|XP_55343943.1	RvY_15295|hypothetical-protein|BDGG01000011.1|GAV05119.1	NA	DE
Hexe_geneID_BV898_12111	IR	NT	1389.26	377.777	883.519	1.8781	0.268503	6.99471	2.65816e-12	6.73314e-11	BL	NT	1191.47	454.51	822.988	1.39081	0.244074	5.6983	1.21007e-08	2.82565e-07	NA	NA	NA	NA	TardiSpe	NA	NA	NA	BV898_12111|hypothetical-protein|MTYJ01000119.1|OQV13640.1	LOC129590769|protein-rtoA-like|NW_026570262.1|XP_55342117.1	NA	NA	DE
Hexe_geneID_BV898_04401	IR	NT	155496	42456.1	98976	1.87284	0.387755	4.82996	1.36563e-06	1.09999e-05	BL	NT	21306.8	63733.9	42520.4	-1.58078	0.314034	-5.03378	4.80905e-07	7.33435e-06	hsp70	33208|Metazoa	MreB/Mbl protein	HSP70	NotTardiSpe	HSPA2|heat-shock-related-70-kDa-protein-2|NC_060938.1|NP_68814.2	F44E5.5|Uncharacterized-protein|CELE_F44E5.5|NC_003280.10|NP_496510.1	Hsp68|heat-shock-protein-68|Dmel_CG5436|NT_033777.3|NP_524474.1	BV898_04401|Heat-shock-protein-70-B2|MTYJ01000021.1|OQV21832.1	LOC129583450|heat-shock-protein-68-like|NW_026570222.1|XP_55331225.1	RvY_14004|HSP70-13|BDGG01000009.1|GAV03608.1	ko00000,ko00001,ko00002,ko01009,ko03009,ko03029,ko03041,ko03051,ko03110,ko04131,ko04147,ko04516	DE
Hexe_geneID_BV898_11999	IR	NT	2110.31	576.773	1343.54	1.87207	0.18765	9.9764	1.93359e-23	1.78233e-21	BL	NT	850.972	614.141	732.556	0.470504	0.140425	3.35056	0.00080648	0.00452452	NA	35493|Streptophyta	Catalyzes the formation of formate and 2-keto-4- methylthiobutyrate KMTB from 1,2-dihydroxy-3-keto-5- methylthiopentene DHK-MTPene	ARD	NotTardiSpe	ADI1|acireductone-dioxygenase-1|NC_060926.1|NP_60739.2	F42F12.4|1,2-dihydroxy-3-keto-5-methylthiopentene-dioxygenase|CELE_F42F12.4|NC_003284.9|NP_510072.1	Adi1|acireductone-dioxygenase-1|Dmel_CG32068|NT_037436.4|NP_1097577.1	BV898_11999|putative-1,2-dihydroxy-3-keto-5-methylthiopentene-dioxygenase-2|MTYJ01000116.1|OQV13780.1	LOC129583638|acireductone-dioxygenase-like-X2|NW_026570231.1|XP_55331500.1	RvY_18795|hypothetical-protein|BDGG01000021.1|GAV09220.1	ko00000,ko00001,ko00002,ko01000	DE
Hexe_geneID_BV898_15048	IR	NT	2352.75	644.12	1498.44	1.86928	0.179315	10.4246	1.91552e-25	1.97615e-23	BL	NT	1441.67	664.275	1052.97	1.11841	0.185942	6.01482	1.8009e-09	4.94384e-08	NA	33208|Metazoa	-	-	NotTardiSpe	NA	NA	NA	BV898_15048|hypothetical-protein|MTYJ01000195.1|OWA50535.1	LOC129581357|uncharacterized-protein-LOC129581357|NW_026570225.1|XP_55328340.1	RvY_13883|hypothetical-protein|BDGG01000009.1|GAV03464.1	-	DE
Hexe_geneID_BV898_15711	IR	NT	7001.56	1939.27	4470.42	1.85193	0.276968	6.68643	2.28682e-11	4.97543e-10	BL	NT	2126.69	1383.73	1755.21	0.620026	0.192145	3.22687	0.00125153	0.00654978	NA	NA	NA	NA	NotTardiSpe	MCTP2|multiple-C2-and-transmembrane-domain-containing-protein-2-X8|NC_060939.1|XP_54234399.1	mctp-1|Multiple-C2-and-Transmembrane-region-Protein-family-homolog|CELE_D2092.1|NC_003279.8|NP_1382265.1	Mctp|multiple-C2-domain-and-transmembrane-region-proteinB|Dmel_CG15078|NT_033778.4|NP_1036560.1	BV898_15711|Multiple-C2-and-transmembrane-domain-containing-protein-1|MTYJ01000218.1|OWA51217.1	LOC129580659|multiple-C2-and-transmembrane-domain-containing-protein-1-like|NW_026570224.1|XP_55327267.1	RvY_15162|hypothetical-protein|BDGG01000011.1|GAV04965.1	NA	DE
Hexe_geneID_BV898_02763	IR	NT	30946.7	8607.97	19777.3	1.84602	0.239339	7.713	1.22896e-14	4.49407e-13	BL	NT	24642.1	6245.4	15443.7	1.98026	0.267396	7.40573	1.30432e-13	7.24368e-12	NA	NA	NA	NA	TardiSpe	NA	NA	NA	BV898_02763|hypothetical-protein|MTYJ01000012.1|OQV23315.1	LOC129590880|uncharacterized-protein-LOC129590880|NW_026570263.1|XP_55342286.1	RvY_02388|hypothetical-protein|BDGG01000001.1|GAU89890.1	NA	DE
Hexe_geneID_BV898_11940	IR	NT	1308.88	365.742	837.312	1.83916	0.222477	8.26675	1.3766e-16	6.4984e-15	BL	NT	652.55	350.193	501.372	0.898373	0.165708	5.42143	5.9124e-08	1.15188e-06	NEIL1	33208|Metazoa	Endonuclease 8-like 1	Fapy_DNA_glyco,H2TH,Neil1-DNA_bind	NotTardiSpe	NEIL1|endonuclease-8-like-1-2|NC_060939.1|NP_78884.2	NA	NA	BV898_11940|Endonuclease-8-like-1|MTYJ01000115.1|OQV13831.1	LOC129586171|endonuclease-8-like-1-X1|NW_026570240.1|XP_55335198.1	RvY_08991|hypothetical-protein|BDGG01000004.1|GAU97751.1	ko00000,ko00001,ko01000,ko03400	DE
Hexe_geneID_BV898_15083	IR	NT	2547.8	717.067	1632.43	1.82931	0.225045	8.12865	4.34092e-16	1.8889e-14	BL	NT	896.01	1109.33	1002.67	-0.307947	0.11735	-2.62418	0.00868572	0.032091	CHP1	33208|Metazoa	EF-hand domain	EF-hand_1,EF-hand_5,EF-hand_6,EF-hand_7	NotTardiSpe	CHP1|calcineurin-B-homologous-protein-1|NC_060939.1|NP_9167.1	chpf-2|Calcineurin-like-EF-Hand-Protein-Family-member|CELE_F59D6.7|NC_003283.11|NP_503830.2	elm|ethanol-sensitive-with-low-memoryA|Dmel_CG2185|NT_033777.3|NP_649568.1	BV898_15083|Calcineurin-B-like-proteinous-protein-1|MTYJ01000196.1|OWA50572.1	LOC129597945|calcineurin-B-homologous-protein-1-like|NW_026570332.1|XP_55351626.1	RvY_17367|hypothetical-protein|BDGG01000015.1|GAV07543.1	ko00000,ko01009	DE
Hexe_geneID_BV898_06824	IR	NT	3603.2	1034.83	2319.02	1.79983	0.190949	9.42572	4.27145e-21	3.21452e-19	BL	NT	2529.46	1164.84	1847.15	1.11878	0.163932	6.82467	8.81269e-12	3.61128e-10	NA	NA	NA	NA	TardiSpe	NA	NA	NA	BV898_06824|hypothetical-protein|MTYJ01000042.1|OQV19187.1	LOC129581862|uncharacterized-protein-LOC129581862-X1|NW_026570226.1|XP_55329108.1	RvY_09957|hypothetical-protein|BDGG01000005.1|GAU98874.1	NA	DE
Hexe_geneID_BV898_06264	IR	NT	3886.1	1116.95	2501.52	1.79835	0.196013	9.17465	4.53064e-20	3.08202e-18	BL	NT	15147.6	1381.41	8264.51	3.455	0.261103	13.2323	5.70894e-40	1.69095e-37	NA	1236|Gammaproteobacteria	-	-	NotTardiSpe	NA	NA	NA	BV898_06264|hypothetical-protein|MTYJ01000036.1|OQV19725.1	NA	NA	-	DE
Hexe_geneID_BV898_03145	IR	NT	2282.99	661.83	1472.41	1.78547	0.292431	6.1056	1.02418e-09	1.61812e-08	BL	NT	773.779	441.067	607.423	0.811264	0.256998	3.15669	0.00159572	0.00801201	NA	33208|Metazoa	50S ribosome-binding GTPase	AIG1,MMR_HSR1	NotTardiSpe	NA	lec-4|Galectin|CELE_C44F1.3|NC_003281.10|NP_497763.1	NA	BV898_03145|putative-Neoverrucotoxin-subunit-beta|MTYJ01000014.1|OQV23100.1	LOC129600147|uncharacterized-protein-LOC129600147|NW_026570385.1|XP_55354534.1	RvY_15053|hypothetical-protein|BDGG01000011.1|GAV04833.1	-	DE
Hexe_geneID_BV898_13424	IR	NT	21834.3	6372.47	14103.4	1.77677	0.167612	10.6005	2.96466e-26	3.22258e-24	BL	NT	15401.4	9292.13	12346.8	0.728957	0.16904	4.31234	1.61537e-05	0.000162917	NA	35493|Streptophyta	Domain of unknown function DUF2828	DUF2828	NotTardiSpe	NA	NA	NA	BV898_13424|hypothetical-protein|MTYJ01000148.1|OQV12313.1	LOC129587599|uncharacterized-protein-LOC129587599|NW_026570245.1|XP_55337383.1	RvY_03415|hypothetical-protein|BDGG01000002.1|GAU91094.1	-	DE
Hexe_geneID_BV898_11509	IR	NT	36292.8	10605.4	23449.1	1.77495	0.15034	11.8062	3.6244e-32	5.37723e-30	BL	NT	15736.6	12288.4	14012.5	0.356796	0.141913	2.51419	0.0119305	0.0412468	UBC	33208|Metazoa	Ubiquitin-like domain	ubiquitin	NotTardiSpe	UBC|polyubiquitin-C|NC_060936.1|NP_66289.3	ubq-1|Ubiquitin-related|CELE_F25B5.4|NC_003281.10|NP_741157.1	Ubi-p63E|Ubiquitin-63EC|Dmel_CG11624|NT_037436.4|NP_995994.1	BV898_03727|Polyubiquitin-A|MTYJ01000018.1|OQV22225.1	LOC129597757|polyubiquitin-B|NW_026570328.1|XP_55351400.1	RvY_01883|hypothetical-protein|BDGG01000001.1|GAU89323.1	ko00000,ko00001,ko04121,ko04147	DE
Hexe_geneID_BV898_08681	IR	NT	3716.76	1086.57	2401.67	1.77433	0.189215	9.3773	6.76831e-21	4.95008e-19	BL	NT	1274.77	646.961	960.863	0.978696	0.180157	5.43247	5.55801e-08	1.09366e-06	VPS51	33208|Metazoa	Vacuolar protein sorting-associated protein 51 homolog	Sec5,Vps51	NotTardiSpe	VPS51|vacuolar-protein-sorting-associated-protein-51-homolog|NC_060935.1|NP_37397.2	vps-51|Vacuolar-protein-sorting-associated-protein-51-homolog|CELE_B0414.8|NC_003279.8|NP_1020972.1	Vps51|vacuolar-protein-sorting-51|Dmel_CG15087|NT_033778.4|NP_611363.2	BV898_08681|Vacuolar-protein-sorting-associated-protein-51-like-protein|MTYJ01000063.1|OQV17283.1	LOC129580651|vacuolar-protein-sorting-associated-protein-51-homolog|NW_026570224.1|XP_55327239.1	RvY_18400|hypothetical-protein|BDGG01000018.1|GAV08752.1	ko00000,ko04131	DE
Hexe_geneID_BV898_04028	IR	NT	2199.89	650.574	1425.23	1.7575	0.21097	8.3306	8.04332e-17	3.94021e-15	BL	NT	497.896	808.92	653.408	-0.701002	0.246341	-2.84566	0.00443196	0.0184666	CYP2J2	33208|Metazoa	cytochrome P450	p450	NotTardiSpe	CYP2J2|cytochrome-P450-2J2|NC_060925.1|NP_766.2	cyp-23A1|CYtochrome-P450-family|CELE_B0304.3|NC_003280.10|NP_494797.1	Cyp18a1|cytochrome-P450-18a1A|Dmel_CG6816|NC_004354.4|NP_728191.1	BV898_04028|Cytochrome-P450-2J2|MTYJ01000019.1|OQV22181.1	LOC129590632|cytochrome-P450-2U1-like|NW_026570261.1|XP_55341939.1	RvY_15721|hypothetical-protein|BDGG01000012.1|GAV05621.1	ko00000,ko00001,ko00199,ko01000	DE
Hexe_geneID_BV898_01370	IR	NT	2432.99	719.415	1576.2	1.75737	0.210725	8.33964	7.45186e-17	3.67358e-15	BL	NT	1023.28	585.183	804.23	0.806735	0.196016	4.11565	3.86082e-05	0.000344333	Pef1	33208|Metazoa	EF hand	EF-hand_1,EF-hand_5,EF-hand_6,EF-hand_7	NotTardiSpe	PEF1|peflin-1|NC_060925.1|NP_36524.1	M04F3.4|Uncharacterized-protein|CELE_M04F3.4|NC_003279.8|NP_1370420.1	Alg-2|Apoptosis-linked-gene-2|Dmel_CG40410|NT_033777.3|NP_1104459.2	BV898_01370|putative-Peflin|MTYJ01000005.1|OQV24780.1	LOC129593872|sorcin-like-X2|NW_026570284.1|XP_55346336.1	RvY_17805|hypothetical-protein|BDGG01000016.1|GAV08054.1	-	DE
Hexe_geneID_BV898_14295	IR	NT	28186.8	8353.69	18270.3	1.75454	0.257136	6.82338	8.89225e-12	2.07993e-10	BL	NT	8892.24	5751.72	7321.98	0.628552	0.243971	2.57634	0.00998516	0.0357614	NA	NA	NA	NA	NotTardiSpe	NA	NA	NA	BV898_14295|hypothetical-protein|MTYJ01000172.1|OQV11418.1	LOC129591744|uncharacterized-protein-LOC129591744|NW_026570223.1|XP_55343506.1	RvY_08121|hypothetical-protein|BDGG01000003.1|GAU96716.1	NA	DE
Hexe_geneID_BV898_10009	IR	NT	3465.05	1035.2	2250.12	1.74294	0.271319	6.42396	1.32773e-10	2.48598e-09	BL	NT	1836.01	1286.99	1561.5	0.512814	0.145914	3.5145	0.000440589	0.00273473	DCAF6	33208|Metazoa	Ddb1 and cul4 associated factor 6	WD40	NotTardiSpe	DCAF6|DDB1--and-CUL4-associated-factor-6-b|NC_060925.1|NP_1017977.1	adpr-1|WD_REPEATS_REGION-domain-containing-protein|CELE_Y73E7A.9|NC_003279.8|NP_1293410.1	adp|adiposeA|Dmel_CG5124|NT_033778.4|NP_611296.2	BV898_10009|DDB1--and-CUL4-associated-factor-6|MTYJ01000081.1|OQV15913.1	LOC129583671|DDB1--and-CUL4-associated-factor-6-like|NW_026570231.1|XP_55331544.1	RvY_18828-1|hypothetical-protein|BDGG01000021.1|GAV09257.1	ko00000,ko04121	DE
Hexe_geneID_BV898_11781	IR	NT	1439.5	433.965	936.73	1.73013	0.303258	5.70514	1.16246e-08	1.49167e-07	BL	NT	559.948	848.885	704.416	-0.60016	0.157543	-3.8095	0.000139247	0.00102839	NA	NA	NA	NA	NotTardiSpe	NPR3|atrial-natriuretic-peptide-receptor-3-1-precursor|NC_060929.1|NP_1191304.1	gcy-28|Receptor-type-guanylate-cyclase-gcy-28|CELE_T01A4.1|NC_003279.8|NP_1021600.1	CG3216|uncharacterized-proteinC|Dmel_CG3216|NT_033778.4|NP_726013.2	BV898_11781|putative-Atrial-natriuretic-peptide-receptor-3|MTYJ01000112.1|OQV14010.1	LOC129589582|receptor-type-guanylate-cyclase-gcy-28-like|NW_026570256.1|XP_55340356.1	RvY_13429|hypothetical-protein|BDGG01000009.1|GAV02926.1	NA	DE
Hexe_geneID_BV898_15935	IR	NT	7388.27	2260.75	4824.51	1.70847	0.181543	9.41085	4.92143e-21	3.65076e-19	BL	NT	4472.79	2148.44	3310.62	1.05799	0.159028	6.65286	2.87451e-11	1.108e-09	NA	NA	NA	NA	TardiSpe	NA	NA	NA	BV898_15935|hypothetical-protein|MTYJ01000228.1|OWA51454.1	LOC129582268|uncharacterized-protein-LOC129582268|NW_026570227.1|XP_55329733.1	RvY_16520|hypothetical-protein|BDGG01000013.1|GAV06554.1	NA	DE
Hexe_geneID_BV898_05625	IR	NT	3398.25	1046.41	2222.33	1.69931	0.152111	11.1715	5.62379e-29	7.30062e-27	BL	NT	1730.67	1086.07	1408.37	0.672449	0.115329	5.83068	5.52032e-09	1.38073e-07	YIPF1	33208|Metazoa	Rab GTPase binding	Yip1	NotTardiSpe	YIPF1|protein-YIPF1|NC_060925.1|NP_61855.1	Y25C1A.7|Yip1-domain-containing-protein|CELE_Y25C1A.7|NC_003280.10|NP_1364684.1	CG4645|uncharacterized-proteinA|Dmel_CG4645|NC_004354.4|NP_572841.1	BV898_05625|putative-Protein-YIPF1|MTYJ01000031.1|OQV20338.1	LOC129595350|protein-YIPF1-like|NW_026570297.1|XP_55348311.1	RvY_09713|hypothetical-protein|BDGG01000004.1|GAU98586.1	-	DE
Hexe_geneID_BV898_07382	IR	NT	2752.02	847.485	1799.75	1.69894	0.161563	10.5156	7.31894e-26	7.75609e-24	BL	NT	2942.77	629.59	1786.18	2.22503	0.225243	9.87835	5.16773e-23	7.03603e-21	NA	NA	NA	NA	NotTardiSpe	NA	NA	NA	BV898_07382|hypothetical-protein|MTYJ01000048.1|OQV18556.1	LOC129581537|uncharacterized-protein-LOC129581537|NW_026570226.1|XP_55328643.1	RvY_10594|hypothetical-protein|BDGG01000005.1|GAU99626.1	NA	DE
Hexe_geneID_BV898_14278	IR	NT	1853.57	570.883	1212.23	1.69849	0.229034	7.41588	1.20824e-13	3.70511e-12	BL	NT	846.849	568.389	707.619	0.575711	0.126636	4.54618	5.46291e-06	6.31714e-05	NA	NA	NA	NA	NotTardiSpe	DCAF1|DDB1--and-CUL4-associated-factor-1-3|NC_060927.1|NP_1374512.1	dcaf-1|DDB1--and-CUL4-associated-factor-homolog-1|CELE_ZK1251.9|NC_003282.8|NP_501725.2	mahj|mahjongA|Dmel_CG10080|NT_033778.4|NP_611592.2	BV898_14278|hypothetical-protein|MTYJ01000172.1|OQV11401.1	LOC129585186|uncharacterized-protein-LOC129585186|NW_026570236.1|XP_55333753.1	RvY_08101|hypothetical-protein|BDGG01000003.1|GAU96693.1	NA	DE
Hexe_geneID_BV898_12892	IR	NT	4723	1459.8	3091.4	1.69411	0.212997	7.95369	1.81043e-15	7.40232e-14	BL	NT	1967.81	1581.97	1774.89	0.314888	0.11003	2.86184	0.00421196	0.0177068	GCLM	33208|Metazoa	glutamate-cysteine ligase catalytic subunit binding	Aldo_ket_red	NotTardiSpe	GCLM|glutamate--cysteine-ligase-regulatory-subunit-1|NC_060925.1|NP_2052.1	E01A2.1|GCS-light-chain|CELE_E01A2.1|NC_003279.8|NP_1379848.1	Gclm|Glutamate-cysteine-ligase-modifier-subunitA|Dmel_CG4919|NT_033777.3|NP_732780.1	BV898_12892|putative-Glutamate--cysteine-ligase-regulatory-subunit|MTYJ01000135.1|OQV12873.1	LOC129598461|glutamate--cysteine-ligase-regulatory-subunit-like|NW_026570223.1|XP_55352377.1	RvY_02049|hypothetical-protein|BDGG01000001.1|GAU89504.1	ko00000,ko00001,ko00002	DE
Hexe_geneID_BV898_06994	IR	NT	1483.67	460.149	971.911	1.68912	0.294162	5.74215	9.34816e-09	1.22375e-07	BL	NT	3853.27	358.857	2106.06	3.42502	0.295346	11.5966	4.28576e-31	1.01911e-28	NA	NA	NA	NA	NotTardiSpe	NA	NA	NA	BV898_06994|hypothetical-protein|MTYJ01000044.1|OQV18933.1	NA	NA	NA	DE
Hexe_geneID_BV898_00819	IR	NT	3701.48	1155.87	2428.68	1.67894	0.228103	7.36041	1.83343e-13	5.482e-12	BL	NT	1811.12	1039.6	1425.36	0.801211	0.178322	4.49307	7.02044e-06	7.85983e-05	NA	NA	NA	NA	TardiSpe	NA	NA	NA	BV898_00819|hypothetical-protein|MTYJ01000003.1|OQV25126.1	LOC129581248|uncharacterized-protein-LOC129581248|NW_026570225.1|XP_55328190.1	RvY_14552|hypothetical-protein|BDGG01000010.1|GAV04242.1	NA	DE
Hexe_geneID_BV898_12975	IR	NT	5664.17	1769.3	3716.73	1.67857	0.177584	9.45223	3.31675e-21	2.52041e-19	BL	NT	2840.84	1441.99	2141.41	0.978574	0.145793	6.71206	1.919e-11	7.51703e-10	FLOT1	33208|Metazoa	Flotillin	Band_7,Flot	NotTardiSpe	FLOT1|flotillin-1-X1|NC_060930.1|XP_54209977.1	NA	Flo1|flotillin-1A|Dmel_CG8200|NT_033778.4|NP_477358.1	BV898_12975|Flotillin-1|MTYJ01000137.1|OQV12744.1	LOC129593235|flotillin-1-like|NW_026570281.1|XP_55345424.1	NA	ko00000,ko00001,ko03036,ko04131,ko04147	DE
Hexe_geneID_BV898_16742	IR	NT	3468.39	1083.72	2276.06	1.67816	0.255216	6.57543	4.85122e-11	9.87872e-10	BL	NT	1181.88	872.801	1027.34	0.436899	0.16653	2.62354	0.00870212	0.0321413	NA	NA	NA	NA	TardiSpe	NA	NA	NA	BV898_16742|hypothetical-protein|MTYJ01000261.1|OWA52284.1	NA	NA	NA	DE
Hexe_geneID_BV898_16496	IR	NT	6336.13	1984.4	4160.26	1.67481	0.201986	8.29171	1.11632e-16	5.36727e-15	BL	NT	2970.83	2409.19	2690.01	0.30236	0.107806	2.80467	0.00503679	0.0204857	IRS1	33208|Metazoa	Phosphotyrosine-binding domain	IRS,PH	NotTardiSpe	IRS1|insulin-receptor-substrate-1-X1|NC_060926.1|XP_54197850.1	ist-1|Insulin-receptor-SubsTrate-homolog|CELE_C54D1.3|NC_003284.9|NP_1360716.1	chico|chicoA|Dmel_CG5686|NT_033779.5|NP_723540.1	BV898_16496|putative-Insulin-receptor-substrate-1|MTYJ01000249.1|OWA52039.1	LOC129597042|insulin-receptor-substrate-1-like-X1|NW_026570320.1|XP_55350440.1	RvY_10199|hypothetical-protein|BDGG01000005.1|GAU99161.1	ko00000,ko00001,ko00002	DE
Hexe_geneID_BV898_07144	IR	NT	2348.22	735.775	1541.99	1.67386	0.182384	9.17765	4.40583e-20	3.02352e-18	BL	NT	1050.23	584.277	817.253	0.846091	0.135189	6.25857	3.88516e-10	1.21469e-08	QSOX1	33208|Metazoa	sulfhydryl oxidase 1	Evr1_Alr,Thioredoxin	NotTardiSpe	QSOX2|sulfhydryl-oxidase-2-precursor|NC_060933.1|NP_859052.3	F47B7.2|Sulfhydryl-oxidase|CELE_F47B7.2|NC_003284.9|NP_508654.1	Qsox2|quiescin-sulfhydryl-oxidase-2|Dmel_CG17843|NT_033777.3|NP_650998.1	BV898_07144|Sulfhydryl-oxidase-2|MTYJ01000045.1|OQV18891.1	LOC129598170|sulfhydryl-oxidase-1-like-X1|NW_026570336.1|XP_55351914.1	RvY_17563-1|hypothetical-protein|BDGG01000015.1|GAV07757.1	ko00000,ko01000	DE
Hexe_geneID_BV898_12655	IR	NT	8129.47	2553.54	5341.5	1.67081	0.290159	5.75828	8.49775e-09	1.12375e-07	BL	NT	2356.07	4548.9	3452.48	-0.949073	0.181003	-5.24342	1.57627e-07	2.75732e-06	NA	NA	NA	NA	NotTardiSpe	NA	NA	NA	BV898_12655|hypothetical-protein|MTYJ01000130.1|OQV13115.1	LOC129588083|demethylmenaquinone-methyltransferase-like|NW_026570248.1|XP_55338107.1	RvY_03923|hypothetical-protein|BDGG01000002.1|GAU91718.1	NA	DE
Hexe_geneID_BV898_07597	IR	NT	5646.38	1779.27	3712.83	1.66608	0.198867	8.37784	5.39096e-17	2.73552e-15	BL	NT	1704.21	783.621	1243.91	1.12103	0.295148	3.79819	0.000145757	0.00106992	NA	NA	NA	NA	TardiSpe	NA	NA	NA	BV898_07597|hypothetical-protein|MTYJ01000050.1|OQV18394.1	NA	NA	NA	DE
Hexe_geneID_BV898_14691	IR	NT	3112.54	983.872	2048.21	1.66104	0.206734	8.03465	9.38443e-16	3.96181e-14	BL	NT	2016.52	1231.19	1623.86	0.711693	0.134367	5.29663	1.17962e-07	2.13729e-06	MAN2A1	33208|Metazoa	Mannosidase, alpha, class 2A, member 1	Alpha-mann_mid,Glyco_hydro_38,Glyco_hydro_38C	NotTardiSpe	MAN2A1|alpha-mannosidase-2-X2|NC_060929.1|XP_54208572.1	aman-2|Alpha-mannosidase|CELE_F58H1.1|NC_003283.11|NP_505995.2	alpha-Man-IIa|alpha-Mannosidase-class-II-aA|Dmel_CG18802|NT_033777.3|NP_524291.2	BV898_14691|Alpha-mannosidase-2|MTYJ01000184.1|OWA50166.1	LOC129598492|alpha-mannosidase-2-like|NW_026570344.1|XP_55352389.1	RvY_02489|hypothetical-protein|BDGG01000001.1|GAU90007.1	ko00000,ko00001,ko00002,ko01000	DE
Hexe_geneID_BV898_17957	IR	NT	1533.72	487.415	1010.57	1.65366	0.251919	6.56424	5.22992e-11	1.06083e-09	BL	NT	747.406	415.265	581.335	0.848135	0.156237	5.42852	5.6822e-08	1.11549e-06	NA	NA	NA	NA	NotTardiSpe	WDR43|WD-repeat-containing-protein-43|NC_060926.1|NP_55946.1	T10B5.3|Utp12-domain-containing-protein|CELE_T10B5.3|NC_003283.11|NP_503519.2	CG30349|uncharacterized-protein|Dmel_CG30349|NT_033778.4|NP_610421.1	BV898_17957|putative-WD-repeat-containing-protein-43|MTYJ01000328.1|OWA53531.1	LOC129602829|WD-repeat-containing-protein-43-like|NW_026570224.1|XP_55357968.1	RvY_08272|hypothetical-protein|BDGG01000003.1|GAU96901.1	NA	DE
Hexe_geneID_BV898_05309	IR	NT	7175.05	2291.02	4733.04	1.64727	0.300489	5.48198	4.2058e-08	4.83527e-07	BL	NT	1064.54	3008.27	2036.41	-1.49826	0.209625	-7.14732	8.84859e-13	4.28054e-11	ATP2B3	33208|Metazoa	This magnesium-dependent enzyme catalyzes the hydrolysis of ATP coupled with the transport of calcium	ATP_Ca_trans_C,Cation_ATPase,Cation_ATPase_C,Cation_ATPase_N,E1-E2_ATPase,Hydrolase,Hydrolase_3	NotTardiSpe	ATP2B3|plasma-membrane-calcium-transporting-ATPase-3-X2|NC_060947.1|XP_54183107.1	mca-3|Calcium-transporting-ATPase|CELE_Y67D8C.10|NC_003282.8|NP_1380077.1	PMCA|plasma-membrane-calcium-ATPaseR|Dmel_CG42314|NC_004353.4|NP_1188517.1	BV898_05309|Plasma-membrane-calcium-transporting-ATPase-3|MTYJ01000028.1|OQV20727.1	LOC129584447|plasma-membrane-calcium-transporting-ATPase-2-like|NW_026570233.1|XP_55332584.1	RvY_06392|hypothetical-protein|BDGG01000002.1|GAU94661.1	ko00000,ko00001,ko01000	DE
Hexe_geneID_BV898_17789	IR	NT	4257.55	1363.38	2810.46	1.64243	0.251679	6.52588	6.76054e-11	1.35193e-09	BL	NT	884.082	1360.71	1122.4	-0.622843	0.134567	-4.62851	3.6831e-06	4.47029e-05	prss16	33208|Metazoa	Protease, serine, 16 thymus	Peptidase_S28	NotTardiSpe	PRSS16|thymus-specific-serine-protease|NC_060930.1|NP_5856.1	K12H4.7|Putative-serine-protease-K12H4.7|CELE_K12H4.7|NC_003281.10|NP_498758.2	CG9953|uncharacterized-protein|Dmel_CG9953|NT_037436.4|NP_648067.2	BV898_17789|putative-serine-protease-K12H4.7|MTYJ01000316.1|OWA53356.1	LOC129581581|putative-serine-protease-K12H4.7|NW_026570226.1|XP_55328721.1	RvY_09995|hypothetical-protein|BDGG01000005.1|GAU98920.1	-	DE
Hexe_geneID_BV898_12258	IR	NT	3877.98	1243.43	2560.71	1.641	0.25528	6.42821	1.29116e-10	2.42042e-09	BL	NT	2787.64	1303.25	2045.44	1.0971	0.250393	4.38151	1.17859e-05	0.000122903	NA	33208|Metazoa	Trypsin-like serine protease	Trypsin	NotTardiSpe	TMPRSS11F|transmembrane-protease-serine-11F-X2|NC_060928.1|XP_54205950.1	try-1|Peptidase-S1-domain-containing-protein|CELE_ZK546.15|NC_003280.10|NP_494910.2	tpr|tracheal-prostasin|Dmel_CG4386|NT_033778.4|NP_611611.1	BV898_12258|putative-Transmembrane-protease-serine-11D|MTYJ01000122.1|OQV13511.1	LOC129593157|serine-protease-33-like|NW_026570280.1|XP_55345336.1	RvY_16631|hypothetical-protein|BDGG01000014.1|GAV06684.1	-	DE
Hexe_geneID_BV898_18457	IR	NT	4609.02	1483.25	3046.14	1.63564	0.329638	4.96193	6.97947e-07	6.00712e-06	BL	NT	1850.65	3893.61	2872.13	-1.07288	0.097464	-11.008	3.49832e-28	6.86769e-26	NA	NA	NA	NA	TardiSpe	NA	NA	NA	BV898_18457|hypothetical-protein|MTYJ01000366.1|OWA54035.1	NA	RvY_18580|hypothetical-protein|BDGG01000019.1|GAV08964.1	NA	DE
Hexe_geneID_BV898_12144	IR	NT	2109.74	681.7	1395.72	1.62997	0.468224	3.48118	0.000499209	0.0020771	BL	NT	1447.96	656.495	1052.23	1.14101	0.373154	3.05775	0.00223003	0.0105491	DCTD	33208|Metazoa	deaminase	dCMP_cyt_deam_1	NotTardiSpe	DCTD|deoxycytidylate-deaminase-X1|NC_060928.1|XP_54205044.1	ZK643.2|putative-deoxycytidylate-deaminase|CELE_ZK643.2|NC_003281.10|NP_498980.1	CG6951|uncharacterized-proteinB|Dmel_CG6951|NT_037436.4|NP_730502.1	BV898_12144|putative-Deoxycytidylate-deaminase|MTYJ01000120.1|OQV13601.1	LOC129585574|deoxycytidylate-deaminase-like|NW_026570237.1|XP_55334273.1	RvY_15790|hypothetical-protein|BDGG01000012.1|GAV05698.1	ko00000,ko00001,ko00002,ko01000,ko02044	DE
Hexe_geneID_BV898_18585	IR	NT	1937.33	628.107	1282.72	1.62463	0.215663	7.53319	4.95171e-14	1.62395e-12	BL	NT	1018.35	527.2	772.777	0.950271	0.169856	5.59457	2.21163e-08	4.80553e-07	LRRC6	33208|Metazoa	Leucine rich repeat containing 6	LRR_9	NotTardiSpe	DNAAF11|dynein-axonemal-assembly-factor-11-a|NC_060932.1|NP_36604.2	K10D2.8|Uncharacterized-protein|CELE_K10D2.8|NC_003281.10|NP_1254924.1	tilB|touch-insensitive-larva-B|Dmel_CG14620|NC_004354.4|NP_608460.1	BV898_18585|Protein-tilB-like-protein|MTYJ01000377.1|OWA54170.1	LOC129595968|dynein-axonemal-assembly-factor-11-like|NW_026570304.1|XP_55349080.1	RvY_10742|hypothetical-protein|BDGG01000005.1|GAU99792.1	ko00000,ko04812	DE
Hexe_geneID_BV898_13235	IR	NT	1688.21	551.494	1119.85	1.61386	0.209193	7.7147	1.2127e-14	4.44506e-13	BL	NT	713.722	514.075	613.898	0.473418	0.134263	3.52605	0.000421811	0.00263399	NA	NA	NA	NA	NotTardiSpe	TRPA1|transient-receptor-potential-cation-channel-subfamily-A-member-1-X1|NC_060932.1|XP_54217430.1	trpa-1|Transient-receptor-potential-cation-channel-subfamily-A-member-1-homolog|CELE_C29E6.2|NC_003282.8|NP_502249.3	TrpA1|transient-receptor-potential-cation-channel-A1G|Dmel_CG5751|NT_037436.4|NP_1261600.1	BV898_13235|Transient-receptor-potential-cation-channel-subfamily-A-member-1|MTYJ01000143.1|OQV12509.1	LOC129594874|transient-receptor-potential-cation-channel-subfamily-A-member-1-like|NW_026570223.1|XP_55347706.1	RvY_07192-1|hypothetical-protein|BDGG01000003.1|GAU95596.1	NA	DE
Hexe_geneID_BV898_06171	IR	NT	10308.4	3370.49	6839.46	1.61281	0.348036	4.63404	3.58599e-06	2.58838e-05	BL	NT	2951.96	4388.17	3670.06	-0.57199	0.140584	-4.06867	4.72832e-05	0.000408538	PLA2G15	33208|Metazoa	Phosphatidylcholine-sterol acyltransferase	LCAT	NotTardiSpe	PLA2G15|phospholipase-A2-group-XV-1-precursor|NC_060940.1|NP_36452.1	M05B5.4|Uncharacterized-protein|CELE_M05B5.4|NC_003279.8|NP_492033.1	CG31683|uncharacterized-proteinA|Dmel_CG31683|NT_033779.5|NP_724265.2	BV898_06171|Group-XV-phospholipase-A2|MTYJ01000035.1|OQV19903.1	LOC129595844|phospholipase-A2-group-XV-like|NW_026570303.1|XP_55348949.1	RvY_07951|hypothetical-protein|BDGG01000003.1|GAU96520.1	ko00000,ko00001,ko01000	DE
Hexe_geneID_BV898_02468	IR	NT	1514.11	495.398	1004.75	1.61207	0.279185	5.7742	7.73214e-09	1.03038e-07	BL	NT	655.071	459.322	557.197	0.513076	0.139637	3.67435	0.000238454	0.00162988	wht-7	33208|Metazoa	ATPase activity	ABC2_membrane,ABC_tran	NotTardiSpe	ABCG4|ATP-binding-cassette-sub-family-G-member-4-X1|NC_060935.1|XP_54225605.1	wht-2|ABC-transporter-domain-containing-protein|CELE_C10C6.5|NC_003282.8|NP_502164.1	w|white|Dmel_CG2759|NC_004354.4|NP_476787.1	BV898_02468|Protein-white|MTYJ01000010.1|OQV23731.1	LOC129590937|protein-white-like|NW_026570263.1|XP_55342361.1	RvY_08512-1|hypothetical-protein|BDGG01000004.1|GAU97165.1	ko00000,ko02000	DE
Hexe_geneID_BV898_12288	IR	NT	1201.28	394.371	797.824	1.60696	0.309672	5.18924	2.11154e-07	2.03675e-06	BL	NT	1080.37	588.022	834.194	0.877774	0.223906	3.92027	8.8449e-05	0.000697796	AQP9	33208|Metazoa	pyrimidine nucleobase transmembrane transporter activity	MIP	NotTardiSpe	AQP9|aquaporin-9-1|NC_060939.1|NP_66190.2	aqp-2|AQuaPorin-or-aquaglyceroporin-related|CELE_C01G6.1|NC_003280.10|NP_1379056.1	Eglp3|entomoglyceroporin-3|Dmel_CG17662|NT_033778.4|NP_611812.2	BV898_12288|Aquaporin-9|MTYJ01000123.1|OQV13434.1	LOC129588502|aquaporin-10-like-X2|NW_026570250.1|XP_55338695.1	RvY_00817-1|AQP4|BDGG01000001.1|GAU88048.1	ko00000,ko00001,ko02000,ko04812	DE
Hexe_geneID_BV898_00516	IR	NT	1815.44	599.683	1207.56	1.59787	0.196193	8.14436	3.81285e-16	1.67314e-14	BL	NT	1677.75	881.675	1279.71	0.928403	0.224906	4.12797	3.65986e-05	0.000327969	NA	NA	NA	NA	NotTardiSpe	BTBD6|BTB/POZ-domain-containing-protein-6-1|NC_060938.1|NP_150374.2	hpo-9|BTB-POZ-domain-containing-protein-9|CELE_C05C8.6|NC_003283.11|NP_504839.1	lute|luteA|Dmel_CG43226|NT_033777.3|NP_650618.1	BV898_00516|hypothetical-protein|MTYJ01000002.1|OQV25578.1	LOC129585262|uncharacterized-protein-LOC129585262|NW_026570236.1|XP_55333859.1	RvY_06288-1|hypothetical-protein|BDGG01000002.1|GAU94531.1	NA	DE
Hexe_geneID_BV898_07371	IR	NT	11575.5	3831.6	7703.52	1.59512	0.165325	9.64837	4.99431e-22	4.11647e-20	BL	NT	8100.45	4061	6080.72	0.996253	0.167201	5.9584	2.54716e-09	6.7616e-08	NA	NA	NA	NA	NotTardiSpe	NA	NA	NA	BV898_07371|hypothetical-protein|MTYJ01000048.1|OQV18546.1	LOC129581786|uncharacterized-protein-LOC129581786|NW_026570226.1|XP_55328997.1	RvY_10577|hypothetical-protein|BDGG01000005.1|GAU99604.1	NA	DE
Hexe_geneID_BV898_04728	IR	NT	4319.11	1432.7	2875.91	1.59216	0.175253	9.08493	1.03765e-19	6.7352e-18	BL	NT	2456.81	1608.12	2032.46	0.611733	0.125983	4.8557	1.19962e-06	1.6426e-05	NA	NA	NA	NA	NotTardiSpe	NA	NA	NA	BV898_04728|hypothetical-protein|MTYJ01000024.1|OQV21241.1	LOC129583515|uncharacterized-protein-LOC129583515|NW_026570231.1|XP_55331301.1	RvY_00396|hypothetical-protein|BDGG01000001.1|GAU87566.1	NA	DE
Hexe_geneID_BV898_18944	IR	NT	1625.45	539.963	1082.7	1.58986	0.211357	7.52217	5.38765e-14	1.76321e-12	BL	NT	1105.84	677.454	891.648	0.70754	0.162318	4.35898	1.30669e-05	0.000134929	NA	NA	NA	NA	NotTardiSpe	NA	NA	NA	BV898_18944|hypothetical-protein|MTYJ01000420.1|OWA54544.1	LOC129590145|uncharacterized-protein-LOC129590145|NW_026570222.1|XP_55341177.1	RvY_09541|hypothetical-protein|BDGG01000004.1|GAU98386.1	NA	DE
Hexe_geneID_BV898_05535	IR	NT	2660.61	888.503	1774.56	1.5821	0.225677	7.01049	2.37484e-12	6.04498e-11	BL	NT	1375.07	892.566	1133.82	0.623648	0.167421	3.72504	0.000195288	0.00137281	SKP1	33208|Metazoa	Belongs to the SKP1 family	Skp1,Skp1_POZ	NotTardiSpe	SKP1|S-phase-kinase-associated-protein-1-b|NC_060929.1|NP_733779.1	skr-1|Skp1-related-protein|CELE_F46A9.5|NC_003279.8|NP_492513.1	SkpB|SKP1-related-B|Dmel_CG8881|NT_033778.4|NP_610729.1	BV898_05535|putative-S-phase-kinase-associated-protein-1|MTYJ01000030.1|OQV20490.1	LOC129581610|S-phase-kinase-associated-protein-1-like|NW_026570226.1|XP_55328774.1	RvY_09932|hypothetical-protein|BDGG01000005.1|GAU98843.1	ko00000,ko00001,ko00002,ko03036,ko04121	DE
Hexe_geneID_BV898_02967	IR	NT	1460.9	490.28	975.59	1.57569	0.181967	8.6592	4.75078e-18	2.6526e-16	BL	NT	833.505	479.84	656.673	0.797015	0.121778	6.5448	5.9576e-11	2.1771e-09	BUD13	33208|Metazoa	Pre-mRNA-splicing factor of RES complex	Bud13	NotTardiSpe	BUD13|BUD13-homolog-2|NC_060935.1|NP_1153208.1	bud-13|BUD13-homolog|CELE_R08D7.1|NC_003281.10|NP_498982.1	CG13625|uncharacterized-protein|Dmel_CG13625|NT_033777.3|NP_651272.1	BV898_02967|putative-BUD13-like-protein|MTYJ01000013.1|OQV23237.1	LOC129588173|BUD13-homolog|NW_026570248.1|XP_55338269.1	RvY_05497|BUD13|BDGG01000002.1|GAU93574.1	ko00000,ko03041	DE
Hexe_geneID_BV898_04895	IR	NT	1740.46	587.49	1163.97	1.56674	0.169709	9.23194	2.6577e-20	1.84829e-18	BL	NT	697.712	530.682	614.197	0.394343	0.139119	2.83457	0.00458867	0.0190019	NA	NA	NA	NA	TardiSpe	NA	NA	NA	BV898_04895|hypothetical-protein|MTYJ01000025.1|OQV21133.1	LOC129581445|uncharacterized-protein-LOC129581445|NW_026570225.1|XP_55328498.1	RvY_16003|hypothetical-protein|BDGG01000012.1|GAV05954.1	NA	DE
Hexe_geneID_BV898_02629	IR	NT	5651.7	1912	3781.85	1.5637	0.240821	6.4932	8.40319e-11	1.65284e-09	BL	NT	3619.75	2686.68	3153.22	0.43011	0.097875	4.39448	1.11037e-05	0.000116872	GABARAPL2	33208|Metazoa	cellular response to nitrogen starvation	Atg8	NotTardiSpe	GABARAPL2|gamma-aminobutyric-acid-receptor-associated-protein-like-2|NC_060940.1|NP_9216.1	lgg-1|Protein-lgg-1|CELE_C32D5.9|NC_003280.10|NP_495277.1	Atg8a|Autophagy-related-8aA|Dmel_CG32672|NC_004354.4|NP_727447.1	BV898_02629|putative-Gamma-aminobutyric-acid-receptor-associated-protein-like-2|MTYJ01000011.1|OQV23512.1	LOC129602614|gamma-aminobutyric-acid-receptor-associated-protein-like-2|NW_026570224.1|XP_55357661.1	RvY_15208|hypothetical-protein|BDGG01000011.1|GAV05017.1	ko00000,ko00001,ko03029,ko04121,ko04131	DE
Hexe_geneID_BV898_10561	IR	NT	5406.56	1828.95	3617.75	1.5637	0.213688	7.31765	2.52352e-13	7.38936e-12	BL	NT	2570.14	1637.12	2103.63	0.650619	0.111709	5.82425	5.73683e-09	1.42643e-07	VAMP3	33208|Metazoa	positive regulation of receptor recycling	Synaptobrevin	NotTardiSpe	VAMP2|vesicle-associated-membrane-protein-2-1|NC_060941.1|NP_55047.2	snb-2|V-SNARE-coiled-coil-homology-domain-containing-protein|CELE_F23H12.1|NC_003283.11|NP_506093.2	nSyb|neuronal-synaptobrevinJ|Dmel_CG17248|NT_037436.4|NP_1261269.1	BV898_10561|putative-Vesicle-associated-membrane-protein-2|MTYJ01000091.1|OQV15335.1	LOC129593514|vesicle-associated-membrane-protein-3-like|NW_026570282.1|XP_55345839.1	RvY_02620|hypothetical-protein|BDGG01000001.1|GAU90162.1	ko00000,ko00001,ko04131	DE
Hexe_geneID_BV898_04674	IR	NT	1384.56	468.855	926.709	1.56284	0.166702	9.37504	6.91502e-21	5.03375e-19	BL	NT	902.011	577.324	739.667	0.644258	0.200972	3.20571	0.00134729	0.00693908	NA	NA	NA	NA	NotTardiSpe	DEF8|differentially-expressed-in-FDCP-8-homolog-3|NC_060940.1|NP_1229745.1	F20H11.1|Differentially-expressed-in-FDCP-8-homolog|CELE_F20H11.1|NC_003281.10|NP_498454.2	DEF8|differentially-expressed-in-FDCP-8-homolog|Dmel_CG11534|NT_037436.4|NP_648549.1	BV898_04674|Differentially-expressed-in-FDCP-8-like-protein|MTYJ01000023.1|OQV21470.1	LOC129590474|differentially-expressed-in-FDCP-8-homolog-A-like|NW_026570260.1|XP_55341704.1	RvY_07695|hypothetical-protein|BDGG01000003.1|GAU96219.1	NA	DE
Hexe_geneID_BV898_06950	IR	NT	2999.06	1016.33	2007.69	1.56126	0.277052	5.63526	1.74792e-08	2.17247e-07	BL	NT	1184.04	643.704	913.87	0.879295	0.183616	4.78876	1.67812e-06	2.21514e-05	NA	NA	NA	NA	NotTardiSpe	TMEM245|transmembrane-protein-245-X3|NC_060933.1|XP_54218567.1	M01F1.4|Uncharacterized-protein|CELE_M01F1.4|NC_003281.10|NP_1022686.1	CG2698|uncharacterized-proteinD|Dmel_CG2698|NT_033777.3|NP_1246976.1	BV898_06950|Transmembrane-protein-245|MTYJ01000043.1|OQV19095.1	LOC129594373|transmembrane-protein-245-like-X1|NW_026570287.1|XP_55347023.1	RvY_13395|hypothetical-protein|BDGG01000008.1|GAV02888.1	NA	DE
Hexe_geneID_BV898_12438	IR	NT	1769.79	600.574	1185.18	1.55883	0.218538	7.13298	9.82191e-13	2.63349e-11	BL	NT	968.037	645.23	806.634	0.585811	0.181767	3.22287	0.00126914	0.00662757	NA	NA	NA	NA	NotTardiSpe	INPP4A|inositol-polyphosphate-4-phosphatase-type-I-A-X31|NC_060926.1|XP_54197846.1	R01H10.7|Uncharacterized-protein|CELE_R01H10.7|NC_003281.10|NP_1366686.1	CG42271|uncharacterized-proteinC|Dmel_CG42271|NC_004354.4|NP_996434.2	BV898_12438|putative-Type-I-inositol-3,4-bisphosphate-4-phosphatase|MTYJ01000126.1|OQV13327.1	LOC129589501|uncharacterized-protein-LOC129589501-X2|NW_026570222.1|XP_55340266.1	RvY_09605-1|hypothetical-protein|BDGG01000004.1|GAU98462.1	NA	DE
Hexe_geneID_BV898_11959	IR	NT	2782.66	946.009	1864.33	1.55579	0.185383	8.39229	4.7677e-17	2.42716e-15	BL	NT	1577.88	1112.59	1345.24	0.504411	0.190749	2.64437	0.00818426	0.0305614	NA	NA	NA	NA	NotTardiSpe	CASP8|caspase-8-18|NC_060926.1|NP_1387680.1	ced-3|Cell-death-protein-3-subunit-p17|CELE_C48D1.2|NC_003282.8|NP_1255709.1	Dcp-1|death-caspase-1|Dmel_CG5370|NT_033778.4|NP_476974.1	BV898_11959|putative-Caspase-2|MTYJ01000115.1|OQV13850.1	LOC129586277|caspase-8-like|NW_026570240.1|XP_55335375.1	RvY_08963-1|hypothetical-protein|BDGG01000004.1|GAU97714.1	NA	DE
Hexe_geneID_BV898_16813	IR	NT	1691.54	575.856	1133.7	1.55437	0.241109	6.44676	1.14267e-10	2.18144e-09	BL	NT	1070.98	422.32	746.651	1.34294	0.169248	7.93474	2.10929e-15	1.4838e-13	GLRX3	33208|Metazoa	Mitosis protein DIM1	Glutaredoxin,Thioredoxin	NotTardiSpe	GLRX3|glutaredoxin-3-1|NC_060934.1|NP_6532.2	glrx-3|GLutaRedoXin|CELE_D2063.3|NC_003283.11|NP_1023756.1	CG6523|uncharacterized-protein|Dmel_CG6523|NT_033779.5|NP_609641.1	BV898_16813|Glutaredoxin-3|MTYJ01000264.1|OWA52358.1	LOC129584252|glutaredoxin-3-like|NW_026570233.1|XP_55332345.1	RvY_03892|hypothetical-protein|BDGG01000002.1|GAU91682.1	ko00000,ko03021	DE
Hexe_geneID_BV898_06803	IR	NT	2209.03	753.496	1481.26	1.55203	0.151756	10.2271	1.49889e-24	1.48724e-22	BL	NT	1069.36	737.498	903.43	0.535939	0.145035	3.69524	0.00021968	0.00151815	CIR1	33208|Metazoa	N-terminal domain of CBF1 interacting co-repressor CIR	Cir_N	NotTardiSpe	CIR1|corepressor-interacting-with-RBPJ-1|NC_060926.1|NP_4873.3	cir-1|Cir_N-domain-containing-protein|CELE_F55F8.4|NC_003279.8|NP_491654.1	CG6843|uncharacterized-protein|Dmel_CG6843|NT_037436.4|NP_649072.1	BV898_06803|putative-Corepressor-interacting-with-RBPJ-1|MTYJ01000042.1|OQV19166.1	LOC129582068|corepressor-interacting-with-RBPJ-1-like|NW_026570226.1|XP_55329441.1	RvY_09935|hypothetical-protein|BDGG01000005.1|GAU98846.1	ko00000,ko00001	DE
Hexe_geneID_BV898_03885	IR	NT	1837.85	631.203	1234.53	1.54292	0.194404	7.93668	2.07665e-15	8.44649e-14	BL	NT	1540.68	926.494	1233.59	0.733463	0.163613	4.4829	7.36339e-06	8.18407e-05	NA	35493|Streptophyta	Domain of unknown function DUF2828	DUF2828	NotTardiSpe	NA	irk-3|IRK_C-domain-containing-protein|CELE_K04G11.5|NC_003284.9|NP_1379171.1	NA	BV898_03885|hypothetical-protein|MTYJ01000019.1|OQV22038.1	LOC129587599|uncharacterized-protein-LOC129587599|NW_026570245.1|XP_55337383.1	RvY_03415|hypothetical-protein|BDGG01000002.1|GAU91094.1	-	DE
Hexe_geneID_BV898_05695	IR	NT	1827.99	627.208	1227.6	1.54268	0.216865	7.11355	1.13094e-12	3.02192e-11	BL	NT	761.798	425.406	593.602	0.841092	0.151762	5.54219	2.98715e-08	6.24932e-07	RIOK1	33208|Metazoa	Belongs to the protein kinase superfamily. RIO-type Ser Thr kinase family	RIO1	NotTardiSpe	RIOK1|serine/threonine-protein-kinase-RIO1-3|NC_060930.1|NP_1335123.1	riok-1|Serine-threonine-protein-kinase-RIO1|CELE_M01B12.5|NC_003279.8|NP_1021570.2	RIOK1|RIO-kinase-1B|Dmel_CG11660|NT_037436.4|NP_729730.1	BV898_05695|Serine/threonine-protein-kinase-RIO1|MTYJ01000031.1|OQV20409.1	LOC129585072|serine-threonine-protein-kinase-RIO1-like|NW_026570235.1|XP_55333565.1	RvY_10390|hypothetical-protein|BDGG01000005.1|GAU99374.1	ko00000,ko00001,ko01000,ko01001,ko03009	DE
Hexe_geneID_BV898_14750	IR	NT	3436.4	1183.04	2309.72	1.53778	0.22005	6.98831	2.78207e-12	7.00242e-11	BL	NT	1429.84	859.032	1144.44	0.734811	0.146648	5.0107	5.42319e-07	8.14617e-06	SPIRE1	33208|Metazoa	Kinase non-catalytic C-lobe domain	KIND	NotTardiSpe	SPIRE1|protein-spire-homolog-1-X1|NC_060942.1|XP_54174833.1	moc-5|GTP-3,8-cyclase|CELE_F49E2.1|NC_003284.9|NP_509612.2	spir|spireC|Dmel_CG10076|NT_033779.5|NP_724256.2	BV898_14750|hypothetical-protein|MTYJ01000185.1|OWA50226.1	LOC129592056|protein-spire-homolog-1-like-X2|NW_026570269.1|XP_55343975.1	RvY_15032-2|hypothetical-protein|BDGG01000011.1|GAV04810.1	ko00000,ko00001	DE
Hexe_geneID_BV898_07296	IR	NT	1501.05	517.21	1009.13	1.53664	0.19598	7.84076	4.47815e-15	1.73534e-13	BL	NT	727.639	522.687	625.163	0.477372	0.11909	4.00849	6.11091e-05	0.000509232	TRAPPC12	33208|Metazoa	regulation of kinetochore assembly	TPR_16,TPR_19,TPR_2,TPR_6	NotTardiSpe	TRAPPC12|trafficking-protein-particle-complex-subunit-12|NC_060926.1|NP_57114.5	trpp-12|TRansport-Protein-Particle|CELE_C43H6.1|NC_003284.9|NP_508439.2	CG11396|uncharacterized-protein|Dmel_CG11396|NT_037436.4|NP_649255.1	BV898_07296|putative-Trafficking-protein-particle-complex-subunit-12|MTYJ01000047.1|OQV18666.1	LOC129598670|trafficking-protein-particle-complex-subunit-12-like|NW_026570347.1|XP_55352665.1	RvY_10097|hypothetical-protein|BDGG01000005.1|GAU99041.1	ko00000,ko04131	DE
Hexe_geneID_BV898_01658	IR	NT	2645.4	912.114	1778.76	1.53654	0.202603	7.58397	3.35142e-14	1.13497e-12	BL	NT	1874.47	652.879	1263.67	1.52174	0.182952	8.3177	8.96903e-17	7.42276e-15	NA	33208|Metazoa	Domain present in fly proteins CG14681, CG12492, CG6217, worm H06A10.1 and Arabidopsis thaliana MBG8.9.	DM13,DOMON	NotTardiSpe	NA	W01C8.5|DM13-domain-containing-protein|CELE_W01C8.5|NC_003284.9|NP_508959.1	CG34355|uncharacterized-proteinG|Dmel_CG34355|NT_033777.3|NP_1303544.1	BV898_01658|Protein-Skeletors-D/E|MTYJ01000006.1|OQV24598.1	LOC129584743|protein-Skeletors-B-C-like|NW_026570234.1|XP_55333028.1	RvY_06065|hypothetical-protein|BDGG01000002.1|GAU94254.1	-	DE
Hexe_geneID_BV898_17750	IR	NT	2024.41	700.696	1362.55	1.53056	0.171825	8.90763	5.21335e-19	3.19738e-17	BL	NT	961.33	557.698	759.514	0.786147	0.1375	5.71742	1.08153e-08	2.54666e-07	PRPF31	33208|Metazoa	It is involved in the biological process described with spliceosomal tri-snRNP complex assembly	Nop,Prp31_C	NotTardiSpe	PRPF31|U4/U6-small-nuclear-ribonucleoprotein-Prp31-X1|NC_060943.1|XP_54176472.1	prp-31|Pre-mRNA-processing-factor-31|CELE_Y110A7A.8|NC_003279.8|NP_491527.1	Prp31|Pre-mRNA-processing-factor-31|Dmel_CG6876|NT_037436.4|NP_648756.1	BV898_17750|U4/U6-small-nuclear-ribonucleoprotein-Prp31|MTYJ01000314.1|OWA53315.1	LOC129585976|U4-U6-small-nuclear-ribonucleoprotein-Prp31-like|NW_026570238.1|XP_55334914.1	RvY_00629|hypothetical-protein|BDGG01000001.1|GAU87832.1	ko00000,ko00001,ko00002,ko03041	DE
Hexe_geneID_BV898_15484	IR	NT	4364.55	1513.57	2939.06	1.52746	0.188895	8.08627	6.15209e-16	2.65477e-14	BL	NT	2095.21	1566.88	1831.05	0.419442	0.161828	2.59191	0.0095446	0.0345205	NEMF	33208|Metazoa	Domain of unknown function DUF3441	DUF3441,DUF814,FbpA	NotTardiSpe	NEMF|ribosome-quality-control-complex-subunit-NEMF-1|NC_060938.1|NP_4704.3	Y82E9BR.18|Uncharacterized-protein|CELE_Y82E9BR.18|NC_003281.10|NP_497411.2	Clbn|calibanC|Dmel_CG11847|NT_033777.3|NP_651341.2	BV898_15484|Nuclear-export-mediator-factor-NEMF|MTYJ01000210.1|OWA50983.1	LOC129584604|ribosome-quality-control-complex-subunit-NEMF-like|NW_026570222.1|XP_55332815.1	RvY_09431|hypothetical-protein|BDGG01000004.1|GAU98259.1	-	DE
Hexe_geneID_BV898_04596	IR	NT	1391.9	482.942	937.422	1.52639	0.466758	3.27019	0.00107475	0.00408452	BL	NT	743.853	313.386	528.62	1.24756	0.30262	4.12253	3.74734e-05	0.000334919	NA	NA	NA	NA	TardiSpe	NA	NA	NA	BV898_04596|hypothetical-protein|MTYJ01000023.1|OQV21387.1	NA	NA	NA	DE
Hexe_geneID_BV898_12231	IR	NT	2900.29	1010.79	1955.54	1.52125	0.207506	7.33114	2.28196e-13	6.73265e-12	BL	NT	1218.55	1743.7	1481.12	-0.517009	0.202204	-2.55687	0.010562	0.0373362	TDO2	33208|Metazoa	Tryptophan 2,3-dioxygenase	Trp_dioxygenase	NotTardiSpe	TDO2|tryptophan-2,3-dioxygenase|NC_060928.1|NP_5642.1	tdo-2|Tryptophan-2,3-dioxygenase|CELE_C28H8.11|NC_003281.10|NP_498284.1	v|vermilion|Dmel_CG2155|NC_004354.4|NP_511113.1	BV898_12231|hypothetical-protein|MTYJ01000121.1|OQV13594.1	LOC129596105|tryptophan-2,3-dioxygenase-like|NW_026570306.1|XP_55349262.1	RvY_10182|hypothetical-protein|BDGG01000005.1|GAU99140.1	ko00000,ko00001,ko00002,ko01000	DE
Hexe_geneID_BV898_09692	IR	NT	46781.7	16410.9	31596.3	1.51128	0.333765	4.52798	5.95502e-06	4.10112e-05	BL	NT	9034.63	5275.25	7154.94	0.77619	0.302581	2.56524	0.0103106	0.0366008	NA	NA	NA	NA	TardiSpe	NA	NA	NA	BV898_09692|hypothetical-protein|MTYJ01000077.1|OQV16208.1	LOC129597850|uncharacterized-protein-LOC129597850|NW_026570330.1|XP_55351515.1	RvY_08658|LEA8|BDGG01000004.1|GAU97339.1	NA	DE
Hexe_geneID_BV898_17368	IR	NT	1860.86	656.974	1258.92	1.50257	0.245968	6.1088	1.00385e-09	1.58923e-08	BL	NT	1017.6	657.836	837.715	0.629665	0.18489	3.40561	0.000660161	0.00382875	NA	NA	NA	NA	TardiSpe	NA	NA	NA	BV898_17368|hypothetical-protein|MTYJ01000293.1|OWA52926.1	NA	NA	NA	DE
Hexe_geneID_BV898_09131	IR	NT	1604.96	567.725	1086.34	1.49904	0.205442	7.29669	2.94935e-13	8.53997e-12	BL	NT	725.545	479.875	602.71	0.59709	0.14965	3.98991	6.6099e-05	0.000545163	EIF2B3	33208|Metazoa	Translation initiation factor	Hexapep,NTP_transf_3,NTP_transferase	NotTardiSpe	EIF2B3|translation-initiation-factor-eIF-2B-subunit-gamma-1|NC_060925.1|NP_65098.1	eif-2Bgamma|putative-translation-initiation-factor-eIF-2B-subunit-gamma|CELE_C15F1.4|NC_003280.10|NP_495428.1	eIF2Bgamma|eukaryotic-translation-initiation-factor-2B-subunit-gamma|Dmel_CG8190|NT_033778.4|NP_611046.2	BV898_09131|Translation-initiation-factor-eIF-2B-subunit-gamma|MTYJ01000070.1|OQV16775.1	LOC129602720|translation-initiation-factor-eIF-2B-subunit-gamma-like|NW_026570224.1|XP_55357811.1	RvY_06972|hypothetical-protein|BDGG01000003.1|GAU95338.1	ko00000,ko00001,ko03012	DE
Hexe_geneID_BV898_03001	IR	NT	2975.99	1054.56	2015.27	1.49692	0.143147	10.4572	1.35765e-25	1.40996e-23	BL	NT	1304.2	985.767	1144.98	0.404052	0.121288	3.33134	0.000864277	0.00479337	RAD23B	33208|Metazoa	XPC-binding domain	UBA,XPC-binding,ubiquitin	NotTardiSpe	RAD23B|UV-excision-repair-protein-RAD23-homolog-B-1|NC_060933.1|NP_2865.1	rad-23|UV-excision-repair-protein-RAD23|CELE_ZK20.3|NC_003280.10|NP_496488.2	Rad23|Rad23A|Dmel_CG1836|NC_004353.4|NP_651918.2	BV898_03001|putative-UV-excision-repair-protein-RAD23-like-protein-B|MTYJ01000014.1|OQV22949.1	LOC129593559|UV-excision-repair-protein-RAD23-homolog-B-like|NW_026570282.1|XP_55345911.1	RvY_02775|hypothetical-protein|BDGG01000001.1|GAU90347.1	ko00000,ko00001,ko03051,ko03400	DE
Hexe_geneID_BV898_05793	IR	NT	10603.2	3759.49	7181.35	1.4959	0.273041	5.47864	4.28598e-08	4.92019e-07	BL	NT	3785.28	5618.59	4701.94	-0.569999	0.209033	-2.72684	0.00639436	0.0249206	NA	33208|Metazoa	Hsp70 protein	HSP70	NotTardiSpe	HSPA8|heat-shock-cognate-71-kDa-protein-X1|NC_060935.1|XP_54224589.1	hsp-1|Heat-shock-protein-hsp-1|CELE_F26D10.3|NC_003282.8|NP_503068.1	Hsc70-4|heat-shock-protein-70-cognate-4F|Dmel_CG4264|NT_033777.3|NP_788680.1	BV898_05793|Heat-shock-cognate-71-kDa-protein|MTYJ01000032.1|OQV20238.1	LOC129582051|heat-shock-cognate-71-kDa-protein|NW_026570226.1|XP_55329416.1	RvY_12994|HSP70-12|BDGG01000008.1|GAV02426.1	ko00000,ko00001,ko00002,ko01009,ko03009,ko03029,ko03041,ko03051,ko03110,ko04131,ko04147,ko04516	DE
Hexe_geneID_BV898_03627	IR	NT	1529.16	542.397	1035.78	1.49576	0.182376	8.20152	2.37362e-16	1.07802e-14	BL	NT	977.712	714.746	846.229	0.452299	0.152671	2.96257	0.00305079	0.0136985	RNF113A	33208|Metazoa	Zinc ion binding	zf-C3HC4_3,zf-CCCH	NotTardiSpe	RNF113A|E3-ubiquitin-protein-ligase-RNF113A|NC_060947.1|NP_8909.1	rnf-113|putative-E3-ubiquitin-protein-ligase-rnf113|CELE_K01G5.1|NC_003281.10|NP_499375.1	mdlc|midlife-crisis|Dmel_CG4973|NT_033777.3|NP_650865.1	BV898_03627|RING-finger-protein-113A|MTYJ01000017.1|OQV22454.1	LOC129586255|E3-ubiquitin-protein-ligase-RNF113A-like|NW_026570240.1|XP_55335341.1	RvY_08868|hypothetical-protein|BDGG01000004.1|GAU97595.1	ko00000,ko03041,ko04121	DE
Hexe_geneID_BV898_12903	IR	NT	5387.78	1913.22	3650.5	1.49334	0.176842	8.44452	3.05291e-17	1.58001e-15	BL	NT	3372.3	1948.35	2660.32	0.791613	0.141309	5.60201	2.11875e-08	4.62156e-07	RASA2	33208|Metazoa	It is involved in the biological process described with regulation of Ras GTPase activity	BTK,C2,PH,RasGAP	NotTardiSpe	RASA3|ras-GTPase-activating-protein-3-1|NC_060937.1|NP_31394.2	gap-1|Ras-GTPase-activating-protein-gap-1|CELE_T24C12.2|NC_003284.9|NP_508404.1	RasGAP1|Ras-GTPase-activating-protein-1C|Dmel_CG6721|NT_037436.4|NP_1261664.1	BV898_12903|Ras-GTPase-activating-protein-3|MTYJ01000135.1|OQV12884.1	LOC129593600|ras-GTPase-activating-protein-3-like-X2|NW_026570223.1|XP_55345984.1	RvY_02017|hypothetical-protein|BDGG01000001.1|GAU89468.1	ko00000,ko00001	DE
Hexe_geneID_BV898_19176	IR	NT	1901.5	678.045	1289.77	1.48775	0.169936	8.7548	2.0446e-18	1.18405e-16	BL	NT	1168.38	522.4	845.39	1.16191	0.184802	6.28735	3.22936e-10	1.03579e-08	NA	NA	NA	NA	NotTardiSpe	PZP|pregnancy-zone-protein-precursor|NC_060936.1|NP_2855.2	tep-1|TEP-(ThiolEster-containing-Protein)|CELE_ZK337.1|NC_003279.8|NP_1367060.1	Tep2|Thioester-containing-protein-2F|Dmel_CG7052|NT_033779.5|NP_723300.2	BV898_19176|hypothetical-protein|MTYJ01000457.1|OWA54782.1	LOC129593461|CD109-antigen-like|NW_026570282.1|XP_55345763.1	RvY_13322-2|hypothetical-protein|BDGG01000008.1|GAV02802.1	NA	DE
Hexe_geneID_BV898_15477	IR	NT	2870.73	1024.46	1947.6	1.48653	0.20674	7.1903	6.46505e-13	1.78886e-11	BL	NT	1597.99	887.327	1242.66	0.848974	0.185252	4.5828	4.58786e-06	5.404e-05	PSMB1	33208|Metazoa	threonine-type endopeptidase activity	Proteasome	NotTardiSpe	PSMB1|proteasome-subunit-beta-type-1|NC_060930.1|NP_2784.1	pbs-6|Proteasome-subunit-beta-type-1|CELE_C02F5.9|NC_003281.10|NP_498806.1	Prosbeta6|proteasome-beta6-subunit|Dmel_CG4097|NT_037436.4|NP_524115.1	BV898_15477|Proteasome-subunit-beta-type-1-B|MTYJ01000210.1|OWA50976.1	LOC129582588|proteasome-subunit-beta-type-1-B-like|NW_026570228.1|XP_55330101.1	RvY_13501|hypothetical-protein|BDGG01000009.1|GAV03010.1	ko00000,ko00001,ko00002,ko01000,ko01002,ko03051	DE
Hexe_geneID_BV898_10686	IR	NT	6375.39	2275.8	4325.6	1.4862	0.256096	5.8033	6.50215e-09	8.75458e-08	BL	NT	2385.03	1461.83	1923.43	0.706122	0.210286	3.35791	0.000785353	0.00443448	NA	NA	NA	NA	NotTardiSpe	LEMD3|inner-nuclear-membrane-protein-Man1-1|NC_060936.1|NP_55134.2	emr-1|Emerin-homolog-1|CELE_M01D7.6|NC_003279.8|NP_490907.1	bocks|bocksbeutelA|Dmel_CG9424|NT_033777.3|NP_649917.1	BV898_10686|hypothetical-protein|MTYJ01000093.1|OQV15171.1	LOC129587598|uncharacterized-protein-LOC129587598|NW_026570245.1|XP_55337382.1	RvY_10517|hypothetical-protein|BDGG01000005.1|GAU99525.1	NA	DE
Hexe_geneID_BV898_03981	IR	NT	2732.84	983.555	1858.2	1.47452	0.180609	8.16413	3.23771e-16	1.43695e-14	BL	NT	1564.65	1023.74	1294.19	0.612427	0.157613	3.88564	0.000102062	0.000788248	SBDS	33208|Metazoa	Ribosome maturation protein	SBDS,SBDS_C	NotTardiSpe	SBDS|ribosome-maturation-protein-SBDS|NC_060931.1|NP_57122.2	sbds-1|Ribosome-maturation-protein-SBDS|CELE_W06E11.4|NC_003281.10|NP_497226.2	Sbds|SBDS-ribosome-maturation-factorA|Dmel_CG8549|NT_037436.4|NP_648057.2	BV898_03981|Ribosome-maturation-protein-SBDS|MTYJ01000019.1|OQV22135.1	LOC129581386|ribosome-maturation-protein-SBDS-like|NW_026570225.1|XP_55328381.1	RvY_15763|hypothetical-protein|BDGG01000012.1|GAV05668.1	ko00000,ko00001,ko03009	DE
Hexe_geneID_BV898_05746	IR	NT	2574.27	926.954	1750.61	1.47334	0.213914	6.88756	5.67568e-12	1.38366e-10	BL	NT	1247.99	875.208	1061.6	0.5123	0.12398	4.13212	3.59438e-05	0.000323303	ZNF622	33208|Metazoa	C2H2 type zinc-finger 2 copies	zf-C2H2_2,zf-C2H2_jaz	NotTardiSpe	ZNF622|cytoplasmic-60S-subunit-biogenesis-factor-ZNF622|NC_060929.1|NP_219482.1	znf-622|C2H2-type-domain-containing-protein|CELE_C16A3.4|NC_003281.10|NP_498397.1	CG6769|uncharacterized-proteinA|Dmel_CG6769|NC_004354.4|NP_573252.1	BV898_05746|putative-Zinc-finger-protein-622|MTYJ01000032.1|OQV20189.1	LOC129582044|cytoplasmic-60S-subunit-biogenesis-factor-ZNF622-like|NW_026570226.1|XP_55329398.1	RvY_16116|hypothetical-protein|BDGG01000013.1|GAV06081.1	ko00000,ko03009	DE
Hexe_geneID_BV898_16050	IR	NT	1463.3	527.272	995.285	1.4722	0.231982	6.34617	2.20746e-10	3.96174e-09	BL	NT	782.296	476.487	629.391	0.71569	0.159415	4.48948	7.13963e-06	7.96685e-05	csn-2	33208|Metazoa	protein deneddylation	PCI	NotTardiSpe	COPS2|COP9-signalosome-complex-subunit-2-1|NC_060939.1|NP_4227.1	csn-2|COP9-signalosome-complex-subunit-2|CELE_B0025.2|NC_003279.8|NP_491740.1	alien|alienA|Dmel_CG9556|NT_033779.5|NP_723438.1	BV898_16050|COP9-signalosome-complex-subunit-2|MTYJ01000232.1|OWA51573.1	LOC129596230|COP9-signalosome-complex-subunit-2-like|NW_026570307.1|XP_55349434.1	RvY_07366|hypothetical-protein|BDGG01000003.1|GAU95814.1	ko00000,ko04121	DE
Hexe_geneID_BV898_10437	IR	NT	1567.79	565.559	1066.67	1.47096	0.193807	7.58979	3.20417e-14	1.08984e-12	BL	NT	688.456	509.755	599.106	0.433518	0.150432	2.88182	0.00395384	0.0168482	GDPD1	33208|Metazoa	Glycerophosphodiester phosphodiesterase domain-containing protein 1	GDPD	NotTardiSpe	GDPD1|lysophospholipase-D-GDPD1-1|NC_060941.1|NP_872375.2	T12B3.3|GP-PDE-domain-containing-protein|CELE_T12B3.3|NC_003282.8|NP_501176.1	CG18135|uncharacterized-proteinC|Dmel_CG18135|NT_037436.4|NP_788525.1	BV898_10437|Glycerophosphodiester-phosphodiesterase-domain-containing-protein-1|MTYJ01000089.1|OQV15429.1	LOC129585930|lysophospholipase-D-GDPD1-like-X2|NW_026570222.1|XP_55334837.1	RvY_15595-2|hypothetical-protein|BDGG01000012.1|GAV05464.1	ko00000,ko00001,ko01000	DE
Hexe_geneID_BV898_15051	IR	NT	1848.38	669.86	1259.12	1.46426	0.199715	7.33171	2.2723e-13	6.71686e-12	BL	NT	844.843	631.76	738.301	0.419267	0.136552	3.07038	0.00213785	0.0101786	VTA1	33208|Metazoa	Vacuolar protein sorting-associated protein VTA1	Vta1	NotTardiSpe	VTA1|vacuolar-protein-sorting-associated-protein-VTA1-homolog-a|NC_060930.1|NP_57569.2	T23G11.7|Uncharacterized-protein|CELE_T23G11.7|NC_003279.8|NP_492139.3	Vta1|vesicle-trafficking-1|Dmel_CG7967|NT_037436.4|NP_647640.1	BV898_15051|Vacuolar-protein-sorting-associated-protein-VTA1-like-protein|MTYJ01000195.1|OWA50538.1	LOC129580819|vacuolar-protein-sorting-associated-protein-VTA1-homolog|NW_026570225.1|XP_55327482.1	RvY_13887|hypothetical-protein|BDGG01000009.1|GAV03468.1	ko00000,ko00001,ko04131	DE
Hexe_geneID_BV898_06180	IR	NT	9124.68	3312.26	6218.47	1.46205	0.186055	7.85816	3.89817e-15	1.51814e-13	BL	NT	5004.62	3271.78	4138.2	0.613225	0.12336	4.971	6.66075e-07	9.77857e-06	PRKD3	33208|Metazoa	Belongs to the protein kinase superfamily. CAMK Ser Thr protein kinase family	C1_1,PH,Pkinase	NotTardiSpe	PRKD1|serine/threonine-protein-kinase-D1-2|NC_060938.1|NP_2733.2	dkf-2|Serine-threonine-protein-kinase-dkf-2|CELE_T25E12.4|NC_003283.11|NP_1256726.1	PKD|protein-kinase-DD|Dmel_CG7125|NT_033777.3|NP_732327.3	BV898_06180|Serine/threonine-protein-kinase-D1|MTYJ01000035.1|OQV19912.1	LOC129595882|serine-threonine-protein-kinase-D1-like|NW_026570303.1|XP_55348989.1	RvY_07919|hypothetical-protein|BDGG01000003.1|GAU96482.1	ko00000,ko00001,ko01000,ko01001	DE
Hexe_geneID_BV898_18286	IR	NT	5084.25	1846.34	3465.3	1.46113	0.168107	8.69168	3.57134e-18	2.03045e-16	BL	NT	2888.65	1841.26	2364.96	0.649736	0.221523	2.93304	0.00335663	0.0147271	NA	NA	NA	NA	NotTardiSpe	LTN1|E3-ubiquitin-protein-ligase-listerin-X4|NC_060945.1|XP_54180406.1	Y54E10A.11|E3-ubiquitin-protein-ligase-listerin|CELE_Y54E10A.11|NC_003279.8|NP_491118.2	Ltn1|listerin-E3-ubiquitin-protein-ligase-1|Dmel_CG32210|NT_037436.4|NP_730427.1	BV898_18286|E3-ubiquitin-protein-ligase-listerin|MTYJ01000352.1|OWA53866.1	LOC129593258|E3-ubiquitin-protein-ligase-listerin-like|NW_026570281.1|XP_55345451.1	RvY_18834|hypothetical-protein|BDGG01000021.1|GAV09264.1	NA	DE
Hexe_geneID_BV898_10479	IR	NT	1768.81	643.573	1206.19	1.45872	0.216501	6.73772	1.60894e-11	3.59084e-10	BL	NT	683.021	436.806	559.914	0.645436	0.16576	3.8938	9.86843e-05	0.000765313	TIMM44	33208|Metazoa	Essential component of the PAM complex, a complex required for the translocation of transit peptide-containing proteins from the inner membrane into the mitochondrial matrix in an ATP-dependent manner	Tim44	NotTardiSpe	TIMM44|mitochondrial-import-inner-membrane-translocase-subunit-TIM44|NC_060943.1|NP_6342.2	tin-44|putative-mitochondrial-import-inner-membrane-translocase-subunit-tin-44|CELE_T09B4.9|NC_003279.8|NP_491780.1	CG11779|uncharacterized-proteinB|Dmel_CG11779|NT_033777.3|NP_732403.1	BV898_10479|Mitochondrial-import-inner-membrane-translocase-subunit-TIM44|MTYJ01000090.1|OQV15373.1	LOC129591713|mitochondrial-import-inner-membrane-translocase-subunit-TIM44-like|NW_026570267.1|XP_55343448.1	RvY_08676|hypothetical-protein|BDGG01000004.1|GAU97363.1	ko00000,ko02000,ko03029	DE
Hexe_geneID_BV898_09829	IR	NT	9796.23	3582.75	6689.49	1.45116	0.191441	7.58021	3.45008e-14	1.16081e-12	BL	NT	7075.01	4097.79	5586.4	0.787951	0.116616	6.75678	1.41095e-11	5.67168e-10	SARS	33208|Metazoa	seryl-tRNA aminoacylation	Seryl_tRNA_N,tRNA-synt_2b	NotTardiSpe	SARS1|serine--tRNA-ligase,-cytoplasmic-a|NC_060925.1|NP_6504.2	sars-1|putative-serine--tRNA-ligase,-cytoplasmic|CELE_C47E12.1|NC_003282.8|NP_1379106.1	SerRS|Seryl-tRNA-synthetaseA|Dmel_CG17259|NT_033779.5|NP_608743.2	BV898_09829|Serine--tRNA-ligase,-cytoplasmic|MTYJ01000079.1|OQV16059.1	LOC129581071|probable-serine--tRNA-ligase,-cytoplasmic|NW_026570225.1|XP_55327914.1	RvY_18609|hypothetical-protein|BDGG01000020.1|GAV08999.1	ko00000,ko00001,ko00002,ko01000,ko01007,ko03016	DE
Hexe_geneID_BV898_15991	IR	NT	2196.98	805.146	1501.06	1.44822	0.202829	7.14013	9.32414e-13	2.513e-11	BL	NT	1362.2	645.071	1003.63	1.07876	0.146513	7.36293	1.79916e-13	9.76698e-12	DERL1	33208|Metazoa	Functional component of endoplasmic reticulum-associated degradation ERAD for misfolded lumenal proteins. May act by forming a channel that allows the retrotranslocation of misfolded proteins into the cytosol where they are ubiquitinated and degraded by the proteasome	DER1	NotTardiSpe	DERL1|derlin-1-a|NC_060932.1|NP_77271.1	cup-2|Derlin-1|CELE_F25D7.1|NC_003279.8|NP_492721.1	Der-1|Derlin-1A|Dmel_CG10908|NT_033779.5|NP_608632.1	BV898_15991|Derlin-1|MTYJ01000230.1|OWA51512.1	LOC129593066|derlin-1-like|NW_026570279.1|XP_55345227.1	RvY_07800|hypothetical-protein|BDGG01000003.1|GAU96340.1	ko00000,ko00001,ko00002	DE
Hexe_geneID_BV898_00931	IR	NT	5778.44	2124.36	3951.4	1.44353	0.186262	7.75001	9.18834e-15	3.408e-13	BL	NT	3482.23	2401.63	2941.93	0.536168	0.132931	4.03343	5.49683e-05	0.000466581	CUL1	33208|Metazoa	Cullin protein neddylation domain	Cullin,Cullin_Nedd8	NotTardiSpe	CUL1|cullin-1|NC_060931.1|NP_3583.2	cul-1|Cullin-1|CELE_D2045.6|NC_003281.10|NP_499309.1	Cul1|cullin-1C|Dmel_CG1877|NT_033778.4|NP_724623.1	BV898_00931|Cullin-1|MTYJ01000003.1|OQV25245.1	LOC129591039|cullin-1-like|NW_026570263.1|XP_55342516.1	RvY_01640|hypothetical-protein|BDGG01000001.1|GAU89044.1	ko00000,ko00001,ko00002,ko04121	DE
Hexe_geneID_BV898_06873	IR	NT	1436.84	528.585	982.714	1.44211	0.198097	7.27983	3.34236e-13	9.58882e-12	BL	NT	1028.94	425.489	727.216	1.27422	0.138854	9.17666	4.44676e-20	4.75156e-18	CASP7	33208|Metazoa	Belongs to the peptidase C14A family	Peptidase_C14	NotTardiSpe	CASP7|caspase-7-X3|NC_060934.1|XP_54222880.1	ced-3|Cell-death-protein-3-subunit-p17|CELE_C48D1.2|NC_003282.8|NP_1255709.1	Drice|death-related-ICE-like-caspase|Dmel_CG7788|NT_033777.3|NP_524551.2	BV898_06873|putative-Caspase-3|MTYJ01000043.1|OQV19015.1	LOC129594273|caspase-3-like|NW_026570287.1|XP_55346877.1	RvY_16325|hypothetical-protein|BDGG01000013.1|GAV06311.1	ko00000,ko00001,ko00002,ko01000,ko01002	DE
Hexe_geneID_BV898_15595	IR	NT	1660.4	611.637	1136.02	1.44027	0.190151	7.57435	3.60943e-14	1.2066e-12	BL	NT	1422.93	577.085	1000.01	1.30209	0.139043	9.36468	7.62837e-21	8.70201e-19	SPHK1	33208|Metazoa	Sphingosine kinase 1	DAGK_cat	NotTardiSpe	SPHK1|sphingosine-kinase-1-3|NC_060941.1|NP_1342068.1	sphk-1|Sphingosine-kinase-1|CELE_C34C6.5|NC_003280.10|NP_1367075.1	Sk1|sphingosine-kinase-1B|Dmel_CG1747|NC_004354.4|NP_727528.1	BV898_15595|Sphingosine-kinase-1|MTYJ01000214.1|OWA51096.1	LOC129591797|sphingosine-kinase-2-like|NW_026570223.1|XP_55343587.1	RvY_18877|hypothetical-protein|BDGG01000021.1|GAV09313.1	ko00000,ko00001,ko00002,ko01000	DE
Hexe_geneID_BV898_03325	IR	NT	13128.5	4842.99	8985.76	1.43872	0.150821	9.53926	1.43856e-21	1.14336e-19	BL	NT	9030.25	5379.34	7204.79	0.747382	0.176487	4.23477	2.28786e-05	0.000220216	UBA1	33208|Metazoa	ubiquitin activating enzyme activity	E1_4HB,E1_FCCH,E1_UFD,ThiF,UBA_e1_thiolCys	NotTardiSpe	UBA1|ubiquitin-like-modifier-activating-enzyme-1-X6|NC_060947.1|XP_54183671.1	uba-1|UBA_e1_C-domain-containing-protein|CELE_C47E12.5|NC_003282.8|NP_1367213.1	Uba1|ubiquitin-activating-enzyme-1A|Dmel_CG1782|NT_033778.4|NP_477310.2	BV898_03325|Ubiquitin-like-modifier-activating-enzyme-1|MTYJ01000015.1|OQV22894.1	LOC129582149|ubiquitin-like-modifier-activating-enzyme-1|NW_026570227.1|XP_55329554.1	RvY_18136|hypothetical-protein|BDGG01000017.1|GAV08451.1	ko00000,ko00001,ko01000,ko04121,ko04147	DE
Hexe_geneID_BV898_07329	IR	NT	9800.77	3616.72	6708.75	1.43839	0.175492	8.1963	2.47899e-16	1.12261e-14	BL	NT	4832.05	2131.41	3481.73	1.18084	0.374931	3.14949	0.00163553	0.00815736	NA	NA	NA	NA	TardiSpe	NA	NA	NA	BV898_07329|hypothetical-protein|MTYJ01000047.1|OQV18699.1	NA	NA	NA	DE
Hexe_geneID_BV898_12192	IR	NT	1749.51	650.631	1200.07	1.42751	0.319264	4.47124	7.7766e-06	5.22172e-05	BL	NT	829.185	532.734	680.959	0.638986	0.158653	4.02758	5.63535e-05	0.000475946	NA	33208|Metazoa	Glutathione S-transferase, N-terminal domain	GST_C_3,GST_N	NotTardiSpe	HPGDS|hematopoietic-prostaglandin-D-synthase|NC_060928.1|NP_55300.1	gst-4|Glutathione-S-transferase-4|CELE_K08F4.7|NC_003282.8|NP_501848.1	GstS1|glutathione-S-transferase-S1D|Dmel_CG8938|NT_033778.4|NP_1261040.1	BV898_12192|putative-Glutathione-S-transferase-4|MTYJ01000121.1|OQV13555.1	LOC129581593|hematopoietic-prostaglandin-D-synthase-like|NW_026570226.1|XP_55328745.1	RvY_00932|hypothetical-protein|BDGG01000001.1|GAU88188.1	ko00000,ko00001,ko01000	DE
Hexe_geneID_BV898_16705	IR	NT	1444.84	538.881	991.859	1.42282	0.153993	9.23949	2.47683e-20	1.73124e-18	BL	NT	659.676	516.804	588.24	0.352099	0.132303	2.66132	0.00778352	0.0293717	NA	NA	NA	NA	NotTardiSpe	GTF3C3|general-transcription-factor-3C-polypeptide-3-1|NC_060926.1|NP_36218.1	tftc-3|Transcription-Factor-ThreeC-subunit-(GTF3C-homolog)|CELE_ZK856.13|NC_003283.11|NP_505626.1	CG8950|uncharacterized-proteinA|Dmel_CG8950|NT_033778.4|NP_611184.1	BV898_16705|hypothetical-protein|MTYJ01000258.1|OWA52247.1	LOC129584929|uncharacterized-protein-LOC129584929|NW_026570235.1|XP_55333338.1	RvY_04295|hypothetical-protein|BDGG01000002.1|GAU92182.1	NA	DE
Hexe_geneID_BV898_18113	IR	NT	2516.45	938.437	1727.44	1.42256	0.191849	7.41504	1.21591e-13	3.72129e-12	BL	NT	1444.26	835.981	1140.12	0.78884	0.126021	6.25959	3.85999e-10	1.2113e-08	PARG	33208|Metazoa	polyADP-ribose glycohydrolase activity	PARG_cat	NotTardiSpe	PARG|poly(ADP-ribose)-glycohydrolase-c|NC_060934.1|NP_1290416.1	parg-2|Poly(ADP-ribose)-glycohydrolase-2|CELE_H23L24.5|NC_003282.8|NP_501496.2	Parg|Poly(ADP-ribose)-glycohydrolaseC|Dmel_CG2864|NC_004354.4|NP_477321.2	BV898_18113|Poly(ADP-ribose)-glycohydrolase|MTYJ01000339.1|OWA53691.1	LOC129597988|poly(ADP-ribose)-glycohydrolase-like|NW_026570332.1|XP_55351686.1	RvY_16452|hypothetical-protein|BDGG01000013.1|GAV06468.1	ko00000,ko01000	DE
Hexe_geneID_BV898_06270	IR	NT	2110.34	787.939	1449.14	1.42119	0.213734	6.64934	2.94409e-11	6.23987e-10	BL	NT	1671.81	872.055	1271.93	0.938916	0.229872	4.08452	4.41683e-05	0.000386169	SLC38A9	33208|Metazoa	Solute carrier family 38, member 9	Aa_trans	NotTardiSpe	SLC38A9|neutral-amino-acid-transporter-9-X1|NC_060929.1|XP_54207703.1	F13H10.3|Sodium-coupled-neutral-amino-acid-transporter-9-homolog|CELE_F13H10.3|NC_003282.8|NP_1293946.1	CG13384|uncharacterized-proteinG|Dmel_CG13384|NT_033779.5|NP_995658.1	BV898_06270|Sodium-coupled-neutral-amino-acid-transporter-9-like-protein|MTYJ01000036.1|OQV19731.1	LOC129591796|sodium-coupled-neutral-amino-acid-transporter-9-homolog|NW_026570268.1|XP_55343582.1	RvY_10974|hypothetical-protein|BDGG01000005.1|GAV00073.1	ko00000,ko00001,ko02000	DE
Hexe_geneID_BV898_10068	IR	NT	5090.2	1905.19	3497.69	1.41783	0.449709	3.15277	0.00161729	0.00583199	BL	NT	825.264	2105.16	1465.21	-1.35126	0.470355	-2.87285	0.00406785	0.0172167	MIF	33208|Metazoa	Macrophage migration Inhibitory Factor	MIF	NotTardiSpe	MIF|macrophage-migration-inhibitory-factor|NC_060946.1|NP_2406.1	mif-1|MIF-(Macrophage-migration-Inhibitory-Factor)-related|CELE_Y56A3A.3|NC_003281.10|NP_499536.1	NA	BV898_10068|putative-Macrophage-migration-inhibitory-factor-like-protein|MTYJ01000082.1|OQV15816.1	LOC129591174|macrophage-migration-inhibitory-factor-like|NW_026570265.1|XP_55342700.1	NA	ko00000,ko00001,ko01000,ko04147	DE
Hexe_geneID_BV898_03502	IR	NT	7943.91	2980.41	5462.16	1.41435	0.345909	4.08878	4.33651e-05	0.00023837	BL	NT	1390.76	2931.61	2161.18	-1.07613	0.380296	-2.82972	0.00465884	0.0192204	HPGDS	33208|Metazoa	glutathione s-transferase	GST_C_3,GST_N	NotTardiSpe	HPGDS|hematopoietic-prostaglandin-D-synthase|NC_060928.1|NP_55300.1	gst-24|Glutathione-S-Transferase|CELE_F37B1.1|NC_003280.10|NP_496859.1	GstS1|glutathione-S-transferase-S1C|Dmel_CG8938|NT_033778.4|NP_725654.1	BV898_03502|putative-Glutathione-S-transferase-1|MTYJ01000016.1|OQV22677.1	LOC129590477|glutathione-S-transferase-1-like|NW_026570260.1|XP_55341706.1	RvY_00932|hypothetical-protein|BDGG01000001.1|GAU88188.1	ko00000,ko00001,ko01000,ko02000	DE
Hexe_geneID_BV898_15877	IR	NT	1628.35	612.428	1120.39	1.41019	0.17215	8.19162	2.57739e-16	1.16042e-14	BL	NT	897.017	603.53	750.273	0.572196	0.166071	3.44549	0.000570035	0.00338512	NA	NA	NA	NA	NotTardiSpe	INTS2|integrator-complex-subunit-2-1|NC_060941.1|NP_65799.2	ints-2|INTegrator-complex-Subunit-homolog|CELE_ZC376.6|NC_003283.11|NP_1256569.1	IntS2|integrator-2|Dmel_CG8211|NC_004354.4|NP_573232.1	BV898_15877|Integrator-complex-subunit-2|MTYJ01000225.1|OWA51393.1	LOC129582486|integrator-complex-subunit-2-like|NW_026570227.1|XP_55329973.1	RvY_18104|hypothetical-protein|BDGG01000017.1|GAV08412.1	NA	DE
Hexe_geneID_BV898_04456	IR	NT	4941.79	1862.58	3402.18	1.40769	0.301583	4.66767	3.04629e-06	2.24906e-05	BL	NT	1457.15	3776.91	2617.03	-1.3743	0.165151	-8.32151	8.68496e-17	7.25882e-15	NA	NA	NA	NA	NotTardiSpe	NA	lat-1|Latrophilin-like-protein-1|CELE_B0457.1|NC_003280.10|NP_1366731.1	NA	BV898_04456|hypothetical-protein|MTYJ01000022.1|OQV21554.1	LOC129581952|uncharacterized-protein-LOC129581952|NW_026570226.1|XP_55329252.1	RvY_00953-1|hypothetical-protein|BDGG01000001.1|GAU88212.1	NA	DE
Hexe_geneID_BV898_16070	IR	NT	812.254	306.077	559.166	1.4064	0.347499	4.04722	5.18289e-05	0.000279277	BL	NT	724.517	328.815	526.666	1.13958	0.369479	3.08428	0.00204043	0.00980602	BLM	33208|Metazoa	binding. It is involved in the biological process described with DNA	BDHCT,BDHCT_assoc,BLM_N,DEAD,HRDC,Helicase_C,RQC,RecQ_Zn_bind	NotTardiSpe	BLM|recQ-like-DNA-helicase-BLM-X1|NC_060939.1|XP_54234576.1	him-6|Bloom-syndrome-protein-homolog|CELE_T04A11.6|NC_003282.8|NP_502390.2	Blm|bloom-syndrome-helicase|Dmel_CG6920|NT_033777.3|NP_524319.2	BV898_16070|Bloom-syndrome-protein-like-protein|MTYJ01000232.1|OWA51595.1	LOC129596154|recQ-like-DNA-helicase-blm-1|NW_026570307.1|XP_55349321.1	RvY_07369|hypothetical-protein|BDGG01000003.1|GAU95820.1	ko00000,ko00001,ko00002,ko01000,ko03032,ko03400	DE
Hexe_geneID_BV898_11268	IR	NT	4622.44	1749.37	3185.91	1.40157	0.203156	6.89899	5.23718e-12	1.28077e-10	BL	NT	1951.46	1572.06	1761.76	0.311964	0.106581	2.927	0.00342244	0.0149692	PKP4	33208|Metazoa	Armadillo/beta-catenin-like repeat	Arm	NotTardiSpe	CTNND2|catenin-delta-2-4|NC_060929.1|NP_1275646.1	jac-1|Juxtamembrane-domain-associated-catenin|CELE_Y105C5B.21|NC_003282.8|NP_1255882.1	p120ctn|adherens-junction-protein-p120|Dmel_CG17484|NT_033778.4|NP_1036444.1	BV898_11268|Juxtamembrane-domain-associated-catenin|MTYJ01000103.1|OQV14547.1	LOC129593532|catenin-delta-2-like-X1|NW_026570282.1|XP_55345867.1	RvY_02722|hypothetical-protein|BDGG01000001.1|GAU90284.1	ko00000,ko00001	DE
Hexe_geneID_BV898_15481	IR	NT	1244.21	473.334	858.773	1.39442	0.177087	7.87423	3.4286e-15	1.35217e-13	BL	NT	608.119	405.498	506.809	0.585507	0.148264	3.94909	7.84501e-05	0.000630101	NA	NA	NA	NA	NotTardiSpe	NCAPG|condensin-complex-subunit-3-X1|NC_060928.1|XP_54206685.1	NA	NA	BV898_15481|hypothetical-protein|MTYJ01000210.1|OWA50980.1	LOC129584215|uncharacterized-protein-LOC129584215|NW_026570222.1|XP_55332312.1	RvY_09427|hypothetical-protein|BDGG01000004.1|GAU98255.1	NA	DE
Hexe_geneID_BV898_17827	IR	NT	6548.76	2497.99	4523.38	1.39035	0.415498	3.34622	0.000819219	0.00323165	BL	NT	3113.63	1499.34	2306.48	1.05404	0.207225	5.08644	3.64848e-07	5.74067e-06	NA	NA	NA	NA	NotTardiSpe	MIA3|transport-and-Golgi-organization-protein-1-homolog-5|NC_060925.1|NP_1310993.1	NA	CG32054|uncharacterized-protein|Dmel_CG32054|NT_037436.4|NP_729588.1	BV898_17827|hypothetical-protein|MTYJ01000318.1|OWA53396.1	LOC129581896|uncharacterized-protein-LOC129581896|NW_026570226.1|XP_55329154.1	RvY_06541|hypothetical-protein|BDGG01000003.1|GAU94831.1	NA	DE
Hexe_geneID_BV898_01174	IR	NT	1721.04	657.363	1189.2	1.38942	0.289693	4.79617	1.61726e-06	1.2737e-05	BL	NT	399.359	611.013	505.186	-0.612849	0.24281	-2.52399	0.0116032	0.0402913	SLC39A14	33208|Metazoa	ZIP Zinc transporter	Zip	NotTardiSpe	SLC39A14|metal-cation-symporter-ZIP14-X2|NC_060932.1|XP_54216202.1	zipt-15|Zrt-(ZRT),-Irt--(IRT-)-like-Protein-Transporter|CELE_Y55F3BL.2|NC_003282.8|NP_1294572.1	foi|fear-of-intimacyA|Dmel_CG6817|NT_037436.4|NP_523974.3	BV898_01174|Zinc-transporter-ZIP14|MTYJ01000004.1|OQV24964.1	LOC129589841|metal-cation-symporter-ZIP14-like|NW_026570222.1|XP_55340713.1	RvY_13990|hypothetical-protein|BDGG01000009.1|GAV03594.1	ko00000,ko00001,ko02000	DE
Hexe_geneID_BV898_08998	IR	NT	3446.6	1321.49	2384.05	1.38274	0.165589	8.35045	6.80011e-17	3.39444e-15	BL	NT	1890.03	1228.35	1559.19	0.621826	0.194123	3.20326	0.00135882	0.00698357	POLR1B	33208|Metazoa	nucleologenesis	RNA_pol_Rpa2_4,RNA_pol_Rpb2_1,RNA_pol_Rpb2_2,RNA_pol_Rpb2_3,RNA_pol_Rpb2_6,RNA_pol_Rpb2_7	NotTardiSpe	POLR1B|DNA-directed-RNA-polymerase-I-subunit-RPA2-1|NC_060926.1|NP_61887.2	rpoa-2|DNA-directed-RNA-polymerase-subunit-beta|CELE_F14B4.3|NC_003279.8|NP_492476.1	Polr1B|RNA-polymerase-I-subunit-B|Dmel_CG4033|NT_033779.5|NP_476708.1	BV898_08998|DNA-directed-RNA-polymerase-I-subunit-RPA2|MTYJ01000069.1|OQV16825.1	LOC129587439|DNA-directed-RNA-polymerase-I-subunit-RPA2-like|NW_026570245.1|XP_55337156.1	RvY_12737|hypothetical-protein|BDGG01000008.1|GAV02135.1	br01611,ko00000,ko00001,ko00002,ko01000,ko03021	DE
Hexe_geneID_BV898_13413	IR	NT	4614.89	1771.19	3193.04	1.38153	0.207436	6.66001	2.73804e-11	5.85091e-10	BL	NT	2782.55	2090.98	2436.76	0.412488	0.139346	2.96017	0.00307468	0.0137747	FAF2	33208|Metazoa	FAS-associated factor 2	UBA_4,UBX	NotTardiSpe	FAF2|FAS-associated-factor-2|NC_060929.1|NP_55428.1	H40L08.1|Uncharacterized-protein|CELE_H40L08.1|NC_003284.9|NP_510506.1	Faf2|Fas-associated-factor-2A|Dmel_CG10372|NT_033779.5|NP_477388.1	BV898_13413|FAS-associated-factor-2-B|MTYJ01000148.1|OQV12301.1	LOC129581118|FAS-associated-factor-2-like|NW_026570225.1|XP_55327987.1	RvY_18473-1|hypothetical-protein|BDGG01000019.1|GAV08837.1	ko00000,ko01000,ko03009,ko03019	DE
Hexe_geneID_BV898_11289	IR	NT	12814.2	4918.42	8866.31	1.38134	0.185348	7.45268	9.14608e-14	2.89589e-12	BL	NT	4218.65	2710.07	3464.36	0.63847	0.251856	2.53506	0.0112427	0.0392749	NA	NA	NA	NA	NotTardiSpe	NA	C44C1.1|Uncharacterized-protein|CELE_C44C1.1|NC_003284.9|NP_508189.2	NA	BV898_11289|hypothetical-protein|MTYJ01000103.1|OQV14569.1	LOC129593493|uncharacterized-protein-LOC129593493-X2|NW_026570282.1|XP_55345806.1	RvY_02765|hypothetical-protein|BDGG01000001.1|GAU90336.1	NA	DE
Hexe_geneID_BV898_03982	IR	NT	1865.7	716.861	1291.28	1.37955	0.285576	4.83077	1.36003e-06	1.09605e-05	BL	NT	1037.47	381.205	709.336	1.44464	0.230238	6.27458	3.50575e-10	1.11046e-08	MVK	33208|Metazoa	Belongs to the GHMP kinase family. Mevalonate kinase subfamily	GHMP_kinases_C,GHMP_kinases_N	NotTardiSpe	MVK|mevalonate-kinase-a|NC_060936.1|NP_1401440.1	mvk-1|MeValonate-Kinase|CELE_Y42G9A.4|NC_003281.10|NP_1379955.1	Mvk|mevalonate-kinaseB|Dmel_CG33671|NT_033778.4|NP_1260922.1	BV898_03982|putative-Mevalonate-kinase|MTYJ01000019.1|OQV22136.1	LOC129581384|mevalonate-kinase-like|NW_026570225.1|XP_55328380.1	RvY_15762|hypothetical-protein|BDGG01000012.1|GAV05667.1	ko00000,ko00001,ko00002,ko01000	DE
Hexe_geneID_BV898_03173	IR	NT	1946.63	749.025	1347.83	1.37775	0.260102	5.29695	1.17754e-07	1.2124e-06	BL	NT	1411.97	804.005	1107.99	0.812139	0.147395	5.50996	3.58925e-08	7.38091e-07	Cht11	33208|Metazoa	Glyco_18	Glyco_hydro_18	NotTardiSpe	CHIA|acidic-mammalian-chitinase-c-precursor|NC_060925.1|NP_970615.2	cht-1|putative-endochitinase|CELE_C04F6.3|NC_003284.9|NP_508588.1	Cht7|chitinase-7|Dmel_CG1869|NT_037436.4|NP_647768.3	BV898_03173|Acidic-mammalian-chitinase|MTYJ01000015.1|OQV22734.1	LOC129589200|chitotriosidase-1-like|NW_026570253.1|XP_55339762.1	RvY_14644|hypothetical-protein|BDGG01000010.1|GAV04355.1	ko00000,ko00001,ko01000	DE
Hexe_geneID_BV898_09250	IR	NT	2642.39	1022.87	1832.63	1.36906	0.252909	5.41326	6.18879e-08	6.823e-07	BL	NT	1488.43	714.876	1101.65	1.05819	0.150001	7.05452	1.73195e-12	7.96743e-11	EIF6	33208|Metazoa	Binds to the 60S ribosomal subunit and prevents its association with the 40S ribosomal subunit to form the 80S initiation complex in the cytoplasm. May also be involved in ribosome biogenesis	eIF-6	NotTardiSpe	EIF6|eukaryotic-translation-initiation-factor-6-a|NC_060944.1|NP_852133.1	eif-6|Eukaryotic-translation-initiation-factor-6|CELE_C47B2.5|NC_003279.8|NP_493272.1	eIF6|eukaryotic-translation-initiation-factor-6|Dmel_CG17611|NT_033778.4|NP_659573.1	BV898_09250|Eukaryotic-translation-initiation-factor-6|MTYJ01000072.1|OQV16577.1	LOC129600167|eukaryotic-translation-initiation-factor-6-like|NW_026570224.1|XP_55354571.1	RvY_07074|hypothetical-protein|BDGG01000003.1|GAU95462.1	ko00000,ko00001,ko03009,ko03012	DE
Hexe_geneID_BV898_00134	IR	NT	4274.79	1654.95	2964.87	1.369	0.342746	3.99421	6.49105e-05	0.000339549	BL	NT	953.203	3032.71	1992.95	-1.66978	0.239069	-6.98452	2.85833e-12	1.25018e-10	NA	NA	NA	NA	TardiSpe	NA	NA	NA	BV898_00134|hypothetical-protein|MTYJ01000001.1|OQV26000.1	LOC129596561|uncharacterized-protein-LOC129596561-X2|NW_026570312.1|XP_55349862.1	RvY_04287-1|hypothetical-protein|BDGG01000002.1|GAU92173.1	NA	DE
Hexe_geneID_BV898_14785	IR	NT	1689	655.147	1172.08	1.3663	0.187578	7.28395	3.24193e-13	9.33507e-12	BL	NT	895.969	517.941	706.955	0.79116	0.128735	6.14564	7.9641e-10	2.3384e-08	TVP23B	33208|Metazoa	Eukaryotic protein of unknown function DUF846	DUF846	NotTardiSpe	TVP23B|Golgi-apparatus-membrane-protein-TVP23-homolog-B-a|NC_060941.1|NP_57162.4	C34D4.4|putative-Golgi-apparatus-membrane-protein-like-protein-C34D4.4|CELE_C34D4.4|NC_003282.8|NP_1367620.1	CG5021|uncharacterized-proteinD|Dmel_CG5021|NT_037436.4|NP_1163391.1	BV898_14785|putative-Golgi-apparatus-membrane-protein-TVP23-like-protein-B|MTYJ01000186.1|OWA50263.1	LOC129592067|Golgi-apparatus-membrane-protein-TVP23-homolog-B-like|NW_026570269.1|XP_55343986.1	RvY_19001|hypothetical-protein|BDGG01000022.1|GAV09459.1	-	DE
Hexe_geneID_BV898_06936	IR	NT	1425.13	552.7	988.917	1.36604	0.198745	6.87334	6.27166e-12	1.51944e-10	BL	NT	935.944	553.267	744.606	0.75801	0.16435	4.61218	3.98461e-06	4.78465e-05	DBR1	33208|Metazoa	debranching	DBR1,Metallophos	NotTardiSpe	DBR1|lariat-debranching-enzyme|NC_060927.1|NP_57300.2	dbr-1|Lariat-debranching-enzyme|CELE_C55B7.8|NC_003279.8|NP_491868.2	ldbr|lariat-debranching-enzyme|Dmel_CG7942|NT_037436.4|NP_996022.1	BV898_06936|Lariat-debranching-enzyme|MTYJ01000043.1|OQV19084.1	LOC129597957|lariat-debranching-enzyme-like|NW_026570332.1|XP_55351641.1	RvY_13364|hypothetical-protein|BDGG01000008.1|GAV02850.1	ko00000,ko01000,ko03009	DE
Hexe_geneID_BV898_03268	IR	NT	16861.2	6542.47	11701.8	1.36581	0.281569	4.8507	1.23025e-06	1.00153e-05	BL	NT	15375.9	8437.21	11906.6	0.865807	0.228043	3.79667	0.00014665	0.00107554	NA	NA	NA	NA	TardiSpe	NA	NA	NA	BV898_03268|hypothetical-protein|MTYJ01000015.1|OQV22835.1	LOC129601421|arginine-serine-rich-protein-PNISR-like-X3|NW_026570456.1|XP_55356197.1	RvY_04113|hypothetical-protein|BDGG01000002.1|GAU91957.1	NA	DE
Hexe_geneID_BV898_06943	IR	NT	1704.97	662.939	1183.95	1.36266	0.219987	6.19428	5.85537e-10	9.75561e-09	BL	NT	992.846	752.217	872.531	0.40044	0.16101	2.48704	0.012881	0.0439066	BECN1	33208|Metazoa	negative regulation of lysosome organization	APG6,BH3	NotTardiSpe	BECN1|beclin-1-X3|NC_060941.1|XP_54173629.1	bec-1|Beclin-homolog|CELE_T19E7.3|NC_003282.8|NP_500844.1	Atg6|Autophagy-related-6|Dmel_CG5429|NT_033777.3|NP_651209.1	BV898_06943|Beclin-1|MTYJ01000043.1|OQV19089.1	LOC129588664|beclin-1-like|NW_026570250.1|XP_55338971.1	RvY_01115|hypothetical-protein|BDGG01000001.1|GAU88407.1	ko00000,ko00001,ko03029,ko04131	DE
Hexe_geneID_BV898_03464	IR	NT	65870.3	25633.2	45751.8	1.36161	0.192791	7.06259	1.63422e-12	4.25718e-11	BL	NT	48219.2	19077	33648.1	1.33778	0.177981	7.51641	5.63018e-14	3.23314e-12	NA	NA	NA	NA	NotTardiSpe	NA	NA	NA	BV898_03464|hypothetical-protein|MTYJ01000016.1|OQV22639.1	LOC129590352|uncharacterized-protein-LOC129590352|NW_026570260.1|XP_55341507.1	RvY_14843|hypothetical-protein|BDGG01000011.1|GAV04579.1	NA	DE
Hexe_geneID_BV898_18614	IR	NT	1667.33	650.048	1158.69	1.35914	0.231278	5.87665	4.1865e-09	5.83861e-08	BL	NT	663.269	343.832	503.55	0.947668	0.215465	4.39826	1.09124e-05	0.000115074	NA	NA	NA	NA	NotTardiSpe	NA	F55A4.3|Uncharacterized-protein|CELE_F55A4.3|NC_003284.9|NP_508194.1	NA	BV898_18614|hypothetical-protein|MTYJ01000381.1|OWA54202.1	LOC129590443|uncharacterized-protein-LOC129590443-X2|NW_026570260.1|XP_55341654.1	RvY_07643|hypothetical-protein|BDGG01000003.1|GAU96157.1	NA	DE
Hexe_geneID_BV898_02322	IR	NT	19390.5	7573.94	13482.2	1.35621	0.29425	4.60904	4.04529e-06	2.88014e-05	BL	NT	8480.29	16354.3	12417.3	-0.947521	0.124001	-7.6412	2.15201e-14	1.33086e-12	PNPLA8	33208|Metazoa	phospholipase domain containing 8	Patatin	NotTardiSpe	PNPLA8|calcium-independent-phospholipase-A2-gamma-3|NC_060931.1|NP_1242940.1	ipla-6|PNPLA-domain-containing-protein|CELE_Y73B6BL.4|NC_003282.8|NP_500969.1	iPLA2-VIA|calcium-independent-phospholipase-A2-VIAD|Dmel_CG6718|NT_037436.4|NP_729567.2	BV898_02322|Calcium-independent-phospholipase-A2-gamma|MTYJ01000009.1|OQV23976.1	LOC129599491|calcium-independent-phospholipase-A2-gamma-like|NW_026570367.1|XP_55353719.1	RvY_05304|hypothetical-protein|BDGG01000002.1|GAU93351.1	ko00000	DE
Hexe_geneID_BV898_04597	IR	NT	1981.51	774.619	1378.06	1.35515	0.235237	5.76077	8.37324e-09	1.10823e-07	BL	NT	606.385	978.969	792.677	-0.690778	0.182563	-3.78378	0.000154462	0.00112162	NA	33208|Metazoa	-	-	NotTardiSpe	NA	NA	NA	BV898_04597|hypothetical-protein|MTYJ01000023.1|OQV21388.1	LOC129601063|uncharacterized-protein-LOC129601063|NW_026570431.1|XP_55355752.1	RvY_07778|hypothetical-protein|BDGG01000003.1|GAU96316.1	-	DE
Hexe_geneID_BV898_14465	IR	NT	2413.19	943.646	1678.42	1.35454	0.205302	6.59776	4.17414e-11	8.61255e-10	BL	NT	2233.45	1359.56	1796.5	0.716013	0.119617	5.98589	2.15211e-09	5.81345e-08	BCHE	33208|Metazoa	Belongs to the type-B carboxylesterase lipase family	AChE_tetra,COesterase	NotTardiSpe	BCHE|cholinesterase-precursor|NC_060927.1|NP_46.1	ace-1|Acetylcholinesterase-1|CELE_W09B12.1|NC_003284.9|NP_510660.1	Ace|acetylcholine-esteraseA|Dmel_CG17907|NT_033777.3|NP_476953.1	BV898_14465|Acetylcholinesterase|MTYJ01000177.1|OWA49931.1	LOC129593599|acetylcholinesterase-like-X1|NW_026570282.1|XP_55345969.1	RvY_02661|hypothetical-protein|BDGG01000001.1|GAU90211.1	ko00000,ko00001,ko00537,ko01000	DE
Hexe_geneID_BV898_11126	IR	NT	1387.97	543.093	965.533	1.35404	0.178101	7.60266	2.90112e-14	9.9986e-13	BL	NT	692.923	446.019	569.471	0.635979	0.156232	4.07074	4.68644e-05	0.000406166	PSMB2	33208|Metazoa	threonine-type endopeptidase activity	Proteasome	NotTardiSpe	PSMB2|proteasome-subunit-beta-type-2-2|NC_060925.1|NP_1186708.1	pbs-4|Proteasome-subunit-beta-type-2|CELE_T20F5.2|NC_003279.8|NP_491261.1	Prosbeta4|proteasome-beta4-subunitA|Dmel_CG17331|NT_033779.5|NP_609804.1	BV898_11126|putative-Proteasome-subunit-beta-type-2|MTYJ01000101.1|OQV14621.1	LOC129582114|proteasome-subunit-beta-type-2-like|NW_026570226.1|XP_55329516.1	RvY_12913|hypothetical-protein|BDGG01000008.1|GAV02330.1	ko00000,ko00001,ko00002,ko01000,ko01002,ko03051	DE
Hexe_geneID_BV898_05248	IR	NT	2552.3	999.312	1775.81	1.35276	0.283756	4.76733	1.86685e-06	1.45197e-05	BL	NT	1356.97	615.135	986.051	1.14155	0.163361	6.98789	2.79053e-12	1.23009e-10	CANT1	33208|Metazoa	guanosine-diphosphatase activity	Apyrase	NotTardiSpe	CANT1|soluble-calcium-activated-nucleotidase-1-X1|NC_060941.1|XP_54170967.1	apy-1|Apyrase-apy-1|CELE_F08C6.6|NC_003284.9|NP_509283.1	CG5276|uncharacterized-proteinA|Dmel_CG5276|NT_033777.3|NP_650074.1	BV898_05248|Soluble-calcium-activated-nucleotidase-1|MTYJ01000028.1|OQV20664.1	LOC129580701|soluble-calcium-activated-nucleotidase-1-like-X1|NW_026570224.1|XP_55327327.1	RvY_07299-2|hypothetical-protein|BDGG01000003.1|GAU95727.1	ko00000,ko00001,ko01000	DE
Hexe_geneID_BV898_14400	IR	NT	39121.7	15349.6	27235.6	1.34978	0.282538	4.77734	1.77631e-06	1.38843e-05	BL	NT	7287.23	17024.2	12155.7	-1.22425	0.210297	-5.82154	5.83077e-09	1.4392e-07	CRYAB	33208|Metazoa	Hsp20/alpha crystallin family	Crystallin,HSP20	NotTardiSpe	HSPB1|heat-shock-protein-beta-1|NC_060931.1|NP_1531.1	hsp-25|SHSP-domain-containing-protein|CELE_C09B8.6|NC_003284.9|NP_1379641.1	CG14207|uncharacterized-proteinA|Dmel_CG14207|NC_004354.4|NP_608326.1	BV898_14400|hypothetical-protein|MTYJ01000175.1|OWA49863.1	LOC129588489|heat-shock-protein-30D-like|NW_026570250.1|XP_55338676.1	RvY_03967|HSP20-3|BDGG01000002.1|GAU91773.1	ko00000,ko00001,ko03041,ko03110,ko04147	DE
Hexe_geneID_BV898_05624	IR	NT	1996.45	787.344	1391.9	1.34189	0.208348	6.44059	1.19009e-10	2.25812e-09	BL	NT	1196.63	628.744	912.685	0.9288	0.164718	5.63873	1.71313e-08	3.85637e-07	NOM1	33208|Metazoa	RNA binding	MA3,MIF4G	NotTardiSpe	NOM1|nucleolar-MIF4G-domain-containing-protein-1-1|NC_060931.1|NP_612409.1	Y52B11A.10|MI-domain-containing-protein|CELE_Y52B11A.10|NC_003279.8|NP_492861.1	CG9004|uncharacterized-protein|Dmel_CG9004|NT_037436.4|NP_647717.1	BV898_05624|Nucleolar-MIF4G-domain-containing-protein-1|MTYJ01000031.1|OQV20337.1	LOC129595360|nucleolar-MIF4G-domain-containing-protein-1-like|NW_026570297.1|XP_55348322.1	RvY_10335|hypothetical-protein|BDGG01000005.1|GAU99311.1	ko00000,ko01009	DE
Hexe_geneID_BV898_04417	IR	NT	2782.89	1099.15	1941.02	1.34018	0.223508	5.99611	2.02104e-09	3.02437e-08	BL	NT	1290.79	942.908	1116.85	0.452933	0.183742	2.46505	0.0136994	0.0461834	EBNA1BP2	33208|Metazoa	EBNA1 binding protein 2	Ebp2	NotTardiSpe	EBNA1BP2|probable-rRNA-processing-protein-EBP2-2|NC_060925.1|NP_6815.2	C18A3.3|putative-rRNA-processing-protein-EBP2-homolog|CELE_C18A3.3|NC_003280.10|NP_495125.1	CG1542|uncharacterized-protein|Dmel_CG1542|NT_033777.3|NP_651850.1	BV898_04417|putative-rRNA-processing-protein-EBP2|MTYJ01000022.1|OQV21515.1	LOC129585803|probable-rRNA-processing-protein-EBP2|NW_026570238.1|XP_55334644.1	RvY_00914|hypothetical-protein|BDGG01000001.1|GAU88168.1	ko00000,ko03009	DE
Hexe_geneID_BV898_04046	IR	NT	1253.96	495.937	874.95	1.33904	0.177147	7.55894	4.06379e-14	1.34407e-12	BL	NT	688.826	418.771	553.798	0.718217	0.180327	3.98285	6.80935e-05	0.000558611	FRG1	33208|Metazoa	FRG1-like domain	FRG1	NotTardiSpe	FRG1|protein-FRG1|NC_060928.1|NP_4468.1	frg-1|Protein-FRG1-homolog|CELE_ZK1010.3|NC_003281.10|NP_499696.2	FRG1|FSHD-region-gene-1|Dmel_CG6480|NT_037436.4|NP_649202.1	BV898_04046|Protein-FRG1|MTYJ01000019.1|OQV22197.1	LOC129580940|protein-FRG1-homolog|NW_026570225.1|XP_55327686.1	RvY_15696|hypothetical-protein|BDGG01000012.1|GAV05592.1	ko00000,ko03041	DE
Hexe_geneID_BV898_11514	IR	NT	1607.21	635.741	1121.48	1.33751	0.238972	5.59693	2.18176e-08	2.64906e-07	BL	NT	757.002	416.374	586.688	0.862887	0.152791	5.6475	1.62795e-08	3.67441e-07	SMYD5	33208|Metazoa	SET and MYND domain-containing protein 5	SET,zf-MYND	NotTardiSpe	SMYD5|histone-lysine-N-trimethyltransferase-SMYD5|NC_060926.1|NP_6053.2	set-18|MYND-type-domain-containing-protein|CELE_T22A3.4|NC_003279.8|NP_871849.1	Smyd5|SET-and-MYND-domain-containing,-class-5|Dmel_CG3353|NT_033777.3|NP_650955.1	BV898_11514|SET-and-MYND-domain-containing-protein-5|MTYJ01000107.1|OQV14277.1	LOC129587798|histone-lysine-N-trimethyltransferase-SMYD5-like|NW_026570246.1|XP_55337689.1	RvY_04741|hypothetical-protein|BDGG01000002.1|GAU92692.1	-	DE
Hexe_geneID_BV898_19246	IR	NT	2606.99	1032.49	1819.74	1.33667	0.144409	9.25612	2.1199e-20	1.49429e-18	BL	NT	1231.97	956.239	1094.11	0.36552	0.113481	3.22098	0.00127755	0.00666116	USP14	33208|Metazoa	Belongs to the peptidase C19 family	UCH	NotTardiSpe	USP14|ubiquitin-carboxyl-terminal-hydrolase-14-a|NC_060942.1|NP_5142.1	usp-14|Ubiquitin-carboxyl-terminal-hydrolase-14|CELE_C13B4.2|NC_003280.10|NP_497006.1	Usp14|ubiquitin-specific-protease-14A|Dmel_CG5384|NT_033779.5|NP_609377.1	BV898_19246|Ubiquitin-carboxyl-terminal-hydrolase-14|MTYJ01000472.1|OWA54853.1	LOC129594584|ubiquitin-carboxyl-terminal-hydrolase-14-like|NW_026570223.1|XP_55347299.1	RvY_12921|hypothetical-protein|BDGG01000008.1|GAV02338.1	ko00000,ko01000,ko01002,ko04121	DE
Hexe_geneID_BV898_03642	IR	NT	7486.23	2990.45	5238.34	1.32393	0.186794	7.08765	1.36411e-12	3.59561e-11	BL	NT	5220.37	3197.01	4208.69	0.707591	0.136096	5.19921	2.00133e-07	3.40954e-06	NUCB2	33208|Metazoa	Calcium ion binding	EF-hand_7	NotTardiSpe	NUCB2|nucleobindin-2-X4|NC_060935.1|XP_54224884.1	nucb-1|NUCleoBindin-homolog|CELE_F44A6.1|NC_003284.9|NP_741885.1	NUCB1|nucleobindin-1|Dmel_CG32190|NT_037436.4|NP_649008.2	BV898_03642|Nucleobindin-2|MTYJ01000017.1|OQV22469.1	LOC129586258|nucleobindin-2-like|NW_026570240.1|XP_55335346.1	RvY_09073|hypothetical-protein|BDGG01000004.1|GAU97844.1	ko00000,ko04131	DE
Hexe_geneID_BV898_14922	IR	NT	6089.44	2435.45	4262.44	1.32202	0.213744	6.18507	6.20766e-10	1.02766e-08	BL	NT	2579.6	3222.73	2901.17	-0.321321	0.131066	-2.4516	0.0142223	0.0475663	NA	NA	NA	NA	TardiSpe	NA	NA	NA	BV898_14922|hypothetical-protein|MTYJ01000192.1|OWA50404.1	LOC129602734|uncharacterized-protein-LOC129602734-X1|NW_026570224.1|XP_55357841.1	RvY_07267|hypothetical-protein|BDGG01000003.1|GAU95686.1	NA	DE
Hexe_geneID_BV898_08727	IR	NT	3527.71	1413.08	2470.4	1.32012	0.199135	6.62927	3.37353e-11	7.06355e-10	BL	NT	1703.46	1060.31	1381.89	0.684135	0.152327	4.49123	7.0814e-06	7.91757e-05	PSMA4	33208|Metazoa	Proteasome subunit A N-terminal signature Add an annotation	Proteasome,Proteasome_A_N	NotTardiSpe	PSMA4|proteasome-subunit-alpha-type-4-1|NC_060939.1|NP_2780.1	pas-3|Proteasome-subunit-alpha-type-4|CELE_Y110A7A.14|NC_003279.8|NP_1379751.1	Prosalpha3|proteasome-alpha3-subunit|Dmel_CG9327|NT_033778.4|NP_476691.1	BV898_08727|Proteasome-subunit-alpha-type-4|MTYJ01000065.1|OQV17147.1	LOC129589421|proteasome-subunit-alpha-type-4-like|NW_026570254.1|XP_55340161.1	RvY_09823|hypothetical-protein|BDGG01000004.1|GAU98712.1	ko00000,ko00001,ko00002,ko01000,ko01002,ko03051	DE
Hexe_geneID_BV898_09897	IR	NT	2835.37	1138.48	1986.92	1.31659	0.197622	6.66214	2.69865e-11	5.77467e-10	BL	NT	1613.35	900.793	1257.07	0.840968	0.18816	4.46942	7.84303e-06	8.63757e-05	PSMD14	33208|Metazoa	Lys63-specific deubiquitinase activity	JAB,MitMem_reg	NotTardiSpe	PSMD14|26S-proteasome-non-ATPase-regulatory-subunit-14|NC_060926.1|NP_5796.1	rpn-11|26S-proteasome-non-ATPase-regulatory-subunit-14|CELE_K07D4.3|NC_003280.10|NP_494712.1	Rpn11|regulatory-particle-non-ATPase-11|Dmel_CG18174|NT_033779.5|NP_608905.1	BV898_09897|26S-proteasome-non-ATPase-regulatory-subunit-14|MTYJ01000080.1|OQV15976.1	LOC129581887|26S-proteasome-non-ATPase-regulatory-subunit-14-like|NW_026570226.1|XP_55329147.1	RvY_12838|hypothetical-protein|BDGG01000008.1|GAV02247.1	ko00000,ko00001,ko00002,ko01002,ko03051,ko04121	DE
Hexe_geneID_BV898_10542	IR	NT	2590.21	1042.11	1816.16	1.31358	0.152939	8.58886	8.78369e-18	4.76768e-16	BL	NT	1245.15	695.392	970.269	0.840394	0.148708	5.65132	1.59224e-08	3.60346e-07	MPDU1	33208|Metazoa	mannose-P-dolichol utilization defect	PQ-loop	NotTardiSpe	MPDU1|mannose-P-dolichol-utilization-defect-1-protein-1|NC_060941.1|NP_4861.2	mpdu-1|Mannose-P-dolichol-utilization-defect-1-protein-homolog|CELE_F38E1.9|NC_003283.11|NP_505155.2	CG3792|uncharacterized-protein|Dmel_CG3792|NT_033779.5|NP_608889.1	BV898_10542|Mannose-P-dolichol-utilization-defect-1-protein-like-protein|MTYJ01000091.1|OQV15314.1	LOC129593611|mannose-P-dolichol-utilization-defect-1-protein-like|NW_026570282.1|XP_55345994.1	RvY_02805|hypothetical-protein|BDGG01000001.1|GAU90385.1	ko00000,ko01003	DE
Hexe_geneID_BV898_00216	IR	NT	2265.36	911.965	1588.66	1.3134	0.155117	8.46718	2.51413e-17	1.31869e-15	BL	NT	1390.48	1086.64	1238.56	0.355973	0.135076	2.63536	0.00840483	0.031214	CNNM2	33208|Metazoa	Domain of unknown function DUF21	CBS,DUF21	NotTardiSpe	CNNM2|metal-transporter-CNNM2-2|NC_060934.1|NP_951058.1	cnnm-1|Metal-transporter-cnnm-1|CELE_C52D10.12|NC_003282.8|NP_503052.1	uex|unextendedH|Dmel_CG42595|NT_033778.4|NP_1288144.1	BV898_00216|Metal-transporter-CNNM2|MTYJ01000001.1|OQV26089.1	LOC129597163|unextended-protein-like|NW_026570321.1|XP_55350588.1	RvY_12378|hypothetical-protein|BDGG01000007.1|GAV01715.1	ko00000,ko02000	DE
Hexe_geneID_BV898_05896	IR	NT	3004.97	1212.86	2108.91	1.3088	0.158366	8.26443	1.40363e-16	6.60597e-15	BL	NT	1684.95	1145.2	1415.07	0.557052	0.127296	4.37603	1.20863e-05	0.000125571	DYNC1LI2	33208|Metazoa	1, light intermediate chain	DLIC	NotTardiSpe	DYNC1LI1|cytoplasmic-dynein-1-light-intermediate-chain-1-1|NC_060927.1|NP_57225.2	dli-1|Dynein-light-intermediate-chain|CELE_C39E9.14|NC_003282.8|NP_502518.2	Dlic|dynein-light-intermediate-chainD|Dmel_CG1938|NC_004354.4|NP_727501.1	BV898_05896|Cytoplasmic-dynein-1-light-intermediate-chain-1|MTYJ01000033.1|OQV20103.1	LOC129586176|cytoplasmic-dynein-1-light-intermediate-chain-2-like|NW_026570240.1|XP_55335205.1	RvY_09135|hypothetical-protein|BDGG01000004.1|GAU97915.1	ko00000,ko00001,ko03036,ko04131,ko04812	DE
Hexe_geneID_BV898_12358	IR	NT	1228.81	496.39	862.6	1.30716	0.185849	7.03348	2.01448e-12	5.17847e-11	BL	NT	688.279	472.5	580.389	0.54314	0.141504	3.83833	0.000123876	0.000929891	RNF14	33208|Metazoa	E3 ubiquitin-protein ligase RNF14	IBR,RWD	NotTardiSpe	RNF14|E3-ubiquitin-protein-ligase-RNF14-X1|NC_060929.1|XP_54209821.1	F56D2.2|RBR-type-E3-ubiquitin-transferase|CELE_F56D2.2|NC_003281.10|NP_1367432.1	ari-2|ariadne-2|Dmel_CG5709|NT_033778.4|NP_477374.1	BV898_12358|E3-ubiquitin-protein-ligase-RNF14|MTYJ01000124.1|OQV13406.1	LOC129596190|E3-ubiquitin-protein-ligase-RNF14-like|NW_026570307.1|XP_55349366.1	RvY_19441|hypothetical-protein|BDGG01000079.1|GAV09961.1	ko00000,ko01000,ko04121	DE
Hexe_geneID_BV898_04854	IR	NT	2990.05	1208.82	2099.43	1.30626	0.292405	4.46729	7.92174e-06	5.30774e-05	BL	NT	1171.19	1649.39	1410.29	-0.494226	0.157105	-3.14583	0.00165615	0.00823586	NA	33208|Metazoa	-	-	NotTardiSpe	NA	NA	Pino|pinocchioA|Dmel_CG4710|NT_033779.5|NP_608568.1	BV898_04854|hypothetical-protein|MTYJ01000025.1|OQV21090.1	LOC129589187|uncharacterized-protein-LOC129589187|NW_026570253.1|XP_55339733.1	RvY_14672|hypothetical-protein|BDGG01000010.1|GAV04388.1	-	DE
Hexe_geneID_BV898_01012	IR	NT	2529.8	1023.5	1776.65	1.30559	0.363632	3.59042	0.00033014	0.00143939	BL	NT	593.845	1057.61	825.727	-0.833655	0.282608	-2.94986	0.00317919	0.0141211	NA	NA	NA	NA	NotTardiSpe	NA	spr-4|Suppressor-of-presenilin-protein-4|CELE_C09H6.1|NC_003279.8|NP_1020993.1	NA	BV898_01012|hypothetical-protein|MTYJ01000003.1|OQV25331.1	NA	NA	NA	DE
Hexe_geneID_BV898_04611	IR	NT	3744.86	1515.61	2630.23	1.30506	0.150791	8.65472	4.94137e-18	2.74243e-16	BL	NT	2102.67	1392.02	1747.34	0.595333	0.120131	4.95572	7.20633e-07	1.04793e-05	Nhe3	33208|Metazoa	Belongs to the monovalent cation proton antiporter 1 CPA1 transporter TC 2.A.36 family	Na_H_Exchanger	NotTardiSpe	SLC9A9|sodium/hydrogen-exchanger-9|NC_060927.1|NP_775924.1	nhx-5|Sodium-hydrogen-exchanger|CELE_F57C7.2|NC_003284.9|NP_1024720.1	Nhe3|Na[+]/H[+]-hydrogen-exchanger-3G|Dmel_CG11328|NT_033779.5|NP_1137801.1	BV898_04611|Sodium/hydrogen-exchanger-9|MTYJ01000023.1|OQV21402.1	LOC129599263|sodium-hydrogen-exchanger-9-like|NW_026570362.1|XP_55353428.1	RvY_11399|hypothetical-protein|BDGG01000006.1|GAV00572.1	ko00000,ko02000,ko03000,ko03021	DE
Hexe_geneID_BV898_16383	IR	NT	1421.63	579.338	1000.49	1.29464	0.272423	4.75231	2.01103e-06	1.55012e-05	BL	NT	828.363	379.514	603.939	1.12662	0.189094	5.95798	2.5537e-09	6.76832e-08	NA	NA	NA	NA	NotTardiSpe	MED23|mediator-of-RNA-polymerase-II-transcription-subunit-23-e|NC_060930.1|NP_1363446.1	sur-2|Mediator-of-RNA-polymerase-II-transcription-subunit-23|CELE_F39B2.4|NC_003279.8|NP_1021463.1	MED23|mediator-complex-subunit-23|Dmel_CG3695|NT_033778.4|NP_611735.1	BV898_16383|Mediator-of-RNA-polymerase-II-transcription-subunit-23|MTYJ01000244.1|OWA51923.1	LOC129582248|mediator-of-RNA-polymerase-II-transcription-subunit-23-like-X1|NW_026570222.1|XP_55329699.1	RvY_17010|hypothetical-protein|BDGG01000014.1|GAV07134.1	NA	DE
Hexe_geneID_BV898_14537	IR	NT	2024.28	827.33	1425.81	1.29048	0.2285	5.64759	1.62711e-08	2.03102e-07	BL	NT	1334.23	950.178	1142.2	0.489934	0.135493	3.61595	0.000299246	0.00197814	RHBDL2	33208|Metazoa	It is involved in the biological process described with proteolysis	EF-hand_1,EF-hand_5,EF-hand_6,EF-hand_7,EF-hand_8,Rhomboid	NotTardiSpe	RHBDL3|rhomboid-related-protein-3-1|NC_060941.1|NP_612201.1	rom-1|Rhomboid-related-protein-1|CELE_F26F4.3|NC_003281.10|NP_498029.2	rho-4|rhomboid-4A|Dmel_CG1697|NC_004354.4|NP_727538.1	BV898_14537|putative-Rhomboid-related-protein-3|MTYJ01000179.1|OWA50006.1	LOC129588374|rhomboid-related-protein-2-like|NW_026570249.1|XP_55338538.1	RvY_16191|hypothetical-protein|BDGG01000013.1|GAV06164.1	ko00000,ko01000,ko01002	DE
Hexe_geneID_BV898_08710	IR	NT	1126.46	460.434	793.445	1.2894	0.224136	5.75278	8.77901e-09	1.15604e-07	BL	NT	1098.92	504.081	801.499	1.12467	0.160994	6.98577	2.83291e-12	1.24229e-10	NA	NA	NA	NA	NotTardiSpe	COL6A6|collagen-alpha-6(VI)-chain-X2|NC_060927.1|XP_54201218.1	cht-1|putative-endochitinase|CELE_C04F6.3|NC_003284.9|NP_508588.1	obst-E|obstructor-EB|Dmel_CG11142|NT_033779.5|NP_723116.1	BV898_08710|hypothetical-protein|MTYJ01000065.1|OQV17129.1	LOC129587325|hornerin-like|NW_026570244.1|XP_55336997.1	RvY_09804|hypothetical-protein|BDGG01000004.1|GAU98690.1	NA	DE
Hexe_geneID_BV898_10407	IR	NT	3048.82	1247.49	2148.16	1.289	0.204391	6.30652	2.85381e-10	5.04044e-09	BL	NT	1817.75	1010.3	1414.02	0.847656	0.120077	7.0593	1.67348e-12	7.74066e-11	NA	NA	NA	NA	NotTardiSpe	SLCO5A1|solute-carrier-organic-anion-transporter-family-member-5A1-1|NC_060932.1|NP_112220.2	F21G4.1|Solute-carrier-organic-anion-transporter-family-member|CELE_F21G4.1|NC_003284.9|NP_509659.3	Oatp74D|organic-anion-transporting-polypeptide-74DA|Dmel_CG7571|NT_037436.4|NP_648989.1	BV898_10407|Solute-carrier-organic-anion-transporter-family-member-4C1|MTYJ01000089.1|OQV15397.1	LOC129588334|solute-carrier-organic-anion-transporter-family-member-74D-like|NW_026570222.1|XP_55338490.1	RvY_15585-1|hypothetical-protein|BDGG01000012.1|GAV05452.1	NA	DE
Hexe_geneID_BV898_04692	IR	NT	1752.67	718.169	1235.42	1.28699	0.234236	5.49442	3.91989e-08	4.54346e-07	BL	NT	1021.33	773.51	897.42	0.401177	0.130172	3.08191	0.0020568	0.00987247	NA	NA	NA	NA	NotTardiSpe	HAT1|histone-acetyltransferase-type-B-catalytic-subunit|NC_060926.1|NP_3633.2	hat-1|Histone-acetyltransferase-type-B-catalytic-subunit|CELE_M03C11.4|NC_003281.10|NP_499296.2	Hat1|histone-acetyltransferase-1B|Dmel_CG2051|NT_033777.3|NP_731006.1	BV898_04692|putative-Histone-acetyltransferase-type-B-catalytic-subunit|MTYJ01000023.1|OQV21488.1	LOC129586426|histone-acetyltransferase-type-B-catalytic-subunit-like|NW_026570221.1|XP_55335693.1	RvY_07672|hypothetical-protein|BDGG01000003.1|GAU96189.1	NA	DE
Hexe_geneID_BV898_18472	IR	NT	8560.03	3509.59	6034.81	1.28631	0.473016	2.71938	0.00654046	0.0194404	BL	NT	4478.96	3000.72	3739.84	0.577722	0.188077	3.07174	0.00212815	0.0101467	NA	2759|Eukaryota	cysteine biosynthetic process from serine	PALP	NotTardiSpe	CBS|cystathionine-beta-synthase-X8|NC_060945.1|XP_54180903.1	cysl-2|Bifunctional-L-3-cyanoalanine-synthase-cysteine-synthase|CELE_K10H10.2|NC_003280.10|NP_497008.1	Cbs|cystathionine-beta-synthaseB|Dmel_CG1753|NC_004354.4|NP_728384.1	BV898_18472|putative-Cystathionine-beta-synthase|MTYJ01000367.1|OWA54050.1	LOC129596959|cysteine-synthase-like|NW_026570318.1|XP_55350340.1	RvY_14508|hypothetical-protein|BDGG01000010.1|GAV04196.1	ko00000,ko00001,ko00002,ko01000	DE
Hexe_geneID_BV898_15989	IR	NT	1194.83	490.999	842.913	1.28403	0.20047	6.40512	1.50247e-10	2.79301e-09	BL	NT	627.972	446.737	537.355	0.491563	0.147679	3.3286	0.000872839	0.00482677	NA	NA	NA	NA	TardiSpe	NA	NA	NA	BV898_15989|hypothetical-protein|MTYJ01000230.1|OWA51510.1	LOC129585877|uncharacterized-protein-LOC129585877-X1|NW_026570238.1|XP_55334741.1	RvY_07799|hypothetical-protein|BDGG01000003.1|GAU96339.1	NA	DE
Hexe_geneID_BV898_06844	IR	NT	1446.47	594.617	1020.55	1.28216	0.190476	6.73133	1.68121e-11	3.74677e-10	BL	NT	677.747	465.408	571.578	0.543037	0.159684	3.4007	0.000672135	0.00388352	FAM188A	33208|Metazoa	cysteine-type carboxypeptidase activity	DUF4205	NotTardiSpe	MINDY3|ubiquitin-carboxyl-terminal-hydrolase-MINDY-3-a|NC_060934.1|NP_79224.1	cmd-1|Calmodulin|CELE_T21H3.3|NC_003283.11|NP_1300203.1	CG7332|uncharacterized-proteinA|Dmel_CG7332|NC_004354.4|NP_573338.1	BV898_06844|Protein-FAM188A|MTYJ01000042.1|OQV19209.1	LOC129581658|ubiquitin-carboxyl-terminal-hydrolase-MINDY-3-like-X1|NW_026570226.1|XP_55328836.1	RvY_09981|hypothetical-protein|BDGG01000005.1|GAU98902.1	-	DE
Hexe_geneID_BV898_06174	IR	NT	5906.11	2433.18	4169.65	1.27926	0.215557	5.93468	2.94424e-09	4.26655e-08	BL	NT	2875.1	2193.51	2534.31	0.390386	0.134991	2.89194	0.00382876	0.0164257	NA	224756|Methanomicrobia	PFAM proteinase inhibitor I4 serpin	Serpin	NotTardiSpe	SERPINB9|serpin-B9-X1|NC_060930.1|XP_54211615.1	srp-7|SERPIN-domain-containing-protein|CELE_F20D6.4|NC_003283.11|NP_1023823.1	Spn42Da|serpin-42DaA|Dmel_CG9453|NT_033778.4|NP_724512.1	BV898_06174|Serpin-B9|MTYJ01000035.1|OQV19906.1	LOC129588383|serpin-B6-like|NW_026570249.1|XP_55338550.1	RvY_07940|hypothetical-protein|BDGG01000003.1|GAU96505.1	ko00000,ko00001	DE
Hexe_geneID_BV898_00423	IR	NT	3215.41	1325.07	2270.24	1.27882	0.199155	6.42124	1.35166e-10	2.52775e-09	BL	NT	4529.83	2144.27	3337.05	1.07909	0.19945	5.41035	6.29016e-08	1.21507e-06	NA	NA	NA	NA	NotTardiSpe	NA	F54D8.6|Uncharacterized-protein|CELE_F54D8.6|NC_003281.10|NP_1022605.3	NA	BV898_00423|hypothetical-protein|MTYJ01000002.1|OQV25482.1	NA	NA	NA	DE
Hexe_geneID_BV898_18941	IR	NT	3033.59	1249.83	2141.71	1.27861	0.172993	7.39112	1.45597e-13	4.41266e-12	BL	NT	2273.03	1142.21	1707.62	0.993027	0.192174	5.16734	2.37453e-07	3.94967e-06	ASCC3	33208|Metazoa	activating signal cointegrator 1 complex subunit	DEAD,Helicase_C,Sec63	NotTardiSpe	ASCC3|activating-signal-cointegrator-1-complex-subunit-3-a|NC_060930.1|NP_6819.2	Y54E2A.4|SEC63-domain-containing-protein|CELE_Y54E2A.4|NC_003280.10|NP_497060.2	obe|obelus|Dmel_CG5205|NT_033777.3|NP_650472.2	BV898_18941|Activating-signal-cointegrator-1-complex-subunit-3|MTYJ01000420.1|OWA54541.1	LOC129589037|activating-signal-cointegrator-1-complex-subunit-3-like|NW_026570222.1|XP_55339489.1	RvY_09542|hypothetical-protein|BDGG01000004.1|GAU98387.1	ko00000,ko01000,ko03400	DE
Hexe_geneID_BV898_06654	IR	NT	1316.06	543.255	929.66	1.27625	0.248425	5.13738	2.78601e-07	2.61134e-06	BL	NT	784.831	451.227	618.029	0.798376	0.151477	5.27061	1.3597e-07	2.4164e-06	bud31	33208|Metazoa	positive regulation of androgen receptor activity	G10	NotTardiSpe	BUD31|protein-BUD31-homolog-X2|NC_060931.1|XP_54215265.1	bud-31|Protein-BUD31-homolog|CELE_C07A9.2|NC_003281.10|NP_1366676.1	l(1)10Bb|lethal-(1)-10Bb|Dmel_CG1639|NC_004354.4|NP_511117.1	BV898_06654|Protein-BUD31-like-protein|MTYJ01000041.1|OQV19229.1	LOC129587038|protein-BUD31-homolog|NW_026570222.1|XP_55336591.1	RvY_15634|hypothetical-protein|BDGG01000012.1|GAV05513.1	ko00000,ko00001,ko00002,ko03041	DE
Hexe_geneID_BV898_17758	IR	NT	4334.73	1791.29	3063.01	1.27498	0.25083	5.08306	3.71411e-07	3.38155e-06	BL	NT	2031.17	1224.43	1627.8	0.730381	0.252241	2.89557	0.00378475	0.0162667	NA	33208|Metazoa	Homocysteine S-methyltransferase	B12-binding,B12-binding_2,Met_synt_B12,Pterin_bind,S-methyl_trans	NotTardiSpe	MTR|methionine-synthase-X3|NC_060925.1|XP_54192685.1	metr-1|putative-methionine-synthase|CELE_R03D7.1|NC_003280.10|NP_496353.1	CG10621|uncharacterized-proteinA|Dmel_CG10621|NT_033779.5|NP_609920.1	BV898_17758|Methionine-synthase|MTYJ01000314.1|OWA53324.1	LOC129585962|methionine-synthase-like|NW_026570238.1|XP_55334894.1	RvY_00616|hypothetical-protein|BDGG01000001.1|GAU87819.1	ko00000,ko00001,ko00002,ko01000	DE
Hexe_geneID_BV898_06908	IR	NT	1441.74	599.788	1020.77	1.26472	0.151531	8.34629	7.04433e-17	3.4948e-15	BL	NT	860.87	563.164	712.017	0.612672	0.137764	4.44726	8.69725e-06	9.43513e-05	DERL2	33208|Metazoa	negative regulation of retrograde protein transport, ER to cytosol	DER1	NotTardiSpe	DERL2|derlin-2-a|NC_060941.1|NP_57125.2	der-2|Derlin-2|CELE_R151.6|NC_003281.10|NP_1379935.1	Der-2|Derlin-2|Dmel_CG14899|NT_033777.3|NP_650553.1	BV898_06908|Derlin-2|MTYJ01000043.1|OQV19054.1	LOC129594298|derlin-2-like|NW_026570287.1|XP_55346914.1	RvY_13284|hypothetical-protein|BDGG01000008.1|GAV02758.1	ko00000,ko00001,ko00002,ko01000,ko03036	DE
Hexe_geneID_BV898_14454	IR	NT	1825.57	761.444	1293.51	1.2615	0.235809	5.34967	8.81132e-08	9.35259e-07	BL	NT	988.642	637.206	812.924	0.634204	0.161157	3.93532	8.3085e-05	0.000661663	POLR2E	33208|Metazoa	DNA-directed 5-3 RNA polymerase activity	RNA_pol_Rpb5_C,RNA_pol_Rpb5_N	NotTardiSpe	POLR2E|DNA-directed-RNA-polymerases-I,-II,-and-III-subunit-RPABC1-a|NC_060943.1|NP_2686.3	rpb-5|DNA-directed-RNA-polymerases-I,-II,-and-III-subunit-RPABC1|CELE_H27M09.2|NC_003279.8|NP_491961.1	Polr2E|RNA-polymerase-II,-I-and-III-subunit-EA|Dmel_CG11979|NT_033778.4|NP_610630.1	BV898_14454|DNA-directed-RNA-polymerases-I,-II,-and-III-subunit-RPABC1|MTYJ01000177.1|OWA49920.1	LOC129597627|DNA-directed-RNA-polymerases-I,-II,-and-III-subunit-RPABC1-like|NW_026570327.1|XP_55351234.1	RvY_06213|hypothetical-protein|BDGG01000002.1|GAU94441.1	br01611,ko00000,ko00001,ko00002,ko03021,ko03400	DE
Hexe_geneID_BV898_01496	IR	NT	46756.7	19549	33152.9	1.25808	0.230305	5.46265	4.69087e-08	5.3145e-07	BL	NT	11636	6694.43	9165.2	0.797536	0.321783	2.47849	0.0131939	0.0447115	NA	NA	NA	NA	TardiSpe	NA	NA	NA	BV898_01496|hypothetical-protein|MTYJ01000006.1|OQV24432.1	LOC129584703|uncharacterized-protein-LOC129584703|NW_026570234.1|XP_55332972.1	RvY_17964|hypothetical-protein|BDGG01000017.1|GAV08240.1	NA	DE
Hexe_geneID_BV898_08943	IR	NT	3387.38	1419.39	2403.38	1.25497	0.192314	6.52563	6.77176e-11	1.35244e-09	BL	NT	1916.35	1465.58	1690.97	0.387017	0.111497	3.47109	0.000518356	0.00313109	chmp5	33208|Metazoa	Charged multivesicular body protein	Snf7	NotTardiSpe	CHMP5|charged-multivesicular-body-protein-5-1|NC_060933.1|NP_57494.3	vps-60|uncharacterized-protein|CELE_F41E6.9|NC_003283.11|NP_505219.1	Vps60|vacuolar-protein-sorting-60A|Dmel_CG6259|NT_037436.4|NP_648997.1	BV898_08943|Charged-multivesicular-body-protein-5|MTYJ01000068.1|OQV16937.1	LOC129597663|charged-multivesicular-body-protein-5-like|NW_026570223.1|XP_55351282.1	RvY_06532|hypothetical-protein|BDGG01000003.1|GAU94821.1	ko00000,ko00001,ko00002,ko04131	DE
Hexe_geneID_BV898_07828	IR	NT	64288.7	26990.4	45639.5	1.25213	0.182085	6.87664	6.12797e-12	1.48926e-10	BL	NT	51341.9	29433	40387.5	0.802711	0.203023	3.95378	7.6925e-05	0.000619916	NA	33208|Metazoa	Cysteine-type peptidase activity. It is involved in the biological process described with proteolysis	Inhibitor_I29,Peptidase_C1	NotTardiSpe	CTSL|procathepsin-L-1-preproprotein|NC_060933.1|NP_666023.1	cpl-1|Cathepsin-L-like|CELE_T03E6.7|NC_003283.11|NP_1256718.1	Cp1|cysteine-proteinase-1C|Dmel_CG6692|NT_033778.4|NP_523735.2	BV898_07828|Cathepsin-L|MTYJ01000053.1|OQV18057.1	LOC129584524|procathepsin-L-like|NW_026570222.1|XP_55332692.1	RvY_09451|hypothetical-protein|BDGG01000004.1|GAU98286.1	ko00000,ko00001,ko00537,ko01000,ko01002,ko03110	DE
Hexe_geneID_BV898_04572	IR	NT	2012.35	847.938	1430.15	1.24687	0.199128	6.26167	3.80883e-10	6.53458e-09	BL	NT	1243.7	917.202	1080.45	0.439547	0.151265	2.9058	0.00366315	0.0158252	ELMO3	33208|Metazoa	Domain of unknown function DUF3361	DUF3361,ELMO_CED12,PH_12	NotTardiSpe	ELMO2|engulfment-and-cell-motility-protein-2-X1|NC_060944.1|XP_54179787.1	ced-12|ELMO-domain-containing-protein|CELE_Y106G6E.5|NC_003279.8|NP_1293276.1	Ced-12|Ced-12|Dmel_CG5336|NT_033779.5|NP_609548.1	BV898_04572|Engulfment-and-cell-motility-protein-2|MTYJ01000023.1|OQV21363.1	LOC129581774|engulfment-and-cell-motility-protein-1-like|NW_026570221.1|XP_55328991.1	RvY_07853|hypothetical-protein|BDGG01000003.1|GAU96401.1	ko00000,ko00001	DE
Hexe_geneID_BV898_10671	IR	NT	2357	995.896	1676.45	1.24227	0.225721	5.50354	3.72235e-08	4.34358e-07	BL	NT	3709.38	758.531	2233.95	2.29005	0.433357	5.28444	1.26091e-07	2.27192e-06	NA	NA	NA	NA	NotTardiSpe	NA	NA	NA	BV898_10671|hypothetical-protein|MTYJ01000093.1|OQV15157.1	LOC129597251|uncharacterized-protein-LOC129597251|NW_026570322.1|XP_55350706.1	NA	NA	DE
Hexe_geneID_BV898_14525	IR	NT	972.348	411.825	692.086	1.23895	0.183211	6.76243	1.35695e-11	3.08142e-10	BL	NT	628.291	450.933	539.612	0.477627	0.136116	3.50897	0.000449839	0.00278294	GTF2F2	33208|Metazoa	TFIIF is a general transcription initiation factor that binds to RNA polymerase II and helps to recruit it to the initiation complex in collaboration with TFIIB. It promotes transcription elongation. This subunit shows ATP-dependent DNA- helicase activity	TFIIF_beta	NotTardiSpe	GTF2F2|general-transcription-factor-IIF-subunit-2|NC_060937.1|NP_4119.1	gtf-2F2|General-transcription-factor-IIF-subunit-2|CELE_Y39B6A.36|NC_003283.11|NP_741661.1	TfIIFbeta|transcription-factor-TFIIFbeta|Dmel_CG6538|NT_033777.3|NP_524305.2	BV898_14525|putative-General-transcription-factor-IIF-subunit-2|MTYJ01000179.1|OWA49994.1	LOC129582104|general-transcription-factor-IIF-subunit-2-like|NW_026570222.1|XP_55329510.1	RvY_16115|hypothetical-protein|BDGG01000013.1|GAV06080.1	ko00000,ko00001,ko01000,ko02000,ko03021	DE
Hexe_geneID_BV898_05799	IR	NT	1303.85	552.755	928.302	1.23802	0.215658	5.74065	9.43128e-09	1.23359e-07	BL	NT	757.627	461.994	609.811	0.713492	0.146759	4.86164	1.16415e-06	1.59922e-05	NA	33208|Metazoa	Ras-related C3 botulinum toxin substrate	Ras	NotTardiSpe	RAC1|ras-related-C3-botulinum-toxin-substrate-1-Rac1|NC_060931.1|NP_8839.2	ced-10|Ras-related-protein-ced-10|CELE_C09G12.8|NC_003282.8|NP_500363.1	Rac1|Rac1A|Dmel_CG2248|NT_037436.4|NP_476950.1	BV898_05799|Ras-related-C3-botulinum-toxin-substrate-1|MTYJ01000032.1|OQV20245.1	LOC129582134|ras-related-C3-botulinum-toxin-substrate-1-like|NW_026570226.1|XP_55329545.1	RvY_12992|hypothetical-protein|BDGG01000008.1|GAV02424.1	ko00000,ko00001,ko04031,ko04131,ko04147	DE
Hexe_geneID_BV898_12162	IR	NT	1425.42	604.938	1015.18	1.2364	0.202246	6.11336	9.75535e-10	1.55229e-08	BL	NT	2164.88	717.097	1440.99	1.59423	0.273447	5.83013	5.53857e-09	1.38325e-07	NA	NA	NA	NA	NotTardiSpe	SLIT1|slit-homolog-1-protein-precursor|NC_060934.1|NP_3052.2	NA	NA	BV898_12162|hypothetical-protein|MTYJ01000120.1|OQV13619.1	LOC129596656|uncharacterized-protein-LOC129596656|NW_026570313.1|XP_55349966.1	RvY_02154|hypothetical-protein|BDGG01000001.1|GAU89624.1	NA	DE
Hexe_geneID_BV898_12337	IR	NT	2552.48	1083.55	1818.01	1.23606	0.199382	6.19946	5.66584e-10	9.47023e-09	BL	NT	1752.63	976.009	1364.32	0.844776	0.115714	7.30054	2.86616e-13	1.48927e-11	RANGAP1	33208|Metazoa	RanGAP1 C-terminal domain	LRR_6,RanGAP1_C	NotTardiSpe	RANGAP1|ran-GTPase-activating-protein-1-X5|NC_060946.1|XP_54181792.1	ran-2|Ran-GTPase-activating-protein-2|CELE_C29E4.3|NC_003281.10|NP_741233.2	RanGAP|Ran-GTPase-activating-proteinC|Dmel_CG9999|NT_033779.5|NP_1260579.1	BV898_12337|putative-Ran-GTPase-activating-protein-1|MTYJ01000124.1|OQV13387.1	LOC129594608|ran-GTPase-activating-protein-like|NW_026570290.1|XP_55347330.1	RvY_07344|hypothetical-protein|BDGG01000003.1|GAU95787.1	ko00000,ko00001,ko00002,ko03019	DE
Hexe_geneID_BV898_17532	IR	NT	11334	4813.74	8073.85	1.23549	0.263039	4.69697	2.64055e-06	1.9843e-05	BL	NT	4533.19	5802.18	5167.68	-0.356206	0.135086	-2.63689	0.00836708	0.031108	FKBP5	33208|Metazoa	It is involved in the biological process described with protein folding	FKBP_C,TPR_1,TPR_2,TPR_8	NotTardiSpe	FKBP4|peptidyl-prolyl-cis-trans-isomerase-FKBP4|NC_060936.1|NP_2005.1	fkb-6|Peptidylprolyl-isomerase|CELE_F31D4.3|NC_003283.11|NP_508026.1	Fkbp59|FK506-binding-protein-59kDA|Dmel_CG4535|NT_033779.5|NP_524895.2	BV898_17532|Peptidyl-prolyl-cis-trans-isomerase-FKBP4|MTYJ01000303.1|OWA53098.1	LOC129587069|peptidyl-prolyl-cis-trans-isomerase-FKBP4-like|NW_026570243.1|XP_55336625.1	RvY_08084|hypothetical-protein|BDGG01000003.1|GAU96669.1	ko00000,ko00001,ko01000,ko01009,ko03019,ko03021,ko03041,ko03110,ko04131	DE
Hexe_geneID_BV898_03883	IR	NT	32806.6	13937.7	23372.1	1.23502	0.163749	7.54218	4.62194e-14	1.52221e-12	BL	NT	8311.94	15443.1	11877.5	-0.893738	0.281011	-3.18044	0.00147051	0.0074869	NA	NA	NA	NA	TardiSpe	NA	NA	NA	BV898_03883|hypothetical-protein|MTYJ01000019.1|OQV22036.1	LOC129591786|glycine-rich-protein-1-like|NW_026570268.1|XP_55343570.1	RvY_13642|hypothetical-protein|BDGG01000009.1|GAV03177.1	NA	DE
Hexe_geneID_BV898_04040	IR	NT	3918.99	1665.29	2792.14	1.23492	0.156891	7.8712	3.51247e-15	1.37827e-13	BL	NT	1340.9	802.15	1071.52	0.740969	0.284789	2.60182	0.00927308	0.0337481	NA	NA	NA	NA	TardiSpe	NA	NA	NA	BV898_04040|hypothetical-protein|MTYJ01000019.1|OQV22191.1	NA	NA	NA	DE
Hexe_geneID_BV898_20319	IR	NT	2261.92	961.011	1611.46	1.23458	0.187977	6.56771	5.10957e-11	1.03777e-09	BL	NT	1419.99	826.602	1123.29	0.780988	0.175626	4.44687	8.71285e-06	9.43548e-05	EFHD1	33208|Metazoa	Calcium ion binding	EF-hand_1,EF-hand_5,EF-hand_6,EF-hand_7	NotTardiSpe	EFHD2|EF-hand-domain-containing-protein-D2|NC_060925.1|NP_77305.2	efhd-1|EF-HanD-calcium-binding-protein|CELE_Y48B6A.6|NC_003280.10|NP_871966.2	Swip-1|Swiprosin-1A|Dmel_CG10641|NT_033779.5|NP_609925.1	BV898_20319|EF-hand-domain-containing-protein-D2|MTYJ01000017.1|OQV22405.1	LOC129586197|EF-hand-domain-containing-protein-D2-like|NW_026570240.1|XP_55335237.1	RvY_08836|hypothetical-protein|BDGG01000004.1|GAU97562.1	-	DE
Hexe_geneID_BV898_04823	IR	NT	1249.74	531.869	890.805	1.23217	0.220749	5.58177	2.3809e-08	2.88411e-07	BL	NT	606.135	399.347	502.741	0.601118	0.140799	4.26934	1.96052e-05	0.000192439	ARPC4	33208|Metazoa	Functions as actin-binding component of the Arp2 3 complex which is involved in regulation of actin polymerization and together with an activating nucleation-promoting factor NPF mediates the formation of branched actin networks. Seems to contact the mother actin filament	ARPC4	NotTardiSpe	ARPC4|actin-related-protein-2/3-complex-subunit-4-a|NC_060927.1|NP_5709.1	arx-6|putative-actin-related-protein-2-3-complex-subunit-4|CELE_C35D10.16|NC_003281.10|NP_498020.1	Arpc4|Actin-related-protein-2/3-complex,-subunit-4|Dmel_CG5972|NT_033779.5|NP_608996.1	BV898_04823|Actin-related-protein-2/3-complex-subunit-4|MTYJ01000024.1|OQV21343.1	LOC129585802|actin-related-protein-2-3-complex-subunit-4-X2|NW_026570238.1|XP_55334643.1	RvY_00209-2|hypothetical-protein|BDGG01000001.1|GAU87339.1	ko00000,ko00001,ko00002,ko01000,ko04131,ko04812	DE
Hexe_geneID_BV898_05721	IR	NT	1558.57	664.251	1111.41	1.23034	0.209862	5.86261	4.55642e-09	6.29813e-08	BL	NT	777.648	525.911	651.78	0.564072	0.130202	4.3323	1.47562e-05	0.000150419	AIMP2	33208|Metazoa	positive regulation of aminoacyl-tRNA ligase activity	AIMP2_LysRS_bd,GST_C,GST_C_2,GST_C_3	NotTardiSpe	AIMP2|aminoacyl-tRNA-synthase-complex-interacting-multifunctional-protein-2-d|NC_060931.1|NP_1313540.1	NA	AIMP2|aaRS-interacting-multifunctional-protein-2B|Dmel_CG12304|NT_037436.4|NP_996097.1	BV898_05721|putative-Aminoacyl-tRNA-synthase-complex-interacting-multifunctional-protein-2|MTYJ01000032.1|OQV20163.1	LOC129582018|uncharacterized-protein-LOC129582018|NW_026570226.1|XP_55329362.1	RvY_17940|hypothetical-protein|BDGG01000017.1|GAV08214.1	ko00000,ko03016	DE
Hexe_geneID_BV898_02520	IR	NT	3995.07	1703.34	2849.2	1.22979	0.206974	5.94176	2.81974e-09	4.0974e-08	BL	NT	2386.81	1707.2	2047.01	0.483547	0.116369	4.1553	3.24861e-05	0.000295803	glrx-10	33208|Metazoa	electron transport chain	Glutaredoxin	NotTardiSpe	GLRX2|glutaredoxin-2-3|NC_060925.1|NP_1230328.1	glrx-10|Glutaredoxin-domain-containing-protein|CELE_Y34D9A.6|NC_003279.8|NP_490812.1	Grx1|glutaredoxin-1A|Dmel_CG6852|NT_037436.4|NP_649065.1	BV898_02520|putative-Uncharacterized-monothiol-glutaredoxin-F10D7.3|MTYJ01000010.1|OQV23795.1	LOC129582953|uncharacterized-protein-LOC129582953-X2|NW_026570222.1|XP_55330578.1	RvY_09320|hypothetical-protein|BDGG01000004.1|GAU98139.1	ko00000,ko03110	DE
Hexe_geneID_BV898_16384	IR	NT	1143.95	489.229	816.589	1.22503	0.197807	6.19307	5.9004e-10	9.82013e-09	BL	NT	655.943	416.954	536.448	0.653676	0.1488	4.39298	1.11809e-05	0.000117538	SUB1	33208|Metazoa	Activated RNA polymerase II transcriptional coactivator	PC4	NotTardiSpe	SUB1|activated-RNA-polymerase-II-transcriptional-coactivator-p15|NC_060929.1|NP_6704.3	T13F2.2|Putative-RNA-polymerase-II-transcriptional-coactivator|CELE_T13F2.2|NC_003282.8|NP_501750.1	Ssb-c31a|single-stranded-binding-protein-c31A|Dmel_CG8396|NT_033779.5|NP_477136.1	BV898_16384|hypothetical-protein|MTYJ01000244.1|OWA51924.1	LOC129590671|activated-RNA-polymerase-II-transcriptional-coactivator-p15-like|NW_026570261.1|XP_55341989.1	RvY_16693|hypothetical-protein|BDGG01000014.1|GAV06759.1	-	DE
Hexe_geneID_BV898_03939	IR	NT	8727.69	3740.78	6234.24	1.22228	0.178554	6.84545	7.62382e-12	1.81319e-10	BL	NT	5546.86	3547.47	4547.16	0.644988	0.110983	5.81161	6.18753e-09	1.51397e-07	NA	NA	NA	NA	NotTardiSpe	EDF1|endothelial-differentiation-related-factor-1-alpha|NC_060933.1|NP_3783.1	mbf-1|HTH-cro-C1-type-domain-containing-protein|CELE_H21P03.1|NC_003282.8|NP_502166.1	mbf1|multiprotein-bridging-factor-1B|Dmel_CG4143|NT_037436.4|NP_730178.1	BV898_03939|putative-Endothelial-differentiation-related-factor-1-like-protein|MTYJ01000019.1|OQV22094.1	LOC129586737|intraflagellar-transport-protein-81-homolog|NW_026570242.1|XP_55336080.1	RvY_13594-1|hypothetical-protein|BDGG01000009.1|GAV03117.1	NA	DE
Hexe_geneID_BV898_18001	IR	NT	6441.6	2762.41	4602.01	1.22142	0.210784	5.79463	6.84711e-09	9.1952e-08	BL	NT	3792.59	3075.9	3434.25	0.302075	0.0977605	3.08995	0.00200187	0.00964268	Pect	33208|Metazoa	activity. It is involved in the biological process described with biosynthetic process	CTP_transf_like	NotTardiSpe	PCYT2|ethanolamine-phosphate-cytidylyltransferase-2|NC_060941.1|NP_2852.1	pcyt-2.1|CTP:phosphoethanolamine-cytidylyltransferase|CELE_Y37E3.11|NC_003279.8|NP_490931.1	Pect|phosphoethanolamine-cytidylyltransferaseE|Dmel_CG5547|NT_033779.5|NP_609613.2	BV898_18001|Ethanolamine-phosphate-cytidylyltransferase|MTYJ01000331.1|OWA53578.1	LOC129600685|ethanolamine-phosphate-cytidylyltransferase-like|NW_026570224.1|XP_55355214.1	RvY_06925|hypothetical-protein|BDGG01000003.1|GAU95279.1	ko00000,ko00001,ko00002,ko01000	DE
Hexe_geneID_BV898_09747	IR	NT	3405.9	1461.67	2433.79	1.22042	0.159919	7.63147	2.32095e-14	8.21722e-13	BL	NT	1928.98	1245.18	1587.08	0.631803	0.122557	5.15516	2.53414e-07	4.16592e-06	YME1L1	33208|Metazoa	It is involved in the biological process described with proteolysis	AAA,Peptidase_M41	NotTardiSpe	YME1L1|ATP-dependent-zinc-metalloprotease-YME1L1-4|NC_060934.1|NP_1240795.1	ymel-1|ATP-dependent-zinc-metalloprotease-YME1-homolog|CELE_M03C11.5|NC_003281.10|NP_1366715.1	YME1L|YME1-like-ATPaseD|Dmel_CG3499|NT_033778.4|NP_1261142.1	BV898_09747|ATP-dependent-zinc-metalloprotease-YME1-like-protein|MTYJ01000078.1|OQV16111.1	LOC129590761|ATP-dependent-zinc-metalloprotease-YME1L-like|NW_026570262.1|XP_55342107.1	RvY_16151|hypothetical-protein|BDGG01000013.1|GAV06119.1	ko00000,ko00001,ko01000,ko01002	DE
Hexe_geneID_BV898_01401	IR	NT	1755.03	753.365	1254.2	1.22028	0.16013	7.62054	2.52613e-14	8.84316e-13	BL	NT	1084.46	728.264	906.364	0.575056	0.133566	4.30541	1.66677e-05	0.000167301	NA	NA	NA	NA	NotTardiSpe	NA	NA	NA	BV898_01401|hypothetical-protein|MTYJ01000005.1|OQV24811.1	LOC129593864|uncharacterized-protein-LOC129593864-X1|NW_026570284.1|XP_55346323.1	RvY_09406|p53|BDGG01000004.1|GAU98230.1	NA	DE
Hexe_geneID_BV898_05825	IR	NT	1385.14	594.467	989.803	1.21953	0.185907	6.5599	5.38453e-11	1.08935e-09	BL	NT	766.42	574.11	670.265	0.41708	0.155039	2.69016	0.00714181	0.0273537	NA	NA	NA	NA	NotTardiSpe	STK11IP|serine/threonine-protein-kinase-11-interacting-protein-X11|NC_060926.1|XP_54196314.1	nish-1|PX-domain-containing-protein|CELE_F13E9.1|NC_003282.8|NP_502016.2	CG9044|uncharacterized-proteinB|Dmel_CG9044|NT_033779.5|NP_608971.2	BV898_05825|putative-Serine/threonine-protein-kinase-11-interacting-protein|MTYJ01000032.1|OQV20274.1	LOC129581625|serine-threonine-protein-kinase-11-interacting-protein-like|NW_026570226.1|XP_55328793.1	RvY_13020|hypothetical-protein|BDGG01000008.1|GAV02457.1	NA	DE
Hexe_geneID_BV898_19251	IR	NT	1721.03	739.331	1230.18	1.21832	0.172568	7.05994	1.6658e-12	4.32496e-11	BL	NT	886.552	579.768	733.16	0.612658	0.156462	3.91569	9.01458e-05	0.000708204	CANT1	33208|Metazoa	Calcium ion binding	Apyrase	NotTardiSpe	CANT1|soluble-calcium-activated-nucleotidase-1-X1|NC_060941.1|XP_54170967.1	apy-1|Apyrase-apy-1|CELE_F08C6.6|NC_003284.9|NP_509283.1	CG5276|uncharacterized-proteinA|Dmel_CG5276|NT_033777.3|NP_650074.1	BV898_19251|Soluble-calcium-activated-nucleotidase-1|MTYJ01000472.1|OWA54858.1	LOC129582017|soluble-calcium-activated-nucleotidase-1-like|NW_026570226.1|XP_55329360.1	RvY_12922|hypothetical-protein|BDGG01000008.1|GAV02339.1	ko00000,ko00001,ko01000	DE
Hexe_geneID_BV898_02769	IR	NT	907.701	391.224	649.463	1.2136	0.19508	6.22103	4.93908e-10	8.32695e-09	BL	NT	624.496	456.117	540.306	0.453434	0.174233	2.60245	0.0092559	0.0337074	NA	33208|Metazoa	Neurotransmitter-gated ion-channel ligand binding domain	Neur_chan_LBD	NotTardiSpe	DNAJC5B|dnaJ-homolog-subfamily-C-member-5B-X1|NC_060932.1|XP_54217386.1	dnj-14|J-domain-containing-protein|CELE_K02G10.8|NC_003284.9|NP_1257014.1	Csp|cysteine-string-proteinA|Dmel_CG6395|NT_037436.4|NP_524213.1	BV898_02769|putative-DnaJ|MTYJ01000012.1|OQV23322.1	LOC129593982|dnaJ-homolog-subfamily-C-member-5-like-X1|NW_026570285.1|XP_55346496.1	RvY_02530|hypothetical-protein|BDGG01000001.1|GAU90057.1	ko00000,ko00001,ko03110,ko04516	DE
Hexe_geneID_BV898_10504	IR	NT	36661.4	15902.9	26282.1	1.20501	0.182778	6.59276	4.3173e-11	8.88441e-10	BL	NT	20442.5	14450.4	17446.5	0.500468	0.146778	3.4097	0.000650349	0.00378034	UBC	33208|Metazoa	Ubiquitin-like domain	ubiquitin	NotTardiSpe	UBC|polyubiquitin-C|NC_060936.1|NP_66289.3	ubq-1|Ubiquitin-related|CELE_F25B5.4|NC_003281.10|NP_741157.1	Ubi-p63E|Ubiquitin-63EC|Dmel_CG11624|NT_037436.4|NP_995994.1	BV898_03727|Polyubiquitin-A|MTYJ01000018.1|OQV22225.1	LOC129597757|polyubiquitin-B|NW_026570328.1|XP_55351400.1	RvY_01883|hypothetical-protein|BDGG01000001.1|GAU89323.1	ko00000,ko00001,ko04121,ko04147	DE
Hexe_geneID_BV898_16317	IR	NT	1241.16	539.095	890.126	1.20319	0.2634	4.56791	4.92611e-06	3.44429e-05	BL	NT	763.953	415.35	589.651	0.879476	0.208693	4.21421	2.50658e-05	0.000237079	NA	NA	NA	NA	NotTardiSpe	SEM1|26S-proteasome-complex-subunit-SEM1-c|NC_060931.1|NP_6295.1	dss-1|putative-26S-proteasome-complex-subunit-dss-1|CELE_Y119D3B.15|NC_003281.10|NP_1370842.1	Sem1|suppressor-of-exocyst-mutations-1|Dmel_CG13779|NT_033779.5|NP_652555.1	BV898_16317|hypothetical-protein|MTYJ01000241.1|OWA51855.1	LOC129602119|26S-proteasome-complex-subunit-SEM1-like|NW_026570552.1|XP_55357062.1	RvY_10401|hypothetical-protein|BDGG01000005.1|GAU99385.1	NA	DE
Hexe_geneID_BV898_16904	IR	NT	1885.35	824.193	1354.77	1.19339	0.189862	6.28554	3.26709e-10	5.68021e-09	BL	NT	1015.48	739.608	877.545	0.457541	0.138385	3.30628	0.000945443	0.00516233	VPS16	33208|Metazoa	regulation of vacuole fusion, non-autophagic	Vps16_C,Vps16_N	NotTardiSpe	VPS16|vacuolar-protein-sorting-associated-protein-16-homolog-1|NC_060944.1|NP_72097.2	vps-16|Vacuolar-protein-sorting-associated-protein-16-homolog|CELE_C05D11.2|NC_003281.10|NP_498411.1	Vps16A|vacuolar-protein-sorting-16A|Dmel_CG8454|NT_033777.3|NP_649877.1	BV898_16904|Vacuolar-protein-sorting-associated-protein-16-like-protein|MTYJ01000269.1|OWA52450.1	LOC129600035|vacuolar-protein-sorting-associated-protein-16-homolog|NW_026570382.1|XP_55354396.1	RvY_07939|hypothetical-protein|BDGG01000003.1|GAU96504.1	ko00000,ko00001,ko04131	DE
Hexe_geneID_BV898_04343	IR	NT	1729.93	756.45	1243.19	1.1929	0.20263	5.88708	3.93085e-09	5.51168e-08	BL	NT	817.792	484.412	651.102	0.75542	0.150885	5.00661	5.53975e-07	8.30619e-06	NA	NA	NA	NA	NotTardiSpe	DDB1|DNA-damage-binding-protein-1|NC_060935.1|NP_1914.3	ddb-1|DNA-damage-binding-protein-1|CELE_M18.5|NC_003282.8|NP_502299.1	pic|piccolo|Dmel_CG7769|NT_033777.3|NP_650257.1	BV898_04343|DNA-damage-binding-protein-1|MTYJ01000021.1|OQV21767.1	LOC129589739|DNA-damage-binding-protein-1-like|NW_026570222.1|XP_55340615.1	RvY_14007|hypothetical-protein|BDGG01000009.1|GAV03611.1	NA	DE
Hexe_geneID_BV898_00177	IR	NT	1694.19	741.459	1217.83	1.19163	0.246385	4.83644	1.32183e-06	1.06747e-05	BL	NT	1073.32	431.669	752.493	1.31418	0.249792	5.2611	1.43197e-07	2.53682e-06	NA	NA	NA	NA	NotTardiSpe	NA	glh-2|ATP-dependent-RNA-helicase-glh-2|CELE_C55B7.1|NC_003279.8|NP_491876.1	NA	BV898_00177|hypothetical-protein|MTYJ01000001.1|OQV26047.1	LOC129588413|uncharacterized-protein-LOC129588413|NW_026570249.1|XP_55338586.1	RvY_04383|hypothetical-protein|BDGG01000002.1|GAU92283.1	NA	DE
Hexe_geneID_BV898_07589	IR	NT	11772.8	5154.91	8463.84	1.19144	0.229998	5.18021	2.21633e-07	2.12598e-06	BL	NT	6155.11	8491.19	7323.15	-0.464106	0.131328	-3.53395	0.000409392	0.00257067	HDAC11	33208|Metazoa	protein deacetylase activity	Hist_deacetyl	NotTardiSpe	HDAC11|histone-deacetylase-11-1|NC_060927.1|NP_79103.2	hda-11|Hist_deacetyl-domain-containing-protein|CELE_C35A5.9|NC_003283.11|NP_505699.3	HDAC11|histone-deacetylase-11A|Dmel_CG31119|NT_033777.3|NP_733048.1	BV898_07589|Histone-deacetylase-11|MTYJ01000050.1|OQV18385.1	LOC129597598|histone-deacetylase-11-like|NW_026570327.1|XP_55351196.1	RvY_18644-1|hypothetical-protein|BDGG01000020.1|GAV09044.1	ko00000,ko00001,ko01000,ko03036	DE
Hexe_geneID_BV898_01807	IR	NT	2702.47	1192.75	1947.61	1.1802	0.171085	6.89834	5.26153e-12	1.2847e-10	BL	NT	1457.82	1059.52	1258.67	0.460614	0.146398	3.14631	0.00165344	0.00822481	PSMA5	33208|Metazoa	Proteasome subunit A N-terminal signature Add an annotation	Proteasome,Proteasome_A_N	NotTardiSpe	PSMA5|proteasome-subunit-alpha-type-5-1|NC_060925.1|NP_2781.2	pas-5|Proteasome-subunit-alpha-type-5|CELE_F25H2.9|NC_003279.8|NP_492765.1	Prosalpha5|proteasome-alpha5-subunitA|Dmel_CG10938|NT_033778.4|NP_725669.1	BV898_01807|Proteasome-subunit-alpha-type-5|MTYJ01000007.1|OQV24266.1	LOC129588085|proteasome-subunit-alpha-type-5-like|NW_026570248.1|XP_55338109.1	RvY_05362|hypothetical-protein|BDGG01000002.1|GAU93415.1	ko00000,ko00001,ko00002,ko01000,ko01002,ko03051	DE
Hexe_geneID_BV898_00130	IR	NT	38167.4	16845.6	27506.5	1.17998	0.209395	5.63518	1.7488e-08	2.17247e-07	BL	NT	33306.1	21316.8	27311.5	0.643817	0.169612	3.79582	0.000147155	0.00107831	NA	33208|Metazoa	catalytic activity. It is involved in the biological process described with metabolic process	AMP-binding,AMP-binding_C	NotTardiSpe	ACSL6|long-chain-fatty-acid--CoA-ligase-6-e|NC_060929.1|NP_1192179.1	acs-5|fatty-Acid-CoA-Synthetase-family|CELE_Y76A2B.3|NC_003281.10|NP_499799.1	CG3961|uncharacterized-proteinD|Dmel_CG3961|NT_037436.4|NP_730370.2	BV898_00130|Long-chain-fatty-acid--CoA-ligase-1|MTYJ01000001.1|OQV25995.1	LOC129592364|long-chain-fatty-acid--CoA-ligase-5-like|NW_026570272.1|XP_55344354.1	RvY_04290|hypothetical-protein|BDGG01000002.1|GAU92177.1	ko00000,ko00001,ko00002,ko01000,ko01004,ko04147	DE
Hexe_geneID_BV898_17708	IR	NT	1141.81	504.054	822.93	1.17914	0.214488	5.49746	3.85307e-08	4.476e-07	BL	NT	791.303	578.461	684.882	0.452719	0.143725	3.14989	0.00163329	0.00815102	NA	NA	NA	NA	TardiSpe	NA	NA	NA	BV898_17708|hypothetical-protein|MTYJ01000311.1|OWA53274.1	LOC129581909|uncharacterized-protein-LOC129581909|NW_026570226.1|XP_55329176.1	RvY_12830|hypothetical-protein|BDGG01000008.1|GAV02239.1	NA	DE
Hexe_geneID_BV898_08147	IR	NT	1214.34	536.801	875.571	1.1775	0.180911	6.50872	7.57916e-11	1.50405e-09	BL	NT	779.72	512.231	645.976	0.606195	0.178941	3.38768	0.000704852	0.00405038	NA	33208|Metazoa	response to amino acid starvation	zinc_ribbon_16	NotTardiSpe	MIOS|GATOR-complex-protein-MIOS-X1|NC_060931.1|XP_54214455.1	F39C12.1|zinc_ribbon_16-domain-containing-protein|CELE_F39C12.1|NC_003284.9|NP_1360031.1	mio|missing-oocyte|Dmel_CG7074|NT_033779.5|NP_608656.1	BV898_08147|WD-repeat-containing-protein-mio|MTYJ01000057.1|OQV17689.1	LOC129599157|GATOR-complex-protein-MIOS-like|NW_026570224.1|XP_55353285.1	RvY_07158|hypothetical-protein|BDGG01000003.1|GAU95559.1	ko00000,ko00001	DE
Hexe_geneID_BV898_09055	IR	NT	3031.77	1348.59	2190.18	1.16835	0.17384	6.72082	1.80706e-11	4.01002e-10	BL	NT	1662.17	1118.36	1390.27	0.571688	0.192419	2.97106	0.00296777	0.0133935	UBA6	33208|Metazoa	enzyme 6	E1_4HB,E1_FCCH,E1_UFD,ThiF,UBA_e1_thiolCys	NotTardiSpe	UBA6|ubiquitin-like-modifier-activating-enzyme-6|NC_060928.1|NP_60697.4	uba-1|UBA_e1_C-domain-containing-protein|CELE_C47E12.5|NC_003282.8|NP_1367213.1	Uba1|ubiquitin-activating-enzyme-1A|Dmel_CG1782|NT_033778.4|NP_477310.2	BV898_09055|Ubiquitin-like-modifier-activating-enzyme-6|MTYJ01000069.1|OQV16884.1	LOC129582149|ubiquitin-like-modifier-activating-enzyme-1|NW_026570227.1|XP_55329554.1	RvY_12784|hypothetical-protein|BDGG01000008.1|GAV02188.1	ko00000,ko00001,ko01000,ko04121	DE
Hexe_geneID_BV898_08392	IR	NT	6629.7	2956.67	4793.18	1.16497	0.257332	4.52711	5.9797e-06	4.11447e-05	BL	NT	3097.47	3908.6	3503.04	-0.335335	0.11681	-2.87077	0.00409469	0.0173086	GCLC	33208|Metazoa	Glutamate-cysteine ligase activity. It is involved in the biological process described with glutathione biosynthetic process	GCS	NotTardiSpe	GCLC|glutamate--cysteine-ligase-catalytic-subunit-X1|NC_060930.1|XP_54211163.1	gcs-1|Glutamate--cysteine-ligase|CELE_F37B12.2|NC_003280.10|NP_495927.2	Gclc|Glutamate-cysteine-ligase-catalytic-subunitB|Dmel_CG2259|NC_004354.4|NP_996373.1	BV898_08392|Glutamate--cysteine-ligase-catalytic-subunit|MTYJ01000060.1|OQV17458.1	LOC129593422|glutamate--cysteine-ligase-catalytic-subunit-like|NW_026570281.1|XP_55345692.1	RvY_13795|hypothetical-protein|BDGG01000009.1|GAV03361.1	ko00000,ko00001,ko00002,ko01000	DE
Hexe_geneID_BV898_04037	IR	NT	2278.79	1018.59	1648.69	1.1621	0.165809	7.00869	2.40562e-12	6.11333e-11	BL	NT	1249.31	921.18	1085.25	0.439211	0.1395	3.14846	0.00164132	0.00817656	PSMA3	33208|Metazoa	threonine-type endopeptidase activity	Proteasome,Proteasome_A_N	NotTardiSpe	PSMA3|proteasome-subunit-alpha-type-3-1|NC_060938.1|NP_2779.1	pas-7|Proteasome-subunit-alpha-type-3|CELE_ZK945.2|NC_003280.10|NP_496177.2	Prosalpha7|proteasome-alpha7-subunit|Dmel_CG1519|NT_033778.4|NP_724834.1	BV898_04037|Proteasome-subunit-alpha-type-3|MTYJ01000019.1|OQV22188.1	LOC129581124|proteasome-subunit-alpha-type-3-like|NW_026570225.1|XP_55327995.1	RvY_15699|hypothetical-protein|BDGG01000012.1|GAV05595.1	ko00000,ko00001,ko00002,ko01000,ko01002,ko03051	DE
Hexe_geneID_BV898_04665	IR	NT	4220.26	1888.05	3054.15	1.16014	0.140958	8.2304	1.86592e-16	8.651e-15	BL	NT	2484.18	1637.93	2061.05	0.600837	0.213668	2.81201	0.00492325	0.0201014	NA	NA	NA	NA	NotTardiSpe	CAPRIN1|caprin-1-2|NC_060935.1|NP_976240.1	NA	Capr|caprinA|Dmel_CG18811|NT_037436.4|NP_652671.1	BV898_04665|hypothetical-protein|MTYJ01000023.1|OQV21460.1	LOC129590437|uncharacterized-protein-LOC129590437-X2|NW_026570260.1|XP_55341638.1	RvY_07705-1|hypothetical-protein|BDGG01000003.1|GAU96234.1	NA	DE
Hexe_geneID_BV898_00695	IR	NT	1231.39	552.194	891.791	1.15639	0.23573	4.90555	9.31657e-07	7.80708e-06	BL	NT	652.806	420.11	536.458	0.636792	0.168481	3.77961	0.000157077	0.00113817	Hsc70-4	33208|Metazoa	MreB/Mbl protein	HSP70	NotTardiSpe	HSPA8|heat-shock-cognate-71-kDa-protein-X1|NC_060935.1|XP_54224589.1	hsp-1|Heat-shock-protein-hsp-1|CELE_F26D10.3|NC_003282.8|NP_503068.1	Hsc70-4|heat-shock-protein-70-cognate-4F|Dmel_CG4264|NT_033777.3|NP_788680.1	BV898_00695|Heat-shock-70-kDa-protein-cognate-4|MTYJ01000002.1|OQV25769.1	LOC129582051|heat-shock-cognate-71-kDa-protein|NW_026570226.1|XP_55329416.1	RvY_01154|HSP70-1|BDGG01000001.1|GAU88459.1	ko00000,ko00001,ko00002,ko01009,ko03009,ko03029,ko03041,ko03051,ko03110,ko04131,ko04147,ko04516	DE
Hexe_geneID_BV898_08083	IR	NT	2067.77	927.822	1497.8	1.15583	0.220908	5.23219	1.67514e-07	1.66425e-06	BL	NT	1354.17	694.167	1024.17	0.964186	0.152317	6.33013	2.44961e-10	8.0933e-09	RBM8A	33208|Metazoa	Core component of the splicing-dependent multiprotein exon junction complex EJC deposited at splice junctions on mRNAs	RRM_1	NotTardiSpe	RBM8A|RNA-binding-protein-8A|NC_060925.1|NP_5096.1	rnp-4|RNA-binding-protein-rnp-4|CELE_R07E5.14|NC_003281.10|NP_1369846.1	tsu|tsunagi|Dmel_CG8781|NT_033778.4|NP_610454.2	BV898_08083|putative-RNA-binding-protein-8A|MTYJ01000056.1|OQV17785.1	LOC129581893|RNA-binding-protein-rnp-4-like|NW_026570222.1|XP_55329155.1	RvY_09312|hypothetical-protein|BDGG01000004.1|GAU98130.1	ko00000,ko00001,ko00002,ko03019,ko03041	DE
Hexe_geneID_BV898_12547	IR	NT	2852.6	1282.64	2067.62	1.15316	0.310071	3.71901	0.000200008	0.000922083	BL	NT	2746.36	1082.65	1914.5	1.34321	0.189378	7.09274	1.31486e-12	6.16631e-11	bli-3	33208|Metazoa	It is involved in the biological process described with	An_peroxidase,EF-hand_1,EF-hand_5,EF-hand_7,FAD_binding_8,Ferric_reduct,NAD_binding_6	NotTardiSpe	DUOX1|dual-oxidase-1-X1|NC_060939.1|XP_54234193.1	bli-3|Dual-oxidase-1|CELE_F56C11.1|NC_003279.8|NP_490686.3	Duox|dual-oxidaseB|Dmel_CG3131|NT_033779.5|NP_608715.2	BV898_12547|Dual-oxidase|MTYJ01000128.1|OQV13223.1	LOC129586240|dual-oxidase-like-X1|NW_026570240.1|XP_55335313.1	RvY_17080-1|hypothetical-protein|BDGG01000014.1|GAV07210.1	ko00000,ko00001,ko01000,ko04131	DE
Hexe_geneID_BV898_18047	IR	NT	3744.14	1685.76	2714.95	1.15129	0.182055	6.32389	2.55065e-10	4.53559e-09	BL	NT	2225.2	1656.91	1941.06	0.425482	0.122685	3.4681	0.000524154	0.0031582	Pros54	33208|Metazoa	It is involved in the biological process described with ubiquitin-dependent protein catabolic process	UIM,VWA_2	NotTardiSpe	PSMD4|26S-proteasome-non-ATPase-regulatory-subunit-4-2|NC_060925.1|NP_2801.1	rpn-10|26S-proteasome-non-ATPase-regulatory-subunit-4|CELE_B0205.3|NC_003279.8|NP_492809.1	Rpn10|regulatory-particle-non-ATPase-10A|Dmel_CG7619|NT_037436.4|NP_524204.1	BV898_18047|26S-proteasome-non-ATPase-regulatory-subunit-4|MTYJ01000334.1|OWA53626.1	LOC129592353|26S-proteasome-non-ATPase-regulatory-subunit-4-like|NW_026570272.1|XP_55344339.1	RvY_04239|hypothetical-protein|BDGG01000002.1|GAU92114.1	ko00000,ko00001,ko00002,ko03051	DE
Hexe_geneID_BV898_00406	IR	NT	3460.15	1561.02	2510.59	1.14828	0.173084	6.63422	3.2622e-11	6.84886e-10	BL	NT	3307.15	1297.54	2302.35	1.34985	0.26346	5.12354	2.99849e-07	4.85129e-06	NA	33154|Opisthokonta	-	-	NotTardiSpe	NA	NA	NA	BV898_00406|hypothetical-protein|MTYJ01000002.1|OQV25465.1	LOC129582283|uncharacterized-protein-LOC129582283|NW_026570227.1|XP_55329749.1	RvY_03649|hypothetical-protein|BDGG01000002.1|GAU91386.1	-	DE
Hexe_geneID_BV898_07319	IR	NT	1903.5	859.108	1381.3	1.1468	0.175755	6.52499	6.80055e-11	1.35645e-09	BL	NT	1437.79	884.446	1161.12	0.701159	0.123073	5.69708	1.21875e-08	2.8381e-07	SCAP	33208|Metazoa	Sterol regulatory element-binding protein cleavage-activating protein	Sterol-sensing,WD40	NotTardiSpe	SCAP|sterol-regulatory-element-binding-protein-cleavage-activating-protein-1|NC_060927.1|NP_36367.2	scp-1|Sterol-regulatory-element-binding-protein-cleavage-activating-protein|CELE_D2013.8|NC_003280.10|NP_1022051.1	SCAP|SREBP-cleavage-activating-protein|Dmel_CG33131|NT_033778.4|NP_788277.1	BV898_07319|Sterol-regulatory-element-binding-protein-cleavage-activating-protein|MTYJ01000047.1|OQV18690.1	LOC129598696|sterol-regulatory-element-binding-protein-cleavage-activating-protein-like|NW_026570347.1|XP_55352699.1	RvY_13265|hypothetical-protein|BDGG01000008.1|GAV02738.1	-	DE
Hexe_geneID_BV898_00517	IR	NT	1049.32	474.885	762.103	1.14404	0.222376	5.14462	2.68066e-07	2.52322e-06	BL	NT	714.497	348.499	531.498	1.03685	0.164609	6.29886	2.99849e-10	9.77289e-09	NA	NA	NA	NA	NotTardiSpe	OS9|protein-OS-9-3-precursor|NC_060936.1|NP_1017957.1	Y105E8A.2|Uncharacterized-protein|CELE_Y105E8A.2|NC_003279.8|NP_740930.3	CG6766|uncharacterized-protein|Dmel_CG6766|NT_033779.5|NP_609537.1	BV898_00517|putative-Protein-OS-9|MTYJ01000002.1|OQV25581.1	LOC129594399|protein-OS-9-like|NW_026570287.1|XP_55347054.1	RvY_04115|hypothetical-protein|BDGG01000002.1|GAU91959.1	NA	DE
Hexe_geneID_BV898_14944	IR	NT	1574.49	715.08	1144.78	1.13932	0.19803	5.75326	8.75363e-09	1.15367e-07	BL	NT	1144.16	634.503	889.331	0.850646	0.142355	5.97551	2.29369e-09	6.13698e-08	SMU1	33208|Metazoa	Smu-1 suppressor of mec-8 and unc-52 homolog	WD40	NotTardiSpe	SMU1|WD40-repeat-containing-protein-SMU1-X2|NC_060933.1|XP_54219191.1	smu-1|Smu-1-suppressor-of-mec-8-and-unc-52-protein|CELE_CC4.3|NC_003279.8|NP_493279.1	Smu1|Smu1-spliceosomal-factorA|Dmel_CG5451|NT_033777.3|NP_650766.1	BV898_14944|WD40-repeat-containing-protein-SMU1|MTYJ01000192.1|OWA50427.1	LOC129601665|WD40-repeat-containing-protein-SMU1-like|NW_026570224.1|XP_55356503.1	RvY_06729|hypothetical-protein|BDGG01000003.1|GAU95048.1	ko00000,ko03041	DE
Hexe_geneID_BV898_05898	IR	NT	1110.69	504.673	807.681	1.13843	0.205122	5.54999	2.8569e-08	3.39991e-07	BL	NT	702.023	546.368	624.196	0.362136	0.142937	2.53353	0.011292	0.0394192	SUGT1	33208|Metazoa	positive regulation of catalytic activity in other organism involved in symbiotic interaction	CS,SGS,TPR_1,TPR_2	NotTardiSpe	SUGT1|protein-SGT1-homolog-X3|NC_060937.1|XP_54230029.1	D1054.3|SGS-domain-containing-protein|CELE_D1054.3|NC_003283.11|NP_505751.1	Sgt1|suppressor-of-G2-allele-of-skp1|Dmel_CG9617|NT_033777.3|NP_649783.2	BV898_05898|putative-Protein-SGT1-like-protein|MTYJ01000033.1|OQV20105.1	LOC129586310|protein-SGT1-homolog-X2|NW_026570240.1|XP_55335433.1	RvY_09136|hypothetical-protein|BDGG01000004.1|GAU97916.1	ko00000,ko00001	DE
Hexe_geneID_BV898_18707	IR	NT	912.127	416.052	664.09	1.13271	0.267412	4.2358	2.27736e-05	0.000135459	BL	NT	281.551	798.619	540.085	-1.50291	0.185906	-8.08425	6.25499e-16	4.69347e-14	NA	203682|Planctomycetes	Alpha beta hydrolase	Abhydrolase_1	NotTardiSpe	EPHX2|bifunctional-epoxide-hydrolase-2-9|NC_060932.1|NP_1400950.1	ceeh-2|Epoxide-hydrolase-2|CELE_K07C5.5|NC_003283.11|NP_1256211.1	Jheh2|juvenile-hormone-epoxide-hydrolase-2D|Dmel_CG15102|NT_033778.4|NP_788413.4	BV898_18707|putative-hydrolase|MTYJ01000390.1|OWA54299.1	LOC129585142|serine-hydrolase-like-protein|NW_026570236.1|XP_55333698.1	RvY_04026|hypothetical-protein|BDGG01000002.1|GAU91847.1	-	DE
Hexe_geneID_BV898_16724	IR	NT	3485.68	1595.74	2540.71	1.12737	0.240456	4.68846	2.75272e-06	2.05678e-05	BL	NT	2620.53	1278.32	1949.43	1.03583	0.244228	4.24124	2.22286e-05	0.000214817	NA	NA	NA	NA	NotTardiSpe	CD109|CD109-antigen-X1|NC_060930.1|XP_54210277.1	tep-1|TEP-(ThiolEster-containing-Protein)|CELE_ZK337.1|NC_003279.8|NP_1379225.1	Tep4|Thioester-containing-protein-4C|Dmel_CG10363|NT_033779.5|NP_1260590.1	BV898_16724|CD109-antigen|MTYJ01000260.1|OWA52266.1	LOC129598563|pregnancy-zone-protein-like|NW_026570345.1|XP_55352508.1	RvY_13322-2|hypothetical-protein|BDGG01000008.1|GAV02802.1	NA	DE
Hexe_geneID_BV898_06287	IR	NT	2398.66	1097.98	1748.32	1.12725	0.184511	6.10941	9.99977e-10	1.5847e-08	BL	NT	1667.61	1170.97	1419.29	0.510219	0.174764	2.91947	0.0035063	0.0152806	NA	NA	NA	NA	NotTardiSpe	RANBP3|ran-binding-protein-3-RANBP3-d|NC_060943.1|NP_15561.1	ran-5|RanBD1-domain-containing-protein|CELE_R12C12.2|NC_003280.10|NP_495208.1	RanBP3|Ran-binding-protein-3B|Dmel_CG10225|NT_033777.3|NP_1262881.1	BV898_06287|putative-Ran-binding-protein-3|MTYJ01000036.1|OQV19748.1	LOC129602056|ran-binding-protein-3-like|NW_026570537.1|XP_55356987.1	RvY_10996|hypothetical-protein|BDGG01000005.1|GAV00099.1	NA	DE
Hexe_geneID_BV898_01092	IR	NT	8870.54	4070.85	6470.69	1.12369	0.216113	5.19953	1.99797e-07	1.93439e-06	BL	NT	3776.76	5221.21	4498.98	-0.467221	0.165906	-2.81618	0.00485983	0.0198954	NA	NA	NA	NA	NotTardiSpe	NA	NA	NA	BV898_01092|hypothetical-protein|MTYJ01000003.1|OQV25416.1	LOC129594164|uncharacterized-protein-LOC129594164|NW_026570286.1|XP_55346732.1	RvY_12637|hypothetical-protein|BDGG01000007.1|GAV02023.1	NA	DE
Hexe_geneID_BV898_04333	IR	NT	3530.94	1621.24	2576.09	1.12288	0.260757	4.30621	1.66075e-05	0.000102338	BL	NT	2088.9	1063.11	1576.01	0.974662	0.131225	7.42743	1.10725e-13	6.23121e-12	EIF3G	33208|Metazoa	RNA-binding component of the eukaryotic translation initiation factor 3 eIF-3 complex, which is involved in protein synthesis of a specialized repertoire of mRNAs and, together with other initiation factors, stimulates binding of mRNA and methionyl-tRNAi to the 40S ribosome. The eIF-3 complex specifically targets and initiates translation of a subset of mRNAs involved in cell proliferation. This …	RRM_1,eIF3g	NotTardiSpe	EIF3G|eukaryotic-translation-initiation-factor-3-subunit-G|NC_060943.1|NP_3746.2	eif-3.G|Eukaryotic-translation-initiation-factor-3-subunit-G|CELE_F22B5.2|NC_003280.10|NP_1263666.1	eIF3g1|eukaryotic-translation-initiation-factor-3-subunit-g1|Dmel_CG8636|NC_004354.4|NP_570011.1	BV898_04333|putative-Eukaryotic-translation-initiation-factor-3-subunit-G|MTYJ01000021.1|OQV21756.1	LOC129581423|eukaryotic-translation-initiation-factor-3-subunit-G-like|NW_026570225.1|XP_55328457.1	RvY_15000|hypothetical-protein|BDGG01000011.1|GAV04774.1	ko00000,ko00001,ko03012	DE
Hexe_geneID_BV898_05532	IR	NT	1016.88	469.294	743.086	1.11549	0.218934	5.0951	3.48558e-07	3.19778e-06	BL	NT	643.178	517.817	580.498	0.312901	0.11902	2.62898	0.00856406	0.0317146	LAMTOR1	33208|Metazoa	regulation of sterol import	LAMTOR	NotTardiSpe	LAMTOR1|ragulator-complex-protein-LAMTOR1|NC_060935.1|NP_60377.1	NA	Lamtor1|late-endosomal/lysosomal-adaptor,-MAPK-and-MTOR-activator-1A|Dmel_CG14184|NT_037436.4|NP_649173.1	BV898_05532|hypothetical-protein|MTYJ01000030.1|OQV20487.1	LOC129585082|ragulator-complex-protein-LAMTOR1-like|NW_026570235.1|XP_55333575.1	RvY_09712-2|hypothetical-protein|BDGG01000004.1|GAU98585.1	ko00000,ko00001	DE
Hexe_geneID_BV898_14034	IR	NT	1517.78	701.356	1109.57	1.11414	0.229376	4.85728	1.19008e-06	9.72665e-06	BL	NT	801.692	592.377	697.035	0.436953	0.123644	3.53396	0.000409383	0.00257067	NA	NA	NA	NA	NotTardiSpe	IGBP1|immunoglobulin-binding-protein-1-1|NC_060947.1|NP_1542.1	ppfr-4|Serine-threonine-protein-phosphatase-4-regulatory-subunit-ppfr-4|CELE_Y71H2B.3|NC_003281.10|NP_1370777.1	Tap42|Two-A-associated-protein-of-42kDa|Dmel_CG31852|NT_033779.5|NP_723811.1	BV898_14034|putative-Immunoglobulin-binding-protein-1|MTYJ01000164.1|OQV11690.1	LOC129599934|immunoglobulin-binding-protein-1-like|NW_026570224.1|XP_55354281.1	RvY_14676|hypothetical-protein|BDGG01000010.1|GAV04392.1	NA	DE
Hexe_geneID_BV898_00935	IR	NT	5144.68	2376.81	3760.75	1.11387	0.426946	2.60892	0.00908292	0.0257214	BL	NT	1587.7	2121.16	1854.43	-0.418052	0.16588	-2.52022	0.0117283	0.0406422	NA	NA	NA	NA	NotTardiSpe	MED15|mediator-of-RNA-polymerase-II-transcription-subunit-15-a|NC_060946.1|NP_1003891.1	NA	NA	BV898_00935|hypothetical-protein|MTYJ01000003.1|OQV25250.1	LOC129580873|uncharacterized-protein-LOC129580873-X5|NW_026570225.1|XP_55327575.1	RvY_14389-1|hypothetical-protein|BDGG01000010.1|GAV04050.1	NA	DE
Hexe_geneID_BV898_07506	IR	NT	1311.98	606.951	959.468	1.11134	0.18942	5.86708	4.43531e-09	6.15257e-08	BL	NT	715.356	461.39	588.373	0.633197	0.167024	3.79106	0.000150006	0.00109461	SF3A3	33208|Metazoa	Splicing factor 3a, subunit	DUF3449,SF3A3,SF3a60_bindingd,Telomere_Sde2_2	NotTardiSpe	SF3A3|splicing-factor-3A-subunit-3-1|NC_060925.1|NP_6793.1	prp-9|Matrin-type-domain-containing-protein|CELE_T13H5.4|NC_003280.10|NP_495799.1	noi|noisette|Dmel_CG2925|NT_033777.3|NP_477114.1	BV898_07506|Splicing-factor-3A-subunit-3|MTYJ01000049.1|OQV18497.1	LOC129589126|splicing-factor-3A-subunit-3-like|NW_026570253.1|XP_55339644.1	RvY_17375|hypothetical-protein|BDGG01000015.1|GAV07552.1	ko00000,ko00001,ko00002,ko03041	DE
Hexe_geneID_BV898_15476	IR	NT	1938.5	897.555	1418.03	1.11072	0.16886	6.57776	4.77575e-11	9.75054e-10	BL	NT	1271.77	721.647	996.71	0.817486	0.137961	5.9255	3.11347e-09	8.14957e-08	VPS11	33208|Metazoa	Vacuolar Protein	Clathrin,VPS11_C,zf-C3HC4_2	NotTardiSpe	VPS11|vacuolar-protein-sorting-associated-protein-11-homolog-1|NC_060935.1|NP_68375.3	vps-11|Vacuolar-protein-sorting-associated-protein-11-homolog|CELE_R06F6.2|NC_003280.10|NP_496322.2	Vps11|vacuolar-protein-sorting-11|Dmel_CG32350|NT_037436.4|NP_730776.1	BV898_15476|Vacuolar-protein-sorting-associated-protein-11-like-protein|MTYJ01000210.1|OWA50975.1	LOC129583243|vacuolar-protein-sorting-associated-protein-11-homolog|NW_026570222.1|XP_55330959.1	RvY_09434|hypothetical-protein|BDGG01000004.1|GAU98263.1	ko00000,ko00001,ko04131	DE
Hexe_geneID_BV898_11214	IR	NT	1431.45	663.738	1047.59	1.10893	0.183153	6.05468	1.40694e-09	2.15787e-08	BL	NT	1241.18	681.085	961.133	0.865996	0.143855	6.01992	1.74506e-09	4.79835e-08	NA	NA	NA	NA	TardiSpe	NA	NA	NA	BV898_11214|hypothetical-protein|MTYJ01000102.1|OQV14595.1	NA	NA	NA	DE
Hexe_geneID_BV898_03884	IR	NT	9248.69	4288.54	6768.61	1.10885	0.323107	3.43185	0.000599471	0.00244529	BL	NT	3373.22	5940.48	4656.85	-0.816583	0.162721	-5.01831	5.21285e-07	7.86492e-06	NA	NA	NA	NA	TardiSpe	NA	NA	NA	BV898_03884|hypothetical-protein|MTYJ01000019.1|OQV22037.1	NA	NA	NA	DE
Hexe_geneID_BV898_12965	IR	NT	1598.99	743.419	1171.2	1.1048	0.185659	5.95071	2.66988e-09	3.89798e-08	BL	NT	813.976	512.183	663.079	0.668526	0.17953	3.72375	0.000196287	0.0013785	DUS3L	33208|Metazoa	tRNA dihydrouridine synthesis	Dus,zf-CCCH	NotTardiSpe	DUS3L|tRNA-dihydrouridine(47)-synthase [NAD(P)(+)]-like-1|NC_060943.1|NP_64560.2	Y37E11B.5|tRNA-dihydrouridine(47)-synthase [NAD(P)(+)]|CELE_Y37E11B.5|NC_003282.8|NP_500379.1	CG10463|uncharacterized-protein|Dmel_CG10463|NT_033779.5|NP_610000.1	BV898_12965|tRNA-dihydrouridine(47)-synthase-NAD(P)(+)]-like|MTYJ01000136.1|OQV12835.1	LOC129594525|tRNA-dihydrouridine(47)-synthase [NAD(P)(+)]-like|NW_026570289.1|XP_55347207.1	RvY_13155|hypothetical-protein|BDGG01000008.1|GAV02614.1	ko00000,ko01000,ko03016	DE
Hexe_geneID_BV898_15465	IR	NT	1431.73	668.869	1050.3	1.09826	0.223797	4.90739	9.22964e-07	7.74673e-06	BL	NT	1127.04	650.398	888.718	0.793407	0.223376	3.55189	0.000382478	0.00242941	NA	NA	NA	NA	TardiSpe	NA	NA	NA	BV898_15465|hypothetical-protein|MTYJ01000209.1|OWA50964.1	NA	RvY_12073|hypothetical-protein|BDGG01000007.1|GAV01346.1	NA	DE
Hexe_geneID_BV898_12388	IR	NT	3181.68	1489.05	2335.37	1.09588	0.151955	7.21187	5.51875e-13	1.5407e-11	BL	NT	2075.28	1516.06	1795.67	0.453334	0.182834	2.47949	0.0131571	0.0446138	NA	NA	NA	NA	NotTardiSpe	TRPA1|transient-receptor-potential-cation-channel-subfamily-A-member-1|NC_060932.1|NP_15628.2	trpa-1|Transient-receptor-potential-cation-channel-subfamily-A-member-1-homolog|CELE_C29E6.2|NC_003282.8|NP_502249.3	TrpA1|transient-receptor-potential-cation-channel-A1I|Dmel_CG5751|NT_037436.4|NP_648263.5	BV898_12388|Transient-receptor-potential-cation-channel-subfamily-A-member-1|MTYJ01000125.1|OQV13353.1	LOC129593664|transient-receptor-potential-cation-channel-subfamily-A-member-1-like|NW_026570283.1|XP_55346071.1	RvY_02543|hypothetical-protein|BDGG01000001.1|GAU90071.1	NA	DE
Hexe_geneID_BV898_12613	IR	NT	1042.76	488.244	765.501	1.09503	0.170978	6.40449	1.50869e-10	2.80123e-09	BL	NT	656.551	463.286	559.919	0.502986	0.146694	3.42882	0.000606222	0.00356739	NEDD8	33208|Metazoa	Neural precursor cell expressed, developmentally down-regulated 8	ubiquitin	NotTardiSpe	NEDD8|NEDD8|NC_060938.1|NP_6147.1	ned-8|NEDD8|CELE_F45H11.2|NC_003279.8|NP_1379170.1	Nedd8|Nedd8-ubiquitin-like-modifierA|Dmel_CG10679|NT_033779.5|NP_609919.1	BV898_12613|putative-NEDD8|MTYJ01000129.1|OQV13185.1	LOC129597756|ubiquitin-60S-ribosomal-protein-L40|NW_026570328.1|XP_55351399.1	RvY_15419|hypothetical-protein|BDGG01000012.1|GAV05261.1	ko00000,ko04121	DE
Hexe_geneID_BV898_07261	IR	NT	2680.27	1256.02	1968.14	1.09377	0.15393	7.10564	1.19767e-12	3.18929e-11	BL	NT	2097.01	1336.84	1716.92	0.649583	0.143807	4.51704	6.2709e-06	7.1294e-05	NA	NA	NA	NA	NotTardiSpe	NA	NA	Ir85a|ionotropic-receptor-85a|Dmel_CG11775|NT_033777.3|NP_649833.1	BV898_07261|hypothetical-protein|MTYJ01000047.1|OQV18632.1	LOC129595581|uncharacterized-protein-LOC129595581|NW_026570300.1|XP_55348605.1	RvY_10149|hypothetical-protein|BDGG01000005.1|GAU99105.1	NA	DE
Hexe_geneID_BV898_06376	IR	NT	2771.14	1300.61	2035.87	1.09162	0.155104	7.03802	1.94993e-12	5.02915e-11	BL	NT	1539.72	1177.42	1358.57	0.387159	0.157336	2.46072	0.0138657	0.0465676	NA	35493|Streptophyta	Ubiquitin elongating factor core	U-box,Ufd2P_core	NotTardiSpe	UBE4A|ubiquitin-conjugation-factor-E4-A-2|NC_060935.1|NP_1191006.1	ufd-2|Ubiquitin-conjugation-factor-E4-ufd-2|CELE_T05H10.5|NC_003280.10|NP_1022320.1	Ube4A|ubiquitination-factor-E4A|Dmel_CG11070|NT_033779.5|NP_609060.1	BV898_06376|Ubiquitin-conjugation-factor-E4-A|MTYJ01000037.1|OQV19602.1	LOC129591191|ubiquitin-conjugation-factor-E4-A-like|NW_026570265.1|XP_55342731.1	RvY_05059|hypothetical-protein|BDGG01000002.1|GAU93070.1	ko00000,ko00001,ko01000,ko04121	DE
Hexe_geneID_BV898_06868	IR	NT	1118.96	525.21	822.084	1.08981	0.215353	5.06057	4.17996e-07	3.76173e-06	BL	NT	600.44	444.256	522.348	0.434589	0.176954	2.45595	0.0140513	0.0470877	DHX33	33208|Metazoa	rDNA binding	DEAD,HA2,Helicase_C,OB_NTP_bind	NotTardiSpe	DHX33|ATP-dependent-RNA-helicase-DHX33-1|NC_060941.1|NP_64547.2	mog-5|putative-pre-mRNA-splicing-factor-ATP-dependent-RNA-helicase-mog-5|CELE_EEED8.5|NC_003280.10|NP_495019.1	Dhx15|DEAH-box-helicase-15A|Dmel_CG11107|NT_033778.4|NP_610269.1	BV898_06868|putative-ATP-dependent-RNA-helicase-DHX33|MTYJ01000043.1|OQV19010.1	LOC129584944|ATP-dependent-RNA-helicase-DHX33-like|NW_026570235.1|XP_55333360.1	RvY_16326|hypothetical-protein|BDGG01000013.1|GAV06312.1	ko00000,ko00001,ko01000,ko03009,ko04147	DE
Hexe_geneID_BV898_00088	IR	NT	5599.6	2633.75	4116.67	1.08824	0.180246	6.03751	1.56509e-09	2.38329e-08	BL	NT	2906.56	2302.85	2604.71	0.33589	0.0992086	3.3857	0.000709973	0.00407687	ETF1	33208|Metazoa	Eukaryotic peptide chain release factor subunit	eRF1_1,eRF1_2,eRF1_3	NotTardiSpe	ETF1|eukaryotic-peptide-chain-release-factor-subunit-1-1|NC_060929.1|NP_4721.1	erfa-1|Eukaryotic-peptide-chain-release-factor-subunit-1|CELE_T05H4.6|NC_003283.11|NP_1343671.1	eRF1|eukaryotic-translation-release-factor-1G|Dmel_CG5605|NT_037436.4|NP_788547.1	BV898_00088|Eukaryotic-peptide-chain-release-factor-subunit-1|MTYJ01000001.1|OQV25946.1	LOC129592486|eukaryotic-peptide-chain-release-factor-subunit-1-like|NW_026570272.1|XP_55344506.1	RvY_04236|hypothetical-protein|BDGG01000002.1|GAU92111.1	ko00000,ko00001,ko03012,ko03019	DE
Hexe_geneID_BV898_09020	IR	NT	2064.8	972.769	1518.79	1.08595	0.258227	4.20543	2.60585e-05	0.000152151	BL	NT	3047.97	1259.58	2153.78	1.27495	0.220049	5.79396	6.87458e-09	1.67238e-07	NA	NA	NA	NA	NotTardiSpe	RPTN|repetin|NC_060925.1|NP_1116437.1	NA	NA	BV898_09020|hypothetical-protein|MTYJ01000069.1|OQV16848.1	NA	NA	NA	DE
Hexe_geneID_BV898_02588	IR	NT	1121.75	528.515	825.13	1.08578	0.245757	4.4181	9.95737e-06	6.51747e-05	BL	NT	606.943	410.631	508.787	0.563549	0.157162	3.58578	0.000336073	0.00217976	CHORDC1	33208|Metazoa	Cysteine and histidine-rich	CHORD,CS	NotTardiSpe	CHORDC1|cysteine-and-histidine-rich-domain-containing-protein-1-a|NC_060935.1|NP_36256.2	chp-1|Cysteine-and-histidine-rich-domain-containing-protein-1|CELE_Y110A7A.13|NC_003279.8|NP_491519.1	mora|morgana|Dmel_CG6198|NT_033777.3|NP_651226.1	BV898_02588|Cysteine-and-histidine-rich-domain-containing-protein-1|MTYJ01000011.1|OQV23468.1	LOC129585257|cysteine-and-histidine-rich-domain-containing-protein-1-like|NW_026570236.1|XP_55333853.1	RvY_02476|hypothetical-protein|BDGG01000001.1|GAU89992.1	ko00000,ko03036,ko03110	DE
Hexe_geneID_BV898_18463	IR	NT	1814.43	856.222	1335.33	1.08377	0.189345	5.72376	1.04195e-08	1.34812e-07	BL	NT	1125.94	805.199	965.567	0.483972	0.133395	3.6281	0.000285512	0.00189701	NA	NA	NA	NA	NotTardiSpe	COPS7A|COP9-signalosome-complex-subunit-7a-X1|NC_060936.1|XP_54228130.1	cif-1|COP9-Signalosome-and-eIF3-complex-shared-subunit-1|CELE_K08F11.3|NC_003282.8|NP_500618.1	CSN7|COP9-signalosome-subunit-7|Dmel_CG2038|NT_033778.4|NP_610379.2	BV898_18463|putative-COP9-signalosome-complex-subunit-7a|MTYJ01000366.1|OWA54041.1	LOC129583707|COP9-signalosome-complex-subunit-7a-like|NW_026570231.1|XP_55331617.1	RvY_02381|hypothetical-protein|BDGG01000001.1|GAU89882.1	NA	DE
Hexe_geneID_BV898_04662	IR	NT	1926.62	910.464	1418.54	1.08126	0.232748	4.64564	3.39024e-06	2.46791e-05	BL	NT	1708.54	1183.15	1445.84	0.530342	0.174107	3.04607	0.00231854	0.0108945	NA	NA	NA	NA	NotTardiSpe	NA	NA	NA	BV898_04662|hypothetical-protein|MTYJ01000023.1|OQV21457.1	LOC129601122|uncharacterized-protein-LOC129601122|NW_026570435.1|XP_55355824.1	RvY_07710|hypothetical-protein|BDGG01000003.1|GAU96239.1	NA	DE
Hexe_geneID_BV898_06355	IR	NT	1622.68	766.64	1194.66	1.08082	0.192381	5.61813	1.93037e-08	2.3761e-07	BL	NT	968.22	565.522	766.871	0.776461	0.185459	4.18671	2.83032e-05	0.000262695	ABCF3	33208|Metazoa	ATP- binding	ABC_tran,ABC_tran_Xtn	NotTardiSpe	ABCF3|ATP-binding-cassette-sub-family-F-member-3-1|NC_060927.1|NP_60828.2	abcf-3|ABC-transporter,-class-F|CELE_F42A10.1|NC_003281.10|NP_498339.1	CG9330|uncharacterized-protein|Dmel_CG9330|NT_037436.4|NP_649129.1	BV898_06355|ATP-binding-cassette-sub-family-F-member-3|MTYJ01000037.1|OQV19581.1	LOC129597688|ATP-binding-cassette-sub-family-F-member-3-like|NW_026570328.1|XP_55351309.1	RvY_05036|hypothetical-protein|BDGG01000002.1|GAU93039.1	ko00000,ko03012	DE
Hexe_geneID_BV898_10190	IR	NT	1311.77	621.641	966.704	1.07654	0.203786	5.28272	1.27282e-07	1.29934e-06	BL	NT	1188.08	674.478	931.279	0.816775	0.167441	4.87798	1.07176e-06	1.48074e-05	NA	NA	NA	NA	NotTardiSpe	PCYOX1|prenylcysteine-oxidase-1-precursor|NC_060926.1|NP_57381.3	M04B2.4|DAO-domain-containing-protein|CELE_M04B2.4|NC_003282.8|NP_502171.1	CG5653|uncharacterized-protein|Dmel_CG5653|NT_037436.4|NP_648269.1	BV898_10190|Prenylcysteine-oxidase|MTYJ01000086.1|OQV15601.1	NA	RvY_07430-1|hypothetical-protein|BDGG01000003.1|GAU95895.1	NA	DE
Hexe_geneID_BV898_01045	IR	NT	3285.14	1557.59	2421.37	1.07637	0.330111	3.26064	0.00111162	0.00420473	BL	NT	1937.05	1458.58	1697.81	0.408937	0.161623	2.53019	0.0113999	0.0397091	NA	NA	NA	NA	NotTardiSpe	NGLY1|peptide-N(4)-(N-acetyl-beta-glucosaminyl)asparagine-amidase-3|NC_060927.1|NP_1138766.1	png-1|Peptide-N(4)-(N-acetyl-beta-glucosaminyl)asparagine-amidase|CELE_F56G4.5|NC_003279.8|NP_492913.1	Pngl|PNGase-likeC|Dmel_CG7865|NT_033778.4|NP_724444.3	BV898_01045|putative-Peptide-N(4)-(N-acetyl-beta-glucosaminyl)asparagine-amidase|MTYJ01000003.1|OQV25366.1	LOC129580831|peptide-N(4)-(N-acetyl-beta-glucosaminyl)asparagine-amidase-like|NW_026570225.1|XP_55327507.1	RvY_12540-1|hypothetical-protein|BDGG01000007.1|GAV01903.1	NA	DE
Hexe_geneID_BV898_07720	IR	NT	2750.93	1305.09	2028.01	1.07598	0.22576	4.76602	1.87903e-06	1.45993e-05	BL	NT	1809.84	1047.42	1428.63	0.789472	0.153007	5.15973	2.47312e-07	4.08549e-06	PSMD6	33208|Metazoa	enzyme regulator activity	PCI,RPN7	NotTardiSpe	PSMD6|26S-proteasome-non-ATPase-regulatory-subunit-6-2|NC_060927.1|NP_55629.1	rpn-7|26S-proteasome-non-ATPase-regulatory-subunit-6|CELE_F49C12.8|NC_003282.8|NP_501632.1	Rpn7|regulatory-particle-non-ATPase-7|Dmel_CG5378|NT_033777.3|NP_651048.1	BV898_07720|26S-proteasome-non-ATPase-regulatory-subunit-6|MTYJ01000052.1|OQV18134.1	LOC129599841|26S-proteasome-non-ATPase-regulatory-subunit-6-like|NW_026570224.1|XP_55354156.1	RvY_07631|hypothetical-protein|BDGG01000003.1|GAU96143.1	ko00000,ko00001,ko00002,ko03051	DE
Hexe_geneID_BV898_04042	IR	NT	1380.28	655.461	1017.87	1.07403	0.254091	4.22693	2.369e-05	0.000140356	BL	NT	845.193	433.633	639.413	0.963377	0.175434	5.4914	3.98754e-08	8.09154e-07	NA	NA	NA	NA	NotTardiSpe	SMPD4|sphingomyelin-phosphodiesterase-4-X1|NC_060926.1|XP_54198843.1	R05D11.9|Uncharacterized-protein|CELE_R05D11.9|NC_003279.8|NP_492324.2	CG6962|uncharacterized-protein|Dmel_CG6962|NT_033777.3|NP_650124.1	BV898_04042|putative-Sphingomyelin-phosphodiesterase-4|MTYJ01000019.1|OQV22193.1	LOC129580888|sphingomyelin-phosphodiesterase-4-like|NW_026570225.1|XP_55327614.1	RvY_15697|hypothetical-protein|BDGG01000012.1|GAV05593.1	NA	DE
Hexe_geneID_BV898_16068	IR	NT	1721.38	818.426	1269.9	1.07262	0.254995	4.20645	2.59416e-05	0.000151582	BL	NT	960.258	623.259	791.759	0.623382	0.205465	3.03401	0.0024133	0.0112513	NA	NA	NA	NA	TardiSpe	NA	NA	NA	BV898_16068|hypothetical-protein|MTYJ01000232.1|OWA51593.1	LOC129596194|uncharacterized-protein-LOC129596194|NW_026570307.1|XP_55349373.1	RvY_07345|hypothetical-protein|BDGG01000003.1|GAU95788.1	NA	DE
Hexe_geneID_BV898_01170	IR	NT	13686.9	6511.52	10099.2	1.07169	0.291164	3.6807	0.000232592	0.00105636	BL	NT	3910.17	2016.65	2963.41	0.955229	0.272895	3.50036	0.00046463	0.00285977	TEX2	33208|Metazoa	lipid binding	MMM1	NotTardiSpe	TEX2|testis-expressed-protein-2-X1|NC_060941.1|XP_54172634.1	F55C12.5|SMP-LTD-domain-containing-protein|CELE_F55C12.5|NC_003280.10|NP_495172.1	CG43783|uncharacterized-proteinF|Dmel_CG43783|NT_037436.4|NP_1261605.1	BV898_01170|putative-Testis-expressed-sequence-2-protein|MTYJ01000004.1|OQV24960.1	LOC129583480|testis-expressed-protein-2-like|NW_026570222.1|XP_55331252.1	RvY_13997|hypothetical-protein|BDGG01000009.1|GAV03601.1	-	DE
Hexe_geneID_BV898_15602	IR	NT	9691.27	4616	7153.63	1.07003	0.293755	3.64259	0.000269912	0.00120513	BL	NT	3137.72	5660.95	4399.34	-0.851446	0.340824	-2.4982	0.0124827	0.0428344	NA	NA	NA	NA	TardiSpe	NA	NA	NA	BV898_15602|hypothetical-protein|MTYJ01000214.1|OWA51103.1	NA	NA	NA	DE
Hexe_geneID_BV898_00122	IR	NT	1978.38	944.043	1461.21	1.06758	0.182438	5.85178	4.86344e-09	6.70466e-08	BL	NT	1197.69	966.632	1082.16	0.309008	0.114421	2.70061	0.00692116	0.026672	YKT6	33208|Metazoa	YKT6 v-SNARE homolog S. cerevisiae	Longin,Synaptobrevin	NotTardiSpe	YKT6|synaptobrevin-homolog-YKT6-1|NC_060931.1|NP_6546.1	ykt-6|uncharacterized-protein|CELE_B0361.10|NC_003281.10|NP_1379572.1	Ykt6|YKT6-v-SNARE|Dmel_CG1515|NC_004354.4|NP_572423.1	BV898_00122|Synaptobrevin-like-protein-YKT6|MTYJ01000001.1|OQV25986.1	LOC129592368|synaptobrevin-homolog-YKT6-like|NW_026570272.1|XP_55344361.1	RvY_04296|hypothetical-protein|BDGG01000002.1|GAU92183.1	ko00000,ko00001,ko04131	DE
Hexe_geneID_BV898_04389	IR	NT	1115.46	532.894	824.179	1.06586	0.207288	5.14193	2.71932e-07	2.55498e-06	BL	NT	706.763	444.57	575.667	0.668768	0.198243	3.37347	0.000742266	0.0042351	ELAC2	33208|Metazoa	It is involved in the biological process described with tRNA processing	Lactamase_B_2,Lactamase_B_4	NotTardiSpe	ELAC2|zinc-phosphodiesterase-ELAC-protein-2-3|NC_060941.1|NP_1159434.1	hoe-1|Ribonuclease-Z|CELE_E04A4.4|NC_003282.8|NP_1023110.1	RNaseZ|ribonuclease-Z|Dmel_CG3298|NT_033778.4|NP_724916.1	BV898_04389|Zinc-phosphodiesterase-ELAC-protein-2|MTYJ01000021.1|OQV21815.1	LOC129583169|ribonuclease-Z,-mitochondrial-like|NW_026570222.1|XP_55330841.1	RvY_13995|hypothetical-protein|BDGG01000009.1|GAV03599.1	ko00000,ko00001,ko01000,ko03016	DE
Hexe_geneID_BV898_05494	IR	NT	2321.28	1109.29	1715.29	1.06582	0.167371	6.36797	1.91541e-10	3.47765e-09	BL	NT	1507.88	1164.55	1336.22	0.373093	0.147764	2.52493	0.0115722	0.0402152	PSMD13	33208|Metazoa	proteasome assembly	PCI	NotTardiSpe	PSMD13|26S-proteasome-non-ATPase-regulatory-subunit-13-1|NC_060935.1|NP_2808.3	rpn-9|26S-proteasome-non-ATPase-regulatory-subunit-13|CELE_T06D8.8|NC_003280.10|NP_496405.1	Rpn9|regulatory-particle-non-ATPase-9B|Dmel_CG10230|NT_033777.3|NP_732899.1	BV898_05494|26S-proteasome-non-ATPase-regulatory-subunit-13|MTYJ01000030.1|OQV20449.1	LOC129584831|26S-proteasome-non-ATPase-regulatory-subunit-13-like-X2|NW_026570235.1|XP_55333140.1	RvY_09676|hypothetical-protein|BDGG01000004.1|GAU98544.1	ko00000,ko00001,ko00002,ko03051	DE
Hexe_geneID_BV898_13814	IR	NT	909.112	435.323	672.218	1.06253	0.217125	4.89363	9.89916e-07	8.24035e-06	BL	NT	1058.26	416.702	737.48	1.3452	0.123948	10.853	1.93002e-27	3.46644e-25	NA	NA	NA	NA	NotTardiSpe	NA	NA	Sccpdh1|saccheropin-dehydrogenase-1C|Dmel_CG2604|NT_033777.3|NP_730897.1	BV898_13814|hypothetical-protein|MTYJ01000158.1|OQV11938.1	LOC129590145|uncharacterized-protein-LOC129590145|NW_026570222.1|XP_55341177.1	RvY_09541|hypothetical-protein|BDGG01000004.1|GAU98386.1	NA	DE
Hexe_geneID_BV898_05830	IR	NT	1655.21	792.753	1223.98	1.06216	0.193478	5.48984	4.02298e-08	4.6491e-07	BL	NT	987.996	738.199	863.097	0.420175	0.125275	3.35402	0.000796478	0.00448829	NA	201174|Actinobacteria	Predicted membrane protein DUF2238	DUF2238	NotTardiSpe	NA	NA	NA	BV898_05830|putative-Inner-membrane-protein-YjdF|MTYJ01000032.1|OQV20279.1	LOC129581575|inner-membrane-protein-YjdF-like|NW_026570226.1|XP_55328700.1	NA	ko00000	DE
Hexe_geneID_BV898_03353	IR	NT	1759.22	845.926	1302.57	1.05709	0.163782	6.45425	1.08755e-10	2.08387e-09	BL	NT	989.043	629.351	809.197	0.652308	0.176291	3.70017	0.000215456	0.00149202	NA	NA	NA	NA	TardiSpe	NA	NA	NA	BV898_03353|hypothetical-protein|MTYJ01000015.1|OQV22927.1	NA	NA	NA	DE
Hexe_geneID_BV898_01570	IR	NT	1013.95	487.212	750.581	1.05679	0.151864	6.9588	3.4319e-12	8.51309e-11	BL	NT	578.036	431.212	504.624	0.4235	0.159607	2.65339	0.00796868	0.0299233	STX18	33208|Metazoa	SNARE-complex protein Syntaxin-18 N-terminus	Syntaxin-18_N	NotTardiSpe	STX18|syntaxin-18-1|NC_060928.1|NP_58626.1	syx-18|t-SNARE-coiled-coil-homology-domain-containing-protein|CELE_T10H9.3|NC_003283.11|NP_504687.1	Syx18|syntaxin-18|Dmel_CG13626|NT_033777.3|NP_524485.1	BV898_01570|putative-Syntaxin-18|MTYJ01000006.1|OQV24508.1	LOC129584789|syntaxin-18-like-X1|NW_026570234.1|XP_55333080.1	RvY_05910-1|hypothetical-protein|BDGG01000002.1|GAU94069.1	ko00000,ko00001,ko04131	DE
Hexe_geneID_BV898_17908	IR	NT	930.852	448.14	689.496	1.05527	0.199617	5.28646	1.24705e-07	1.27554e-06	BL	NT	629.998	479.066	554.532	0.395794	0.12838	3.08299	0.00204932	0.00984313	CWC27	33208|Metazoa	Cyclophilin type peptidyl-prolyl cis-trans isomerase/CLD	Pro_isomerase	NotTardiSpe	CWC27|spliceosome-associated-protein-CWC27-homolog-1|NC_060929.1|NP_5860.2	cyn-16|PPIase-cyclophilin-type-domain-containing-protein|CELE_Y17G7B.9|NC_003280.10|NP_496562.3	CG10907|uncharacterized-protein|Dmel_CG10907|NT_037436.4|NP_648508.1	BV898_17908|Peptidyl-prolyl-cis-trans-isomerase-CWC27-like-protein|MTYJ01000324.1|OWA53481.1	LOC129585688|spliceosome-associated-protein-CWC27-homolog|NW_026570238.1|XP_55334449.1	RvY_18757-1|hypothetical-protein|BDGG01000021.1|GAV09165.1	ko00000,ko01000,ko03041,ko03110	DE
Hexe_geneID_BV898_00974	IR	NT	2709.61	1305.74	2007.68	1.05312	0.203676	5.17055	2.33408e-07	2.22933e-06	BL	NT	1552.67	1094.36	1323.52	0.504929	0.139647	3.61575	0.000299474	0.00197887	TFIP11	33208|Metazoa	Involved in pre-mRNA splicing, specifically in spliceosome disassembly during late-stage splicing events. Intron turnover seems to proceed through reactions in two lariat-intron associated complexes termed Intron Large IL and Intron Small IS. In cooperation with DHX15 seems to mediate the transition of the U2, U5 and U6 snRNP-containing IL complex to the snRNP-free IS complex leading to efficient…	G-patch,GCFC,TIP_N	NotTardiSpe	TFIP11|tuftelin-interacting-protein-11-1|NC_060946.1|NP_36275.1	stip-1|Septin-and-tuftelin-interacting-protein-1-homolog|CELE_C07E3.1|NC_003280.10|NP_496226.2	sip1|septin-interacting-protein-1A|Dmel_CG7238|NT_033779.5|NP_524725.2	BV898_00974|Tuftelin-interacting-protein-11|MTYJ01000003.1|OQV25291.1	LOC129581318|tuftelin-interacting-protein-11-like|NW_026570225.1|XP_55328289.1	RvY_14329|hypothetical-protein|BDGG01000010.1|GAV03976.1	ko00000,ko03041	DE
Hexe_geneID_BV898_09950	IR	NT	1339.95	646.571	993.26	1.05208	0.17678	5.95132	2.65996e-09	3.88713e-08	BL	NT	745.086	516.149	630.617	0.529969	0.120345	4.40376	1.06391e-05	0.000112615	PIGK	33208|Metazoa	GPI-anchor transamidase activity	Peptidase_C13	NotTardiSpe	PIGK|GPI-anchor-transamidase-precursor|NC_060925.1|NP_5473.1	pigk-1|Putative-GPI-anchor-transamidase|CELE_T05E11.6|NC_003282.8|NP_1366758.1	PIG-K|phosphatidylinositol-glycan-anchor-biosynthesis-class-K|Dmel_CG4406|NC_004354.4|NP_569968.2	BV898_09950|GPI-anchor-transamidase|MTYJ01000081.1|OQV15853.1	LOC129583532|putative-GPI-anchor-transamidase|NW_026570231.1|XP_55331324.1	RvY_02987|hypothetical-protein|BDGG01000001.1|GAU90589.1	ko00000,ko00001,ko01000	DE
Hexe_geneID_BV898_07334	IR	NT	1448.25	699.864	1074.06	1.0489	0.150632	6.96333	3.32325e-12	8.28314e-11	BL	NT	1076.81	745.42	911.115	0.53116	0.137567	3.86111	0.000112873	0.000858011	CAPN7	33208|Metazoa	Belongs to the peptidase C2 family	Calpain_III,MIT,Peptidase_C2	NotTardiSpe	CAPN7|calpain-7-1|NC_060927.1|NP_55111.1	clp-2|Calpain-catalytic-domain-containing-protein|CELE_T04A8.16|NC_003281.10|NP_497964.1	sol|small-optic-lobesF|Dmel_CG1391|NC_004354.4|NP_996524.2	BV898_07334|Calpain-7|MTYJ01000047.1|OQV18704.1	LOC129598707|calpain-7-like|NW_026570347.1|XP_55352711.1	RvY_13240-1|hypothetical-protein|BDGG01000008.1|GAV02709.1	ko00000,ko01000,ko01002	DE
Hexe_geneID_BV898_02323	IR	NT	1545.61	747.446	1146.53	1.0478	0.230346	4.54881	5.39512e-06	3.74889e-05	BL	NT	859.784	1366.77	1113.28	-0.668511	0.193111	-3.46179	0.000536591	0.00321931	NA	NA	NA	NA	TardiSpe	NA	NA	NA	BV898_02323|hypothetical-protein|MTYJ01000009.1|OQV23977.1	NA	NA	NA	DE
Hexe_geneID_BV898_03195	IR	NT	1534.81	744.973	1139.89	1.04355	0.310056	3.36569	0.000763537	0.00303738	BL	NT	1249.05	790.185	1019.62	0.660729	0.199938	3.30466	0.000950919	0.00518552	NA	NA	NA	NA	NotTardiSpe	CRYBG3|very-large-A-kinase-anchor-protein|NC_060927.1|NP_705833.3	NA	NA	BV898_03195|hypothetical-protein|MTYJ01000015.1|OQV22758.1	LOC129598579|uncharacterized-protein-LOC129598579|NW_026570345.1|XP_55352531.1	NA	NA	DE
Hexe_geneID_BV898_16027	IR	NT	10120.3	4918.06	7519.15	1.04102	0.318865	3.26479	0.00109546	0.00415321	BL	NT	10727.7	6034.8	8381.24	0.829947	0.203286	4.08266	4.45236e-05	0.000388873	NA	4751|Fungi	Mortierella verticillata NRRL 6337	DUF3759	NotTardiSpe	NA	NA	NA	BV898_16027|hypothetical-protein|MTYJ01000231.1|OWA51548.1	LOC129601516|uncharacterized-protein-LOC129601516|NW_026570224.1|XP_55356333.1	RvY_08067|hypothetical-protein|BDGG01000003.1|GAU96649.1	-	DE
Hexe_geneID_BV898_10263	IR	NT	2983.71	1449.89	2216.8	1.04092	0.17382	5.9885	2.11786e-09	3.1511e-08	BL	NT	2276.32	1697.25	1986.79	0.42376	0.170372	2.48727	0.0128728	0.0438881	NA	NA	NA	NA	NotTardiSpe	NA	NA	NA	BV898_10263|hypothetical-protein|MTYJ01000087.1|OQV15541.1	LOC129583422|uncharacterized-protein-LOC129583422|NW_026570230.1|XP_55331186.1	RvY_01081|hypothetical-protein|BDGG01000001.1|GAU88371.1	NA	DE
Hexe_geneID_BV898_04764	IR	NT	1054.73	512.669	783.7	1.04027	0.199761	5.2076	1.91301e-07	1.86722e-06	BL	NT	612.605	430.152	521.378	0.510686	0.137219	3.72169	0.000197893	0.00138747	YIPF6	33208|Metazoa	Yip1 domain	Yip1	NotTardiSpe	YIPF6|protein-YIPF6-A|NC_060947.1|NP_776195.2	W02D9.2|Protein-YIPF|CELE_W02D9.2|NC_003279.8|NP_1251925.1	CG3652|uncharacterized-protein|Dmel_CG3652|NT_033779.5|NP_608828.2	BV898_04764|Protein-YIPF6|MTYJ01000024.1|OQV21278.1	LOC129583631|protein-YIPF6-like|NW_026570231.1|XP_55331492.1	RvY_00319|hypothetical-protein|BDGG01000001.1|GAU87484.1	-	DE
Hexe_geneID_BV898_03580	IR	NT	1611.37	788.888	1200.13	1.03074	0.160285	6.43067	1.2704e-10	2.38467e-09	BL	NT	1032.28	695.773	864.027	0.569372	0.108765	5.2349	1.65072e-07	2.86719e-06	ORMDL3	33208|Metazoa	ORMDL family	ORMDL	NotTardiSpe	ORMDL2|ORM1-like-protein-2|NC_060936.1|NP_54901.1	NA	ORMDL|orosomucoid-1-like|Dmel_CG14577|NT_037436.4|NP_730669.1	BV898_03580|ORM1-like-protein-3|MTYJ01000017.1|OQV22404.1	LOC129586247|ORM1-like-protein-2|NW_026570240.1|XP_55335327.1	RvY_08835|hypothetical-protein|BDGG01000004.1|GAU97561.1	-	DE
Hexe_geneID_BV898_04388	IR	NT	2638.39	1291.83	1965.11	1.03057	0.166932	6.1736	6.67527e-10	1.09691e-08	BL	NT	1848.42	1470.29	1659.35	0.329768	0.120285	2.74155	0.00611501	0.0239787	RAE1	33208|Metazoa	WD40 repeats	WD40	NotTardiSpe	RAE1|mRNA-export-factor-RAE1-X1|NC_060944.1|XP_54180130.1	rae-1|mRNA-export-factor-rae-1|CELE_F10G8.3|NC_003279.8|NP_492650.1	Rae1|Rae1|Dmel_CG9862|NT_033778.4|NP_611597.1	BV898_04388|mRNA-export-factor|MTYJ01000021.1|OQV21814.1	LOC129581014|protein-Rae1-like|NW_026570225.1|XP_55327804.1	RvY_15663|hypothetical-protein|BDGG01000012.1|GAV05545.1	ko00000,ko00001,ko00002,ko03019,ko03036	DE
Hexe_geneID_BV898_00549	IR	NT	1193.86	586.879	890.371	1.02431	0.175309	5.8429	5.1301e-09	7.04733e-08	BL	NT	626.254	488.209	557.231	0.359283	0.123262	2.91478	0.00355935	0.0154679	NA	NA	NA	NA	TardiSpe	NA	NA	NA	BV898_00549|hypothetical-protein|MTYJ01000002.1|OQV25613.1	LOC129585356|uncharacterized-protein-LOC129585356|NW_026570236.1|XP_55333974.1	RvY_08690|hypothetical-protein|BDGG01000004.1|GAU97380.1	NA	DE
Hexe_geneID_BV898_04364	IR	NT	1464.65	721.212	1092.93	1.02182	0.219628	4.65249	3.27956e-06	2.39742e-05	BL	NT	767.031	520.873	643.952	0.559064	0.155148	3.60342	0.000314053	0.00205971	ACTL6A	33208|Metazoa	Belongs to the actin family	Actin	NotTardiSpe	ACTL6A|actin-like-protein-6A-1|NC_060927.1|NP_4292.1	swsn-6|SWI-SNF-nucleosome-remodeling-complex-component|CELE_ZK616.4|NC_003282.8|NP_500801.2	Bap55|brahma-associated-protein-55kD|Dmel_CG6546|NT_033778.4|NP_611209.1	BV898_04364|Actin-like-protein-6A|MTYJ01000021.1|OQV21788.1	LOC129593248|actin-like-protein-6B|NW_026570281.1|XP_55345440.1	RvY_14044|hypothetical-protein|BDGG01000009.1|GAV03650.1	ko00000,ko00001,ko03021,ko03036,ko04147	DE
Hexe_geneID_BV898_15473	IR	NT	1049.79	520.388	785.089	1.01297	0.21714	4.66504	3.08559e-06	2.27269e-05	BL	NT	627.391	403.614	515.502	0.636125	0.132243	4.81028	1.5072e-06	2.00521e-05	TMCO1	33208|Metazoa	ER overload response	DUF106	NotTardiSpe	TMCO1|calcium-load-activated-calcium-channel-a-precursor|NC_060925.1|NP_61899.3	F22B5.10|Calcium-load-activated-calcium-channel-homolog|CELE_F22B5.10|NC_003280.10|NP_495786.1	CG10470|uncharacterized-protein|Dmel_CG10470|NT_033779.5|NP_609936.1	BV898_15473|Transmembrane-and-coiled-coil-domains-protein-1|MTYJ01000210.1|OWA50972.1	LOC129584182|calcium-load-activated-calcium-channel-like|NW_026570222.1|XP_55332280.1	RvY_09436|hypothetical-protein|BDGG01000004.1|GAU98265.1	ko00000,ko02000	DE
Hexe_geneID_BV898_05752	IR	NT	1499.95	743.68	1121.82	1.0124	0.21812	4.6415	3.45895e-06	2.5144e-05	BL	NT	946.108	708.852	827.48	0.41593	0.15115	2.75177	0.00592747	0.0233544	CACYBP	33208|Metazoa	Calcyclin-binding protein	CS,SGS,Siah-Interact_N	NotTardiSpe	CACYBP|calcyclin-binding-protein-1|NC_060925.1|NP_55227.1	NA	CG3226|uncharacterized-protein|Dmel_CG3226|NC_004354.4|NP_572332.1	BV898_05752|putative-Calcyclin-binding-protein|MTYJ01000032.1|OQV20196.1	LOC129584043|calcyclin-binding-protein-like|NW_026570232.1|XP_55332108.1	NA	ko00000,ko00001	DE
Hexe_geneID_BV898_05608	IR	NT	1296.37	643.547	969.957	1.01062	0.163246	6.19077	5.98726e-10	9.95406e-09	BL	NT	738.584	500.929	619.756	0.559357	0.14244	3.92696	8.60278e-05	0.000681881	ZMAT2	33208|Metazoa	RNA splicing, via transesterification reactions with bulged adenosine as nucleophile	zf-C2H2_jaz	NotTardiSpe	ZMAT2|zinc-finger-matrin-type-protein-2|NC_060929.1|NP_653324.1	snu-23|Putative-zinc-finger-matrin-type-protein-snu-23|CELE_ZK686.4|NC_003281.10|NP_498692.2	CG11586|uncharacterized-proteinA|Dmel_CG11586|NT_037436.4|NP_647881.1	BV898_05608|putative-Zinc-finger-matrin-type-protein-2|MTYJ01000031.1|OQV20318.1	LOC129587533|zinc-finger-matrin-type-protein-2-like|NW_026570245.1|XP_55337302.1	RvY_10446|hypothetical-protein|BDGG01000005.1|GAU99441.1	ko00000,ko00001,ko03041	DE
Hexe_geneID_BV898_05829	IR	NT	2000.54	993.555	1497.05	1.00988	0.199072	5.07291	3.91772e-07	3.5524e-06	BL	NT	1689.54	1089.07	1389.31	0.633881	0.139386	4.54767	5.42444e-06	6.28557e-05	NA	NA	NA	NA	NotTardiSpe	UBXN4|UBX-domain-containing-protein-4|NC_060926.1|NP_55422.1	ubxn-4|UBX-domain-containing-protein-4|CELE_ZK353.8|NC_003281.10|NP_1370812.1	CG8042|uncharacterized-protein|Dmel_CG8042|NT_037436.4|NP_648165.1	BV898_05829|hypothetical-protein|MTYJ01000032.1|OQV20278.1	LOC129583226|UBX-domain-containing-protein-4-like|NW_026570230.1|XP_55330908.1	RvY_10363|hypothetical-protein|BDGG01000005.1|GAU99344.1	NA	DE
Hexe_geneID_BV898_12379	IR	NT	2391.36	1187.8	1789.58	1.00936	0.302759	3.33387	0.000856469	0.00335818	BL	NT	1273.29	786.76	1030.02	0.694306	0.251564	2.75996	0.00578085	0.0228728	NA	NA	NA	NA	TardiSpe	NA	NA	NA	BV898_12379|hypothetical-protein|MTYJ01000124.1|OQV13425.1	LOC129599112|uncharacterized-protein-LOC129599112|NW_026570358.1|XP_55353228.1	RvY_01465|hypothetical-protein|BDGG01000001.1|GAU88840.1	NA	DE
Hexe_geneID_BV898_02938	IR	NT	2129.99	1063.51	1596.75	1.00153	0.354047	2.8288	0.00467233	0.0145281	BL	NT	1016.82	643.377	830.097	0.66044	0.160997	4.10219	4.09258e-05	0.000361376	NA	33208|Metazoa	hormone-sensitive lipase activity	Abhydrolase_3,HSL_N	NotTardiSpe	LIPE|hormone-sensitive-lipase-X3|NC_060943.1|XP_54176999.1	hosl-1|Uncharacterized-protein|CELE_C46C11.1|NC_003284.9|NP_1367667.1	Hsl|Hormone-sensitive-lipaseC|Dmel_CG11055|NT_033778.4|NP_725942.1	BV898_02938|Hormone-sensitive-lipase|MTYJ01000013.1|OQV23205.1	LOC129590762|hormone-sensitive-lipase-like-X2|NW_026570262.1|XP_55342109.1	RvY_05528|hypothetical-protein|BDGG01000002.1|GAU93609.1	ko00000,ko00001,ko01000	DE
Hexe_geneID_BV898_05750	IR	NT	985.563	493.169	739.366	0.999945	0.183095	5.46135	4.72534e-08	5.34578e-07	BL	NT	659.594	364.073	511.834	0.858402	0.161984	5.29931	1.16241e-07	2.11248e-06	MFSD11	33208|Metazoa	Ion channel regulatory protein UNC-93	UNC-93	NotTardiSpe	MFSD11|UNC93-like-protein-MFSD11-X8|NC_060941.1|XP_54173170.1	mfsd-11|Major-Facilitator-Superfamily-Domain-containing-homolog|CELE_M153.2|NC_003284.9|NP_510033.2	CG18549|uncharacterized-protein|Dmel_CG18549|NT_033777.3|NP_650203.3	BV898_05750|UNC93-like-protein-MFSD11|MTYJ01000032.1|OQV20194.1	LOC129582043|UNC93-like-protein-MFSD11|NW_026570226.1|XP_55329396.1	RvY_12960|hypothetical-protein|BDGG01000008.1|GAV02387.1	-	DE
Hexe_geneID_BV898_15082	IR	NT	8372.58	4189.24	6280.91	0.998878	0.247826	4.03056	5.56439e-05	0.00029645	BL	NT	5389.5	7613.03	6501.27	-0.498314	0.0916903	-5.43475	5.48728e-08	1.08226e-06	AKT3	33208|Metazoa	protein serine threonine kinase activity. It is involved in the biological process described with protein phosphorylation	PH,Pkinase,Pkinase_C	NotTardiSpe	AKT3|RAC-gamma-serine/threonine-protein-kinase-X2|NC_060925.1|XP_54189663.1	akt-1|Serine-threonine-protein-kinase-akt-1|CELE_C12D8.10|NC_003283.11|NP_1023646.1	Akt|Akt-kinaseB|Dmel_CG4006|NT_033777.3|NP_732115.1	BV898_15082|RAC-serine/threonine-protein-kinase|MTYJ01000196.1|OWA50571.1	LOC129598014|RAC-serine-threonine-protein-kinase-like|NW_026570332.1|XP_55351725.1	RvY_13219|hypothetical-protein|BDGG01000008.1|GAV02683.1	ko00000,ko00001,ko00002,ko01000,ko01001	DE
Hexe_geneID_BV898_00881	IR	NT	1778.65	892.081	1335.37	0.995044	0.169659	5.86498	4.492e-09	6.2146e-08	BL	NT	1017.52	766.408	891.964	0.409075	0.143028	2.8601	0.00423501	0.0177948	PDCL3	33208|Metazoa	Phosducin-like protein 3	Phosducin	NotTardiSpe	PDCL3|phosducin-like-protein-3|NC_060926.1|NP_76970.1	txdc-9|Thioredoxin-domain-containing-protein-9|CELE_C05D11.3|NC_003281.10|NP_498410.1	viaf|viral-IAP-associated-factor|Dmel_CG18593|NT_037436.4|NP_524032.2	BV898_00881|Phosducin-like-protein-3|MTYJ01000003.1|OQV25192.1	LOC129581241|phosducin-like-protein-3|NW_026570225.1|XP_55328183.1	RvY_14466-1|hypothetical-protein|BDGG01000010.1|GAV04142.1	-	DE
Hexe_geneID_BV898_06603	IR	NT	2340.48	1175.94	1758.21	0.992972	0.15797	6.28581	3.26143e-10	5.67671e-09	BL	NT	1641.91	1264.1	1453.01	0.377755	0.138163	2.73412	0.00625475	0.0244499	HTATSF1	33208|Metazoa	HIV TAT specific factor 1	RRM_1	NotTardiSpe	HTATSF1|HIV-Tat-specific-factor-1|NC_060947.1|NP_55315.2	cus-2|Uncharacterized-protein|CELE_Y65B4A.1|NC_003279.8|NP_490765.1	barc|barricadeC|Dmel_CG6049|NT_037436.4|NP_730629.1	BV898_06603|HIV-Tat-specific-factor-1|MTYJ01000040.1|OQV19370.1	LOC129585586|HIV-Tat-specific-factor-1-like|NW_026570222.1|XP_55334305.1	RvY_09221|hypothetical-protein|BDGG01000004.1|GAU98017.1	ko00000,ko03041	DE
Hexe_geneID_BV898_05156	IR	NT	3002.44	1512.56	2257.5	0.989134	0.255912	3.86514	0.000111026	0.000546638	BL	NT	1411.16	2172.66	1791.91	-0.622041	0.167699	-3.70928	0.000207853	0.00144649	SERPINB1	33208|Metazoa	serine-type endopeptidase inhibitor activity	Serpin	NotTardiSpe	SERPINB10|serpin-B10|NC_060942.1|NP_5015.1	srp-2|SERPIN-domain-containing-protein|CELE_C05E4.1|NC_003283.11|NP_503318.1	Spn42Da|serpin-42DaH|Dmel_CG9453|NT_033778.4|NP_995757.1	BV898_05156|Heterochromatin-associated-protein-MENT|MTYJ01000027.1|OQV20810.1	LOC129598735|leukocyte-elastase-inhibitor-like|NW_026570348.1|XP_55352746.1	RvY_01056|hypothetical-protein|BDGG01000001.1|GAU88342.1	ko00000,ko00001	DE
Hexe_geneID_BV898_18112	IR	NT	878.725	442.637	660.681	0.988477	0.176456	5.60182	2.12115e-08	2.58555e-07	BL	NT	577.28	424.137	500.708	0.444857	0.175718	2.53165	0.0113526	0.0395759	NA	NA	NA	NA	NotTardiSpe	PAAF1|proteasomal-ATPase-associated-factor-1-2|NC_060935.1|NP_79431.1	plrg-1|WD_REPEATS_REGION-domain-containing-protein|CELE_D1054.15|NC_003283.11|NP_1256259.1	CG3909|uncharacterized-protein|Dmel_CG3909|NT_033777.3|NP_649969.1	BV898_18112|putative-Proteasomal-ATPase-associated-factor-1|MTYJ01000339.1|OWA53690.1	LOC129601717|proteasomal-ATPase-associated-factor-1-like|NW_026570488.1|XP_55356562.1	RvY_16449|hypothetical-protein|BDGG01000013.1|GAV06465.1	NA	DE
Hexe_geneID_BV898_10710	IR	NT	1738.19	880.325	1309.26	0.981078	0.17332	5.66049	1.50943e-08	1.89515e-07	BL	NT	1169.99	839.051	1004.52	0.48029	0.155955	3.07966	0.00207235	0.00993681	BTBD9	33208|Metazoa	circadian sleep/wake cycle, non-REM sleep	BACK,BTB,F5_F8_type_C	NotTardiSpe	BTBD9|BTB/POZ-domain-containing-protein-9-X2|NC_060930.1|XP_54210129.1	hpo-9|BTB-POZ-domain-containing-protein-9|CELE_C05C8.6|NC_003283.11|NP_504839.1	BTBD9|BTB-(POZ)-domain-containing-9A|Dmel_CG1826|NC_004354.4|NP_572649.1	BV898_10710|BTB/POZ-domain-containing-protein-9|MTYJ01000094.1|OQV15078.1	LOC129589054|BTB-POZ-domain-containing-protein-9-like|NW_026570222.1|XP_55339513.1	RvY_09552|hypothetical-protein|BDGG01000004.1|GAU98400.1	ko00000,ko04121	DE
Hexe_geneID_BV898_11944	IR	NT	2365.98	1200.74	1783.36	0.978794	0.147831	6.62106	3.56642e-11	7.4275e-10	BL	NT	1463.67	1112.29	1287.98	0.39637	0.125803	3.15072	0.00162868	0.00813522	NUDC	33208|Metazoa	N-terminal conserved domain of Nudc.	CS,NuDC,Nudc_N	NotTardiSpe	NUDC|nuclear-migration-protein-nudC|NC_060925.1|NP_6591.1	nud-1|CS-domain-containing-protein|CELE_F53A2.4|NC_003281.10|NP_499749.1	nudC|nudCA|Dmel_CG9710|NT_037436.4|NP_648923.1	BV898_11944|Nuclear-migration-protein-nudC|MTYJ01000115.1|OQV13835.1	LOC129584835|nuclear-migration-protein-nudC-like|NW_026570235.1|XP_55333148.1	RvY_01499|hypothetical-protein|BDGG01000001.1|GAU88881.1	-	DE
Hexe_geneID_BV898_17802	IR	NT	1062.63	540.391	801.512	0.97519	0.221162	4.4094	1.03658e-05	6.7536e-05	BL	NT	705.519	440.652	573.085	0.679529	0.17257	3.93771	8.22638e-05	0.000655741	NA	NA	NA	NA	NotTardiSpe	FHIP1B|FHF-complex-subunit-HOOK-interacting-protein-1B-X4|NC_060935.1|XP_54226130.1	C05D11.8|FHIP-family-protein-C05D11.8|CELE_C05D11.8|NC_003281.10|NP_1367439.1	CG3558|uncharacterized-proteinB|Dmel_CG3558|NT_033779.5|NP_722866.1	BV898_17802|putative-FTS-and-Hook-interacting-protein|MTYJ01000317.1|OWA53369.1	LOC129582794|FHF-complex-subunit-HOOK-interacting-protein-1B-like|NW_026570222.1|XP_55330387.1	RvY_09639-1|hypothetical-protein|BDGG01000004.1|GAU98501.1	NA	DE
Hexe_geneID_BV898_11255	IR	NT	1015.23	516.371	765.798	0.974315	0.196541	4.95731	7.14761e-07	6.13811e-06	BL	NT	658.714	491.884	575.299	0.421162	0.133812	3.14742	0.00164721	0.00819866	PPAP2A	33208|Metazoa	Acid phosphatase homologues	PAP2	NotTardiSpe	PLPP1|phospholipid-phosphatase-1-2|NC_060929.1|NP_795714.1	plpp-1.1|acidPPc-domain-containing-protein|CELE_F53C3.13|NC_003280.10|NP_494696.1	wun|wunenA|Dmel_CG8804|NT_033778.4|NP_477193.1	BV898_11255|putative-Phospholipid-phosphatase-1|MTYJ01000103.1|OQV14534.1	LOC129593454|phospholipid-phosphatase-2-like|NW_026570282.1|XP_55345757.1	RvY_02691|hypothetical-protein|BDGG01000001.1|GAU90244.1	ko00000,ko00001,ko00002,ko01000	DE
Hexe_geneID_BV898_14193	IR	NT	864.45	440.047	652.249	0.973628	0.242337	4.01767	5.87767e-05	0.000311119	BL	NT	666.89	536.099	601.494	0.314745	0.121294	2.5949	0.00946187	0.0342873	GNA11	33208|Metazoa	Guanine nucleotide binding protein G protein, alpha	G-alpha	NotTardiSpe	GNA11|guanine-nucleotide-binding-protein-subunit-alpha-11|NC_060943.1|NP_2058.2	egl-30|Uncharacterized-protein|CELE_M01D7.7|NC_003279.8|NP_740789.1	Galphaq|G-protein-alpha-q-subunitK|Dmel_CG17759|NT_033778.4|NP_725197.2	BV898_14193|Guanine-nucleotide-binding-protein-subunit-alpha-11|MTYJ01000169.1|OQV11537.1	LOC129580924|guanine-nucleotide-binding-protein-G(q)-subunit-alpha-like|NW_026570221.1|XP_55327667.1	RvY_11216|hypothetical-protein|BDGG01000006.1|GAV00353.1	ko00000,ko00001,ko04031,ko04147	DE
Hexe_geneID_BV898_09298	IR	NT	1505.8	767.948	1136.88	0.971598	0.188121	5.16476	2.40749e-07	2.29241e-06	BL	NT	822.999	500.886	661.943	0.716926	0.148751	4.81964	1.43815e-06	1.92548e-05	FAM50A	33208|Metazoa	XAP5, circadian clock regulator	XAP5	NotTardiSpe	FAM50A|protein-FAM50A|NC_060947.1|NP_4690.1	C47E8.4|Protein-FAM50-homolog|CELE_C47E8.4|NC_003283.11|NP_1256609.1	CG12259|uncharacterized-protein|Dmel_CG12259|NT_033777.3|NP_651595.1	BV898_09298|Protein-FAM50-like-protein|MTYJ01000072.1|OQV16629.1	LOC129602690|protein-FAM50A-like|NW_026570224.1|XP_55357770.1	RvY_07059|hypothetical-protein|BDGG01000003.1|GAU95443.1	ko00000,ko03041	DE
Hexe_geneID_BV898_18938	IR	NT	1410.94	720.536	1065.74	0.969985	0.18187	5.3334	9.63899e-08	1.0132e-06	BL	NT	757.793	588.297	673.045	0.36567	0.135268	2.7033	0.00686555	0.0264879	CCDC25	33208|Metazoa	Domain of unknown function DUF814	DUF814	NotTardiSpe	CCDC25|coiled-coil-domain-containing-protein-25-1|NC_060932.1|NP_60716.2	Y54G11A.2|Coiled-coil-domain-containing-protein-25|CELE_Y54G11A.2|NC_003280.10|NP_496971.1	CG4593|uncharacterized-proteinA|Dmel_CG4593|NC_004354.4|NP_572377.2	BV898_18938|Coiled-coil-domain-containing-protein-25|MTYJ01000419.1|OWA54538.1	LOC129587056|coiled-coil-domain-containing-protein-25-like|NW_026570243.1|XP_55336611.1	RvY_08052|hypothetical-protein|BDGG01000003.1|GAU96630.1	-	DE
Hexe_geneID_BV898_13251	IR	NT	2643.49	1349.96	1996.73	0.969953	0.172244	5.63127	1.7889e-08	2.21905e-07	BL	NT	1113.93	1673.93	1393.93	-0.587536	0.172448	-3.40704	0.000656722	0.00381012	MITF	33208|Metazoa	canonical Wnt signaling pathway involved in negative regulation of apoptotic process	DUF3371,HLH,MITF_TFEB_C_3_N	NotTardiSpe	MITF|microphthalmia-associated-transcription-factor-6|NC_060927.1|NP_937821.2	hlh-30|Helix-loop-helix-protein-30|CELE_W02C12.3|NC_003282.8|NP_1350991.1	Mitf|mitfA|Dmel_CG43369|NC_004353.4|NP_1033808.1	BV898_13251|hypothetical-protein|MTYJ01000144.1|OQV12451.1	LOC129599222|transcription-factor-E3-like-X2|NW_026570360.1|XP_55353370.1	RvY_08189|hypothetical-protein|BDGG01000003.1|GAU96801.1	ko00000,ko00001,ko03000	DE
Hexe_geneID_BV898_09723	IR	NT	5096.97	2603.64	3850.31	0.969368	0.247171	3.92185	8.78721e-05	0.000446088	BL	NT	1428.79	2576.38	2002.58	-0.850477	0.215164	-3.9527	7.72744e-05	0.000622138	NA	33208|Metazoa	cytochrome P450	p450	NotTardiSpe	CYP2J2|cytochrome-P450-2J2|NC_060925.1|NP_766.2	cyp-33C5|CYtochrome-P450-family|CELE_F41B5.3|NC_003283.11|NP_503616.1	Cyp18a1|cytochrome-P450-18a1A|Dmel_CG6816|NC_004354.4|NP_728191.1	BV898_09723|Cytochrome-P450-2J6|MTYJ01000078.1|OQV16087.1	LOC129586991|cytochrome-P450-2C15-like|NW_026570243.1|XP_55336541.1	RvY_07343|hypothetical-protein|BDGG01000003.1|GAU95786.1	ko00000,ko00001,ko00199,ko01000	DE
Hexe_geneID_BV898_05651	IR	NT	2606.67	1331.7	1969.18	0.968832	0.317213	3.0542	0.0022566	0.00776868	BL	NT	880.559	2590.35	1735.45	-1.55658	0.188193	-8.2712	1.32621e-16	1.08691e-14	ABHD16A	33208|Metazoa	prostaglandin catabolic process	Abhydrolase_1	NotTardiSpe	ABHD16A|phosphatidylserine-lipase-ABHD16A-b|NC_060930.1|NP_1170986.1	F37A4.1|Uncharacterized-protein|CELE_F37A4.1|NC_003281.10|NP_498475.1	CG1309|uncharacterized-protein|Dmel_CG1309|NT_037436.4|NP_647880.1	BV898_05651|Protein-ABHD16A|MTYJ01000031.1|OQV20364.1	LOC129589792|phosphatidylserine-lipase-ABHD16A-like|NW_026570257.1|XP_55340636.1	RvY_08540-1|hypothetical-protein|BDGG01000004.1|GAU97199.1	-	DE
Hexe_geneID_BV898_06653	IR	NT	1636.4	836.555	1236.48	0.967694	0.144555	6.69428	2.16741e-11	4.74213e-10	BL	NT	1084.76	1420.09	1252.42	-0.388556	0.154882	-2.50872	0.0121169	0.0417916	DGCR14	33208|Metazoa	RNA splicing	Es2	NotTardiSpe	ESS2|splicing-factor-ESS-2-homolog-X1|NC_060946.1|XP_54181948.1	ess-2|Splicing-factor-ESS-2|CELE_F42H10.7|NC_003281.10|NP_1022580.1	Es2|Es2|Dmel_CG1474|NC_004354.4|NP_572480.1	BV898_06653|Protein-DGCR14|MTYJ01000041.1|OQV19228.1	LOC129584872|splicing-factor-ESS-2-homolog|NW_026570222.1|XP_55333233.1	RvY_15628|hypothetical-protein|BDGG01000012.1|GAV05507.1	ko00000,ko03041	DE
Hexe_geneID_BV898_04953	IR	NT	2246.63	1150.63	1698.63	0.965088	0.189188	5.10122	3.37464e-07	3.10698e-06	BL	NT	1289.45	639.296	964.373	1.01211	0.300415	3.36902	0.000754346	0.00429532	EXOSC10	33208|Metazoa	binding. It is involved in the biological process described with RNA processing	DNA_pol_A_exo1,HRDC,PMC2NT	NotTardiSpe	EXOSC10|exosome-component-10-1|NC_060925.1|NP_1001998.1	crn-3|HRDC-domain-containing-protein|CELE_C14A4.4|NC_003280.10|NP_1367040.1	Rrp6|Rrp6C|Dmel_CG7292|NT_033777.3|NP_1287330.1	BV898_04953|Exosome-component-10|MTYJ01000025.1|OQV21194.1	LOC129589009|exosome-component-10-like|NW_026570253.1|XP_55339439.1	RvY_15899-1|hypothetical-protein|BDGG01000012.1|GAV05828.1	ko00000,ko00001,ko01000,ko03019	DE
Hexe_geneID_BV898_09501	IR	NT	1525.94	782.363	1154.15	0.963085	0.198212	4.85886	1.18065e-06	9.65464e-06	BL	NT	656.497	422.181	539.339	0.63689	0.181044	3.51788	0.000435013	0.0027041	PBDC1	33208|Metazoa	Polysaccharide biosynthesis	Polysacc_synt_4	NotTardiSpe	PBDC1|protein-PBDC1-1|NC_060947.1|NP_57584.2	Y54E5A.5|Uncharacterized-protein|CELE_Y54E5A.5|NC_003279.8|NP_493553.1	CG7519|uncharacterized-proteinA|Dmel_CG7519|NT_037436.4|NP_649318.1	BV898_09501|putative-Protein-PBDC1|MTYJ01000075.1|OQV16356.1	LOC129587712|protein-PBDC1-like|NW_026570246.1|XP_55337554.1	RvY_04834|hypothetical-protein|BDGG01000002.1|GAU92797.1	-	DE
Hexe_geneID_BV898_17598	IR	NT	1133.95	582.034	857.993	0.961972	0.205713	4.67628	2.92127e-06	2.16806e-05	BL	NT	725.041	508.816	616.929	0.511398	0.136311	3.75168	0.000175651	0.00125254	NA	NA	NA	NA	NotTardiSpe	EEF2KMT|protein-lysine-N-methyltransferase-EEF2KMT-X1|NC_060940.1|XP_54235716.1	R08D7.4|Uncharacterized-protein|CELE_R08D7.4|NC_003281.10|NP_1379047.1	CG7889|uncharacterized-protein|Dmel_CG7889|NC_004354.4|NP_573368.2	BV898_17598|putative-Protein-lysine-N-methyltransferase-EEF2KMT|MTYJ01000306.1|OWA53164.1	LOC129593676|protein-lysine-N-methyltransferase-EEF2KMT-like-X1|NW_026570283.1|XP_55346090.1	RvY_01116|hypothetical-protein|BDGG01000001.1|GAU88408.1	NA	DE
Hexe_geneID_BV898_05735	IR	NT	1040.06	535.051	787.557	0.957685	0.280957	3.40865	0.000652859	0.0026423	BL	NT	756.958	449.143	603.051	0.752858	0.145097	5.18866	2.11811e-07	3.57244e-06	COQ6	33208|Metazoa	quinone biosynthetic process	FAD_binding_3	NotTardiSpe	COQ6|ubiquinone-biosynthesis-monooxygenase-COQ6,-mitochondrial-a|NC_060938.1|NP_872282.1	coq-6|Ubiquinone-biosynthesis-monooxygenase-COQ6,-mitochondrial|CELE_K07B1.2|NC_003283.11|NP_505415.2	Coq6|coenzyme-Q6|Dmel_CG7277|NT_033779.5|NP_608934.1	BV898_05735|Ubiquinone-biosynthesis-monooxygenase-COQ6,-mitochondrial|MTYJ01000032.1|OQV20177.1	LOC129587403|ubiquinone-biosynthesis-monooxygenase-COQ6,-mitochondrial-like|NW_026570245.1|XP_55337117.1	RvY_12951-2|hypothetical-protein|BDGG01000008.1|GAV02376.1	ko00000,ko00001,ko00002,ko01000	DE
Hexe_geneID_BV898_16924	IR	NT	1043.08	537.329	790.207	0.956456	0.159774	5.98631	2.14655e-09	3.18769e-08	BL	NT	641.957	442.584	542.27	0.536943	0.178596	3.00646	0.00264308	0.0121489	TMEM62	33208|Metazoa	Transmembrane protein 62	Metallophos	NotTardiSpe	TMEM62|transmembrane-protein-62-b|NC_060939.1|NP_1333936.1	NA	NA	BV898_16924|Transmembrane-protein-62|MTYJ01000269.1|OWA52471.1	LOC129582291|transmembrane-protein-62-like|NW_026570221.1|XP_55329801.1	RvY_17048|hypothetical-protein|BDGG01000014.1|GAV07175.1	-	DE
Hexe_geneID_BV898_09547	IR	NT	3022.45	1558.98	2290.72	0.954968	0.211215	4.52132	6.14562e-06	4.21561e-05	BL	NT	1502.47	918.702	1210.59	0.709945	0.143103	4.96107	7.01057e-07	1.02387e-05	ABCE1	33208|Metazoa	Possible Fer4-like domain in RNase L inhibitor, RLI	ABC_tran,Fer4,RLI	NotTardiSpe	ABCE1|ATP-binding-cassette-sub-family-E-member-1|NC_060928.1|NP_2931.2	abce-1|ABC-transporter,-class-E|CELE_Y39E4B.1|NC_003281.10|NP_499717.1	pix|pixieB|Dmel_CG5651|NT_037436.4|NP_729435.1	BV898_09547|ATP-binding-cassette-sub-family-E-member-1|MTYJ01000076.1|OQV16237.1	LOC129600707|ATP-binding-cassette-sub-family-E-member-1-like|NW_026570410.1|XP_55355246.1	RvY_01623|hypothetical-protein|BDGG01000001.1|GAU89024.1	ko00000,ko03009	DE
Hexe_geneID_BV898_11423	IR	NT	2482.48	1282.49	1882.48	0.953053	0.192899	4.94068	7.78501e-07	6.6452e-06	BL	NT	1535.1	1183.21	1359.16	0.375476	0.130981	2.86664	0.00414849	0.0175098	SLC17A5	33208|Metazoa	sialic acid transmembrane transporter activity	MFS_1	NotTardiSpe	SLC17A5|sialin-1|NC_060930.1|NP_36566.1	slc-17.2|putative-transporter-slc-17.2|CELE_C38C10.2|NC_003281.10|NP_499065.1	MFS9|major-facilitator-superfamily-transporter-9A|Dmel_CG4288|NT_033777.3|NP_732515.1	BV898_11423|Sialin|MTYJ01000105.1|OQV14447.1	LOC129589001|sialin-like-X1|NW_026570253.1|XP_55339423.1	RvY_15809-2|hypothetical-protein|BDGG01000012.1|GAV05726.1	ko00000,ko00001,ko02000	DE
Hexe_geneID_BV898_09808	IR	NT	2097.05	1084.39	1590.72	0.951237	0.182166	5.22181	1.77178e-07	1.74247e-06	BL	NT	1471.5	1111.72	1291.61	0.404822	0.161896	2.5005	0.0124017	0.0425913	NA	NA	NA	NA	NotTardiSpe	PAXBP1|PAX3--and-PAX7-binding-protein-1-1|NC_060945.1|NP_57715.2	F43G9.12|GCFC-domain-containing-protein|CELE_F43G9.12|NC_003279.8|NP_1250839.1	CG1965|uncharacterized-proteinA|Dmel_CG1965|NT_033777.3|NP_649689.1	BV898_09808|PAX3--and-PAX7-binding-protein-1|MTYJ01000079.1|OQV16038.1	LOC129580806|PAX3--and-PAX7-binding-protein-1-like-X1|NW_026570225.1|XP_55327457.1	RvY_16015-1|hypothetical-protein|BDGG01000012.1|GAV05969.1	NA	DE
Hexe_geneID_BV898_09188	IR	NT	1180.64	610.953	895.796	0.950286	0.206613	4.59936	4.23792e-06	3.00083e-05	BL	NT	924.958	479.988	702.473	0.946058	0.12293	7.69593	1.40469e-14	8.94922e-13	DDRGK1	33208|Metazoa	DDRGK	DDRGK	NotTardiSpe	DDRGK1|DDRGK-domain-containing-protein-1|NC_060944.1|NP_76424.1	ufbp-1|DDRGK-domain-containing-protein-1|CELE_ZK1236.7|NC_003281.10|NP_1368103.1	CG5862|uncharacterized-protein|Dmel_CG5862|NT_033777.3|NP_650954.1	BV898_09188|putative-DDRGK-domain-containing-protein-1|MTYJ01000071.1|OQV16677.1	LOC129587628|DDRGK-domain-containing-protein-1-like|NW_026570246.1|XP_55337432.1	RvY_04888|hypothetical-protein|BDGG01000002.1|GAU92862.1	-	DE
Hexe_geneID_BV898_05801	IR	NT	4045.56	2096.01	3070.78	0.948517	0.195944	4.84076	1.29345e-06	1.04727e-05	BL	NT	5387.89	2742.14	4065.01	0.974546	0.167838	5.80648	6.38004e-09	1.55656e-07	FAH	33208|Metazoa	fumarylacetoacetase activity	FAA_hydrolase,FAA_hydrolase_N	NotTardiSpe	FAH|fumarylacetoacetase|NC_060939.1|NP_1361309.1	fah-1|Fumarylacetoacetase|CELE_K10C2.4|NC_003284.9|NP_509083.1	Faa|fumarylacetoacetase|Dmel_CG14993|NT_037436.4|NP_524830.2	BV898_05801|Fumarylacetoacetase|MTYJ01000032.1|OQV20248.1	LOC129599797|fumarylacetoacetase-like|NW_026570375.1|XP_55354097.1	RvY_08832|hypothetical-protein|BDGG01000004.1|GAU97557.1	ko00000,ko00001,ko00002,ko01000,ko04147	DE
Hexe_geneID_BV898_15222	IR	NT	1166.01	604.728	885.367	0.946765	0.227726	4.15747	3.21791e-05	0.000183218	BL	NT	781.507	412.754	597.13	0.921487	0.161719	5.69807	1.21173e-08	2.82565e-07	SELENOF	33208|Metazoa	selenium binding	Sep15_SelM	NotTardiSpe	SELENOF|selenoprotein-F-1-precursor|NC_060925.1|NP_4252.2	Y76B12C.3|Sep15_SelM-domain-containing-protein|CELE_Y76B12C.3|NC_003282.8|NP_500152.1	CG7484|uncharacterized-protein|Dmel_CG7484|NT_037436.4|NP_649000.1	BV898_15222|putative-15-kDa-selenoprotein|MTYJ01000200.1|OWA50713.1	LOC129581082|selenoprotein-F-like|NW_026570225.1|XP_55327939.1	RvY_14580|hypothetical-protein|BDGG01000010.1|GAV04275.1	-	DE
Hexe_geneID_BV898_10879	IR	NT	1177.24	610.68	893.96	0.946672	0.199328	4.74932	2.04098e-06	1.56932e-05	BL	NT	842.119	520.432	681.275	0.695035	0.144151	4.82158	1.42425e-06	1.90838e-05	NA	NA	NA	NA	TardiSpe	NA	NA	NA	BV898_10879|hypothetical-protein|MTYJ01000096.1|OQV14978.1	LOC129590770|putative-lysozyme-like-protein|NW_026570262.1|XP_55342118.1	RvY_05746|hypothetical-protein|BDGG01000002.1|GAU93879.1	NA	DE
Hexe_geneID_BV898_06138	IR	NT	1441.45	749.532	1095.49	0.943518	0.153404	6.15056	7.72084e-10	1.25811e-08	BL	NT	1085.44	716.576	901.008	0.599259	0.110931	5.40207	6.58749e-08	1.26587e-06	SIAE	33208|Metazoa	short-chain carboxylesterase activity	SASA	NotTardiSpe	SIAE|sialate-O-acetylesterase-1-precursor|NC_060935.1|NP_733746.1	NA	NA	BV898_06138|Sialate-O-acetylesterase|MTYJ01000035.1|OQV19868.1	LOC129599395|sialate-O-acetylesterase-like|NW_026570364.1|XP_55353591.1	RvY_06791|hypothetical-protein|BDGG01000003.1|GAU95116.1	ko00000,ko01000	DE
Hexe_geneID_BV898_13247	IR	NT	1289.53	670.526	980.03	0.943376	0.204584	4.61118	4.00384e-06	2.85337e-05	BL	NT	766.304	545.555	655.93	0.491162	0.14972	3.28054	0.00103609	0.00556549	NA	NA	NA	NA	NotTardiSpe	AP5Z1|AP-5-complex-subunit-zeta-1-1|NC_060931.1|NP_55670.1	NA	NA	BV898_13247|AP-5-complex-subunit-zeta-1|MTYJ01000143.1|OQV12521.1	LOC129583778|AP-5-complex-subunit-zeta-1-like|NW_026570231.1|XP_55331714.1	RvY_13738|hypothetical-protein|BDGG01000009.1|GAV03293.1	NA	DE
Hexe_geneID_BV898_14304	IR	NT	3533.34	1839.19	2686.26	0.942135	0.147537	6.38576	1.70553e-10	3.13728e-09	BL	NT	2479.98	1805.11	2142.54	0.458348	0.132604	3.45652	0.000547201	0.00326791	ATP2C1	33208|Metazoa	This magnesium-dependent enzyme catalyzes the hydrolysis of ATP coupled with the transport of calcium	Cation_ATPase,Cation_ATPase_C,Cation_ATPase_N,E1-E2_ATPase,Hydrolase	NotTardiSpe	ATP2C1|calcium-transporting-ATPase-type-2C-member-1-1f|NC_060927.1|NP_1186113.1	pmr-1|Calcium-transporting-ATPase|CELE_ZK256.1|NC_003279.8|NP_1359606.1	SPoCk|secretory-pathway-calcium-atpaseH|Dmel_CG32451|NT_037436.4|NP_1356985.1	BV898_14304|Calcium-transporting-ATPase-type-2C-member-1|MTYJ01000172.1|OQV11428.1	LOC129589425|calcium-transporting-ATPase-type-2C-member-1-like|NW_026570254.1|XP_55340165.1	RvY_18537|hypothetical-protein|BDGG01000019.1|GAV08918.1	ko00000,ko01000	DE
Hexe_geneID_BV898_12467	IR	NT	8568.75	4460.83	6514.79	0.941777	0.125764	7.48843	6.97029e-14	2.25276e-12	BL	NT	7358.42	3960.04	5659.23	0.893939	0.191396	4.67061	3.00301e-06	3.73583e-05	NA	NA	NA	NA	NotTardiSpe	NA	NA	neo|neyoB|Dmel_CG7802|NT_033777.3|NP_996306.1	BV898_12467|hypothetical-protein|MTYJ01000127.1|OQV13260.1	LOC129594147|uncharacterized-protein-LOC129594147|NW_026570286.1|XP_55346707.1	RvY_12231|hypothetical-protein|BDGG01000007.1|GAV01535.1	NA	DE
Hexe_geneID_BV898_12183	IR	NT	1984.89	1033.18	1509.04	0.941359	0.286869	3.2815	0.00103258	0.00394932	BL	NT	878.663	1807.53	1343.1	-1.04101	0.228073	-4.56438	5.00962e-06	5.85716e-05	NA	NA	NA	NA	NotTardiSpe	JUN|transcription-factor-Jun|NC_060925.1|NP_2219.1	fos-1|Transcription-factor-fos-1|CELE_F29G9.4|NC_003283.11|NP_1033481.1	Jra|Jun-related-antigenB|Dmel_CG2275|NT_033778.4|NP_724882.1	BV898_12183|hypothetical-protein|MTYJ01000121.1|OQV13546.1	LOC129599870|transcription-factor-Jun-like|NW_026570377.1|XP_55354188.1	RvY_04384|hypothetical-protein|BDGG01000002.1|GAU92284.1	NA	DE
Hexe_geneID_BV898_02249	IR	NT	1159.96	605.09	882.524	0.93812	0.216324	4.33664	1.44674e-05	9.08031e-05	BL	NT	678.395	1093.77	886.08	-0.688444	0.176483	-3.9009	9.58376e-05	0.000746322	STX17	33208|Metazoa	Belongs to the syntaxin family	SNARE	NotTardiSpe	STX17|syntaxin-17-X1|NC_060933.1|XP_54219176.1	NA	Syx17|syntaxin-17A|Dmel_CG7452|NT_037436.4|NP_523926.1	BV898_02249|hypothetical-protein|MTYJ01000009.1|OQV23901.1	LOC129591366|syntaxin-17-like|NW_026570265.1|XP_55342979.1	RvY_05218|hypothetical-protein|BDGG01000002.1|GAU93252.1	ko00000,ko00001,ko04131	DE
Hexe_geneID_BV898_03501	IR	NT	4169.53	2181.23	3175.38	0.934674	0.229759	4.06806	4.74057e-05	0.000258483	BL	NT	1431.17	2146.45	1788.81	-0.585184	0.239034	-2.44812	0.0143605	0.0478581	HPGDS	33208|Metazoa	glutathione s-transferase	GST_C_3,GST_N	NotTardiSpe	HPGDS|hematopoietic-prostaglandin-D-synthase|NC_060928.1|NP_55300.1	gst-24|Glutathione-S-Transferase|CELE_F37B1.1|NC_003280.10|NP_496859.1	GstS1|glutathione-S-transferase-S1C|Dmel_CG8938|NT_033778.4|NP_725654.1	BV898_03501|putative-Glutathione-S-transferase-1|MTYJ01000016.1|OQV22676.1	LOC129590477|glutathione-S-transferase-1-like|NW_026570260.1|XP_55341706.1	RvY_00932|hypothetical-protein|BDGG01000001.1|GAU88188.1	ko00000,ko00001,ko01000,ko02000	DE
Hexe_geneID_BV898_02245	IR	NT	1106.77	579.253	843.01	0.934107	0.246224	3.79373	0.000148399	0.00070631	BL	NT	744.905	473.519	609.212	0.653545	0.131619	4.96543	6.85483e-07	1.0046e-05	TWF1	33208|Metazoa	Actin binding. It is involved in the biological process described with negative regulation of actin filament polymerization	Cofilin_ADF	NotTardiSpe	TWF1|twinfilin-1-2|NC_060936.1|NP_2813.3	twf-2|TWinFilin-actin-binding-protein-homolog|CELE_F38E9.5|NC_003284.9|NP_1379940.1	twf|twinfilin|Dmel_CG3172|NT_033777.3|NP_650338.1	BV898_02245|Twinfilin-2|MTYJ01000009.1|OQV23896.1	LOC129591256|twinfilin-2-like|NW_026570265.1|XP_55342816.1	RvY_05211|hypothetical-protein|BDGG01000002.1|GAU93245.1	ko00000,ko00001,ko03019,ko03036,ko04090	DE
Hexe_geneID_BV898_06341	IR	NT	1028.51	539.706	784.109	0.930517	0.206655	4.50276	6.70776e-06	4.56902e-05	BL	NT	884.334	502.186	693.26	0.816796	0.184633	4.42389	9.69398e-06	0.000103519	NA	33208|Metazoa	C-terminal domain of apextrin	ApeC,MACPF	NotTardiSpe	C8A|complement-component-C8-alpha-chain-X1|NC_060925.1|XP_54194582.1	NA	NA	BV898_06341|hypothetical-protein|MTYJ01000037.1|OQV19567.1	LOC129597712|uncharacterized-protein-LOC129597712|NW_026570328.1|XP_55351338.1	RvY_05021|hypothetical-protein|BDGG01000002.1|GAU93021.1	-	DE
Hexe_geneID_BV898_14297	IR	NT	2345.11	1234.19	1789.65	0.926126	0.152448	6.07503	1.23962e-09	1.9253e-08	BL	NT	1452.95	1114.65	1283.8	0.382171	0.123202	3.10198	0.00192233	0.00933269	EDEM2	33208|Metazoa	Belongs to the glycosyl hydrolase 47 family	Glyco_hydro_47	NotTardiSpe	PLEKHF2|pleckstrin-homology-domain-containing-family-F-member-2|NC_060932.1|NP_78889.1	ZK632.12|Uncharacterized-protein|CELE_ZK632.12|NC_003281.10|NP_499183.1	rush|rush-hourA|Dmel_CG14782|NC_004354.4|NP_569923.2	BV898_14297|Pleckstrin-like-proteiny-domain-containing-family-F-member-2|MTYJ01000172.1|OQV11420.1	LOC129586157|pleckstrin-homology-domain-containing-family-F-member-2-like|NW_026570240.1|XP_55335178.1	RvY_08126|hypothetical-protein|BDGG01000003.1|GAU96725.1	ko00000,ko00001,ko04091	DE
Hexe_geneID_BV898_09059	IR	NT	1382.85	729.232	1056.04	0.923138	0.170761	5.40602	6.44403e-08	7.0644e-07	BL	NT	906.47	708.324	807.397	0.355453	0.131697	2.69902	0.00695446	0.0267514	COPS5	33208|Metazoa	COP9 constitutive photomorphogenic homolog subunit 5	JAB	NotTardiSpe	COPS5|COP9-signalosome-complex-subunit-5|NC_060932.1|NP_6828.2	csn-5|COP9-signalosome-complex-subunit-5|CELE_B0547.1|NC_003282.8|NP_500841.1	CSN5|COP9-signalosome-subunit-5B|Dmel_CG14884|NT_033777.3|NP_1262639.1	BV898_09059|COP9-signalosome-complex-subunit-5|MTYJ01000069.1|OQV16888.1	LOC129591634|COP9-signalosome-complex-subunit-5-like|NW_026570223.1|XP_55343348.1	RvY_15232|hypothetical-protein|BDGG01000011.1|GAV05044.1	ko00000,ko01000,ko01002,ko04121	DE
Hexe_geneID_BV898_06748	IR	NT	1236.11	651.869	943.991	0.923089	0.174458	5.29117	1.21539e-07	1.24643e-06	BL	NT	1025.31	770.57	897.939	0.411913	0.129735	3.17503	0.0014982	0.00759582	ALG11	33208|Metazoa	Asparagine-linked glycosylation 11, alpha-1,2-mannosyltransferase homolog yeast	ALG11_N,Glycos_transf_1	NotTardiSpe	ALG11|GDP-Man:Man(3)GlcNAc(2)-PP-Dol-alpha-1,2-mannosyltransferase|NC_060937.1|NP_1004127.2	algn-11|GDP-Man:Man(3)GlcNAc(2)-PP-Dol-alpha-1,2-mannosyltransferase|CELE_B0361.8|NC_003281.10|NP_498606.1	Alg11|ALG11,-alpha-1,2-mannosyltransferaseA|Dmel_CG11306|NT_037436.4|NP_649340.1	BV898_06748|GDP-Man:Man(3)GlcNAc(2)-PP-Dol-alpha-1,2-mannosyltransferase|MTYJ01000042.1|OQV19108.1	LOC129581792|GDP-Man:Man(3)GlcNAc(2)-PP-Dol-alpha-1,2-mannosyltransferase-like|NW_026570226.1|XP_55329007.1	RvY_09892-1|hypothetical-protein|BDGG01000005.1|GAU98796.1	ko00000,ko00001,ko00002,ko01000,ko01003	DE
Hexe_geneID_BV898_17179	IR	NT	986.26	520.54	753.4	0.92197	0.233834	3.94284	8.05222e-05	0.000412623	BL	NT	1295.86	813.065	1054.46	0.672043	0.233256	2.88115	0.00396232	0.0168716	NA	NA	NA	NA	NotTardiSpe	PRSS8|prostasin-preproprotein|NC_060940.1|NP_2764.1	clec-4|C-type-LECtin|CELE_Y38E10A.5|NC_003280.10|NP_496688.1	CG8172|uncharacterized-proteinE|Dmel_CG8172|NT_033778.4|NP_610438.2	BV898_17179|hypothetical-protein|MTYJ01000283.1|OWA52734.1	LOC129591640|ovochymase-2-like|NW_026570267.1|XP_55343353.1	RvY_08357|hypothetical-protein|BDGG01000004.1|GAU96994.1	NA	DE
Hexe_geneID_BV898_18456	IR	NT	936.483	494.344	715.413	0.921838	0.245131	3.76059	0.000169514	0.000795627	BL	NT	698.755	514.62	606.687	0.440791	0.164681	2.67663	0.0074367	0.0283034	TIMM13	33208|Metazoa	Tim10/DDP family zinc finger	zf-Tim10_DDP	NotTardiSpe	TIMM13|mitochondrial-import-inner-membrane-translocase-subunit-Tim13|NC_060943.1|NP_36590.1	tin-13|Mitochondrial-import-inner-membrane-translocase-subunit-tim-13|CELE_DY3.1|NC_003279.8|NP_492370.1	CG34132|uncharacterized-protein|Dmel_CG34132|NT_033779.5|NP_1036344.1	BV898_18456|hypothetical-protein|MTYJ01000366.1|OWA54034.1	LOC129595997|mitochondrial-import-inner-membrane-translocase-subunit-Tim13-like|NW_026570223.1|XP_55349122.1	RvY_03200|hypothetical-protein|BDGG01000001.1|GAU90838.1	ko00000,ko02000,ko03029	DE
Hexe_geneID_BV898_09428	IR	NT	1908.74	1010.92	1459.83	0.917251	0.168695	5.43735	5.40797e-08	6.04343e-07	BL	NT	1212.14	952.094	1082.12	0.348444	0.139921	2.49029	0.0127638	0.0435598	PSMB3	33208|Metazoa	Threonine-type endopeptidase activity. It is involved in the biological process described with proteolysis involved in cellular protein catabolic process	Proteasome	NotTardiSpe	PSMB3|proteasome-subunit-beta-type-3|NC_060941.1|NP_2786.2	pbs-3|Proteasome-subunit-beta-type-3|CELE_Y38A8.2|NC_003280.10|NP_494913.1	Prosbeta3|proteasome-beta3-subunit|Dmel_CG11981|NT_033777.3|NP_649858.1	BV898_09428|Proteasome-subunit-beta-type-3|MTYJ01000074.1|OQV16437.1	LOC129597034|proteasome-subunit-beta-type-3-like|NW_026570320.1|XP_55350429.1	RvY_13071|hypothetical-protein|BDGG01000008.1|GAV02515.1	ko00000,ko00001,ko00002,ko01000,ko01002,ko03051	DE
Hexe_geneID_BV898_18397	IR	NT	2193.15	1161.85	1677.5	0.916555	0.137979	6.64269	3.08004e-11	6.49267e-10	BL	NT	1337.05	888.125	1112.59	0.590347	0.143785	4.10575	4.03002e-05	0.000356784	NA	NA	NA	NA	NotTardiSpe	GCC2|GRIP-and-coiled-coil-domain-containing-protein-2-1|NC_060926.1|NP_852118.2	gcc-2|GRIP-and-coiled-coil-domain-containing-protein-2|CELE_T05G5.9|NC_003281.10|NP_1022749.1	GCC185|GRIP-and-coiled-coil-domain-containing-185-kDa|Dmel_CG3532|NT_033777.3|NP_1097755.1	BV898_18397|putative-GRIP-and-coiled-coil-domain-containing-protein-2|MTYJ01000361.1|OWA53974.1	LOC129595224|GRIP-and-coiled-coil-domain-containing-protein-2-like|NW_026570223.1|XP_55348130.1	RvY_18873-1|hypothetical-protein|BDGG01000021.1|GAV09308.1	NA	DE
Hexe_geneID_BV898_00793	IR	NT	1037.08	551.334	794.209	0.912975	0.265633	3.43698	0.000588233	0.00240449	BL	NT	568.603	746.725	657.664	-0.393128	0.127992	-3.0715	0.00212989	0.0101522	NA	NA	NA	NA	NotTardiSpe	SLC35F3|putative-thiamine-transporter-SLC35F3-1|NC_060925.1|NP_775779.1	Y73B6BL.31|TPT-domain-containing-protein|CELE_Y73B6BL.31|NC_003282.8|NP_1023568.1	CG42322|uncharacterized-proteinJ|Dmel_CG42322|NT_033777.3|NP_1138090.1	BV898_00793|putative-thiamine-transporter-SLC35F3|MTYJ01000003.1|OQV25101.1	LOC129580984|solute-carrier-family-35-member-F4-like-X1|NW_026570225.1|XP_55327758.1	RvY_12627|hypothetical-protein|BDGG01000007.1|GAV02010.1	NA	DE
Hexe_geneID_BV898_11839	IR	NT	3028.76	1613.04	2320.9	0.909242	0.199065	4.56756	4.93441e-06	3.44856e-05	BL	NT	1078.96	1619.66	1349.31	-0.586462	0.209814	-2.79516	0.00518747	0.0209723	NA	NA	NA	NA	NotTardiSpe	NA	K08E4.3|Uncharacterized-protein|CELE_K08E4.3|NC_003282.8|NP_1255616.1	NA	BV898_11839|hypothetical-protein|MTYJ01000113.1|OQV13957.1	LOC129582283|uncharacterized-protein-LOC129582283|NW_026570227.1|XP_55329749.1	RvY_02070|hypothetical-protein|BDGG01000001.1|GAU89527.1	NA	DE
Hexe_geneID_BV898_06646	IR	NT	1454.37	774.89	1114.63	0.90813	0.184481	4.92261	8.53964e-07	7.226e-06	BL	NT	1212.01	733.899	972.954	0.724246	0.125207	5.78439	7.27766e-09	1.76282e-07	SCAMP1	33208|Metazoa	membrane protein 1	SCAMP	NotTardiSpe	SCAMP1|secretory-carrier-associated-membrane-protein-1-1|NC_060929.1|NP_4857.4	scm-1|Secretory-carrier-associated-membrane-protein|CELE_M01D7.2|NC_003279.8|NP_490911.1	Scamp|scampA|Dmel_CG9195|NC_004354.4|NP_573023.2	BV898_06646|Secretory-carrier-associated-membrane-protein-1|MTYJ01000040.1|OQV19417.1	LOC129585628|secretory-carrier-associated-membrane-protein-5-like|NW_026570222.1|XP_55334356.1	NA	ko00000,ko04131	DE
Hexe_geneID_BV898_05479	IR	NT	1006.13	536.989	771.559	0.907057	0.280466	3.23411	0.00122024	0.00455412	BL	NT	721.031	441.747	581.389	0.707109	0.199778	3.53948	0.00040092	0.0025247	MAGI1	2759|Eukaryota	protein-containing complex scaffold activity	Guanylate_kin,MAGI_u1,MAGI_u5,PDZ,WW	NotTardiSpe	MAGI2|membrane-associated-guanylate-kinase,-WW-and-PDZ-domain-containing-protein-2-X9|NC_060931.1|XP_54215418.1	magi-1|MAGI-(Membrane-Associated-Guanylate-kinase-Inverted)-homolog|CELE_K01A6.2|NC_003282.8|NP_1370254.1	metro|menage-a-troisA|Dmel_CG30021|NT_033778.4|NP_610642.2	BV898_05479|hypothetical-protein|MTYJ01000030.1|OQV20433.1	LOC129581877|membrane-associated-guanylate-kinase,-WW-and-PDZ-domain-containing-protein-3-like-X2|NW_026570226.1|XP_55329132.1	RvY_15991|hypothetical-protein|BDGG01000012.1|GAV05940.1	ko00000,ko00001,ko00002,ko04516	DE
Hexe_geneID_BV898_11162	IR	NT	3494.99	1866.6	2680.79	0.90479	0.139847	6.46985	9.81017e-11	1.89842e-09	BL	NT	2332.55	1682.55	2007.55	0.471157	0.121749	3.8699	0.000108878	0.000832888	MAPRE2	33208|Metazoa	EB1-like C-terminal motif	CH,EB1	NotTardiSpe	SLC22A5|organic-cation/carnitine-transporter-2-b|NC_060929.1|NP_3051.1	10/01/23|Organic-cation-transporter-1|CELE_F52F12.1|NC_003279.8|NP_1021482.1	Balat|Beta-alanine-transporter|Dmel_CG3790|NT_033778.4|NP_610823.1	BV898_11162|Carcinine|MTYJ01000101.1|OQV14656.1	LOC129587705|beta-alanine-transporter-like|NW_026570222.1|XP_55337550.1	RvY_12891|hypothetical-protein|BDGG01000008.1|GAV02306.1	ko00000,ko03036,ko04812	DE
Hexe_geneID_BV898_10275	IR	NT	1530.48	818.449	1174.46	0.902421	0.2667	3.38366	0.00071527	0.00286955	BL	NT	802.106	1096.72	949.412	-0.452145	0.123668	-3.65613	0.000256054	0.00173126	NA	NA	NA	NA	NotTardiSpe	PLAAT2|phospholipase-A-and-acyltransferase-2|NC_060935.1|NP_60348.1	ttn-1|Titin-homolog|CELE_W06H8.8|NC_003283.11|NP_1367914.1	NA	BV898_10275|hypothetical-protein|MTYJ01000087.1|OQV15554.1	LOC129585821|uncharacterized-protein-LOC129585821|NW_026570238.1|XP_55334679.1	RvY_01250-1|hypothetical-protein|BDGG01000001.1|GAU88570.1	NA	DE
Hexe_geneID_BV898_10306	IR	NT	1249.84	669.226	959.533	0.901135	0.20618	4.37062	1.23894e-05	7.90666e-05	BL	NT	822.911	1409.58	1116.25	-0.776266	0.144109	-5.38665	7.17838e-08	1.36941e-06	SNAP29	33208|Metazoa	Helical region found in SNAREs	V-SNARE_C	NotTardiSpe	SNAP29|synaptosomal-associated-protein-29|NC_060946.1|NP_4773.1	snap-29|Soluble-NSF-attachment-protein-29|CELE_K02D10.5|NC_003281.10|NP_498940.1	Snap29|Synaptosomal-associated-protein-29kDa|Dmel_CG11173|NT_033778.4|NP_523831.1	BV898_10306|putative-Synaptosomal-associated-protein-29|MTYJ01000087.1|OQV15586.1	LOC129585699|synaptosomal-associated-protein-29-like|NW_026570238.1|XP_55334465.1	RvY_00935|hypothetical-protein|BDGG01000001.1|GAU88191.1	ko00000,ko00001,ko04131	DE
Hexe_geneID_BV898_06198	IR	NT	3337.9	1788.14	2563.02	0.90032	0.158751	5.67128	1.41736e-08	1.78783e-07	BL	NT	2437.14	1766.11	2101.62	0.464842	0.129169	3.59872	0.000319793	0.00209023	VAV3	33208|Metazoa	CDC24 Calponin	C1_1,CAMSAP_CH,CH,PH,PH_10,RhoGEF,SH2,SH3_1,SH3_2,SH3_9	NotTardiSpe	VAV2|guanine-nucleotide-exchange-factor-VAV2-2|NC_060933.1|NP_3362.2	vav-1|Protein-vav-1|CELE_C35B8.2|NC_003284.9|NP_1041222.1	Vav|Vav-guanine-nucleotide-exchange-factorB|Dmel_CG7893|NC_004354.4|NP_728235.1	BV898_06198|Protein-vav|MTYJ01000035.1|OQV19931.1	LOC129594661|protein-vav-like|NW_026570290.1|XP_55347401.1	RvY_07934|hypothetical-protein|BDGG01000003.1|GAU96499.1	ko00000,ko00001	DE
Hexe_geneID_BV898_03779	IR	NT	1862.88	999.021	1430.95	0.89892	0.240373	3.73969	0.000184251	0.000855008	BL	NT	1029.08	693.206	861.144	0.569407	0.173964	3.27313	0.00106363	0.00568987	NA	NA	NA	NA	NotTardiSpe	NA	NA	asrij|asrijA|Dmel_CG13533|NT_033778.4|NP_611733.1	BV898_03779|hypothetical-protein|MTYJ01000018.1|OQV22276.1	LOC129589911|uncharacterized-protein-LOC129589911|NW_026570222.1|XP_55340814.1	RvY_15430|hypothetical-protein|BDGG01000012.1|GAV05275.1	NA	DE
Hexe_geneID_BV898_04762	IR	NT	1548.41	831.288	1189.85	0.897175	0.293409	3.05776	0.00222999	0.0076958	BL	NT	1049.24	755.409	902.322	0.47442	0.170501	2.78251	0.00539407	0.0216262	GRIK1	33208|Metazoa	glutamate receptor	ANF_receptor,Lig_chan,Lig_chan-Glu_bd,SBP_bac_3	NotTardiSpe	GRIK2|glutamate-receptor-ionotropic,-kainate-2-X1|NC_060930.1|XP_54211218.1	glr-5|GLutamate-Receptor-family-(AMPA)|CELE_ZC196.7|NC_003283.11|NP_505244.1	CG11155|uncharacterized-proteinD|Dmel_CG11155|NC_004353.4|NP_726649.3	BV898_04762|Glutamate-receptor-ionotropic,-kainate-2|MTYJ01000024.1|OQV21276.1	LOC129583810|glutamate-receptor-ionotropic,-kainate-2-like-X1|NW_026570232.1|XP_55331756.1	RvY_07573|hypothetical-protein|BDGG01000003.1|GAU96081.1	ko00000,ko00001,ko04040	DE
Hexe_geneID_BV898_00478	IR	NT	1592.59	855.882	1224.24	0.896257	0.170714	5.25007	1.52044e-07	1.52219e-06	BL	NT	940.482	700.216	820.349	0.426006	0.124546	3.42046	0.000625149	0.00365583	PPAP2A	33208|Metazoa	Lipid phosphate phosphohydrolase 1 isoform X1	PAP2	NotTardiSpe	PLPP3|phospholipid-phosphatase-3|NC_060925.1|NP_3704.3	plpp-1.1|acidPPc-domain-containing-protein|CELE_F53C3.13|NC_003280.10|NP_1342021.1	wun|wunenB|Dmel_CG8804|NT_033778.4|NP_724787.1	BV898_00478|putative-phosphatidate-phosphatase|MTYJ01000002.1|OQV25539.1	LOC129594731|phospholipid-phosphatase-1-like-X2|NW_026570291.1|XP_55347493.1	RvY_12434|hypothetical-protein|BDGG01000007.1|GAV01778.1	ko00000,ko00001,ko00002,ko01000	DE
Hexe_geneID_BV898_06323	IR	NT	1018.12	547.954	783.037	0.89426	0.222006	4.0281	5.62306e-05	0.000299142	BL	NT	907.342	614.427	760.884	0.562873	0.172737	3.25855	0.00111982	0.00593968	NA	NA	NA	NA	NotTardiSpe	KMT2C|histone-lysine-N-methyltransferase-2C|NC_060931.1|NP_733751.2	jmjd-1.2|JmjC-domain-containing-protein|CELE_F29B9.2|NC_003282.8|NP_1294381.1	CG17440|uncharacterized-protein|Dmel_CG17440|NC_004354.4|NP_572555.1	BV898_06323|hypothetical-protein|MTYJ01000037.1|OQV19549.1	LOC129581078|uncharacterized-protein-LOC129581078-X1|NW_026570225.1|XP_55327931.1	RvY_13046|hypothetical-protein|BDGG01000008.1|GAV02485.1	NA	DE
Hexe_geneID_BV898_10139	IR	NT	1781.02	959.679	1370.35	0.892231	0.242203	3.68382	0.000229767	0.00104475	BL	NT	1271.09	784.58	1027.84	0.696742	0.139566	4.99221	5.96928e-07	8.87142e-06	NCBP1	33208|Metazoa	Nuclear cap-binding protein subunit	MIF4G,MIF4G_like,MIF4G_like_2	NotTardiSpe	NCBP1|nuclear-cap-binding-protein-subunit-1-1|NC_060933.1|NP_2477.1	ncbp-1|Nuclear-cap-binding-protein-subunit-1|CELE_F37E3.1|NC_003279.8|NP_491850.2	Cbp80|cap-binding-protein-80A|Dmel_CG7035|NC_004354.4|NP_726938.1	BV898_10139|Nuclear-cap-binding-protein-subunit-1|MTYJ01000084.1|OQV15750.1	LOC129581821|nuclear-cap-binding-protein-subunit-1-like-X1|NW_026570226.1|XP_55329051.1	RvY_12708|hypothetical-protein|BDGG01000008.1|GAV02103.1	ko00000,ko00001,ko00002,ko01000,ko03009,ko03019,ko03041	DE
Hexe_geneID_BV898_02375	IR	NT	1878.01	1012.79	1445.4	0.890487	0.169481	5.25419	1.48679e-07	1.49139e-06	BL	NT	1923.07	1086.28	1504.68	0.824024	0.241461	3.41266	0.00064332	0.00374523	AQP9	33208|Metazoa	Belongs to the MIP aquaporin TC 1.A.8 family	MIP	NotTardiSpe	AQP10|aquaporin-10|NC_060925.1|NP_536354.2	aqp-3|AQuaPorin-or-aquaglyceroporin-related|CELE_Y69E1A.7|NC_003282.8|NP_1293896.1	Eglp3|entomoglyceroporin-3|Dmel_CG17662|NT_033778.4|NP_611812.2	BV898_02375|putative-Aquaporin-10|MTYJ01000010.1|OQV23632.1	LOC129587974|aquaporin-3-like|NW_026570247.1|XP_55337932.1	RvY_01373|AQP7|BDGG01000001.1|GAU88734.1	ko00000,ko00001,ko02000,ko04812	DE
Hexe_geneID_BV898_04499	IR	NT	4378.93	2368.22	3373.58	0.88687	0.193924	4.57327	4.80163e-06	3.36273e-05	BL	NT	3315.54	2600.98	2958.26	0.350345	0.142918	2.45137	0.0142313	0.0475694	SUPT16H	33208|Metazoa	SPT16 homolog, facilitates chromatin remodeling subunit	FACT-Spt16_Nlob,Peptidase_M24,Rtt106,SPT16	NotTardiSpe	SUPT16H|FACT-complex-subunit-SPT16|NC_060938.1|NP_9123.1	spt-16|FACT-complex-subunit-spt-16|CELE_F55A3.3|NC_003279.8|NP_492821.1	dre4|dre4A|Dmel_CG1828|NT_037436.4|NP_476610.2	BV898_04499|FACT-complex-subunit-spt16|MTYJ01000022.1|OQV21600.1	LOC129602763|FACT-complex-subunit-SPT16-like|NW_026570224.1|XP_55357882.1	RvY_07133|hypothetical-protein|BDGG01000003.1|GAU95532.1	-	DE
Hexe_geneID_BV898_11975	IR	NT	2167.42	1175.85	1671.63	0.88256	0.274836	3.21122	0.00132172	0.0048814	BL	NT	1110.95	915.33	1013.14	0.279761	0.113821	2.4579	0.013975	0.046888	CBR3	33208|Metazoa	15-hydroxyprostaglandin dehydrogenase NADP+ activity	adh_short	NotTardiSpe	CBR3|carbonyl-reductase [NADPH]-3|NC_060945.1|NP_1227.1	dhs-22|DeHydrogenases,-Short-chain|CELE_C15H11.4|NC_003283.11|NP_506570.1	Antdh|antennal-dehydrogenase|Dmel_CG1386|NC_004354.4|NP_572695.2	BV898_11975|putative-Carbonyl-reductase-NADPH]-3|MTYJ01000116.1|OQV13754.1	LOC129583559|carbonyl-reductase [NADPH]-1-like|NW_026570231.1|XP_55331366.1	RvY_01265-1|hypothetical-protein|BDGG01000001.1|GAU88594.1	ko00000,ko00001,ko01000	DE
Hexe_geneID_BV898_16127	IR	NT	1063.83	577.236	820.533	0.881703	0.222855	3.9564	7.6087e-05	0.000391959	BL	NT	845.815	531.605	688.71	0.670588	0.204369	3.28126	0.00103346	0.00555488	NA	NA	NA	NA	NotTardiSpe	SMC5|structural-maintenance-of-chromosomes-protein-5-X8|NC_060933.1|XP_54218433.1	smc-5|Structural-maintenance-of-chromosomes-protein-5|CELE_C27A2.1|NC_003280.10|NP_494935.1	SMC5|structural-maintenance-of-chromosomes-5E|Dmel_CG32438|NT_037436.4|NP_996141.2	BV898_16127|putative-Structural-maintenance-of-chromosomes-protein-5|MTYJ01000234.1|OWA51653.1	LOC129601433|uncharacterized-protein-LOC129601433|NW_026570456.1|XP_55356211.1	RvY_14087-1|hypothetical-protein|BDGG01000010.1|GAV03696.1	NA	DE
Hexe_geneID_BV898_10410	IR	NT	1259.68	686.693	973.189	0.876486	0.223933	3.91406	9.07585e-05	0.000459635	BL	NT	1429.65	734.677	1082.16	0.96083	0.188489	5.09753	3.44117e-07	5.45514e-06	NA	NA	NA	NA	NotTardiSpe	SLCO5A1|solute-carrier-organic-anion-transporter-family-member-5A1-1|NC_060932.1|NP_112220.2	F21G4.1|Solute-carrier-organic-anion-transporter-family-member|CELE_F21G4.1|NC_003284.9|NP_509659.3	Oatp74D|organic-anion-transporting-polypeptide-74DA|Dmel_CG7571|NT_037436.4|NP_648989.1	BV898_10410|Solute-carrier-organic-anion-transporter-family-member-1A4|MTYJ01000089.1|OQV15400.1	LOC129588327|solute-carrier-organic-anion-transporter-family-member-5A1-like|NW_026570222.1|XP_55338478.1	RvY_15586|hypothetical-protein|BDGG01000012.1|GAV05454.1	NA	DE
Hexe_geneID_BV898_06194	IR	NT	1113.16	608.007	860.586	0.872306	0.26201	3.32928	0.000870697	0.0034054	BL	NT	889.441	570.048	729.744	0.641443	0.2171	2.9546	0.00313074	0.0139573	NA	NA	NA	NA	TardiSpe	NA	NA	NA	BV898_06194|hypothetical-protein|MTYJ01000035.1|OQV19927.1	LOC129595897|uncharacterized-protein-LOC129595897|NW_026570303.1|XP_55349010.1	NA	NA	DE
Hexe_geneID_BV898_04013	IR	NT	3215.99	1757.23	2486.61	0.872251	0.211859	4.11713	3.83618e-05	0.000214117	BL	NT	1602.72	2709.14	2155.93	-0.757594	0.13237	-5.72332	1.04461e-08	2.46658e-07	NA	NA	NA	NA	NotTardiSpe	NA	NA	NA	BV898_04013|hypothetical-protein|MTYJ01000019.1|OQV22166.1	LOC129588601|uncharacterized-protein-LOC129588601|NW_026570250.1|XP_55338881.1	RvY_12128|hypothetical-protein|BDGG01000007.1|GAV01410.1	NA	DE
Hexe_geneID_BV898_04306	IR	NT	856.241	468.821	662.531	0.868617	0.225563	3.85088	0.000117693	0.000575463	BL	NT	745.97	537.446	641.708	0.473569	0.168493	2.81062	0.00494461	0.0201697	TTLL12	33208|Metazoa	Tubulin-tyrosine ligase family	TTL	NotTardiSpe	TTLL12|tubulin--tyrosine-ligase-like-protein-12|NC_060946.1|NP_55955.1	ttll-12|Tubulin--tyrosine-ligase-like-protein-12|CELE_D2013.9|NC_003280.10|NP_495990.1	TTLL12|tubulin-tyrosine-ligase-like-12|Dmel_CG1550|NT_033778.4|NP_610325.1	BV898_04306|Tubulin--tyrosine-ligase-like-protein-12|MTYJ01000021.1|OQV21728.1	LOC129591274|tubulin--tyrosine-ligase-like-protein-12|NW_026570265.1|XP_55342847.1	RvY_18149|hypothetical-protein|BDGG01000017.1|GAV08466.1	ko00000,ko04812	DE
Hexe_geneID_BV898_09158	IR	NT	956.918	526.721	741.819	0.861625	0.19991	4.31005	1.63215e-05	0.000100855	BL	NT	751.513	587.822	669.668	0.354708	0.123078	2.88198	0.00395191	0.0168453	NA	NA	NA	NA	NotTardiSpe	CDK5RAP3|CDK5-regulatory-subunit-associated-protein-3-e|NC_060941.1|NP_1265145.1	cdkr-3|CDK5RAP3-like-protein|CELE_Y113G7B.16|NC_003283.11|NP_1370069.1	CG30291|uncharacterized-protein|Dmel_CG30291|NT_033778.4|NP_726016.1	BV898_09158|hypothetical-protein|MTYJ01000070.1|OQV16802.1	LOC129602586|CDK5-regulatory-subunit-associated-protein-3-like|NW_026570224.1|XP_55357618.1	RvY_07112|hypothetical-protein|BDGG01000003.1|GAU95508.1	NA	DE
Hexe_geneID_BV898_10127	IR	NT	1112.12	612.493	862.307	0.860961	0.205992	4.17959	2.9203e-05	0.000168081	BL	NT	708.858	533.605	621.232	0.409641	0.135538	3.02234	0.00250827	0.0116115	SF3A2	33208|Metazoa	nucleic acid binding	SF3A2,zf-met	NotTardiSpe	SF3A2|splicing-factor-3A-subunit-2|NC_060943.1|NP_9096.2	repo-1|Matrin-type-domain-containing-protein|CELE_F11A10.2|NC_003282.8|NP_502290.1	Sf3a2|splicing-factor-3a-subunit-2|Dmel_CG10754|NT_037436.4|NP_648603.1	BV898_10127|Splicing-factor-3A-subunit-2|MTYJ01000084.1|OQV15737.1	LOC129593263|splicing-factor-3A-subunit-2-like|NW_026570281.1|XP_55345458.1	RvY_14693|hypothetical-protein|BDGG01000010.1|GAV04412.1	ko00000,ko00001,ko00002,ko03041	DE
Hexe_geneID_BV898_17560	IR	NT	1218.1	672.559	945.329	0.857604	0.184855	4.63933	3.49537e-06	2.53378e-05	BL	NT	1009.95	729.469	869.71	0.468991	0.139852	3.35347	0.000798049	0.00449415	EMC7	33208|Metazoa	Protein of unknown function DUF2012	DUF2012	NotTardiSpe	EMC7|ER-membrane-protein-complex-subunit-7-precursor|NC_060939.1|NP_64539.1	C35D10.1|ER-membrane-protein-complex-subunit-7-homolog|CELE_C35D10.1|NC_003281.10|NP_1033353.1	EMC7|ER-membrane-protein-complex-subunit-7|Dmel_CG8397|NT_033778.4|NP_611078.1	BV898_17560|putative-ER-membrane-protein-complex-subunit-7|MTYJ01000304.1|OWA53127.1	LOC129584905|ER-membrane-protein-complex-subunit-7-homolog|NW_026570235.1|XP_55333300.1	RvY_17832|hypothetical-protein|BDGG01000016.1|GAV08087.1	-	DE
Hexe_geneID_BV898_00044	IR	NT	1013.03	559.046	786.036	0.857576	0.193243	4.43781	9.08788e-06	5.99877e-05	BL	NT	967.376	607.002	787.189	0.672321	0.171082	3.92982	8.50108e-05	0.000675088	UROS	33208|Metazoa	uroporphyrinogen-III synthase activity. It is involved in the biological process described with tetrapyrrole biosynthetic process	HEM4	NotTardiSpe	UROS|uroporphyrinogen-III-synthase-X2|NC_060934.1|XP_54222650.1	NA	Uros1|uroporphyrinogen-III-synthase-1A|Dmel_CG1885|NC_004354.4|NP_572507.1	BV898_00044|putative-Uroporphyrinogen-III-synthase|MTYJ01000001.1|OQV25901.1	LOC129584544|uncharacterized-protein-LOC129584544|NW_026570234.1|XP_55332715.1	RvY_04610|hypothetical-protein|BDGG01000002.1|GAU92541.1	ko00000,ko00001,ko00002,ko01000	DE
Hexe_geneID_BV898_08837	IR	NT	2485.51	1371.96	1928.73	0.856923	0.234562	3.65329	0.0002589	0.00116095	BL	NT	1463.98	1805.14	1634.56	-0.302394	0.120038	-2.51914	0.011764	0.0407493	SGPL1	33208|Metazoa	Sphingosine-1-phosphate lyase 1	Pyridoxal_deC	NotTardiSpe	SGPL1|sphingosine-1-phosphate-lyase-1-X1|NC_060934.1|XP_54223079.1	spl-1|Sphingosine-1-phosphate-lyase|CELE_Y66H1B.4|NC_003282.8|NP_499913.1	Sply|Sphingosine-1-phosphate-lyaseB|Dmel_CG8946|NT_033778.4|NP_725652.1	BV898_08837|Sphingosine-1-phosphate-lyase|MTYJ01000066.1|OQV17120.1	LOC129593804|sphingosine-1-phosphate-lyase-1-like|NW_026570284.1|XP_55346245.1	RvY_08537|hypothetical-protein|BDGG01000004.1|GAU97196.1	ko00000,ko00001,ko00002,ko01000,ko04131	DE
Hexe_geneID_BV898_09000	IR	NT	19962.7	11040.2	15501.5	0.854603	0.224883	3.80021	0.000144573	0.000690847	BL	NT	6569.94	11407.5	8988.72	-0.79608	0.28973	-2.74766	0.00600227	0.0236215	NA	NA	NA	NA	TardiSpe	NA	NA	NA	BV898_09000|hypothetical-protein|MTYJ01000069.1|OQV16828.1	NA	NA	NA	DE
Hexe_geneID_BV898_04459	IR	NT	3055.72	1691.17	2373.44	0.853204	0.140191	6.08602	1.15752e-09	1.80499e-08	BL	NT	2458.22	1897.22	2177.72	0.373856	0.119425	3.13046	0.00174533	0.00861337	PAK3	33208|Metazoa	protein serine threonine kinase activity. It is involved in the biological process described with protein phosphorylation	PBD,Pkinase	NotTardiSpe	PAK3|serine/threonine-protein-kinase-PAK-3-X4|NC_060947.1|XP_54183135.1	pak-1|Serine-threonine-protein-kinase-pak-1|CELE_C09B8.7|NC_003284.9|NP_1024378.1	Pak|p21-activated-kinaseC|Dmel_CG10295|NT_033777.3|NP_731074.1	BV898_04459|Serine/threonine-protein-kinase-PAK-3|MTYJ01000022.1|OQV21557.1	LOC129588497|serine-threonine-protein-kinase-PAK-2-like-X1|NW_026570250.1|XP_55338686.1	RvY_00964|hypothetical-protein|BDGG01000001.1|GAU88224.1	ko00000,ko00001,ko01000,ko01001,ko03036,ko04131	DE
Hexe_geneID_BV898_14642	IR	NT	828.17	458.612	643.391	0.851888	0.190099	4.4813	7.41908e-06	4.99457e-05	BL	NT	618.062	427.985	523.024	0.530923	0.159419	3.33037	0.000867319	0.00480727	CABLES1	33208|Metazoa	enzyme substrate 1	Cyclin_N	NotTardiSpe	CABLES1|CDK5-and-ABL1-enzyme-substrate-1-3|NC_060942.1|NP_1243367.1	Y71F9B.6|Cyclin-N-terminal-domain-containing-protein|CELE_Y71F9B.6|NC_003279.8|NP_1293370.1	CG6191|uncharacterized-proteinC|Dmel_CG6191|NT_033778.4|NP_1260958.1	BV898_14642|putative-CDK5-and-ABL1-enzyme-substrate-1|MTYJ01000182.1|OWA50117.1	LOC129596293|uncharacterized-protein-LOC129596293|NW_026570308.1|XP_55349504.1	RvY_10675|hypothetical-protein|BDGG01000005.1|GAU99717.1	-	DE
Hexe_geneID_BV898_00110	IR	NT	3659.2	2028.85	2844.03	0.850795	0.207095	4.10823	3.987e-05	0.000221339	BL	NT	2062.64	1345.91	1704.28	0.616263	0.142894	4.31273	1.61247e-05	0.000162819	NA	NA	NA	NA	NotTardiSpe	ZNF429|zinc-finger-protein-429-d|NC_060943.1|NP_1333845.1	che-1|Transcription-factor-che-1|CELE_C55B7.12|NC_003279.8|NP_1076597.1	CG11247|uncharacterized-proteinB|Dmel_CG11247|NT_037436.4|NP_730680.1	BV898_00110|putative-Zinc-finger-protein-681|MTYJ01000001.1|OQV25973.1	LOC129596125|zinc-finger-protein-76-like|NW_026570306.1|XP_55349289.1	RvY_03862-1|hypothetical-protein|BDGG01000002.1|GAU91641.1	NA	DE
Hexe_geneID_BV898_10122	IR	NT	946.397	524.81	735.604	0.850158	0.270771	3.13977	0.00169083	0.00607326	BL	NT	839.367	501.844	670.605	0.742468	0.176342	4.2104	2.54924e-05	0.000240055	ELP2	33208|Metazoa	Elongator complex protein	WD40	NotTardiSpe	ELP2|elongator-complex-protein-2-2|NC_060942.1|NP_60725.1	elpc-2|ELongator-complex-Protein-Component|CELE_Y111B2A.17|NC_003281.10|NP_499648.3	Elp2|elongator-complex-protein-2|Dmel_CG11887|NT_033778.4|NP_610600.1	BV898_10122|Elongator-complex-protein-2|MTYJ01000084.1|OQV15731.1	LOC129581432|elongator-complex-protein-2-like|NW_026570225.1|XP_55328469.1	RvY_12719|hypothetical-protein|BDGG01000008.1|GAV02117.1	ko00000,ko03016,ko03036	DE
Hexe_geneID_BV898_09382	IR	NT	62874.6	34903	48888.8	0.84912	0.267698	3.17193	0.00151429	0.00550259	BL	NT	21537.4	38466.2	30001.8	-0.836754	0.290446	-2.88092	0.00396514	0.0168791	CTSL	33208|Metazoa	cysteine-type endopeptidase activity	Inhibitor_I29,Peptidase_C1	NotTardiSpe	CTSL|procathepsin-L-1-preproprotein|NC_060933.1|NP_666023.1	cpl-1|Cathepsin-L-like|CELE_T03E6.7|NC_003283.11|NP_1256718.1	Cp1|cysteine-proteinase-1A|Dmel_CG6692|NT_033778.4|NP_725347.1	BV898_09382|Cathepsin-L1|MTYJ01000073.1|OQV16546.1	LOC129580903|uncharacterized-protein-LOC129580903|NW_026570225.1|XP_55327633.1	RvY_09451|hypothetical-protein|BDGG01000004.1|GAU98286.1	ko00000,ko00001,ko00537,ko01000,ko01002,ko03110	DE
Hexe_geneID_BV898_17613	IR	NT	867.664	481.593	674.628	0.849071	0.264488	3.21024	0.00132624	0.00489578	BL	NT	874.628	492.096	683.362	0.830553	0.164412	5.05165	4.38003e-07	6.75324e-06	NA	NA	NA	NA	NotTardiSpe	SMC6|structural-maintenance-of-chromosomes-protein-6|NC_060926.1|NP_78900.1	smc-6|Structural-maintenance-of-chromosomes-protein-6-homolog-smc-6|CELE_F54D5.14|NC_003280.10|NP_496476.2	jnj|java-no-jive|Dmel_CG5524|NT_033777.3|NP_651228.1	BV898_17613|putative-Structural-maintenance-of-chromosomes-protein-6|MTYJ01000306.1|OWA53179.1	LOC129585105|structural-maintenance-of-chromosomes-protein-6-like|NW_026570235.1|XP_55333623.1	RvY_07817|hypothetical-protein|BDGG01000003.1|GAU96359.1	NA	DE
Hexe_geneID_BV898_07841	IR	NT	2002.44	1112.61	1557.53	0.84774	0.2131	3.97813	6.94603e-05	0.000361166	BL	NT	1709.84	1303.69	1506.76	0.39134	0.158962	2.46184	0.0138225	0.0464777	SCPEP1	33208|Metazoa	serine-type carboxypeptidase activity	Peptidase_S10	NotTardiSpe	SCPEP1|retinoid-inducible-serine-carboxypeptidase-precursor|NC_060941.1|NP_67639.1	Y32F6A.5|Uncharacterized-protein|CELE_Y32F6A.5|NC_003283.11|NP_1367028.1	hiro|highroad|Dmel_CG3344|NT_037436.4|NP_612051.1	BV898_07841|Retinoid-inducible-serine-carboxypeptidase|MTYJ01000053.1|OQV18070.1	LOC129581645|retinoid-inducible-serine-carboxypeptidase-like-X2|NW_026570226.1|XP_55328822.1	RvY_03860|hypothetical-protein|BDGG01000002.1|GAU91639.1	ko00000,ko01000,ko01002	DE
Hexe_geneID_BV898_03628	IR	NT	1960.03	1090.15	1525.09	0.846159	0.201279	4.2039	2.62355e-05	0.000152955	BL	NT	1255.78	977.109	1116.44	0.362208	0.115829	3.12709	0.00176549	0.00870268	CEBPZ	33208|Metazoa	CCAAT enhancer-binding protein	CBF	NotTardiSpe	CEBPZ|CCAAT/enhancer-binding-protein-zeta|NC_060926.1|NP_5751.2	F23B12.7|Uncharacterized-protein|CELE_F23B12.7|NC_003283.11|NP_506581.1	CG7839|uncharacterized-protein|Dmel_CG7839|NT_037436.4|NP_648431.3	BV898_03628|CCAAT/enhancer-binding-protein-zeta|MTYJ01000017.1|OQV22455.1	LOC129586387|CCAAT-enhancer-binding-protein-zeta-like|NW_026570240.1|XP_55335573.1	RvY_08872-1|hypothetical-protein|BDGG01000004.1|GAU97600.1	ko00000,ko03009	DE
Hexe_geneID_BV898_01773	IR	NT	886.795	493.517	690.156	0.845609	0.18171	4.65363	3.26142e-06	2.38752e-05	BL	NT	602.566	407.662	505.114	0.563709	0.166783	3.37989	0.000725161	0.00415056	UGDH	33208|Metazoa	UDP-glucose 6-dehydrogenase activity	UDPG_MGDP_dh,UDPG_MGDP_dh_C,UDPG_MGDP_dh_N	NotTardiSpe	UGDH|UDP-glucose-6-dehydrogenase-X1|NC_060928.1|XP_54206766.1	sqv-4|UDP-glucose-6-dehydrogenase|CELE_F29F11.1|NC_003283.11|NP_505730.1	sgl|sugarless|Dmel_CG10072|NT_037436.4|NP_476980.1	BV898_01773|UDP-glucose-6-dehydrogenase|MTYJ01000007.1|OQV24230.1	LOC129599495|UDP-glucose-6-dehydrogenase-like|NW_026570367.1|XP_55353723.1	RvY_11090|hypothetical-protein|BDGG01000006.1|GAV00206.1	ko00000,ko00001,ko00002,ko01000	DE
Hexe_geneID_BV898_01673	IR	NT	1889.03	1052.58	1470.81	0.843479	0.166557	5.0642	4.10127e-07	3.69945e-06	BL	NT	1155.4	716.534	935.967	0.689507	0.167645	4.11289	3.90728e-05	0.000347742	HIRA	33208|Metazoa	Required for replication-independent chromatin assembly and for the periodic repression of histone gene transcription during the cell cycle	HIRA_B,Hira,WD40	NotTardiSpe	HIRA|protein-HIRA|NC_060946.1|NP_3316.3	hira-1|Protein-HIRA|CELE_K10D2.1|NC_003281.10|NP_498101.2	Hira|hira|Dmel_CG12153|NC_004354.4|NP_572401.2	BV898_01673|Protein-HIRA|MTYJ01000006.1|OQV24613.1	LOC129584468|protein-HIRA-like|NW_026570234.1|XP_55332614.1	RvY_06051|hypothetical-protein|BDGG01000002.1|GAU94240.1	ko00000,ko03036	DE
Hexe_geneID_BV898_16900	IR	NT	1253.76	701.674	977.717	0.837329	0.258246	3.24237	0.00118541	0.00444009	BL	NT	692.357	502.217	597.287	0.464025	0.152488	3.04303	0.00234207	0.0109806	DDX19B	33208|Metazoa	ATP-dependent RNA helicase DDX19B	DEAD,Helicase_C	NotTardiSpe	DDX19B|ATP-dependent-RNA-helicase-DDX19B-1|NC_060940.1|NP_9173.1	ddx-19|RNA-helicase|CELE_T07D4.4|NC_003280.10|NP_1293467.1	Dbp80|dead-box-protein-80B|Dmel_CG17023|NT_037436.4|NP_1015151.1	BV898_16900|ATP-dependent-RNA-helicase-DDX19B|MTYJ01000268.1|OWA52446.1	LOC129584933|ATP-dependent-RNA-helicase-DDX19A-like|NW_026570235.1|XP_55333344.1	RvY_17826|hypothetical-protein|BDGG01000016.1|GAV08081.1	ko00000,ko01000,ko03019	DE
Hexe_geneID_BV898_13611	IR	NT	1006.11	563.545	784.829	0.835458	0.258917	3.22674	0.00125207	0.00465618	BL	NT	895.789	596.883	746.336	0.585279	0.175119	3.34218	0.000831244	0.00464084	NA	NA	NA	NA	TardiSpe	NA	NA	NA	BV898_13611|hypothetical-protein|MTYJ01000153.1|OQV12132.1	LOC129588727|uncharacterized-protein-LOC129588727|NW_026570251.1|XP_55339059.1	RvY_08007|hypothetical-protein|BDGG01000003.1|GAU96579.1	NA	DE
Hexe_geneID_BV898_08205	IR	NT	1651.3	925.712	1288.51	0.835317	0.170525	4.8985	9.65723e-07	8.0665e-06	BL	NT	1406.48	1960.57	1683.52	-0.478722	0.1361	-3.51741	0.000435772	0.00270782	C16orf70	33208|Metazoa	UPF0183 protein C16orf70 homolog	UPF0183	NotTardiSpe	PHAF1|phagosome-assembly-factor-1-a|NC_060940.1|NP_79463.2	T01G9.2|PHAF1-protein-T01G9.2|CELE_T01G9.2|NC_003279.8|NP_492252.1	CG7083|uncharacterized-protein|Dmel_CG7083|NT_037436.4|NP_648211.1	BV898_08205|UPF0183-protein-C16orf70-like-protein|MTYJ01000057.1|OQV17748.1	LOC129600382|phagosome-assembly-factor-1-like|NW_026570224.1|XP_55354874.1	RvY_18358|hypothetical-protein|BDGG01000018.1|GAV08701.1	-	DE
Hexe_geneID_BV898_15072	IR	NT	3306.39	1859.7	2583.04	0.83034	0.17102	4.85522	1.20253e-06	9.82326e-06	BL	NT	2453.59	1912.46	2183.03	0.359368	0.116167	3.09355	0.00197776	0.0095538	ARPC2	33208|Metazoa	Functions as actin-binding component of the Arp2 3 complex which is involved in regulation of actin polymerization and together with an activating nucleation-promoting factor NPF mediates the formation of branched actin networks	P34-Arc	NotTardiSpe	ARPC2|actin-related-protein-2/3-complex-subunit-2|NC_060926.1|NP_690601.1	arx-4|putative-actin-related-protein-2-3-complex-subunit-2|CELE_Y6D11A.2|NC_003281.10|NP_1370783.1	Arpc2|Actin-related-protein-2/3-complex,-subunit-2A|Dmel_CG10954|NT_033779.5|NP_610033.1	BV898_15072|Actin-related-protein-2/3-complex-subunit-2|MTYJ01000196.1|OWA50561.1	LOC129594252|actin-related-protein-2-3-complex-subunit-2-like|NW_026570287.1|XP_55346849.1	RvY_13320|hypothetical-protein|BDGG01000008.1|GAV02798.1	ko00000,ko00001,ko04131,ko04812	DE
Hexe_geneID_BV898_05260	IR	NT	1413.21	795.41	1104.31	0.829237	0.303016	2.73661	0.0062075	0.0185927	BL	NT	818.686	479.847	649.266	0.771578	0.178588	4.32044	1.55721e-05	0.0001579	DNAJC3	33208|Metazoa	dnaJ homolog subfamily C member 3-like	DnaJ,TPR_1,TPR_11,TPR_16,TPR_19,TPR_2,TPR_8	NotTardiSpe	DNAJC3|dnaJ-homolog-subfamily-C-member-3-precursor|NC_060937.1|NP_6251.1	dnj-7|J-domain-containing-protein|CELE_C55B6.2|NC_003284.9|NP_509209.1	P58IPK|P58IPK|Dmel_CG8286|NT_033777.3|NP_649916.1	BV898_05260|DnaJ-like-protein-subfamily-C-member-3|MTYJ01000028.1|OQV20676.1	LOC129600037|dnaJ-homolog-subfamily-C-member-3-like|NW_026570224.1|XP_55354404.1	RvY_06637|hypothetical-protein|BDGG01000003.1|GAU94939.1	ko00000,ko00001,ko03110	DE
Hexe_geneID_BV898_01611	IR	NT	1071.88	604.747	838.312	0.826138	0.217692	3.79499	0.000147652	0.000703618	BL	NT	800.109	605.082	702.596	0.402967	0.120718	3.33809	0.000843564	0.00469255	SGPP1	33208|Metazoa	Sphingosine-1-phosphate phosphatase	PAP2	NotTardiSpe	SGPP2|sphingosine-1-phosphate-phosphatase-2-a|NC_060926.1|NP_689599.2	NA	NA	BV898_01611|Sphingosine-1-phosphate-phosphatase-2|MTYJ01000006.1|OQV24551.1	LOC129584583|sphingosine-1-phosphate-phosphatase-2-like|NW_026570234.1|XP_55332779.1	RvY_05964-1|hypothetical-protein|BDGG01000002.1|GAU94136.1	ko00000,ko00001,ko01000	DE
Hexe_geneID_BV898_12126	IR	NT	4977.31	2815.2	3896.25	0.822036	0.212685	3.86504	0.000111072	0.00054669	BL	NT	5549.2	1524.05	3536.62	1.86446	0.23645	7.88524	3.13938e-15	2.15456e-13	NA	NA	NA	NA	NotTardiSpe	LRP1|prolow-density-lipoprotein-receptor-related-protein-1-preproprotein|NC_060936.1|NP_2323.2	lrp-1|Low-density-lipoprotein-receptor-related-protein|CELE_F29D11.1|NC_003279.8|NP_1379135.1	Lrp4|LDL-receptor-related-protein-4B|Dmel_CG8909|NC_004354.4|NP_727914.1	BV898_12126|Low-density-lipoprotein-receptor-related-protein-1|MTYJ01000119.1|OQV13656.1	LOC129584867|low-density-lipoprotein-receptor-related-protein-2-like|NW_026570235.1|XP_55333222.1	RvY_17873|hypothetical-protein|BDGG01000016.1|GAV08135.1	NA	DE
Hexe_geneID_BV898_11773	IR	NT	1763.04	996.947	1379.99	0.821893	0.164432	4.99837	5.78158e-07	5.04286e-06	BL	NT	1212.49	1520.9	1366.69	-0.326796	0.133728	-2.44374	0.0145361	0.0483477	NA	NA	NA	NA	NotTardiSpe	ROBO1|roundabout-homolog-1-b|NC_060927.1|NP_598334.2	iglr-2|Immunoglobulin-domain-and-leucine-rich-repeat-containing-protein-2|CELE_ZC262.3|NC_003281.10|NP_498834.1	CG16974|uncharacterized-proteinA|Dmel_CG16974|NT_033779.5|NP_609610.2	BV898_11773|hypothetical-protein|MTYJ01000112.1|OQV14002.1	LOC129602521|uncharacterized-protein-LOC129602521|NW_026570224.1|XP_55357531.1	RvY_08192|hypothetical-protein|BDGG01000003.1|GAU96804.1	NA	DE
Hexe_geneID_BV898_17970	IR	NT	1282.12	726.298	1004.21	0.820723	0.177867	4.61426	3.945e-06	2.81775e-05	BL	NT	996.751	602.231	799.491	0.727594	0.157985	4.60547	4.11532e-06	4.92409e-05	NA	NA	NA	NA	TardiSpe	NA	NA	NA	BV898_17970|hypothetical-protein|MTYJ01000329.1|OWA53546.1	LOC129581862|uncharacterized-protein-LOC129581862-X1|NW_026570226.1|XP_55329108.1	RvY_09957|hypothetical-protein|BDGG01000005.1|GAU98874.1	NA	DE
Hexe_geneID_BV898_01309	IR	NT	1247.95	707.001	977.474	0.820034	0.17678	4.63873	3.50563e-06	2.54003e-05	BL	NT	854.136	1051.37	952.752	-0.30006	0.109626	-2.73712	0.00619806	0.0242507	PPP6C	33208|Metazoa	Serine threonine-protein phosphatase	Metallophos	NotTardiSpe	PPP6C|serine/threonine-protein-phosphatase-6-catalytic-subunit-b|NC_060933.1|NP_2712.1	pph-6|Serine-threonine-protein-phosphatase-6-catalytic-subunit|CELE_C34C12.3|NC_003281.10|NP_497714.2	PpV|protein-phosphatase-VA|Dmel_CG12217|NC_004354.4|NP_511061.1	BV898_01309|Serine/threonine-protein-phosphatase-6-catalytic-subunit|MTYJ01000005.1|OQV24717.1	LOC129583840|serine-threonine-protein-phosphatase-6-catalytic-subunit-like|NW_026570232.1|XP_55331804.1	RvY_17193|hypothetical-protein|BDGG01000015.1|GAV07354.1	ko00000,ko01000,ko01009,ko03400	DE
Hexe_geneID_BV898_00085	IR	NT	1057.46	600.138	828.8	0.816943	0.297478	2.74623	0.00602844	0.0181086	BL	NT	568.424	441.83	505.127	0.363561	0.133403	2.72529	0.00642448	0.0250033	2002-03-01	33208|Metazoa	methionyl-tRNA synthetase 2, mitochondrial	Anticodon_1,tRNA-synt_1g	NotTardiSpe	MARS2|methionine--tRNA-ligase,-mitochondrial-precursor|NC_060926.1|NP_612404.1	Y105E8A.20|Methionine--tRNA-ligase|CELE_Y105E8A.20|NC_003279.8|NP_1129797.1	MetRS-m|Methionyl-tRNA-synthetase,-mitochondrialA|Dmel_CG31322|NT_033777.3|NP_650348.1	BV898_00085|Methionine--tRNA-ligase,-mitochondrial|MTYJ01000001.1|OQV25943.1	LOC129592377|methionine--tRNA-ligase,-mitochondrial-like|NW_026570272.1|XP_55344371.1	RvY_04310|hypothetical-protein|BDGG01000002.1|GAU92197.1	ko00000,ko00001,ko00002,ko01000,ko01007,ko03016	DE
Hexe_geneID_BV898_10225	IR	NT	2016.22	1146.03	1581.13	0.814998	0.191308	4.26012	2.04314e-05	0.000123173	BL	NT	1552.97	1101.27	1327.12	0.495938	0.159414	3.11101	0.0018645	0.00911108	VPS28	33208|Metazoa	Component of the ESCRT-I complex endosomal sorting complex required for transport I, a regulator of vesicular trafficking process	VPS28	NotTardiSpe	VPS28|vacuolar-protein-sorting-associated-protein-28-homolog-1|NC_060932.1|NP_57292.1	vps-28|Vacuolar-protein-sorting-associated-protein-28-homolog|CELE_Y87G2A.10|NC_003279.8|NP_493382.1	Vps28|vacuolar-protein-sorting-28A|Dmel_CG12770|NT_033778.4|NP_652053.1	BV898_10225|Vacuolar-protein-sorting-associated-protein-28-like-protein|MTYJ01000086.1|OQV15638.1	LOC129594167|vacuolar-protein-sorting-associated-protein-28-homolog|NW_026570286.1|XP_55346737.1	RvY_16532|hypothetical-protein|BDGG01000013.1|GAV06566.1	ko00000,ko00001,ko00002,ko04131,ko04147	DE
Hexe_geneID_BV898_00949	IR	NT	6033.34	3433.71	4733.53	0.81322	0.189712	4.28661	1.81419e-05	0.000110569	BL	NT	5683.61	3934.67	4809.14	0.530511	0.185932	2.85326	0.00432733	0.0181151	NA	NA	NA	NA	NotTardiSpe	SLCO3A1|solute-carrier-organic-anion-transporter-family-member-3A1-2|NC_060939.1|NP_1138516.1	F47E1.2|Solute-carrier-organic-anion-transporter-family-member|CELE_F47E1.2|NC_003284.9|NP_509531.1	Oatp33Ea|organic-anion-transporting-polypeptide-33EaA|Dmel_CG5427|NT_033779.5|NP_609568.3	BV898_00949|Solute-carrier-organic-anion-transporter-family-member-4C1|MTYJ01000003.1|OQV25265.1	LOC129580952|solute-carrier-organic-anion-transporter-family-member-74D-like|NW_026570225.1|XP_55327701.1	RvY_07288|hypothetical-protein|BDGG01000003.1|GAU95714.1	NA	DE
Hexe_geneID_BV898_09383	IR	NT	38295.8	21816.9	30056.4	0.81173	0.286441	2.83385	0.00459916	0.0143263	BL	NT	14555.8	24870	19712.9	-0.772828	0.271239	-2.84925	0.00438224	0.0183042	NA	33208|Metazoa	cysteine-type endopeptidase activity	Inhibitor_I29,Peptidase_C1	NotTardiSpe	CTSL|procathepsin-L-3|NC_060933.1|NP_1369687.1	cpl-1|Cathepsin-L-like|CELE_T03E6.7|NC_003283.11|NP_1256718.1	Cp1|cysteine-proteinase-1A|Dmel_CG6692|NT_033778.4|NP_725347.1	BV898_09383|putative-Cathepsin-L|MTYJ01000073.1|OQV16547.1	LOC129580903|uncharacterized-protein-LOC129580903|NW_026570225.1|XP_55327633.1	RvY_09451|hypothetical-protein|BDGG01000004.1|GAU98286.1	ko00000,ko00001,ko00537,ko01000,ko01002,ko03110	DE
Hexe_geneID_BV898_14780	IR	NT	5035.46	2870.67	3953.06	0.810588	0.260949	3.10631	0.00189438	0.0067024	BL	NT	347.272	1554.35	950.81	-2.16298	0.398945	-5.42174	5.90223e-08	1.15188e-06	NA	NA	NA	NA	NotTardiSpe	TFF2|trefoil-factor-2-precursor|NC_060945.1|NP_5414.1	NA	NA	BV898_14780|putative-Integumentary-mucin-C.1|MTYJ01000186.1|OWA50257.1	NA	RvY_06279|hypothetical-protein|BDGG01000002.1|GAU94518.1	NA	DE
Hexe_geneID_BV898_03816	IR	NT	2029.64	1157.75	1593.7	0.809793	0.207106	3.91004	9.22813e-05	0.000465832	BL	NT	1165.03	859.945	1012.49	0.438233	0.141617	3.09449	0.0019715	0.00952629	BYSL	33208|Metazoa	Bystin	Bystin	NotTardiSpe	BYSL|bystin|NC_060930.1|NP_4044.3	byn-1|Cell-adhesion-protein-byn-1|CELE_F57B9.5|NC_003281.10|NP_498510.1	bys|by-S6|Dmel_CG1430|NC_004354.4|NP_511074.1	BV898_03816|Bystin|MTYJ01000018.1|OQV22317.1	LOC129584008|bystin-like|NW_026570222.1|XP_55332066.1	RvY_15502|hypothetical-protein|BDGG01000012.1|GAV05354.1	ko00000,ko03009	DE
Hexe_geneID_BV898_01622	IR	NT	1424.11	813.888	1119	0.806963	0.189471	4.25904	2.0531e-05	0.000123583	BL	NT	1200.67	749.028	974.851	0.681072	0.202875	3.3571	0.000787635	0.00444588	NA	NA	NA	NA	NotTardiSpe	NBAS|NBAS-subunit-of-NRZ-tethering-complex-X3|NC_060926.1|XP_54198503.1	smgl-1|Uncharacterized-protein|CELE_F20G4.1|NC_003279.8|NP_1369949.1	NA	BV898_01622|Neuroblastoma-amplified-sequence|MTYJ01000006.1|OQV24562.1	LOC129584482|NBAS-subunit-of-NRZ-tethering-complex-like|NW_026570234.1|XP_55332627.1	RvY_05951|hypothetical-protein|BDGG01000002.1|GAU94122.1	NA	DE
Hexe_geneID_BV898_03175	IR	NT	885.835	506.757	696.296	0.804296	0.219816	3.65895	0.000253249	0.00113791	BL	NT	293.696	791.741	542.718	-1.43154	0.143867	-9.95044	2.5106e-23	3.50301e-21	NA	NA	NA	NA	NotTardiSpe	NA	K02A6.3|F-box-domain-containing-protein|CELE_K02A6.3|NC_003284.9|NP_1024745.1	scny|scrawnyI|Dmel_CG5505|NT_037436.4|NP_729093.2	BV898_03175|hypothetical-protein|MTYJ01000015.1|OQV22736.1	LOC129588326|uncharacterized-protein-LOC129588326|NW_026570249.1|XP_55338474.1	RvY_13986|hypothetical-protein|BDGG01000009.1|GAV03590.1	NA	DE
Hexe_geneID_BV898_02801	IR	NT	795.22	456.081	625.65	0.802657	0.198377	4.04612	5.20743e-05	0.000280212	BL	NT	762.987	436.333	599.66	0.806294	0.204325	3.94613	7.94236e-05	0.000637011	NA	NA	NA	NA	NotTardiSpe	LRRK2|leucine-rich-repeat-serine/threonine-protein-kinase-2-X8|NC_060936.1|XP_54227031.1	sma-10|Leucine-rich-repeats-and-immunoglobulin-like-domains-protein-sma-10|CELE_T21D12.9|NC_003282.8|NP_499896.1	cDIP|common-Dpr-interacting-protein|Dmel_CG10824|NT_033777.3|NP_650951.1	BV898_02801|hypothetical-protein|MTYJ01000012.1|OQV23355.1	LOC129592803|uncharacterized-protein-LOC129592803|NW_026570276.1|XP_55344898.1	RvY_07523|hypothetical-protein|BDGG01000003.1|GAU96017.1	NA	DE
Hexe_geneID_BV898_15971	IR	NT	1384.14	796.189	1090.16	0.796986	0.189396	4.20804	2.57593e-05	0.00015063	BL	NT	1319.12	1023.51	1171.32	0.365631	0.130841	2.79446	0.00519863	0.020989	SHC3	33208|Metazoa	Phosphotyrosine-binding domain, phosphotyrosine-interaction PI domain	PID,SH2	NotTardiSpe	SHC1|SHC-transforming-protein-1-X14|NC_060925.1|XP_54194209.1	shc-1|SHC-transforming-protein-homolog-1|CELE_F54A5.3|NC_003279.8|NP_1379831.1	Shc|SHC-adaptor-protein|Dmel_CG3715|NT_037436.4|NP_524683.2	BV898_15971|putative-SHC-transforming-protein-1|MTYJ01000229.1|OWA51491.1	LOC129586995|SHC-transforming-protein-1-like|NW_026570243.1|XP_55336546.1	RvY_08018|hypothetical-protein|BDGG01000003.1|GAU96590.1	ko00000,ko00001	DE
Hexe_geneID_BV898_15693	IR	NT	2023.67	1165.01	1594.34	0.796771	0.255045	3.12404	0.00178384	0.00635604	BL	NT	870.586	605.218	737.902	0.524746	0.152183	3.44813	0.000564488	0.00335582	MTHFR	33208|Metazoa	methylenetetrahydrofolate reductase NADPH activity	MTHFR	NotTardiSpe	MTHFR|methylenetetrahydrofolate-reductase-(NADPH)-1|NC_060925.1|NP_1317287.1	mthf-1|putative-methylenetetrahydrofolate-reductase|CELE_C06A8.1|NC_003280.10|NP_741027.1	CG7560|uncharacterized-protein|Dmel_CG7560|NT_037436.4|NP_648462.1	BV898_15693|Methylenetetrahydrofolate-reductase|MTYJ01000217.1|OWA51199.1	LOC129593250|methylenetetrahydrofolate-reductase-(NADPH)-like|NW_026570281.1|XP_55345441.1	RvY_13703|hypothetical-protein|BDGG01000009.1|GAV03251.1	ko00000,ko00001,ko00002,ko01000	DE
Hexe_geneID_BV898_13027	IR	NT	1070.47	618.144	844.309	0.792328	0.190443	4.16045	3.17617e-05	0.000181175	BL	NT	805.533	593.904	699.718	0.439855	0.136892	3.21316	0.00131282	0.00680725	TSN	33208|Metazoa	single-stranded DNA binding	Translin	NotTardiSpe	TSN|translin-1|NC_060926.1|NP_4613.1	NA	trsn|translin|Dmel_CG11761|NT_033778.4|NP_610591.1	BV898_13027|putative-Translin|MTYJ01000138.1|OQV12706.1	LOC129591915|translin-like-X2|NW_026570269.1|XP_55343767.1	RvY_06448|hypothetical-protein|BDGG01000003.1|GAU94725.1	-	DE
Hexe_geneID_BV898_01572	IR	NT	998.452	577.493	787.973	0.790159	0.215205	3.67166	0.000240977	0.00108968	BL	NT	654.951	397.2	526.076	0.722269	0.139079	5.19322	2.06687e-07	3.5e-06	EMC10	33208|Metazoa	ER membrane protein complex subunit 10	-	NotTardiSpe	EMC10|ER-membrane-protein-complex-subunit-10-2-precursor|NC_060943.1|NP_996261.1	Y43F8C.7|ER-membrane-protein-complex-subunit-10|CELE_Y43F8C.7|NC_003283.11|NP_507807.1	EMC10|ER-membrane-protein-complex-subunit-10D|Dmel_CG32441|NT_037436.4|NP_730661.2	BV898_01572|hypothetical-protein|MTYJ01000006.1|OQV24510.1	LOC129584648|ER-membrane-protein-complex-subunit-10-like|NW_026570234.1|XP_55332878.1	RvY_05906|hypothetical-protein|BDGG01000002.1|GAU94065.1	-	DE
Hexe_geneID_BV898_00727	IR	NT	1829.28	1058.64	1443.96	0.788726	0.162286	4.8601	1.17328e-06	9.59947e-06	BL	NT	1700.63	1165.71	1433.17	0.545206	0.15189	3.58948	0.000331341	0.00215155	GTPBP1	33208|Metazoa	GTP binding	GTP_EFTU,GTP_EFTU_D2	NotTardiSpe	GTPBP1|GTP-binding-protein-1-X1|NC_060946.1|XP_54182127.1	cgp-1|GTP-binding-protein-cgp-1|CELE_Y38C9A.2|NC_003283.11|NP_503137.1	Dgp-1|Dgp-1A|Dmel_CG5729|NT_033778.4|NP_725760.1	BV898_00727|GTP-binding-protein-1|MTYJ01000002.1|OQV25802.1	LOC129583440|GTP-binding-protein-1-like|NW_026570230.1|XP_55331213.1	RvY_01181|hypothetical-protein|BDGG01000001.1|GAU88491.1	-	DE
Hexe_geneID_BV898_16075	IR	NT	2904.26	1681.77	2293.02	0.788488	0.164345	4.79776	1.60452e-06	1.26622e-05	BL	NT	2039.19	1556.67	1797.93	0.38932	0.138301	2.81503	0.00487729	0.019933	PSMB6	33208|Metazoa	threonine-type endopeptidase activity. It is involved in the biological process described with proteolysis involved in cellular protein catabolic process	Proteasome	NotTardiSpe	PSMB6|proteasome-subunit-beta-type-6-1|NC_060941.1|NP_2789.1	pbs-1|Proteasome-subunit-beta|CELE_K08D12.1|NC_003282.8|NP_500125.2	Prosbeta1|proteasome-beta1-subunit|Dmel_CG8392|NT_033778.4|NP_652031.2	BV898_16075|Proteasome-subunit-beta-type-6|MTYJ01000232.1|OWA51600.1	LOC129596161|proteasome-subunit-beta-type-6-like|NW_026570307.1|XP_55349331.1	RvY_07377-1|hypothetical-protein|BDGG01000003.1|GAU95830.1	ko00000,ko00001,ko00002,ko01000,ko01002,ko03051	DE
Hexe_geneID_BV898_07702	IR	NT	850.556	492.694	671.625	0.787931	0.213837	3.68472	0.000228951	0.00104195	BL	NT	670.01	456.354	563.182	0.553869	0.157364	3.51966	0.000432093	0.00268892	NA	NA	NA	NA	NotTardiSpe	PFDN4|prefoldin-subunit-4|NC_060944.1|NP_2614.2	pfd-4|putative-prefoldin-subunit-4|CELE_B0035.4|NC_003282.8|NP_502128.1	Pfdn4|prefoldin-4|Dmel_CG10635|NT_037436.4|NP_647961.1	BV898_07702|hypothetical-protein|MTYJ01000051.1|OQV18309.1	LOC129584041|probable-prefoldin-subunit-4|NW_026570232.1|XP_55332106.1	RvY_08774|hypothetical-protein|BDGG01000004.1|GAU97490.1	NA	DE
Hexe_geneID_BV898_12636	IR	NT	1199.25	695.2	947.226	0.786851	0.207906	3.78466	0.000153921	0.000729695	BL	NT	655.077	412.742	533.91	0.667045	0.13794	4.83577	1.32632e-06	1.78709e-05	SLC25A46	33208|Metazoa	Belongs to the mitochondrial carrier TC 2.A.29 family	Mito_carr	NotTardiSpe	SLC25A46|mitochondrial-outer-membrane-protein-SLC25A46-3|NC_060929.1|NP_1290179.1	slc-25A46|SLC-(SoLute-Carrier)-homolog|CELE_Y40B1B.8|NC_003279.8|NP_493364.1	Slc25A46a|solute-carrier-family-25-member-46a|Dmel_CG8931|NC_004354.4|NP_573096.1	BV898_12636|putative-Solute-carrier-family-25-member-46|MTYJ01000130.1|OQV13094.1	LOC129597634|solute-carrier-family-25-member-46-A-like|NW_026570327.1|XP_55351242.1	RvY_17425|hypothetical-protein|BDGG01000015.1|GAV07609.1	ko00000,ko02000	DE
Hexe_geneID_BV898_14401	IR	NT	2483.37	1444.83	1964.1	0.781407	0.270185	2.89212	0.00382656	0.0122277	BL	NT	826.141	1477.91	1152.02	-0.839736	0.229662	-3.6564	0.000255783	0.00173012	CRYAB	33208|Metazoa	Hsp20/alpha crystallin family	Crystallin,HSP20	NotTardiSpe	HSPB1|heat-shock-protein-beta-1|NC_060931.1|NP_1531.1	hsp-25|SHSP-domain-containing-protein|CELE_C09B8.6|NC_003284.9|NP_1379641.1	CG14207|uncharacterized-proteinA|Dmel_CG14207|NC_004354.4|NP_608326.1	BV898_14401|hypothetical-protein|MTYJ01000175.1|OWA49864.1	LOC129588489|heat-shock-protein-30D-like|NW_026570250.1|XP_55338676.1	RvY_03967|HSP20-3|BDGG01000002.1|GAU91773.1	ko00000,ko00001,ko03041,ko03110,ko04147	DE
Hexe_geneID_BV898_03849	IR	NT	1007.17	586.468	796.821	0.780778	0.241246	3.23645	0.00121028	0.0045213	BL	NT	787.937	408.536	598.237	0.94735	0.133279	7.10802	1.17723e-12	5.56726e-11	SNRPG	33208|Metazoa	Small nuclear ribonucleoprotein	LSM	NotTardiSpe	SNRPG|small-nuclear-ribonucleoprotein-G-a|NC_060926.1|NP_3087.1	snr-7|putative-small-nuclear-ribonucleoprotein-G|CELE_Y71F9B.4|NC_003279.8|NP_491032.1	SNRPG|small-nuclear-ribonucleoprotein-GA|Dmel_CG9742|NC_004354.4|NP_573139.1	BV898_03849|putative-Small-nuclear-ribonucleoprotein-G|MTYJ01000018.1|OQV22352.1	LOC129589026|small-nuclear-ribonucleoprotein-G-like-X2|NW_026570222.1|XP_55339477.1	RvY_15345|hypothetical-protein|BDGG01000012.1|GAV05175.1	ko00000,ko00001,ko00002,ko03032,ko03041	DE
Hexe_geneID_BV898_16161	IR	NT	2160.83	1259.3	1710.06	0.778825	0.266736	2.91983	0.00350218	0.0113353	BL	NT	2008.24	1183.03	1595.64	0.763212	0.246172	3.10032	0.00193312	0.00936587	NA	NA	NA	NA	NotTardiSpe	CEACAM1|carcinoembryonic-antigen-related-cell-adhesion-molecule-1-5-precursor|NC_060943.1|NP_1171745.1	NA	NA	BV898_16161|hypothetical-protein|MTYJ01000235.1|OWA51688.1	LOC129591255|uncharacterized-protein-LOC129591255|NW_026570265.1|XP_55342815.1	RvY_11449-1|hypothetical-protein|BDGG01000006.1|GAV00624.1	NA	DE
Hexe_geneID_BV898_14374	IR	NT	2897.23	1691.89	2294.56	0.775813	0.232799	3.33255	0.000860535	0.00336904	BL	NT	2205.75	1542.78	1874.26	0.51561	0.17105	3.01439	0.00257501	0.0118846	NA	976|Bacteroidetes	SnoaL-like domain	SnoaL_2	NotTardiSpe	NA	NA	NA	BV898_14374|hypothetical-protein|MTYJ01000175.1|OWA49836.1	NA	NA	-	DE
Hexe_geneID_BV898_08512	IR	NT	9134.48	5339.1	7236.79	0.774819	0.189159	4.09613	4.2011e-05	0.000231909	BL	NT	3846.23	5773.52	4809.88	-0.586001	0.231058	-2.53617	0.0112073	0.039199	NA	33208|Metazoa	acetyl-CoA carboxylase activity. It is involved in the biological process described with fatty acid biosynthetic process	ACC_central,Biotin_carb_C,Biotin_carb_N,Biotin_lipoyl,CPSase_L_D2,Carboxyl_trans	NotTardiSpe	ABCC1|multidrug-resistance-associated-protein-1-1|NC_060940.1|NP_4987.2	mrp-1|Uncharacterized-protein|CELE_F57C12.5|NC_003284.9|NP_741702.1	MRP|Multidrug-Resistance-like-protein-1K|Dmel_CG6214|NT_033779.5|NP_995691.1	BV898_08512|Multidrug-resistance-associated-protein-1|MTYJ01000061.1|OQV17409.1	LOC129594360|multidrug-resistance-associated-protein-1-like|NW_026570287.1|XP_55346997.1	RvY_13847|hypothetical-protein|BDGG01000009.1|GAV03421.1	ko00000,ko00001,ko00002,ko01000	DE
Hexe_geneID_BV898_12428	IR	NT	3878.57	2266.97	3072.77	0.774646	0.274961	2.81729	0.00484307	0.014992	BL	NT	2306.69	3366.68	2836.69	-0.545856	0.189123	-2.88625	0.00389867	0.0166636	DNAJB4	33208|Metazoa	homolog subfamily B member	DnaJ,DnaJ_C	NotTardiSpe	DNAJB4|dnaJ-homolog-subfamily-B-member-4-a|NC_060925.1|NP_8965.2	dnj-13|J-domain-containing-protein|CELE_F54D5.8|NC_003280.10|NP_1366737.1	CG5001|uncharacterized-proteinC|Dmel_CG5001|NT_033779.5|NP_1245833.1	BV898_12428|DnaJ-like-protein-subfamily-B-member-4|MTYJ01000126.1|OQV13317.1	LOC129593499|dnaJ-homolog-subfamily-B-member-4-like|NW_026570282.1|XP_55345816.1	RvY_09597|hypothetical-protein|BDGG01000004.1|GAU98454.1	ko00000,ko00001,ko03110	DE
Hexe_geneID_BV898_04165	IR	NT	2309.57	1350.61	1830.09	0.774461	0.278581	2.78002	0.0054355	0.0165494	BL	NT	3384.8	1711.57	2548.19	0.9838	0.29626	3.32073	0.000897823	0.00494227	NA	NA	NA	NA	NotTardiSpe	C8A|complement-component-C8-alpha-chain-preproprotein|NC_060925.1|NP_553.1	NA	NA	BV898_04165|hypothetical-protein|MTYJ01000020.1|OQV21954.1	LOC129599100|uncharacterized-protein-LOC129599100-X2|NW_026570358.1|XP_55353214.1	RvY_01464|hypothetical-protein|BDGG01000001.1|GAU88839.1	NA	DE
Hexe_geneID_BV898_10072	IR	NT	1033.17	604.346	818.756	0.773979	0.208687	3.70881	0.000208237	0.000956063	BL	NT	737.635	425.599	581.617	0.793241	0.192775	4.11485	3.87431e-05	0.000345354	HS2ST1	33208|Metazoa	Sulfotransferase family	Sulfotransfer_2	NotTardiSpe	HS2ST1|heparan-sulfate-2-O-sulfotransferase-1-1|NC_060925.1|NP_36394.1	hst-2|Heparan-sulfate-2-O-sulfotransferase-hst-2|CELE_C34F6.4|NC_003284.9|NP_509871.2	Hs2st|heparan-sulfate-2-O-sulfotransferase|Dmel_CG10234|NT_033779.5|NP_477339.1	BV898_10072|Heparan-sulfate-2-O-sulfotransferase-1|MTYJ01000082.1|OQV15820.1	LOC129584153|heparan-sulfate-2-O-sulfotransferase-1-like|NW_026570232.1|XP_55332244.1	RvY_17456|hypothetical-protein|BDGG01000015.1|GAV07641.1	ko00000,ko00001,ko01000,ko01003	DE
Hexe_geneID_BV898_01946	IR	NT	4482.64	2634	3558.32	0.767065	0.211156	3.6327	0.00028047	0.00124691	BL	NT	5720.56	1790.99	3755.77	1.67544	0.212425	7.88721	3.09016e-15	2.12944e-13	NA	NA	NA	NA	TardiSpe	NA	NA	NA	BV898_01946|hypothetical-protein|MTYJ01000007.1|OQV24414.1	LOC129592900|uncharacterized-protein-LOC129592900|NW_026570277.1|XP_55345020.1	RvY_05488|hypothetical-protein|BDGG01000002.1|GAU93563.1	NA	DE
Hexe_geneID_BV898_16029	IR	NT	1362.32	801.684	1082	0.764707	0.245857	3.11037	0.00186853	0.00662148	BL	NT	867.437	476.264	671.851	0.865041	0.260387	3.32214	0.000893302	0.00492381	SMARCA5	33208|Metazoa	HAND	DBINO,HAND,Helicase_C,SLIDE,SNF2_N	NotTardiSpe	SMARCA1|probable-global-transcription-activator-SNF2L1-c|NC_060947.1|NP_1269804.1	isw-1|Chromatin-remodeling-complex-ATPase-chain-isw-1|CELE_F37A4.8|NC_003281.10|NP_1379931.1	Iswi|imitation-SWIC|Dmel_CG8625|NT_033778.4|NP_725204.1	BV898_16029|putative-global-transcription-activator-SNF2L1|MTYJ01000231.1|OWA51550.1	LOC129587196|chromatin-remodeling-complex-ATPase-chain-Iswi-like|NW_026570243.1|XP_55336791.1	RvY_08059|hypothetical-protein|BDGG01000003.1|GAU96639.1	ko00000,ko01000,ko03021,ko03036	DE
Hexe_geneID_BV898_12450	IR	NT	1721.14	1013.05	1367.1	0.76454	0.208823	3.66118	0.000251056	0.00112903	BL	NT	1185.21	960.788	1073	0.302739	0.119497	2.53344	0.0112948	0.0394192	AAMP	33208|Metazoa	Angio-associated, migratory cell protein	WD40	NotTardiSpe	AAMP|angio-associated-migratory-cell-protein-2|NC_060926.1|NP_1078.2	Y111B2A.12|WD_REPEATS_REGION-domain-containing-protein|CELE_Y111B2A.12|NC_003281.10|NP_1255175.1	CG5114|uncharacterized-proteinB|Dmel_CG5114|NT_037436.4|NP_1246760.1	BV898_12450|Angio-associated-migratory-cell-protein|MTYJ01000126.1|OQV13340.1	LOC129589065|angio-associated-migratory-cell-protein-like|NW_026570222.1|XP_55339525.1	RvY_09622|hypothetical-protein|BDGG01000004.1|GAU98483.1	ko00000,ko03009,ko04040	DE
Hexe_geneID_BV898_03727	IR	NT	6831.53	4025.06	5428.3	0.763264	0.212903	3.58503	0.000337044	0.00146702	BL	NT	5610.96	4170.82	4890.89	0.427993	0.139439	3.06938	0.00214503	0.0102013	UBC	33208|Metazoa	Ubiquitin-like domain	ubiquitin	NotTardiSpe	UBC|polyubiquitin-C|NC_060936.1|NP_66289.3	ubq-1|Ubiquitin-related|CELE_F25B5.4|NC_003281.10|NP_741157.1	Ubi-p63E|Ubiquitin-63EC|Dmel_CG11624|NT_037436.4|NP_995994.1	BV898_03727|Polyubiquitin-A|MTYJ01000018.1|OQV22225.1	LOC129597757|polyubiquitin-B|NW_026570328.1|XP_55351400.1	RvY_01883|hypothetical-protein|BDGG01000001.1|GAU89323.1	ko00000,ko00001,ko04121,ko04147	DE
Hexe_geneID_BV898_13804	IR	NT	924.206	545.499	734.852	0.760434	0.214921	3.5382	0.000402871	0.00171755	BL	NT	575.742	761.254	668.498	-0.40394	0.159873	-2.52664	0.011516	0.0400544	GID4	33208|Metazoa	Glucose-induced degradation protein 4 homolog	Vac_ImportDeg	NotTardiSpe	GID4|glucose-induced-degradation-protein-4-homolog-1|NC_060941.1|NP_76957.3	NA	NA	BV898_13804|Glucose-induced-degradation-protein-4-like-protein|MTYJ01000158.1|OQV11926.1	LOC129583265|glucose-induced-degradation-protein-4-homolog|NW_026570222.1|XP_55330986.1	RvY_09529|hypothetical-protein|BDGG01000004.1|GAU98374.1	ko00000,ko04121	DE
Hexe_geneID_BV898_11608	IR	NT	1034.83	611.69	823.262	0.758388	0.208131	3.6438	0.000268644	0.00120021	BL	NT	722.452	453.077	587.764	0.673675	0.150995	4.46157	8.13611e-06	8.91382e-05	NA	NA	NA	NA	NotTardiSpe	COG6|conserved-oligomeric-Golgi-complex-subunit-6-1|NC_060937.1|NP_65802.1	cogc-6|Conserved-oligomeric-Golgi-complex-subunit-6|CELE_K07C11.9|NC_003283.11|NP_505118.1	Cog6|component-of-oligomeric-golgi-complex-6A|Dmel_CG1968|NT_033778.4|NP_724783.1	BV898_11608|Conserved-oligomeric-Golgi-complex-subunit-6|MTYJ01000109.1|OQV14133.1	LOC129585852|conserved-oligomeric-Golgi-complex-subunit-6-like|NW_026570238.1|XP_55334711.1	RvY_00732|hypothetical-protein|BDGG01000001.1|GAU87955.1	NA	DE
Hexe_geneID_BV898_13929	IR	NT	848.35	502.361	675.355	0.756835	0.192954	3.92236	8.76849e-05	0.000445407	BL	NT	543.684	710.078	626.881	-0.385816	0.134746	-2.86329	0.00419261	0.0176386	TM2D3	33208|Metazoa	TM2 domain	TM2	NotTardiSpe	TM2D3|TM2-domain-containing-protein-3-a-precursor|NC_060939.1|NP_510883.2	C41D11.9|TM2-domain-containing-protein-C41D11.9|CELE_C41D11.9|NC_003279.8|NP_491372.1	amx|almondexA|Dmel_CG12127|NC_004354.4|NP_524644.1	BV898_13929|putative-TM2-domain-containing-protein-3|MTYJ01000161.1|OQV11804.1	LOC129593910|TM2-domain-containing-protein-3-like|NW_026570284.1|XP_55346393.1	RvY_08550|hypothetical-protein|BDGG01000004.1|GAU97212.1	-	DE
Hexe_geneID_BV898_09344	IR	NT	1129.56	668.831	899.197	0.756721	0.246991	3.06376	0.00218571	0.00756813	BL	NT	783.959	522.968	653.464	0.584476	0.129031	4.52973	5.90585e-06	6.75075e-05	GPAA1	33208|Metazoa	Glycosylphosphatidylinositol anchor attachment 1 protein	Gaa1	NotTardiSpe	GPAA1|glycosylphosphatidylinositol-anchor-attachment-1-protein|NC_060932.1|NP_3792.1	gpaa-1|GlycosylPhosphatidylinositol-Anchor-Attachment-1-homolog|CELE_F33D11.9|NC_003279.8|NP_1367611.1	GAA1|glycosylphosphatidylinositol-anchor-attachment-1|Dmel_CG3033|NC_004354.4|NP_572273.2	BV898_09344|Glycosylphosphatidylinositol-anchor-attachment-1-protein|MTYJ01000073.1|OQV16506.1	LOC129594253|glycosylphosphatidylinositol-anchor-attachment-1-protein-like|NW_026570287.1|XP_55346850.1	RvY_16083|hypothetical-protein|BDGG01000013.1|GAV06044.1	ko00000,ko00001	DE
Hexe_geneID_BV898_15237	IR	NT	5452.75	3243.39	4348.07	0.749386	0.208805	3.58893	0.000332039	0.00144645	BL	NT	5700.91	4170.3	4935.61	0.450984	0.131877	3.41974	0.000626804	0.00366298	CSTA	33208|Metazoa	Cystatin-like domain	Cystatin	NotTardiSpe	CSTA|cystatin-A|NC_060927.1|NP_5204.1	NA	NA	BV898_15237|hypothetical-protein|MTYJ01000201.1|OWA50730.1	LOC129595919|cystatin-A-like|NW_026570304.1|XP_55349027.1	RvY_10800|hypothetical-protein|BDGG01000005.1|GAU99860.1	ko00000,ko04147	DE
Hexe_geneID_BV898_02000	IR	NT	3062.35	1821.76	2442.05	0.749274	0.212433	3.5271	0.000420141	0.00178142	BL	NT	2079.59	1625.12	1852.35	0.355753	0.112108	3.17332	0.00150707	0.00762934	OSGEPL1	33208|Metazoa	Required for the formation of a threonylcarbamoyl group on adenosine at position 37 t6A37 in mitochondrial tRNAs that read codons beginning with adenine. Probably involved in the transfer of the threonylcarbamoyl moiety of threonylcarbamoyl-AMP TC-AMP to the N6 group of A37. Involved in mitochondrial genome maintenance	Peptidase_M22	NotTardiSpe	OSGEPL1|tRNA-N6-adenosine-threonylcarbamoyltransferase,-mitochondrial-X2|NC_060926.1|XP_54199317.1	C01G10.10|putative-tRNA-N6-adenosine-threonylcarbamoyltransferase,-mitochondrial|CELE_C01G10.10|NC_003283.11|NP_506713.1	Tcs4|Threonyl-carbamoyl-synthesis-4A|Dmel_CG14231|NC_004354.4|NP_608347.1	BV898_02000|putative-tRNA-N6-adenosine-threonylcarbamoyltransferase,-mitochondrial|MTYJ01000008.1|OQV24045.1	LOC129590553|tRNA-N6-adenosine-threonylcarbamoyltransferase,-mitochondrial-like|NW_026570222.1|XP_55341822.1	RvY_15393|hypothetical-protein|BDGG01000012.1|GAV05227.1	ko00000,ko00001,ko00199,ko01000,ko03016	DE
Hexe_geneID_BV898_01131	IR	NT	2892.13	1722.17	2307.15	0.747883	0.192838	3.8783	0.000105188	0.000521025	BL	NT	2794.08	3721.35	3257.72	-0.413149	0.123312	-3.35044	0.000806839	0.00452452	ABHD12	33208|Metazoa	Abhydrolase domain containing 12	Abhydrolase_1,Hydrolase_4	NotTardiSpe	ABHD12|lysophosphatidylserine-lipase-ABHD12-X4|NC_060944.1|XP_54179307.1	abhd-12|2-arachidonoylglycerol-hydrolase-ABHD12|CELE_Y97E10AL.2|NC_003283.11|NP_1379898.1	CG15111|uncharacterized-proteinA|Dmel_CG15111|NT_033778.4|NP_611397.1	BV898_01131|Monoacylglycerol-lipase-ABHD12|MTYJ01000004.1|OQV24917.1	LOC129593742|lysophosphatidylserine-lipase-ABHD12-like|NW_026570223.1|XP_55346173.1	RvY_01882|hypothetical-protein|BDGG01000001.1|GAU89322.1	ko00000,ko01000,ko01002,ko04147	DE
Hexe_geneID_BV898_04614	IR	NT	1305.81	779.093	1042.45	0.744749	0.259845	2.86613	0.00415526	0.0131566	BL	NT	827.09	632.464	729.777	0.38739	0.126167	3.07046	0.00213732	0.0101786	CECR5	33208|Metazoa	glycerophospholipid biosynthetic process	Hydrolase_6,Hydrolase_like	NotTardiSpe	HDHD5|haloacid-dehalogenase-like-hydrolase-domain-containing-5-2-precursor|NC_060946.1|NP_149061.1	H32C10.1|Uncharacterized-protein|CELE_H32C10.1|NC_003282.8|NP_1255277.1	NA	BV898_04614|Cat-eye-syndrome-critical-region-protein-5|MTYJ01000023.1|OQV21405.1	LOC129599203|haloacid-dehalogenase-like-hydrolase-domain-containing-5|NW_026570360.1|XP_55353339.1	RvY_18830|hypothetical-protein|BDGG01000021.1|GAV09260.1	-	DE
Hexe_geneID_BV898_07189	IR	NT	821.015	490.098	655.556	0.744674	0.227458	3.2739	0.00106074	0.00404016	BL	NT	899.22	569.632	734.426	0.658335	0.151516	4.34499	1.39279e-05	0.000142858	NA	NA	NA	NA	NotTardiSpe	PDGFA|platelet-derived-growth-factor-subunit-A-X9|NC_060931.1|XP_54214344.1	pvf-1|PDGF_2-domain-containing-protein|CELE_Y39A3CL.6|NC_003281.10|NP_497461.1	Pvf1|PDGF--and-VEGF-related-factor-1A|Dmel_CG7103|NC_004354.4|NP_523407.1	BV898_07189|hypothetical-protein|MTYJ01000046.1|OQV18751.1	LOC129589966|uncharacterized-protein-LOC129589966|NW_026570258.1|XP_55340884.1	RvY_11350|hypothetical-protein|BDGG01000006.1|GAV00514.1	NA	DE
Hexe_geneID_BV898_14340	IR	NT	1725.91	1031.21	1378.56	0.74299	0.27352	2.7164	0.00659967	0.0195977	BL	NT	700.6	1169.86	935.232	-0.740392	0.243206	-3.0443	0.00233221	0.0109465	NA	NA	NA	NA	NotTardiSpe	MAP3K4|mitogen-activated-protein-kinase-kinase-kinase-4-c|NC_060930.1|NP_1278887.1	nsy-1|Mitogen-activated-protein-kinase-kinase-kinase-nsy-1|CELE_F59A6.1|NC_003280.10|NP_1370698.1	Mekk1|Mekk1D|Dmel_CG7717|NT_033777.3|NP_650750.4	BV898_14340|hypothetical-protein|MTYJ01000174.1|OWA49805.1	LOC129585148|uncharacterized-protein-LOC129585148|NW_026570236.1|XP_55333703.1	RvY_19050|hypothetical-protein|BDGG01000023.1|GAV09528.1	NA	DE
Hexe_geneID_BV898_04208	IR	NT	3168.98	1895.82	2532.4	0.741073	0.255961	2.89526	0.00378848	0.0121235	BL	NT	1631.71	2427.25	2029.48	-0.573166	0.192384	-2.97928	0.00288931	0.0130919	SIDT1	33208|Metazoa	dsRNA-gated channel SID-1	SID-1_RNA_chan	NotTardiSpe	SIDT1|SID1-transmembrane-family-member-1-2-precursor|NC_060927.1|NP_60169.2	chup-1|Cholesterol-uptake-protein-1|CELE_ZK721.1|NC_003284.9|NP_509489.1	NA	BV898_04208|SID1-transmembrane-family-member-1|MTYJ01000020.1|OQV21998.1	LOC129587909|SID1-transmembrane-family-member-1-like|NW_026570247.1|XP_55337837.1	RvY_01504|sid-1a|BDGG01000001.1|GAU88886.1	-	DE
Hexe_geneID_BV898_09735	IR	NT	8728.18	5222.65	6975.42	0.740902	0.193732	3.82436	0.000131113	0.000633328	BL	NT	6590.66	3285.34	4938	1.00429	0.286056	3.51082	0.000446722	0.00276467	NA	NA	NA	NA	NotTardiSpe	NA	NA	CG6329|uncharacterized-proteinD|Dmel_CG6329|NT_033778.4|NP_788349.1	BV898_09735|hypothetical-protein|MTYJ01000078.1|OQV16099.1	LOC129589664|uncharacterized-protein-LOC129589664|NW_026570256.1|XP_55340475.1	RvY_00165|hypothetical-protein|BDGG01000001.1|GAU87286.1	NA	DE
Hexe_geneID_BV898_02633	IR	NT	809.871	484.706	647.289	0.740646	0.19046	3.88872	0.000100776	0.000502366	BL	NT	609.364	417.304	513.334	0.545895	0.139382	3.91653	8.98311e-05	0.000706389	NA	NA	NA	NA	NotTardiSpe	TUBGCP3|gamma-tubulin-complex-component-3-2|NC_060937.1|NP_1273206.1	jph-1|JunctoPHilin|CELE_T22C1.7|NC_003279.8|NP_492193.2	jp|junctophilinB|Dmel_CG4405|NT_033779.5|NP_723468.1	BV898_02633|Gamma-tubulin-complex-component-3-like-protein|MTYJ01000011.1|OQV23516.1	LOC129580737|spindle-pole-body-component-97-like|NW_026570224.1|XP_55327370.1	RvY_15231|hypothetical-protein|BDGG01000011.1|GAV05043.1	NA	DE
Hexe_geneID_BV898_07348	IR	NT	944.162	566.392	755.277	0.736844	0.236213	3.1194	0.00181218	0.00644228	BL	NT	945.519	505.131	725.325	0.90456	0.118496	7.63368	2.28149e-14	1.40067e-12	NA	NA	NA	NA	NotTardiSpe	NA	Y11D7A.10|Uncharacterized-protein|CELE_Y11D7A.10|NC_003282.8|NP_1255380.1	CG13365|uncharacterized-protein|Dmel_CG13365|NC_004354.4|NP_569849.1	BV898_07348|hypothetical-protein|MTYJ01000048.1|OQV18521.1	LOC129581691|uncharacterized-protein-LOC129581691|NW_026570226.1|XP_55328878.1	RvY_10077|hypothetical-protein|BDGG01000005.1|GAU99016.1	NA	DE
Hexe_geneID_BV898_05845	IR	NT	1192.86	716.276	954.566	0.736159	0.190171	3.87104	0.00010837	0.000534913	BL	NT	930.232	712.703	821.467	0.384268	0.152969	2.51207	0.0120026	0.041448	ALG9	33208|Metazoa	Asparagine-linked glycosylation 9 homolog S. cerevisiae, alpha- 1,2-mannosyltransferase	DUF2431,Glyco_transf_22	NotTardiSpe	ALG9|alpha-1,2-mannosyltransferase-ALG9-b|NC_060935.1|NP_1071158.1	algn-9|Alpha-1,2-mannosyltransferase-algn-9|CELE_C14A4.3|NC_003280.10|NP_496282.2	Alg9|ALG9,-alpha-1,2-mannosyltransferase|Dmel_CG11851|NT_033777.3|NP_651353.1	BV898_05845|Alpha-1,2-mannosyltransferase-ALG9|MTYJ01000032.1|OQV20294.1	LOC129582059|alpha-1,2-mannosyltransferase-ALG9-like|NW_026570226.1|XP_55329427.1	RvY_13031|hypothetical-protein|BDGG01000008.1|GAV02469.1	ko00000,ko00001,ko00002,ko01000,ko01003	DE
Hexe_geneID_BV898_02187	IR	NT	3474.82	2087.18	2781	0.735478	0.16799	4.3781	1.1972e-05	7.66227e-05	BL	NT	2616.49	2145.43	2380.96	0.286424	0.103788	2.7597	0.00578552	0.0228805	GNL3	33208|Metazoa	positive regulation of protein localization to chromosome, telomeric region	GN3L_Grn1,MMR_HSR1	NotTardiSpe	GNL3L|guanine-nucleotide-binding-protein-like-3-like-protein-X1|NC_060947.1|XP_54183251.1	nst-1|Guanine-nucleotide-binding-protein-like-3-homolog|CELE_K01C8.9|NC_003280.10|NP_495749.1	Ns1|nucleostemin-1|Dmel_CG3983|NT_033777.3|NP_732199.2	BV898_02187|Guanine-nucleotide-binding-protein-like-3-like-protein|MTYJ01000009.1|OQV23837.1	LOC129591325|guanine-nucleotide-binding-protein-like-3-homolog|NW_026570265.1|XP_55342918.1	RvY_05152|hypothetical-protein|BDGG01000002.1|GAU93173.1	ko00000,ko00001,ko03009	DE
Hexe_geneID_BV898_10007	IR	NT	14910.3	8955.42	11932.9	0.735418	0.247082	2.97641	0.00291647	0.00966243	BL	NT	6483.82	10854.8	8669.29	-0.743478	0.17392	-4.27482	1.91295e-05	0.000188537	NA	33208|Metazoa	DNA-binding nuclear phosphoprotein p8	Phospho_p8	NotTardiSpe	NA	NA	CG6770|uncharacterized-protein|Dmel_CG6770|NT_033779.5|NP_609539.1	BV898_10007|hypothetical-protein|MTYJ01000081.1|OQV15911.1	LOC129591512|polyubiquitin-like|NW_026570223.1|XP_55343160.1	NA	ko00000,ko00001	DE
Hexe_geneID_BV898_09057	IR	NT	1558.93	937.817	1248.38	0.733209	0.217582	3.36981	0.000752202	0.00300303	BL	NT	1137.31	859.494	998.401	0.403938	0.115746	3.48987	0.000483263	0.00295506	UBE2Z	33208|Metazoa	Belongs to the ubiquitin-conjugating enzyme family	UQ_con	NotTardiSpe	UBE2Z|ubiquitin-conjugating-enzyme-E2-Z|NC_060941.1|NP_75567.2	ubc-17|putative-ubiquitin-conjugating-enzyme-protein-17|CELE_B0403.2|NC_003284.9|NP_509188.3	Bruce|BIR-repeat-containing-ubiquitin-conjugating-enzymeB|Dmel_CG6303|NT_033777.3|NP_1262460.1	BV898_09057|Ubiquitin-conjugating-enzyme-E2-Z|MTYJ01000069.1|OQV16886.1	LOC129595735|ubiquitin-conjugating-enzyme-E2-Z-like|NW_026570302.1|XP_55348798.1	RvY_12780|hypothetical-protein|BDGG01000008.1|GAV02183.1	ko00000,ko00001,ko01000,ko04121	DE
Hexe_geneID_BV898_11950	IR	NT	1386.39	834.609	1110.5	0.731714	0.187472	3.90306	9.49844e-05	0.000477158	BL	NT	849.168	536.498	692.833	0.662961	0.156792	4.22828	2.35489e-05	0.000225255	SLC33A1	33208|Metazoa	Solute carrier family 33 acetyl-CoA transporter, member 1	Acatn	NotTardiSpe	SLC33A1|acetyl-coenzyme-A-transporter-1-1|NC_060927.1|NP_4724.1	T26C5.3|Uncharacterized-protein|CELE_T26C5.3|NC_003280.10|NP_1379476.1	CG9706|uncharacterized-proteinB|Dmel_CG9706|NT_037436.4|NP_730198.1	BV898_11950|Acetyl-coenzyme-A-transporter-1|MTYJ01000115.1|OQV13841.1	LOC129586184|acetyl-coenzyme-A-transporter-1-like|NW_026570240.1|XP_55335217.1	RvY_08970|hypothetical-protein|BDGG01000004.1|GAU97722.1	ko00000,ko00001,ko01000,ko02000	DE
Hexe_geneID_BV898_19345	IR	NT	3248.74	1961.3	2605.02	0.728004	0.303158	2.4014	0.0163326	0.0421868	BL	NT	1601.27	2677.11	2139.19	-0.74175	0.2646	-2.80329	0.00505849	0.0205338	nhr-114	33208|Metazoa	c4 zinc finger in nuclear hormone receptors	Hormone_recep,zf-C4	NotTardiSpe	HNF4G|hepatocyte-nuclear-factor-4-gamma-1|NC_060932.1|NP_4124.5	nhr-88|Nuclear-receptor-domain-containing-protein|CELE_K08A2.5|NC_003280.10|NP_1367650.1	EcR|ecdysone-receptorB|Dmel_CG1765|NT_033778.4|NP_724460.1	BV898_19345|hypothetical-protein|MTYJ01000493.1|OWA54958.1	LOC129584594|nuclear-receptor-ROR-alpha-like-X2|NW_026570234.1|XP_55332795.1	RvY_03693-1|hypothetical-protein|BDGG01000002.1|GAU91442.1	-	DE
Hexe_geneID_BV898_06229	IR	NT	980.393	591.922	786.158	0.726788	0.178616	4.06901	4.72138e-05	0.000257707	BL	NT	1112.36	558.509	835.433	0.994251	0.143296	6.93843	3.96483e-12	1.6861e-10	LIPC	33208|Metazoa	Lipase, hepatic a	Lipase,PLAT	NotTardiSpe	LIPC|hepatic-triacylglycerol-lipase-precursor|NC_060939.1|NP_227.2	NA	CG6847|uncharacterized-proteinA|Dmel_CG6847|NC_004354.4|NP_573259.2	BV898_06229|putative-Hepatic-triacylglycerol-lipase|MTYJ01000036.1|OQV19687.1	LOC129598668|pancreatic-triacylglycerol-lipase-like-X2|NW_026570347.1|XP_55352659.1	RvY_16774-1|hypothetical-protein|BDGG01000014.1|GAV06857.1	ko00000,ko00001,ko00002,ko01000	DE
Hexe_geneID_BV898_09627	IR	NT	2891.59	1751.2	2321.4	0.723902	0.243878	2.9683	0.00299456	0.00989169	BL	NT	1549.23	649.466	1099.35	1.25418	0.300021	4.18032	2.91095e-05	0.000269144	NA	35493|Streptophyta	Alcohol dehydrogenase GroES-like domain	ADH_N,ADH_N_assoc,ADH_zinc_N	NotTardiSpe	ADH1C|alcohol-dehydrogenase-1C|NC_060928.1|NP_660.1	R04B5.5|PKS_ER-domain-containing-protein|CELE_R04B5.5|NC_003283.11|NP_505591.1	Sodh-1|sorbitol-dehydrogenase-1A|Dmel_CG1982|NT_033777.3|NP_477348.1	BV898_09627|Zinc-type-alcohol-dehydrogenase-like-protein|MTYJ01000076.1|OQV16319.1	LOC129581197|uncharacterized-protein-LOC129581197|NW_026570225.1|XP_55328114.1	RvY_14554|hypothetical-protein|BDGG01000010.1|GAV04244.1	-	DE
Hexe_geneID_BV898_06594	IR	NT	2667.57	1616.68	2142.12	0.722556	0.22195	3.25549	0.00113198	0.00426868	BL	NT	1842.56	1286.14	1564.35	0.518744	0.115821	4.47884	7.505e-06	8.32503e-05	CDC40	33208|Metazoa	WD domain, G-beta repeat	WD40	NotTardiSpe	CDC40|pre-mRNA-processing-factor-17-X2|NC_060930.1|XP_54211555.1	prp-17|WD_REPEATS_REGION-domain-containing-protein|CELE_F49D11.1|NC_003279.8|NP_492851.1	CG6015|uncharacterized-protein|Dmel_CG6015|NT_033777.3|NP_651005.1	BV898_06594|Pre-mRNA-processing-factor-17|MTYJ01000040.1|OQV19359.1	LOC129585835|pre-mRNA-processing-factor-17-like|NW_026570222.1|XP_55334696.1	RvY_09227|hypothetical-protein|BDGG01000004.1|GAU98023.1	ko00000,ko00001,ko00002,ko03041	DE
Hexe_geneID_BV898_02047	IR	NT	3030.3	1838.62	2434.46	0.720916	0.248582	2.90011	0.00373028	0.0119692	BL	NT	2071.83	2864.96	2468.4	-0.467727	0.123428	-3.78946	0.000150972	0.00110007	SDE2	33208|Metazoa	Telomere stability and silencing	Telomere_Sde2,Telomere_Sde2_2	NotTardiSpe	SDE2|splicing-regulator-SDE2|NC_060925.1|NP_689821.3	sde-2|Replication-stress-response-regulator-SDE2|CELE_F53F4.14|NC_003283.11|NP_506378.1	CG5986|uncharacterized-proteinA|Dmel_CG5986|NT_033777.3|NP_651207.1	BV898_02047|hypothetical-protein|MTYJ01000008.1|OQV24094.1	LOC129594700|splicing-regulator-SDE2-like|NW_026570223.1|XP_55347453.1	RvY_03172|hypothetical-protein|BDGG01000001.1|GAU90807.1	-	DE
Hexe_geneID_BV898_13650	IR	NT	1858.87	1129.49	1494.18	0.718879	0.170359	4.2198	2.4452e-05	0.00014423	BL	NT	1285.72	955.896	1120.81	0.428255	0.126773	3.37813	0.000729802	0.00417386	DRG2	33208|Metazoa	C-terminal region of MMR_HSR1 domain	MMR_HSR1,MMR_HSR1_Xtn,TGS	NotTardiSpe	DRG2|developmentally-regulated-GTP-binding-protein-2-1|NC_060941.1|NP_1379.1	C02F5.3|putative-GTP-binding-protein-C02F5.3|CELE_C02F5.3|NC_003281.10|NP_498808.2	CG6195|uncharacterized-protein|Dmel_CG6195|NT_033777.3|NP_650822.1	BV898_13650|Developmentally-regulated-GTP-binding-protein-2|MTYJ01000154.1|OQV12091.1	LOC129594058|developmentally-regulated-GTP-binding-protein-2-like|NW_026570285.1|XP_55346580.1	RvY_18538|hypothetical-protein|BDGG01000019.1|GAV08919.1	ko00000	DE
Hexe_geneID_BV898_07509	IR	NT	3318.69	2017.63	2668.16	0.717592	0.201649	3.55862	0.000372805	0.00160741	BL	NT	2512.32	3184.19	2848.26	-0.341585	0.139349	-2.45129	0.0142344	0.0475694	TNK2	33208|Metazoa	ATP binding. It is involved in the biological process described with protein phosphorylation	GTPase_binding,Inhibitor_Mig-6,Pkinase_Tyr,SH3_1,SH3_9	NotTardiSpe	TNK2|activated-CDC42-kinase-1-12|NC_060927.1|NP_1374647.1	sid-3|Tyrosine-protein-kinase-sid-3|CELE_B0302.1|NC_003284.9|NP_510783.2	Ack|activated-Cdc42-kinase|Dmel_CG14992|NT_037436.4|NP_647859.1	BV898_07509|Activated-CDC42-kinase-1|MTYJ01000049.1|OQV18500.1	LOC129582541|activated-CDC42-kinase-1-like|NW_026570228.1|XP_55330028.1	RvY_17344|hypothetical-protein|BDGG01000015.1|GAV07518.1	ko00000,ko01000,ko01001,ko01009,ko04030	DE
Hexe_geneID_BV898_11759	IR	NT	1708	1038.48	1373.24	0.717274	0.215611	3.32671	0.000878776	0.00343097	BL	NT	1366.58	804.795	1085.69	0.763384	0.275907	2.76682	0.00566068	0.0224922	NA	NA	NA	NA	TardiSpe	NA	NA	NA	BV898_11759|hypothetical-protein|MTYJ01000112.1|OQV13987.1	NA	NA	NA	DE
Hexe_geneID_BV898_12587	IR	NT	2096.72	1277.87	1687.3	0.714465	0.202422	3.52958	0.00041622	0.00176672	BL	NT	1516.78	1115.33	1316.05	0.444074	0.147504	3.01059	0.00260739	0.0120045	SKIV2L2	33208|Metazoa	RNA helicase activity	DEAD,DSHCT,Helicase_C,rRNA_proc-arch	NotTardiSpe	MTREX|exosome-RNA-helicase-MTR4|NC_060929.1|NP_56175.3	mtr-4|mRNA-transport-homolog-4|CELE_W08D2.7|NC_003282.8|NP_501757.1	Mtr4|Mtr4-helicase|Dmel_CG4152|NT_033779.5|NP_524929.1	BV898_12587|Superkiller-viralicidic-activity-2-like-2|MTYJ01000129.1|OQV13156.1	LOC129581587|exosome-RNA-helicase-MTR4-like|NW_026570226.1|XP_55328735.1	RvY_10055|hypothetical-protein|BDGG01000005.1|GAU98992.1	ko00000,ko00001,ko00002,ko01000,ko03009,ko03016,ko03019,ko03041	DE
Hexe_geneID_BV898_02376	IR	NT	817.886	499.544	658.715	0.711347	0.165781	4.29089	1.77958e-05	0.00010863	BL	NT	570.111	447.254	508.682	0.350617	0.130184	2.69324	0.00707607	0.0271574	SPAST	33208|Metazoa	Belongs to the AAA ATPase family	AAA,Vps4_C	NotTardiSpe	SPAST|spastin-2|NC_060926.1|NP_955468.1	spas-1|Spastin-homolog|CELE_C24B5.2|NC_003283.11|NP_1256115.1	spas|spastinF|Dmel_CG5977|NT_033777.3|NP_1303437.1	BV898_02376|Spastin|MTYJ01000010.1|OQV23633.1	LOC129587913|spastin-like|NW_026570247.1|XP_55337844.1	RvY_01368|hypothetical-protein|BDGG01000001.1|GAU88729.1	ko00000,ko01000	DE
Hexe_geneID_BV898_08014	IR	NT	1344.77	821.835	1083.31	0.709684	0.268512	2.64303	0.0082168	0.0235947	BL	NT	628.671	1044.76	836.718	-0.733061	0.242684	-3.02064	0.00252244	0.0116643	NA	33208|Metazoa	Belongs to the peptidase C1 family	Peptidase_C1,Propeptide_C1	NotTardiSpe	CTSB|cathepsin-B-1-preproprotein|NC_060932.1|NP_680093.1	cpr-6|Cathepsin-B-like-cysteine-proteinase-6|CELE_C25B8.3|NC_003284.9|NP_741818.1	CtsB|cathepsin-BA|Dmel_CG10992|NC_004354.4|NP_572920.1	BV898_08014|putative-Cathepsin-B-like-cysteine-proteinase-6|MTYJ01000055.1|OQV17883.1	LOC129594592|uncharacterized-protein-LOC129594592|NW_026570223.1|XP_55347310.1	RvY_03463|hypothetical-protein|BDGG01000002.1|GAU91150.1	ko00000,ko00001,ko00536,ko01000,ko01002,ko03110,ko04147	DE
Hexe_geneID_BV898_08459	IR	NT	10700.1	6546.27	8623.17	0.708871	0.196015	3.61641	0.000298713	0.00132122	BL	NT	8050.41	5913.45	6981.93	0.445138	0.128631	3.46059	0.000539	0.00322578	EIF4A2	33208|Metazoa	Belongs to the DEAD box helicase family	DEAD,Helicase_C	NotTardiSpe	EIF4A2|eukaryotic-initiation-factor-4A-II|NC_060927.1|NP_1958.2	inf-1|Eukaryotic-initiation-factor-4A|CELE_F57B9.6|NC_003281.10|NP_1022623.1	eIF4A|eukaryotic-translation-initiation-factor-4AD|Dmel_CG9075|NT_033779.5|NP_723139.1	BV898_08459|Eukaryotic-initiation-factor-4A-II|MTYJ01000060.1|OQV17527.1	LOC129591776|uncharacterized-protein-LOC129591776|NW_026570268.1|XP_55343554.1	RvY_12349-1|hypothetical-protein|BDGG01000007.1|GAV01674.1	ko00000,ko00001,ko00002,ko03012,ko03019,ko04147	DE
Hexe_geneID_BV898_15998	IR	NT	10272.3	6284.48	8278.37	0.7088	0.209138	3.38915	0.000701096	0.00281777	BL	NT	5478.53	7631.2	6554.86	-0.478194	0.111398	-4.29267	1.76539e-05	0.000175634	GPX4	33208|Metazoa	Glutathione peroxidase	GSHPx	NotTardiSpe	GPX4|phospholipid-hydroperoxide-glutathione-peroxidase-A-precursor|NC_060943.1|NP_2076.2	gpx-1|Glutathione-peroxidase-1|CELE_F26E4.12|NC_003279.8|NP_492598.1	PHGPx|PHGPxD|Dmel_CG12013|NT_037436.4|NP_728869.1	BV898_15998|Glutathione-peroxidase|MTYJ01000230.1|OWA51519.1	LOC129588880|uncharacterized-protein-LOC129588880|NW_026570252.1|XP_55339269.1	RvY_07802-1|hypothetical-protein|BDGG01000003.1|GAU96343.1	ko00000,ko00001,ko01000	DE
Hexe_geneID_BV898_11506	IR	NT	3580.16	2193.2	2886.68	0.706645	0.269984	2.61736	0.00886135	0.0251718	BL	NT	2069.55	3216.59	2643.07	-0.636457	0.179676	-3.54225	0.000396735	0.00250489	NA	NA	NA	NA	TardiSpe	NA	NA	NA	BV898_11506|hypothetical-protein|MTYJ01000107.1|OQV14269.1	LOC129587688|uncharacterized-protein-LOC129587688|NW_026570246.1|XP_55337517.1	RvY_04816|hypothetical-protein|BDGG01000002.1|GAU92776.1	NA	DE
Hexe_geneID_BV898_01090	IR	NT	3908.01	2404.21	3156.11	0.700723	0.215002	3.25915	0.00111748	0.00422321	BL	NT	2900.68	1615.52	2258.1	0.844541	0.290113	2.91108	0.00360181	0.0156202	NA	NA	NA	NA	NotTardiSpe	NA	NA	NA	BV898_01090|hypothetical-protein|MTYJ01000003.1|OQV25414.1	LOC129594165|uncharacterized-protein-LOC129594165-X2|NW_026570286.1|XP_55346734.1	RvY_12633-1|hypothetical-protein|BDGG01000007.1|GAV02018.1	NA	DE
Hexe_geneID_BV898_10044	IR	NT	1051.59	646.424	849.008	0.700544	0.200089	3.50116	0.000463236	0.00194143	BL	NT	676.755	406.848	541.802	0.733903	0.198173	3.70335	0.000212772	0.00147646	ZDHHC8	33208|Metazoa	Belongs to the DHHC palmitoyltransferase family	DHHC	NotTardiSpe	ZDHHC5|palmitoyltransferase-ZDHHC5-X1|NC_060935.1|XP_54224326.1	dhhc-8|Palmitoyltransferase|CELE_Y39E4B.7|NC_003281.10|NP_1370072.1	Zdhhc8|zinc-finger-DHHC-type-containing-8D|Dmel_CG34449|NC_004354.4|NP_1245592.1	BV898_10044|putative-palmitoyltransferase-ZDHHC8|MTYJ01000082.1|OQV15791.1	LOC129593867|palmitoyltransferase-ZDHHC5-like|NW_026570223.1|XP_55346333.1	RvY_07262-1|hypothetical-protein|BDGG01000003.1|GAU95680.1	ko00000,ko01000,ko04131	DE
Hexe_geneID_BV898_11187	IR	NT	2362.76	1455.44	1909.1	0.699206	0.177059	3.949	7.84782e-05	0.000402945	BL	NT	1788.79	1433.57	1611.18	0.31921	0.112676	2.833	0.00461132	0.0190629	let-767	33208|Metazoa	3-oxo-lignoceroyl-CoA reductase activity	adh_short	NotTardiSpe	HSD17B12|very-long-chain-3-oxoacyl-CoA-reductase|NC_060935.1|NP_57226.1	let-767|Very-long-chain-3-oxooacyl-coA-reductase-let-767|CELE_C56G2.6|NC_003281.10|NP_1254936.1	spidey|spidey|Dmel_CG1444|NC_004354.4|NP_572420.1	BV898_11187|Very-long-chain-3-oxoacyl-CoA-reductase|MTYJ01000101.1|OQV14681.1	LOC129580644|very-long-chain-3-oxoacyl-CoA-reductase-like|NW_026570224.1|XP_55327234.1	RvY_12868|hypothetical-protein|BDGG01000008.1|GAV02278.1	ko00000,ko00001,ko00002,ko01000,ko01004	DE
Hexe_geneID_BV898_06812	IR	NT	2935.42	1809.61	2372.52	0.697721	0.21053	3.31412	0.000919321	0.00356959	BL	NT	2093.91	2719.91	2406.91	-0.377358	0.119217	-3.16531	0.00154916	0.00781428	STAM2	33208|Metazoa	It is involved in the biological process described with intracellular protein transport	SH3_1,UIM,VHS	NotTardiSpe	STAM2|signal-transducing-adapter-molecule-2|NC_060926.1|NP_5834.4	stam-1|Signal-transducing-adapter-molecule-1|CELE_C34G6.7|NC_003279.8|NP_491710.2	Stam|signal-transducing-adaptor-molecule|Dmel_CG6521|NT_033779.5|NP_477448.1	BV898_06812|Signal-transducing-adapter-molecule-2|MTYJ01000042.1|OQV19175.1	LOC129581864|signal-transducing-adapter-molecule-1-like|NW_026570226.1|XP_55329115.1	RvY_09949|hypothetical-protein|BDGG01000005.1|GAU98865.1	ko00000,ko00001,ko00002,ko04131	DE
Hexe_geneID_BV898_01518	IR	NT	1694.15	1046.03	1370.09	0.695701	0.234373	2.96835	0.00299401	0.00989169	BL	NT	1241.54	874.949	1058.24	0.505195	0.144673	3.49197	0.000479474	0.00293828	RUVBL2	33208|Metazoa	Proposed core component of the chromatin remodeling Ino80 complex which is involved in transcriptional regulation, DNA replication and probably DNA repair	TIP49	NotTardiSpe	RUVBL2|ruvB-like-2-1|NC_060943.1|NP_6657.1	ruvb-2|RuvB-like-2|CELE_T22D1.10|NC_003282.8|NP_501067.1	rept|reptinA|Dmel_CG9750|NT_037436.4|NP_524156.1	BV898_01518|RuvB-like-2|MTYJ01000006.1|OQV24454.1	LOC129597681|ruvB-like-2|NW_026570327.1|XP_55351303.1	RvY_03433|hypothetical-protein|BDGG01000002.1|GAU91115.1	ko00000,ko01000,ko03036	DE
Hexe_geneID_BV898_02513	IR	NT	40438.4	24986.2	32712.3	0.694601	0.150379	4.61901	3.85576e-06	2.76034e-05	BL	NT	30058.5	38389.5	34224	-0.352925	0.11101	-3.17923	0.00147669	0.0075116	NA	NA	NA	NA	NotTardiSpe	NFE2L1|endoplasmic-reticulum-membrane-sensor-NFE2L1-X4|NC_060941.1|XP_54172246.1	skn-1|BZIP-domain-containing-protein|CELE_T19E7.2|NC_003282.8|NP_1368358.1	cnc|cap-n-collarP|Dmel_CG43286|NT_033777.3|NP_1262865.1	BV898_02513|putative-Nuclear-factor-erythroid-2-related-factor-1|MTYJ01000010.1|OQV23787.1	LOC129591041|uncharacterized-protein-LOC129591041-X2|NW_026570263.1|XP_55342521.1	RvY_03233-1|hypothetical-protein|BDGG01000001.1|GAU90875.1	NA	DE
Hexe_geneID_BV898_00903	IR	NT	1016	628.299	822.148	0.693227	0.177871	3.89735	9.72514e-05	0.000486976	BL	NT	722.943	521.983	622.463	0.470739	0.141005	3.33846	0.000842444	0.00469096	SVOP	33208|Metazoa	Synaptic vesicle 2-related protein	MFS_1,Sugar_tr	NotTardiSpe	SVOP|synaptic-vesicle-2-related-protein|NC_060936.1|NP_61181.1	svop-1|Putative-transporter-svop-1|CELE_ZK637.1|NC_003281.10|NP_498960.2	CG4324|uncharacterized-proteinA|Dmel_CG4324|NT_033778.4|NP_611868.1	BV898_00903|Synaptic-vesicle-2-related-protein|MTYJ01000003.1|OQV25215.1	LOC129581096|synaptic-vesicle-2-related-protein-like|NW_026570225.1|XP_55327959.1	RvY_14429-1|hypothetical-protein|BDGG01000010.1|GAV04097.1	-	DE
Hexe_geneID_BV898_10300	IR	NT	1606.12	995.142	1300.63	0.690849	0.166921	4.13878	3.49163e-05	0.000196434	BL	NT	1122.09	865.742	993.918	0.374688	0.125139	2.99418	0.00275188	0.0125466	GGA1	33208|Metazoa	ADP-ribosylation factor binding	Alpha_adaptinC2,GAT,VHS	NotTardiSpe	GGA1|ADP-ribosylation-factor-binding-protein-GGA1-4|NC_060946.1|NP_1166158.1	apt-9|AdaPTin-or-adaptin-related-protein|CELE_W04G3.4|NC_003284.9|NP_509853.2	Gga|Golgi-localized,-gamma-adaptin-ear-containing,-ARF-binding-protein|Dmel_CG3002|NC_004354.4|NP_572571.1	BV898_10300|ADP-ribosylation-factor-binding-protein-GGA1|MTYJ01000087.1|OQV15580.1	LOC129588588|ADP-ribosylation-factor-binding-protein-GGA3-like-X1|NW_026570250.1|XP_55338867.1	RvY_01053|hypothetical-protein|BDGG01000001.1|GAU88339.1	ko00000,ko00001,ko04131	DE
Hexe_geneID_BV898_10073	IR	NT	2320.52	1440.56	1880.54	0.68778	0.213426	3.22258	0.00127044	0.00471324	BL	NT	2085.83	1458.39	1772.11	0.516537	0.151809	3.40254	0.000667619	0.00386404	TAGLN3	33208|Metazoa	Calponin family repeat	CH,Calponin	NotTardiSpe	CNN1|calponin-1-1|NC_060943.1|NP_1290.2	cpn-1|Calponin-homology-(CH)-domain-containing-protein|CELE_F43G9.9|NC_003279.8|NP_1369984.1	Chd64|Chd64B|Dmel_CG14996|NT_037436.4|NP_647860.1	BV898_10073|putative-Myophilin|MTYJ01000082.1|OQV15821.1	LOC129583812|myophilin-like-X1|NW_026570232.1|XP_55331759.1	RvY_17455|hypothetical-protein|BDGG01000015.1|GAV07640.1	ko00000,ko04131	DE
Hexe_geneID_BV898_09157	IR	NT	753.981	468.813	611.397	0.685924	0.209182	3.27908	0.00104147	0.00397647	BL	NT	667.213	514.788	591.001	0.374611	0.152913	2.44983	0.0142924	0.0477062	CDK5RAP3	33208|Metazoa	CDK5 regulatory subunit-associated protein 3	DUF773	NotTardiSpe	CDK5RAP3|CDK5-regulatory-subunit-associated-protein-3-b|NC_060941.1|NP_788276.1	cdkr-3|CDK5RAP3-like-protein|CELE_Y113G7B.16|NC_003283.11|NP_1370069.1	CG30291|uncharacterized-protein|Dmel_CG30291|NT_033778.4|NP_726016.1	BV898_09157|putative-CDK5RAP3-like-protein|MTYJ01000070.1|OQV16801.1	LOC129602586|CDK5-regulatory-subunit-associated-protein-3-like|NW_026570224.1|XP_55357618.1	RvY_07112|hypothetical-protein|BDGG01000003.1|GAU95508.1	ko00000,ko02000,ko04131	DE
Hexe_geneID_BV898_13556	IR	NT	2020.82	1259.73	1640.28	0.681817	0.18914	3.60483	0.000312362	0.0013738	BL	NT	1011.31	1428.14	1219.72	-0.497312	0.134859	-3.68765	0.000226334	0.0015584	BEST3	33208|Metazoa	Forms chloride channels	Bestrophin	NotTardiSpe	BEST2|bestrophin-2|NC_060943.1|NP_60152.2	best-3|Bestrophin-homolog|CELE_C01B12.3|NC_003280.10|NP_493632.1	Best1|bestrophin-1A|Dmel_CG6264|NT_033777.3|NP_652603.1	BV898_13556|Bestrophin-1|MTYJ01000152.1|OQV12139.1	LOC129596360|bestrophin-4-like-X1|NW_026570309.1|XP_55349585.1	RvY_10290-2|hypothetical-protein|BDGG01000005.1|GAU99262.1	ko00000,ko00001,ko02000	DE
Hexe_geneID_BV898_08725	IR	NT	3358.9	2094.87	2726.88	0.681027	0.177321	3.84064	0.000122716	0.00059665	BL	NT	3141.44	2398.58	2770.01	0.389304	0.148941	2.61381	0.00895391	0.0328699	ZNF706	33208|Metazoa	Zinc finger protein	4F5,zf-met	NotTardiSpe	ZNF706|zinc-finger-protein-706|NC_060932.1|NP_57180.1	znf-706|4F5-domain-containing-protein|CELE_C01F6.9|NC_003282.8|NP_501583.1	CG15715|uncharacterized-proteinA|Dmel_CG15715|NT_037436.4|NP_648808.1	BV898_08725|hypothetical-protein|MTYJ01000065.1|OQV17145.1	LOC129589414|zinc-finger-protein-706-like|NW_026570254.1|XP_55340150.1	RvY_12969|hypothetical-protein|BDGG01000008.1|GAV02398.1	-	DE
Hexe_geneID_BV898_14235	IR	NT	1223.18	765.211	994.198	0.677785	0.18085	3.74778	0.000178405	0.000831847	BL	NT	880.378	671.792	776.085	0.390334	0.123739	3.15449	0.00160779	0.00804856	TMEM165	33208|Metazoa	Uncharacterized protein family UPF0016	UPF0016	NotTardiSpe	TMEM165|transmembrane-protein-165-X2|NC_060928.1|XP_54206478.1	Y54F10AL.1|GDT1-family-protein|CELE_Y54F10AL.1|NC_003281.10|NP_497567.1	CG42542|uncharacterized-proteinC|Dmel_CG42542|NT_033777.3|NP_731978.1	BV898_14235|Transmembrane-protein-165|MTYJ01000171.1|OQV11439.1	LOC129584898|transmembrane-protein-165-like|NW_026570235.1|XP_55333289.1	RvY_08465|hypothetical-protein|BDGG01000004.1|GAU97112.1	-	DE
Hexe_geneID_BV898_04758	IR	NT	835.327	522.898	679.112	0.676401	0.172955	3.91085	9.19715e-05	0.000464569	BL	NT	515.874	670.899	593.387	-0.379015	0.154201	-2.45792	0.0139743	0.046888	TRIP4	33208|Metazoa	zinc ion binding	ASCH,zf-C2HC5	NotTardiSpe	TRIP4|activating-signal-cointegrator-1-1|NC_060939.1|NP_57297.2	trip-4|zf-C2HC5-domain-containing-protein|CELE_Y53F4B.15|NC_003280.10|NP_497100.1	CG11710|uncharacterized-proteinB|Dmel_CG11710|NC_004354.4|NP_608393.1	BV898_04758|Activating-signal-cointegrator-1|MTYJ01000024.1|OQV21272.1	LOC129583620|activating-signal-cointegrator-1-like-X1|NW_026570231.1|XP_55331472.1	RvY_13196|hypothetical-protein|BDGG01000008.1|GAV02659.1	-	DE
Hexe_geneID_BV898_06164	IR	NT	1240.49	776.871	1008.68	0.675321	0.263021	2.56755	0.0102419	0.0285088	BL	NT	1018.52	600.76	809.638	0.762132	0.132209	5.76458	8.18599e-09	1.97153e-07	HDAC10	2759|Eukaryota	NAD-dependent histone deacetylase activity H3-K14 specific	Arb2,Hist_deacetyl,zf-UBP	NotTardiSpe	HDAC6|histone-deacetylase-6-X4|NC_060947.1|XP_54182252.1	hda-6|UBP-type-domain-containing-protein|CELE_F41H10.6|NC_003282.8|NP_1122780.1	HDAC6|histone-deacetylase-6D|Dmel_CG6170|NC_004354.4|NP_1162760.1	BV898_06164|Histone-deacetylase-6|MTYJ01000035.1|OQV19896.1	LOC129599368|histone-deacetylase-6-like|NW_026570364.1|XP_55353563.1	RvY_07958|hypothetical-protein|BDGG01000003.1|GAU96527.1	ko00000,ko00001,ko01000,ko01009,ko03019,ko03036,ko04131	DE
Hexe_geneID_BV898_04637	IR	NT	1411.52	884.125	1147.82	0.674793	0.141208	4.77872	1.76416e-06	1.38032e-05	BL	NT	1140.41	712.671	926.539	0.678671	0.138549	4.89841	9.66131e-07	1.35138e-05	NUDCD1	33208|Metazoa	NudC domain containing 1	CS	NotTardiSpe	NUDCD1|nudC-domain-containing-protein-1-1|NC_060932.1|NP_116258.2	C44E4.5|NudC-domain-containing-protein-1|CELE_C44E4.5|NC_003279.8|NP_491406.2	CG10347|uncharacterized-proteinB|Dmel_CG10347|NC_004354.4|NP_727572.1	BV898_04637|NudC-domain-containing-protein-1|MTYJ01000023.1|OQV21429.1	LOC129590593|nudC-domain-containing-protein-1-like|NW_026570260.1|XP_55341876.1	RvY_07734|hypothetical-protein|BDGG01000003.1|GAU96264.1	-	DE
Hexe_geneID_BV898_05291	IR	NT	2476.03	1554.58	2015.3	0.671514	0.166061	4.04377	5.25978e-05	0.000282346	BL	NT	1914	1451.59	1682.8	0.399056	0.149826	2.66346	0.00773427	0.0292251	CPSF3	33208|Metazoa	Metallo-beta-lactamase superfamily	Beta-Casp,CPSF73-100_C,Lactamase_B,Lactamase_B_6,RMMBL	NotTardiSpe	CPSF3|cleavage-and-polyadenylation-specificity-factor-subunit-3-a|NC_060926.1|NP_57291.1	cpsf-3|Cleavage-and-Polyadenylation-Specificity-Factor|CELE_Y67H2A.1|NC_003282.8|NP_502553.2	Cpsf73|cleavage-and-polyadenylation-specificity-factor-73|Dmel_CG7698|NT_033777.3|NP_650738.1	BV898_05291|Cleavage-and-polyadenylation-specificity-factor-subunit-3|MTYJ01000028.1|OQV20708.1	LOC129602799|cleavage-and-polyadenylation-specificity-factor-subunit-3-like|NW_026570224.1|XP_55357923.1	RvY_07209-1|hypothetical-protein|BDGG01000003.1|GAU95619.1	ko00000,ko00001,ko01000,ko03019,ko03021	DE
Hexe_geneID_BV898_01903	IR	NT	1113.68	699.984	906.832	0.669092	0.195365	3.42483	0.000615191	0.00250482	BL	NT	769.576	601.677	685.627	0.355458	0.135981	2.61403	0.00894806	0.0328556	RHOT2	33208|Metazoa	mitochondrial outer membrane permeabilization	EF_assoc_1,EF_assoc_2,Ras	NotTardiSpe	RHOT1|mitochondrial-Rho-GTPase-1-X12|NC_060941.1|XP_54172599.1	miro-1|Mitochondrial-Rho-GTPase-1|CELE_K08F11.5|NC_003282.8|NP_500620.1	Miro|mitochondrial-RhoD|Dmel_CG5410|NT_033777.3|NP_732936.1	BV898_01903|Mitochondrial-Rho-GTPase-1-A|MTYJ01000007.1|OQV24366.1	LOC129588198|mitochondrial-Rho-GTPase-1-A-like|NW_026570248.1|XP_55338311.1	RvY_05466|hypothetical-protein|BDGG01000002.1|GAU93540.1	ko00000,ko00001,ko01000,ko03029,ko04031	DE
Hexe_geneID_BV898_04444	IR	NT	1615.54	1016.52	1316.03	0.668388	0.264662	2.52544	0.0115553	0.0314865	BL	NT	2323.34	671.596	1497.47	1.7908	0.308326	5.80813	6.31756e-09	1.54355e-07	NA	NA	NA	NA	NotTardiSpe	NA	NA	CG13408|uncharacterized-protein|Dmel_CG13408|NT_033777.3|NP_651007.1	BV898_04444|hypothetical-protein|MTYJ01000022.1|OQV21542.1	LOC129585911|uncharacterized-protein-LOC129585911-X1|NW_026570238.1|XP_55334795.1	RvY_00930|hypothetical-protein|BDGG01000001.1|GAU88186.1	NA	DE
Hexe_geneID_BV898_12585	IR	NT	47329.5	29785	38557.3	0.668133	0.241188	2.77018	0.00560258	0.0169998	BL	NT	21881.6	32137.9	27009.7	-0.554592	0.219726	-2.52401	0.0116024	0.0402913	HPGDS	33208|Metazoa	Glutathione S-transferase, N-terminal domain	GST_C_3,GST_N	NotTardiSpe	HPGDS|hematopoietic-prostaglandin-D-synthase|NC_060928.1|NP_55300.1	gst-6|putative-glutathione-S-transferase-6|CELE_F11G11.3|NC_003280.10|NP_494882.2	GstS1|glutathione-S-transferase-S1C|Dmel_CG8938|NT_033778.4|NP_725654.1	BV898_12585|putative-Hematopoietic-prostaglandin-D-synthase|MTYJ01000129.1|OQV13154.1	LOC129581593|hematopoietic-prostaglandin-D-synthase-like|NW_026570226.1|XP_55328745.1	RvY_10056|hypothetical-protein|BDGG01000005.1|GAU98993.1	ko00000,ko00001,ko01000,ko02000	DE
Hexe_geneID_BV898_17399	IR	NT	1616.87	1018.65	1317.76	0.666233	0.216303	3.08009	0.0020694	0.00722366	BL	NT	1341.25	859.788	1100.52	0.642081	0.155511	4.12886	3.64569e-05	0.000327221	OPA1	33208|Metazoa	Dynamin-like 120 kDa protein	Dynamin_N	NotTardiSpe	OPA1|dynamin-like-120-kDa-protein,-mitochondrial-10|NC_060927.1|NP_1341593.1	eat-3|Dynamin-like-120-kDa-protein,-form-S1|CELE_D2013.5|NC_003280.10|NP_495986.3	Opa1|optic-atrophy-1B|Dmel_CG8479|NT_033778.4|NP_610941.1	BV898_17399|Dynamin-like-120-kDa-protein,-mitochondrial|MTYJ01000295.1|OWA52959.1	LOC129586162|dynamin-like-120-kDa-protein,-mitochondrial|NW_026570240.1|XP_55335185.1	RvY_08935|hypothetical-protein|BDGG01000004.1|GAU97682.1	ko00000,ko01000,ko03029	DE
Hexe_geneID_BV898_09025	IR	NT	15090.4	9547.61	12319	0.660437	0.250617	2.63525	0.00840754	0.0240626	BL	NT	14139.8	9193.51	11666.7	0.62111	0.177734	3.49461	0.00047476	0.00291362	NA	NA	NA	NA	NotTardiSpe	NA	NA	NA	BV898_09025|hypothetical-protein|MTYJ01000069.1|OQV16853.1	LOC129587506|uncharacterized-protein-LOC129587506|NW_026570245.1|XP_55337273.1	RvY_12765|hypothetical-protein|BDGG01000008.1|GAV02168.1	NA	DE
Hexe_geneID_BV898_11166	IR	NT	2076.74	1316.09	1696.42	0.657653	0.220826	2.97815	0.00289991	0.00962191	BL	NT	1294.21	780.868	1037.54	0.72897	0.285294	2.55516	0.010614	0.037473	NA	NA	NA	NA	NotTardiSpe	NUP62|nuclear-pore-glycoprotein-p62|NC_060943.1|NP_714941.1	fbn-1|FiBrilliN-homolog|CELE_ZK783.1|NC_003281.10|NP_1263716.1	dpy|dumpyAA|Dmel_CG33196|NT_033779.5|NP_1260042.1	BV898_11166|hypothetical-protein|MTYJ01000101.1|OQV14660.1	LOC129581765|nuclear-pore-glycoprotein-p62-like|NW_026570226.1|XP_55328963.1	RvY_12889|hypothetical-protein|BDGG01000008.1|GAV02304.1	NA	DE
Hexe_geneID_BV898_01335	IR	NT	1399.7	888.981	1144.34	0.654795	0.1985	3.29872	0.000971271	0.00373843	BL	NT	907.024	686.373	796.698	0.402204	0.115088	3.49476	0.000474481	0.00291297	EIF4E	33208|Metazoa	Translation initiation factor activity. It is involved in the biological process described with translational initiation	IF4E	NotTardiSpe	EIF4E|eukaryotic-translation-initiation-factor-4E-1|NC_060928.1|NP_1959.1	ife-3|Eukaryotic-translation-initiation-factor-4E-3|CELE_B0348.6|NC_003283.11|NP_503124.1	eIF4E1|eukaryotic-translation-initiation-factor-4E1C|Dmel_CG4035|NT_037436.4|NP_729480.1	BV898_01335|putative-Eukaryotic-translation-initiation-factor-4E|MTYJ01000005.1|OQV24743.1	LOC129582630|eukaryotic-translation-initiation-factor-4E-3-like-X1|NW_026570228.1|XP_55330163.1	RvY_03327|hypothetical-protein|BDGG01000001.1|GAU90988.1	ko00000,ko00001,ko00002,ko03012,ko03019	DE
Hexe_geneID_BV898_10195	IR	NT	3756.32	2386.2	3071.26	0.654229	0.235272	2.78074	0.00542356	0.0165371	BL	NT	2172.07	3087.37	2629.72	-0.507086	0.197642	-2.56568	0.0102973	0.0365719	NA	NA	NA	NA	NotTardiSpe	FNIP1|folliculin-interacting-protein-1-2|NC_060929.1|NP_1008738.3	fnip-2|FolliculiN-Interacting-Protein|CELE_T04C4.1|NC_003282.8|NP_1023357.2	CG3764|uncharacterized-proteinA|Dmel_CG3764|NT_037436.4|NP_648943.2	BV898_10195|putative-Folliculin-interacting-protein-1|MTYJ01000086.1|OQV15606.1	LOC129599470|uncharacterized-protein-LOC129599470|NW_026570366.1|XP_55353682.1	RvY_07402|hypothetical-protein|BDGG01000003.1|GAU95861.1	NA	DE
Hexe_geneID_BV898_16181	IR	NT	985.439	628.267	806.853	0.649758	0.168269	3.86143	0.000112727	0.000553789	BL	NT	648.794	482.736	565.765	0.426325	0.141942	3.00351	0.00266882	0.0122373	NFYB	33208|Metazoa	Histone-like transcription factor CBF/NF-Y and archaeal histone	CBFD_NFYB_HMF	NotTardiSpe	NFYB|nuclear-transcription-factor-Y-subunit-beta-f|NC_060936.1|NP_1401458.1	nfyb-1|Nuclear-transcription-factor-Y-subunit-nfyb-1|CELE_W10D9.4|NC_003280.10|NP_493740.1	Nf-YB|nuclear-factor-Y-box-BA|Dmel_CG10447|NT_033779.5|NP_609997.1	BV898_16181|putative-Nuclear-transcription-factor-Y-subunit-beta|MTYJ01000236.1|OWA51709.1	LOC129585981|nuclear-transcription-factor-Y-subunit-beta-like|NW_026570222.1|XP_55334924.1	RvY_09275|hypothetical-protein|BDGG01000004.1|GAU98080.1	ko00000,ko00001,ko03000	DE
Hexe_geneID_BV898_11257	IR	NT	654.945	417.866	536.405	0.647707	0.221453	2.9248	0.00344676	0.0111862	BL	NT	832.139	324.871	578.505	1.35758	0.209483	6.4806	9.13566e-11	3.2149e-09	ENDOV	33208|Metazoa	endodeoxyribonuclease activity, producing 5-phosphomonoesters	Endonuclease_5	NotTardiSpe	ENDOV|endonuclease-V-1|NC_060941.1|NP_775898.2	algn-8|putative-dolichyl-pyrophosphate-Glc1Man9GlcNAc2-alpha-1,3-glucosyltransferase|CELE_C08H9.3|NC_003280.10|NP_1021940.2	NA	BV898_11257|putative-Endonuclease-V|MTYJ01000103.1|OQV14536.1	LOC129586433|endonuclease-V-like|NW_026570240.1|XP_55335667.1	RvY_02700-1|hypothetical-protein|BDGG01000001.1|GAU90254.1	ko00000,ko01000,ko03400	DE
Hexe_geneID_BV898_05895	IR	NT	1191.56	760.83	976.194	0.647436	0.215829	2.99977	0.00270188	0.00906905	BL	NT	873.129	651.766	762.447	0.421691	0.150511	2.80173	0.00508299	0.020614	NA	4751|Fungi	MACRO domain-containing protein	Macro	NotTardiSpe	MACROD1|ADP-ribose-glycohydrolase-MACROD1-1|NC_060935.1|NP_54786.2	B0035.3|Macro-domain-containing-protein|CELE_B0035.3|NC_003282.8|NP_502127.1	Gdap2|Gdap2C|Dmel_CG18812|NT_033778.4|NP_724597.1	BV898_05895|O-acetyl-ADP-ribose-deacetylase-MACROD1|MTYJ01000033.1|OQV20102.1	LOC129586178|ADP-ribose-glycohydrolase-MACROD1-like|NW_026570240.1|XP_55335207.1	RvY_09132-2|hypothetical-protein|BDGG01000004.1|GAU97910.1	-	DE
Hexe_geneID_BV898_09666	IR	NT	1057.27	675.574	866.42	0.646604	0.193445	3.34258	0.000830042	0.00327021	BL	NT	820.776	1079.21	949.995	-0.395385	0.156267	-2.53019	0.0114002	0.0397091	MAD2L2	33208|Metazoa	Mitotic spindle assembly checkpoint protein	HORMA	NotTardiSpe	MAD2L2|mitotic-spindle-assembly-checkpoint-protein-MAD2B-X1|NC_060925.1|XP_54189822.1	mdf-2|HORMA-domain-containing-protein|CELE_Y69A2AR.30|NC_003282.8|NP_1370850.1	PolZ2|DNA-polymerase-zeta-subunit-2|Dmel_CG2948|NT_033777.3|NP_649555.1	BV898_09666|putative-Mitotic-spindle-assembly-checkpoint-protein-MAD2B|MTYJ01000077.1|OQV16182.1	LOC129584850|mitotic-spindle-assembly-checkpoint-protein-MAD2B-like|NW_026570235.1|XP_55333174.1	RvY_12202-2|hypothetical-protein|BDGG01000007.1|GAV01498.1	ko00000,ko00001,ko00002,ko03036	DE
Hexe_geneID_BV898_08620	IR	NT	1131.47	729.333	930.404	0.633019	0.156423	4.04685	5.19124e-05	0.00027963	BL	NT	804.112	572.232	688.172	0.491177	0.142641	3.44346	0.000574325	0.003407	DDX26B	33208|Metazoa	DDX26B-like	INT_SG_DDX_CT_C,VWA_2	NotTardiSpe	INTS6|integrator-complex-subunit-6-X1|NC_060937.1|XP_54230414.1	ints-6|VWFA-domain-containing-protein|CELE_F08B4.1|NC_003282.8|NP_1294213.1	IntS6|integrator-6B|Dmel_CG3125|NC_004354.4|NP_727026.1	BV898_08620|Integrator-complex-subunit-6-A|MTYJ01000063.1|OQV17222.1	LOC129598928|integrator-complex-subunit-6-like|NW_026570224.1|XP_55353039.1	RvY_18299|hypothetical-protein|BDGG01000018.1|GAV08635.1	ko00000,ko01000,ko03041	DE
Hexe_geneID_BV898_16079	IR	NT	2206.64	1424.32	1815.48	0.631782	0.188354	3.35423	0.000795857	0.0031538	BL	NT	1705.03	1292.19	1498.61	0.400241	0.145578	2.74932	0.00597184	0.0235127	GTF2F1	33208|Metazoa	It is involved in the biological process described with positive regulation of transcription elongation from RNA polymerase II promoter	TFIIF_alpha	NotTardiSpe	GTF2F1|general-transcription-factor-IIF-subunit-1|NC_060943.1|NP_2087.2	gtf-2F1|Transcription-initiation-factor-IIF-subunit-alpha|CELE_C01F1.1|NC_003280.10|NP_494756.1	TfIIFalpha|transcription-factor-IIFalpha|Dmel_CG10281|NT_033777.3|NP_524246.1	BV898_16079|putative-General-transcription-factor-IIF-subunit-1|MTYJ01000232.1|OWA51604.1	LOC129596184|general-transcription-factor-IIF-subunit-1-like|NW_026570307.1|XP_55349360.1	RvY_07383|hypothetical-protein|BDGG01000003.1|GAU95838.1	ko00000,ko00001,ko03021	DE
Hexe_geneID_BV898_00811	IR	NT	973.301	628.623	800.962	0.63066	0.221432	2.84809	0.00439821	0.0138186	BL	NT	619.575	424.198	521.887	0.547168	0.160481	3.40956	0.000650683	0.00378034	NA	NA	NA	NA	NotTardiSpe	PSMF1|proteasome-inhibitor-PI31-subunit-1|NC_060944.1|NP_848693.2	NA	PI31|proteasome-inhibitor-31-kDaC|Dmel_CG8979|NT_033778.4|NP_725093.1	BV898_00811|hypothetical-protein|MTYJ01000003.1|OQV25119.1	LOC129581036|proteasome-inhibitor-PI31-subunit-like|NW_026570225.1|XP_55327851.1	RvY_14571|hypothetical-protein|BDGG01000010.1|GAV04263.1	NA	DE
Hexe_geneID_BV898_03572	IR	NT	2767.55	1788.56	2278.06	0.629793	0.22341	2.819	0.00481733	0.0149253	BL	NT	2669.54	1694.47	2182	0.655926	0.180615	3.63162	0.00028165	0.00187726	NA	NA	NA	NA	NotTardiSpe	LRPAP1|alpha-2-macroglobulin-receptor-associated-protein-precursor|NC_060928.1|NP_2328.1	C15C8.4|Alpha-2-MRAP_C-domain-containing-protein|CELE_C15C8.4|NC_003283.11|NP_506187.2	CG8507|uncharacterized-protein|Dmel_CG8507|NT_033777.3|NP_649950.1	BV898_03572|putative-Alpha-2-macroglobulin-receptor-associated-protein|MTYJ01000017.1|OQV22396.1	LOC129589352|alpha-2-macroglobulin-receptor-associated-protein-like|NW_026570254.1|XP_55340041.1	RvY_08827|hypothetical-protein|BDGG01000004.1|GAU97552.1	NA	DE
Hexe_geneID_BV898_11617	IR	NT	1715.44	1111.21	1413.33	0.626108	0.245188	2.55359	0.0106619	0.0295221	BL	NT	984.398	1282.74	1133.57	-0.381695	0.117934	-3.23651	0.00121003	0.00635425	NA	NA	NA	NA	NotTardiSpe	EPB41L1|band-4.1-like-protein-1-X29|NC_060944.1|XP_54179153.1	frm-1|Moesin-ezrin-radixin-homolog-1|CELE_ZK270.2|NC_003279.8|NP_493599.2	cora|coracleC|Dmel_CG11949|NT_033778.4|NP_725864.1	BV898_11617|putative-Band-4.1-like-protein-1|MTYJ01000109.1|OQV14143.1	LOC129585167|band-4.1-like-protein-2-X2|NW_026570236.1|XP_55333733.1	RvY_16694-1|hypothetical-protein|BDGG01000014.1|GAV06761.1	NA	DE
Hexe_geneID_BV898_07182	IR	NT	1351.83	876.968	1114.4	0.624579	0.176065	3.54744	0.00038899	0.00166934	BL	NT	979.929	717.085	848.507	0.450786	0.129578	3.47889	0.000503494	0.00305663	NDST1	33208|Metazoa	heparan sulfate-N-deacetylase	HSNSD,Sulfotransfer_1	NotTardiSpe	NDST2|bifunctional-heparan-sulfate-N-deacetylase/N-sulfotransferase-2-1|NC_060934.1|NP_3626.1	hst-1|Heparan-sulfate-N-sulfotransferase-1|CELE_F08B4.6|NC_003282.8|NP_501491.4	sfl|sulfatelessC|Dmel_CG8339|NT_037436.4|NP_1401031.1	BV898_07182|Bifunctional-heparan-sulfate-N-deacetylase/N-sulfotransferase|MTYJ01000046.1|OQV18743.1	LOC129583907|bifunctional-heparan-sulfate-N-deacetylase-N-sulfotransferase-like|NW_026570232.1|XP_55331926.1	RvY_11308|hypothetical-protein|BDGG01000006.1|GAV00465.1	ko00000,ko00001,ko00002,ko01000,ko01003	DE
Hexe_geneID_BV898_17298	IR	NT	16472.7	10696.9	13584.8	0.622859	0.202106	3.08185	0.00205721	0.00719218	BL	NT	9548.24	13117.8	11333	-0.458238	0.113983	-4.02023	5.81405e-05	0.000488216	FTH1	33208|Metazoa	oxidoreductase activity, oxidizing metal ions, oxygen as acceptor	Ferritin	NotTardiSpe	FTH1|ferritin-heavy-chain|NC_060935.1|NP_2023.2	ftn-2|Ferritin|CELE_D1037.3|NC_003279.8|NP_491198.1	Fer3HCH|ferritin-3-heavy-chain-homologue|Dmel_CG4349|NC_004354.4|NP_572854.1	BV898_17298|Soma-ferritin|MTYJ01000289.1|OWA52856.1	LOC129586139|soma-ferritin-like|NW_026570240.1|XP_55335144.1	RvY_09012|hypothetical-protein|BDGG01000004.1|GAU97776.1	ko00000,ko00001,ko01000,ko04147	DE
Hexe_geneID_BV898_16969	IR	NT	2040.24	1328.38	1684.31	0.61922	0.192077	3.22381	0.00126497	0.00469408	BL	NT	1698.25	1185	1441.62	0.519218	0.114632	4.52943	5.91428e-06	6.75124e-05	SLC27A4	33208|Metazoa	very long-chain fatty acid-CoA ligase activity	AMP-binding,AMP-binding_C	NotTardiSpe	SLC27A4|long-chain-fatty-acid-transport-protein-4-X2|NC_060933.1|XP_54217791.1	acs-22|fatty-Acid-CoA-Synthetase-family|CELE_D1009.1|NC_003284.9|NP_509509.1	Fatp3|fatty-acid-transport-protein-3B|Dmel_CG3394|NT_033778.4|NP_611906.1	BV898_16969|Long-chain-fatty-acid-transport-protein-4|MTYJ01000272.1|OWA52517.1	LOC129592006|long-chain-fatty-acid-transport-protein-4-like|NW_026570269.1|XP_55343917.1	RvY_15031|hypothetical-protein|BDGG01000011.1|GAV04808.1	ko00000,ko00001,ko01000,ko01004,ko02000	DE
Hexe_geneID_BV898_03754	IR	NT	1408.78	917.531	1163.16	0.618332	0.199227	3.10365	0.00191151	0.00675379	BL	NT	1097.47	670.408	883.94	0.711087	0.206883	3.43715	0.000587872	0.00347394	NA	NA	NA	NA	NotTardiSpe	DCAF1|DDB1--and-CUL4-associated-factor-1-3|NC_060927.1|NP_1374512.1	dcaf-1|DDB1--and-CUL4-associated-factor-homolog-1|CELE_ZK1251.9|NC_003282.8|NP_501725.2	mahj|mahjongA|Dmel_CG10080|NT_033778.4|NP_611592.2	BV898_03754|Protein-VPRBP|MTYJ01000018.1|OQV22251.1	LOC129582461|DDB1--and-CUL4-associated-factor-1-like|NW_026570222.1|XP_55329953.1	RvY_15520|hypothetical-protein|BDGG01000012.1|GAV05373.1	NA	DE
Hexe_geneID_BV898_07658	IR	NT	1753.63	1147.59	1450.61	0.611392	0.157714	3.87658	0.000105933	0.000524382	BL	NT	1587.17	1002.23	1294.7	0.663113	0.21202	3.1276	0.00176242	0.00869013	RECQL5	33208|Metazoa	ATP-dependent DNA helicase	DEAD,Helicase_C,RecQ5,RecQ_Zn_bind	NotTardiSpe	RECQL5|ATP-dependent-DNA-helicase-Q5-X10|NC_060941.1|XP_54173805.1	rcq-5|ATP-dependent-DNA-helicase|CELE_E03A3.2|NC_003281.10|NP_1309439.1	RecQ5|RecQ5-helicaseA|Dmel_CG4879|NT_037436.4|NP_524070.2	BV898_07658|ATP-dependent-DNA-helicase-Q5|MTYJ01000051.1|OQV18262.1	LOC129583961|ATP-dependent-DNA-helicase-Q5-like|NW_026570232.1|XP_55331999.1	RvY_08728-1|hypothetical-protein|BDGG01000004.1|GAU97429.1	ko00000,ko01000,ko03400	DE
Hexe_geneID_BV898_02582	IR	NT	1133.19	743.933	938.563	0.607955	0.184808	3.28965	0.00100311	0.00384604	BL	NT	1194.87	682.777	938.822	0.808014	0.131318	6.15311	7.5979e-10	2.24257e-08	NA	NA	NA	NA	NotTardiSpe	PLLP|plasmolipin|NC_060940.1|NP_57077.1	F28H1.4|MARVEL-domain-containing-protein|CELE_F28H1.4|NC_003279.8|NP_1021426.1	CG15211|uncharacterized-proteinA|Dmel_CG15211|NC_004354.4|NP_572653.1	BV898_02582|hypothetical-protein|MTYJ01000011.1|OQV23462.1	LOC129599973|CKLF-like-MARVEL-transmembrane-domain-containing-protein-8|NW_026570224.1|XP_55354325.1	RvY_15098-1|hypothetical-protein|BDGG01000011.1|GAV04891.1	NA	DE
Hexe_geneID_BV898_13843	IR	NT	1414.75	929.176	1171.96	0.606926	0.226903	2.67483	0.00747682	0.0217505	BL	NT	1151.89	1615.91	1383.9	-0.488067	0.104963	-4.64988	3.32133e-06	4.08353e-05	NA	NA	NA	NA	NotTardiSpe	CDC16|cell-division-cycle-protein-16-homolog-2|NC_060937.1|NP_1317030.1	emb-27|Cell-division-cycle-protein-16-homolog|CELE_F10B5.6|NC_003280.10|NP_495712.1	Cdc16|cell-division-cycle-16|Dmel_CG6759|NT_033777.3|NP_477397.1	BV898_13843|Cell-division-cycle-protein-16-like-protein|MTYJ01000159.1|OQV11876.1	LOC129580747|uncharacterized-protein-LOC129580747|NW_026570224.1|XP_55327381.1	RvY_07883|hypothetical-protein|BDGG01000003.1|GAU96435.1	NA	DE
Hexe_geneID_BV898_12674	IR	NT	1934.01	1270.98	1602.5	0.606087	0.163785	3.70051	0.000215167	0.000984976	BL	NT	2384.92	1356.96	1870.94	0.813502	0.212767	3.82343	0.000131607	0.000980979	PPAT	33208|Metazoa	Phosphoribosyl pyrophosphate amidotransferase	GATase_6,Pribosyltran	NotTardiSpe	PPAT|amidophosphoribosyltransferase|NC_060928.1|NP_2694.3	ppat-1|Amidophosphoribosyltransferase|CELE_T04A8.5|NC_003281.10|NP_497958.1	Prat2|phosphoribosylamidotransferase-2B|Dmel_CG10078|NT_037436.4|NP_523949.2	BV898_12674|Amidophosphoribosyltransferase|MTYJ01000130.1|OQV13135.1	LOC129597609|amidophosphoribosyltransferase-like-X1|NW_026570327.1|XP_55351209.1	RvY_03927|hypothetical-protein|BDGG01000002.1|GAU91722.1	ko00000,ko00001,ko00002,ko01000,ko01002	DE
Hexe_geneID_BV898_07945	IR	NT	1040.7	688.636	864.668	0.595122	0.223164	2.66675	0.00765895	0.0222057	BL	NT	1375.91	977.906	1176.91	0.492895	0.148808	3.31229	0.000925346	0.00507392	NA	NA	NA	NA	NotTardiSpe	F11|coagulation-factor-XI-X9|NC_060928.1|XP_54205224.1	try-1|Peptidase-S1-domain-containing-protein|CELE_ZK546.15|NC_003280.10|NP_494910.2	CG8172|uncharacterized-proteinF|Dmel_CG8172|NT_033778.4|NP_1097235.2	BV898_07945|putative-Plasma-kallikrein|MTYJ01000054.1|OQV18003.1	LOC129596071|atrial-natriuretic-peptide-converting-enzyme-like|NW_026570223.1|XP_55349211.1	RvY_03199|hypothetical-protein|BDGG01000001.1|GAU90837.1	NA	DE
Hexe_geneID_BV898_19378	IR	NT	4670.69	3092.91	3881.8	0.594566	0.221753	2.68121	0.00733559	0.0214156	BL	NT	3404.85	716.45	2060.65	2.24866	0.890493	2.52518	0.0115638	0.040196	NA	NA	NA	NA	TardiSpe	NA	NA	NA	BV898_19378|hypothetical-protein|MTYJ01000501.1|OWA54992.1	NA	NA	NA	DE
Hexe_geneID_BV898_17904	IR	NT	1170.54	775.863	973.199	0.593524	0.194705	3.04832	0.00230124	0.00788578	BL	NT	1018.66	650.013	834.338	0.647779	0.150392	4.30726	1.65289e-05	0.000166106	PIGT	33208|Metazoa	Gpi16 subunit, GPI transamidase component	Gpi16	NotTardiSpe	PIGT|GPI-transamidase-component-PIG-T-1-precursor|NC_060944.1|NP_57021.2	pigt-1|PhosphatidylInositol-Glycan-anchor-biosynthesis-class-T|CELE_F17C11.7|NC_003283.11|NP_1023812.1	PIG-T|phosphatidylinositol-glycan-anchor-biosynthesis-class-T|Dmel_CG11190|NC_004354.4|NP_572475.1	BV898_17904|GPI-transamidase-component-PIG-T|MTYJ01000324.1|OWA53476.1	LOC129585188|GPI-transamidase-component-PIG-T-like|NW_026570236.1|XP_55333755.1	RvY_03955|hypothetical-protein|BDGG01000002.1|GAU91759.1	ko00000,ko00001,ko03021	DE
Hexe_geneID_BV898_00554	IR	NT	1502	997.834	1249.91	0.590678	0.240824	2.45273	0.0141775	0.0374621	BL	NT	277	770.84	523.92	-1.47683	0.425662	-3.46949	0.000521439	0.00314521	NA	NA	NA	NA	TardiSpe	NA	NA	NA	BV898_00554|hypothetical-protein|MTYJ01000002.1|OQV25618.1	LOC129592794|uncharacterized-protein-LOC129592794|NW_026570276.1|XP_55344891.1	RvY_07806|hypothetical-protein|BDGG01000003.1|GAU96347.1	NA	DE
Hexe_geneID_BV898_07856	IR	NT	2519.77	1675.74	2097.76	0.588187	0.178681	3.29183	0.000995379	0.0038211	BL	NT	1571.05	2164.19	1867.62	-0.462232	0.131006	-3.52832	0.000418199	0.00261789	NA	NA	NA	NA	NotTardiSpe	ARAP1|arf-GAP-with-Rho-GAP-domain,-ANK-repeat-and-PH-domain-containing-protein-1-e|NC_060935.1|NP_1356418.1	F23H11.4|Rho-GAP-domain-containing-protein|CELE_F23H11.4|NC_003281.10|NP_497289.1	RhoGAP15B|Rho-GTPase-activating-protein-at-15BC|Dmel_CG4937|NC_004354.4|NP_573183.2	BV898_07856|putative-Arf-GAP-with-Rho-GAP-domain,-ANK-repeat-and-PH-domain-containing-protein-1|MTYJ01000053.1|OQV18085.1	LOC129589146|arf-GAP-with-Rho-GAP-domain,-ANK-repeat-and-PH-domain-containing-protein-1-like|NW_026570222.1|XP_55339681.1	RvY_09475|hypothetical-protein|BDGG01000004.1|GAU98311.1	NA	DE
Hexe_geneID_BV898_01051	IR	NT	1899.31	1264.16	1581.74	0.587038	0.166263	3.53078	0.00041434	0.00176018	BL	NT	1259.89	1652.35	1456.12	-0.391	0.128031	-3.05395	0.00225853	0.0106659	EIF2B2	33208|Metazoa	Belongs to the eIF-2B alpha beta delta subunits family	IF-2B	NotTardiSpe	EIF2B2|translation-initiation-factor-eIF-2B-subunit-beta|NC_060938.1|NP_55054.1	eif-2Bbeta|Eukaryotic-Initiation-Factor|CELE_Y47H9C.7|NC_003279.8|NP_493014.1	eIF2Bbeta|eukaryotic-translation-initiation-factor-2B-subunit-beta|Dmel_CG2677|NC_004354.4|NP_570020.1	BV898_01051|Translation-initiation-factor-eIF-2B-subunit-beta|MTYJ01000003.1|OQV25373.1	LOC129587525|translation-initiation-factor-eIF-2B-subunit-beta-like|NW_026570245.1|XP_55337296.1	RvY_18950|hypothetical-protein|BDGG01000022.1|GAV09403.1	ko00000,ko00001,ko03012	DE
Hexe_geneID_BV898_09032	IR	NT	800.503	534.028	667.265	0.583356	0.176544	3.30431	0.000952094	0.00367122	BL	NT	533.368	856.427	694.898	-0.683408	0.118567	-5.76389	8.21983e-09	1.97686e-07	NA	NA	NA	NA	NotTardiSpe	OSTM1|osteopetrosis-associated-transmembrane-protein-1|NC_060930.1|NP_54747.2	cup-15|Coelomocyte-uptake-defective-protein-15|CELE_F42A8.3|NC_003280.10|NP_1379070.1	CG14969|uncharacterized-protein|Dmel_CG14969|NT_037436.4|NP_647809.3	BV898_09032|putative-Osteopetrosis-associated-transmembrane-protein-1|MTYJ01000069.1|OQV16860.1	LOC129587611|osteopetrosis-associated-transmembrane-protein-1-like|NW_026570245.1|XP_55337404.1	RvY_12771-1|hypothetical-protein|BDGG01000008.1|GAV02174.1	NA	DE
Hexe_geneID_BV898_18899	IR	NT	1139.81	761.866	950.84	0.581501	0.182429	3.18755	0.00143486	0.00524576	BL	NT	1005.34	639.156	822.246	0.654097	0.18814	3.47666	0.000507707	0.00307667	VPS39	33208|Metazoa	vacuolar protein sorting 39 homolog S. cerevisiae	CNH,Clathrin,Vps39_1,Vps39_2	NotTardiSpe	VPS39|vam6/Vps39-like-protein-b|NC_060939.1|NP_56104.2	vps-39|Vacuolar-protein-sorting-associated-protein-39-homolog|CELE_T08G5.5|NC_003283.11|NP_1123010.1	Vps39|vacuolar-protein-sorting-39|Dmel_CG7146|NT_033777.3|NP_650702.1	BV898_18899|Vam6/Vps39-like-protein|MTYJ01000413.1|OWA54499.1	LOC129598711|vam6-Vps39-like-protein|NW_026570348.1|XP_55352714.1	RvY_13689|hypothetical-protein|BDGG01000009.1|GAV03237.1	ko00000,ko00001,ko04131	DE
Hexe_geneID_BV898_09019	IR	NT	3375.09	2259.62	2817.35	0.57877	0.230856	2.50706	0.0121739	0.0329301	BL	NT	1769.08	4047.03	2908.06	-1.19411	0.220022	-5.4272	5.72447e-08	1.12249e-06	NA	NA	NA	NA	TardiSpe	NA	NA	NA	BV898_09019|hypothetical-protein|MTYJ01000069.1|OQV16847.1	LOC129587458|cytosolic-abundant-heat-soluble-protein-89226-like|NW_026570245.1|XP_55337188.1	RvY_12760|hypothetical-protein|BDGG01000008.1|GAV02161.1	NA	DE
Hexe_geneID_BV898_05627	IR	NT	5145.03	3468.22	4306.63	0.569032	0.193743	2.93704	0.00331362	0.0108194	BL	NT	9184.15	3504.54	6344.35	1.38998	0.222321	6.25214	4.04868e-10	1.26114e-08	NA	NA	NA	NA	NotTardiSpe	DBH|dopamine-beta-hydroxylase-precursor|NC_060933.1|NP_778.3	tbh-1|Tyramine-beta-hydroxylase|CELE_H13N06.6|NC_003284.9|NP_1257265.1	Tbh|tyramine-beta-hydroxylaseB|Dmel_CG1543|NC_004354.4|NP_788884.1	BV898_05627|hypothetical-protein|MTYJ01000031.1|OQV20341.1	LOC129595351|uncharacterized-protein-LOC129595351|NW_026570297.1|XP_55348312.1	RvY_10345|hypothetical-protein|BDGG01000005.1|GAU99321.1	NA	DE
Hexe_geneID_BV898_16264	IR	NT	26267.2	17708.3	21987.7	0.568878	0.137021	4.15175	3.2995e-05	0.00018718	BL	NT	20713.7	11655.6	16184.6	0.829589	0.247436	3.35274	0.000800168	0.00450308	NA	NA	NA	NA	NotTardiSpe	FABP1|fatty-acid-binding-protein,-liver|NC_060926.1|NP_1434.1	NA	NA	BV898_16264|hypothetical-protein|MTYJ01000239.1|OWA51798.1	LOC129594944|secretory-abundant-heat-soluble-protein-64681-like|NW_026570223.1|XP_55347786.1	RvY_02423|SAHS1|BDGG01000001.1|GAU89931.1	NA	DE
Hexe_geneID_BV898_13980	IR	NT	1355.74	915.025	1135.38	0.567196	0.167638	3.38347	0.000715768	0.00287081	BL	NT	1017.53	1372.12	1194.82	-0.431498	0.119473	-3.61169	0.000304207	0.00200544	AKIRIN2	33208|Metazoa	positive regulation of interleukin-6 production	-	NotTardiSpe	AKIRIN1|akirin-1-1|NC_060925.1|NP_78871.1	akir-1|Akirin-homolog|CELE_E01A2.6|NC_003279.8|NP_491304.1	akirin|akirinB|Dmel_CG8580|NT_037436.4|NP_729249.1	BV898_13980|hypothetical-protein|MTYJ01000163.1|OQV11707.1	LOC129586126|akirin-1B-like-X1|NW_026570240.1|XP_55335115.1	RvY_09038|hypothetical-protein|BDGG01000004.1|GAU97807.1	-	DE
Hexe_geneID_BV898_09384	IR	NT	21822.8	14736.9	18279.8	0.566387	0.205102	2.76148	0.00575398	0.0173982	BL	NT	8847.27	14032.2	11439.8	-0.665486	0.254205	-2.61791	0.00884706	0.0325698	CTSL	33208|Metazoa	cysteine-type endopeptidase activity	Inhibitor_I29,Peptidase_C1	NotTardiSpe	CTSV|cathepsin-L2-preproprotein|NC_060933.1|NP_1324.2	cpl-1|Cathepsin-L-like|CELE_T03E6.7|NC_003283.11|NP_1256718.1	Cp1|cysteine-proteinase-1A|Dmel_CG6692|NT_033778.4|NP_725347.1	BV898_09384|Cathepsin-L1|MTYJ01000073.1|OQV16548.1	LOC129580903|uncharacterized-protein-LOC129580903|NW_026570225.1|XP_55327633.1	RvY_09451|hypothetical-protein|BDGG01000004.1|GAU98286.1	ko00000,ko00001,ko00537,ko01000,ko01002,ko03110	DE
Hexe_geneID_BV898_12463	IR	NT	2348.72	1586.47	1967.59	0.56634	0.190255	2.97674	0.00291327	0.00965388	BL	NT	1484.01	1948.52	1716.27	-0.393361	0.154519	-2.54572	0.0109054	0.0383096	ARHGDIA	33208|Metazoa	Rho GDP-dissociation inhibitor activity	Rho_GDI	NotTardiSpe	ARHGDIA|rho-GDP-dissociation-inhibitor-1-a|NC_060941.1|NP_4300.1	rhi-1|putative-rho-GDP-dissociation-inhibitor|CELE_F46H6.1|NC_003284.9|NP_508774.1	RhoGDI|RhoGDIA|Dmel_CG7823|NT_037436.4|NP_649162.1	BV898_12463|putative-Rho-GDP-dissociation-inhibitor-1|MTYJ01000127.1|OQV13256.1	LOC129594137|rho-GDP-dissociation-inhibitor-1-like|NW_026570286.1|XP_55346692.1	RvY_14124|hypothetical-protein|BDGG01000010.1|GAV03739.1	ko00000,ko00001,ko04147	DE
Hexe_geneID_BV898_02230	IR	NT	3444.34	2329.27	2886.81	0.564484	0.218248	2.58644	0.00969743	0.0272437	BL	NT	2999.41	3706.53	3352.97	-0.305361	0.106614	-2.86417	0.00418109	0.0176209	RRAGD	33208|Metazoa	GTP binding	Gtr1_RagA	NotTardiSpe	RRAGC|ras-related-GTP-binding-protein-C-1|NC_060925.1|NP_71440.1	ragc-1|RAs-related-GTP-binding-protein-C-homolog|CELE_Y24F12A.2|NC_003282.8|NP_502187.1	RagC-D|Ras-related-GTP-binding-C/D|Dmel_CG8707|NT_033778.4|NP_610361.1	BV898_02230|Ras-related-GTP-binding-protein-D|MTYJ01000009.1|OQV23881.1	LOC129591385|ras-related-GTP-binding-protein-C-like|NW_026570265.1|XP_55342998.1	RvY_05196|hypothetical-protein|BDGG01000002.1|GAU93223.1	ko00000,ko00001	DE
Hexe_geneID_BV898_05577	IR	NT	3978.78	2693.43	3336.11	0.562958	0.178625	3.15161	0.00162373	0.00585247	BL	NT	2807.54	4383.27	3595.4	-0.642872	0.103202	-6.22926	4.6864e-10	1.44909e-08	ATP6V1D	33208|Metazoa	protein localization to cilium	ATP-synt_D	NotTardiSpe	ATP6V1D|V-type-proton-ATPase-subunit-D|NC_060938.1|NP_57078.1	vha-14|V-type-proton-ATPase-subunit-D|CELE_F55H2.2|NC_003281.10|NP_499094.1	Vha36-1|vacuolar-H[+]-ATPase-36kD-subunit-1|Dmel_CG8186|NT_033778.4|NP_651987.1	BV898_05577|V-type-proton-ATPase-subunit-D|MTYJ01000030.1|OQV20533.1	LOC129584919|V-type-proton-ATPase-subunit-D-1-like|NW_026570235.1|XP_55333324.1	RvY_17550|hypothetical-protein|BDGG01000015.1|GAV07743.1	ko00000,ko00001,ko00002	DE
Hexe_geneID_BV898_03242	IR	NT	1239.04	842.44	1040.74	0.556821	0.185874	2.9957	0.00273818	0.00916995	BL	NT	992.866	747.982	870.424	0.409042	0.11601	3.52593	0.000421997	0.00263399	ACPP	33208|Metazoa	thiamine phosphate phosphatase activity	His_Phos_2	NotTardiSpe	ACP3|prostatic-acid-phosphatase-TM-PAP-precursor|NC_060927.1|NP_1127666.1	pho-6|intestinal-acid-PHOsphatase|CELE_F52E1.8|NC_003283.11|NP_505167.2	Acph-1|acid-phosphatase-1A|Dmel_CG7899|NT_033777.3|NP_524917.1	BV898_03242|Prostatic-acid-phosphatase|MTYJ01000015.1|OQV22808.1	LOC129587098|prostatic-acid-phosphatase-like|NW_026570243.1|XP_55336665.1	RvY_17961|hypothetical-protein|BDGG01000017.1|GAV08237.1	ko00000,ko00001,ko01000	DE
Hexe_geneID_BV898_05665	IR	NT	718.117	488.684	603.4	0.556266	0.191233	2.90884	0.00362777	0.0116956	BL	NT	641.306	442.902	542.104	0.534804	0.15732	3.39947	0.000675158	0.00389832	CNPY4	33208|Metazoa	Protein canopy homolog 4	DUF3456	NotTardiSpe	CNPY4|protein-canopy-homolog-4-precursor|NC_060931.1|NP_689968.1	C11H1.7|DUF3456-domain-containing-protein|CELE_C11H1.7|NC_003284.9|NP_1379119.1	CNPYb|canopy-b|Dmel_CG11577|NT_037436.4|NP_649089.2	BV898_05665|putative-Protein-canopy-like-protein-4|MTYJ01000031.1|OQV20378.1	LOC129584961|protein-canopy-4-like-X2|NW_026570235.1|XP_55333386.1	RvY_10355|hypothetical-protein|BDGG01000005.1|GAU99335.1	-	DE
Hexe_geneID_BV898_04659	IR	NT	2113.38	1439.11	1776.25	0.553919	0.179987	3.07756	0.00208705	0.00727177	BL	NT	1563.33	2206.4	1884.87	-0.497294	0.156887	-3.16975	0.00152569	0.00771436	NEURL1B	33208|Metazoa	NEUZ	Neuralized,zf-C3HC4_3	NotTardiSpe	NEURL1|E3-ubiquitin-protein-ligase-NEURL1|NC_060934.1|NP_4201.3	F10D7.5|NHR-domain-containing-protein|CELE_F10D7.5|NC_003284.9|NP_510819.3	neur|neuralizedC|Dmel_CG11988|NT_033777.3|NP_731310.1	BV898_04659|putative-Protein-neuralized|MTYJ01000023.1|OQV21454.1	LOC129592139|protein-neuralized-like|NW_026570270.1|XP_55344087.1	RvY_04921|hypothetical-protein|BDGG01000002.1|GAU92902.1	ko00000,ko01000,ko04121	DE
Hexe_geneID_BV898_10425	IR	NT	1448.86	988.96	1218.91	0.551014	0.208721	2.63995	0.00829181	0.0237882	BL	NT	838.982	1306.49	1072.74	-0.639371	0.22495	-2.84227	0.00447929	0.0186403	RABAC1	33208|Metazoa	Prenylated Rab acceptor protein	PRA1	NotTardiSpe	RABAC1|prenylated-Rab-acceptor-protein-1|NC_060943.1|NP_6414.2	NA	CG1418|uncharacterized-protein|Dmel_CG1418|NT_033778.4|NP_610539.1	BV898_10425|putative-Prenylated-Rab-acceptor-protein-1|MTYJ01000089.1|OQV15417.1	LOC129586893|prenylated-Rab-acceptor-protein-1-like|NW_026570242.1|XP_55336352.1	RvY_12509|hypothetical-protein|BDGG01000007.1|GAV01868.1	ko00000,ko02000,ko04131	DE
Hexe_geneID_BV898_00106	IR	NT	3874.39	2644.54	3259.46	0.550905	0.185944	2.96275	0.00304903	0.0100354	BL	NT	3486.84	2152.45	2819.64	0.695999	0.234636	2.96629	0.00301416	0.0135702	NA	NA	NA	NA	NotTardiSpe	SMOC1|SPARC-related-modular-calcium-binding-protein-1-X2|NC_060938.1|XP_54232549.1	NA	magu|maguF|Dmel_CG2264|NT_033778.4|NP_1097254.1	BV898_00106|hypothetical-protein|MTYJ01000001.1|OQV25968.1	LOC129601125|U24-ctenitoxin-Pn1a-like|NW_026570435.1|XP_55355828.1	RvY_04314-1|hypothetical-protein|BDGG01000002.1|GAU92201.1	NA	DE
Hexe_geneID_BV898_11872	IR	NT	2354.54	1614.28	1984.41	0.544306	0.153663	3.5422	0.000396797	0.00169583	BL	NT	5068.22	1643.17	3355.7	1.62508	0.253413	6.41276	1.42907e-10	4.85452e-09	NA	NA	NA	NA	NotTardiSpe	AMN|protein-amnionless-precursor|NC_060938.1|NP_112205.2	NA	Amnionless|amnionlessA|Dmel_CG11592|NT_033779.5|NP_608515.1	BV898_11872|hypothetical-protein|MTYJ01000114.1|OQV13874.1	LOC129594166|protein-amnionless-like|NW_026570286.1|XP_55346736.1	RvY_18612|hypothetical-protein|BDGG01000020.1|GAV09002.1	NA	DE
Hexe_geneID_BV898_04678	IR	NT	1009.66	693.017	851.338	0.543712	0.220705	2.46352	0.0137581	0.0364938	BL	NT	806.8	605.556	706.178	0.414506	0.158718	2.61158	0.00901238	0.03302	PGAP1	33208|Metazoa	post-GPI attachment to proteins 1	PGAP1	NotTardiSpe	PGAP1|GPI-inositol-deacylase-1|NC_060926.1|NP_79265.2	pgap-1|GPI-inositol-deacylase|CELE_T19B10.8|NC_003283.11|NP_505855.2	PGAP1|Post-GPI-attachment-to-proteins-1|Dmel_CG3160|NC_004354.4|NP_572245.1	BV898_04678|GPI-inositol-deacylase|MTYJ01000023.1|OQV21474.1	NA	RvY_07686-1|hypothetical-protein|BDGG01000003.1|GAU96208.1	ko00000,ko00001,ko01000	DE
Hexe_geneID_BV898_02454	IR	NT	1121.82	770.271	946.047	0.542608	0.231924	2.3396	0.0193045	0.0486848	BL	NT	679.312	532.849	606.081	0.350531	0.141326	2.48029	0.0131274	0.0445516	KIAA0391	33208|Metazoa	Mitochondrial ribonuclease P protein	PPR,PRORP	NotTardiSpe	PRORP|mitochondrial-ribonuclease-P-catalytic-subunit-3|NC_060938.1|NP_1243608.1	coa-6|Cytochrome-Oxidase-Assembly-subunits|CELE_ZC434.7|NC_003279.8|NP_1366833.1	mldr|mulderA|Dmel_CG15896|NC_004354.4|NP_572309.2	BV898_02454|Mitochondrial-ribonuclease-P-protein-3|MTYJ01000010.1|OQV23717.1	LOC129582654|mitochondrial-ribonuclease-P-catalytic-subunit-like-X1|NW_026570228.1|XP_55330200.1	RvY_00172-1|hypothetical-protein|BDGG01000001.1|GAU87293.1	ko00000,ko03029	DE
Hexe_geneID_BV898_11212	IR	NT	1389.1	954.589	1171.85	0.541872	0.190421	2.84566	0.004432	0.0139113	BL	NT	410.667	1035.19	722.928	-1.33452	0.227888	-5.85603	4.74058e-09	1.19277e-07	NA	NA	NA	NA	NotTardiSpe	SULT1C2|sulfotransferase-1C2-a|NC_060926.1|NP_1047.1	ssu-1|Sulfotransferase-ssu-1|CELE_Y113G7A.11|NC_003283.11|NP_507880.1	St1|sulfotransferase-1|Dmel_CG5428|NT_033778.4|NP_611815.3	BV898_11212|putative-Sulfotransferase-1C2|MTYJ01000102.1|OQV14593.1	LOC129601729|sulfotransferase-1C2-like|NW_026570490.1|XP_55356577.1	RvY_03647|hypothetical-protein|BDGG01000002.1|GAU91384.1	NA	DE
Hexe_geneID_BV898_08034	IR	NT	1185.83	815.407	1000.62	0.540085	0.222239	2.43019	0.0150908	0.0394105	BL	NT	1180.02	1807.16	1493.59	-0.614581	0.145953	-4.21081	2.54458e-05	0.000239867	EI24	33208|Metazoa	macroautophagy	EI24	NotTardiSpe	EI24|etoposide-induced-protein-2.4-homolog-X1|NC_060935.1|XP_54226532.1	epg-4|Ectopic-P-granules-protein-4|CELE_F37C12.2|NC_003281.10|NP_1379933.1	tank|tankB|Dmel_CG15626|NT_033779.5|NP_723014.1	BV898_08034|Etoposide-induced-protein-2.4-like-protein|MTYJ01000055.1|OQV17905.1	LOC129583249|etoposide-induced-protein-2.4-homolog|NW_026570230.1|XP_55330949.1	RvY_05637|hypothetical-protein|BDGG01000002.1|GAU93746.1	ko00000,ko00001	DE
Hexe_geneID_BV898_00326	IR	NT	6777.05	4664.14	5720.6	0.538958	0.161453	3.33817	0.000843309	0.00331242	BL	NT	4969.15	8147.95	6558.55	-0.713405	0.129218	-5.52094	3.37198e-08	6.96806e-07	ZFAND6	33208|Metazoa	A20-like zinc finger	zf-A20,zf-AN1	NotTardiSpe	ZFAND6|AN1-type-zinc-finger-protein-6-X1|NC_060939.1|XP_54234201.1	F22D6.2|Uncharacterized-protein|CELE_F22D6.2|NC_003279.8|NP_1369930.1	CG45050|uncharacterized-proteinG|Dmel_CG45050|NT_033777.3|NP_1287246.1	BV898_00326|putative-AN1-type-zinc-finger-protein-6|MTYJ01000001.1|OQV26207.1	LOC129587726|uncharacterized-protein-LOC129587726|NW_026570246.1|XP_55337578.1	RvY_04668|hypothetical-protein|BDGG01000002.1|GAU92612.1	-	DE
Hexe_geneID_BV898_15593	IR	NT	3652.28	2519.05	3085.66	0.536024	0.190966	2.80691	0.00500187	0.0154356	BL	NT	3422.45	4503.87	3963.16	-0.396264	0.129778	-3.0534	0.00226266	0.0106795	NA	NA	NA	NA	NotTardiSpe	PAIP1|polyadenylate-binding-protein-interacting-protein-1-2|NC_060929.1|NP_877590.1	NA	NA	BV898_15593|hypothetical-protein|MTYJ01000214.1|OWA51094.1	LOC129591754|uncharacterized-protein-LOC129591754-X2|NW_026570223.1|XP_55343539.1	RvY_01968|hypothetical-protein|BDGG01000001.1|GAU89417.1	NA	DE
[truncated: 754 more rows]
