# Supplementary material for: Comparative transcriptomics reveal a novel tardigrade-specific DNA-binding protein induced in response to ionizing radiation
Source: eLife. 2024 Jul 9;13:RP92621. doi: 10.7554/eLife.92621 (PMC11233135; doi:10.7554/eLife.92621)
Supplement: Figure 3—source data 1. [file elife-92621-fig3-data1.zip]

Archive with 13 entries (12 files):
- Figure 3- source data 1 - raw data 16bits tifs/
- Figure 3- source data 1 - raw data 16bits tifs/prote-n2bleo-ir-mb1-4h2ax-xrcc5 2021-10-14 15h32m37s up xrcc5 down H2AXtotal (StarBright B700).tif
- __MACOSX/Figure 3- source data 1 - raw data 16bits tifs/._prote-n2bleo-ir-mb1-4h2ax-xrcc5 2021-10-14 15h32m37s up xrcc5 down H2AXtotal (StarBright B700).tif
- Figure 3- source data 1 - raw data 16bits tifs/prote-n2bleo-ir-mb2-5gh2ax-xrcc6 2021-10-14 15h24m25s up xrcc6 down phosphoH2AX (StarBright B700).tif
- __MACOSX/Figure 3- source data 1 - raw data 16bits tifs/._prote-n2bleo-ir-mb2-5gh2ax-xrcc6 2021-10-14 15h24m25s up xrcc6 down phosphoH2AX (StarBright B700).tif
- Figure 3- source data 1 - raw data 16bits tifs/prote-n2bleo-ir-mb3-6-TDR1-dsup 2021-10-14 15h38m08s up Dsup down HeTDR1 (StarBright B700).tif
- __MACOSX/Figure 3- source data 1 - raw data 16bits tifs/._prote-n2bleo-ir-mb3-6-TDR1-dsup 2021-10-14 15h38m08s up Dsup down HeTDR1 (StarBright B700).tif
- Figure 3- source data 1 - raw data 16bits tifs/prote-n2bleo-ir-mb3-6-TDR1-dsup 2021-10-14 15h38m08s Tubulin (StarBright B520).tif
- __MACOSX/Figure 3- source data 1 - raw data 16bits tifs/._prote-n2bleo-ir-mb3-6-TDR1-dsup 2021-10-14 15h38m08s Tubulin (StarBright B520).tif
- Figure 3- source data 1 - raw data 16bits tifs/prote-n2bleo-ir-mb1-4h2ax-xrcc5 2021-10-14 15h32m37s Tubulin (StarBright B520).tif
- __MACOSX/Figure 3- source data 1 - raw data 16bits tifs/._prote-n2bleo-ir-mb1-4h2ax-xrcc5 2021-10-14 15h32m37s Tubulin (StarBright B520).tif
- Figure 3- source data 1 - raw data 16bits tifs/prote-n2bleo-ir-mb2-5gh2ax-xrcc6 2021-10-14 15h24m25s Tubulin (StarBright B520).tif
- __MACOSX/Figure 3- source data 1 - raw data 16bits tifs/._prote-n2bleo-ir-mb2-5gh2ax-xrcc6 2021-10-14 15h24m25s Tubulin (StarBright B520).tif
