# Supplementary material for: Comparative transcriptomics reveal a novel tardigrade-specific DNA-binding protein induced in response to ionizing radiation
Source: eLife. 2024 Jul 9;13:RP92621. doi: 10.7554/eLife.92621 (PMC11233135; doi:10.7554/eLife.92621)
Supplement: Figure 3—source data 3. [file elife-92621-fig3-data3.xlsx]

## Sheet: Legend
Supplemental Table 3: Mass spectrometry-based quantitative proteomic analysis of H. exemplaris exposed or not to ionizing radiation or bleomycin
Total proteomes from H. exemplaris either untreated (UT), or at 4h post-irradiation (IR 4h), 24h post-irradiation (IR 24h), or after Bleomycin (Bleo) treatment were analyzed by isobaric-based relative quantification (four biological replicate per condition). Only proteins quantified in a minimum of three replicates of one condition were considered. The quantification of proteins (log2 of filtered…
	enriched in 4h post-irradiation (IR 4h) compared to untreated (UT) tardigrades (log2(fold change) ≥ 0.3, column I, and limma p-value ≤ 0.01, column J)
	enriched in 24h post-irradiation (IR 24h) compared to untreated (UT) tardigrades (log2(fold change) ≥ 0.3, column K, and limma p-value ≤ 0.01, column L)
	enriched in Bleomycin-treated (Bleo) compared to untreated (UT) tardigrades (log2(fold change) ≥ 0.3, column M, and limma p-value ≤ 0.01, column N)
	enriched in untreated (UT) compared to treated tardigrades (fold change ≤ -0.3, column I, K and M, and limma p-value ≤ 0.01, column J, L and N)
	imputed value for protein partially observed in the condition (columns O to AD)
	imputed value for protein totally missing in the condition (columns O to AD)

## Sheet: Data
Majority protein IDs	Protein name	Attributed_locusID	Prefered name	Razor + unique peptides	Mol. weight [kDa]	Unique + razor sequence coverage [%]	IR 4h Vs UT		IR 24h Vs UT		Bleo Vs UT		log2(normalized and imputated abundances)
							log2(fold change)	p-value	log2(fold change)	p-value	log2(fold change)	p-value	UT R1	UT R2	UT R3	UT R4	IR 4h R1	IR 4h R2	IR 4h R3	IR 4h R4	IR 24h R1	IR 24h R2	IR 24h R3	IR 24h R4	Bleo R1	Bleo R2	Bleo R3	Bleo R4
AGC52845.1;OQV26202.1	Rad51, partial	BV898_00321	RAD51	4	41.68	15.9	0.699358	1.50426e-05	1.33165	4.38766e-09	1.17233	2.48228e-08	13.0649	13.1546	13.1251	13.0561	13.8288	13.7461	13.9285	13.6948	14.4494	14.2756	14.4778	14.5245	13.898	14.1852	14.4889	14.5179
OQV11461.1	hypothetical protein BV898_14257	BV898_14257	TDR1	4	8.8502	42.5	0.851716	9.23714e-09	1.32943	1.72586e-11	0.816201	1.64637e-08	15.5462	15.4419	15.4925	15.4407	16.4074	16.3545	16.3236	16.2425	16.6382	17.0473	16.737	16.8164	16.237	16.3652	16.281	16.3029
OQV11669.1	hypothetical protein BV898_14013	BV898_14013	BV898_14013	3	10.894	54.6	1.10226	1.6984e-07	1.39066	7.69489e-09	2.18342	1.30566e-11	15.0368	14.9033	14.8063	15.0504	16.1693	16.044	16.0728	15.9198	16.2513	16.6377	16.244	16.2264	16.7758	17.1073	17.3805	17.2669
OQV13448.1	hypothetical protein BV898_12300	BV898_12300	BV898_12300	2	24.154	11.1	0.336167	0.00629302	0.784648	2.10092e-06	1.14722	1.59658e-08	12.7884	12.7997	12.9667	12.9457	13.3759	13.271	13.2136	12.9846	13.5304	13.7447	13.7659	13.5981	13.7118	14.0509	14.2106	14.116
OQV13462.1	putative Sequestosome-1	BV898_12314	SQSTM1	11	42.982	36.4	1.41417	1.45616e-09	0.600908	6.23862e-05	0.551687	0.000147425	15.5832	15.586	15.4931	15.6236	17.1539	17.0338	16.7461	17.0088	15.9851	16.1826	16.0135	16.5083	15.9688	16.113	16.1536	16.2573
OQV13463.1	hypothetical protein BV898_12315	BV898_12315	SQSTM1	1	45.425	6.3	1.91749	1.8478e-10	0.877898	5.47402e-06	0.864274	6.56293e-06	12.6724	12.6832	12.7401	12.9268	14.7586	14.7764	14.332	14.8255	13.4845	13.6576	13.5098	13.8824	13.3488	13.523	13.8003	13.8076
OQV13594.1	hypothetical protein BV898_12231	BV898_12231	TDO2	2	16.833	20.3	0.323979	0.00708677	0.549084	9.07845e-05	0.385026	0.00211974	12.1353	12.203	12.0816	12.4055	12.2821	12.552	12.5455	12.7416	12.7328	12.5022	12.9119	12.8748	12.6252	12.5858	12.529	12.6255
OQV15372.1	Core histone macro-H2A.1	BV898_10478	MACROH2A1	2	42.123	3.6	0.569674	0.00139784	0.718402	0.000180497	0.952319	9.2359e-06	14.775	14.7709	14.7317	14.6864	15.2844	15.2114	15.3608	15.386	15.6231	14.8775	15.7216	15.6153	15.4673	15.5998	15.8241	15.8821
OQV15540.1	hypothetical protein BV898_10262	BV898_10262	BV898_10262	9	25.082	50.9	0.546509	1.28556e-07	0.640366	1.56951e-08	0.352978	2.47012e-05	16.0197	16.0144	15.9738	16.064	16.4753	16.5883	16.5932	16.6011	16.7062	16.5648	16.6918	16.6705	16.2665	16.3466	16.3752	16.4953
OQV15542.1	hypothetical protein BV898_10264	BV898_10264	AMNP	8	24.769	40.9	0.711153	8.89019e-08	1.08608	2.67792e-10	0.845876	8.72281e-09	15.9955	15.8838	15.9513	15.9884	16.6849	16.6442	16.629	16.7056	17.019	16.9412	17.0779	17.1253	16.5827	16.7499	16.9126	16.9574
OQV15629.1	hypothetical protein BV898_10216	BV898_10216	BV898_10216	1	20.304	4.8	0.380118	0.00841537	0.779092	1.61248e-05	0.484306	0.00152676	14.4592	14.3782	14.0998	14.3849	14.7977	14.6798	14.5135	14.8516	14.8211	15.4437	14.9599	15.2138	14.6929	14.8865	14.7091	14.9709
OQV16446.1	Proliferating cell nuclear antigen	BV898_09437	PCNA	12	29.417	56.1	0.49189	0.000450005	0.925782	4.43304e-07	1.23711	9.7875e-09	16.9476	16.9292	16.8913	16.9207	17.2057	17.5453	17.5048	17.4005	18.202	17.7365	17.7488	17.7047	17.9332	18.1528	18.2699	18.2813
OQV17931.1	Poly [ADP-ribose] polymerase 2	BV898_08059	PARP2	10	74.589	18.3	0.600666	1.639e-05	1.54778	6.89981e-11	1.25742	1.31127e-09	15.2492	15.1759	15.1292	15.1212	15.8463	15.7211	15.7967	15.7141	16.8524	16.4029	16.8085	16.8028	16.2307	16.3578	16.5533	16.5634
OQV18386.1	Poly [ADP-ribose] polymerase 3	BV898_07590	PARP3	26	66.1	60.3	1.02025	9.75507e-08	1.65129	1.29579e-10	1.37698	1.68391e-09	17.9564	18.0011	17.9743	17.9749	19.0127	18.919	19.0415	19.0145	19.7768	19.2271	19.7513	19.7566	19.135	19.3303	19.4616	19.4877
OQV18764.1	hypothetical protein BV898_07201	BV898_07201	SQSTM1	3	39.167	11.3	0.511094	0.000420619	0.473946	0.000813383	0.5666	0.000160129	13.5214	13.4939	13.5056	13.7561	14.0209	14.0487	13.9624	14.2894	13.8779	14.1903	13.8379	14.2667	13.9844	13.9875	14.3001	14.2714
OQV19074.1	hypothetical protein BV898_06926	BV898_06926	BV898_06926	3	41.398	14.2	1.84219	9.15573e-11	0.870584	2.09956e-06	0.508451	0.00059401	11.5525	11.463	11.5474	11.8084	13.3393	13.2502	13.4674	13.6832	12.5976	12.3589	12.7201	12.1771	12.0631	12.09	12.2136	12.0385
OQV19521.1	hypothetical protein BV898_06508	BV898_06508	BV898_06508	2	44.869	5	0.799991	8.64792e-05	1.3133	2.80755e-07	0.646974	0.000638135	12.7769	12.5387	12.7077	13.0197	13.2495	13.7065	13.4798	13.8072	14.0112	14.0078	13.9855	14.2917	13.0147	13.3947	13.7404	13.4811
OQV19679.1	Ribonucleoside-diphosphate reductase subunit M2	BV898_06221	RRM2	3	44.517	9	0.722003	1.00828e-05	1.36396	2.99508e-09	1.15345	2.93661e-08	12.3369	12.3257	12.4592	12.5525	13.1867	12.948	13.3531	13.0745	13.794	13.6886	13.775	13.8725	13.25	13.5299	13.673	13.8351
OQV19951.1;OQV19950.1	putative Protein BREAST CANCER SUSCEPTIBILITY 1-like protein	BV898_05956	BARD1	13	126.06	17.1	0.554195	5.37839e-05	1.49033	1.81376e-10	1.0346	2.85108e-08	16.2498	16.2584	16.1614	16.0717	16.8563	16.7542	16.8079	16.5398	17.7137	17.805	17.7614	17.4226	17.0598	17.2858	17.4173	17.117
OQV21154.1	putative Spartin	BV898_04915	SPART	14	61.671	26.7	0.519851	3.8296e-07	0.830938	6.9724e-10	0.328848	7.54958e-05	17.4547	17.4657	17.3876	17.5105	17.8621	17.9933	18.0379	18.0046	18.1507	18.3581	18.3148	18.3185	17.7044	17.7715	17.8199	17.8381
OQV22180.1	Serine/threonine-protein kinase RIO3	BV898_04027	RIOK3	9	64.887	24	0.658571	0.000106035	0.832765	8.52923e-06	0.900601	3.42693e-06	15.4068	15.3361	15.5628	15.4314	16.122	15.9041	16.1602	16.1852	16.3219	15.8083	16.4135	16.5245	16.1502	16.4329	16.3053	16.4512
OQV23520.1	putative Deoxynucleoside kinase	BV898_02637	TK2	2	36.274	9.7	0.991811	1.60085e-07	1.75103	6.439e-11	1.19336	1.37843e-08	13.4333	13.2296	13.4268	13.111	14.3276	14.2449	14.4523	14.1432	15.0219	15.0257	15.0727	15.0845	14.155	14.4899	14.7243	14.605
OQV24477.1;OQV24476.1	hypothetical protein BV898_01539	BV898_01539	BV898_01539	1	38.884	2.9	0.639718	1.44159e-06	0.962406	7.09856e-09	0.524461	1.4728e-05	14.461	14.4275	14.3851	14.5313	15.0725	15.1075	15.1834	15.0003	15.5508	15.1789	15.4294	15.4954	14.8736	14.9274	15.1679	14.9338
OQV24563.1	putative Leukocyte receptor cluster member 9	BV898_01623	LENG9	2	59.444	5.1	0.42885	0.00017369	0.657564	1.584e-06	0.514495	2.68037e-05	13.3301	13.1743	13.2825	13.3231	13.7944	13.6392	13.5785	13.8133	13.9808	13.7527	13.8621	14.1448	13.6704	13.8208	13.7474	13.9294
OQV24956.1	X-ray repair cross-complementing protein 5	BV898_01166	XRCC5	44	82.415	68.3	1.45586	7.75714e-12	2.06504	4.5258e-14	1.02317	1.20157e-09	18.4543	18.4087	18.4583	18.3827	19.8654	19.8896	19.9957	19.7767	20.6403	20.2457	20.5813	20.4968	19.3801	19.4839	19.5327	19.4
OQV26048.1	putative Transcription factor AP-1	BV898_00178	JUND	4	38.2	12.3	0.602144	7.13467e-07	0.56619	1.52344e-06	0.364326	0.000191693	14.217	14.0865	14.1367	14.2178	14.8362	14.7813	14.7373	14.7118	14.5795	14.9179	14.6074	14.8179	14.5914	14.5015	14.4438	14.5786
OWA50251.1	Bifunctional polynucleotide phosphatase/kinase	BV898_14774	PNKP	21	47.454	51.5	0.905317	4.33332e-06	1.19188	1.43495e-07	1.17742	1.6805e-07	17.0315	17.0114	16.9909	17.0052	17.9007	17.7828	17.9874	17.9894	18.286	17.7402	18.3961	18.3842	17.8805	18.19	18.349	18.3291
OWA51658.1	von Willebrand factor A domain-containing protein 5A	BV898_16133	VWA5A	8	87.34	11.7	0.320073	0.000260912	0.338169	0.000154221	0.38522	4.09595e-05	16.1004	15.9571	16.0639	16.0439	16.3655	16.2749	16.3644	16.4408	16.4118	16.2434	16.4082	16.4545	16.2995	16.3828	16.5521	16.4719
OWA52580.1	Mitochondrial chaperone BCS1	BV898_17031	BCS1L	5	53.77	15.2	0.893872	1.22529e-08	0.741223	1.47314e-07	0.793094	6.0803e-08	14.2756	14.0271	14.1229	14.1012	15.0432	14.8714	15.0568	15.1308	15.0014	14.7061	14.8181	14.966	14.9018	14.8279	14.9329	15.0364
OWA53661.1	DNA ligase 1	BV898_18082	LIG1	31	84.902	44	0.923611	1.77983e-07	1.54798	1.52434e-10	1.24302	3.32912e-09	17.844	17.8073	17.7824	17.7902	18.7814	18.629	18.7423	18.7655	19.4514	18.9809	19.4579	19.5256	18.8469	19.0532	19.1308	19.165
OQV11974.1	tRNA (guanine-N(7)-)-methyltransferase	BV898_13768	METTL1	1	28.342	7.8	0.706796	0.00292061	0.932914	0.000291781	0.553636	0.014081	9.28022	9.68249	9.64948	9.50224	10.3854	10.3291	10.0107	10.2164	9.99032	10.1877	10.7557	10.9123	9.59898	10.1597	10.4638	10.1065
OQV12855.1	Cytochrome P450 2J5	BV898_12876	CYP2J2	2	56.063	6.2	0.517004	0.00102848	0.405431	0.00620333	0.028368	0.827125	12.4884	12.3115	12.2902	12.5544	12.6905	12.9954	12.7496	13.2771	12.9141	12.8596	12.5031	12.9894	12.2814	12.4445	12.5104	12.5218
OQV15124.1	DIS3-like exonuclease 2	BV898_10638	DIS3L2	1	163.88	0.7	0.447437	0.00388141	0.432751	0.00488585	0.27772	0.0516442	10.1681	10.2955	10.3797	10.3642	10.6607	10.6384	10.9638	10.7344	10.7669	10.6936	10.7159	10.7621	10.1547	10.4952	11.0022	10.6663
OQV16348.1	putative DOPA 4,5-dioxygenase	BV898_09493	BV898_09493	3	19.865	24.4	0.399557	0.00236847	0.681776	1.57749e-05	0.176558	0.128067	14.608	14.5802	14.5253	14.629	14.8594	15.0657	14.9406	15.0751	15.0319	15.6839	15.1039	15.2499	14.7085	14.7509	14.7139	14.8756
OQV18151.1	putative AN1-type zinc finger protein 2B	BV898_07739	ZFAND2B	2	27.768	9.8	0.544676	0.00095296	0.530993	0.00117528	0.167247	0.228513	13.291	13.3517	13.3872	13.1752	13.9302	13.9209	13.7597	13.773	13.59	14.351	13.633	13.755	13.2883	13.4852	13.4626	13.6379
OQV18655.1	Rho GTPase-activating protein 27	BV898_07284	ARHGAP27	3	103.13	3.3	0.445475	6.7879e-05	0.421427	0.000118945	0.198577	0.0286393	15.8176	15.6911	15.8853	15.7213	16.4386	16.0159	16.1933	16.2494	16.2884	16.187	16.1612	16.1643	15.9757	15.8555	16.0859	15.9925
OQV19601.1	Quinone oxidoreductase	BV898_06375	CRYZ	1	36.51	5.6	1.28114	1.53493e-05	0.643464	0.0068148	2.30725	1	7.22705	6.85784	6.71536	6.81274	7.9334	8.1974	8.55146	8.05527	8.12314	7.60592	7.61303	6.84474	9.20501	9.21652	9.08577	9.33469
OQV21277.1	hypothetical protein BV898_04763	BV898_04763	BV898_04763	2	27	7.9	0.925407	0.000810709	1.32981	2.38623e-05	0.282376	0.222787	12.6381	12.4748	12.3419	12.7865	13.691	13.6145	13.3704	13.267	13.6968	14.8055	13.3811	13.6771	12.877	12.8487	12.7015	12.9436
OQV24481.1	DnaJ-like protein subfamily A member 1	BV898_01543	DNAJA1	15	45.612	45.7	0.334736	0.0027544	0.308856	0.0048647	0.150998	0.127956	17.3625	17.4383	17.4074	17.4553	17.7414	17.7945	17.7351	17.7314	17.7935	17.3445	17.9085	17.8524	17.5397	17.5542	17.6408	17.5327
OQV11502.1	hypothetical protein BV898_14160	BV898_14160	BV898_14160	1	48.805	3.4	0.0293306	0.810751	0.488225	0.00101486	0.411323	0.00377259	14.6339	14.9839	14.6767	14.8072	14.6609	14.9699	14.853	14.7351	15.1801	15.6958	15.0948	15.0839	15.1738	15.161	15.2344	15.1778
OQV12040.1	Pyruvate dehydrogenase phosphatase regulatory subunit, mitochondrial	BV898_13690	PDPR	1	102.36	1.5	0.272675	0.0353305	0.446011	0.00178895	0.438045	0.0020554	14.5182	14.6621	14.7479	14.4957	14.885	14.9138	14.9425	14.7732	15.1746	14.6184	15.2776	15.1371	14.8698	15.1305	15.1496	15.0261
OQV12313.1	hypothetical protein BV898_13424	BV898_13424	BV898_13424	9	67.033	21.6	0.09483	0.424618	0.398361	0.00354797	0.964675	4.72394e-07	15.3453	15.27	15.3619	15.4675	15.3935	15.289	15.4781	15.6635	15.9268	15.5108	15.8067	15.794	16.0056	16.3	16.5239	16.4739
OQV12605.1	X-ray repair cross-complementing protein 6	BV898_13167	XRCC6	8	50.043	35	0.148272	0.1595	0.641038	1.14548e-05	0.560136	4.97869e-05	15.8137	15.8467	15.8999	15.7957	15.7884	16.0776	16.1643	15.919	16.6893	16.1724	16.5342	16.5244	16.2956	16.3933	16.4885	16.4193
OQV12675.1	putative Zinc metalloproteinase nas-4	BV898_13083	TLL1	6	38.023	23.4	0.141948	0.155038	0.316517	0.00444974	0.892814	1.0097e-07	15.3942	15.6398	15.484	15.4559	15.539	15.7048	15.7439	15.5539	15.7569	15.7088	15.9766	15.7977	16.124	16.4654	16.5843	16.3714
OQV12861.1	Periplasmic beta-glucosidase	BV898_12881	BV898_12881	2	82.236	2.8	-0.0212216	0.813541	0.496837	4.70771e-05	0.550491	1.55091e-05	13.3625	13.2816	13.4434	13.1456	13.2861	13.3071	13.2812	13.2738	13.949	13.6871	13.7942	13.7901	13.618	13.9091	14.0598	13.8483
OQV14190.1	putative DNA repair protein XRCC1	BV898_11662	XRCC1	3	80.985	3.4	0.0988496	0.269154	0.41732	0.000209217	0.893746	2.80123e-08	15.1864	15.131	14.9681	14.9902	15.2709	15.166	15.0919	15.1422	15.4685	15.6308	15.4887	15.3569	15.8777	16.0435	16.1523	15.7771
OQV14335.1	hypothetical protein BV898_11453	BV898_11453	BV898_11453	4	53.652	10.5	0.312386	0.0116279	0.471995	0.000577164	0.725055	7.25717e-06	15.0428	14.9981	15.0885	15.0801	15.3551	15.3535	15.3801	15.3704	15.7377	15.169	15.5781	15.6127	15.5192	15.7215	15.9217	15.9473
OQV15292.1	hypothetical protein BV898_10523	BV898_10523	BV898_10523	1	28.78	3.6	0.0636486	0.659302	0.481651	0.0038853	1.04208	2.21926e-06	13.7489	13.9803	13.3765	13.8974	13.8514	13.8322	13.7748	13.7993	14.0376	14.7016	14.0451	14.1455	14.658	14.8166	14.9252	14.7716
OQV15330.1	hypothetical protein BV898_10556	BV898_10556	BV898_10556	4	19.525	32.2	0.103432	0.480809	0.443517	0.00725483	0.695916	0.000200882	16.0716	16.2444	16.1124	16.0397	16.1202	16.3902	16.196	16.1754	16.3184	17.0482	16.5399	16.3357	16.5465	17.0271	16.9755	16.7028
OQV15541.1	hypothetical protein BV898_10263	BV898_10263	BV898_10263	2	23.976	13.5	0.245253	0.141171	0.711296	0.000411008	0.609512	0.00152125	14.8532	14.7667	14.4487	14.817	15.3646	14.9068	14.7108	14.8843	14.9847	15.7161	15.3695	15.6604	15.4463	15.298	15.2105	15.3687
OQV16848.1	hypothetical protein BV898_09020	BV898_09020	RPTN	2	21.33	12.3	0.0697027	0.662643	0.672038	0.000630822	1.14964	2.30657e-06	13.705	13.5941	13.5151	13.7894	13.6975	13.6846	13.5737	13.9267	14.0931	14.7704	14.0545	14.3737	14.4605	14.7848	14.7842	15.1725
OQV16851.1	hypothetical protein BV898_09023	BV898_09023	BV898_09023	5	20.554	22.2	-0.00654964	0.95363	0.334114	0.00860919	0.546368	0.000175621	15.3783	15.5015	15.3937	15.2828	15.4328	15.5342	15.4768	15.0863	15.5455	15.9923	15.7496	15.6053	15.7514	16.0241	16.0498	15.9165
OQV16995.1	putative tRNA 2-phosphotransferase 1	BV898_08860	TRPT1	3	24.227	21.2	0.0521965	0.39174	0.340635	3.6639e-05	0.375202	1.27122e-05	13.8714	13.9737	13.8583	13.8638	13.9367	14.0444	13.9111	13.8838	14.1821	14.3166	14.2272	14.2039	14.2456	14.1725	14.281	14.3689
OQV17261.1	hypothetical protein BV898_08659	BV898_08659	FABP7	7	21.455	44.4	0.0942566	0.172479	0.306437	0.000303101	0.475009	2.82283e-06	16.7352	16.7646	16.6004	16.8105	16.8457	16.8709	16.7965	16.7746	17.0589	17.1393	16.9441	16.9941	17.0665	17.2827	17.2546	17.207
OQV17276.1	putative Insulin-like growth factor-binding protein complex acid labile subunit	BV898_08674	IGFALS	3	66.218	8.4	0.203791	0.0182042	0.453026	2.88631e-05	0.422016	6.11056e-05	12.2645	12.3489	12.2539	12.5231	12.5518	12.6591	12.4708	12.524	12.8603	12.7117	12.713	12.9176	12.7033	12.7058	12.7551	12.9143
OQV18546.1	hypothetical protein BV898_07371	BV898_07371	BV898_07371	1	33.534	2.9	0.0686094	0.622938	0.568502	0.00082302	1.55616	7.93767e-09	14.5532	14.7228	14.369	14.8884	14.6875	14.7196	14.5928	14.8079	15.0706	15.0668	15.3231	15.347	15.7617	16.2629	16.4638	16.2696
OQV18556.1	hypothetical protein BV898_07382	BV898_07382	BV898_07382	2	26.758	8.5	0.0699641	0.43907	0.340241	0.001502	0.393106	0.000443257	13.4479	13.4663	13.4358	13.3865	13.6773	13.3863	13.4126	13.5401	13.5026	13.9452	13.8531	13.7965	13.7856	13.8496	13.7539	13.9198
OQV18892.1	hypothetical protein BV898_07145	BV898_07145	XRCC6	2	18.524	21.6	0.301706	0.030009	0.795583	1.32589e-05	0.746282	2.68465e-05	13.8637	13.8943	13.947	13.837	14.1021	14.2644	14.4087	13.9736	14.8687	14.2895	14.8048	14.7614	14.4641	14.548	14.8947	14.6204
OQV18933.1	hypothetical protein BV898_06994	BV898_06994	BV898_06994	1	10.323	9.2	-0.0333731	0.813888	1.0463	1.74538e-06	1.01871	2.40897e-06	12.5826	12.9012	12.7693	13.0162	12.6362	12.7339	13.043	12.7228	13.9758	13.527	14.1191	13.8327	13.8816	13.527	13.8883	14.0472
OQV19139.1	von Willebrand factor A domain-containing protein	BV898_06777	VWA5A	6	86.104	11.5	0.110386	0.317737	0.363504	0.00389105	0.31939	0.00908823	16.9399	17.1436	17.1079	17.0367	17.0107	17.2439	17.3283	17.0868	17.3236	17.247	17.6471	17.4645	17.1456	17.4112	17.6167	17.3322
OQV20099.1	Cubilin	BV898_05892	CUBN	4	230.68	1.8	-0.0511818	0.530777	0.345218	0.000585447	0.724472	1.612e-07	15.22	15.3601	15.2298	15.4274	15.2782	15.2134	15.2157	15.3253	15.7158	15.4633	15.7066	15.7326	15.8679	15.9936	16.1679	16.1058
OQV21113.1;OQV21114.1	ERI1 exoribonuclease 3	BV898_04877	ERI3	3	24.662	18.8	0.117974	0.264876	0.472635	0.000313424	0.839456	5.57262e-07	15.1033	15.203	15.3556	15.2705	15.2701	15.3144	15.4237	15.396	15.5011	15.688	15.762	15.8718	15.813	15.9755	16.2575	16.2443
OQV21189.1	putative Sortilin-related receptor	BV898_04948	SORL1	5	229.07	3.3	-0.018217	0.834696	0.735953	3.34991e-07	0.329481	0.00158007	14.9213	14.9978	15.1438	15.0038	14.9464	15.0354	15.0298	14.9822	15.7207	16.0509	15.6797	15.5592	15.2888	15.353	15.4084	15.3344
OQV22396.1	putative Alpha-2-macroglobulin receptor-associated protein	BV898_03572	LRPAP1	8	42.397	20.3	0.00887146	0.93744	0.344345	0.00728316	0.407324	0.00226863	15.9816	16.0403	16.1574	16.2105	16.03	16.0838	16.2041	16.1074	16.1616	16.7698	16.3903	16.4454	16.3147	16.4628	16.721	16.5206
OQV22650.1	hypothetical protein BV898_03475	BV898_03475	BV898_03475	2	22.138	15.2	0.23969	0.151026	0.721257	0.000373301	0.524704	0.00469937	14.536	14.7999	14.5739	14.6374	14.9508	14.9736	14.7819	14.7997	15.0097	15.9934	15.2092	15.2201	14.9555	15.2473	15.3099	15.1335
OQV22714.1	Macrophage colony-stimulating factor 1 receptor 2	BV898_03543	FLT1	2	114.25	3.7	0.136115	0.0727769	0.397806	4.5652e-05	0.326586	0.000320924	13.478	13.3869	13.3344	13.4222	13.6734	13.4624	13.4247	13.6054	13.8	13.9803	13.7202	13.712	13.7376	13.74	13.7236	13.7265
OQV22758.1	hypothetical protein BV898_03195	BV898_03195	BV898_03195	4	16.668	30.8	0.111591	0.286237	0.30376	0.00873114	0.644528	1.16982e-05	15.4766	15.411	15.4921	15.3979	15.5806	15.5679	15.621	15.4546	15.6535	15.6243	16.0246	15.6903	15.8458	16.0982	16.355	16.0568
OQV23451.1	hypothetical protein BV898_02573	BV898_02573	BV898_02573	2	8.8352	28.8	-0.0354888	0.743333	0.410602	0.00152096	0.52294	0.000181775	13.9815	14.0118	13.985	13.9946	14.1499	13.928	13.8147	13.9384	14.3435	14.641	14.2481	14.3827	14.3477	14.41	14.4663	14.8407
OQV24306.1	putative Superoxide dismutase (Cu-Zn)	BV898_01845	SOD1	1	23.369	3.1	0.0254664	0.81382	0.540635	0.00012965	0.35174	0.00470632	15.2539	15.1483	15.2394	15.2413	15.4863	15.1738	15.1323	15.1923	15.4855	16.0866	15.6825	15.7908	15.4911	15.5609	15.6657	15.572
OQV24573.1	putative N-glycosidase YbiA	BV898_01633	BV898_01633	5	23.992	34.1	0.0864686	0.429326	0.492708	0.000320448	1.12138	2.27972e-08	15.6752	15.639	15.669	15.7708	15.7503	15.8019	15.7055	15.842	16.0089	16.3953	16.1402	16.1804	16.4706	16.7821	17.0668	16.92
OQV25078.1	Nicotinate phosphoribosyltransferase	BV898_01286	NAPRT	10	64.494	19.4	0.289444	0.0415494	0.540517	0.000824454	0.622153	0.000233846	15.8415	15.8614	16.0407	15.9037	16.0649	16.1563	16.3001	16.2838	16.5082	16.0059	16.6723	16.6229	16.2741	16.4829	16.6751	16.7038
OQV25751.1	hypothetical protein BV898_00680	BV898_00680	BV898_00680	2	42.575	4.9	0.212548	0.0698404	0.443664	0.000982997	1.0155	1.14994e-07	11.9954	11.8959	12.0322	12.2413	12.2502	12.2386	12.2354	12.2907	12.4434	12.6292	12.3037	12.5632	12.6998	13.1128	13.2587	13.1554
OWA50137.1	hypothetical protein BV898_14663	BV898_14663	BV898_14663	5	21.404	27.6	0.0957027	0.638464	0.725563	0.00240866	0.620761	0.00710033	16.4099	16.7811	16.4236	16.6373	16.4831	16.94	16.5738	16.6377	17.0643	18.062	17.0094	17.0185	16.931	17.3964	17.3316	17.076
OWA50732.1	putative Peptide-N(4)-(N-acetyl-beta-glucosaminyl)asparagine amidase	BV898_15239	TXN	12	15.07	66.9	0.0873871	0.635827	0.824645	0.000366269	0.814914	0.000407922	19.0855	19.1148	18.9707	19.1364	19.2414	19.2021	19.1155	19.098	19.5474	20.6944	19.6676	19.6966	19.6998	19.9594	20.02	19.8877
OWA52059.1;OWA52058.1	ATP-binding cassette sub-family B member 6, mitochondrial	BV898_16522	ABCB6	3	86.758	3.7	0.183004	0.0256065	0.36073	0.000194895	0.316785	0.000638191	11.9732	11.9361	11.863	12.1731	12.1832	12.227	12.0402	12.2269	12.3656	12.3656	12.2516	12.4055	12.2162	12.2808	12.4293	12.2863
OWA52718.1	hypothetical protein BV898_17164	BV898_17164	CSMD3	1	44.27	3.4	-0.0724952	0.425376	0.614428	4.45599e-06	0.398955	0.000406536	14.615	14.4976	14.3788	14.5983	14.5412	14.4096	14.387	14.4618	14.93	15.4225	15.048	15.147	14.9676	14.8877	14.9097	14.9205
OWA53212.1	Glutaminyl-peptide cyclotransferase	BV898_17645	QPCT	2	50.936	7.2	0.174405	0.0957296	0.634872	1.01193e-05	0.322028	0.00500331	12.3567	12.2623	12.1059	12.3415	12.2685	12.6421	12.2679	12.5854	12.7859	12.9696	12.966	12.8843	12.4365	12.7341	12.6718	12.512
OWA54118.1	DNA ligase 4	BV898_18536	LIG4	13	105.47	20.8	0.185866	0.0704291	0.529438	5.42406e-05	0.474698	0.000162835	16.4804	16.3877	16.408	16.4321	16.6805	16.5849	16.6076	16.5787	17.1241	16.6039	17.0344	17.0636	16.774	16.8476	16.9319	17.0536
OWA50659.1	Aldose 1-epimerase	BV898_15169	GALM	3	38.572	19.1	0.482913	0.00113152	0.300464	0.0248314	0.310061	0.0212039	13.7281	13.9428	14.075	13.7912	14.2179	14.2327	14.5082	14.5101	14.3756	13.8275	14.2708	14.2652	14.0878	14.0728	14.2557	14.3611
OWA52401.1	putative Krueppel-like factor 5	BV898_16858	KLF5	1	51.182	2.8	0.342767	0.00924433	-0.038221	0.744139	0.220893	0.0737396	13.5179	13.0036	13.3244	13.3309	13.7537	13.4876	13.5171	13.7895	13.4161	13.363	12.9773	13.2676	13.6206	13.4751	13.5484	13.4163
OWA54637.1	Adiponectin receptor protein	BV898_19036	ADIPOR2	1	45.941	2.2	0.303429	0.00604014	0.0114981	0.905413	-0.0780675	0.424714	13.3889	13.2232	13.2754	13.3319	13.5674	13.4845	13.5393	13.8418	13.508	13.0482	13.3995	13.3096	13.1581	13.2019	13.2205	13.3265
OQV21139.1;ALT32101.1	WD repeat domain phosphoinositide-interacting protein 2	BV898_04901	WIPI2	2	45.686	7.6	0.109738	0.253148	0.335498	0.00242409	0.141222	0.146929	13.6007	13.9641	13.9254	13.767	13.8432	14.0483	13.9799	13.8247	14.0227	14.2613	14.2418	14.0734	13.8099	13.9777	14.109	13.9255
OQV11519.1	hypothetical protein BV898_14175	BV898_14175	BV898_14175	1	30.656	7.3	0.0732069	0.613412	0.56993	0.00110175	0.221739	0.138824	13.5579	13.7635	13.597	13.6029	13.7828	13.7629	13.6461	13.6223	13.8899	14.768	14.0527	14.0904	13.9152	13.7712	13.7018	14.0201
OQV12155.1	hypothetical protein BV898_13572	BV898_13572	BV898_13572	1	19.677	6.9	0.128943	0.310401	0.400556	0.00521313	0.108757	0.38988	15.2203	15.2976	15.2053	15.4181	15.4344	15.4791	15.3654	15.3783	15.4366	16.1638	15.4544	15.6888	15.364	15.4996	15.4265	15.2863
OQV12203.1	hypothetical protein BV898_13545	BV898_13545	BV898_13545	8	20.082	42.3	-0.0311906	0.739972	0.334857	0.0024376	0.169145	0.0864969	17.6264	17.7171	17.5163	17.7784	17.5588	17.7256	17.5849	17.6441	17.7764	18.2691	17.9555	17.9766	17.7172	17.8846	17.9223	17.7906
OQV12406.1	putative tRNA N6-adenosine threonylcarbamoyltransferase	BV898_13357	OSGEP	1	36.278	3	0.222696	0.216145	0.668935	0.00146395	0.220562	0.220358	8.96898	8.842	9.23816	8.41864	9.15133	9.03351	9.38766	8.78607	9.62871	9.74092	9.33036	9.44354	8.72179	9.20077	9.34141	9.08606
OQV12483.1	Lysosomal thioesterase PPT2-A	BV898_13284	PPT2	2	32.937	5.8	0.0120368	0.910788	0.352539	0.00445201	0.213132	0.0617328	13.6052	13.8684	13.9895	13.8608	13.7925	13.8567	13.9147	13.8082	14.2784	13.9316	14.3172	14.2069	13.8811	13.9196	14.2986	14.0771
OQV12620.1	putative Charged multivesicular body protein 2b	BV898_13110	CHMP2B	5	25.108	17	0.229329	0.0317222	0.527623	6.55176e-05	0.195493	0.0617861	12.8763	13.0352	12.8233	12.964	13.2369	13.2143	13.1133	13.0517	13.3814	13.8063	13.3222	13.2994	13.0523	13.1845	13.1686	13.0754
OQV12823.1	Protein KRI1-like protein	BV898_12952	KRI1	1	97.274	1.3	0.010842	0.934536	0.435946	0.0042621	-0.0495863	0.707798	13.5654	13.3739	13.0373	13.3515	13.6168	13.3876	13.2359	13.1313	13.7342	14.0771	13.6831	13.5776	13.344	13.4012	13.2549	13.1297
OQV12840.1	putative Zinc metalloproteinase nas-15	BV898_12861	TLL2	1	37.751	4.5	0.164727	0.155903	0.491448	0.000452329	0.131526	0.251489	10.8061	10.6278	10.5518	10.4587	10.9371	10.7292	10.9338	10.5033	11.0326	11.2671	11.1869	10.9238	10.7847	10.5601	10.8779	10.7478
OQV13400.1	Charged multivesicular body protein 1a	BV898_12352	CHMP1A	3	22.766	15.2	0.104055	0.337776	0.484911	0.000329669	0.130832	0.232178	11.8027	12.2876	12.2599	12.3526	12.1138	12.3636	12.3675	12.2741	12.6469	12.6511	12.5564	12.7881	12.2093	12.3551	12.4022	12.2595
OQV13511.1	putative Transmembrane protease serine 11D	BV898_12258	TMPRSS11F	3	55.099	9.9	0.0446775	0.677129	0.533098	0.000135199	0.206061	0.0688898	12.5646	12.3885	12.5519	12.7557	12.4937	12.5466	12.6768	12.7223	12.897	13.4096	13.0322	13.0543	12.6545	12.7085	12.8164	12.9056
OQV13593.1	putative Tryptophan 2,3-dioxygenase	BV898_12230	TDO2	1	9.8391	17.6	0.16449	0.16662	0.372121	0.0049329	0.294623	0.0198763	12.7706	12.6048	12.864	13.0254	12.7602	13.1485	12.9539	13.0603	13.1598	13.3618	13.0473	13.1844	12.8343	13.2421	13.1347	13.2322
OQV13630.1	hypothetical protein BV898_12172	BV898_12172	BV898_12172	1	6.9791	13.6	0.350637	0.328722	1.04299	0.00885712	0.208338	0.557608	12.2407	12.5245	12.4754	12.0588	12.4582	12.9161	12.9687	12.3588	12.5776	14.8163	13.3452	12.7323	12.3829	12.5793	12.6791	12.4915
OQV13712.1	putative DNA-3-methyladenine glycosylase	BV898_12106	MPG	1	31.535	6.6	0.315218	0.211961	0.826739	0.0037667	0.482256	0.0644946	8.82332	8.5344	8.50193	9.30046	9.77915	8.82273	8.85533	8.96377	9.7764	9.52412	9.41721	9.74933	9.85986	8.90426	9.38436	8.94065
OQV13770.1	RNA-binding protein MEX3B	BV898_11990	MEX3C	2	55.968	4.6	0.185467	0.105456	0.351235	0.00520844	0.144876	0.198428	11.6308	11.8679	12.0861	11.7336	12.2054	11.8924	12.101	11.8615	11.9695	12.2439	12.3019	12.2081	11.9243	11.9579	12.1351	11.8806
OQV13847.1	DNA-directed RNA polymerase II subunit RPB3	BV898_11956	POLR2C	5	34.634	29.8	0.140599	0.135586	0.314512	0.00301335	0.13681	0.145671	13.9058	13.9442	13.8567	13.9026	14.2531	14.1229	13.9546	13.8411	14.0128	14.3654	14.1992	14.2898	13.9532	13.9996	14.0952	14.1083
OQV14030.1	Histidine ammonia-lyase	BV898_11801	HAL	4	27.128	25.7	0.131669	0.169941	0.321726	0.00304663	0.269009	0.00996998	14.6009	14.6731	14.6097	14.6621	14.8629	14.6603	14.6464	14.903	14.9603	14.7258	14.9706	15.1761	14.7442	14.9273	14.9222	15.0282
OQV25041.1;OQV22225.1;OQV15271.1;OQV14272.1	Ubiquitin-60S ribosomal protein L40	BV898_01248	UBA52	3	17.441	15.9	0.0932679	0.340656	0.315581	0.00452638	-0.0130023	0.892717	17.3168	17.2862	17.3453	17.2966	17.4836	17.4056	17.3775	17.3514	17.463	18.0156	17.4893	17.5393	17.2826	17.2864	17.3528	17.2712
OQV14478.1	hypothetical protein BV898_11320	BV898_11320	BV898_11320	1	48.185	2.8	0.173277	0.0697253	0.373268	0.000750965	0.0379475	0.675105	12.2159	12.4855	12.2654	12.4466	12.7033	12.4687	12.4768	12.4577	12.7524	12.8611	12.7896	12.5034	12.4729	12.316	12.4494	12.3269
OQV14678.1	putative Chymotrypsin-like protease CTRL-1	BV898_11184	CTRL	2	34.712	13.2	-0.0292347	0.825268	0.513335	0.00127557	0.245987	0.078031	12.288	12.5855	12.3661	12.2117	12.4793	12.3475	12.3613	12.1463	12.7136	13.3054	12.8445	12.6411	12.6821	12.7499	12.5756	12.4276
OQV14697.1	putative Regulation of nuclear pre-mRNA domain-containing protein 2	BV898_11072	RPRD2	1	102.84	3.1	0.797468	0.014187	0.896165	0.00705316	0.32712	0.273457	8.28656	9.17385	9.36165	9.3297	10.0628	9.94517	9.65977	9.67389	9.62539	9.62202	10.4634	10.0256	10.0456	9.66755	8.72094	9.02609
OQV15094.1	putative Zinc finger with UFM1-specific peptidase domain protein	BV898_10725	ZUP1	1	74.477	2.5	0.241976	0.0869669	0.506971	0.00159797	0.0954202	0.481468	12.7607	12.7875	12.7677	12.7761	13.4218	12.7949	12.7424	13.1008	12.9921	13.3373	13.3866	13.4038	12.7465	13.0855	12.7854	12.8563
OQV15131.1	hypothetical protein BV898_10646	BV898_10646	PEX19	4	34.326	21.9	0.0476924	0.767427	0.511743	0.00553759	0.0400288	0.80388	13.6877	13.6525	13.5527	13.5863	13.7683	13.8254	13.5762	13.5002	13.8501	14.7988	13.8813	13.9961	13.7438	13.6918	13.5494	13.6544
OQV15396.1	hypothetical protein BV898_10406	BV898_10406	BV898_10406	1	22.631	6.3	0.0238835	0.903453	0.842921	0.000555084	0.455664	0.0325158	14.2081	14.4014	14.2594	14.2304	14.3996	14.3463	14.3051	14.1439	14.851	15.9899	14.7857	14.8443	14.7524	14.7699	14.7463	14.6534
OQV15509.1	Melanopsin	BV898_10375	OPN4	1	62.613	3.2	0.0590978	0.545287	0.343829	0.00258985	0.043017	0.658823	12.7002	12.7899	12.5628	12.559	12.9201	12.8474	12.5042	12.5767	12.9064	13.194	12.9576	12.9291	12.7765	12.6991	12.6421	12.6663
OQV15742.1	hypothetical protein BV898_10131	BV898_10131	RPA3	3	14.554	37.5	0.0175204	0.871751	0.350659	0.00494197	0.196853	0.0847044	15.0521	15.0943	14.9623	15.0016	15.1187	15.1004	15.038	14.9234	15.1682	15.8024	15.2815	15.2609	15.1736	15.233	15.3132	15.1779
OQV15872.1	hypothetical protein BV898_09968	BV898_09968	PPP1R11	1	14.393	12.1	0.169631	0.350062	0.518919	0.00985377	-0.226673	0.216903	11.5714	11.6151	11.3462	11.6332	12.1696	11.4669	11.3987	11.8093	11.6808	12.515	12.0371	12.0086	11.2617	11.4976	11.0806	11.4194
OQV16319.1	Zinc-type alcohol dehydrogenase-like protein	BV898_09627	ADH1C	6	48.364	17.9	0.082852	0.370997	0.309706	0.00355283	0.230476	0.0214335	16.1198	15.9778	16.0738	15.9281	16.2801	16.0478	16.0858	16.0172	16.3172	16.1273	16.5259	16.368	16.2977	16.1462	16.4131	16.1644
OQV16351.1	putative Uncharacterized protein C9orf78	BV898_09496	C9orf78	4	35.406	18.4	0.0484835	0.666664	0.362337	0.00497581	0.220393	0.064134	14.7391	14.785	14.5877	14.7931	14.882	14.8161	14.7187	14.682	14.923	15.4752	14.8848	15.0713	14.8346	15.1233	14.928	14.9005
OQV16454.1	hypothetical protein BV898_09444	BV898_09444	SAP30L	2	61.647	5.3	0.0459884	0.736233	0.439759	0.00499587	0.056026	0.681816	12.1128	12.2286	11.9456	12.203	12.4416	11.9721	11.9779	12.2823	12.3708	12.9582	12.5873	12.3326	12.2893	12.2081	12.0336	12.183
OQV16566.1	putative Charged multivesicular body protein 4b	BV898_09240	CHMP4B	3	26.388	18.8	0.105441	0.21381	0.422097	0.000105359	0.23805	0.0102646	15.421	15.538	15.3023	15.588	15.714	15.5559	15.4636	15.5375	15.8216	16.0742	15.8024	15.8395	15.675	15.7844	15.7338	15.6083
OQV16625.1	putative Homeotic protein female sterile	BV898_09294	BRD2	5	113.39	8.2	0.141658	0.0922649	0.319408	0.00102301	0.0751763	0.355187	13.9605	14.1473	14.0305	14.3387	14.1723	14.3435	14.1564	14.3714	14.4684	14.3933	14.3942	14.4986	14.2457	14.2132	14.1233	14.1955
OQV16964.1	hypothetical protein BV898_08969	BV898_08969	BV898_08969	15	23.31	66.5	0.0387733	0.614816	0.390605	0.000109266	0.115211	0.147449	19.0337	19.0634	19.0445	19.072	19.061	19.148	19.1558	19.0038	19.3085	19.6484	19.474	19.3451	19.0827	19.1883	19.309	19.0943
OQV17798.1	hypothetical protein BV898_08094	BV898_08094	BV898_08094	5	39.263	24.1	0.0762564	0.604651	0.433352	0.00880737	0.0529477	0.718607	14.5261	14.477	14.1886	14.4459	14.7508	14.5028	14.2516	14.4374	14.4398	15.2361	14.8634	14.8316	14.6681	14.4341	14.3188	14.4283
OQV18057.1	Cathepsin L	BV898_07828	CTSL	13	38.607	48.7	0.0550581	0.692103	0.52118	0.0016425	0.303645	0.0415862	18.1574	18.1829	18.1387	18.3034	18.2152	18.3231	18.2582	18.2061	18.438	19.2928	18.5132	18.623	18.3942	18.4885	18.625	18.4893
OQV18095.1	hypothetical protein BV898_07866	BV898_07866	FAM177A1	2	24.255	13.3	0.0170176	0.893206	0.43213	0.00340669	0.0471996	0.710198	13.5521	13.6181	13.4513	13.5816	13.6184	13.5858	13.6561	13.4108	13.7065	14.4951	13.8555	13.8744	13.5669	13.5954	13.6168	13.6128
OQV18580.1	putative 3-5 exoribonuclease 1	BV898_07406	ERI1	2	46.032	5.9	0.337719	0.0105773	0.432871	0.00195519	0.250431	0.0470551	12.02	11.8882	12.2404	12.2692	12.3373	12.4299	12.4213	12.5801	12.4787	12.3836	12.599	12.6879	12.0857	12.46	12.2442	12.6295
OQV19096.1	Translation initiation factor eIF-2B subunit epsilon	BV898_06951	EIF2B5	6	87.18	11.4	0.247059	0.00886447	0.408744	0.000164274	0.0547991	0.515575	15.1819	15.0826	15.2256	15.1367	15.475	15.3774	15.3488	15.4138	15.5577	15.286	15.7484	15.6697	15.2029	15.1568	15.2962	15.1901
OQV19124.1;OQV19125.1	hypothetical protein BV898_06763	BV898_06763	BV898_06763	1	7.377	23.9	0.0685253	0.648755	0.453157	0.00765762	0.0774402	0.607076	12.6999	12.585	12.3846	12.6537	12.998	12.5812	12.6208	12.3974	12.581	13.0975	13.2808	13.1766	12.5709	12.7243	12.836	12.5018
OQV19138.1	von Willebrand factor A domain-containing protein	BV898_06776	VWA5A	20	97.039	29.3	0.171075	0.0177826	0.414076	1.07243e-05	0.23669	0.00220596	18.664	18.7057	18.7116	18.7873	18.8928	18.8748	18.9457	18.8394	19.0856	18.9891	19.2441	19.206	18.8702	18.9192	19.0577	18.9682
OQV19509.1	hypothetical protein BV898_06497	BV898_06497	BV898_06497	14	33.989	53.2	0.195899	0.0344772	0.388686	0.000331981	0.285875	0.00398826	17.7528	17.8559	17.8383	17.8805	17.8558	18.1075	18.0672	18.0806	18.143	18.4525	18.1433	18.1435	17.9555	18.17	18.2328	18.1127
OQV19906.1;OQV19907.1	Serpin B9	BV898_06175	SERPINB9	8	43.698	22.8	0.0644537	0.419683	0.316326	0.000984199	0.271839	0.00318997	16.7502	16.707	16.7176	16.6892	16.7985	16.7914	16.795	16.7368	16.9231	17.2919	16.9705	16.9438	16.8335	17.0534	17.074	16.9904
OQV20141.1	hypothetical protein BV898_05933	BV898_05933	BV898_05933	6	8.1608	79.2	0.341348	0.120949	0.948085	0.000363816	0.119891	0.572348	16.0027	16.0154	15.7967	16.1599	16.4434	16.4267	16.1609	16.309	16.6396	17.8472	16.5036	16.7767	16.1539	16.1402	16.042	16.1182
OQV21185.1	Histone chaperone ASF1	BV898_04945	ASF1A	1	102.7	1.6	0.282591	0.123257	0.713974	0.000884416	0.311589	0.0918643	10.335	10.369	10.226	10.4986	10.5517	10.5445	10.749	10.7138	10.769	11.6054	10.926	10.9841	10.9702	10.182	10.6307	10.892
OQV21269.1	hypothetical protein BV898_04755	BV898_04755	BV898_04755	6	23.806	42.3	0.0883744	0.180373	0.324046	0.000114976	0.188302	0.00903254	17.5398	17.5544	17.5907	17.5776	17.604	17.6747	17.7265	17.6108	17.7887	18.0608	17.8733	17.8358	17.6611	17.7536	17.8212	17.7798
OQV21448.1	Phosphoenolpyruvate carboxykinase, cytosolic (GTP)	BV898_04654	PCK1	1	73.665	5.5	0.121269	0.60264	0.755574	0.00467825	-0.0705418	0.761314	12.5379	12.732	12.4135	12.3374	12.9946	12.3323	12.4086	12.7704	12.4409	13.7658	13.3609	13.4755	12.1033	12.604	12.4439	12.5875
OQV21676.1	hypothetical protein BV898_04251	BV898_04251	BV898_04251	8	84.393	17.4	-0.00965847	0.943545	0.499553	0.00200571	0.00932887	0.945469	16.9233	17.0977	16.875	17.0684	16.9818	17.0983	16.935	16.9108	17.2505	18.0552	17.2806	17.3765	16.9638	17.0107	17.0447	16.9826
OQV21891.1;OQV21898.1	hypothetical protein BV898_04104	BV898_04104	BV898_04104	2	14.85	23.3	0.279005	0.1153	0.603789	0.0025068	0.442227	0.0181434	12.3535	12.8551	12.2229	12.4762	12.9317	12.8886	12.4959	12.7075	12.8223	13.6186	12.8547	13.0273	13.0879	12.9138	12.8285	12.8463
OQV22651.1	Long-chain-fatty-acid--CoA ligase ACSBG2	BV898_03476	ACSBG1	12	80.785	22.3	-0.159899	0.0420834	0.399741	5.35952e-05	0.0111077	0.879475	17.0636	16.9899	17.0685	17.2041	16.907	16.8449	16.8984	17.0362	17.4267	17.4539	17.5955	17.4489	17.0089	17.0044	17.2629	17.0942
OQV22790.1	putative Type I phosphatidylinositol 4,5-bisphosphate 4-phosphatase-B	BV898_03226	PIP4P1	2	58.127	5.6	0.146927	0.449909	0.577259	0.00807168	0.00981642	0.959349	16.0413	16.2134	16.0958	16.2739	16.5704	16.2335	16.1793	16.2288	16.106	17.4167	16.7253	16.6853	16.0613	16.3229	16.1881	16.0913
OQV22825.1	hypothetical protein BV898_03259	BV898_03259	BV898_03259	5	23.83	28.9	0.0210345	0.863878	0.502044	0.000817996	0.297263	0.0261516	15.9639	16.0299	15.9258	16.0297	15.8781	16.247	16.0162	15.8921	16.5455	16.8794	16.2025	16.33	16.2072	16.2013	16.4138	16.3159
OQV22942.1	hypothetical protein BV898_02994	BV898_02994	BV898_02994	3	64.643	8	0.0962321	0.520761	0.434654	0.00946446	0.0672257	0.652558	15.1293	15.2646	15.1497	15.1819	15.4	15.3246	15.2384	15.1474	15.4585	16.2149	15.3891	15.4016	15.3351	15.4176	15.1476	15.094
CAHS2_HYPDU;OQV23218.1	Cytosolic-abundant heat soluble protein 86272	BV898_02951	BV898_02951	14	26.329	55.7	0.402425	0.0695542	0.916462	0.000459214	0.201686	0.343072	18.8565	19.1385	18.9567	18.7954	19.2673	19.4995	19.5204	19.0694	19.4558	20.623	19.7971	19.5369	19.0074	19.3086	19.3742	18.8636
OQV23224.1;OQV23223.1	hypothetical protein BV898_02955	BV898_02955	BV898_02955	2	119.87	2	0.0792419	0.400869	0.304108	0.0046365	0.0363483	0.697278	13.8384	13.8256	13.9398	13.7251	14.0566	13.9255	14.0029	13.6609	14.0923	14.2596	14.052	14.1414	13.7447	13.9727	14.0138	13.7432
OQV23568.1	hypothetical protein BV898_02686	BV898_02686	BV898_02686	1	24.527	5.8	0.0681403	0.628173	0.469728	0.00384832	-0.179912	0.211316	13.6157	13.3368	13.3509	13.4247	13.7209	13.4783	13.425	13.3765	13.8334	14.3184	13.8446	13.6107	13.4858	13.186	13.3488	12.9879
OQV23600.1	putative Serine proteinase stubble	BV898_02347	KLKB1	1	55.714	3.8	0.353074	0.104849	0.606782	0.00955865	0.11779	0.573402	9.47062	9.12617	8.94579	9.14963	10.0258	8.851	9.65368	9.57396	9.36416	9.85446	9.76042	10.1403	9.20351	9.44223	9.19043	9.32718
OQV23630.1	Protein phosphatase 1 regulatory subunit 37	BV898_02373	PPP1R37	2	101.44	3.4	0.178272	0.0211927	0.390383	4.62391e-05	0.224233	0.00551314	14.5026	14.5595	14.4315	14.5187	14.5861	14.7827	14.6654	14.6912	14.8628	15.0799	14.8405	14.7908	14.7108	14.8192	14.7396	14.6396
OQV23646.1	putative Splicing factor 45	BV898_02389	RBM17	4	39.614	12.3	0.231006	0.137212	0.556327	0.00178917	0.0554542	0.711599	13.6337	13.7911	13.5307	13.8082	14.2975	13.8445	13.8095	13.7362	13.7796	14.5646	14.3275	14.3173	13.7591	13.8752	13.6634	13.6879
OQV23789.1	hypothetical protein BV898_02515	BV898_02515	BV898_02515	1	24.691	11.2	0.125838	0.427254	0.621886	0.00106687	0.064793	0.680345	12.2194	12.3556	12.2861	12.484	12.6558	12.3963	12.4838	12.3125	12.381	13.2745	13.0432	13.1339	12.2052	12.5532	12.2958	12.5501
OQV24450.1	Protein FRA10AC1-like protein	BV898_01514	FRA10AC1	2	35.353	6.6	-0.00807515	0.948499	0.364829	0.00951423	0.116649	0.357696	11.8195	11.7585	11.8637	12.007	12.0082	11.9322	11.608	11.8681	11.9473	12.5249	12.2027	12.2332	12.1778	12.0214	11.7097	12.0064
OQV24539.1	hypothetical protein BV898_01599	BV898_01599	BV898_01599	1	13.322	20	0.0841331	0.588782	0.468543	0.00761244	-0.0152765	0.92143	12.4357	12.3731	12.4183	12.4303	12.6238	12.4472	12.4119	12.5109	12.4723	13.4806	12.7553	12.8234	12.4565	12.4447	12.1653	12.5298
OQV24785.1	SPARC protein	BV898_01375	SPARC	1	42.952	2.1	-0.0445048	0.718074	0.635745	9.38971e-05	-0.0782742	0.527334	10.7066	10.8535	10.8922	10.9605	10.8659	10.7462	11.029	10.5938	11.4835	11.8254	11.2954	11.3516	10.664	10.639	10.7879	11.0089
OQV24807.1	hypothetical protein BV898_01398	BV898_01398	BV898_01398	4	34.381	17.9	0.111726	0.291257	0.423312	0.000850059	0.277838	0.0157252	14.3142	14.1366	14.1488	14.0905	14.3753	14.3211	14.2826	14.1581	14.6427	14.9084	14.5044	14.3279	14.4588	14.4397	14.574	14.3291
OQV24960.1	putative Testis-expressed sequence 2 protein	BV898_01170	TEX2	9	64.521	23	0.159343	0.105587	0.336078	0.00243335	0.204109	0.0433446	15.57	15.4743	15.6961	15.5892	15.6899	15.6645	15.7667	15.846	15.8603	15.722	16.1262	15.9654	15.5931	15.7935	15.9816	15.7779
OQV25146.1	putative Barrier-to-autointegration factor B	BV898_00836	BANF1	5	19.732	31	0.100347	0.27306	0.400233	0.000384281	0.24895	0.0127867	17.3548	17.5348	17.3423	17.5059	17.4551	17.6274	17.6214	17.4352	17.744	18.0929	17.7924	17.7094	17.5945	17.7462	17.7887	17.604
OQV25220.1	hypothetical protein BV898_00908	BV898_00908	ATF2	1	46.514	3.5	0.274693	0.0948522	0.52319	0.00396234	0.359707	0.0338232	12.8549	13.003	12.5226	12.8742	13.1774	13.3062	12.8835	12.9864	13.3281	13.8394	13.0456	13.1345	13.1186	13.3654	13.0454	13.1642
OQV25728.1	putative Rab11 family-interacting protein 3	BV898_00658	RAB11FIP3	4	55.882	10.2	0.224618	0.00804952	0.663089	1.80872e-07	0.240919	0.00511018	12.9741	12.994	12.7898	12.8154	13.2434	13.1628	13.0448	13.0208	13.5047	13.7251	13.4773	13.5185	13.1088	13.1016	13.2099	13.1167
OQV25999.1	hypothetical protein BV898_00133	BV898_00133	BV898_00133	2	36.38	6	0.553713	0.0136045	1.18284	2.4971e-05	0.236524	0.251517	14.4328	14.6283	14.2398	14.5856	15.0615	15.2127	15.1355	14.6917	15.2652	16.4438	15.4392	15.4696	14.7625	14.8231	14.6596	14.5874
OQV26055.1;OQV26054.1	hypothetical protein BV898_00184	BV898_00184	BV898_00184	14	36.494	47.7	0.192263	0.0339444	0.748429	1.62503e-07	0.166773	0.0611834	17.7	17.6998	17.5845	17.8481	17.9269	17.9577	17.8813	17.8355	18.3502	18.7427	18.3706	18.3626	17.8677	17.873	17.8559	17.9029
OQV26191.1	hypothetical protein BV898_00311	BV898_00311	BV898_00311	4	15.582	31.7	0.0324882	0.678574	0.317663	0.000870506	0.239259	0.00707405	15.1909	15.2575	15.1849	15.1033	15.3318	15.2918	15.167	15.0759	15.41	15.6999	15.5065	15.3908	15.421	15.5127	15.4141	15.3458
OWA49859.1	hypothetical protein BV898_14396	BV898_14396	BV898_14396	1	9.7234	9.6	0.111512	0.361473	0.364133	0.00766255	0.109391	0.370425	15.0077	14.7132	14.6314	14.6745	15.2301	14.7563	14.7425	14.7438	15.1499	15.3536	14.9097	15.0701	14.9201	14.8595	14.8939	14.7908
OWA49868.1	Dehydrogenase/reductase SDR family member 11	BV898_14405	DHRS11	2	27.49	11.4	0.251403	0.174318	0.702654	0.00117633	0.0276319	0.877577	12.3979	12.6702	12.8675	12.2355	12.9095	12.9373	12.7229	12.6071	12.7696	13.6161	13.4061	13.19	12.274	12.7358	12.8139	12.4581
OWA50238.1	hypothetical protein BV898_14761	BV898_14761	BV898_14761	1	42.431	3.4	0.0743369	0.542823	0.353575	0.00962602	0.213068	0.0943843	11.598	11.5898	11.5542	11.2736	11.5041	11.6808	11.5218	11.6063	11.4878	12.1775	11.7569	12.0077	11.6392	11.7909	11.669	11.7688
OWA50399.1	hypothetical protein BV898_14918	BV898_14918	BV898_14918	1	21.557	8.4	0.188296	0.0735934	0.301496	0.00758443	0.0621075	0.535532	12.5014	12.4502	12.6481	12.6738	12.8725	12.7076	12.7173	12.7292	12.8403	12.6832	12.9556	13.0004	12.7187	12.6357	12.3465	12.821
OWA50788.1	putative DNA-directed RNA polymerase II subunit RPB11-a	BV898_15295	POLR2J	3	15.004	22.1	0.137025	0.254132	0.434384	0.00187075	0.0561692	0.633989	14.5463	14.5134	14.4588	14.5565	14.886	14.5738	14.5705	14.5927	14.6104	15.3353	14.9312	14.9357	14.6026	14.5857	14.4837	14.6277
OWA51225.1	hypothetical protein BV898_15719	BV898_15719	BV898_15719	1	27.372	4.7	0.182408	0.0713761	0.465305	0.000170842	0.199436	0.050931	13.4855	13.1305	13.1703	13.4532	13.6425	13.4271	13.4403	13.4593	13.8135	13.983	13.6454	13.6589	13.566	13.5293	13.4473	13.4947
OWA51354.1	GPN-loop GTPase 2	BV898_15840	GPN2	1	34.602	4.9	0.100037	0.425199	0.467895	0.00160259	-0.019876	0.872808	13.0433	13.0234	13.0414	12.9819	13.4745	13.0297	13.0097	12.9762	13.2194	13.4617	13.7735	13.507	13.2102	13.0412	12.9018	12.8573
OWA51725.1	hypothetical protein BV898_16197	BV898_16197	HSPB2	7	22.952	48.3	0.0909755	0.496469	0.512463	0.00132655	0.325188	0.0248216	16.2121	16.0731	16.0008	16.3299	16.354	16.2482	16.0882	16.2893	16.5142	17.1496	16.3784	16.6237	16.4944	16.4322	16.4014	16.5886
OWA52246.1	hypothetical protein BV898_16704	BV898_16704	C7orf50	1	39.638	5.3	0.153706	0.171797	0.469388	0.000525859	0.118614	0.285619	11.3749	11.3635	11.4151	11.3629	11.5206	11.5899	11.4907	11.53	11.6488	12.2494	11.7373	11.7584	11.4618	11.4625	11.7106	11.3559
OWA52270.1	hypothetical protein BV898_16728	BV898_16728	DPH3	2	9.2472	37	0.225283	0.179659	0.613476	0.00160934	0.33785	0.0519096	14.4072	14.5556	14.5242	14.4421	14.676	14.8028	14.7601	14.5913	14.8229	15.7978	14.8971	14.8652	14.8462	14.6948	14.8289	14.9105
OWA52491.1	Transcription factor AP-2-alpha	BV898_16943	TFAP2A	1	52.764	5.4	0.248413	0.0492009	0.401937	0.00345812	0.18761	0.126992	12.2497	12.4118	12.5218	12.062	12.5898	12.6363	12.4219	12.5909	12.5033	12.9208	12.6266	12.8024	12.2736	12.7284	12.5416	12.4522
OWA52677.1	B-box type zinc finger protein ncl-1	BV898_17123	TRIM71	2	102.61	4	0.156051	0.414484	0.56973	0.00781198	-0.0879835	0.64291	11.5747	11.4503	11.5048	11.5364	11.7994	11.7828	11.3494	11.7588	11.6539	12.8233	11.9795	11.8885	11.6247	11.3668	11.2722	11.4507
OWA52821.1	putative ADP-ribosyl cyclase/cyclic ADP-ribose hydrolase	BV898_17264	BST1	1	32.882	5.6	0.184798	0.198699	0.433842	0.00646625	0.166912	0.243331	12.4666	12.849	12.6467	12.6469	12.7906	12.9842	12.9794	12.5942	12.9078	13.5223	13.0309	12.8835	12.6426	13.0349	12.8021	12.7973
OWA53135.1	Cathepsin L2	BV898_17570	CTSV	2	37.948	10.9	0.105694	0.384714	0.44469	0.00183862	-0.128326	0.294108	10.542	10.2781	10.6468	10.7762	10.7797	10.6461	10.6357	10.6044	10.7468	11.3181	10.983	10.9739	10.2943	10.6098	10.3903	10.4353
OWA53268.1	hypothetical protein BV898_17701	BV898_17701	VAMP4	4	15.262	46	0.0184592	0.860844	0.324757	0.00671617	0.117763	0.272984	14.5465	14.5943	14.487	14.6321	14.6057	14.6874	14.5736	14.467	14.6944	15.2939	14.7219	14.8487	14.6492	14.7372	14.6572	14.6873
OWA53399.1	Integrator complex subunit 9	BV898_17830	INTS9	3	80.803	5.8	0.106784	0.164013	0.325542	0.000448812	0.0967137	0.204917	13.6573	13.6449	13.6976	13.6572	13.9041	13.735	13.6737	13.7713	13.7935	14.1507	14.045	13.9699	13.7561	13.6751	13.8148	13.7979
OWA53868.1	Transmembrane protein 184B	BV898_18287	TMEM184B	2	92.816	4.2	0.199722	0.0152236	0.523369	3.05703e-06	0.10098	0.186705	14.1619	14.223	14.3078	14.2516	14.4085	14.4541	14.4308	14.4498	14.6638	14.9247	14.7117	14.7375	14.2488	14.5085	14.3888	14.2021
OWA53980.1	CCR4-NOT transcription complex subunit 10	BV898_18403	CNOT10	2	87.509	2.5	0.28821	0.00418013	0.322845	0.00181614	0.295489	0.00350801	12.6677	12.7393	12.897	12.5049	12.983	12.9255	13.135	12.9183	13.0663	12.9217	13.1906	12.9217	13.058	12.9304	12.9733	13.0292
OWA54170.1	Protein tilB-like protein	BV898_18585	DNAAF11	2	49.429	7.5	0.0877659	0.402177	0.48473	0.000246095	0.186835	0.0862429	13.1548	12.9194	13.1706	13.2211	13.3152	13.2395	13.1196	13.1427	13.2735	13.851	13.6327	13.6477	13.2531	13.2559	13.328	13.3763
OWA54823.1	hypothetical protein BV898_19217	BV898_19217	BV898_19217	1	23.857	6.7	0.228139	0.0460473	0.3135	0.00915162	0.16215	0.143117	11.8343	12.1188	11.8932	12.0143	12.3127	12.1019	12.1836	12.1749	12.1343	12.5138	12.1747	12.2918	12.3825	11.9698	11.958	12.1988
OQV11670.1	hypothetical protein BV898_14014	BV898_14014	BV898_14014	1	8.2996	22.4	0.101146	0.50253	0.404028	0.014967	2.03545	5.35323e-10	12.0631	12.182	12.3887	12.3532	12.3229	12.3026	12.2452	12.5209	12.5131	12.8419	12.5321	12.7161	13.8637	14.5044	14.6762	14.0845
OQV12609.1;OQV12608.1	Protein phosphatase 1 regulatory subunit 12A	BV898_13100	PPP1R12A	7	124.75	7.6	-0.150088	0.260746	-0.296995	0.0352504	0.527974	0.000909769	15.8525	16.0484	15.7846	16.0094	15.5068	16.0962	15.7284	15.7631	15.8288	15.8067	15.3596	15.5119	16.272	16.6328	16.433	16.4689
OQV12639.1	putative Required for meiotic nuclear division protein 1-like protein	BV898_13128	RMND1	5	53.062	20.5	-0.00289729	0.971467	-0.0552267	0.498711	0.458635	3.64644e-05	16.2033	16.0622	16.1897	16.0415	16.2957	15.9629	16.1516	16.0749	15.8671	16.1994	16.1133	16.0961	16.5751	16.5777	16.5923	16.5862
OQV13303.1	Phosphorylase b kinase gamma catalytic chain, liver/testis isoform	BV898_12509	PHKG2	1	48.865	1.9	0.0375585	0.804263	0.172568	0.264458	0.657594	0.000489264	11.0869	11.1791	11.3127	11.2952	10.9794	11.3079	11.1307	11.6062	11.18	11.7039	11.442	11.2384	11.5141	11.9776	12.1189	11.8938
OQV13305.1	putative von Willebrand factor A domain-containing protein 5A	BV898_12513	VWA5A	1	52.117	3.8	0.184884	0.108778	0.0595493	0.591092	0.34559	0.00608145	13.196	13.2477	13.3055	13.1512	13.3016	13.4704	13.3104	13.5577	13.2415	13.0689	13.3159	13.5124	13.267	13.5901	13.784	13.6417
OQV13350.1;OWA54893.1	hypothetical protein BV898_12386	BV898_12386	BV898_12386	3	22.83	18	-0.0565118	0.663639	0.252314	0.0661208	0.77698	1.95033e-05	15.586	15.4638	15.5486	15.3459	15.6147	15.4121	15.5371	15.1545	15.542	16.1528	15.6348	15.624	16.33	16.0857	16.2548	16.3817
OQV13619.1	hypothetical protein BV898_12162	BV898_12162	BV898_12162	2	41.788	5	0.178255	0.256213	0.228829	0.150422	1.01563	6.4849e-06	11.9776	11.9397	12.2612	12.1736	12.102	12.3012	12.239	12.4228	12.4164	11.8418	12.5695	12.4397	12.8103	12.9958	13.4094	13.1991
OQV13640.1	hypothetical protein BV898_12111	BV898_12111	BV898_12111	4	9.6572	30.7	0.0345096	0.926395	0.730763	0.0650653	1.09278	0.00936967	15.8762	16.4182	16.4296	15.6503	15.845	16.5125	16.5308	15.624	16.2406	18.0568	16.9723	16.0275	16.7737	17.2808	17.6505	17.0403
OQV13811.1	Acetylcholine receptor subunit beta-like 2	BV898_11922	CHRNA3	1	60.665	2.5	0.192955	0.144097	0.129717	0.316672	0.444421	0.00288247	8.84235	9.19273	9.01658	9.39534	9.16608	9.23484	9.35036	9.46754	9.28428	9.10474	9.29439	9.28246	9.80501	9.38906	9.31023	9.72038
OQV13957.1	hypothetical protein BV898_11839	BV898_11839	BV898_11839	1	9.3341	15.1	0.0593117	0.672803	0.34016	0.0258759	0.437108	0.00623006	10.838	11.0842	10.7401	10.8533	10.9222	11.1073	10.6061	11.1171	10.9556	11.3239	11.4541	11.1426	11.5775	11.0473	11.3744	11.2647
OQV14370.1	putative Single-stranded DNA-binding protein, mitochondrial	BV898_11351	SSBP1	1	22.68	9.2	0.0687583	0.479742	0.145238	0.146488	0.301903	0.00612907	12.7365	12.8873	13.1041	13.0694	13.0845	13.0095	13.0193	12.959	13.2113	12.8553	13.1814	13.1302	13.2169	13.0959	13.3814	13.3107
OQV15350.1	hypothetical protein BV898_10456	BV898_10456	BV898_10456	1	30.09	8.1	0.13677	0.170673	0.0745497	0.445125	0.433813	0.000364886	12.2344	12.1572	12.4731	12.28	12.3577	12.4088	12.2971	12.6281	12.4245	12.268	12.4491	12.3012	12.5548	12.6529	12.7297	12.9425
OQV15539.1	hypothetical protein BV898_10261	BV898_10261	BV898_10261	2	24.035	14.4	0.208294	0.115661	0.360034	0.0112498	1.29101	2.90085e-08	15.4876	15.4464	15.4486	15.637	15.7841	15.6419	15.5397	15.8871	15.724	15.8567	15.8726	16.0064	16.3452	16.8548	17.0232	16.9605
OQV15581.1	hypothetical protein BV898_10301	BV898_10301	BV898_10301	2	25.088	11.8	0.167786	0.0477398	0.279945	0.00262165	0.460507	2.73803e-05	11.1291	11.1081	10.8449	11.0632	11.1718	11.2507	11.1736	11.2203	11.382	11.4953	11.1873	11.2003	11.4964	11.4228	11.5044	11.5637
OQV15594.1	Phospholipase D3	BV898_10186	PLD3	3	64.93	8	-0.0312583	0.732298	0.0344704	0.70613	0.385865	0.000616515	12.7206	12.9316	12.872	13.0369	12.5747	12.9482	12.9485	12.9647	13.013	12.8855	12.8693	12.9313	13.1913	13.2264	13.3277	13.3592
OQV15951.1;OQV15952.1	hypothetical protein BV898_09873	BV898_09873	POLR1F	3	55.205	6.2	-0.147405	0.486709	-0.259379	0.228652	1.06979	0.000109603	14.3938	14.2122	14.3733	13.9694	14.431	14.016	14.1182	13.794	14.0495	14.2222	13.8266	13.8129	15.3128	15.7888	15.5385	14.5878
OQV16328.1	putative RNA-binding protein EIF1AD	BV898_09475	EIF1AD	2	19.957	19.9	-0.00330772	0.969719	0.164917	0.0733235	0.338778	0.00125385	12.2633	12.0099	12.0331	12.0542	12.2023	12.0682	12.0407	12.036	12.3888	12.2504	12.3079	12.0731	12.57	12.4814	12.2424	12.4218
OQV16788.1	hypothetical protein BV898_09144	BV898_09144	NID2	1	17.786	8.8	0.000248499	0.999023	0.302368	0.150539	0.716483	0.00265232	11.2559	11.8846	11.7075	11.5806	11.5136	11.7552	11.7078	11.453	11.4873	12.7011	11.7021	11.7475	12.3028	12.3855	12.3296	12.2766
OQV18003.1	putative Plasma kallikrein	BV898_07945	F11	2	60.173	4.1	-0.0697307	0.281849	0.0432331	0.499491	0.328402	9.37615e-05	13.3674	13.3501	13.2804	13.3771	13.2724	13.3359	13.1628	13.3251	13.3888	13.3454	13.428	13.3858	13.539	13.6888	13.813	13.6478
OQV18394.1	hypothetical protein BV898_07597	BV898_07597	BV898_07597	2	14.143	18.9	0.0596004	0.6751	0.40006	0.0116174	0.942139	6.12494e-06	13.3564	13.6504	13.7467	13.4772	13.4488	13.713	13.8036	13.5037	13.9491	13.8198	14.2931	13.7689	14.1363	14.5169	14.6977	14.6483
OQV18574.1	putative Adhesive plaque matrix protein	BV898_07400	BV898_07400	2	86.885	1.9	0.0328558	0.870513	0.193317	0.344637	1.15667	3.14341e-05	13.1042	13.1164	12.9933	13.7877	13.229	13.1165	13.092	13.6955	13.1326	13.5323	13.3437	13.7663	14.2315	14.6756	14.0598	14.6615
OQV18803.1	hypothetical protein BV898_07060	BV898_07060	DHRS11	1	12.574	6.8	-0.00811203	0.971764	-0.261934	0.263228	0.842087	0.00195796	13.4678	13.3348	13.7496	13.5651	13.4284	13.3277	13.566	13.7627	13.4246	12.8065	13.4267	13.4117	14.5478	13.5796	14.3966	14.9616
OQV19140.1	Protein unc-79-like protein	BV898_06780	UNC79	1	283.87	0.5	-0.0454245	0.773781	-0.236531	0.148177	0.731267	0.000271447	12.8948	12.7353	13.111	13.0926	12.9131	12.674	12.9391	13.1259	12.7914	12.4117	12.7701	12.9145	13.2935	13.5702	13.8146	14.0806
OQV19585.1	Plasma membrane calcium-transporting ATPase 3	BV898_06359	ATP2B3	4	121.42	4.4	0.0441587	0.633721	0.00143175	0.987626	0.347397	0.00162706	13.2246	13.2461	13.363	13.1799	13.1644	13.3212	13.2792	13.4255	13.4575	13.1422	13.1741	13.2456	13.3692	13.6361	13.7701	13.6279
OQV19912.1	Serine/threonine-protein kinase D1	BV898_06180	PRKD1	7	132.42	9.4	0.0470505	0.501345	0.196041	0.0115892	0.323047	0.000261578	15.4661	15.5211	15.5559	15.4259	15.4297	15.6566	15.5717	15.4993	15.8028	15.7642	15.6204	15.5658	15.7201	15.8643	15.8444	15.8324
OQV20462.1	hypothetical protein BV898_05507	BV898_05507	BV898_05507	1	16.702	9.3	-0.133105	0.439506	-0.429299	0.0216105	0.503005	0.00888918	9.18312	9.09722	9.21323	9.49626	9.26072	9.07249	8.92322	9.20097	9.00888	8.91616	9.09635	8.25124	9.63523	10.1233	9.70128	9.54201
OQV20952.1	AP-3 complex subunit sigma-1	BV898_05027	AP3S1	2	22.052	10.5	0.0716512	0.60389	-0.0140778	0.918452	0.482626	0.00275916	13.6455	13.5006	13.6849	13.6855	13.6544	13.5705	13.6685	13.9098	13.4905	13.4005	13.8104	13.7589	14.1183	13.8964	13.8795	14.5528
OQV21274.1	Cytoskeleton-associated protein 5	BV898_04760	CKAP5	7	132.24	6.4	-0.0430385	0.804942	0.152637	0.386693	0.723044	0.000723792	16.0772	15.8166	16.2343	16.0222	16.2586	15.7743	16.0117	15.9335	15.9079	16.6721	16.1026	16.0782	16.9962	16.4793	16.503	17.064
OQV21611.1	Zinc transporter ZIP12	BV898_04511	SLC39A12	1	76.889	2.1	-0.0709115	0.512657	0.00348323	0.974158	0.320071	0.00842813	11.643	11.4994	11.8956	11.8601	11.7483	11.4207	11.8914	11.554	11.7403	11.6638	11.7846	11.7234	11.9232	11.9978	12.0456	12.2118
OQV21658.1	putative ubiquitin carboxyl-terminal hydrolase FAF-X	BV898_04233	USP9X	15	259.79	8.9	-0.0451819	0.425441	-0.0422008	0.456006	0.316571	3.76545e-05	16.67	16.5919	16.6601	16.5712	16.5715	16.6158	16.5718	16.5534	16.5323	16.6573	16.599	16.5357	17.0048	16.8868	17.0154	16.8525
OQV21954.1	hypothetical protein BV898_04165	BV898_04165	BV898_04165	2	119.97	1.8	0.165267	0.155265	0.275455	0.0247146	0.489381	0.000476556	13.2529	13.3774	13.3061	13.5047	13.3939	13.5231	13.763	13.4221	13.6996	13.3165	13.5962	13.9305	13.8049	13.8441	13.8871	13.8624
OQV22166.1	hypothetical protein BV898_04013	BV898_04013	BV898_04013	4	24.174	25.6	0.00325005	0.971914	0.258496	0.012148	0.330849	0.00236544	15.1606	15.1151	15.1979	15.1272	15.1815	15.1303	15.1617	15.1404	15.4072	15.7629	15.2342	15.2306	15.4578	15.458	15.5394	15.469
OQV22414.1	putative ATP-dependent RNA helicase DDX49	BV898_03588	DDX49	1	51.251	3	0.240085	0.105884	0.375366	0.0167353	0.547469	0.00133813	12.6577	12.6084	12.6747	12.7296	13.0252	12.9448	12.8378	12.823	13.0432	13.0169	12.9946	13.1173	13.6919	12.8346	12.9231	13.4107
OQV22630.1	putative Peroxidasin-like protein	BV898_03455	PXDN	2	27.366	10.7	0.0521628	0.671103	0.0343738	0.779243	0.363557	0.00857123	13.3429	13.4481	13.579	13.4174	13.421	13.441	13.7698	13.3642	13.4445	13.2649	13.6708	13.5447	13.5855	13.813	14.1387	13.7044
OQV22826.1	hypothetical protein BV898_03260	BV898_03260	BV898_03260	1	22.38	7.1	0.0378174	0.788702	0.012838	0.927433	0.486961	0.00309966	12.5888	12.4458	12.961	12.8267	12.7432	12.4997	12.8258	12.905	12.5629	12.6189	12.7636	12.9282	12.8296	13.1946	13.3844	13.3615
OQV23028.1	hypothetical protein BV898_03077	BV898_03077	BV898_03077	3	26.066	14.1	0.0353757	0.678047	0.151549	0.0896436	0.364789	0.000542509	14.0702	14.0679	14.1157	14.0676	14.3297	14.1268	13.9768	14.0296	14.0235	14.2124	14.3995	14.2923	14.4322	14.4336	14.3891	14.5256
OQV23315.1	hypothetical protein BV898_02763	BV898_02763	BV898_02763	12	44.789	46.5	-0.055687	0.519018	0.27281	0.00549698	0.307985	0.00232786	18.1704	18.1537	18.0193	18.2619	18.093	18.1746	18.0073	18.1076	18.3563	18.6966	18.2354	18.4082	18.4013	18.4666	18.4874	18.4819
OQV23504.1;OQV23503.1	hypothetical protein BV898_02623	BV898_02623	BV898_02623	1	58.146	1.5	-0.0288606	0.770738	0.116835	0.248173	0.493427	0.000133504	14.6956	14.9373	14.7501	14.644	14.7411	14.8526	14.6003	14.7174	14.8188	15.1163	14.8042	14.7549	15.0458	15.4108	15.3181	15.2259
OQV23512.1	putative Gamma-aminobutyric acid receptor-associated protein-like 2	BV898_02629	GABARAPL2	2	13.533	18.1	0.0478847	0.648305	0.157679	0.146055	0.387492	0.00184057	14.5287	14.5973	14.4866	14.4727	14.5606	14.4894	14.5344	14.6924	14.7858	14.2712	14.7878	14.8712	14.8263	14.9116	14.9378	14.9596
OQV24012.1	Ras-related protein Rap-2c	BV898_01969	RAP2C	4	20.802	28	0.0804289	0.314533	0.244972	0.00629587	0.309147	0.00114167	13.7551	13.8436	13.9626	13.8619	13.8641	13.8631	14.1213	13.8963	14.1784	14.1591	14.086	13.9796	14.2119	14.0499	14.1014	14.2965
OQV24526.1	putative Leucine-rich repeat-containing protein 15	BV898_01587	CPN2	5	65.794	11.6	0.0309912	0.742933	0.293543	0.00635518	0.385225	0.000834609	14.4211	14.5416	14.2594	14.4791	14.3781	14.5853	14.4066	14.4552	14.5716	15.0185	14.6098	14.6754	14.7177	14.8844	14.8095	14.8305
OQV24627.1	hypothetical protein BV898_01686	BV898_01686	DUSP11	2	38.752	11.5	0.157289	0.346078	0.327151	0.0611191	1.59611	5.42583e-08	11.4384	11.6542	11.4005	11.6929	11.9602	11.5377	11.4482	11.869	11.5801	12.0345	11.805	12.0749	12.6748	13.1384	13.3522	13.405
OQV24899.1	hypothetical protein BV898_01481	BV898_01481	BV898_01481	1	7.657	19.7	-0.2136	0.36183	0.4957	0.0452503	0.71879	0.00635243	14.3294	14.262	13.7794	13.8072	14.0436	13.7261	13.8321	13.7219	14.3325	15.3126	14.3762	14.1394	14.577	14.7981	15.2353	14.4426
OQV25081.1	hypothetical protein BV898_01289	BV898_01289	BV898_01289	1	34.317	5.4	0.0768087	0.606353	0.142653	0.343754	0.720461	0.000174179	12.4226	12.3831	12.4935	12.7026	12.3079	12.4187	12.6845	12.8979	12.5043	12.8108	12.6202	12.6371	12.7787	13.2776	13.4151	13.4123
OQV25888.1	Speract receptor	BV898_00034	NPR1	5	155.34	5.3	0.0438914	0.73272	0.304473	0.0289202	0.37653	0.00918219	14.2576	14.3993	14.4889	14.2514	14.3813	14.4928	14.4996	14.199	14.4462	15.0567	14.7335	14.3787	14.5632	14.8271	14.8081	14.7049
OQV26017.1	hypothetical protein BV898_00148	BV898_00148	ASTL	3	180.16	2.3	0.0856957	0.452912	0.266089	0.0301412	0.581907	9.82136e-05	13.5417	13.566	13.468	13.7206	13.5694	13.7712	13.5311	13.7674	13.6291	14.096	13.7762	13.8593	13.8606	14.2605	14.3208	14.1821
OWA50223.1	hypothetical protein BV898_14748	BV898_14748	BV898_14748	1	29.355	2.6	-0.231146	0.241607	-0.513031	0.0161893	1.17549	1.63164e-05	13.4863	12.7611	13.234	13.3143	13.3331	12.5434	12.7151	13.2795	12.8258	12.7089	12.4142	12.7946	14.3305	14.3369	14.13	14.7002
OWA50417.1	putative Gamma-aminobutyric acid receptor-associated protein-like 1	BV898_14934	GABARAP	4	13.954	30.5	-0.0111105	0.895544	0.175118	0.0524391	0.309827	0.00200849	16.8269	16.9175	16.8617	16.9312	16.8211	16.8957	16.8351	16.941	17.0654	16.811	17.1707	17.1908	17.0077	17.2186	17.3042	17.2461
OWA50602.1	Endothelin-converting enzyme 1	BV898_15113	ECE1	7	81.578	10.7	-0.000440614	0.99644	0.254621	0.0191387	0.305822	0.00655868	16.1305	16.1692	16.0529	16.1792	16.1973	16.1669	16.0592	16.1067	16.2644	16.7821	16.2312	16.2725	16.4581	16.4711	16.4394	16.3865
OWA50683.1	Peroxidasin	BV898_15193	PXDN	7	99.744	13.7	-0.0173003	0.840884	-0.0155944	0.856376	0.810402	8.16331e-08	14.7998	14.7237	14.6918	14.661	14.7006	14.7933	14.6759	14.6372	14.803	14.6953	14.6116	14.7039	15.2495	15.558	15.7341	15.5762
OWA50748.1	hypothetical protein BV898_15254	BV898_15254	BV898_15254	1	11.95	12.8	0.172175	0.247484	-0.0043014	0.976419	0.573169	0.00112804	10.8539	11.27	10.6082	10.9274	10.7416	11.1897	11.0715	11.3454	11.2046	10.8485	10.7242	10.865	11.3982	11.4592	11.4977	11.5971
OWA50803.1	putative Bile salt-activated lipase	BV898_15310	CES4A	1	71.846	1.7	0.0684666	0.474033	-0.0663437	0.48762	0.32709	0.00313153	13.0586	13.1043	13.1015	12.9988	13.1064	13.1685	13.1811	13.0811	13.0974	12.6445	13.0333	13.2227	13.3369	13.3783	13.4777	13.3788
OWA50953.1	putative Endochitinase EP3	BV898_15454	BV898_15454	1	31.614	4.8	-0.119243	0.296468	0.0593333	0.598363	0.726608	8.17484e-06	14.6838	14.7396	14.6409	14.9854	14.5373	14.6216	14.622	14.7918	14.9295	15.0057	14.6298	14.722	15.4218	15.306	15.4566	15.7717
OWA52225.1	putative Dehydrogenase/reductase SDR family member 11	BV898_16683	DHRS11	3	27.217	27.3	0.0823306	0.467447	0.196224	0.095725	0.504641	0.000360104	13.1225	13.2347	13.2949	13.1345	13.1532	13.3113	13.3772	13.2742	13.435	13.1727	13.5254	13.4384	13.3212	13.7539	13.8596	13.8704
OWA52599.1	Acidic mammalian chitinase	BV898_17048	CHIT1	3	55.796	7.5	0.027859	0.690087	-0.0161202	0.817208	0.340006	0.000165949	14.4099	14.2253	14.2522	14.1665	14.3155	14.3081	14.2633	14.2784	14.3477	14.3214	14.1424	14.1779	14.5808	14.5425	14.5529	14.7377
OWA53343.1	hypothetical protein BV898_17776	BV898_17776	BV898_17776	5	24.992	20.5	-0.0649459	0.669366	-0.033393	0.825826	0.594894	0.0011646	15.4303	15.8029	15.3837	15.3243	15.2551	15.6348	15.6111	15.1805	15.5818	15.6678	15.4378	15.1202	16.1565	16.2516	16.1503	15.7624
OWA54115.1	Aldehyde dehydrogenase family 16 member A1	BV898_18532	ALDH16A1	5	84.927	8.5	0.0212819	0.849754	-0.0729838	0.518639	0.332424	0.00871329	15.2224	14.9346	15.1798	15.0228	15.2507	14.9553	15.1374	15.1014	15.1515	14.7577	15.1461	15.0123	15.3423	15.2151	15.4513	15.6806
OWA54640.1;OWA55395.1;OQV18996.1	hypothetical protein BV898_19039	BV898_19039	BV898_19039	2	9.4166	25.3	0.0184874	0.927091	0.122337	0.547245	1.16908	2.88342e-05	15.4291	15.5759	15.166	15.4765	15.4089	15.594	15.2644	15.4542	15.2337	16.3389	15.1826	15.3817	16.7298	16.7404	16.3332	16.5203
OWA54746.1	putative Transmembrane protease serine 9	BV898_19145	TMPRSS9	1	49.619	4.3	0.0677391	0.675323	-0.373673	0.0323479	0.536346	0.00406013	11.9419	11.8188	11.7143	12.1493	11.5676	12.3349	12.0157	11.977	11.8193	11.743	11.3355	11.2319	12.3856	12.6389	12.3478	12.3975
OQV16132.1	Calcium permeable stress-gated cation channel 1	BV898_09767	TMEM63B	3	131.6	1.7	-0.437714	0.000133604	-0.446794	0.000108997	-0.515736	2.4348e-05	13.6384	13.9631	13.875	13.5224	13.2958	13.3074	13.3497	13.2953	13.2165	13.4654	13.3224	13.2076	13.2682	13.2281	13.2479	13.1919
OQV20756.1	Ectopic P granules protein 5-like protein	BV898_05334	EPG5	1	274.7	0.5	-0.543444	0.00157284	-0.665341	0.00027514	-0.754681	8.04312e-05	10.9608	11.3511	11.4809	10.795	10.3146	10.7309	10.6793	10.6892	10.6278	10.5838	10.4901	10.2247	10.3727	10.54	10.355	10.3013
OQV21412.1	hypothetical protein BV898_04621	BV898_04621	NOP53	3	50.955	6.7	-0.749222	0.00110214	-0.839761	0.000412412	-1.02835	5.75746e-05	14.2154	14.3986	14.9512	15.1259	13.8029	13.7406	13.8608	14.29	13.6203	13.8782	13.6818	14.1517	13.5992	13.5918	13.5087	13.878
OQV24286.1	Peroxiredoxin-1	BV898_01827	PRDX1	1	43.859	2.8	-0.552121	0.000482735	-0.73516	2.85575e-05	-0.626054	0.000149299	13.2475	13.6945	13.5417	13.0147	12.9244	12.8344	12.7653	12.7658	12.7951	12.7939	12.421	12.5478	12.7953	12.7759	12.6175	12.8054
OWA51956.1	putative Angiomotin	BV898_16415	AMOT	2	50.569	5.1	-1.53525	6.37404e-05	-1.54109	6.12878e-05	-2.18309	1.16896e-06	13.4	14.1865	14.0937	13.0709	12.4459	12.4758	12.092	11.5963	11.6846	12.8546	12.1691	11.8784	11.5349	11.7425	11.1647	11.5767
OWA52355.1	putative Protein RTF2-like protein	BV898_16810	RTF2	2	32.349	7.2	-0.318782	0.00791645	-0.454514	0.000549473	-0.37145	0.00280006	13.4245	13.9016	13.4738	13.4343	13.2134	13.2216	13.2723	13.2517	13.0504	13.3692	12.92	13.0765	13.2346	13.1079	13.1891	13.2167
OWA53314.1	General transcription factor IIE subunit 1	BV898_17749	GTF2E1	1	45.353	4.4	-1.02849	7.95725e-05	-0.939004	0.000195704	-1.21289	1.3615e-05	11.1235	11.5355	11.5936	10.5932	10.3489	10.3464	10.0218	10.0147	10.3953	10.4246	10.1728	10.097	9.92929	9.85383	10.4175	9.7936
OWA53415.1	hypothetical protein BV898_17845	BV898_17845	BV898_17845	4	19.428	27.7	-0.322249	0.000753624	-0.368636	0.000224309	-0.312993	0.000963482	16.4478	16.4107	16.5299	16.2733	16.0777	16.0004	16.1362	16.1584	16.1443	15.9224	16.0863	16.034	16.2708	15.9617	16.0594	16.1177
OQV14356.1	Transcription initiation factor TFIID subunit 1	BV898_11474	TAF1	4	215.14	2.6	-0.397181	0.00031261	-0.565908	7.87232e-06	-0.229259	0.017083	14.5608	14.3666	14.2894	14.5524	14.1387	14.0633	13.9109	14.0676	14.0429	13.8841	13.7031	13.8755	14.2817	14.2355	14.0674	14.2675
OQV26244.1	Calcium/calmodulin-dependent protein kinase kinase	BV898_00362	CAMKK2	1	70.687	2	-0.41769	0.00087788	-0.317566	0.00670359	0.196094	0.0715357	12.4306	12.0998	12.2942	11.9922	11.7365	11.9248	11.7499	11.735	12.0954	11.9242	11.6605	11.8666	12.497	12.4421	12.3462	12.3159
OQV12189.1	Transformation/transcription domain-associated protein	BV898_13531	TRRAP	3	212.17	2.3	-0.903336	0.00338232	-0.738815	0.0123642	-0.947553	0.00238332	13.3748	14.1251	13.9094	13.2367	12.8384	12.7365	12.7242	12.7336	12.4154	13.7767	12.8509	12.6478	12.816	12.4746	12.3893	13.176
OQV18449.1	Phosphatidylinositol transfer protein alpha isoform	BV898_07459	PITPNA	1	33.76	5.1	-0.572134	0.00698048	-0.434497	0.0315931	-0.608746	0.0046311	9.6523	10.3123	10.4613	9.58964	9.21007	9.48433	9.49746	9.53509	9.45203	9.47588	9.85606	9.49353	9.11121	9.25356	9.61997	9.59576
OQV13873.1	Transforming growth factor-beta receptor-associated protein 1	BV898_11871	TGFBRAP1	1	95.185	1.3	-0.373736	0.0189905	-0.567852	0.00116436	-0.51159	0.00262237	11.6483	11.8633	12.0136	11.3649	11.3031	11.3666	11.5695	11.156	11.3186	10.7784	11.2436	11.2781	11.1635	11.0629	11.3321	11.2852
OQV16844.1	Lanosterol 14-alpha demethylase	BV898_09016	CYP51A1	4	56.225	8.7	-0.256903	0.0400367	-0.524278	0.000349736	-0.376894	0.00485374	13.791	13.7821	14.0432	13.7142	13.4258	13.4947	13.7388	13.6437	13.6201	13.0061	13.3619	13.2455	13.3964	13.3674	13.5748	13.4845
OQV20556.1	Chorion peroxidase	BV898_05378	PXDN	1	131.04	1	-0.254387	0.0265511	-0.416536	0.00108694	-0.401673	0.00145827	12.6308	12.6903	12.8228	12.4096	12.4091	12.3585	12.5196	12.2489	12.2773	12.4867	12.0097	12.1137	12.2258	12.3431	12.1956	12.1824
OQV13455.1	putative Sequestosome-1	BV898_12307	SQSTM1	7	49.492	22.7	-0.335364	0.0048286	-0.0112721	0.913204	-0.154058	0.150411	15.6474	15.6351	15.4763	15.4324	15.2845	15.2857	15.1671	15.1125	15.3622	15.875	15.3699	15.539	15.5235	15.4126	15.2875	15.3513
OQV14064.1	hypothetical protein BV898_11729	BV898_11729	BV898_11729	1	36.259	2.2	-0.327479	0.000889181	-0.108509	0.192037	-0.173405	0.0452468	11.6666	11.7923	11.7569	11.7917	11.4816	11.3661	11.4642	11.3857	11.5936	11.8474	11.5412	11.5914	11.6227	11.3698	11.6986	11.6229
OQV20519.1	putative Repressor of RNA polymerase III transcription MAF1-like protein	BV898_05563	MAF1	1	27.857	6.9	-0.623212	3.65939e-07	-0.282735	0.00150314	-0.0291044	0.696342	13.5166	13.6696	13.618	13.6229	13.0767	13.0084	12.9928	12.8563	13.1487	13.3694	13.3906	13.3876	13.5476	13.4613	13.5971	13.7048
OQV21784.1	hypothetical protein BV898_04360	BV898_04360	NOL12	1	21.254	11.6	-0.641769	0.00152951	-0.037034	0.826896	-0.423658	0.0222747	10.3249	10.6083	10.4919	10.4068	9.95071	9.97659	9.51289	9.82458	10.1551	10.9262	10.0349	10.5675	10.2193	10.0688	10.0854	9.76365
YP_004123096.1;CBY83889.1	ATP synthase F0 subunit 8 (mitochondrion)	#N/A	ATP8	1	6.1963	21.2	-0.244431	0.005194	-0.412015	5.90422e-05	-0.224733	0.00890788	15.6602	15.8144	15.7895	15.6573	15.3404	15.5383	15.5722	15.4927	15.2961	15.1702	15.4763	15.3307	15.4069	15.5815	15.5538	15.4802
YP_004123106.1;CBY83899.1	cytochrome b (mitochondrion)	#N/A	MT-CYB	1	41.514	2.8	-0.40643	0.433396	-1.6493	0.00515386	0.147372	0.774388	14.1509	13.7243	14.2832	14.2712	12.1767	13.8779	14.2997	14.4497	14.1394	11.5396	12.1937	11.9598	14.1877	13.9529	14.2889	14.5896
OQV11478.1	hypothetical protein BV898_14207	BV898_14207	BV898_14207	2	9.7862	18.8	-0.0511702	0.486617	-0.307514	0.000636606	-0.247722	0.00350979	13.645	13.7247	13.7804	13.7246	13.6494	13.6425	13.6986	13.6795	13.2699	13.4091	13.4678	13.4978	13.3286	13.6138	13.5741	13.3673
OQV11770.1	60S ribosomal protein L18	BV898_13965	RPL18	10	21.374	49.5	-0.0378384	0.801281	-0.450849	0.0079942	-0.134722	0.376049	18.2267	18.3946	18.2149	18.3114	18.0812	18.2696	18.1939	18.4515	18.1546	17.2301	17.9763	17.9833	18.126	18.2042	18.107	18.1716
OQV11826.1	Striatin-interacting protein 1-like protein	BV898_13881	STRIP1	2	100.95	2.8	-0.176708	0.174194	-0.435822	0.00307391	-0.136216	0.288878	13.5369	13.4395	13.5223	13.4133	13.0875	13.2567	13.3889	13.4721	13.4786	12.9255	12.7791	12.9855	13.403	13.2117	13.2803	13.4722
OQV11997.1	putative Uridine diphosphate glucose pyrophosphatase	BV898_13721	NUDT14	1	28.576	9.8	-0.160402	0.179582	-0.454645	0.00116585	-0.053566	0.645123	11.4833	11.3732	11.4719	11.181	11.0595	11.2769	11.3283	11.2031	11.0959	10.548	11.0842	10.9628	11.3468	11.4804	11.272	11.1961
OQV12467.1	putative Hypoxanthine-guanine phosphoribosyltransferase	BV898_13267	HPRT1	7	29.83	37.2	-0.116632	0.550929	-0.579059	0.00839147	-0.0123636	0.949291	15.6289	15.5892	15.801	15.7265	15.0463	15.6655	15.8781	15.689	15.7458	14.6725	14.9788	15.0321	15.5912	15.6373	15.7645	15.7031
OQV13186.1	Membrane-associated protein Hem	BV898_12614	NCKAP1	5	131.34	6.3	-0.304353	0.0328801	-0.421966	0.00527186	-0.125578	0.347937	14.4096	14.4873	14.0224	14.0054	13.8192	14.1171	13.8601	13.9108	13.8659	14.0534	13.7293	13.5881	14.3642	14.0718	14.0208	13.9656
OQV13267.1	putative 39S ribosomal protein L17, mitochondrial	BV898_12474	MRPL17	2	23.176	13.6	-0.123548	0.396215	-0.626194	0.00047999	-0.119779	0.410444	12.4479	12.4517	12.4539	12.3015	11.9172	12.4001	12.4969	12.3466	12.1102	11.5308	11.93	11.5793	12.514	12.2476	12.3513	12.063
OQV13273.1	Cleft lip and palate transmembrane protein 1-like protein	BV898_12479	CLPTM1L	1	66.152	2.1	-0.0450588	0.78037	-0.533486	0.00423888	-0.00876805	0.956674	12.3189	11.7564	12.0238	12.1159	11.9911	12.0825	12.0831	11.878	11.9618	11.3409	11.1394	11.6389	12.1571	11.8893	11.8478	12.2857
OQV13285.1	putative DNA polymerase beta	BV898_12491	POLB	4	46.994	12.7	-0.24249	0.158369	-0.625441	0.00162236	0.0172659	0.917247	13.765	13.6415	13.5479	13.7744	13.2788	13.5962	13.4811	13.4028	13.7157	12.6562	12.9175	12.9377	13.873	13.6577	13.6241	13.6431
OQV13857.1	Protein diaphanous	BV898_11964	DIAPH3	2	171.26	2.1	-0.279577	0.0771934	-0.580532	0.00129479	-0.206993	0.18055	12.607	12.4217	12.6312	12.687	11.8679	12.6111	12.4253	12.3244	12.4035	11.7931	11.7747	12.0534	12.3395	12.3388	12.3883	12.4524
OQV14015.1	Cytochrome P450 3A29	BV898_11786	CYP3A4	17	60.934	37.4	-0.0450929	0.725684	-0.438631	0.00333503	-0.0861254	0.505091	18.2743	18.1594	18.3407	18.1858	18.0174	18.0907	18.3027	18.3692	18.0758	17.358	17.9791	17.7929	18.0508	18.1222	18.2431	18.1996
OQV14029.1	hypothetical protein BV898_11800	BV898_11800	BV898_11800	2	28.028	7.3	-0.199864	0.18759	-0.478241	0.00478089	-0.0244577	0.868124	14.7634	14.7808	14.6399	14.8354	14.2258	14.7975	14.5302	14.6665	14.7399	14.3671	13.9644	14.0351	14.7557	14.7697	14.6995	14.6968
OQV14152.1	putative Interferon regulatory factor 2-binding protein-like B	BV898_11625	IRF2BP2	3	48.332	8.5	-0.129294	0.347973	-0.394994	0.00966991	-0.0979813	0.47416	15.2791	15.1749	15.0675	15.1388	14.8635	15.1645	15.1022	15.0128	15.264	14.611	14.5418	14.6635	15.2224	15.181	14.994	14.8709
OQV14285.1	putative Cytochrome c oxidase assembly factor 7B	BV898_11522	COA7	1	64.627	1.8	-0.31909	0.21023	-0.849598	0.00328907	-0.0825279	0.739703	13.4449	13.6799	13.4502	13.3322	12.4543	13.6097	13.338	13.2288	13.4429	12.5271	12.1844	12.3545	13.4358	13.3774	13.4129	13.351
OQV14290.1	putative Serine/arginine-rich splicing factor 1	BV898_11527	SRSF1	5	44.258	15.9	-0.152026	0.166919	-0.329089	0.00663494	0.0510017	0.63317	15.1962	15.1659	14.9815	14.9921	14.8641	15.0863	14.9513	14.8259	15.0318	14.7922	14.5549	14.6404	15.3631	15.0896	15.0456	15.0414
OQV14865.1	Aspartate aminotransferase, mitochondrial	BV898_10897	GOT2	3	39.341	10.3	-0.161837	0.274806	-0.562565	0.00129057	0.159251	0.282249	18.1118	18.0937	18.1891	18.0983	17.5188	18.0627	18.175	18.0892	17.9856	17.2815	17.5605	17.4151	18.3031	18.3539	18.2743	18.1988
OQV14949.1	Ribokinase	BV898_10853	RBKS	4	33.089	12	-0.0905446	0.410814	-0.315811	0.00984562	0.0369211	0.734913	14.8891	14.7906	14.7748	14.8538	14.4761	14.8372	14.9014	14.7316	14.8632	14.4234	14.3909	14.3677	14.9457	14.7824	14.8358	14.8922
OQV15511.1	putative Protein odr-4-like protein	BV898_10377	ODR4	6	56.481	11.9	-0.142591	0.210612	-0.446639	0.000937962	-0.147819	0.195215	15.2121	15.2455	15.1263	15.2886	14.9012	15.1743	15.0565	15.1702	15.1132	14.4691	14.8414	14.6622	15.1197	15.013	15.1583	14.9902
OQV15972.1;OQV15971.1	Partitioning defective 3-like protein	BV898_09893	PARD3	4	140.32	3.8	-0.0886275	0.32563	-0.386726	0.000472912	-0.121799	0.182799	14.9381	14.8949	14.9086	14.9635	14.8495	14.8113	14.8665	14.8234	14.7968	14.2357	14.5647	14.5611	14.8612	14.7312	14.7594	14.8661
OQV16120.1	putative 60S ribosomal protein L37-A	BV898_09755	RPL37	2	12.015	14.4	-0.0733783	0.528247	-0.370941	0.00518128	-0.256825	0.0390173	16.0067	16.0472	15.8752	15.992	15.8984	15.8384	15.6965	16.1943	15.7109	15.2885	15.7093	15.7286	15.7871	15.7192	15.5382	15.8492
OQV16643.1	Chromodomain-helicase-DNA-binding protein 9	BV898_09313	CHD7	8	370.58	2.9	-0.0876186	0.351506	-0.360158	0.00125738	-0.153282	0.113123	14.8209	14.7638	14.8669	14.8804	14.7558	14.6621	14.7095	14.854	14.5776	14.1345	14.5356	14.6436	14.6763	14.6169	14.6549	14.7707
OQV17474.1	hypothetical protein BV898_08408	BV898_08408	ZMYND8	1	124.28	1	-0.152798	0.531318	-0.85409	0.00269144	-0.154726	0.526219	10.9249	11.5746	10.9042	11.3069	10.5723	11.2714	11.2343	11.0214	10.873	9.64073	10.6059	10.1746	11.2001	10.9163	10.7286	11.2467
OQV17478.1	Methylmalonic aciduria type A-like protein, mitochondrial	BV898_08413	MMAA	2	40.313	6.3	-0.152422	0.108722	-0.408302	0.000362355	-0.0865784	0.348182	13.8144	13.7959	13.9131	13.7902	13.5477	13.7467	13.8183	13.5911	13.6181	13.2771	13.5573	13.2278	13.8103	13.8002	13.6791	13.6776
OQV17480.1;OQV17479.1;OQV25871.1	hypothetical protein BV898_08414	BV898_08414	PRDM4	2	65.746	2.5	-0.0875905	0.619915	-0.51917	0.00887204	-0.0276871	0.874957	12.8494	12.5314	13.1	12.9141	12.5973	12.65	13.0232	12.774	12.7996	12.0075	12.5228	11.9882	12.949	12.8215	12.5622	12.9513
OQV17571.1	putative 40S ribosomal protein S25	BV898_08342	RPS25	7	16.85	42.5	-0.143367	0.167324	-0.333004	0.00416716	-0.127039	0.218009	18.0047	18.0427	17.8769	17.8623	17.6981	17.8684	17.8852	17.7613	17.8006	17.433	17.7538	17.4671	17.8597	17.9245	17.926	17.5682
OQV17810.1;OQV17812.1	Four and a half LIM domains protein 2	BV898_08106	FHL2	23	62.192	43.8	-0.0283773	0.760243	-0.408593	0.000435364	-0.109102	0.25059	19.5856	19.6921	19.6455	19.7868	19.5281	19.6744	19.7031	19.691	19.2992	18.9976	19.4667	19.3121	19.4253	19.5267	19.708	19.6136
OQV17981.1;OQV17984.1	Serine beta-lactamase-like protein LACTB, mitochondrial	BV898_07923	LACTB	3	57.725	9.1	-0.081117	0.562908	-0.426409	0.00710836	0.0749873	0.592478	13.7754	13.7292	13.7968	13.757	13.3553	13.8163	13.7422	13.8201	13.7948	12.9673	13.3345	13.2561	13.748	13.8389	13.8495	13.922
OQV18063.1	putative NADH dehydrogenase [ubiquinone] 1 alpha subcomplex subunit 6	BV898_07834	NDUFA6	4	15.369	32.8	-0.276097	0.340008	-0.867215	0.00732924	0.0310448	0.913249	16.2302	15.9262	16.3082	16.1281	14.9119	16.0551	16.3002	16.2211	16.1169	14.9383	15.025	15.0436	16.0813	16.0648	16.3194	16.2513
OQV18194.1	Tryptophan 5-hydroxylase 1	BV898_07784	TPH1	3	58.596	8.7	-0.0997466	0.371456	-0.357179	0.00482153	-0.0464714	0.67388	14.7227	14.7222	14.6253	14.6974	14.5197	14.6311	14.6753	14.5425	14.701	13.9665	14.3446	14.3268	14.7196	14.62	14.6646	14.5775
OQV19153.1	60S ribosomal protein L13	BV898_06792	RPL13	16	26.252	47.8	-0.05376	0.628855	-0.338472	0.00715748	-0.144813	0.203556	19.5066	19.6081	19.4324	19.4935	19.3216	19.4835	19.4145	19.606	19.3993	18.7681	19.3342	19.1851	19.3876	19.4193	19.3535	19.3009
OQV19545.1	hypothetical protein BV898_06532	BV898_06532	GCHFR	1	14.546	13.1	-0.154037	0.185448	-0.357217	0.00569853	0.0987099	0.387929	12.1422	11.9357	11.977	12.1954	11.8357	11.7357	12.0759	11.9868	12.0414	11.4413	11.7474	11.5911	12.1133	12.1655	12.1366	12.2295
OQV19877.1;OQV19880.1	ER degradation-enhancing alpha-mannosidase-like protein 1	BV898_06145	EDEM1	1	29.129	3.6	-0.212671	0.00218602	-0.305039	8.92417e-05	-0.000869322	0.988188	13.1588	13.1496	13.1825	13.2124	13.0958	12.941	12.9099	12.9059	12.8152	12.9598	12.8422	12.8659	13.2498	13.1327	13.1965	13.1209
OQV20336.1	40S ribosomal protein S18	BV898_05623	RPS18	13	18.022	53.5	-0.090283	0.406345	-0.411426	0.00141916	-0.148617	0.179907	19.483	19.4715	19.492	19.4251	19.2373	19.2892	19.3766	19.6073	19.2586	18.6854	19.1619	19.1199	19.2365	19.3565	19.3221	19.362
OQV20630.1;OQV20629.1	hypothetical protein BV898_05447	BV898_05447	BV898_05447	1	69.052	2	-0.250954	0.176733	-0.630108	0.00282406	0.079689	0.659124	14.0746	14.2689	14.1142	14.329	13.3787	14.181	14.0747	14.1485	14.0892	13.5339	13.257	13.386	14.207	14.3803	14.2796	14.2385
OQV20721.1	hypothetical protein BV898_05303	BV898_05303	KIAA0513	5	46.941	12.8	-0.276775	0.00720789	-0.359007	0.00108289	-0.251555	0.0128327	15.9287	16.2368	16.0348	15.9943	15.7726	15.7139	15.6456	15.9554	15.7937	15.4759	15.7027	15.7863	15.7746	15.8393	15.7012	15.8734
OQV21198.1	Pantothenate kinase 1	BV898_04957	PANK1	2	51.432	6.4	-0.175179	0.349566	-0.620552	0.0037561	-0.0774465	0.675567	13.6593	13.603	13.507	13.5546	12.9022	13.5032	13.5404	13.6774	13.5379	13.0438	12.5936	12.6663	13.4954	13.5866	13.4063	13.5258
OQV21252.1	DNA-directed RNA polymerases I and III subunit RPAC1	BV898_04739	POLR1C	1	42.53	2.9	-0.17696	0.196458	-0.413178	0.00647365	-0.279882	0.049293	12.6251	12.9486	12.931	12.7652	12.4267	12.5676	12.6936	12.8742	12.6056	12.0107	12.4363	12.5645	12.4931	12.3577	12.5867	12.7128
OQV21411.1	hypothetical protein BV898_04620	BV898_04620	MMGT1	2	18.139	17.3	-0.135774	0.56024	-0.786562	0.00352344	0.0603253	0.794863	14.1208	14.2218	14.4572	14.3356	13.5849	14.2873	14.4561	14.264	14.331	13.1003	13.1233	13.4345	14.2276	14.3915	14.3891	14.3685
OQV21423.1;OQV21422.1	Protein RMD5-like protein A	BV898_04631	RMND5B	1	44.742	2.8	-0.660562	0.017834	-0.880237	0.00292801	-0.615286	0.0256275	9.79096	10.441	10.4318	9.92517	9.35019	9.37711	9.54454	9.67487	9.75096	8.63056	9.23337	9.45312	9.8955	9.45139	8.86369	9.91725
OQV21453.1	hypothetical protein BV898_04658	BV898_04658	BV898_04658	3	57.022	6.4	-0.0788182	0.475242	-0.374092	0.00334875	-0.07766	0.481645	14.72	14.5541	14.8255	14.6277	14.6442	14.5956	14.5532	14.6189	14.5694	13.9126	14.4093	14.3395	14.7111	14.5404	14.6052	14.5599
OQV21521.1	hypothetical protein BV898_04423	BV898_04423	TLL1	1	33.068	5.5	-0.167032	0.367737	-0.56725	0.00649886	0.100548	0.584405	12.738	12.9293	12.727	12.8574	12.1358	13.0154	12.7867	12.6456	12.5826	12.5604	11.8471	11.9926	12.7669	13.0766	12.9139	12.8965
OQV22014.1	putative Ectonucleoside triphosphate diphosphohydrolase 1	BV898_04224	ENTPD1	1	57.15	1.9	-0.0906436	0.65781	-0.634692	0.00635957	-0.0398646	0.845138	10.7654	10.4925	10.6523	10.7873	10.386	10.7858	10.6738	10.4892	10.7149	9.49884	9.89726	10.0476	11.015	10.6506	10.5453	10.3271
OQV22271.1	putative DNA-directed RNA polymerases I, II, and III subunit RPABC4	BV898_03774	POLR2K	2	21.675	7.2	-0.226577	0.241165	-0.562888	0.00835438	-0.0815337	0.666881	14.9713	14.8243	14.8614	14.9809	14.0744	15.0321	14.7768	14.8483	14.9045	14.134	14.2046	14.1432	14.6958	14.9317	14.8315	14.8528
OQV22371.1	putative Mitochondrial import inner membrane translocase subunit TIM14	BV898_03869	DNAJC15	1	12.572	7.8	-0.152996	0.141969	-0.364646	0.0021404	-0.0168022	0.867157	14.7485	14.5159	14.6012	14.6358	14.4942	14.4034	14.5523	14.4395	14.5767	13.9737	14.1941	14.2982	14.681	14.5117	14.6138	14.6277
OQV22489.1	putative 43 kDa receptor-associated protein of the synapse-like protein	BV898_03664	RAPSN	1	59.134	2.7	-0.0736088	0.809363	-0.911713	0.00818095	-0.0305854	0.920087	9.49689	9.27346	9.54397	9.47653	8.45736	9.42632	9.62954	9.98319	9.27595	7.89386	8.37089	8.60331	8.9795	9.32848	9.57845	9.78208
OQV22753.1;OQV22752.1	Protein polybromo-1	BV898_03190	PBRM1	7	108.01	7.7	-0.0744545	0.434497	-0.326843	0.00302595	-0.064066	0.50014	15.4263	15.3627	15.4372	15.4098	15.1822	15.3881	15.3888	15.3791	15.3518	14.8322	14.9998	15.1447	15.437	15.3302	15.2142	15.3983
OQV23354.1;OQV23353.1	ER degradation-enhancing alpha-mannosidase-like protein 3	BV898_02800	EDEM3	1	87.74	1.2	-0.207001	0.525044	-1.03165	0.005407	0.14172	0.662309	11.7909	11.9399	11.9822	11.9256	10.8391	12.0457	11.9553	11.9705	12.0155	10.1304	10.5576	10.8084	12.1356	12.0663	11.8927	12.1109
OQV23884.1	Thioredoxin-related transmembrane protein 2	BV898_02233	TMX2	2	34.351	6.3	-0.0627741	0.373118	-0.333847	0.000194017	-0.027444	0.693847	12.3856	12.2697	12.4121	12.4114	12.2138	12.4542	12.1836	12.3761	12.0801	12.1155	12.0095	11.9383	12.362	12.3191	12.2881	12.3998
OQV23886.1	putative peptidyl-tRNA hydrolase 2	BV898_02235	PTRH2	5	22.626	34.9	-0.0782319	0.446709	-0.30693	0.0077851	-0.0594977	0.561186	15.0757	14.9407	14.9522	15.0155	14.8539	14.9231	15.0287	14.8657	15.0497	14.6462	14.4535	14.6071	15.0644	14.8431	14.8935	14.9452
OQV24347.1	40S ribosomal protein S6	BV898_01885	RPS6	21	39.126	49	-0.0543136	0.603207	-0.310172	0.00833495	-0.182598	0.0943351	19.6172	19.6132	19.4809	19.4448	19.5165	19.4578	19.4687	19.4958	19.3881	18.8525	19.4384	19.2364	19.4063	19.4048	19.4038	19.2106
OQV24411.1;OQV24410.1	Dual specificity mitogen-activated protein kinase kinase 4	BV898_01943	MAP2K4	5	46.403	13.7	-0.259949	0.000399306	-0.308987	7.54309e-05	-0.211427	0.00222259	15.7396	15.587	15.6612	15.6029	15.4007	15.3778	15.4006	15.3719	15.457	15.3299	15.2544	15.3135	15.4955	15.3523	15.429	15.4682
OQV24418.1	hypothetical protein BV898_01950	BV898_01950	BV898_01950	7	22.54	39.7	-0.170323	0.0872831	-0.303309	0.00526371	-0.113665	0.24111	18.2384	18.3521	18.0536	18.3745	18.1085	18.1897	17.9747	18.0646	17.9738	18.1703	17.7895	17.8718	18.2522	18.23	18.0654	18.0165
OQV24479.1	Alanine--glyoxylate aminotransferase 2-like	BV898_01541	ETNPPL	3	65.294	8	-0.151629	0.234447	-0.465387	0.0017127	-0.0637714	0.610033	15.3396	15.3947	15.3955	15.2594	14.9969	15.2882	15.2437	15.2539	15.2692	14.4703	14.8648	14.9233	15.1892	15.3104	15.2781	15.3564
OQV24570.1	CUGBP Elav-like family member 3	BV898_01630	CELF3	3	68.364	3.9	-0.104449	0.190552	-0.325479	0.000656827	-0.277471	0.00238241	16.3052	16.2391	16.3023	16.2471	16.0881	16.2893	16.1831	16.1154	16.133	15.8481	15.8695	15.941	16.1495	15.8486	15.9748	16.0108
OQV24766.1	Spermidine synthase	BV898_01357	SRM	3	32.8	13.6	-0.130381	0.489393	-0.58076	0.00646045	0.0185756	0.920921	15.3938	15.3515	15.4238	15.4124	14.8278	15.4417	15.4102	15.3802	15.3429	14.174	14.8365	14.905	15.3528	15.3859	15.3953	15.5218
OQV24955.1	Splicing factor 3B subunit 6	BV898_01165	SF3B6	3	14.015	30.3	-0.104016	0.297295	-0.356843	0.00209346	0.0191928	0.84478	13.5263	13.5417	13.3042	13.5498	13.1811	13.4501	13.4431	13.4317	13.2539	12.8282	13.1322	13.2804	13.5148	13.446	13.4748	13.5632
OQV25113.1	Calcium-binding mitochondrial carrier protein Aralar1	BV898_00805	SLC25A12	26	79.36	44.9	-0.0505955	0.688148	-0.365755	0.00969247	-0.00232956	0.985215	18.8594	18.5957	18.8123	18.7116	18.5603	18.6543	18.7854	18.7766	18.744	17.9482	18.4635	18.3602	18.7631	18.6689	18.8027	18.7349
OQV25248.1;OQV25249.1	putative Leucine--tRNA ligase, cytoplasmic	BV898_00934	LARS1	2	52.456	4	-0.286346	0.00200927	-0.406336	8.89249e-05	0.0854937	0.283652	11.7053	11.9395	11.9307	11.7104	11.6245	11.4863	11.5571	11.4726	11.3643	11.2649	11.5105	11.5209	11.9254	11.939	11.9617	11.8018
OQV25345.1	putative tricarboxylate transport protein, mitochondrial	BV898_01024	SLC25A1	8	36.37	18.3	-0.0201845	0.851297	-0.353436	0.00443162	-0.206732	0.0695286	17.0834	17.0931	17.0973	17.0884	17.0428	16.9878	16.9393	17.3115	16.833	16.352	16.8968	16.8666	16.8258	16.8905	16.9032	16.9157
OQV25704.1	putative 60S ribosomal protein L35	BV898_00635	RPL35	5	14.149	27.8	-0.0947537	0.583895	-0.568253	0.00427704	-0.296407	0.100211	18.1123	17.9918	17.8155	18.0336	17.8604	17.8307	17.7521	18.1311	17.6227	16.7112	17.6689	17.6775	17.7633	17.6485	17.6113	17.7445
OQV25892.1	hypothetical protein BV898_00036	BV898_00036	BV898_00036	2	14.045	24.2	-0.275687	0.0176812	-0.441362	0.000670279	-0.0855841	0.421584	13.4057	13.5642	13.2625	13.5006	13.4567	13.2168	12.991	12.9657	13.0625	12.8138	12.9952	13.0961	13.3255	13.4454	13.3533	13.2665
OQV25893.1	Titin	BV898_00037	TTN	70	990.09	12.7	-0.136172	0.0154091	-0.383353	1.32176e-06	-0.00915081	0.856906	18.6427	18.7125	18.5845	18.6619	18.5392	18.5646	18.4704	18.4827	18.2381	18.2877	18.2585	18.2838	18.6014	18.7079	18.6504	18.6051
OQV26099.1	Glucose dehydrogenase (FAD,quinone)	BV898_00225	CHDH	2	68.428	4.6	-0.0398492	0.830803	-0.580025	0.00635051	-0.34932	0.075845	10.9654	11.0206	11.4262	10.7701	10.6487	11.0862	11.169	11.1191	10.6509	10.1551	10.6318	10.4243	11.1749	10.6407	10.6888	10.2805
OQV26262.1	Ubiquitin-conjugating enzyme E2 R2	BV898_00380	CDC34	1	31.43	4	-0.0993234	0.550598	-0.511626	0.00661211	0.12053	0.470133	12.0962	12.2981	12.4015	12.2387	11.8722	12.3422	12.2025	12.2202	12.344	11.8087	11.38	11.4552	12.3782	12.3884	12.3747	12.3752
OWA49780.1	putative H/ACA ribonucleoprotein complex subunit 2-like protein	BV898_14317	NHP2	3	17.115	21.6	-0.16866	0.43672	-0.810588	0.001582	-0.0359305	0.867118	15.6879	15.7788	15.7678	15.8821	15.0844	15.7975	15.7033	15.8568	15.6144	15.2152	14.5097	14.5349	15.7577	15.7545	15.6262	15.8345
OWA49944.1	hypothetical protein BV898_14478	BV898_14478	BV898_14478	1	10.573	13.7	-0.222411	0.234085	-0.630378	0.00309944	-0.00999258	0.956324	13.2258	13.4672	13.4363	13.1066	12.621	13.3325	13.3329	13.0599	13.2015	12.3535	12.6853	12.4742	13.1765	13.4378	13.4341	13.1477
OWA50079.1	Trans-2-enoyl-CoA reductase, mitochondrial	BV898_14605	MECR	6	40.936	21.3	-0.205543	0.309299	-0.659884	0.00409606	0.0172189	0.93093	16.1059	16.2143	16.3148	16.0782	15.4171	16.159	16.3018	16.0132	16.1338	15.0856	15.4841	15.3702	16.1096	16.2317	16.3136	16.1272
OWA50929.1	hypothetical protein BV898_15430	BV898_15430	BV898_15430	1	14.925	10.6	-0.615814	0.177905	-1.58652	0.00238379	0.13902	0.754115	9.76573	9.62743	8.86413	9.93087	8.09909	9.63941	8.61153	9.37487	9.3209	7.36842	7.38394	7.76883	8.86428	9.74462	10.023	10.1123
OWA51880.1	hypothetical protein BV898_16341	BV898_16341	BV898_16341	4	19.409	22.2	-0.182093	0.183052	-0.427212	0.00507326	-0.313918	0.029369	16.4859	16.5291	16.4478	16.2213	15.9582	16.3519	16.3695	16.2761	16.3505	16.0287	15.8819	15.7143	16.1259	16.3164	16.0586	15.9276
OWA51888.1	Enoyl-CoA delta isomerase 2, mitochondrial	BV898_16349	ECI2	21	42.035	58.1	-0.0686255	0.62499	-0.506848	0.00217267	-0.0525078	0.707944	18.9063	18.9221	18.9302	19.0315	18.6176	18.94	19.0144	18.9437	18.8045	17.9228	18.5295	18.506	18.8727	18.8625	18.948	18.897
OWA52099.1	40S ribosomal protein S8	BV898_16561	RPS8	12	23.585	55.3	-0.03905	0.677283	-0.309172	0.00424818	-0.200078	0.0459393	18.4117	18.4205	18.2416	18.3948	18.2923	18.2734	18.2206	18.5263	18.1604	17.7674	18.1555	18.1487	18.2724	18.1171	18.1242	18.1547
OWA52151.1;OWA52150.1	Translation factor Guf1, mitochondrial	BV898_16611	GUF1	2	72.275	4	-0.104613	0.46475	-0.477841	0.00370722	0.108916	0.44693	13.576	12.8931	13.1689	13.2559	13.0837	13.058	13.2278	13.106	13.1497	12.5768	12.6988	12.5573	13.3611	13.1401	13.3774	13.451
OWA52191.1	hypothetical protein BV898_16650	BV898_16650	NDUFA11	6	23.394	43.3	-0.0693754	0.567953	-0.403396	0.00395322	0.0303373	0.801936	16.248	16.3353	16.3608	16.2515	15.9121	16.3015	16.316	16.3885	16.2369	15.5971	15.9019	15.8459	16.2201	16.412	16.3339	16.3508
OWA52478.1;OWA52476.1	putative Pancreatic lipase-related protein 2	BV898_16931	PNLIPRP1	1	59.694	3.3	-0.275863	0.147281	-0.906898	0.000147493	-0.406202	0.039804	11.7229	12.1431	11.9782	12.0771	11.3209	11.9621	11.8971	11.6378	11.6652	10.9685	10.9418	10.7181	11.7084	11.7034	11.4932	11.3914
OWA52897.1	putative UDP-glycosyltransferase 85A1	BV898_17338	UGT8	13	51.395	40	-0.0806622	0.441344	-0.402427	0.00127472	-0.131334	0.21729	16.9107	16.856	16.9463	16.9685	16.5905	16.8892	16.9347	16.9444	16.8249	16.2598	16.431	16.5561	16.7731	16.8264	16.7795	16.7772
OWA53038.1	hypothetical protein BV898_17474	BV898_17474	BV898_17474	2	24.902	9.2	-0.172511	0.392524	-0.591392	0.00858368	0.04634	0.816268	15.0631	15.152	14.9925	15.1519	14.3385	15.2574	15.013	15.0605	15.1476	14.386	14.2078	14.2524	15.1474	15.2579	14.9948	15.1447
OWA53106.1	Nuclear valosin-containing protein-like	BV898_17539	NVL	21	77.971	37.8	-0.135814	0.177857	-0.303806	0.00639493	-0.0140338	0.885838	17.2074	17.3463	17.1203	17.3588	16.9272	17.2058	17.1495	17.2071	17.2186	16.7294	16.861	17.0086	17.283	17.2597	17.2067	17.2272
OWA53126.1	60S ribosomal protein L21	BV898_17559	RPL21	7	18.481	32.5	-0.0845928	0.520902	-0.399881	0.00714651	-0.213934	0.117039	17.5337	17.6457	17.5264	17.4234	17.3892	17.3939	17.4389	17.5687	17.2673	16.5996	17.4112	17.2516	17.3924	17.2969	17.3314	17.2527
OWA53388.1	putative UPF0235 protein C15orf40-like protein	BV898_17818	C15orf40	1	13.293	7	-0.220769	0.416019	-0.970756	0.00220857	0.179958	0.505749	10.8863	10.4906	10.8909	10.6948	9.81954	10.8164	10.6685	10.7751	10.56	9.25533	9.3345	9.92973	10.9841	11.2209	10.6345	10.8429
OWA53691.1	Poly(ADP-ribose) glycohydrolase	BV898_18113	PARG	2	76.582	4.8	-0.357536	0.178619	-0.748256	0.00981402	0.126699	0.624396	12.6726	12.5808	12.6904	12.3528	11.5574	12.5244	12.4431	12.3416	12.7153	11.6514	11.3022	11.6347	12.4564	12.7107	12.8787	12.7577
OWA54371.1	hypothetical protein BV898_18775	BV898_18775	BV898_18775	1	17.05	5.3	-0.852295	0.0526321	-1.29839	0.00586604	-0.413575	0.323644	12.7322	13.2901	11.6247	11.8827	11.8728	12.0939	11.026	11.1277	10.9738	11.9126	10.6557	10.7939	12.6175	12.44	11.5972	11.2206
OWA54581.1	Dystonin	BV898_18981	DST	2	37.158	8.4	-0.237873	0.228527	-0.775113	0.000948825	-0.0372436	0.846847	13.7222	13.6496	13.6986	13.7714	12.9525	13.7875	13.567	13.5832	13.5803	12.5025	12.7881	12.8705	13.6595	13.714	13.7192	13.6003
OWA54698.1	Poly(A) polymerase gamma	BV898_19099	PAPOLG	1	88.258	2.1	-0.150008	0.139465	-0.357926	0.00201524	-0.0774915	0.432867	12.6003	12.285	12.4156	12.5162	12.1156	12.4161	12.3489	12.3364	12.3034	11.9938	12.0681	12.0199	12.2639	12.2949	12.3657	12.5826
OQV11534.1	hypothetical protein BV898_14190	BV898_14190	BV898_14190	1	47.463	3.5	-0.304117	0.0173822	-0.273386	0.0296956	-0.37753	0.0046681	12.6078	12.744	12.778	12.751	11.9791	12.5332	12.5012	12.6509	12.4232	12.5658	12.3054	12.4928	12.3581	12.3263	12.2444	12.4418
OQV11565.1	hypothetical protein BV898_14141	BV898_14141	BV898_14141	2	9.5151	16.9	-0.154005	0.0989658	0.103667	0.254954	-0.358055	0.000953446	15.1495	15.0873	14.9656	15.2166	14.966	15.0078	15.0282	14.801	15.0532	15.4147	15.1258	15.24	14.7327	14.7894	14.8697	14.5951
OQV11570.1	hypothetical protein BV898_14146	BV898_14146	BV898_14146	3	31.421	9.8	-0.0426179	0.674769	-0.190838	0.0744384	-0.331792	0.00450581	13.4927	13.5477	13.5811	13.4409	13.2329	13.5753	13.5758	13.5078	13.3966	13.2185	13.5254	13.1585	13.3264	13.3109	13.0601	13.0378
OQV11571.1;OWA53076.1	hypothetical protein BV898_14147	BV898_14147	BV898_14147	2	37.861	8	0.00835369	0.940536	-0.190175	0.104562	-0.510496	0.000315656	12.9168	13.336	13.2593	13.097	13.0002	13.2333	13.3005	13.1086	12.9064	12.7488	13.2279	12.9654	12.6154	12.7817	12.665	12.5052
OQV11805.1	S-adenosylmethionine synthase isoform type-1	BV898_13930	MAT1A	15	92.782	26.1	0.0305076	0.700601	-0.0622105	0.436569	-0.35289	0.000386798	18.4002	18.4814	18.5061	18.5167	18.403	18.4134	18.544	18.666	18.5003	18.1768	18.5198	18.4587	18.1137	18.1194	18.1364	18.1234
OQV13197.1	hypothetical protein BV898_12521	BV898_12521	BV898_12521	1	46.308	1.9	-0.0529429	0.659174	0.0992492	0.412152	-0.558978	0.000251257	13.6816	13.5188	13.9512	13.966	13.6294	13.5901	13.7319	13.9543	13.5606	13.9781	14.0295	13.9463	13.2703	13.2227	13.1507	13.2379
OQV13364.1	hypothetical protein BV898_12399	BV898_12399	BV898_12399	2	70.094	4.5	0.104363	0.78589	-0.043886	0.90896	-1.11838	0.0095866	14.7682	15.2528	15.8597	14.2851	14.898	15.5261	15.7677	14.3915	14.4037	15.8552	15.4113	14.32	13.8193	13.8803	13.9783	14.0144
OQV13556.1	putative Glutathione S-transferase	BV898_12193	HPGDS	2	23.346	10.6	-0.200144	0.0264415	-0.0649616	0.437176	-0.334263	0.000916035	14.413	14.148	14.2859	14.0884	14.1236	14.1203	13.9463	13.9445	14.1937	14.3369	14.0802	14.0646	13.8976	13.9039	13.8403	13.9564
OQV13779.1	putative Adhesion G-protein coupled receptor G4	BV898_11998	ADGRG4	1	153.56	1	-0.220821	0.0867119	-0.0987329	0.425468	-0.356837	0.00964758	12.5455	12.5174	12.2478	12.2941	12.2208	12.2968	12.0255	12.1785	12.4689	12.5361	12.271	11.9339	12.1117	11.9636	11.8935	12.2087
OQV14121.1	hypothetical protein BV898_11696	BV898_11696	BV898_11696	1	26.498	6.7	-0.242648	0.212497	-0.260872	0.181847	-0.705529	0.00177037	10.0909	10.528	9.86218	10.3101	9.80754	10.0452	10.0881	9.87973	9.80726	10.0242	9.8695	10.0466	10.0305	9.71659	8.98732	9.23462
OQV14435.1	Bromodomain and WD repeat-containing protein 1	BV898_11412	BRWD1	4	176.25	4.8	-0.290412	0.0256566	-0.298601	0.0223442	-0.441895	0.0018449	14.4436	14.9939	14.6661	14.4741	14.1933	14.4814	14.4016	14.3398	14.1666	14.4666	14.4422	14.308	14.044	14.4028	14.1284	14.235
OQV15613.1	hypothetical protein BV898_10202	BV898_10202	BV898_10202	2	31.186	6.1	-0.137097	0.41488	-0.186997	0.270597	-0.525916	0.00571119	15.4873	15.4518	15.3813	15.1205	15.4502	15.3225	15.2139	14.9058	15.0598	15.6699	15.034	14.9292	15.0267	15.0151	14.7821	14.5133
OQV16355.1	DNA topoisomerase 3-beta-1	BV898_09500	TOP3B	2	105.85	2.8	-0.200839	0.0454667	-0.264506	0.0115787	-0.424565	0.000333311	12.9352	12.8131	12.8941	12.8214	12.5974	12.6473	12.6712	12.7447	12.5189	12.8923	12.6148	12.3799	12.4137	12.5542	12.285	12.5129
OQV16467.1	Protein disulfide-isomerase A4	BV898_09457	PDIA4	6	75.45	12	0.0577101	0.651609	-0.163138	0.212322	-0.479154	0.00163095	15.2828	15.2865	15.4279	15.5614	15.2972	15.2061	15.5317	15.7544	15.0747	14.9602	15.3919	15.4792	14.9305	14.8771	14.8867	14.9477
OQV16687.1	hypothetical protein BV898_09198	BV898_09198	BV898_09198	2	175.44	1.4	-0.0834371	0.202146	-0.0188111	0.767816	-0.607938	6.67878e-08	11.872	11.909	11.9017	12.1177	11.9052	11.7906	11.8947	11.8761	11.9106	11.862	11.9115	12.041	11.3511	11.3749	11.3025	11.34
OQV17453.1	hypothetical protein BV898_08387	BV898_08387	BV898_08387	1	32.247	2.9	-0.322287	0.0622596	0.0274598	0.866104	-0.482387	0.00866527	16.9654	17.1643	16.8444	16.9032	16.6855	16.8765	16.7145	16.3117	16.8115	17.4865	16.9274	16.7616	16.6443	16.7031	16.4012	16.1992
OQV17882.1	putative Cathepsin B-like cysteine proteinase 4	BV898_08013	CTSB	8	56.386	17.3	0.0508626	0.570284	-0.0484518	0.588508	-0.68014	1.17286e-06	16.8773	17.1218	16.7724	17.005	17.1279	17.0193	16.8141	17.0186	16.8784	16.8415	16.893	16.9696	16.4257	16.2451	16.1066	16.2784
OQV18363.1;OQV22041.1	hypothetical protein BV898_07566	BV898_07566	BV898_07566	1	13.106	12.9	-0.00854534	0.965601	0.250096	0.218703	-0.78118	0.0011195	13.1899	13.5133	14.0012	13.8364	13.1166	13.6252	13.8692	13.8956	13.5345	14.0101	13.9243	14.0722	12.7625	12.7271	12.7429	13.1835
OQV18417.1;OQV18418.1	Bifunctional 3-phosphoadenosine 5-phosphosulfate synthase	BV898_07620	PAPSS2	38	68.825	69.5	-0.000705229	0.993157	-0.0659552	0.427436	-0.315267	0.00140264	19.9124	19.8633	19.8305	19.855	19.9825	19.8082	19.8201	19.8476	19.9064	19.5411	19.8729	19.877	19.6859	19.5831	19.4689	19.4622
OQV18722.1	hypothetical protein BV898_07161	BV898_07161	PLIN5	22	44.165	62.5	-0.0649875	0.564455	-0.0136857	0.902895	-0.429215	0.00142291	19.8577	19.797	19.7912	19.8472	19.8428	19.7283	19.7928	19.6693	19.5881	20.2409	19.7369	19.6724	19.5412	19.3731	19.3905	19.2715
OQV18951.1	putative Caveolin-1	BV898_07010	CAV1	2	24.739	12.3	0.0664212	0.860013	-0.415161	0.279649	-1.19198	0.00567269	13.7211	14.0299	14.8163	13.0809	13.8753	14.2798	14.6952	13.0635	13.2479	13.2625	14.3698	13.1074	12.785	12.5349	12.8685	12.6918
OWA54279.1;OQV19456.1	hypothetical protein BV898_18687	BV898_18687	BV898_18687	8	27.208	38.5	-0.0729237	0.301106	-0.199472	0.01029	-0.3466	0.000129385	17.7745	17.804	17.7688	17.8606	17.6107	17.814	17.8144	17.6771	17.739	17.5911	17.5257	17.5542	17.5922	17.4171	17.398	17.4141
OQV20931.1	hypothetical protein BV898_05006	BV898_05006	TDRD1	3	117.11	3.6	-0.0785104	0.41386	-0.11439	0.23958	-0.31106	0.00452591	14.2078	14.1994	14.3101	14.1887	14.3942	14.1174	14.0541	14.0262	13.9993	13.909	14.2098	14.3303	13.9062	13.979	13.8634	13.9133
OQV21903.1	putative Peroxidasin	BV898_04116	EPX	3	112.26	4.8	-0.167102	0.289455	-0.296763	0.0699887	-0.506836	0.00451955	13.958	14.1187	14.2403	14.485	13.7825	13.9436	14.129	14.2785	13.5804	13.9558	13.7813	14.2974	13.6187	13.5149	13.7337	13.9073
OQV22042.1	hypothetical protein BV898_03889	BV898_03889	BV898_03889	3	85.166	5.1	0.058288	0.692614	0.237441	0.121293	-0.443298	0.00779203	14.8758	14.5782	14.8717	15.0073	15.1296	14.5784	14.9108	14.9473	14.8839	15.2535	14.9066	15.2388	14.6463	14.1356	14.1999	14.5779
OQV22628.1	hypothetical protein BV898_03453	BV898_03453	BV898_03453	1	16.648	12.2	-0.142482	0.476179	-0.0685949	0.729889	-0.870966	0.000442487	13.565	13.7638	13.9912	13.8302	13.0325	13.8138	14.0422	13.6918	13.6369	14.1936	13.4298	13.6156	12.8006	13.0316	12.7041	13.1302
OQV22958.1	hypothetical protein BV898_03010	BV898_03010	MRC2	1	66.991	4.5	-0.299939	0.234326	-0.305934	0.22554	-0.715431	0.00975893	9.40229	9.53301	9.65987	9.54368	9.36754	9.42147	8.94672	9.20338	9.11773	9.22543	9.50266	9.0693	9.05001	9.67074	8.07966	8.47672
OQV23456.1	hypothetical protein BV898_02577	BV898_02577	BV898_02577	5	33.846	17.6	-0.0383233	0.741871	-0.0847052	0.46974	-0.35813	0.00674445	16.5801	16.8579	16.7029	16.4998	16.5417	16.7641	16.7496	16.432	16.4457	16.8673	16.6321	16.3567	16.4029	16.3777	16.273	16.1547
OQV24726.1	hypothetical protein BV898_01318	BV898_01318	BV898_01318	2	108.43	2.7	-0.0796734	0.735803	-0.323707	0.18272	-0.718904	0.00722871	12.0232	12.3959	12.8241	12.7679	11.868	12.4292	12.7597	12.6354	11.6595	12.0056	12.3546	12.6966	11.8142	11.5246	11.9307	11.8661
OQV24781.1	putative WSCD family member	BV898_01371	WSCD2	1	36.891	3.4	0.175193	0.470309	-0.229794	0.346648	-0.883955	0.00195485	9.52539	9.6995	9.68029	10.073	9.76822	9.39791	10.1167	10.3961	9.45707	9.32227	9.57612	9.70353	8.79587	8.75099	8.3113	9.58418
OQV24822.1;OQV24829.1;OQV24827.1	hypothetical protein BV898_01411	BV898_01416	PIF1	1	39.68	2.3	-0.543553	0.276886	-0.604116	0.228976	-1.79586	0.00199417	14.9354	15.8068	15.7217	14.565	14.7967	15.1239	14.8395	14.0945	13.7001	16.5505	14.545	13.8168	13.692	13.501	13.3357	13.3166
OQV25865.1	Fatty acid synthase	BV898_00014	FASN	76	239.88	45	0.0574773	0.536832	0.0527942	0.57013	-0.487538	7.67035e-05	20.3384	20.4176	20.4425	20.4478	20.3807	20.4214	20.4953	20.5788	20.5532	20.1652	20.6601	20.4789	19.9273	20.0034	19.9891	19.7763
OQV25929.1	putative Vitamin K-dependent protein C	BV898_00071	PRSS55	7	177.4	5.3	-0.00157392	0.992044	0.0524393	0.740171	-0.633632	0.000964029	16.6972	16.5764	17.031	17.1031	16.7093	16.6702	16.9817	17.0401	16.7035	16.5948	17.0659	17.2531	16.2773	16.1086	16.0471	16.44
OQV26072.1	hypothetical protein BV898_00200	BV898_00200	BV898_00200	4	76.475	6.3	-0.0346126	0.812485	-0.109358	0.457359	-0.496968	0.00341199	15.5005	15.3263	15.7467	15.8697	15.3061	15.4774	15.8411	15.6802	15.3988	15.3565	15.4966	15.7539	15.1245	14.9669	14.9556	15.4084
OWA49778.1	hypothetical protein BV898_14315	BV898_14315	BV898_14315	3	18.154	29.3	-0.120907	0.44048	-0.194803	0.221048	-0.475313	0.00703692	15.1412	14.8179	14.9031	14.6963	15.0155	14.7205	14.7885	14.5505	14.7188	15.1196	14.5914	14.3495	14.7134	14.3288	14.3632	14.2519
OWA49846.1	putative Deoxyribonuclease-1	BV898_14383	DNASE1L3	4	48.71	9.5	0.068174	0.382494	-0.179112	0.0319027	-0.545965	2.88451e-06	15.4108	15.5796	15.2494	15.4479	15.5264	15.6231	15.3813	15.4295	15.3265	15.1745	15.1878	15.2825	14.94	14.9376	14.8224	14.8039
OWA50248.1	hypothetical protein BV898_14771	BV898_14771	CSTA	1	14.195	13.8	0.00497894	0.975021	0.200733	0.218648	-0.491798	0.00661695	11.9909	12.0334	12.6828	12.3845	12.227	12.2686	12.4263	12.1895	12.1202	12.857	12.3691	12.5482	11.9635	11.7363	11.7692	11.6554
OWA50339.1	hypothetical protein BV898_14860	BV898_14860	PROC	2	63.812	3.1	0.0527944	0.865165	-0.218644	0.48532	-1.07591	0.003054	15.6414	16.088	16.4602	15.2273	15.5811	16.329	16.3971	15.3209	15.1472	16.2638	16.0078	15.1235	14.847	14.7895	14.6685	14.8082
OWA50364.1	hypothetical protein BV898_14883	BV898_14883	BV898_14883	3	17.782	15.7	0.145703	0.238692	-0.0501707	0.678692	-0.558384	0.000276878	15.5791	15.8067	15.8681	15.5153	15.724	15.9545	15.9341	15.7393	15.3767	15.8307	15.8501	15.511	15.1086	15.3353	15.143	14.9488
OWA50729.1	hypothetical protein BV898_15236	BV898_15236	BV898_15236	4	12.447	50.4	-0.110567	0.467665	0.00469403	0.975181	-0.674188	0.000379359	16.5398	16.6749	16.3479	16.4972	16.4001	16.3637	16.3715	16.4822	16.1961	17.1186	16.3105	16.4534	15.9711	15.7948	15.8938	15.7033
OWA52280.1	Macrophage mannose receptor 1	BV898_16738	MRC1	15	233.73	10.3	-0.161564	0.10906	-0.138628	0.164465	-0.406003	0.000645589	17.6869	17.7827	17.6649	17.5349	17.5763	17.6221	17.496	17.3287	17.6274	17.4377	17.6714	17.3784	17.4026	17.3965	17.1575	17.0888
OWA52548.1	putative High choriolytic enzyme 1	BV898_17000	TLL2	5	45.525	19.9	0.0234628	0.786051	0.258731	0.00807984	-0.556752	8.65244e-06	15.3285	15.4259	15.3393	15.4721	15.2259	15.5535	15.5431	15.3372	15.6007	15.8566	15.6287	15.5148	14.7874	14.8262	14.9224	14.8029
OWA53017.1	Periplasmic beta-glucosidase	BV898_17454	BV898_17454	7	65.237	19.1	-0.182064	0.0691961	-0.205485	0.0431199	-0.414559	0.000453988	16.3069	16.6168	16.4324	16.3127	16.1952	16.3888	16.2175	16.1391	16.1497	16.4605	16.0933	16.1433	16.0572	16.1101	15.903	15.9403
OWA54035.1	hypothetical protein BV898_18457	BV898_18457	BV898_18457	2	46.342	4.5	0.271941	0.0135982	-0.225812	0.0348444	-0.373393	0.0016041	14.5273	14.4335	14.4478	14.386	14.9611	14.6245	14.5519	14.7448	14.3407	14.1369	14.2463	14.1674	14.3487	14.0363	13.941	13.9751
A0A2P6TS80;OWA54134.1;A0A2P6TFJ0;E1ZRC8;OQV18469.1;E1ZFV1;OQV24608.1;OQV24554.1;A0A2P6TYV0;A0A2P6TTN0;E1ZR66;OQV20926.1;E1ZSZ5;OQV21426.1	Histone H3			4	110.91	2.1	-0.0720314	0.808904	-0.522168	0.0944488	-0.0433504	0.884207	18.3485	17.8053	18.0244	18.0326	17.8499	17.7172	18.0017	18.3539	18.187	16.3013	17.8546	17.7792	18.038	17.8447	17.9727	18.182
OWA50567.1;A0A2P6TLC5	Pyridoxal kinase			1	35.258	5.1	0.0333438	0.710547	0.161275	0.0871291	0.19167	0.045965	14.1479	14.18	14.2252	14.0335	14.1922	14.187	14.1827	14.1581	14.1167	14.6332	14.2749	14.2069	14.2884	14.3876	14.2923	14.385
OQV24654.1;ACL14328.1	purinoceptor 4			1	53.391	3.2	-0.0426909	0.626258	0.0320273	0.714368	0.0801722	0.365187	11.9664	12.1539	12.1887	12.1136	12.021	12.0736	12.0935	12.0637	12.2514	12.1386	12.0062	12.1543	12.3599	12.3276	12.0961	11.9596
OQV21231.1;AJR16754.1	hypothetical protein BV898_04718			2	9.1526	29.8	-0.0916048	0.571366	-0.166105	0.310558	0.0529448	0.742656	12.8626	12.9952	12.6686	12.6373	12.4242	13.021	12.7206	12.6315	12.8192	13.0124	12.3628	12.3048	13.0017	12.9505	12.6497	12.7736
OQV25955.1;OQV25957.1;OQV25954.1;ALT32076.1	hypothetical protein BV898_00096			1	71.873	1.8	0.0304843	0.875912	0.315823	0.120476	-0.00811773	0.966819	11.8931	11.3897	11.886	11.6815	12.2486	11.6698	11.401	11.6529	11.5306	12.5077	12.1187	11.9566	11.5983	11.6963	11.73	11.7932
ALT32077.1;OQV25965.1	putative Ras-related protein Rab-3			6	38.347	24.4	-0.000252912	0.997975	-0.153338	0.138442	0.0702328	0.484649	17.101	17.0583	17.042	17.1693	17.034	17.001	17.0779	17.2566	17.1783	16.6141	16.9372	17.0276	17.0874	17.1902	17.1078	17.266
ALT32079.1;OQV25953.1	putative mucin-2			6	133.12	7.4	0.0129481	0.912511	0.137635	0.253287	0.0664915	0.574578	17.1156	17.1627	16.8721	17.1227	17.1211	17.209	16.9883	17.0066	17.0608	17.6464	17.0214	17.0952	17.1804	17.1741	17.0623	17.1224
ALT32080.1;OQV25963.1;OQV25962.1	putative single-stranded DNA-binding protein 3			2	43.314	7	0.0817674	0.427074	0.170036	0.11011	-0.133158	0.203497	12.6086	12.8315	12.5604	12.5575	12.9805	12.6999	12.5356	12.669	12.6745	12.7933	12.7783	12.992	12.4791	12.5886	12.3468	12.6108
ALT32086.1;OQV23310.1	putative enabled			1	95.477	1.7	0.0632726	0.551425	0.189063	0.0885212	-0.037758	0.721228	13.023	12.8871	12.7436	13.0514	13.1601	12.9485	12.7792	13.0703	12.8999	13.292	13.2117	13.0576	13.0131	12.7268	12.9285	12.8855
OWA52853.1;ALT32096.1	Pre-mRNA-splicing factor RBM22			4	43.027	14.2	0.0817619	0.378905	-0.0213203	0.816321	0.00632339	0.94503	14.5386	14.5354	14.4474	14.4615	14.6699	14.577	14.4633	14.5998	14.5636	14.1422	14.5688	14.623	14.5361	14.522	14.3933	14.5567
OWA52856.1;ALT32097.1	Soma ferritin			14	19.984	86.4	-0.0889959	0.559112	0.0986453	0.517857	-0.0710654	0.640184	19.8952	19.9033	19.8264	19.6511	19.8136	19.8798	19.793	19.4337	19.7956	20.4271	19.784	19.6639	19.8708	19.8347	19.8122	19.4741
ALT32098.1;OWA52854.1	putative uracil-DNA glycosylase			1	25.475	5.3	0.0807008	0.510008	-0.157409	0.207706	-0.020124	0.868607	13.6278	13.4837	13.6068	13.3885	13.7315	13.415	13.6633	13.6198	13.5028	12.9329	13.565	13.4764	13.3759	13.6079	13.486	13.5564
OQV21137.1;ALT32100.1	putative 39S ribosomal protein L51, mitochondrial			2	20.303	18.3	0.0572366	0.592952	-0.169145	0.127196	0.0133875	0.900043	13.3602	13.3291	13.4578	13.387	13.5166	13.303	13.5187	13.4247	13.3978	12.8129	13.3799	13.267	13.4481	13.3656	13.4648	13.309
ALT32103.1;OQV21138.1	putative Luc7-like protein 3			1	45.628	4.1	0.0751761	0.348199	0.160803	0.0558666	0.104172	0.199523	13.4962	13.6336	13.5037	13.3016	13.6386	13.654	13.4746	13.4686	13.6678	13.7757	13.563	13.5718	13.6318	13.6617	13.5311	13.5271
OQV21136.1;ALT32104.1	hypothetical protein BV898_04898			3	34.565	16.7	-0.0883919	0.380372	-0.052095	0.602087	-0.0677526	0.499053	15.1195	15.3031	15.2252	15.3647	14.9157	15.3652	15.1691	15.209	15.1595	15.4476	15.0382	15.1589	15.1474	15.2123	15.1308	15.2511
sp|A0A125S9M4.1|LMN1_HYPDU;OQV21152.1;AME17870.1	Lamin-1			31	71.614	48.8	-0.0307003	0.776246	0.112007	0.307686	-0.0419163	0.698317	19.7771	19.8187	19.5569	19.8494	19.857	19.7539	19.6023	19.6662	19.7386	20.2137	19.6862	19.8116	19.8332	19.7233	19.6062	19.6717
sp|A0A125S9M5.1|LMN2_HYPDU;AME17871.1;OWA51528.1	Lamin-2			51	69.564	77.5	-0.0409259	0.678817	0.0870085	0.383454	0.0292477	0.76697	20.8322	20.8522	20.6525	20.8531	20.806	20.83	20.651	20.7392	20.7966	21.2337	20.6972	20.8105	20.9177	20.84	20.7514	20.7978
AME17872.1;sp|A0A125S9M6.1|CYTAR_HYPDU	cytotardin			1	57.028	2.4	-0.184554	0.304992	-0.174272	0.33181	-0.171344	0.339748	11.2885	11.231	11.1165	11.1507	11.3739	10.8592	10.9097	10.9058	10.6838	11.6761	10.7384	10.9913	11.0654	11.0147	10.8625	11.1587
YP_004123094.2;CBY83887.1	cytochrome c oxidase subunit I, partial (mitochondrion)			3	56.716	8	0.0667407	0.694916	-0.231068	0.1864	0.180265	0.297152	16.124	16.3558	16.3571	16.2416	16.1514	16.2597	16.4783	16.4559	16.3534	15.3538	16.3391	16.1079	16.3659	16.5252	16.5054	16.4029
YP_004123095.1;CBY83888.1	cytochrome c oxidase subunit II (mitochondrion)			8	26.128	56.3	0.0443502	0.806373	-0.284039	0.130793	0.00185633	0.991806	18.9943	18.9574	19.2542	19.0691	18.9107	18.9824	19.2603	19.299	19.1439	18.0807	18.9678	18.9465	18.9479	18.9773	19.1147	19.2425
YP_004123097.1;CBY83890.1	ATP synthase F0 subunit 6 (mitochondrion)			1	24.565	7.3	-0.0520377	0.802337	-0.508595	0.0248641	0.103684	0.619046	13.7813	14.0601	14.2593	14.0977	13.2656	14.1312	14.1898	14.4037	13.8098	13.4453	13.4711	13.4378	13.7329	14.2658	14.3567	14.2578
YP_004123099.1;CBY83892.1	NADH dehydrogenase subunit 3 (mitochondrion)			1	13.244	11.5	0.138847	0.478759	-0.229055	0.24929	0.102074	0.601152	14.2478	14.366	14.6694	14.3468	14.2969	14.3892	14.6887	14.8105	14.1843	13.506	14.5452	14.4782	14.2718	14.461	14.69	14.6154
YP_004123101.1;CBY83894.1	NADH dehydrogenase subunit 4 (mitochondrion)			1	49.101	2.8	0.0862199	0.782959	-0.296292	0.350371	0.219472	0.48622	13.7013	12.5023	12.7753	12.9736	13.4722	12.5503	12.7835	13.4914	13.1749	11.9657	12.557	13.0698	13.4573	12.7974	12.9993	13.5765
YP_004123103.1;CBY83896.1	NADH dehydrogenase subunit 1 (mitochondrion)			1	34.112	5	0.0999599	0.70533	-0.330397	0.221958	0.0860104	0.74475	12.0218	12.9141	12.9709	12.7556	12.4414	12.7295	12.774	13.1172	12.2565	11.6396	12.953	12.4917	12.3093	12.8755	13.0146	12.807
YP_004123105.1;CBY83898.1	NADH dehydrogenase subunit 6 (mitochondrion)			1	17.901	15.6	0.13018	0.336928	0.0646907	0.629221	0.176786	0.197873	13.0552	13.1781	13.1567	13.2085	12.9096	13.4332	13.1771	13.5993	13.0623	13.5329	13.027	13.2349	13.1943	13.3546	13.3707	13.3859
OQV11390.1	hypothetical protein BV898_14267			4	15.816	41.3	-0.0298787	0.62884	-0.00690959	0.910665	0.00723179	0.90652	14.5053	14.5012	14.335	14.5441	14.4176	14.4169	14.4003	14.5314	14.5143	14.5101	14.3768	14.4568	14.453	14.4705	14.4295	14.5616
OQV11392.1	putative signal peptidase complex subunit 2			9	22.039	43.2	-0.01568	0.907678	-0.229079	0.105265	-0.0534435	0.693352	17.9425	17.991	18.1461	17.9853	17.7892	17.9647	18.01	18.2383	17.8924	17.3201	18.0412	17.8949	17.78	18.0158	18.0886	17.9668
OQV11393.1	RAC serine/threonine-protein kinase			11	57.763	29.9	0.146784	0.339547	0.193361	0.213341	0.262319	0.0981636	16.0737	16.2125	16.3347	16.2581	16.2163	16.2833	16.379	16.5876	16.4501	15.9019	16.6515	16.6489	16.1851	16.5191	16.5547	16.6694
OQV11400.1;OQV11395.1	putative Mitochondrial fission 1 protein			2	17.055	29.3	0.100879	0.676233	0.511559	0.0472586	0.223031	0.361263	10.1494	10.6684	10.1469	10.669	10.1961	11.039	10.647	10.1553	10.6642	11.2957	11.0996	10.6205	10.4851	11.1807	10.1827	10.6775
OQV11404.1	putative Zinc transporter 7-B			1	45.079	2.7	0.0587376	0.819374	0.151356	0.5582	-0.186619	0.471661	9.99778	9.941	10.0822	9.78498	10.049	10.3062	9.99197	9.69376	9.84312	10.6816	10.1449	9.74175	10.4619	9.09344	9.45495	10.0492
OQV11407.1	hypothetical protein BV898_14284			1	34.801	5	0.0125427	0.95328	0.0923069	0.667305	-0.0313613	0.883569	10.4317	10.3885	10.0912	10.2058	10.643	10.582	9.61604	10.3262	10.2494	10.4244	10.1854	10.6271	10.56	10.0004	10.5844	9.84686
OQV11409.1	NAD kinase 2, mitochondrial			3	49.389	10.3	0.0541976	0.435141	0.0846295	0.229624	0.0308127	0.655023	15.4405	15.311	15.3446	15.3442	15.4846	15.4773	15.4538	15.2414	15.443	15.4762	15.4847	15.375	15.4096	15.4373	15.4696	15.247
OQV11410.1	V-type proton ATPase subunit d 1			14	40.978	45.9	0.027	0.775042	-0.0691436	0.467635	0.0470157	0.619713	18.6094	18.6997	18.7983	18.6819	18.6069	18.7243	18.7815	18.7844	18.752	18.3181	18.7497	18.6929	18.5828	18.7971	18.8488	18.7486
OQV11411.1	Dynamin-like 120 kDa protein, mitochondrial			7	146.8	5.7	0.0260885	0.610991	0.0372398	0.469785	-0.0200464	0.695387	14.5823	14.7069	14.6315	14.6117	14.6376	14.6698	14.6929	14.6366	14.6338	14.7131	14.6943	14.6402	14.5671	14.6525	14.6688	14.564
OQV11412.1	Glutaminyl-peptide cyclotransferase			3	42.696	9.9	-0.0537782	0.431482	0.0298954	0.659589	-0.0221908	0.743333	13.6587	13.5832	13.6202	13.5009	13.5952	13.524	13.6157	13.413	13.6802	13.6134	13.6205	13.5686	13.5845	13.4675	13.7186	13.5037
OQV11413.1	CCR4-NOT transcription complex subunit 3			10	86.217	16.1	-0.0803212	0.210073	-0.0575206	0.363283	-0.0463833	0.461327	15.6629	15.7738	15.6079	15.6464	15.5248	15.6326	15.5626	15.6499	15.615	15.5835	15.6146	15.6479	15.5841	15.7693	15.6362	15.5159
OQV11414.1	putative Mitochondrial pyruvate carrier 1			2	13.346	22.7	0.141449	0.48487	-0.157065	0.438853	0.0399076	0.842594	14.2377	14.7387	14.7545	14.6303	14.3752	14.7932	14.7285	15.0301	14.5279	13.8222	14.5647	14.8181	14.268	14.8425	14.7223	14.688
OQV11417.1	Hydroxymethylglutaryl-CoA synthase, cytoplasmic			2	53.723	5.8	0.0720779	0.695458	-0.135472	0.464779	-0.165215	0.374735	13.2283	13.218	13.2366	13.3336	13.0818	13.1963	13.4232	13.6034	13.2455	12.3937	13.38	13.4554	12.9543	13.0244	13.1808	13.1961
OQV11418.1	hypothetical protein BV898_14295			4	20.813	34	0.0611596	0.778524	-0.18471	0.400703	0.150325	0.492288	18.5912	18.2778	18.5338	18.7093	18.4616	18.3185	18.5964	18.9801	18.7118	17.5232	18.5253	18.6129	18.6088	18.4965	18.7522	18.8558
OQV11420.1	Pleckstrin-like proteiny domain-containing family F member 2			1	31.317	4.3	-0.0986624	0.674463	0.31459	0.191983	-0.12847	0.585201	9.45591	9.26717	9.18284	9.58891	9.9004	9.52249	8.7915	8.88579	9.49424	10.0573	9.60278	9.59887	9.58765	9.20569	9.45711	8.73049
OQV11422.1	Glucose-6-phosphate isomerase			22	64.129	54.8	0.0498285	0.503925	-0.0587267	0.432225	0.0200096	0.787091	19.1901	19.164	19.3043	19.2037	19.2047	19.2043	19.2992	19.3533	19.2244	18.9435	19.2724	19.1869	19.1468	19.2108	19.3218	19.2627
OQV11428.1	Calcium-transporting ATPase type 2C member 1			3	100.42	7	0.112233	0.210819	0.0428881	0.624731	0.157527	0.0863735	12.3416	12.5607	12.654	12.3781	12.48	12.5539	12.6872	12.6624	12.578	12.3318	12.6586	12.5377	12.6171	12.6894	12.7187	12.5394
OQV11445.1	Myotubularin-related protein 2			3	186.17	3.8	0.05382	0.376636	-0.0577286	0.34391	0.0291941	0.628334	12.7632	12.6908	12.7732	12.7237	12.7655	12.7266	12.8622	12.8119	12.6757	12.6725	12.6011	12.7708	12.8644	12.6502	12.8033	12.7499
OQV11448.1	putative dolichyl pyrophosphate Glc1Man9GlcNAc2 alpha-1,3-glucosyltransferase			1	101.97	2.2	0.157392	0.422539	-0.0372098	0.848073	0.0787847	0.685658	11.3778	12.0379	11.9632	11.5844	11.6512	11.9197	11.7388	12.2832	11.6128	11.6284	12.0592	11.514	11.3457	11.9861	12.128	11.8187
OQV11464.1;OQV11463.1;OQV11462.1	Leucine-rich repeat protein SHOC-2			3	72.166	9.9	-0.0198049	0.822698	0.0656851	0.461142	0.102475	0.256309	14.812	14.8537	14.5855	14.9391	14.8766	14.9257	14.6018	14.7068	14.8678	15.0106	14.7645	14.81	14.8369	14.9424	14.9247	14.8961
OQV11465.1	hypothetical protein BV898_14259			2	14.109	34.1	-0.0804615	0.477722	-0.00770347	0.945345	-0.0220129	0.844782	12.3718	12.3789	12.332	12.3457	12.4307	12.2942	12.284	12.0977	12.1534	12.7431	12.302	12.1991	12.4142	12.1958	12.2785	12.4518
OQV11466.1	Phosphatidate cytidylyltransferase, photoreceptor-specific			3	54.116	9.3	-0.0085262	0.917004	0.0365884	0.655766	0.0165908	0.839391	14.436	14.285	14.4633	14.3228	14.2877	14.387	14.235	14.5632	14.4588	14.4114	14.5374	14.2457	14.2932	14.4424	14.4155	14.4223
OQV11474.1	hypothetical protein BV898_14203			1	27.038	6.3	-0.178003	0.126549	-0.0850012	0.451954	0.0203449	0.855844	12.7337	12.5346	12.6584	12.5669	12.1357	12.4378	12.5498	12.6584	12.6113	12.3509	12.5118	12.6797	12.4551	12.6782	12.6008	12.841
OQV11480.1	hypothetical protein BV898_14209			1	34.877	4	-0.073662	0.484101	-0.138543	0.197122	-0.276096	0.0167282	11.2836	11.3357	11.4226	11.3631	11.0858	11.3544	11.5363	11.1339	11.1104	11.1307	11.2584	11.3513	11.2809	11.1508	10.9095	10.9595
OQV11481.1	hypothetical protein BV898_14210			4	56.746	7.8	-0.184758	0.152031	-0.324262	0.0181741	-0.109689	0.384531	15.3543	15.6086	15.5266	15.3146	15.0147	15.5803	15.3111	15.1588	15.0847	15.3918	15.0505	14.98	15.2655	15.4877	15.4471	15.165
OQV11483.1	Protein PTHB1			2	150.23	4.7	0.0615959	0.646751	0.127986	0.346543	0.0484091	0.718354	12.5127	12.5912	12.7993	12.4759	12.8716	12.6324	12.7811	12.3404	12.5232	13.058	12.8542	12.4557	12.6845	12.6802	12.6358	12.5722
OQV11484.1	Ran-binding protein 9			3	56.446	5.1	-0.162271	0.285907	-0.0912724	0.54307	0.00818257	0.956247	14.5629	14.338	14.425	14.7138	14.4477	14.0892	14.2922	14.5615	14.5515	14.109	14.3166	14.6975	14.7288	14.2256	14.3879	14.7301
OQV11486.1	hypothetical protein BV898_14216			2	18.329	31.4	0.0914437	0.401153	0.0215792	0.841185	0.0168236	0.875828	11.9674	12.2977	12.0283	12.3687	12.1309	12.3101	12.2514	12.3354	11.9021	12.2988	12.2832	12.2643	12.146	12.3471	12.1313	12.1049
OQV11487.1	putative Solute carrier family 35 member C2			1	60.968	2.4	-0.0999844	0.156737	0.0324107	0.635998	0.0522441	0.448221	12.8269	12.723	13.0058	12.904	12.6832	12.8086	12.8206	12.7473	12.9447	12.8871	12.8431	12.9145	12.8143	12.9282	12.8957	13.0304
OQV11501.1	Neuronal calcium sensor 2			11	22.987	64.7	-0.10125	0.172964	-0.169385	0.0301122	-0.134026	0.0775965	18.9122	18.9672	18.8279	18.9759	18.7899	18.8772	18.7979	18.8133	18.8187	18.9326	18.6095	18.6449	18.8671	18.8107	18.7404	18.7289
OQV11505.1;OQV11503.1;OQV11504.1	hypothetical protein BV898_14161			8	161.04	8.4	-0.0410054	0.532295	-0.0386845	0.555469	-0.0535309	0.417055	16.138	16.0582	16.0014	15.9182	16.0424	15.971	15.9597	15.9787	16.0243	15.9282	16.0865	15.9222	16.0675	15.9927	15.9888	15.8528
OQV11507.1	Cytochrome P450 2J6			11	56.326	24.2	0.00896199	0.910383	-0.208651	0.0175517	-0.100346	0.219284	17.812	17.6765	17.8331	17.6579	17.7873	17.6477	17.7606	17.8199	17.6506	17.2869	17.6489	17.5585	17.6037	17.692	17.6515	17.631
OQV11509.1	hypothetical protein BV898_14165			1	40.647	2.2	-0.132034	0.282357	0.0365477	0.761866	0.270393	0.0372901	16.6026	16.4105	16.3589	16.571	16.4239	16.3373	16.2838	16.37	16.5763	16.9469	16.1946	16.3714	16.8195	16.7111	16.7653	16.7287
OQV11510.1	putative Ribonuclease			6	14.535	62	-0.0381273	0.817974	0.157735	0.347831	-0.0223363	0.892683	15.614	15.5456	15.4918	15.5254	15.643	15.5675	15.4249	15.3889	15.4839	16.4162	15.4506	15.457	15.6076	15.5715	15.4718	15.4365
OQV11513.1	hypothetical protein BV898_14169			5	14.979	47.1	0.0538282	0.719786	0.268192	0.0883958	0.113751	0.451759	15.5974	15.4511	15.3681	15.5783	15.7149	15.5299	15.4629	15.5027	15.6051	16.3716	15.407	15.6842	15.6698	15.5885	15.5962	15.5956
OQV11517.1	Nuclear receptor-binding protein			7	110.09	11.5	0.0262193	0.737151	-0.0909118	0.254135	0.0325577	0.677164	15.6872	15.623	15.5872	15.7002	15.7503	15.6811	15.614	15.6571	15.6423	15.2926	15.6263	15.6728	15.7084	15.6898	15.5898	15.7399
OQV11518.1	putative Sarcoplasmic calcium-binding protein 1			7	24.817	41.4	0.0805934	0.375843	-0.0165609	0.853766	0.207715	0.0326258	16.7399	16.6999	16.9232	16.7908	16.8352	16.759	16.9443	16.9375	16.9135	16.5095	16.8847	16.7797	16.8605	16.9896	17.1016	17.0329
OQV11521.1	hypothetical protein BV898_14177			2	111.4	2.4	0.0518237	0.674778	-0.0772311	0.533243	-0.337932	0.0136342	14.3505	13.9926	14.0555	14.275	14.3423	14.1423	14.0197	14.3764	14.004	14.115	13.8963	14.3493	13.788	13.8764	13.6025	14.0548
OQV11522.1	hypothetical protein BV898_14178			4	41.768	10.9	-0.127219	0.438118	-0.0567242	0.727422	-0.0294852	0.856012	14.9461	14.6109	14.5742	14.6504	14.8104	14.6544	14.4178	14.3901	14.8081	15.0445	14.3801	14.322	14.9994	14.5848	14.585	14.4943
OQV11523.1	Eukaryotic translation initiation factor 3 subunit A			42	123.1	39	-0.00146614	0.983604	-0.104319	0.157643	-0.0677133	0.349733	19.3899	19.2988	19.3916	19.3377	19.3684	19.2818	19.3687	19.3931	19.367	19.003	19.3236	19.3071	19.2899	19.266	19.3055	19.2856
OQV11524.1	hypothetical protein BV898_14180			4	19.442	33.1	0.0555698	0.402456	0.0144347	0.825941	0.0149148	0.820259	15.9376	15.9853	15.8886	15.8846	16.0771	15.9391	16.0466	15.8555	15.9661	15.8804	16.0212	15.8861	15.9856	15.9957	15.9644	15.81
OQV11526.1	5-AMP-activated protein kinase subunit beta-1			10	32.904	52.3	-0.0113811	0.840793	-0.0120289	0.831877	0.00636047	0.910573	16.8402	16.7973	16.7326	16.8244	16.8642	16.773	16.8228	16.6892	16.7847	16.79	16.7786	16.7932	16.8993	16.7697	16.8316	16.7194
OQV11527.1	Ethanolamine kinase 2			7	48.661	19.1	-0.0181123	0.814515	-0.0811833	0.301355	-0.0601272	0.4403	15.5455	15.5422	15.5271	15.7358	15.5474	15.6175	15.4774	15.6357	15.3667	15.4085	15.6383	15.6123	15.5591	15.4429	15.4828	15.6251
OQV11528.1	Glutamine synthetase 2 cytoplasmic			13	93.918	16.4	0.0292734	0.567076	-0.117167	0.0332424	-0.258198	0.000112461	17.8045	17.774	17.7782	17.8349	17.8958	17.8011	17.7501	17.8617	17.6526	17.6462	17.6993	17.7249	17.5935	17.5302	17.4977	17.5374
OQV11530.1	ATP-binding cassette sub-family F member 2			9	72.836	17.5	0.0238615	0.74291	-0.0046222	0.94925	0.00712058	0.921898	17.0906	16.9978	17.215	17.029	17.1336	17.0236	17.118	17.1526	17.1259	16.8761	17.1905	17.1214	17.0302	17.0689	17.1407	17.1211
OQV11537.1;OQV11538.1	Guanine nucleotide-binding protein subunit alpha-11			5	41.561	18.1	0.0617225	0.550806	-0.0960498	0.357274	0.0833502	0.422751	14.3625	14.2516	14.4346	14.3703	14.2157	14.3053	14.5314	14.6135	14.4077	14.0042	14.2679	14.3549	14.2701	14.4894	14.4629	14.5299
OQV11539.1	hypothetical protein BV898_14195			1	28.703	5.7	-0.0106389	0.892067	0.080211	0.314493	0.0112622	0.88579	13.3589	13.2975	13.1997	13.4396	13.4747	13.1964	13.3403	13.2417	13.2398	13.5385	13.4205	13.4177	13.3115	13.3158	13.4044	13.309
OQV11540.1	hypothetical protein BV898_14196			1	66.89	2.7	-0.138618	0.328253	-0.0953408	0.497684	-0.0509345	0.715629	11.663	11.491	11.4707	11.4571	11.3934	11.4352	11.2188	11.4799	11.7118	11.2712	11.2387	11.4787	11.911	11.3332	11.1615	11.4723
OQV11572.1	hypothetical protein BV898_14148			2	34.11	11.1	-0.155009	0.15675	-0.0910403	0.395182	-0.0925138	0.387764	13.0531	13.1174	13.3731	12.9702	12.7903	12.9665	13.1389	12.9981	12.9765	13.3018	12.924	12.9473	13.1269	13.078	12.8976	13.0413
OQV11657.1	hypothetical protein BV898_14079			2	40.95	6.6	0.024293	0.914637	-0.419749	0.0790015	-0.106126	0.640758	14.4259	14.2459	14.5734	14.7468	14.0701	14.3711	14.725	14.9231	14.3376	13.3587	14.2986	14.3182	14.1076	14.283	14.4724	14.7046
OQV11664.1	SWI/SNF-related matrix-associated actin-dependent regulator of chromatin subfamily A member 5			3	133.26	3.1	0.162136	0.183393	0.0603027	0.611593	0.0977383	0.413753	13.9264	13.7536	13.8159	13.7335	14.3465	13.8413	13.7083	13.9818	13.9222	13.9061	13.945	13.6973	13.7799	14.1251	13.8716	13.8437
OQV11665.1	putative NADH dehydrogenase [ubiquinone] 1 alpha subcomplex subunit 12			9	16.699	67.4	-0.0211766	0.783539	-0.0653067	0.401929	0.0609532	0.433339	18.3629	18.4232	18.5535	18.3055	18.2457	18.4663	18.5539	18.2945	18.3681	18.3335	18.3884	18.2939	18.4094	18.4908	18.5807	18.408
OQV11666.1	1-phosphatidylinositol 3-phosphate 5-kinase			1	205.7	0.6	-0.00186139	0.988422	0.223273	0.0969039	0.0863602	0.504008	10.3438	10.162	10.2018	9.87502	9.98765	10.2405	9.92159	10.4254	10.2095	10.6473	10.1882	10.4307	10.2055	10.1677	10.2341	10.3208
OQV11668.1	GTP cyclohydrolase 1			11	25.547	60.6	0.0457982	0.733512	-0.282074	0.0493992	-0.248321	0.0794212	18.1457	18.3401	18.3721	18.1147	18.146	18.3369	18.4167	18.2562	18.1292	17.5205	18.2461	17.9486	17.9765	18.1889	18.0238	17.7901
OQV11671.1	hypothetical protein BV898_14015			1	8.4439	41.4	0.180898	0.417854	0.468367	0.0475186	0.132151	0.551913	11.8385	12.0891	12.1179	12.1086	11.8617	12.4124	12.3242	12.2794	12.1228	13.2906	12.434	12.1801	11.7694	12.3488	12.4446	12.1199
OQV11678.1;OQV11677.1	hypothetical protein BV898_14021			2	30.22	13.5	-0.0104362	0.946494	-0.0461498	0.766963	0.0361866	0.816146	11.6183	11.5671	12.1834	12.1307	11.7216	11.8025	11.9182	12.0155	12.0699	11.5758	11.7351	11.9341	11.6485	11.9321	11.8812	12.1824
OQV11680.1	hypothetical protein BV898_14024			1	28.85	8.6	0.0188628	0.896453	0.114257	0.435147	0.00821641	0.954782	14.0924	14.1425	14.1688	14.0364	14.0464	14.2864	14.1871	13.9957	14.0406	14.8039	13.9402	14.1125	13.98	14.2039	14.0739	14.2153
OQV11681.1	putative Melanotransferrin			23	102.43	34.6	-0.0563414	0.412505	-0.066523	0.335372	-0.0142592	0.833956	18.8188	18.8501	18.7068	18.7823	18.7408	18.8586	18.6958	18.6375	18.7819	18.7984	18.6392	18.6723	18.8576	18.8396	18.7537	18.6501
OQV11682.1	hypothetical protein BV898_14026			4	16.799	26.7	0.0570298	0.740649	-0.209428	0.234556	0.0240884	0.888645	17.2123	17.0344	17.183	17.0828	17.2935	17.0164	17.1771	17.2536	17.1175	16.1871	17.2373	17.1328	17.0622	17.0888	17.2701	17.1877
OQV11683.1	Xenotropic and polytropic retrovirus receptor 1			3	88.31	5.6	0.0339588	0.706702	-0.0181957	0.839943	0.00196144	0.982618	13.6647	13.5941	13.6755	13.7763	13.7291	13.667	13.6071	13.8433	13.8108	13.4187	13.7782	13.6301	13.6054	13.5528	13.7982	13.762
OQV11690.1	putative Immunoglobulin-binding protein 1			10	40.223	38.3	-0.0647344	0.616323	0.237947	0.0794147	0.0151984	0.905976	16.4156	16.4057	16.1943	16.4397	16.4043	16.3853	16.2175	16.1891	16.4867	17.1026	16.3604	16.4573	16.472	16.388	16.3279	16.3281
OQV11691.1	hypothetical protein BV898_14035			6	140.96	6.6	-0.037328	0.57702	0.0039512	0.952676	0.0569486	0.398067	14.8606	14.894	14.7548	14.7568	14.8353	14.7592	14.7114	14.811	14.8314	14.9817	14.6805	14.7884	14.9266	14.8496	14.8202	14.8975
OQV11694.1	putative nucleosome assembly protein			19	42.152	47.6	-0.0376489	0.606835	-0.0610932	0.407078	-0.131933	0.0852037	19.4407	19.5697	19.4133	19.5164	19.3755	19.5403	19.5047	19.3689	19.3363	19.6063	19.406	19.3471	19.3776	19.3921	19.4044	19.2382
OQV11700.1	putative Sorbin and SH3 domain-containing protein 2			28	195.3	23.1	-0.00453538	0.955099	-0.0331208	0.68178	-0.0476788	0.556212	18.4574	18.4029	18.2259	18.3955	18.5666	18.3428	18.2941	18.2602	18.3723	18.2591	18.3168	18.4012	18.4868	18.3114	18.2311	18.2618
OQV11701.1	Protein transport protein Sec31A			11	176.73	10.7	-0.0369669	0.730223	-0.262434	0.0246761	-0.113201	0.298907	17.0207	17.0378	17.1496	17.1725	17.0308	16.973	17.1023	17.1266	16.9846	16.4025	16.9684	16.9754	17.0094	16.9272	16.9846	17.0066
OQV11703.1	hypothetical protein BV898_13976			1	33.059	3.1	-0.0893086	0.422853	-0.12357	0.272074	-0.22306	0.0572784	10.6259	10.5215	10.3289	10.3556	10.5452	10.2818	10.247	10.4006	10.2152	10.4322	10.2769	10.4134	10.4092	10.0882	9.99226	10.45
OQV11704.1	putative 3-oxoacyl-[acyl-carrier-protein] reductase FabG			6	26.988	37.4	0.052491	0.592785	-0.0451545	0.645061	0.063101	0.521177	15.3006	15.3039	15.4772	15.3587	15.3892	15.3747	15.4569	15.4296	15.4088	14.9515	15.4886	15.4109	15.2953	15.4809	15.4768	15.4398
OQV11705.1	Myosin heavy chain 95F			19	140.22	17.6	-0.00849726	0.89809	-0.201657	0.00738286	-0.0778123	0.251348	17.1399	17.0913	17.133	17.0916	16.9703	17.1295	17.1401	17.1819	17.0497	16.7445	16.941	16.9141	17.013	17.0374	17.0628	17.0313
OQV11713.1	putative DBH-like monooxygenase protein 1			4	79.676	7.6	0.000664938	0.994646	0.0960534	0.339864	0.0224773	0.820703	14.9194	14.9016	14.9426	15.0825	15.0019	14.9564	14.9995	14.891	15.074	15.3939	14.8147	14.9476	15.0497	14.9983	14.8563	15.0317
OQV11722.1;OQV11721.1	Endoplasmic reticulum resident protein 44			13	53.116	36.3	-0.0345176	0.669686	-0.12802	0.127288	-0.0454303	0.575354	18.1979	18.3274	18.2895	18.2577	18.1422	18.2971	18.3161	18.1792	18.1964	17.8834	18.289	18.1917	18.1927	18.2714	18.2853	18.1414
OQV11723.1	Sodium/nucleoside cotransporter 1			8	91.313	8.6	0.0026912	0.973294	-0.163126	0.0566874	-0.0632766	0.435943	19.1842	19.0405	19.1824	19.0818	19.1826	18.9999	19.1427	19.1745	19.0246	18.7091	19.1111	18.9916	19.061	19.014	19.1357	19.0251
OQV11724.1	hypothetical protein BV898_13994			16	35.093	53.6	-0.0333818	0.80436	0.205851	0.140695	-0.018738	0.889336	19.0732	19.1081	19.0691	18.9832	19.0994	19.1095	19.0633	18.828	19.0809	19.7919	19.1664	19.0179	19.0941	19.0789	19.1089	18.8768
OQV11732.1	hypothetical protein BV898_14002			1	9.9621	16.3	-0.557981	0.022122	0.324212	0.159109	-0.434149	0.0657788	14.2108	14.1074	14.6456	14.539	13.494	13.828	14.0771	13.8717	14.2994	15.4105	14.3751	14.7147	13.9515	13.8452	13.6365	14.3329
OQV11733.1;OWA54447.1	putative Regulator of microtubule dynamics protein 3			2	54.82	3.9	0.123314	0.14845	0.04402	0.594669	-0.0347401	0.673994	13.3037	13.6123	13.4558	13.5026	13.6431	13.627	13.479	13.6186	13.6739	13.3048	13.5416	13.5302	13.4832	13.4844	13.3887	13.3792
OQV11736.1	hypothetical protein BV898_13934			1	10.775	12	-0.117325	0.631518	-0.0953189	0.696423	0.000840767	0.997247	10.7135	10.796	10.1458	10.605	10.0265	10.8946	10.4228	10.447	10.7073	11.1292	9.86467	10.1777	10.7846	10.3866	10.4133	10.6791
OQV11745.1	Proteasome subunit beta type-7, partial			1	21.874	4.6	-0.00488587	0.975188	0.105518	0.50499	-0.090296	0.567574	15.4806	15.5872	15.3834	15.4864	15.5458	15.5727	15.5024	15.2972	15.3306	16.2473	15.3748	15.407	15.5123	15.3666	15.4042	15.2934
OQV11746.1	putative Acyl carrier protein, mitochondrial, partial			5	29.044	14.1	-0.0145017	0.880047	-0.117958	0.230832	0.00300831	0.975017	17.4584	17.4187	17.5759	17.4479	17.3364	17.3836	17.6086	17.5142	17.5758	17.0523	17.4308	17.3701	17.4239	17.4422	17.5653	17.4815
OQV11749.1	putative Dihydropteridine reductase			2	24.794	7.9	0.10373	0.439152	-0.12592	0.349935	0.116472	0.38627	15.535	15.2326	15.4494	15.4205	15.506	15.277	15.5549	15.7146	15.4069	14.8542	15.4802	15.3926	15.4012	15.3914	15.6693	15.6416
OQV11751.1	putative splicing factor 3B subunit 5			5	9.9711	69.8	0.0392821	0.823932	0.345338	0.0649305	-0.00868401	0.96074	16.1906	16.2205	16.0184	16.1418	16.3445	16.1975	16.1044	16.0821	16.1604	17.2457	16.2423	16.3042	16.2315	16.1436	16.1216	16.04
OQV11753.1	GTP:AMP phosphotransferase AK3, mitochondrial			16	25.639	66.4	-0.00135765	0.981127	-0.0595147	0.308283	-0.0809269	0.172007	18.2616	18.2303	18.2415	18.1599	18.3071	18.1997	18.26	18.121	18.153	18.1496	18.2082	18.1443	18.2287	18.1356	18.1576	18.0476
OQV11756.1;OQV11757.1	putative N-lysine methyltransferase SMYD2			1	55.853	2	0.0974439	0.48629	-0.237768	0.101881	0.304776	0.0411164	9.80257	9.57143	9.86108	9.45195	10.0575	9.64391	9.76741	9.60802	9.41571	9.28553	9.6622	9.37251	10.0608	9.59365	10.1107	10.141
OQV11758.1	GTPase KRas			5	22.531	38.5	0.0343297	0.704006	0.0144768	0.87246	0.00767439	0.932159	17.1739	16.9078	17.0013	17.0262	17.2593	16.9343	17.0165	17.0364	17.1861	16.793	17.0743	17.1136	17.0796	17.016	17.01	17.0343
OQV11759.1	putative Serum paraoxonase/arylesterase 1			3	26.159	26	0.0968588	0.277846	0.0197963	0.821126	0.0532795	0.545004	13.3924	13.4046	13.6716	13.315	13.4018	13.4329	13.5958	13.7405	13.4476	13.406	13.523	13.4862	13.4716	13.5777	13.4025	13.5449
OQV11762.1	putative Serum paraoxonase/arylesterase 2			9	39.572	40.8	0.098129	0.406967	-0.0617823	0.599051	0.00376894	0.974294	15.2462	15.0145	15.3262	15.1862	15.4046	15.0674	15.35	15.3436	15.2906	14.7365	15.2498	15.249	15.2611	15.1031	15.1618	15.2622
OQV11763.1	putative L-aminoadipate-semialdehyde dehydrogenase-phosphopantetheinyl transferase			1	33.003	3.4	-0.0195202	0.880035	0.0129734	0.920083	-0.044714	0.72998	11.8472	11.7415	11.7313	11.4553	11.9488	11.455	11.8019	11.4914	11.7841	11.5074	11.7829	11.7527	11.7715	11.4829	11.8756	11.4664
OQV11765.1	Serum paraoxonase/arylesterase 2			20	87.964	29.3	0.0534989	0.413508	-0.032463	0.617248	-0.0968993	0.148361	18.6757	18.5954	18.6932	18.5321	18.679	18.5463	18.7321	18.753	18.6106	18.5086	18.6921	18.5552	18.4831	18.5812	18.5698	18.4747
OQV11766.1	putative Transmembrane protein 209			2	71.853	3.8	0.0853839	0.413024	-0.147533	0.166231	-0.0205874	0.84187	11.605	11.4483	11.6776	11.3401	11.7672	11.3424	11.585	11.7178	11.5424	11.1965	11.4332	11.3086	11.5644	11.4826	11.4064	11.5353
OQV11768.1	Sodium-dependent phosphate transporter 1			4	70.809	6.1	-0.00380209	0.956336	0.0451375	0.518636	0.0237701	0.732621	15.3287	15.1971	15.1541	15.1918	15.3805	15.1379	15.1551	15.183	15.3045	15.2663	15.2085	15.2729	15.3328	15.2291	15.1083	15.2966
OQV11769.1	hypothetical protein BV898_13964			8	53.424	19.8	0.146653	0.158167	0.282659	0.0117971	-0.0376886	0.708117	16.6127	16.5714	16.4798	16.6738	16.9073	16.7359	16.6207	16.6604	16.6087	17.1789	16.8205	16.8604	16.6224	16.5567	16.5049	16.5031
OQV11771.1	putative Protein Hook-like protein 3			4	69.317	6.7	-0.115703	0.354337	0.0477577	0.698795	-0.114199	0.360447	15.3153	15.463	15.1459	15.2078	15.3038	15.2208	15.2037	14.9409	15.2681	15.7274	15.2161	15.1114	15.2826	15.2224	15.1488	15.0214
OQV11783.1	hypothetical protein BV898_13908			4	41.75	10.9	0.0587181	0.549663	-0.148852	0.141479	0.0365636	0.708463	15.0631	15.072	14.9491	15.0697	15.1024	15.148	15.0896	15.0488	15.052	14.5164	14.9234	15.0667	15.0659	15.0183	15.0457	15.1703
OQV11784.1	putative Transmembrane protease serine 9			1	48.279	3.1	0.0715334	0.423194	0.0833288	0.352674	-0.0173814	0.844132	13.9322	13.8861	13.7932	13.6066	13.8787	13.9	13.9188	13.8066	13.7805	14.0859	13.8169	13.8681	13.7308	13.9166	13.8704	13.6307
OQV11799.1	hypothetical protein BV898_13924			13	34.866	68.9	0.0330926	0.667099	-0.0649469	0.40271	0.00661198	0.931307	17.3142	17.3147	17.3893	17.3921	17.4146	17.292	17.5014	17.3347	17.3216	17.0519	17.4445	17.3326	17.3736	17.2938	17.3841	17.3853
OQV11808.1	Nucleolar protein 10			1	74.103	1.4	-0.063246	0.631293	-0.0296683	0.82135	-0.10834	0.414498	11.0613	11.1125	10.7266	11.3273	11.328	10.8729	10.951	10.8228	10.9484	11.1944	10.816	11.1503	10.8935	10.8908	10.9605	11.0496
OQV11816.1;OQV11809.1	hypothetical protein BV898_13872			1	10.266	16.5	0.0865539	0.787853	0.655128	0.0556087	0.820082	0.020167	8.2368	8.60834	9.3462	8.64605	8.87718	8.12665	8.96051	9.21927	9.17878	10.2769	8.67735	9.3249	9.54021	9.07794	9.86925	9.63032
OQV11820.1	AP-1 complex subunit gamma-1			6	86.85	13.1	0.127537	0.268216	-0.00096818	0.993152	0.0515908	0.648582	13.7618	14.0293	13.9691	13.9264	13.9393	14.122	13.9938	14.1416	13.972	13.5203	14.1539	14.0366	13.92	14.0536	13.8811	14.0383
OQV11823.1	hypothetical protein BV898_13879			2	38.548	13.3	0.0977317	0.584212	0.186472	0.302717	-0.166545	0.355597	12.8669	12.2828	12.2416	12.7304	13.0794	12.2952	12.6407	12.4973	12.7928	12.7528	12.6315	12.6905	12.6671	12.1718	12.0916	12.5251
OQV11828.1	DENN domain-containing protein 4C			5	199.71	4.7	-0.0266872	0.741306	0.0170387	0.832885	-0.00629212	0.937851	14.4546	14.488	14.3435	14.5044	14.4155	14.5345	14.2531	14.4806	14.4367	14.6228	14.4261	14.373	14.5461	14.5407	14.3144	14.3641
OQV11829.1	putative pyruvate dehydrogenase E1 component subunit alpha, mitochondrial			20	42.479	58.5	-0.000389263	0.996017	-0.166409	0.0463587	0.021366	0.784366	18.0482	17.9885	18.0756	17.9913	17.9465	17.9876	18.099	18.0689	18.0571	17.6127	17.8912	17.8771	18.0101	18.0403	18.1024	18.0363
OQV11831.1;OQV11830.1	putative Ankyrin repeat domain-containing protein 12			5	143.02	7.7	-0.0615443	0.532913	-0.162297	0.112897	-0.0923758	0.353189	13.8983	14.0331	13.7507	14.146	13.8265	13.9906	13.7772	13.9877	13.852	13.538	13.8289	13.96	13.9125	13.8311	13.8079	13.9071
OQV11834.1	Glycerol-3-phosphate acyltransferase 3			3	52.58	8.7	0.0698441	0.468633	0.00195054	0.983708	0.069759	0.469165	14.2539	14.2007	14.4126	14.2271	14.1766	14.2661	14.4959	14.4351	14.2647	14.1421	14.4452	14.2501	14.1199	14.3514	14.4161	14.4859
OQV11841.1	putative elongator complex protein 1			8	147.1	6.5	0.05908	0.395749	0.000407183	0.995272	0.0200161	0.771163	15.9238	15.8661	15.9693	15.8946	15.9805	15.8775	15.964	16.0682	15.9467	15.7196	16.0045	15.9847	15.8511	15.934	15.9642	15.9846
OQV11846.1;OQV11847.1	Calbindin-32			6	36.339	24.2	0.0464769	0.777067	0.248808	0.143438	0.113646	0.491619	15.2886	15.2395	15.0874	15.1842	15.514	15.2742	15.1184	15.079	15.2441	16.0764	15.1482	15.3262	15.5028	15.3229	15.2081	15.2205
OQV11849.1	putative Apolipoprotein D			6	25.486	29.5	-0.0907786	0.603553	0.0260399	0.88109	-0.14772	0.40158	17.7238	17.8009	17.7037	17.4983	17.7479	17.7582	17.6239	17.2336	17.5396	18.2855	17.6142	17.3915	17.601	17.7346	17.563	17.2373
OQV11852.1	Inositol oxygenase			1	34.564	6.8	-0.00381668	0.985275	-0.25444	0.229949	-0.0653657	0.752334	9.41127	9.50755	9.72407	9.64418	9.98273	9.67078	8.90709	9.71119	9.55039	9.23791	9.69087	8.79013	9.64111	9.44769	9.49286	9.44393
OQV11856.1	F-BAR domain only protein 2			5	109.69	8.2	-0.0577593	0.44256	-0.132849	0.0895894	-0.0698017	0.35559	15.364	15.393	15.2294	15.468	15.2894	15.3277	15.2302	15.376	15.2529	15.248	15.1156	15.3065	15.4714	15.1914	15.2068	15.3056
OQV11861.1	putative High mobility group protein DSP1			16	25.788	52.2	-0.0203507	0.858814	-0.233229	0.0555639	-0.0403308	0.724854	19.3609	19.2374	19.0858	19.2892	19.2357	19.1542	19.1103	19.3917	19.2746	18.6349	18.9976	19.1332	19.2626	19.2073	19.0907	19.2514
OQV11876.1	Cell division cycle protein 16-like protein			2	78.238	4.2	0.0470823	0.676184	0.125962	0.272238	0.056217	0.618422	12.9441	12.9438	12.8676	12.8813	13.0979	12.9255	12.914	12.8878	13.2033	13.1433	12.7623	13.0317	13.1755	12.8857	12.6629	13.1375
OQV11877.1	putative RNA-binding protein			7	50.819	21.3	0.0589115	0.389863	0.0816543	0.238555	0.102531	0.144015	15.7143	15.7221	15.5534	15.6612	15.8313	15.7641	15.6757	15.6156	15.6783	15.885	15.669	15.7454	15.8064	15.7551	15.7004	15.7992
OQV11881.1	ATP-dependent RNA helicase DDX42			6	126.38	8.8	-0.0153078	0.792539	0.0123315	0.832135	0.221226	0.00148913	15.2532	15.2412	15.2625	15.1894	15.3128	15.2508	15.1894	15.1321	15.3036	15.3098	15.2071	15.1753	15.545	15.4119	15.4116	15.4628
OQV11882.1	hypothetical protein BV898_13849			3	28.92	13	0.102687	0.736286	0.0924247	0.761713	-0.206775	0.500166	16.6971	15.7608	16.4614	16.6616	17.0021	15.8593	16.4564	16.6738	17.001	16.0847	16.0489	16.8159	16.5682	15.7443	15.8143	16.627
OQV11887.1	putative Thiosulfate sulfurtransferase			8	30.245	48.2	-0.081195	0.236609	-0.192179	0.0105386	-0.196722	0.00915586	17.2303	17.1827	17.2678	17.2474	17.1791	17.0857	17.1894	17.1491	17.0704	16.8426	17.1227	17.1237	17.1058	16.9359	17.0414	17.0582
OQV11892.1	Epoxide hydrolase 4			12	41.737	37.2	-0.0117061	0.89693	-0.212387	0.0302631	-0.114996	0.215017	17.5466	17.5789	17.5647	17.5816	17.4567	17.4497	17.5506	17.7681	17.4266	17.0658	17.4792	17.4507	17.4231	17.4223	17.4419	17.5244
OQV11895.1	Signal recognition particle 54 kDa protein			5	56.465	15.5	0.015492	0.902958	-0.182611	0.164321	-0.0567236	0.656291	15.4317	15.4128	15.4163	15.4183	15.3015	15.3729	15.5798	15.4869	15.4726	14.7278	15.389	15.3593	15.2341	15.4259	15.4045	15.3877
OQV11896.1	hypothetical protein BV898_13776			5	17.848	40.5	-0.0700744	0.660349	0.228709	0.163942	-0.044954	0.777601	15.8923	16.0018	15.8218	15.8021	15.9715	15.903	15.7482	15.6151	15.7724	16.7488	15.937	15.9747	15.8951	15.8286	15.8862	15.7283
OQV11897.1	Sodium/potassium/calcium exchanger 4			3	84.589	4	0.00168776	0.98712	-0.104683	0.324673	0.0527426	0.615429	16.2846	16.2196	16.3316	16.3542	16.2072	16.2254	16.2595	16.5045	16.3607	15.8478	16.1994	16.3633	16.2355	16.3909	16.3307	16.4437
OQV11899.1;OQV11900.1	WD repeat-containing protein 26			5	104.02	7.9	0.0382051	0.664106	-0.0355534	0.686003	-0.0779997	0.380042	15.8122	15.7973	15.7994	15.7817	15.9395	15.7727	15.7707	15.8605	15.869	15.4912	15.7737	15.9146	15.8342	15.5812	15.6518	15.8114
OQV11905.1	Protein NRDE2-like protein			1	128.62	1.4	0.14689	0.34336	0.163184	0.294176	0.10939	0.477456	10.2661	9.89838	10.3252	9.8193	10.2149	10.2615	10.2677	10.1523	10.4559	10.4153	9.78706	10.3035	10.3883	9.88111	10.212	10.265
OQV11908.1	hypothetical protein BV898_13787			1	28.532	3.1	-0.135658	0.225053	0.0831813	0.449962	-0.122235	0.272132	11.1642	10.8974	10.8901	10.9224	10.9932	10.747	10.8024	10.7888	10.7242	11.106	11.2077	11.169	10.7239	10.7254	10.9392	10.9967
OQV11910.1;OQV11909.1	Nidogen-1			27	118.77	35.6	-0.0240383	0.690861	0.00604037	0.920199	0.0298576	0.621839	20.5307	20.5438	20.3928	20.5476	20.4969	20.5662	20.4135	20.4422	20.5127	20.5896	20.4207	20.5161	20.6046	20.5561	20.4766	20.4972
OQV11915.1	hypothetical protein BV898_13793			4	21.052	31.7	0.0333604	0.520752	0.0148623	0.773572	0.0835251	0.120326	16.059	16.042	16.1297	16.0315	16.1311	16.0703	16.1882	16.006	16.0862	16.0984	16.0487	16.0882	16.1531	16.1345	16.1596	16.149
OQV11916.1	Ufm1-specific protease 2			6	70.852	15.9	0.0898106	0.423211	0.00414282	0.970208	0.122622	0.278576	14.4935	14.4433	14.6394	14.5954	14.5307	14.5349	14.6097	14.8556	14.567	14.2659	14.6299	14.7254	14.4246	14.6493	14.7454	14.8428
OQV11917.1	putative Ribose-5-phosphate isomerase			11	28.287	47.3	0.0081479	0.894964	-0.0110884	0.857445	-0.0137739	0.823484	17.9912	18.0236	18.0774	17.9633	18.0507	17.9994	18.1344	17.9035	18.0125	17.8983	18.0996	18.0007	17.987	17.9637	18.0508	17.9989
OQV11918.1	Poly(U)-binding-splicing factor half pint			11	55.004	32.5	0.0670654	0.302463	0.054194	0.401796	0.108558	0.10432	16.4298	16.4043	16.4061	16.4411	16.5754	16.4329	16.479	16.4622	16.5413	16.2848	16.5251	16.5468	16.515	16.5831	16.4693	16.548
OQV11922.1	Histone deacetylase Rpd3			19	57.732	46.1	0.0585017	0.329093	0.0433295	0.466569	-0.00845331	0.88607	17.3858	17.4544	17.4542	17.4655	17.5282	17.4089	17.5158	17.541	17.457	17.3601	17.58	17.5361	17.464	17.4016	17.38	17.4805
OQV11923.1	Mitochondrial import inner membrane translocase subunit TIM50-C			6	48.907	17.4	-0.0104455	0.87456	-0.0792782	0.241623	0.0381426	0.566303	16.0718	16.0937	16.0385	15.9636	15.9179	16.0752	16.0888	16.044	16.0867	15.9118	15.979	15.873	16.0784	16.0719	16.1897	15.9801
OQV11924.1	hypothetical protein BV898_13802			9	79.269	14.8	-0.219004	0.0184494	-0.108789	0.209288	-0.21103	0.0223503	17.1161	17.3004	16.9833	17.0161	16.9572	17.0026	16.8469	16.7333	17.0143	17.1438	16.8825	16.9403	16.9908	16.8886	16.8449	16.8475
OQV11925.1	hypothetical protein BV898_13803			3	86.742	4.8	-0.0201493	0.741288	-0.189237	0.00643222	-0.168538	0.0130223	14.6941	14.6976	14.6623	14.6316	14.664	14.6623	14.7088	14.5699	14.612	14.3841	14.5001	14.4325	14.5778	14.505	14.5189	14.4097
OQV11927.1	Dihydrolipoyllysine-residue succinyltransferase component of 2-oxoglutarate dehydrogenase complex, mitochondrial			15	49.95	37.1	-0.0282493	0.711791	-0.119654	0.13145	0.00555406	0.941966	18.9428	18.976	18.9874	18.9101	18.893	18.9611	19.0567	18.7926	18.9317	18.662	18.9313	18.8126	18.9163	19.0214	19.0574	18.8434
OQV11928.1	Tryptophan--tRNA ligase, cytoplasmic			9	46.984	27.8	-0.0112846	0.923861	-0.164268	0.177415	-0.0168113	0.886802	17.3689	17.2743	17.4004	17.4456	17.322	17.2853	17.3756	17.4611	17.4006	16.732	17.3169	17.3826	17.3444	17.2572	17.381	17.4393
OQV11929.1	Stress-induced-phosphoprotein 1			33	63.908	59	-0.074912	0.300324	-0.0228283	0.748291	-0.0637078	0.376048	19.6005	19.6516	19.5303	19.6394	19.5176	19.6172	19.5148	19.4727	19.5024	19.804	19.4874	19.5368	19.6027	19.5641	19.5267	19.4735
OQV11935.1;OQV11936.1	Calcium-binding mitochondrial carrier protein SCaMC-2			10	53.57	27.1	-0.0210109	0.801022	-0.0594355	0.479166	-0.0178393	0.830512	16.4205	16.2396	16.3936	16.3122	16.4343	16.2005	16.3124	16.3346	16.361	16.0657	16.3809	16.3206	16.4626	16.184	16.3084	16.3396
OQV11949.1	MAM and LDL-receptor class A domain-containing protein 2			2	451.4	0.9	-0.0849019	0.483246	-0.0740369	0.540151	-0.0267197	0.824074	11.513	11.6915	11.7041	11.7341	11.468	11.7424	11.269	11.8238	11.6208	11.5359	11.6436	11.5463	11.8327	11.7697	11.3584	11.5751
OQV11953.1	Macrophage mannose receptor 1			6	163.95	8.2	-0.0422508	0.58846	0.0983883	0.217305	-0.0835288	0.291517	15.9844	16.0332	15.9772	16.0146	15.9785	16.0317	15.9688	15.8613	16.0247	16.3352	16.0309	16.0122	15.9688	16.0277	15.8998	15.779
OQV11958.1	hypothetical protein BV898_13753			1	28.809	4.9	0.120615	0.486162	0.229369	0.194488	0.046948	0.784873	12.353	12.3933	12.1645	12.0388	12.6337	12.519	12.1535	12.1259	12.2741	13.0491	12.4028	12.1411	12.3487	12.3992	12.2765	12.113
OQV11967.1	hypothetical protein BV898_13761			2	39.553	5.1	-0.00270348	0.976914	0.203923	0.0421529	0.107748	0.25909	14.5194	14.8068	14.6387	14.7825	14.6011	14.768	14.5926	14.775	14.7263	15.1527	14.8349	14.8493	14.7292	14.8541	14.7229	14.8723
OQV11971.1	hypothetical protein BV898_13765			1	38.803	7.7	-0.0137279	0.928013	0.304514	0.0594407	-0.00541497	0.971569	11.7903	12.0373	12.1952	12.1088	12.3074	12.2169	11.771	11.7813	12.2383	12.6846	12.1208	12.306	12.1815	11.9943	11.7632	12.1709
OQV11975.1	putative 40S ribosomal protein S20-1			10	14.212	70.1	-0.0353884	0.526237	-0.114814	0.0524115	-0.140671	0.0208454	18.776	18.877	18.824	18.7861	18.7069	18.7977	18.837	18.7801	18.7075	18.6603	18.755	18.681	18.6616	18.7649	18.6957	18.5782
OQV11977.1	hypothetical protein BV898_13771			6	25.843	35.4	0.0459303	0.531516	-0.00820383	0.910443	-0.0501796	0.494789	16.2659	16.2236	16.0922	16.3949	16.3885	16.2381	16.1865	16.3472	16.181	16.2097	16.2187	16.3346	16.2418	16.094	16.1781	16.262
OQV11983.1	DNA-directed RNA polymerase II subunit RPB1			14	197.47	10	-0.0221275	0.711327	-0.0272198	0.649325	0.0469867	0.435649	16.9964	16.9181	16.9536	16.9583	16.8675	16.9184	16.9235	17.0286	17.0131	16.8097	16.9174	16.9773	16.9217	17.0105	17.0074	17.0748
OQV11984.1	Calcium-binding protein 39-like			10	39.972	29.9	0.015456	0.912766	-0.144807	0.313012	-0.0382662	0.786434	17.2554	17.1445	17.3711	17.2105	17.2763	17.11	17.3129	17.3442	17.264	16.5196	17.3273	17.2915	17.0986	17.1996	17.2859	17.2443
OQV11986.1	putative Integrator complex subunit 7			1	104	1.8	-0.0673625	0.669764	0.0546367	0.729141	0.128163	0.420828	11.0082	11.5423	11.6563	11.1888	11.1245	11.2819	11.2846	11.4352	11.3271	11.0511	11.6094	11.6266	11.2147	11.6117	11.675	11.4068
OQV11988.1	U5 small nuclear ribonucleoprotein 200 kDa helicase			49	258.46	28.3	0.0127166	0.884271	-0.0796714	0.36824	0.0243944	0.780278	18.6559	18.6186	18.7171	18.7217	18.6504	18.6144	18.6839	18.8155	18.7197	18.2954	18.67	18.7095	18.6425	18.6452	18.7208	18.8024
OQV11990.1	Autophagy-related protein 2-like protein A			3	83.845	4.9	-0.0245614	0.76311	-0.287201	0.00265085	0.0387713	0.63501	13.9934	14.0788	13.8447	14.1434	13.8556	13.9947	14.0368	14.075	13.8715	13.648	13.6368	13.7551	13.9538	14.1704	13.9961	14.0951
OQV11991.1	putative Autophagy-related protein 2-like protein A			2	30.146	16	0.0902933	0.574547	-0.150577	0.353672	0.000110718	0.999448	11.2038	11.4741	11.6921	11.632	11.5145	11.6323	11.4552	11.7612	11.0687	11.2763	11.6563	11.3984	11.3306	11.2072	11.5112	11.9535
OQV11992.1	Autophagy-related protein 2-like protein B			5	101.86	7.2	0.0211873	0.878381	-0.0607903	0.661535	0.114947	0.411624	14.6029	14.1408	14.24	14.5207	14.7406	14.0857	14.2712	14.4917	14.4588	14.1671	14.2088	14.4266	14.6579	14.3466	14.4147	14.5451
OQV11993.1	putative Multiple coagulation factor deficiency protein 2-like protein			6	24.054	46.3	-0.148141	0.309558	0.051126	0.721727	-0.0212617	0.882046	17.4689	17.5752	17.5976	17.4671	17.3247	17.4872	17.4481	17.2564	17.377	18.182	17.3924	17.3619	17.6091	17.4587	17.4687	17.4873
OQV11994.1	Homeobox protein prospero			3	93.467	5.9	-0.0165777	0.855344	-0.0251068	0.782626	0.276035	0.00743023	14.505	14.5551	14.5697	14.7589	14.6158	14.6669	14.4647	14.575	14.4812	14.8673	14.473	14.4668	14.868	14.8373	14.8148	14.9727
OQV11999.1	Crooked neck-like protein 1			7	84.267	10	0.163864	0.122539	0.113586	0.274542	0.129006	0.217207	14.7081	14.6288	14.7497	14.5595	14.763	14.7295	14.8614	14.9477	14.9003	14.4198	14.9685	14.8118	14.7022	14.7514	14.8956	14.8129
OQV12000.1	CAAX prenyl protease 1-like protein			7	53.568	19.2	0.0142382	0.844376	-0.0887205	0.232287	-0.0343713	0.63665	14.9181	14.8569	15.0469	14.8061	14.841	14.8744	14.9304	15.0391	14.8013	14.6994	14.9504	14.822	14.7766	14.9032	14.9437	14.867
OQV12002.1	putative Protein FAM136A			12	15.017	51.5	-0.0436138	0.750704	0.156205	0.264474	-0.0528087	0.700691	18.1446	18.2257	18.0598	18.1846	18.1561	18.1857	18.065	18.0335	18.0478	18.8931	18.1379	18.1608	18.1475	18.1143	18.1107	18.0311
OQV12003.1	hypothetical protein BV898_13727			3	21.941	20.5	0.034884	0.671402	0.00498208	0.951543	0.104447	0.214621	14.8244	14.8041	15.0144	14.8961	14.8119	14.85	14.9963	15.0202	14.8767	15.0099	14.8601	14.8121	14.7943	14.9783	15.1412	15.0428
OQV12008.1	Type I inositol 1,4,5-trisphosphate 5-phosphatase			9	49.826	21.7	0.0133986	0.898611	-0.214079	0.055922	-0.0194272	0.853472	16.5727	16.4393	16.559	16.5348	16.489	16.4497	16.5359	16.6848	16.582	15.9419	16.3091	16.4165	16.4709	16.4658	16.5088	16.5827
OQV12009.1	Cactin			6	78.452	13.6	-0.0650137	0.578182	0.0502997	0.666395	0.0176806	0.879224	15.1766	15.2879	14.9108	14.9945	15.2162	15.1598	14.9693	14.7645	15.249	15.2917	15.0242	15.0062	15.2082	15.2179	15.1136	14.9008
OQV12010.1	Phosphatidylserine synthase 2			2	55.315	6.1	0.114299	0.302798	0.0309283	0.776764	-0.0188942	0.862366	11.2743	11.2927	11.6496	11.1885	11.4407	11.5086	11.4684	11.4445	11.4664	11.1538	11.4672	11.4413	11.2417	11.1672	11.5828	11.3377
OQV12012.1	hypothetical protein BV898_13736			3	21.122	22.4	-0.0807728	0.682887	0.273195	0.179114	0.0464367	0.813969	14.6198	14.5844	14.2892	14.5644	14.5254	14.5332	14.3631	14.313	14.4353	15.6374	14.4941	14.5836	14.6151	14.5851	14.5289	14.5144
OQV12035.1	Cytochrome P450 2J2			6	55.525	17.2	-0.00947137	0.890786	-0.229244	0.00407555	-0.18239	0.0167136	15.6959	15.7144	15.779	15.6442	15.5927	15.6843	15.7756	15.743	15.5384	15.3575	15.5984	15.4223	15.4723	15.6257	15.5709	15.435
OQV12036.1	Cytochrome P450 2J2			1	56.505	3.8	0.00458937	0.973814	0.0282947	0.839729	-0.0745324	0.595726	10.7001	10.8279	11.2734	10.6653	10.899	10.7673	10.7933	11.0254	11.1287	10.5769	11.0246	10.8496	10.6669	10.6586	10.9599	10.8831
OQV12041.1	hypothetical protein BV898_13691			6	55.245	13.9	-0.0339525	0.708002	-0.0696692	0.445591	-0.00215616	0.980979	15.7236	15.6734	15.7045	15.7351	15.6344	15.7453	15.6756	15.6455	15.5195	15.9987	15.4723	15.5675	15.711	15.6955	15.6833	15.7381
OQV12042.1	putative Metallophosphoesterase domain-containing protein 1			1	47.338	3	0.0216454	0.846399	0.191018	0.102297	0.129411	0.256906	10.6124	10.9687	10.8355	10.9771	10.9047	10.8413	10.9206	10.8137	11.1206	10.7385	11.217	11.0817	10.7364	11.1358	10.9891	11.05
OQV12049.1	putative Enhancer of mRNA-decapping protein 4			3	23.285	11.3	-0.0654793	0.567094	-0.171649	0.145694	0.0469072	0.680992	13.0166	13.0896	13.1304	13.0973	13.053	13.11	13.0035	12.9055	13.093	12.4597	13.0899	13.0046	13.0437	13.0952	13.2386	13.1439
OQV12050.1	putative Enhancer of mRNA-decapping protein 4			19	117.41	24.6	0.0657052	0.258082	0.0712566	0.221718	0.0527492	0.360273	17.1984	17.1245	17.2468	17.1657	17.2848	17.2414	17.3017	17.1704	17.281	17.1359	17.3051	17.2985	17.21	17.2559	17.2858	17.1948
OQV12051.1	DEAD-box ATP-dependent RNA helicase 13			1	81.318	1.5	0.00401683	0.970785	0.271378	0.0236326	0.0195542	0.858568	12.2611	12.3962	12.4986	12.3366	12.3533	12.3362	12.3375	12.4815	12.6412	12.6726	12.8325	12.4317	12.1779	12.4163	12.7222	12.2543
OQV12062.1	Fasciclin-1			12	72.963	25.3	-0.0114139	0.880742	-0.0774832	0.316549	0.0003617	0.996205	17.1891	17.0883	17.0193	17.0902	17.1873	17.1183	16.986	17.0498	17.2009	16.846	16.9984	17.0318	17.1922	17.1059	17.0113	17.0791
OQV12065.1	Integrin-linked protein kinase-like protein pat-4			16	54.16	42.8	0.082296	0.519452	-0.0706339	0.579632	0.106374	0.40721	18.5368	18.2572	18.4321	18.4646	18.615	18.3245	18.4493	18.631	18.6066	17.9275	18.3481	18.526	18.5281	18.4659	18.4332	18.6889
OQV12069.1	hypothetical protein BV898_13629			2	14.053	28.3	0.00423014	0.985057	0.43377	0.0696022	0.147694	0.516159	12.734	12.7912	12.3263	12.825	12.7955	12.9039	12.7247	12.2692	12.7348	13.9621	12.8699	12.8448	12.909	12.8942	12.8445	12.6195
OQV12075.1	hypothetical protein BV898_13634			1	20.82	10.4	0.0251207	0.839559	0.0358458	0.772821	0.100821	0.421271	11.2115	11.0069	11.1148	11.0434	11.2975	10.9424	11.057	11.1801	11.3474	10.7184	11.2311	11.2232	11.2199	11.0674	11.0945	11.3982
OQV12078.1	Succinyl-CoA ligase [ADP/GDP-forming] subunit alpha, mitochondrial			15	34.324	43.2	-0.0616519	0.595553	-0.329107	0.0110285	-0.0583009	0.615522	19.1715	19.0035	19.1341	19.1196	18.9755	18.9588	19.1291	19.1188	19.1266	18.3758	18.8067	18.8033	19.1352	18.9647	19.0427	19.053
OQV12080.1	NHL repeat-containing protein 2			4	80.237	6.3	0.0405748	0.653475	0.0183779	0.838435	0.0493978	0.585294	13.6701	13.8828	13.7638	13.7756	13.7257	13.7798	13.8382	13.9109	13.7255	13.5233	14.0143	13.9028	13.8364	13.8432	13.8538	13.7565
OQV12083.1	RNA pseudouridylate synthase domain-containing protein 2			2	50.391	5.8	-0.0166798	0.844492	0.0137171	0.871822	-0.0899356	0.298802	14.5224	14.5907	14.648	14.6509	14.5781	14.4993	14.6446	14.6233	14.5344	14.4169	14.6891	14.8266	14.4133	14.4116	14.6141	14.6132
OQV12084.1	Pre-mRNA-processing factor 39			13	78.608	23	0.0623491	0.345943	0.12282	0.0743966	0.108373	0.111329	16.8564	16.803	16.8126	16.819	17.0182	16.8419	16.8472	16.8331	16.9939	16.7802	16.9786	17.0296	16.9746	16.8776	16.8884	16.984
OQV12085.1	putative Mediator of RNA polymerase II transcription subunit 17			1	79.607	1.4	-0.0461703	0.69721	-0.10062	0.400918	-0.129995	0.281569	12.1238	12.1516	12.0011	11.8755	12.1393	11.9591	12.0932	11.7755	12.016	11.6847	12.096	11.9528	12.2113	11.7367	11.79	11.894
OQV12087.1	Phospholipase A-2-activating protein			17	86.247	28.1	0.0327255	0.52605	0.133751	0.0179826	0.0320474	0.534546	17.1155	17.1892	17.1575	17.1138	17.1807	17.2168	17.1471	17.1623	17.215	17.3435	17.2806	17.2718	17.1377	17.2356	17.2151	17.1158
OQV12091.1	Developmentally-regulated GTP-binding protein 2			3	40.714	9.3	-1.07715e-05	0.99992	-0.197366	0.0796494	-0.0541707	0.613528	14.5075	14.3205	14.554	14.3813	14.4335	14.2948	14.5001	14.5348	14.3338	13.8658	14.4458	14.3284	14.3646	14.2987	14.4531	14.4302
OQV12092.1	putative DnaJ-like protein subfamily B member 9			1	30.817	5.2	0.164905	0.399488	0.410474	0.0473758	0.552952	0.0107497	11.0933	10.2627	10.4331	10.9944	11.2158	10.6921	10.6665	10.8688	11.0289	11.3524	11.1498	10.8943	11.5454	11.1015	10.9352	11.4132
OQV12096.1;OQV12095.1	hypothetical protein BV898_13654			1	14.45	8	-0.0276731	0.764382	-0.116068	0.219795	-0.0763757	0.412734	14.461	14.0719	14.2905	14.2586	14.3086	14.1965	14.1873	14.279	14.3745	14.0675	14.0156	14.1602	14.3493	14.1226	14.1199	14.1847
OQV12097.1	Ubiquitin carboxyl-terminal hydrolase 31			1	108.94	2.1	-0.0535495	0.74297	0.0347193	0.831454	-0.144952	0.380116	11.292	11.9538	11.4662	11.4569	11.3211	11.5694	11.5142	11.5501	11.3493	11.2841	11.8147	11.8597	11.2515	11.5187	11.1518	11.6671
OQV12098.1	NADH dehydrogenase [ubiquinone] iron-sulfur protein 7, mitochondrial			2	107.88	2.4	0.00960477	0.941089	-0.239462	0.0804497	-0.102152	0.436565	13.9409	13.9404	13.94	13.8172	14.0789	13.7598	13.8171	14.0211	13.9488	13.1949	13.8592	13.6777	13.8332	13.6898	13.821	13.886
OQV12099.1	hypothetical protein BV898_13657			2	12.19	27.7	-0.289764	0.160671	-0.558725	0.0122137	-0.0151272	0.939627	15.3488	15.485	15.2395	15.4673	14.5861	15.4944	15.1972	15.1038	15.4363	14.9229	14.4803	14.4662	15.4403	15.4358	15.3043	15.2997
OQV12100.1	Dynamin-1-like protein			21	75.847	42.3	0.00566674	0.937869	-0.0767921	0.299639	0.0496763	0.497729	18.0916	18.067	18.1163	18.0873	18.0639	18.1064	18.1036	18.111	18.1208	17.7412	18.088	18.105	18.1172	18.1426	18.1465	18.1548
OQV12103.1	hypothetical protein BV898_13661			2	23.306	12.6	-0.0157467	0.899433	-0.0482189	0.699411	-0.0149742	0.90434	13.7599	13.5169	13.3708	13.6247	13.5497	13.6913	13.5121	13.4562	13.7378	13.7322	13.1812	13.4282	13.6506	13.4826	13.3652	13.714
OQV12104.1	hypothetical protein BV898_13662			3	23.974	21.7	-0.0127375	0.915702	0.150113	0.223789	-0.100935	0.407007	14.4466	14.3659	14.2333	14.3968	14.6713	14.3246	14.0577	14.338	14.3798	14.7241	14.3785	14.5607	14.4028	14.2766	14.035	14.3245
OQV12108.1	hypothetical protein BV898_13587			3	66.46	8.5	-0.101368	0.494002	0.0270341	0.854203	0.0494371	0.737181	12.2745	12.4848	12.3696	12.2754	12.3289	12.346	12.2549	12.0689	12.2492	12.6412	12.3845	12.2374	12.8088	12.1346	12.0548	12.6037
OQV12110.1	hypothetical protein BV898_13589			13	54.362	33.3	-0.164567	0.145739	-0.256513	0.0302392	-0.0154829	0.887177	19.4833	19.5455	19.3357	19.4358	19.1125	19.4847	19.3474	19.1975	19.4069	19.3997	18.9662	19.0015	19.522	19.4615	19.3981	19.3568
OQV12113.1	hypothetical protein BV898_13592			31	63.517	50.2	-0.0885742	0.355753	-0.0884916	0.356189	-0.127381	0.190668	20.0717	20.221	19.8715	20.0568	20.0021	20.119	19.9182	19.8274	19.9309	20.134	19.9217	19.8804	20.0231	20.0251	19.9469	19.7163
OQV12114.1	hypothetical protein BV898_13593			3	69.637	5	0.000467027	0.995518	0.122471	0.154773	-0.027878	0.737858	14.0862	14.1174	13.9174	14.0841	14.1711	14.0067	14.0046	14.0245	14.2065	14.3925	13.9879	14.108	14.0761	14.0765	14.0335	13.9075
OQV12117.1	Trehalase			10	68.823	24.8	-0.107964	0.0913213	-0.167123	0.0136094	-0.195948	0.00508616	16.4772	16.5332	16.4297	16.4914	16.41	16.4347	16.3581	16.2969	16.4542	16.2224	16.2844	16.3021	16.3208	16.3234	16.1965	16.3071
OQV12119.1	Synaptotagmin 1			14	61.467	24	0.046434	0.664006	0.0559111	0.601461	0.123208	0.257926	16.7751	17.0101	16.8948	16.9392	16.8614	16.9271	16.9191	17.0974	17.181	16.5691	17.0501	17.0428	17.0032	17.0659	16.9899	17.0531
OQV12122.1	Four and a half LIM domains protein 2			2	62.314	3.6	0.0408637	0.523732	-0.141385	0.0390953	-0.125733	0.0627839	14.5534	14.5453	14.52	14.526	14.669	14.7046	14.4473	14.4873	14.4189	14.4686	14.3241	14.3676	14.3797	14.4579	14.4285	14.3757
OQV12134.1	Vigilin			69	151.3	52.7	-0.0504144	0.423874	-0.12876	0.052957	-0.129723	0.0514107	20.3925	20.4365	20.3303	20.4083	20.3664	20.3804	20.3151	20.3041	20.3215	20.0934	20.3113	20.3264	20.3145	20.3087	20.2544	20.1711
OQV12140.1	Bestrophin-3			1	69.745	3.1	0.394492	0.0461644	0.22934	0.225868	0.166002	0.375134	9.68974	9.77762	9.52421	9.77968	10.2412	9.937	10.1906	9.98048	10.0575	10.1066	9.81235	9.71216	10.5669	9.80459	9.46071	9.6031
OQV12145.1	hypothetical protein BV898_13562			4	27.844	27.4	-0.197776	0.114025	-0.0906734	0.453776	0.175971	0.156173	15.1906	15.0185	15.0313	15.3525	14.9362	14.7929	15.0254	15.0473	15.1888	14.9795	15.0776	14.9844	15.436	14.9917	15.6334	15.2357
OQV12150.1	hypothetical protein BV898_13567			1	61.314	3.2	0.0318574	0.802051	0.0990963	0.439667	0.166807	0.201303	11.9323	12.0114	12.1951	11.7666	12.0008	12.1928	11.9752	11.864	11.8856	12.4775	11.9541	11.9846	11.9548	12.2364	12.1803	12.2012
OQV12156.1	RNA 3-terminal phosphate cyclase			5	78.902	7.8	-0.0111878	0.907226	0.112138	0.253204	0.275669	0.0104709	13.8064	13.913	13.8227	13.7832	13.8691	13.7396	13.7961	13.8758	13.9343	13.6812	14.1757	13.9827	13.9051	14.1768	14.2661	14.0801
OQV12157.1	Splicing factor U2AF 26 kDa subunit			1	28.509	4	0.093644	0.477495	0.108851	0.410362	0.168382	0.209814	12.3602	12.1684	12.3785	12.3397	12.4952	12.3405	12.3422	12.4434	12.366	12.1925	12.2614	12.8623	12.634	12.2691	12.3385	12.6786
OQV12159.1	Group XV phospholipase A2			3	47.755	7.7	-0.000606899	0.996599	0.113412	0.430561	0.23913	0.108117	15.0959	15.1742	15.366	15.0821	15.1607	15.0403	15.311	15.2038	15.4554	14.755	15.577	15.3844	15.248	15.4409	15.5565	15.4292
OQV12164.1	hypothetical protein BV898_13581			2	50.741	3.6	-0.077344	0.395846	0.0346895	0.700572	0.19089	0.0474928	15.2146	15.1384	15.0245	15.237	15.1401	15.1754	14.9947	14.995	15.207	15.4488	15.0099	15.0876	15.3155	15.2844	15.4669	15.3114
OQV12167.1	hypothetical protein BV898_13584			2	40.682	7	-0.045645	0.770751	0.0516393	0.741757	-0.175807	0.270924	11.7142	11.8583	11.6587	11.9569	11.7916	11.8124	11.5556	11.846	11.8558	12.4432	11.5242	11.5715	11.6307	11.5724	11.5441	11.7377
OQV12168.1	hypothetical protein BV898_13585			2	39.933	9.7	0.0575448	0.472171	0.132328	0.110406	0.0926748	0.253314	13.5847	13.3492	13.4624	13.6189	13.5964	13.5843	13.4442	13.6206	13.6258	13.7683	13.4627	13.6878	13.5424	13.6324	13.5232	13.6879
OQV12186.1	putative S-crystallin SL11			8	24.24	32.5	0.0502829	0.647126	-0.037127	0.734959	0.00386443	0.971837	16.1877	16.083	16.1923	16.1717	16.226	16.0867	16.244	16.2792	16.1789	15.6857	16.315	16.3067	16.118	16.139	16.2085	16.1847
OQV12187.1	Transformation/transcription domain-associated protein			3	152.72	2.5	-0.0231624	0.796551	-0.144522	0.122181	0.0353954	0.694035	12.4209	12.3044	12.4328	12.3459	12.2228	12.4125	12.4116	12.3645	12.4678	12.1058	12.0977	12.2546	12.5437	12.2139	12.4341	12.4539
OQV12191.1	putative Ribonuclease P protein subunit p25-like protein			4	16.41	36.8	0.0487223	0.498934	0.0750059	0.3029	-0.0129849	0.855969	15.573	15.8031	15.6493	15.785	15.6677	15.8119	15.851	15.6746	15.6659	15.7875	15.8262	15.8308	15.6016	15.7863	15.6916	15.6789
OQV12192.1	Phosphoribosylformylglycinamidine synthase			4	107.33	4.5	-0.0348928	0.692579	-0.100762	0.262517	0.0940833	0.294187	13.9132	13.9507	14.0408	13.9045	13.6931	14.022	13.9686	13.986	13.8702	13.6314	14.0491	13.8556	14.0007	14.1144	14.0261	14.0444
OQV12194.1	Phosphoribosylformylglycinamidine synthase			7	94.077	9.9	0.0381935	0.520022	-0.054352	0.363321	0.00104671	0.985835	15.5397	15.5289	15.5409	15.5062	15.6288	15.4934	15.5395	15.6067	15.4815	15.3232	15.5829	15.5107	15.5358	15.5583	15.5234	15.5024
OQV12196.1	hypothetical protein BV898_13538			5	46.793	17.2	0.0163396	0.853842	0.179039	0.0577262	0.133441	0.146536	15.9469	16.0624	16.0234	15.9618	15.9749	16.0802	16.031	15.9738	16.0431	16.5068	16.1164	16.0443	16.0382	16.1812	16.1838	16.125
OQV12198.1	putative Arginase-1			1	37.3	5.3	-0.159235	0.6041	0.210782	0.493948	-0.23335	0.449681	10.3912	10.5417	10.6232	10.6734	10.1304	10.8855	10.2106	10.366	10.0982	11.6906	10.5221	10.7617	10.7529	10.3427	9.5291	10.6714
OQV12210.1	hypothetical protein BV898_13552			1	20.413	6.5	0.376639	0.490979	0.188484	0.728772	0.233782	0.667468	8.7315	6.85963	6.82168	8.38659	8.83614	7.61268	8.00593	7.8512	8.32774	8.96988	6.6188	7.63692	8.05057	8.17037	6.87778	8.63581
OQV12212.1	putative Iron-sulfur cluster assembly 2-like protein, mitochondrial			3	60.565	6.8	0.0772919	0.175958	0.13836	0.0224548	-0.014624	0.791858	14.9946	14.9052	14.9405	14.9296	15.1415	15.04	14.9451	14.9524	15.0271	15.1243	15.098	15.0739	14.9127	14.9714	14.8961	14.9312
OQV12213.1	hypothetical protein BV898_13477			4	14.479	33.3	-0.0153684	0.837525	-0.0311709	0.678145	-0.00269207	0.971326	15.5115	15.4446	15.3189	15.4917	15.5646	15.4868	15.2727	15.381	15.4372	15.4112	15.288	15.5055	15.4847	15.3758	15.3747	15.5207
OQV12219.1;OQV12220.1	Acidic fibroblast growth factor intracellular-binding protein			3	44.785	9.6	0.126058	0.339276	-0.0427734	0.74236	0.168094	0.207818	13.4223	13.2547	13.4618	13.4658	13.4804	13.4406	13.5166	13.6712	13.5616	12.8453	13.5038	13.5228	13.4727	13.5269	13.572	13.7053
OQV12222.1	hypothetical protein BV898_13485			5	13.873	50.8	-0.121179	0.43096	0.175709	0.258813	-0.0213834	0.888345	14.2893	14.2719	14.0296	14.1449	14.1725	14.2522	13.8992	13.9272	14.1963	14.9403	14.0921	14.21	14.2087	14.2884	14.0735	14.0797
OQV12223.1	Actin-related protein 5			2	77.193	4	0.251883	0.285982	0.220681	0.347765	0.271797	0.251052	9.82717	9.25948	9.19098	9.78969	9.67336	10.2815	9.48093	9.63904	9.16709	9.54976	10.0761	10.1571	9.76426	10.0557	9.50547	9.82903
OQV12224.1	putative 39S ribosomal protein L18, mitochondrial			1	27.592	7.9	-0.106177	0.725526	-0.222575	0.46488	-0.400215	0.197417	8.45012	9.5441	9.10758	8.91314	9.28323	8.21542	9.37515	8.71641	9.10683	8.26275	8.28906	9.46597	8.47328	8.74862	8.63005	8.56212
OQV12234.1	hypothetical protein BV898_13496			1	33.603	7.7	-0.206512	0.654133	-0.149715	0.744931	-0.378172	0.415636	8.18413	9.06371	7.83924	8.53896	7.41898	7.9956	9.07805	8.30737	7.10669	8.46422	8.78201	8.67426	8.28598	6.80041	8.61325	8.41371
OQV12240.1	Importin subunit alpha-7			16	62.726	41.4	-0.0319275	0.604956	-0.00385802	0.949936	-0.0745057	0.236439	17.515	17.6284	17.5353	17.5885	17.4596	17.6893	17.5542	17.4364	17.5088	17.6316	17.5632	17.5482	17.5178	17.4674	17.5242	17.4597
OQV12242.1	putative Coiled-coil domain-containing protein 58			3	17.203	17.4	-0.184343	0.347471	0.0838489	0.665424	-0.0520634	0.787905	14.6972	14.8623	14.551	14.7709	14.2676	14.8902	14.372	14.6142	14.5084	15.5032	14.4568	14.7484	14.5526	14.7659	14.5394	14.8152
OQV12247.1	hypothetical protein BV898_13509			2	50.674	7.1	0.0118163	0.922266	-0.129088	0.295345	-0.0152675	0.899679	13.3318	12.9181	13.2136	13.2808	13.3465	13.1535	13.1608	13.1308	13.3643	12.8195	12.9702	13.074	13.3726	13.2424	12.9933	13.0749
OQV12278.1;OQV12279.1	hypothetical protein BV898_13470			3	35.073	10.9	-0.0656946	0.439458	0.0818768	0.337923	0.185471	0.0403701	14.4344	14.5863	14.4489	14.6723	14.5062	14.4386	14.4186	14.5158	14.7361	14.4609	14.7138	14.5585	14.6024	14.6953	14.6645	14.9215
OQV12281.1	putative uridine nucleosidase 2			1	34.073	7	0.0681127	0.768857	-0.149325	0.521707	-0.0803941	0.728847	11.42	11.8552	11.8421	11.7703	11.5128	11.819	11.8889	11.9392	11.6805	10.7126	11.7685	12.1286	11.371	11.9	11.7965	11.4984
OQV12284.1	28S ribosomal protein S2, mitochondrial			1	32.07	3.5	0.158126	0.474088	-0.0583379	0.79017	-0.113721	0.605174	10.237	9.83578	10.2279	9.97	10.467	10.1253	10.4887	9.82218	10.2123	9.69788	9.9593	10.1679	9.84935	10.187	10.48	9.2995
OQV12298.1	hypothetical protein BV898_13410			1	17.068	5.8	0.0280655	0.901899	0.549517	0.0266779	0.148893	0.516058	12.9892	13.0909	13.0276	13.0761	13.4409	13.0946	12.8527	12.9078	13.2101	14.4693	13.0844	13.618	13.0148	13.1456	13.2244	13.3944
OQV12299.1	5-demethoxyubiquinone hydroxylase, mitochondrial			5	24.14	36.2	0.0318128	0.629784	-0.0366819	0.578831	-0.0067139	0.918666	16.0513	16.0974	16.1165	16.1791	16.0525	16.1875	16.1549	16.1767	15.9827	16.1484	16.1219	16.0447	15.9374	16.1816	16.1477	16.1509
OQV12301.1	FAS-associated factor 2-B			6	54.631	17.8	-0.0543467	0.483755	-0.0273831	0.722564	0.185591	0.026821	15.7706	15.8767	15.7722	15.827	15.5594	15.8799	15.8113	15.7784	15.8609	15.8759	15.6705	15.7296	15.8663	16.068	15.9932	16.0613
OQV12303.1	putative RNA polymerase-associated protein LEO1			1	48.539	2.1	-0.0911506	0.518695	0.180104	0.211176	0.131637	0.354942	12.058	12.1213	11.9525	11.9798	12.1245	11.7875	12.1112	11.7237	12.1625	12.6512	12.1647	11.8536	12.2466	12.2468	12.1657	11.979
OQV12304.1	hypothetical protein BV898_13416			11	11.864	57.8	-0.07488	0.710078	0.191812	0.347094	-0.0610902	0.761488	20.396	20.4925	20.2553	20.319	20.3874	20.4066	20.2458	20.1235	20.2317	21.4281	20.2964	20.2738	20.3787	20.3822	20.3074	20.1501
OQV12305.1	S-methyl-5-thioadenosine phosphorylase			12	34.452	54.3	-0.0093006	0.892886	0.0462128	0.506519	0.00412295	0.95239	17.0157	17.0712	17.0443	16.9638	17.0493	17.0295	17.0091	16.9699	16.9804	17.277	17.0275	16.995	17.0049	17.1309	17.0401	16.9357
OQV12308.1	Proteasomal ubiquitin receptor ADRM1			7	41.251	21.9	0.063449	0.330736	0.16393	0.0201264	0.0205309	0.749508	16.5576	16.5355	16.5575	16.5302	16.6363	16.5982	16.6319	16.5683	16.6491	16.8624	16.7113	16.6138	16.5222	16.6611	16.6312	16.4486
OQV12310.1	Multidrug resistance-associated protein 1			4	171.02	4.2	0.170807	0.0902374	0.136357	0.168927	0.0997284	0.307267	12.088	11.9411	12.0404	12.148	12.4064	12.0565	12.2394	12.1985	12.1759	12.2311	12.2676	12.0884	12.3957	12.1527	11.9168	12.1512
OQV12312.1;OQV12311.1	Gamma-glutamyltranspeptidase 1			9	74.978	15.8	-0.0204173	0.742101	0.0550354	0.380437	0.116927	0.0739659	17.0719	17.125	17.0669	17.2603	17.0528	17.1215	17.091	17.177	17.1515	17.2539	17.099	17.2398	17.1635	17.2836	17.2402	17.3044
OQV12316.1	hypothetical protein BV898_13427			2	28.079	11.2	-0.107865	0.442632	0.305875	0.0408363	0.202884	0.158604	14.4851	14.6604	14.401	14.7948	14.4187	14.6118	14.342	14.5374	14.7099	15.4073	14.6415	14.806	14.7833	14.8658	14.7723	14.7314
OQV12345.1	hypothetical protein BV898_13373			9	31.189	50.5	-0.190549	0.0863439	-0.0677141	0.524301	-0.0405594	0.701668	14.3012	14.1702	14.1546	14.2276	13.897	14.1775	14.0777	13.9392	14.1635	14.4795	13.971	13.9687	14.1706	14.3186	14.1603	14.0417
OQV12352.1	hypothetical protein BV898_13380			4	65.798	8.5	-0.0765003	0.401364	0.146385	0.119064	-0.0391388	0.664915	15.5197	15.4373	15.6664	15.3998	15.5125	15.4415	15.5634	15.1998	15.6009	15.691	15.7585	15.5583	15.363	15.6081	15.5205	15.3751
OQV12354.1	hypothetical protein BV898_13382			3	102.3	5.2	-0.0730743	0.385593	0.0168878	0.839167	-0.219913	0.0167216	12.7254	12.7831	12.5368	12.5029	12.6132	12.6145	12.416	12.6122	12.5597	12.8422	12.6658	12.5481	12.4041	12.3525	12.4822	12.4299
OQV12377.1	hypothetical protein BV898_13330			3	33.562	16.5	-0.0932194	0.56851	0.163552	0.322475	0.0225064	0.889928	12.7103	12.9855	12.5684	12.7029	12.8476	12.6503	12.5829	12.5134	12.7601	13.4998	12.6339	12.7276	13.0031	12.7571	12.6997	12.5972
OQV12383.1	hypothetical protein BV898_13336			5	86.587	6.6	-0.15472	0.250083	-0.0438162	0.739485	-0.0309758	0.813972	17.7431	17.8308	17.573	17.7728	17.4063	17.8111	17.5944	17.4891	17.6589	18.1146	17.4262	17.5448	17.7455	17.8044	17.745	17.5009
OQV12386.1	60S ribosomal protein L11			6	22.936	25.6	0.0454655	0.688021	-0.24408	0.0439354	-0.143192	0.216664	17.5552	17.5069	17.4432	17.4734	17.5087	17.4089	17.5254	17.7177	17.4573	16.8132	17.3893	17.3426	17.3437	17.3087	17.3674	17.3861
OQV12387.1	putative Programmed cell death protein 5			5	15.228	41	-0.0819207	0.621686	0.168394	0.316688	-0.0998284	0.548413	17.1287	17.2141	17.0182	17.134	17.1323	17.1097	17.0423	16.883	17.0377	17.9976	17.0581	17.0752	17.0796	17.0789	17.057	16.8801
OQV12388.1	putative Transcription initiation factor TFIID subunit 4			5	78.317	8.9	-0.0995956	0.143559	-0.25777	0.00115592	-0.0032412	0.960618	15.1449	15.111	15.0606	15.0996	14.8651	15.0393	15.0108	15.1026	14.9641	14.7317	14.8466	14.8428	15.0395	15.1817	15.0527	15.1293
OQV12389.1	putative Protein LSM14-like protein A			13	82.111	20	-0.00259412	0.974784	-0.0559291	0.498905	-0.0641827	0.438857	17.3361	17.3263	17.3081	17.442	17.412	17.2514	17.3716	17.3671	17.3324	17.0167	17.3862	17.4534	17.3604	17.2365	17.2792	17.2796
OQV12396.1	hypothetical protein BV898_13349			4	55.321	13.2	-0.000110582	0.99916	0.268909	0.0198255	0.0334616	0.750366	13.239	13.1028	13.2	13.3971	13.2276	13.2515	13.1801	13.2794	13.3398	13.8196	13.4143	13.4409	13.2214	13.3356	13.0637	13.4522
OQV12405.1	Microfibrillar-associated protein 1			2	52.397	5.3	-0.128912	0.129787	-0.244498	0.00821973	-0.0128461	0.875272	14.4453	14.2328	14.2074	14.3217	14.031	14.2774	14.0987	14.2844	14.1705	14.0754	13.9939	13.9893	14.3751	14.3238	14.3355	14.1213
OQV12407.1	Calcium-activated potassium channel slowpoke			1	123.32	0.8	0.0478405	0.614788	-0.140559	0.151702	0.156534	0.11321	12.5318	12.6253	12.5948	12.4888	12.5096	12.4719	12.603	12.8476	12.283	12.3024	12.6226	12.4704	12.5752	12.6801	12.8204	12.7912
OQV12452.1	putative 39S ribosomal protein L24, mitochondrial			3	29.945	18.4	0.011661	0.84114	0.0109204	0.851095	0.0679578	0.252997	14.606	14.8085	14.7495	14.7428	14.7047	14.7752	14.8136	14.6598	14.7181	14.7762	14.7904	14.6658	14.8045	14.7676	14.8082	14.7983
OQV12453.1	Coatomer subunit epsilon			8	35.292	33.4	0.0438286	0.517807	0.103151	0.139771	-0.0442147	0.514179	17.381	17.3976	17.4677	17.3789	17.5153	17.4437	17.5034	17.338	17.3761	17.5753	17.6167	17.4697	17.3835	17.3917	17.4316	17.2415
OQV12454.1	Target of rapamycin complex subunit LST8			1	34.895	5.7	0.167016	0.390658	-0.00316196	0.98687	-0.0461165	0.810496	10.6848	10.8483	11.0704	11.17	10.9295	11.0323	11.1942	11.2855	10.8683	10.5051	11.2802	11.1072	10.3654	11.1199	10.8367	11.2669
OQV12456.1	GPI mannosyltransferase 1			1	52.397	3.1	0.0669421	0.581508	0.0969392	0.427343	0.119858	0.329061	12.9618	13.2302	13.1415	13.1217	13.1779	13.0539	13.1832	13.3081	12.991	13.2511	13.497	13.104	12.9545	13.3499	13.486	13.1443
OQV12457.1	DNA topoisomerase 1			17	89.555	24.6	-0.0187633	0.784282	-0.119881	0.0950788	-0.063011	0.364073	18.2027	18.085	18.1005	18.003	18.1173	18.0007	18.0587	18.1395	18.0815	17.8564	18.0617	17.9122	18.0604	18.0303	18.1135	17.9351
OQV12458.1	hypothetical protein BV898_13258			3	49.667	9.2	-0.030523	0.803426	-0.0326307	0.79019	-0.0500714	0.683559	11.9302	12.0759	11.8847	11.9472	11.9265	12.0404	11.8461	11.903	12.0075	11.4386	12.1843	12.0771	11.9653	11.9393	11.8096	11.9234
OQV12460.1	Trafficking protein particle complex subunit 3			4	20.48	25.4	0.0192754	0.775797	0.0316201	0.641132	-0.0599336	0.381431	14.9306	14.7749	15.0038	14.8045	14.9544	14.8441	14.8873	14.9051	14.8653	14.8511	15.0415	14.8825	14.8061	14.8063	14.9231	14.7386
OQV12463.1	hypothetical protein BV898_13263			5	23	30.6	-0.0404904	0.607224	0.0976226	0.224764	-0.176177	0.0371983	15.5025	15.6561	15.5567	15.5457	15.5458	15.6304	15.5204	15.4025	15.5598	15.9027	15.5499	15.6391	15.4198	15.4343	15.3813	15.321
OQV12464.1	WD repeat-containing protein 59			3	104.04	4.1	0.0395485	0.607994	-0.113015	0.154974	0.0130858	0.864697	13.8186	13.7965	13.8606	13.7576	13.8052	13.8441	13.8167	13.9254	13.8054	13.4998	13.6278	13.8481	13.8445	13.9373	13.704	13.7998
OQV12465.1	putative 60S ribosomal protein L27a			3	16.824	21.5	-0.0335717	0.786429	-0.276092	0.0383584	-0.0882151	0.479676	15.2522	15.4319	15.3202	15.279	15.1705	15.3344	15.1998	15.4443	15.3317	14.5906	15.1039	15.1528	15.2957	15.2532	15.0947	15.2869
OQV12466.1	26S protease regulatory subunit 6B			13	47.742	40.2	-0.0264436	0.700056	0.133993	0.0650042	-0.00637901	0.925782	17.5018	17.5643	17.5106	17.5802	17.5887	17.5588	17.503	17.4006	17.4836	17.8018	17.6777	17.7298	17.4951	17.5492	17.581	17.506
OQV12471.1	Dipeptidyl peptidase 4			12	99.823	15.9	-0.0333462	0.571438	-0.0380089	0.519555	0.0650621	0.276586	16.0955	16.1676	16.1638	16.1965	16.0173	16.1827	16.1508	16.1392	16.18	16.0211	16.1227	16.1476	16.1494	16.3075	16.2314	16.1955
OQV12472.1	NADH dehydrogenase [ubiquinone] flavoprotein 2, mitochondrial			13	30.548	43.5	0.00982808	0.851386	-0.0152699	0.771173	-0.0355514	0.501005	18.554	18.6887	18.5904	18.6238	18.6462	18.6699	18.6258	18.5542	18.5715	18.5842	18.6206	18.6193	18.5763	18.654	18.5661	18.5182
OQV12473.1	putative 40S ribosomal protein S24			5	16.218	33.8	0.0113082	0.905639	-0.20221	0.0476042	-0.133754	0.174216	18.0923	17.9918	18.0982	18.023	17.9677	17.9739	18.1288	18.1802	17.948	17.5085	18.0129	17.9271	17.8664	17.8615	17.9966	17.9459
OQV12477.1	hypothetical protein BV898_13277			2	37.419	8.2	-0.149993	0.073679	-0.0687024	0.392533	-0.232951	0.00918251	13.8456	13.9391	13.894	13.9119	13.9764	13.8152	13.5226	13.6764	13.7536	13.9028	13.8234	13.836	13.6449	13.6799	13.7095	13.6244
OQV12492.1	putative S-crystallin 3			6	24.058	52.2	0.0442963	0.435593	0.0441848	0.436725	0.055831	0.328631	17.0631	16.9596	17.0732	17.0359	17.0849	17.0197	17.1203	17.0842	17.0074	17.0876	17.0772	17.1364	17.0003	17.0559	17.1871	17.1119
OQV12493.1	putative Glutathione S-transferase 1			11	23.683	59.8	0.0669209	0.369724	0.100508	0.185066	0.123947	0.107229	19.699	19.5572	19.7642	19.7032	19.7753	19.6494	19.8181	19.7485	19.7258	19.6411	19.8693	19.8894	19.6734	19.8115	19.891	19.8435
OQV12502.1	hypothetical protein BV898_13228			4	11.54	53.2	0.0395434	0.545638	0.0865175	0.196049	0.0761086	0.252434	17.3667	17.263	17.2769	17.3997	17.4586	17.2817	17.2975	17.4266	17.4456	17.3038	17.4181	17.4848	17.494	17.3371	17.3486	17.4311
OQV12504.1	Adenylyl cyclase-associated protein 1			32	59.492	61.4	-0.0202169	0.767614	-0.0963235	0.172047	-0.0162636	0.812006	20.3829	20.3517	20.2856	20.3727	20.3796	20.3059	20.2969	20.3297	20.3911	20.0375	20.265	20.314	20.3941	20.3202	20.2927	20.3209
OQV12507.1	putative aconitate hydratase, mitochondrial			47	86.61	56.8	0.0137105	0.888322	-0.18776	0.0691939	0.00697553	0.943029	20.9844	21.0017	20.9699	21.0106	21.0071	20.9718	21.0114	21.0312	20.9402	20.3955	20.9566	20.9232	20.9734	21.0185	21.0186	20.9841
OQV12508.1	T-complex protein 1 subunit alpha			23	59.328	51.1	0.0342371	0.564622	-0.0272602	0.645836	0.0211022	0.721651	17.9762	18.0035	18.0413	18.003	18.0251	18.0059	18.0807	18.0493	18.0102	17.8172	18.0761	18.0114	17.9743	18.0133	18.0951	18.0257
OQV12512.1	Short/branched chain specific acyl-CoA dehydrogenase, mitochondrial			6	50.726	18.7	0.0372744	0.725708	-0.167105	0.129716	0.0278082	0.793335	15.5875	15.5078	15.7296	15.5317	15.4327	15.6014	15.7754	15.6963	15.5586	15.1096	15.5367	15.4832	15.4544	15.5817	15.6808	15.7509
OQV12514.1	putative Testicular acid phosphatase-like protein			1	55.041	3.5	-0.108968	0.47664	0.0275847	0.855878	0.0190964	0.899913	10.8938	10.3657	11.2175	10.6771	10.6266	10.8295	10.5952	10.667	10.7322	11.0523	10.7416	10.7384	10.5426	10.877	10.7707	11.0402
OQV12521.1	AP-5 complex subunit zeta-1			2	88.676	2.9	0.290178	0.0151087	0.307076	0.0109354	0.188997	0.094455	10.3785	10.1652	9.97251	10.377	10.4983	10.2655	10.7166	10.5736	10.4816	10.5539	10.5149	10.5711	10.2189	10.4262	10.5695	10.4346
OQV12525.1	PGAP2-interacting protein			1	79.538	1.5	-0.0542469	0.725664	-0.345481	0.0377319	-0.165071	0.293687	13.4429	13.0533	13.3356	13.3444	13.4178	12.9499	13.2937	13.2979	13.062	12.4465	13.0584	13.2274	13.2531	12.9229	13.0617	13.2784
OQV12526.1	hypothetical protein BV898_13170			2	43.246	5.2	0.0544888	0.677833	0.00676764	0.958732	0.0747739	0.569617	12.7406	12.591	12.6349	12.6862	12.9148	12.4759	12.7236	12.7563	12.8794	12.2892	12.6704	12.8407	12.9258	12.5817	12.5488	12.8954
OQV12530.1	putative Zeatin O-xylosyltransferase			5	50.558	18.4	0.0160746	0.828236	0.0508052	0.495939	-0.076069	0.312575	14.7405	14.9369	15.0514	14.8861	14.9084	14.8404	14.9626	14.9678	14.8729	15.0732	14.9917	14.8804	14.7216	14.8872	14.9	14.8018
OQV12532.1	Pantothenate kinase 1			4	40.228	22.9	-0.106768	0.437891	-0.29248	0.0451985	-0.0794196	0.562138	12.9962	13.3235	13.4059	13.1224	12.6663	13.3769	13.2064	13.1714	13.0543	12.7378	13.069	12.8169	13.0957	13.1683	13.2328	13.0335
OQV12536.1	Pantothenate kinase 1			11	41.008	49.7	0.00231213	0.974857	-0.0559225	0.450278	-0.0566367	0.444624	16.0914	16.2706	16.2879	16.12	16.1515	16.2593	16.2769	16.0915	16.1884	16.2149	16.1413	16.0017	16.1623	16.2494	16.0918	16.04
OQV12538.1	Cleavage stimulation factor subunit 1			2	51.366	5.8	0.0101835	0.937882	-0.0632668	0.629589	0.0661097	0.614405	12.6414	12.3559	12.619	12.5227	12.5552	12.5482	12.5817	12.4945	12.7924	11.9863	12.5252	12.582	12.7023	12.4333	12.6363	12.6315
OQV12539.1	putative Acyl carrier protein, mitochondrial			3	31.584	11.7	-0.0258175	0.657674	-0.0686914	0.247585	-0.0213822	0.713334	15.9487	16.0153	16.0027	15.9952	16.055	16.0028	15.9887	15.8121	15.9605	15.9301	15.9332	15.8633	16.0205	15.9817	15.959	15.9151
OQV12540.1	Mitochondrial chaperone BCS1			4	49.862	14.6	0.0739804	0.277677	0.10434	0.132905	0.0662913	0.328824	13.631	13.5889	13.4811	13.5288	13.6622	13.5145	13.6224	13.7265	13.7217	13.6078	13.5929	13.7247	13.6716	13.5018	13.6016	13.7198
OQV12556.1	Periplasmic beta-glucosidase			30	89.194	45.4	-0.0566409	0.555346	-0.0400421	0.675828	-0.205041	0.0451412	19.5698	19.6608	19.5981	19.4361	19.4865	19.6053	19.5392	19.4074	19.5939	19.4406	19.6451	19.4251	19.4446	19.5845	19.3246	19.091
OQV12557.1	hypothetical protein BV898_13201			2	54.463	5	-0.0417805	0.5339	0.146672	0.0409084	0.227042	0.0034594	13.496	13.5208	13.4086	13.3283	13.4274	13.4596	13.4261	13.2734	13.6554	13.6128	13.5693	13.5027	13.5738	13.6531	13.6549	13.78
OQV12563.1	hypothetical protein BV898_13207			2	28.948	19.3	0.00988966	0.944511	0.220932	0.134558	-0.102776	0.473325	15.8868	15.4429	15.6737	15.6931	16.061	15.4921	15.6597	15.5232	15.9154	16.0365	15.7445	15.8839	15.9065	15.3531	15.3999	15.6258
OQV12566.1	putative 60S ribosomal protein L35a			2	14.537	14	0.00808243	0.91768	-0.214284	0.0137357	-0.120652	0.137339	16.9728	16.7855	16.8536	16.9042	16.8756	16.781	16.852	17.0399	16.7424	16.4392	16.7587	16.7186	16.7962	16.7213	16.7813	16.7348
OQV12570.1	Poly(rC)-binding protein 2, partial			2	44.855	5.9	0.0274508	0.823512	-0.183304	0.150269	-0.0262974	0.830801	14.7818	14.7499	14.775	14.9848	14.6925	15.0654	14.6902	14.9532	14.6975	14.2868	14.8412	14.7327	14.6619	14.669	14.9642	14.8913
OQV12573.1	Cytochrome P450 2U1			4	60.808	11.8	-0.0397148	0.59695	-0.135769	0.0844412	-0.00430085	0.95412	14.1293	14.061	14.142	14.0879	14.032	13.9841	14.2335	14.0118	14.1544	13.8326	13.9769	13.9132	14.1199	14.005	14.1494	14.1286
OQV12576.1;OQV12577.1;OQV12578.1	Diacylglycerol kinase beta			3	125.81	2.5	0.140367	0.368274	-0.201014	0.203822	0.021877	0.886983	14.1499	13.9504	14.0362	14.1939	14.2612	13.9828	14.2512	14.3967	14.1728	13.2801	13.9714	14.1021	14.0938	14.0243	14.1202	14.1795
OQV12582.1;OQV12581.1	hypothetical protein BV898_13148			4	43.37	15.1	-0.0482655	0.635451	0.0167674	0.868752	-0.128944	0.215556	14.7719	14.9352	14.8774	14.7511	14.8388	14.811	14.9185	14.5742	14.7858	15.117	14.7889	14.711	14.762	14.7816	14.7873	14.4889
OQV12584.1	60S ribosomal protein L10			4	25.484	23.5	0.0760516	0.524807	-0.257888	0.0431062	-0.106516	0.376179	15.5545	15.6504	15.4668	15.6763	15.5231	15.7221	15.4731	15.9338	15.5471	15.0465	15.3154	15.4073	15.4069	15.6415	15.3087	15.5648
OQV12586.1;OQV12585.1	High affinity cGMP-specific 3,5-cyclic phosphodiesterase 9A			1	70.511	1.9	0.041766	0.824246	-0.193786	0.310869	0.0863693	0.646943	10.2719	9.61597	10.0894	10.1891	9.95517	10.21	9.67745	10.4909	9.69967	9.78342	9.82698	10.0812	10.2017	9.75953	10.056	10.4946
OQV12587.1	DDB1- and CUL4-associated factor 8			3	71.492	5.1	-0.0510827	0.882171	-0.129634	0.707379	-0.351427	0.315998	15.3214	13.7889	14.3121	14.5913	15.2839	13.774	14.2009	14.5508	14.7108	14.2655	14.1122	14.4069	14.6557	13.5719	13.8805	14.5001
OQV12588.1	Germinal center kinase 1			1	64.634	2.6	-0.107808	0.314869	0.0963181	0.367592	0.0155454	0.882826	10.2651	10.5495	10.6485	10.4379	10.5396	10.4868	10.1421	10.3013	10.4125	10.4785	10.7397	10.6555	10.5363	10.5878	10.458	10.381
OQV12589.1	putative Epidermal growth factor receptor substrate 15-like 1			10	62.403	22.4	-0.0252701	0.843607	0.191525	0.148832	-0.0523227	0.683569	16.7858	16.8615	16.6454	16.8108	16.8702	16.8466	16.6552	16.6303	16.8238	17.4751	16.7848	16.7859	16.7654	16.7858	16.6775	16.6655
OQV12590.1	putative ATP-dependent RNA helicase Pl10			26	100.34	32.5	-0.000504945	0.994071	-0.102377	0.14622	-0.0189042	0.78114	18.4281	18.3815	18.5224	18.3913	18.4169	18.3996	18.4674	18.4374	18.4689	18.1238	18.3912	18.3299	18.4279	18.3929	18.4479	18.379
OQV12592.1	putative muscarinic acetylcholine receptor gar-2			1	99.186	2.4	0.0248738	0.835221	-0.0401376	0.737428	0.0623223	0.603636	12.528	12.5627	12.1764	12.3344	12.4988	12.204	12.4079	12.5903	12.5223	12.0979	12.3489	12.4719	12.6108	12.3025	12.3416	12.5959
OQV12593.1	hypothetical protein BV898_13158			9	19.966	57.2	-0.00829411	0.96827	0.320683	0.138559	-0.0134634	0.948519	18.6115	18.74	18.5572	18.5604	18.7703	18.7473	18.5422	18.3762	18.6087	19.8346	18.6285	18.6803	18.6903	18.6565	18.5705	18.498
OQV12594.1	hypothetical protein BV898_13159			1	19.68	10.3	-0.0420616	0.846679	0.104048	0.633525	-0.0566426	0.794669	13.8337	14.2098	13.9971	13.776	13.8133	14.1303	14.0109	13.694	13.7415	14.8932	13.9781	13.62	13.9304	13.9579	14.0753	13.6265
OQV12607.1	28S ribosomal protein S35, mitochondrial			6	61.059	13.5	0.026417	0.71776	0.102233	0.174366	0.0492156	0.503006	15.3223	15.2971	15.4314	15.2417	15.4508	15.2553	15.4245	15.2675	15.3498	15.5731	15.478	15.3005	15.3749	15.3822	15.4268	15.3054
OQV12614.1	Splicing factor 3A subunit 1			15	83.377	23.4	-0.0535349	0.369385	0.00753986	0.898044	-0.0117468	0.841835	18.156	18.2278	18.0587	18.1673	18.1907	18.1228	18.0507	18.0315	18.1566	18.2378	18.1169	18.1287	18.2097	18.1658	18.0822	18.1052
OQV12623.1	60S ribosomal protein L4-B			27	52.129	50.4	-0.0141628	0.926293	-0.34952	0.0346036	-0.0972067	0.528197	19.5563	19.7973	19.6018	19.5663	19.4712	19.672	19.6416	19.6804	19.5389	18.6471	19.5438	19.3938	19.5018	19.638	19.5365	19.4567
OQV12624.1	putative 1-acyl-sn-glycerol-3-phosphate acyltransferase alpha			5	31.629	21.5	0.0263649	0.738156	-0.0742479	0.35266	-0.0155175	0.843828	14.7266	15.0212	14.8802	14.8658	14.8551	14.9207	14.822	15.0015	14.6005	14.8015	14.8838	14.911	14.8722	14.8315	14.9244	14.8036
OQV12635.1	WASH complex subunit 7			1	128.19	1	0.00966091	0.901309	0.0351284	0.653083	-0.137467	0.0927339	11.5598	11.3935	11.2827	11.3335	11.4474	11.2669	11.5393	11.3545	11.3026	11.4572	11.5354	11.4148	11.3235	11.2056	11.1934	11.2971
OQV12637.1	Mediator of RNA polymerase II transcription subunit 12-like protein			1	241.55	0.6	-0.0276679	0.741003	0.0537149	0.523187	-0.0307256	0.713697	13.1805	12.9852	13.1184	13.0479	13.1335	13.0278	12.9294	13.1307	13.0849	13.1907	13.0701	13.2013	13.2191	12.9531	12.8625	13.1745
OQV12638.1	AP-2 complex subunit alpha			27	107.03	32.4	0.0412244	0.461909	-0.00949644	0.864255	0.0356328	0.523876	17.9771	18.0105	18.0257	18.0291	17.9737	18.051	18.0514	18.1311	18.011	17.8999	18.0536	18.0399	17.9624	18.0796	18.0846	18.0583
OQV12642.1	60S ribosomal protein L15			9	28.774	35.5	-0.00430331	0.957086	-0.179821	0.0370525	-0.0768756	0.343757	17.0379	17.2936	17.0493	17.1379	17.035	17.1702	17.047	17.2493	17.0514	16.7516	16.9977	16.9987	17.1119	17.0676	16.99	17.0417
OQV12643.1	putative Mediator of RNA polymerase II transcription subunit 27			2	36.148	10	0.113669	0.457459	0.080549	0.596817	0.214358	0.170778	12.9796	12.6938	12.8209	12.8255	12.7048	13.0074	13.0527	13.0096	13.2381	12.3361	13.0285	13.0392	13.1424	12.8979	13.1085	13.0283
OQV12647.1	Protein FAM65B			3	94.106	4.6	0.0365697	0.749455	-0.104473	0.367391	0.0163946	0.885998	13.1991	13.067	13.0973	13.0903	13.1442	13.1029	13.154	13.1989	13.1715	12.5347	13.1087	13.2209	13.1598	13.1564	13.16	13.0431
OQV12655.1	Dopamine beta-hydroxylase			1	67.065	1.7	-0.0785931	0.531153	-0.00179964	0.988482	-0.223918	0.0876171	12.9738	12.8872	12.7588	13.3645	13.0617	12.8036	12.8673	12.9374	12.7683	13.1355	12.8985	13.1748	12.8909	12.6458	12.6764	12.8755
OQV12661.1	putative Apoptotic chromatin condensation inducer in the nucleus			23	101.72	29.7	-0.115054	0.200994	-0.0680828	0.441103	-0.101659	0.255724	18.8	18.8287	18.6071	18.6871	18.6977	18.7103	18.5468	18.5079	18.6384	18.9018	18.5495	18.5609	18.6976	18.7067	18.6133	18.4987
OQV12664.1	Cysteine--tRNA ligase, cytoplasmic			28	98.415	39.1	-0.0300077	0.660252	-0.141901	0.0509025	-0.0398303	0.560561	18.0626	18.1744	18.0969	18.1043	18.0116	18.1539	18.0636	18.0892	18.0164	17.7566	18.0402	18.0576	18.0295	18.1332	18.0748	18.0415
OQV12666.1	Transcription activator BRG1			3	159.17	3.7	0.0727354	0.590693	-0.0406776	0.762804	0.0591187	0.66148	10.9038	11.0324	10.5744	11.0373	11.0241	10.8798	11.0259	10.909	10.8145	10.4462	11.0579	11.0665	10.9958	11.0142	10.7267	11.0477
OQV12673.1	putative DBH-like monooxygenase protein 1			4	39.015	12.4	0.000526602	0.996998	0.00140442	0.991994	0.00110128	0.993722	15.2813	15.3612	15.1095	15.2478	15.3948	15.3397	15.0641	15.2033	15.0812	15.7841	15.0162	15.1239	15.3837	15.3039	15.1293	15.1874
OQV12674.1	putative DBH-like monooxygenase protein 1-like protein			1	37.335	2.9	0.0119309	0.941146	0.0481894	0.765872	-0.134198	0.411628	11.9397	12.0898	11.5114	12.0421	12.2327	12.0247	11.5837	11.7896	11.7962	12.3374	11.8262	11.816	11.5587	11.8443	11.7736	11.8696
OQV12677.1	TGF-beta receptor type-1			1	63.047	2.3	-0.0548983	0.636782	-0.181691	0.131398	0.0579576	0.618271	13.6939	13.7538	13.6956	13.6079	13.4593	13.9311	13.5336	13.6076	13.722	13.2718	13.3059	13.7248	13.6651	13.8116	13.736	13.7704
OQV12678.1	putative Peroxiredoxin-5, mitochondrial			11	17.122	71.1	-0.0438549	0.664348	0.084702	0.406009	-0.141255	0.174312	18.7238	18.7096	18.6647	18.7532	18.7154	18.67	18.6442	18.6463	18.591	19.2024	18.7029	18.6938	18.6599	18.5549	18.5617	18.5098
OQV12683.1	hypothetical protein BV898_13091			1	29.591	2.8	0.0184697	0.902144	0.284923	0.0727067	-0.15869	0.29952	12.9587	12.8394	12.7849	12.7279	13	12.9373	12.8833	12.5641	12.9043	13.6574	12.9648	12.924	12.7496	12.7571	12.7284	12.441
OQV12684.1	putative Insulin-like growth factor-binding protein complex acid labile subunit			14	96.27	18.5	-0.156838	0.0202017	-0.204069	0.00411004	0.00561501	0.927214	15.8855	15.9988	15.9789	15.9147	15.7287	15.8519	15.8471	15.7228	15.811	15.5983	15.7762	15.7762	15.9352	15.8871	15.9912	15.9868
OQV12691.1	hypothetical protein BV898_13012			2	52.397	8.1	0.0753358	0.260731	0.186299	0.0111477	0.0370522	0.573986	13.7146	13.7168	13.7141	13.6843	13.8334	13.8342	13.8075	13.656	13.7051	13.9558	13.9287	13.9854	13.76	13.7319	13.7115	13.7746
OQV12692.1	Zeta-crystallin			15	34.488	61.6	0.022459	0.901167	-0.164928	0.368274	-0.236034	0.204098	17.9276	17.9081	18.3749	17.8731	17.9197	17.8432	18.4395	17.9711	17.8134	17.4739	18.3038	17.8328	17.6481	17.7636	18.1285	17.5993
OQV12706.1	putative Translin			5	29.315	24.5	0.0207498	0.726547	0.100786	0.103849	0.0421261	0.480508	17.1499	17.218	17.145	17.208	17.2435	17.1841	17.2641	17.1122	17.2264	17.3678	17.2349	17.2949	17.1474	17.2851	17.2994	17.1575
OQV12707.1	hypothetical protein BV898_13028			1	30.346	3.4	-0.115999	0.216295	0.0741014	0.422583	-0.0480442	0.600812	13.0671	13.087	12.9809	12.9352	12.9351	13.0426	12.9898	12.6387	13.1421	13.1859	12.9896	13.049	13.1499	12.8828	12.9989	12.8464
OQV12708.1	hypothetical protein BV898_13029			2	35.968	11.7	-0.169297	0.0711047	0.039789	0.654741	-0.130093	0.156363	14.2459	14.4219	14.1016	14.1839	14.0444	14.1499	14.0358	14.0461	14.2618	14.5141	14.1562	14.1804	14.1809	14.1928	13.9615	14.0978
OQV12719.1	Protein ABHD4			4	42.981	12.6	0.0949949	0.24786	0.194861	0.0260974	0.0207264	0.796676	15.563	15.1998	15.4358	15.3988	15.6381	15.3604	15.4982	15.4809	15.6575	15.5071	15.5985	15.6138	15.4673	15.303	15.443	15.467
OQV12720.1	C-1-tetrahydrofolate synthase, cytoplasmic			19	98.781	30	0.0879438	0.310921	-0.0708488	0.411499	-0.0876737	0.312359	16.8756	16.9032	17.073	16.8223	16.9544	16.9896	17.0295	17.0524	16.872	16.5889	17.0236	16.9062	16.7411	16.87	16.9183	16.7941
OQV12727.1	Protoporphyrinogen oxidase			2	52.917	6	0.17121	0.117701	-0.0103652	0.921323	0.0879183	0.407573	12.6457	12.8114	12.7959	12.7683	12.794	12.9166	12.918	13.0774	12.778	12.3985	12.9654	12.8378	12.7113	12.9343	12.7986	12.9288
OQV12729.1	Acidic mammalian chitinase			1	63.96	1.7	0.0346565	0.800769	0.274819	0.0595602	0.100652	0.46715	12.6429	12.4685	12.3353	12.6543	12.7559	12.4366	12.6109	12.4363	12.4266	13.153	12.665	12.9556	12.7922	12.5078	12.533	12.6705
OQV12730.1	Dehydrogenase/reductase SDR family member 11			10	26.886	53.5	-0.0425554	0.424435	-0.0782014	0.151993	-0.0605897	0.260555	17.1923	17.1673	17.2512	17.2575	17.1877	17.122	17.1812	17.2072	17.0957	17.0578	17.2334	17.1685	17.1848	17.1373	17.1436	17.1601
OQV12740.1	hypothetical protein BV898_12971			16	33.621	58.3	0.0716091	0.582653	-0.177134	0.184914	-0.00239914	0.985236	18.2461	18.1386	18.3264	18.1892	18.3272	18.156	18.3556	18.3479	18.2086	17.5164	18.2944	18.1724	18.1941	18.1975	18.3093	18.1898
OQV12744.1	Flotillin-1			25	48.002	62.4	0.0184075	0.855883	-0.0870466	0.395965	0.0918557	0.37104	18.5551	18.4209	18.465	18.6715	18.534	18.4941	18.4469	18.711	18.5398	18.1483	18.4354	18.6407	18.4721	18.6169	18.6525	18.7385
OQV12745.1	putative Eukaryotic translation initiation factor 3 subunit K			8	25.363	40.4	0.0260867	0.713274	0.0825177	0.254502	-0.0499194	0.484577	16.1863	16.3008	16.1383	16.2511	16.207	16.3007	16.2623	16.2108	16.1285	16.4929	16.2944	16.2907	16.1999	16.2097	16.102	16.1652
OQV12749.1	hypothetical protein BV898_12980			9	70.509	18.3	0.00295693	0.983807	0.262099	0.0871569	-0.0288953	0.842886	15.6525	15.7593	15.6308	15.6912	15.748	15.7573	15.6875	15.5529	15.7402	16.5485	15.7157	15.7779	15.7548	15.7529	15.4911	15.6196
OQV12773.1	hypothetical protein BV898_13002			2	36.491	10.3	-0.0828622	0.578088	0.149022	0.322714	0.101721	0.495893	14.8899	14.9329	14.8014	14.8932	14.7318	14.9248	14.814	14.7154	14.8033	15.6656	14.8716	14.773	15.0056	15.0062	15.0125	14.9
OQV12780.1	Guanine nucleotide-binding protein G(i) subunit alpha			1	43.686	4.5	0.246552	0.299879	0.183895	0.43572	0.273754	0.251652	9.45713	9.36074	10.4476	9.69363	10.3426	9.97726	9.65951	9.96592	9.76515	9.94996	10.1623	9.81726	10.0569	9.43538	10.2008	10.361
OQV12787.1	putative MAM and LDL-receptor class A domain-containing protein 1			5	74.72	9.3	0.0287783	0.77433	0.140714	0.173801	0.0232987	0.816356	15.0265	14.9021	14.8336	14.8307	15.0923	14.9502	14.859	14.8066	14.9267	15.3484	14.9666	14.9142	15.0957	14.8876	14.8514	14.8514
OQV12793.1	putative TGF-beta-activated kinase 1 and MAP3K7-binding protein 1			2	48.589	5.9	0.106753	0.339324	0.0807488	0.466915	0.15486	0.172666	12.434	12.2918	12.6533	12.806	12.5159	12.6168	12.8004	12.679	12.6754	12.3818	12.7139	12.737	12.644	12.7546	12.7919	12.614
OQV12795.1	putative Molybdopterin synthase catalytic subunit			1	17.366	12.7	0.133546	0.201241	0.121451	0.242932	-0.0922044	0.370736	11.7043	11.4929	11.7915	11.8089	11.7446	12.0019	11.8475	11.7377	11.8277	11.8327	11.6885	11.9345	11.7796	11.7337	11.3552	11.5603
OQV12796.1	hypothetical protein BV898_12925			2	9.6129	39.3	0.0661076	0.743958	0.396738	0.0641886	0.0813621	0.68797	12.915	12.9679	12.712	12.8954	12.9126	12.9347	13.0079	12.8995	13.0887	14.1411	12.9555	12.892	13.1435	13.0044	12.8308	12.837
OQV12798.1	putative 26S proteasome non-ATPase regulatory subunit 5			11	64.047	25.5	-0.0185786	0.826215	-0.031209	0.712668	0.00979365	0.907805	16.0852	16.0993	16.232	16.056	16.0375	16.0666	16.1601	16.134	16.1831	15.7923	16.1846	16.1877	16.0351	16.1276	16.1531	16.1959
OQV12800.1	Mitogen-activated protein kinase 3			6	44.2	25.8	0.0781345	0.384639	0.0810475	0.367625	0.220065	0.0233524	14.5432	14.8113	14.7579	14.7116	14.8801	14.6532	14.7754	14.8277	14.6238	14.7388	14.9038	14.8817	14.8098	15.0932	14.9898	14.8114
OQV12801.1	Mitogen-activated protein kinase 3			1	45.029	7.1	0.00706192	0.96484	-0.0809753	0.61476	-0.00882866	0.956053	11.3795	11.3049	11.2507	11.5159	11.1304	11.5811	11.2083	11.5595	11.0858	11.0979	11.1775	11.7659	11.1308	11.611	11.1595	11.5143
OQV12802.1	hypothetical protein BV898_12931			3	40.217	9.3	-0.0133979	0.915884	0.196982	0.134984	-0.0104815	0.934142	15.2223	15.4148	15.1353	15.174	15.1884	15.3791	15.2094	15.1159	15.3154	15.878	15.2239	15.3171	15.3445	15.3634	15.1284	15.0683
OQV12804.1	hypothetical protein BV898_12933			1	50.582	2.2	-0.0225895	0.921122	-0.231152	0.31905	-0.220894	0.340308	12.1275	11.1999	11.4938	11.6295	11.6583	11.2388	11.1457	12.3175	11.4589	11.4283	11.1419	11.497	11.4651	11.1816	11.3353	11.5852
OQV12806.1	hypothetical protein BV898_12935			1	51.195	3.2	0.160652	0.127229	0.21908	0.0436811	0.286272	0.0114632	12.9899	13.2408	13.3397	13.2185	13.4287	13.5193	13.3065	13.1771	13.3934	13.2376	13.4753	13.5589	13.291	13.6323	13.5075	13.5032
OQV12814.1	Non-heme chloroperoxidase			5	31.789	30.4	0.0381438	0.620962	-0.0259518	0.73598	0.0991808	0.208862	14.0759	14.2526	14.2702	14.2975	14.2409	14.2156	14.1711	14.4212	14.2298	14.0091	14.2839	14.2696	14.27	14.3118	14.3694	14.3418
OQV12816.1	Sulfatase-modifying factor 1			3	42.495	13.4	0.02672	0.70183	-0.0144874	0.835274	0.0126142	0.856298	16.3453	16.3678	16.353	16.5197	16.325	16.436	16.4131	16.5186	16.3188	16.2697	16.406	16.5334	16.3364	16.4394	16.3885	16.4719
OQV12822.1	putative polypeptide N-acetylgalactosaminyltransferase 10			1	67.962	2	0.13641	0.327765	0.207741	0.144163	0.0503999	0.713851	11.802	11.9018	11.8791	11.8596	12.0402	11.8018	12.016	12.1303	12.2368	11.5316	12.3088	12.1963	11.9261	11.7456	11.9298	12.0426
OQV12824.1	Conserved oligomeric Golgi complex subunit 3			2	87.915	2.6	-0.0351401	0.745773	-0.253173	0.0309263	-0.0597766	0.582537	11.8521	11.8373	12.0271	12.0236	11.8342	11.827	11.8837	12.0546	11.7392	11.3314	11.8779	11.7789	11.8441	11.8896	12.0409	11.7263
OQV12825.1	Serine/threonine-protein kinase STK11			1	71.652	2.6	-0.131049	0.334748	-0.214556	0.123461	0.125502	0.354993	13.8767	13.8995	13.704	14.0183	13.488	13.9155	13.7196	13.8512	14.1391	13.4422	13.5431	13.516	14.0505	13.9775	13.9948	13.9778
OQV12827.1	putative Lupus La protein-like protein A			29	48.436	58.6	-0.030685	0.588513	-0.0259393	0.646975	-0.0248493	0.660768	19.1061	19.1583	19.1181	19.2775	19.0967	19.1504	19.1076	19.1827	19.0832	19.0835	19.1496	19.2399	19.111	19.1274	19.1619	19.1603
OQV12835.1	tRNA-dihydrouridine(47) synthase [NAD(P)(+)]-like			6	74.066	11	0.105737	0.100911	0.197509	0.00518538	0.100298	0.118093	15.5374	15.5526	15.4788	15.5368	15.7097	15.5875	15.6399	15.5914	15.731	15.5513	15.7829	15.8304	15.6251	15.6593	15.6123	15.6101
OQV12838.1;OWA54790.1	hypothetical protein BV898_12968			2	12.945	19.8	-0.0162895	0.865521	-0.142999	0.15108	0.0582559	0.547028	13.5874	13.5561	13.4557	13.4223	13.42	13.4576	13.5854	13.4933	13.5634	13.0253	13.4252	13.4356	13.4551	13.6414	13.6221	13.5358
OQV12844.1	hypothetical protein BV898_12865			1	9.3061	17.2	-0.148034	0.0222609	0.0783487	0.197682	0.258333	0.000463906	13.5823	13.6127	13.5952	13.5783	13.4507	13.5676	13.4776	13.2804	13.7084	13.6832	13.6046	13.6857	13.8436	13.8394	13.8521	13.8667
OQV12847.1	hypothetical protein BV898_12868			3	25.135	17	-0.0345735	0.680229	0.138355	0.113137	0.0823622	0.332524	15.1276	15.0559	15.1021	15.1828	15.0884	15.1089	15.0835	15.0493	15.1907	15.5526	15.06	15.2185	15.2541	15.1258	15.175	15.2431
OQV12849.1	hypothetical protein BV898_12870			2	19.009	12.4	0.055447	0.809846	0.289207	0.220758	0.131186	0.570871	14.3762	14.6296	14.4883	14.1947	14.358	14.7715	14.509	14.2722	14.2204	15.56	14.7277	14.3376	14.3181	14.7621	14.7345	14.3989
OQV12852.1	Vacuolar protein sorting-associated protein 45			5	63.916	10.1	-0.0824152	0.266046	-0.175899	0.0261288	0.0196159	0.787132	15.1479	15.1925	15.16	15.1294	14.8875	15.1147	15.2284	15.0694	15.118	14.8597	14.9858	14.9626	15.174	15.1959	15.2223	15.116
OQV12865.1	putative DNA-directed RNA polymerases I, II, and III subunit RPABC5			3	7.7872	70.1	0.0341491	0.783036	-0.134322	0.287431	0.100848	0.420643	14.5307	14.6278	14.6211	14.61	14.2887	14.7259	14.7566	14.755	14.7809	14.5121	14.2114	14.3479	14.6005	14.6433	14.6516	14.8975
OQV12866.1	Polypeptide N-acetylgalactosaminyltransferase 1			1	69.615	2.8	0.0366576	0.77261	-0.00441716	0.972185	-0.0052105	0.967192	11.3372	11.3595	11.6302	11.5523	11.6322	11.2919	11.4484	11.6532	11.4241	11.5523	11.5636	11.3214	11.2138	11.3875	11.3967	11.8602
OQV12872.1	hypothetical protein BV898_12891			9	186.62	9.3	-0.00707715	0.956348	0.0992312	0.447245	-0.335075	0.018634	16.6446	16.4961	16.6681	16.7704	16.6689	16.6438	16.5776	16.6605	16.5935	17.1207	16.4998	16.7621	16.5295	16.1216	16.0866	16.5011
OQV12873.1	putative Glutamate--cysteine ligase regulatory subunit			13	28.144	66.5	-0.0271628	0.676902	0.116397	0.0884652	0.125833	0.067616	17.0177	17.0197	17.1243	17.0618	17.0313	17.0007	17.0839	16.9989	17.1351	17.3527	17.0709	17.1305	17.1125	17.1372	17.2548	17.2224
OQV12874.1	Glutathione reductase, mitochondrial			11	54.878	27.7	0.0331949	0.699433	-0.0508584	0.555502	-0.0313176	0.715595	16.1757	16.3564	16.3621	16.3406	16.1489	16.3253	16.3449	16.5485	16.1948	16.1638	16.3541	16.3187	16.1211	16.3563	16.326	16.3062
OQV12878.1	E3 ubiquitin-protein ligase RNF13			2	48.045	4.7	0.0533871	0.620966	0.261454	0.0257515	-0.0227377	0.83264	12.581	12.5049	12.5678	12.6182	12.7773	12.6618	12.376	12.6703	12.8428	13.0244	12.6501	12.8002	12.8382	12.5051	12.4431	12.3944
OQV12880.1	Pyruvate carboxylase, mitochondrial			52	132.25	56.3	0.0134802	0.807511	-0.104817	0.0728279	-0.00291658	0.95792	20.1635	20.085	20.237	20.1426	20.1412	20.1036	20.2399	20.1973	20.0975	19.9688	20.1041	20.0385	20.1496	20.1173	20.1952	20.1543
OQV12883.1	putative tRNA (guanine(26)-N(2))-dimethyltransferase			1	42.099	3.4	0.0666079	0.655093	-0.24832	0.109798	-0.294325	0.0621788	13.8656	13.7418	13.8278	13.9906	13.9851	13.6786	13.8507	14.1779	13.7028	13.1096	13.7846	13.8356	13.5626	13.3599	13.5442	13.7818
OQV12903.1	hypothetical protein BV898_12825			1	28.139	8.6	0.175867	0.271082	0.144977	0.361161	0.0870398	0.580134	10.3868	10.8098	10.7366	10.5937	10.8076	11.1445	10.8264	10.452	10.5004	11.1516	10.8047	10.6502	10.6073	10.9731	10.6702	10.6246
OQV12904.1	hypothetical protein BV898_12826			1	18.863	6.1	-0.0717023	0.660546	0.126042	0.443199	0.0370205	0.820202	14.1798	14.287	14.0818	14.239	14.1681	14.3121	14.0132	14.0073	14.1209	15.0015	14.0201	14.1493	14.2927	14.1881	14.1598	14.2951
OQV12924.1	hypothetical protein BV898_12845			2	32.911	11.8	-0.0163669	0.903968	0.275988	0.0560709	-0.0425094	0.754341	13.6334	13.8526	13.6066	13.7678	13.7437	13.775	13.7015	13.5748	13.7278	14.5025	13.7762	13.9579	13.7807	13.6861	13.4963	13.7274
OQV12940.1	DNA repair endonuclease XPF			2	123.8	2.3	0.11785	0.276426	0.118183	0.275124	-0.0362061	0.733455	14.4935	14.3183	14.2177	14.0769	14.6195	14.3291	14.3675	14.2616	14.6539	14.2845	14.3146	14.3261	14.365	14.2084	14.2218	14.1664
OQV12943.1	putative acyl-CoA dehydrogenase 6			15	48.788	27.3	0.00758383	0.907721	-0.0228166	0.727766	-0.0321138	0.62487	18.5088	18.3255	18.4153	18.4627	18.5744	18.3394	18.434	18.3948	18.4101	18.314	18.4665	18.4304	18.4646	18.3422	18.436	18.341
OQV12944.1	UDP-glucose:glycoprotein glucosyltransferase 1			29	180.54	23.2	-0.00933593	0.85683	-0.0368984	0.479326	-0.0363778	0.485446	17.937	17.8838	17.964	17.8701	17.9038	17.9106	17.9569	17.8463	17.9086	17.7945	17.9412	17.863	17.8921	17.8703	17.9055	17.8416
OQV12945.1	T-complex protein 1 subunit eta			24	59.732	51.2	-0.00609222	0.941793	-0.0684613	0.417106	-0.0821816	0.332346	18.4983	18.5737	18.5375	18.5764	18.5636	18.5391	18.5133	18.5456	18.4788	18.167	18.6479	18.6184	18.4876	18.4498	18.4787	18.441
OQV12962.1	Cyclin-L2			1	62.786	1.8	0.120347	0.559065	-0.0918822	0.654789	0.0764545	0.709572	10.3892	9.6458	10.4748	10.3641	10.3799	10.0719	10.6839	10.2196	10.5721	9.79481	10.008	10.1315	10.4375	9.93494	10.278	10.5293
OQV12963.1	Trafficking protein particle complex subunit 8			4	146.05	4.9	0.039136	0.721532	-0.0353185	0.747623	0.104565	0.34718	11.8554	12.1764	12.2083	11.9926	11.8729	12.1663	12.087	12.2631	12.128	11.932	11.8304	12.2011	12.2491	12.0449	12.0655	12.2915
OQV12964.1	hypothetical protein BV898_12800			2	32.73	7.6	-0.0681622	0.352751	0.0774212	0.293195	-0.0701941	0.339003	13.8313	13.9957	13.7629	13.9097	13.8761	13.9653	13.7539	13.6316	13.9278	13.9207	13.9758	13.985	13.8533	13.8147	13.7659	13.7849
OQV12965.1	putative Synaptogenesis protein syg-2			1	78.117	4	-0.0510451	0.762153	0.0178547	0.915576	0.146602	0.389957	11.7402	11.5369	11.8835	11.6455	11.1402	11.9655	11.6322	11.8641	11.7867	12.0489	11.3717	11.6704	11.819	11.9987	11.6428	11.9321
OQV12968.1	putative Interleukin enhancer-binding factor 2-like protein			4	34.993	23.2	-0.0148131	0.88308	0.0901158	0.37713	0.0818088	0.421614	13.8099	13.8775	13.7222	13.7881	13.9376	13.8609	13.6456	13.6944	13.6904	14.1136	13.9569	13.7973	14.0167	13.9825	13.8545	13.6712
OQV12969.1	Nuclear pore membrane glycoprotein 210			24	209.38	17.9	0.001045	0.990272	-0.0825785	0.342696	0.0623382	0.470936	17.7213	17.7406	17.7354	17.7557	17.6591	17.7434	17.7753	17.7794	17.8098	17.3241	17.752	17.7367	17.7528	17.8138	17.8391	17.7966
PHS_HYPDU;OQV12970.1	Probable pterin-4-alpha-carbinolamine dehydratase			6	11.706	63.1	-0.0571855	0.540546	0.00463702	0.960171	0.0676986	0.469879	18.2284	18.2732	18.1611	18.2606	18.0971	18.3071	18.1956	18.0947	18.2606	18.5494	18.0561	18.0758	18.3	18.3586	18.2841	18.2514
OQV12972.1	Apoptosis-inducing factor 1, mitochondrial			13	77.639	19.7	0.00900962	0.918526	-0.130094	0.153687	0.014985	0.864948	17.5627	17.6419	17.6754	17.5616	17.5601	17.6519	17.6376	17.628	17.5525	17.1749	17.6217	17.5721	17.5258	17.7133	17.7206	17.5418
OQV12976.1	hypothetical protein BV898_12734, partial			10	124.02	7.9	-0.0385455	0.750461	-0.0524593	0.665594	-0.051607	0.670674	17.5328	17.2854	17.3458	17.6885	17.3931	17.5563	17.169	17.5797	17.2829	17.4884	17.1973	17.674	17.3042	17.348	17.4716	17.5221
OQV12977.1	putative Basement membrane-specific heparan sulfate proteoglycan core protein			2	64.212	3.8	-0.0353797	0.613135	0.0458533	0.513517	-0.0265601	0.703737	13.6734	13.7905	13.7017	13.7993	13.7236	13.7857	13.5732	13.7409	13.612	13.8584	13.8048	13.8731	13.7787	13.6505	13.7398	13.6896
OQV12987.1;OQV12986.1	hypothetical protein BV898_12743			2	46.626	5.3	-0.00625264	0.955868	0.125518	0.276282	-0.0548814	0.628509	13.5692	13.3782	13.4642	13.47	13.7557	13.3651	13.4712	13.2646	13.6323	13.8741	13.3633	13.514	13.483	13.3035	13.361	13.5147
OQV12988.1	RNA-binding protein Nova-1			5	47.49	14.7	0.0475661	0.582384	0.0883904	0.312764	-0.188642	0.0413983	15.3054	15.38	15.2193	15.2787	15.5219	15.3459	15.2591	15.2467	15.2022	15.6258	15.3224	15.3865	15.1649	15.1383	15.065	15.0607
OQV12993.1	putative Troponin I			15	26.645	52.8	-0.0307279	0.665315	-0.146887	0.0519907	-0.00118303	0.98667	20.2612	20.3389	20.1236	20.3533	20.1861	20.3362	20.1712	20.2606	20.1891	19.9933	20.1362	20.1708	20.2321	20.3835	20.2681	20.1887
OQV12994.1	Sorting nexin-12			15	19.266	69.5	0.00934787	0.891328	0.0949902	0.178199	0.0173146	0.800371	17.8703	17.988	17.8844	17.9936	17.8739	18.01	17.9471	17.9427	17.8502	18.1819	18.0294	18.0548	17.9069	17.966	18.0129	17.9198
OQV12998.1	Serine/threonine-protein phosphatase PP1-beta catalytic subunit			12	37.027	53.5	0.127432	0.384205	-0.0628047	0.664979	0.095714	0.511035	16.9691	16.9698	17.2396	17.0352	17.1601	17.0556	17.2765	17.2312	17.1618	16.4186	17.1829	17.1992	17.0044	17.1108	17.178	17.3034
OQV13002.1;OQV13001.1	EH domain-binding protein 1			8	107.43	9.9	-0.0624095	0.287498	-0.113711	0.0627512	-0.0968889	0.107391	16.1513	16.1744	15.9964	16.0605	16.0666	16.0513	15.9899	16.0251	15.9878	16.0114	15.9765	15.9522	16.0914	15.9727	15.9017	16.0293
OQV13003.1	N-terminal			8	86.981	17	0.086921	0.346413	0.170412	0.0759067	-0.0765311	0.40553	16.0426	15.9866	16.0851	16.0324	16.2551	16.0578	15.9996	16.1818	16.0937	15.9583	16.3985	16.3779	15.9178	15.978	16.0061	15.9387
OQV13009.1	putative IDLSRF-like peptide			5	25.712	27.5	-0.0866031	0.49029	0.00553959	0.964519	0.0480105	0.700554	16.0348	16.102	15.8909	16.097	15.928	16.0683	15.922	15.8599	16.019	16.5179	15.7856	15.8243	16.1577	16.0667	16.015	16.0774
OQV13039.1	Piwi-like protein 1			3	104.54	4.1	0.0766545	0.158565	0.03666	0.488933	0.105925	0.0581552	13.8231	13.9521	13.8688	13.9149	13.9127	13.961	13.9712	14.0207	13.9183	13.9203	13.9112	13.9558	13.899	14.0351	14.0273	14.0212
OQV13057.1	Filamin-B			3	76.32	3.3	-0.0460309	0.650133	-0.277675	0.0135949	-0.0326564	0.747192	14.2137	14.0335	14.1981	14.2293	14.0577	14.0236	14.1277	14.2815	13.6809	13.7166	14.0983	14.0681	14.0543	14.047	14.2751	14.1676
OQV13070.1	putative ATP synthase subunit d, mitochondrial			17	21.786	75.4	-0.0803052	0.559908	0.045139	0.74217	-0.0677593	0.622214	20.2678	20.3846	20.1339	20.3108	20.1442	20.3505	20.1933	20.0879	20.1782	20.872	20.1064	20.1211	20.236	20.2745	20.2142	20.1014
OQV13071.1	putative 39S ribosomal protein L21, mitochondrial			2	27.576	13.9	0.0569836	0.56833	-0.0697488	0.486165	0.107284	0.289335	13.6695	13.6028	13.7946	13.4277	13.5871	13.7282	13.6984	13.7087	13.7325	13.2376	13.656	13.5895	13.775	13.6932	13.6641	13.7913
OQV13082.1	Ribosome biogenesis protein WDR12-like protein			2	48.558	5.4	0.0807283	0.361585	0.0790336	0.371477	0.046368	0.596813	13.9248	14.0612	13.9801	13.7943	14.0365	14.0057	14.0455	13.9955	13.8732	13.8161	14.1468	14.2404	13.9766	13.9526	14.038	13.9787
OQV13092.1	C-type mannose receptor 2			5	183.69	4.8	-0.11231	0.17731	-0.162644	0.0581837	-0.101813	0.218877	14.9767	14.8394	15.0029	14.7912	14.8983	14.7984	14.8122	14.6521	14.8116	14.7924	14.7012	14.6545	15.0057	14.7652	14.6891	14.7431
OQV13093.1	putative 39S ribosomal protein L12, mitochondrial			6	22.507	35.4	-0.0895561	0.510643	0.0969388	0.476972	-0.0514557	0.704073	16.448	16.5927	16.3339	16.4068	16.3114	16.4925	16.3363	16.2829	16.3496	17.0907	16.3567	16.3721	16.4799	16.4088	16.405	16.2818
OQV13094.1	putative Solute carrier family 25 member 46			2	41.877	5.1	0.140965	0.0404672	0.0987945	0.137025	0.081451	0.214871	12.8977	12.7855	12.8862	12.77	13.0067	13.0291	12.9414	12.9261	13.0481	12.9375	12.7885	12.9605	12.9573	12.861	12.9852	12.8617
OQV13098.1	Phosphoribosyl pyrophosphate synthase-associated protein 2			5	39.534	19.1	0.089235	0.212975	-0.0361268	0.60625	0.0121234	0.862132	15.741	15.7646	15.861	15.8114	15.8462	15.7785	15.9148	15.9954	15.8377	15.5666	15.7973	15.8318	15.7673	15.8083	15.7797	15.8712
OQV13104.1	Valine--tRNA ligase			17	151.75	16.3	-0.0587887	0.623428	0.0689531	0.565282	-0.112166	0.353942	18.2039	18.2134	18.0113	18.2267	18.2193	18.1077	18.0272	18.0662	18.1157	18.694	18.0087	18.1128	18.1683	18.0376	17.9615	18.0393
OQV13106.1	Charged multivesicular body protein 1b			2	22.652	9.3	0.000633864	0.995476	0.265013	0.0291045	0.0775156	0.491563	15.9323	15.9268	15.7384	15.8679	15.9847	15.8624	15.8008	15.8202	15.9352	16.5563	15.9875	16.0465	16.0694	15.9231	15.915	15.8681
OQV13107.1	hypothetical protein BV898_12647			2	63.881	6.8	0.0629689	0.73146	0.360276	0.0637371	0.0051772	0.977445	13.4284	13.004	13.2697	13.3674	13.8672	12.9659	13.1708	13.3175	13.7151	13.5132	13.5123	13.77	13.5842	12.8901	13.109	13.5069
OQV13112.1	putative Microprocessor complex subunit DGCR8			1	80.105	1.9	-0.326178	0.0645579	-0.441055	0.0165035	-0.233771	0.173418	10.8994	11.0123	11.2303	10.6574	10.3925	10.6959	10.718	10.6882	10.2809	11.0357	10.3072	10.4113	10.8777	10.4104	10.7262	10.8499
OQV13113.1	40S ribosomal protein S4			17	29.42	57.6	0.0137228	0.878163	-0.201744	0.0366237	-0.106445	0.245055	18.4598	18.5703	18.5399	18.4268	18.3446	18.5074	18.5314	18.6682	18.4261	18.0302	18.4478	18.2857	18.3381	18.4212	18.4348	18.3769
OQV13120.1	hypothetical protein BV898_12660			5	49.754	12.3	0.0132409	0.88189	-0.046083	0.606583	-0.0745876	0.40793	15.9907	15.8596	15.7715	15.8299	16.025	15.7622	15.6881	16.0294	15.9182	15.6498	15.9146	15.7848	15.8228	15.861	15.7381	15.7314
OQV13121.1	putative Gamma-interferon-inducible lysosomal thiol reductase			2	33.848	13.2	0.0535846	0.504525	0.0976423	0.231783	0.0663246	0.41062	13.7888	14.1092	14.0948	14.0957	14.0315	14.1531	14.0413	14.077	14.001	14.2107	14.1174	14.15	14.0206	14.2347	14.0551	14.0435
OQV13123.1	hypothetical protein BV898_12663			1	86.994	2.6	0.131322	0.277014	0.11379	0.343868	0.126896	0.292902	11.9492	11.8993	11.8578	11.6791	12.2292	11.8891	11.9084	11.8841	11.8789	12.2759	11.644	12.0419	11.9001	11.924	11.9858	12.0831
OQV13125.1	putative glutamine--tRNA ligase			25	87.175	34.8	-0.0173898	0.842329	-0.207023	0.0291574	-0.0309334	0.723847	18.0832	18.1167	18.1939	18.1663	17.9782	18.0936	18.1921	18.2266	18.0582	17.6404	18.0227	18.0107	18.033	18.0959	18.1844	18.1231
OQV13127.1	Chitinase-3-like protein 1			5	60.571	15.1	0.102147	0.266156	0.134718	0.148427	0.0362194	0.687986	14.7108	14.8803	14.8968	14.6594	14.8348	14.9144	14.8409	14.9659	14.6839	15.0193	15.029	14.9541	14.639	14.9312	14.903	14.819
OQV13129.1	hypothetical protein BV898_12669			1	33.536	5.6	0.0959752	0.367319	0.258112	0.0244128	0.167026	0.126457	12.1863	12.3251	12.4409	12.4812	12.187	12.5748	12.5101	12.5454	12.5892	12.757	12.4409	12.6788	12.5198	12.5876	12.6712	12.3229
OQV13130.1	putative Retinitis pigmentosa 9 protein-like protein			6	40.407	24.9	-0.0630002	0.737983	0.0925175	0.624	-0.411201	0.0417641	18.1373	18.1951	18.0213	18.1417	18.1113	18.1707	18.0199	17.9415	17.924	19.0124	18.0212	17.9079	17.7721	17.8938	17.6918	17.4928
OQV13140.1	ERC protein 2			44	192.38	27.4	-0.0696899	0.473509	0.00103169	0.991459	-0.0800318	0.411701	19.2565	19.2252	18.9811	19.3026	19.2167	19.1996	18.9474	19.1231	19.1703	19.3967	18.9928	19.2098	19.2519	19.0863	19.0113	19.0958
OQV13142.1;OQV13143.1	putative 40S ribosomal protein S19			11	18.312	52.2	0.00838733	0.940052	-0.252545	0.0359058	-0.116123	0.306357	18.7545	18.6841	18.7477	18.6787	18.7355	18.6056	18.7061	18.8513	18.5486	18.0213	18.6739	18.611	18.5383	18.5742	18.6465	18.6415
OQV13144.1	Succinate dehydrogenase [ubiquinone] iron-sulfur subunit, mitochondrial			16	37.971	48.5	-0.0636641	0.598874	-0.329004	0.0140075	0.131136	0.285685	18.7678	18.7953	18.8548	18.8443	18.5262	18.7544	18.8489	18.8779	18.7517	18.0692	18.5805	18.5448	18.8143	18.9092	18.9983	19.065
OQV13146.1	Ryanodine receptor			4	33.516	16.8	-0.030004	0.769701	0.23916	0.0311144	-0.10546	0.311219	14.9421	14.9334	14.8682	15.0948	14.8185	14.9341	15.0229	14.9429	15.0017	15.5556	15.1692	15.0686	14.8148	14.7561	14.9519	14.8938
OQV13147.1;OQV13148.1	hypothetical protein BV898_12579			13	167.93	11.2	-0.0606851	0.400877	0.0364778	0.61088	-0.0994967	0.176676	15.7199	15.6622	15.7119	15.61	15.7509	15.6534	15.5708	15.486	15.6291	15.8723	15.7212	15.6272	15.6356	15.5712	15.6058	15.4933
OQV13149.1	hypothetical protein BV898_12580			3	19.543	21.4	0.071118	0.54229	0.284058	0.0248588	0.106548	0.364963	16.4987	16.5317	16.4352	16.5073	16.7083	16.5852	16.4004	16.5634	16.4636	17.1841	16.663	16.7984	16.6336	16.6434	16.5064	16.6156
OQV13150.1	78 kDa glucose-regulated protein			37	73.202	57.5	-0.0859732	0.275411	-0.0420939	0.587642	-0.0472198	0.543512	20.6607	20.752	20.5432	20.7099	20.5303	20.7113	20.565	20.5151	20.5711	20.8422	20.5266	20.5575	20.686	20.6409	20.5998	20.5501
OQV13151.1	hypothetical protein BV898_12582			4	142	4.1	0.00172724	0.985462	0.105537	0.27528	-0.0552578	0.562164	16.0912	16.1094	15.9484	16.0994	16.0558	16.1675	16.0418	15.9902	16.0188	16.5068	16.0896	16.0552	16.0348	16.0985	15.9978	15.8963
OQV13152.1	putative Cytochrome c oxidase subunit 6A1, mitochondrial			6	16.85	68	-0.0548908	0.565871	0.0980046	0.311071	-0.0314831	0.740992	17.9609	18.0764	17.9121	17.9968	17.9851	18.0103	17.9287	17.8027	17.9705	18.4345	17.9764	17.9569	18.004	17.9705	17.9724	17.8735
OQV13153.1	putative glutathione S-transferase 8			13	23.552	61.5	-0.0300197	0.766762	0.0117299	0.907617	-0.135606	0.19243	18.3998	18.3172	18.2404	18.2101	18.4111	18.3058	18.2114	18.119	18.259	18.6343	18.1982	18.1229	18.2244	18.2224	18.1417	18.0365
OQV13154.1	putative Hematopoietic prostaglandin D synthase			8	28.42	38.8	0.0165947	0.872463	0.154868	0.14818	-0.0143495	0.889587	19.1498	19.2524	19.1732	19.1798	19.2458	19.2717	19.2314	19.0728	19.1672	19.738	19.2687	19.2007	19.1751	19.2153	19.2424	19.065
OQV13156.1	Superkiller viralicidic activity 2-like 2			7	116.22	9.3	0.0432239	0.678854	-0.00568322	0.956462	-0.0121373	0.9072	15.2941	15.2899	15.4083	15.3689	15.324	15.2686	15.4047	15.537	15.4279	14.9714	15.497	15.4422	15.1869	15.295	15.4224	15.4085
OQV13158.1	hypothetical protein BV898_12589			1	58.184	1.9	0.0825104	0.686425	0.111185	0.587269	0.0363256	0.858619	11.9809	11.259	12.1046	12.2236	12.1839	11.7283	12.0718	11.9141	12.1913	11.5169	12.1079	12.1968	11.9631	11.5942	12.1362	12.02
OQV13171.1	hypothetical protein BV898_12601			2	54.784	4.9	0.0199508	0.818997	0.128144	0.155303	0.215069	0.0238898	12.3517	12.5368	12.4247	12.6043	12.4735	12.4262	12.3792	12.7184	12.7185	12.4561	12.5428	12.7127	12.6568	12.7258	12.6235	12.7717
OQV13172.1;OQV13173.1	putative E3 SUMO-protein ligase RanBP2			28	145.19	28	-0.0111636	0.864321	0.00230108	0.97189	-0.0102349	0.875502	17.853	17.8869	17.7017	17.904	17.8855	17.8705	17.7603	17.7849	17.9105	17.6965	17.8391	17.9088	17.8879	17.8123	17.8191	17.7854
OQV13175.1	hypothetical protein BV898_12604			7	14.52	49.2	-0.0295513	0.669295	-0.0624391	0.371835	0.0826544	0.241755	17.7274	17.8265	17.8277	17.7586	17.6424	17.8146	17.8609	17.7041	17.7703	17.5512	17.847	17.7219	17.833	17.8813	17.9032	17.8533
OQV13177.1	Ras-related protein Rab-11A			6	24.871	22.9	-0.0576416	0.433263	-0.0676325	0.35971	0.0276923	0.704321	17.0005	17.0225	17.121	16.9372	16.8835	16.9472	17.0712	16.9488	17.0347	16.8168	17.0596	16.8996	16.978	17.1272	17.1353	16.9515
OQV13182.1	hypothetical protein BV898_12610			6	22.009	38.7	-0.0534456	0.65068	0.0442964	0.707134	-0.0787782	0.506201	15.8572	15.8891	15.6618	15.7614	15.7679	15.9038	15.6504	15.6336	15.7001	16.2625	15.7187	15.6653	15.821	15.7683	15.6786	15.5865
OQV13183.1	hypothetical protein BV898_12611			3	24.209	11.3	0.107788	0.30044	0.20644	0.0577158	0.0684546	0.506211	13.6358	13.4273	13.5975	13.7866	13.6501	13.8114	13.6718	13.745	13.7254	14.1369	13.8168	13.5938	13.6597	13.7217	13.7402	13.5994
OQV13185.1	putative NEDD8			1	11.538	13.6	0.0603051	0.746548	0.509774	0.0138441	0.136227	0.46853	12.5742	12.8654	12.6075	12.4455	12.6735	12.9767	12.4274	12.6562	12.7259	13.8072	13.0265	12.9721	12.7911	12.8907	12.8024	12.5532
OQV13191.1;OQV13190.1	Potassium voltage-gated channel subfamily H member 7			2	116.39	4.2	0.0318809	0.704253	0.105418	0.22009	-0.0153623	0.8546	16.0457	16.3134	16.243	16.3288	16.052	16.3838	16.3802	16.2423	16.2793	16.3192	16.404	16.3501	16.2515	16.3132	16.1893	16.1155
OQV13193.1	hypothetical protein BV898_12517			7	11.201	54.5	-0.0253422	0.899705	0.105249	0.602251	-0.117587	0.560834	19.6265	19.8235	19.5702	19.985	19.5141	19.9122	19.7034	19.7741	19.3709	20.6616	19.6695	19.7243	19.5786	19.6245	19.646	19.6857
OQV13194.1	putative Lysophosphatidylcholine acyltransferase 1			2	40.003	12.5	-0.0487761	0.355996	0.0302288	0.563854	0.0162808	0.75498	13.7823	13.7811	13.8098	13.7438	13.7509	13.684	13.7467	13.7402	13.891	13.7673	13.7587	13.8208	13.8166	13.7704	13.726	13.8691
OQV13195.1	Serine/threonine-protein kinase Doa			1	118.18	0.9	0.112327	0.227661	0.149514	0.114717	0.139124	0.140033	12.4883	12.6348	12.5546	12.6345	12.7865	12.7731	12.5812	12.6207	12.7587	12.5734	12.7337	12.8444	12.9693	12.6959	12.5212	12.6823
OQV13199.1	putative N(G),N(G)-dimethylarginine dimethylaminohydrolase 1			11	31.37	39.4	0.0417543	0.579758	0.0410601	0.586012	-0.0377331	0.616453	16.8714	16.8669	16.8897	17.0042	16.9686	16.9423	16.9463	16.942	16.8436	16.7678	17.0327	17.1523	16.8965	16.8258	16.8304	16.9285
OQV13202.1	putative GRAM domain-containing protein 1B			2	88.882	3.9	-0.0294876	0.724905	-0.0291509	0.727908	-0.0707491	0.403097	14.2808	14.1921	14.0783	14.0381	14.1715	14.1531	14.0365	14.1101	14.0576	14.3513	14.0048	14.0589	14.2171	14.0874	14.0081	13.9937
OQV13220.1	hypothetical protein BV898_12544			13	61.934	21.2	-0.0246892	0.884411	-0.109405	0.522182	-0.186469	0.281535	19.023	18.5958	18.4281	18.9211	18.9581	18.7658	18.2875	18.8579	18.7327	18.6923	18.2323	18.8731	18.6259	18.5656	18.3459	18.6848
OQV13221.1	Formin-like protein 3			2	120.92	1.9	-0.123252	0.404056	-0.354869	0.0257857	-0.0358762	0.806053	13.5437	13.3987	13.2968	13.5283	13.1396	13.5455	13.3267	13.2628	13.4896	13.2594	12.8226	12.7765	13.5862	13.5171	13.2545	13.2663
OQV13222.1	putative WD repeat and SOCS box-containing protein 1			17	44.123	55.1	0.0467183	0.604118	0.167223	0.0772866	-0.0434044	0.629801	18.3453	18.3134	18.4002	18.3168	18.4644	18.3864	18.3968	18.315	18.3803	18.8546	18.4064	18.4033	18.2985	18.3372	18.3475	18.219
OQV13224.1;OQV13225.1	Protein arginine N-methyltransferase 8			10	46.33	34.6	-0.0497163	0.591053	-0.203416	0.0400343	-0.00333785	0.971083	17.3071	17.4221	17.3615	17.5094	17.0541	17.4546	17.3678	17.5247	17.2895	17.2685	17.116	17.1125	17.2833	17.4236	17.445	17.4349
OQV13226.1	hypothetical protein BV898_12549			3	49.627	6.8	0.00570877	0.928599	-0.0119909	0.850776	-0.0191768	0.763727	14.4554	14.407	14.4133	14.4454	14.4307	14.4236	14.4354	14.4543	14.4061	14.4174	14.4965	14.3532	14.3384	14.4613	14.5745	14.2703
OQV13227.1	Mitochondrial import receptor subunit TOM40-like protein 1			7	37.323	17.4	0.006442	0.948316	-0.148112	0.150296	-0.0393516	0.692881	16.5621	16.4491	16.5858	16.5407	16.5835	16.4182	16.5533	16.6084	16.5872	16.0057	16.4581	16.4942	16.5283	16.461	16.4729	16.5181
OQV13228.1	putative 40S ribosomal protein S12			9	25.844	29.4	-0.0357654	0.596338	-0.184527	0.0135915	-0.200329	0.00835395	19.3507	19.4482	19.4986	19.4659	19.2898	19.4071	19.553	19.3704	19.2938	19.339	19.2771	19.1154	19.2195	19.2157	19.2891	19.2377
OQV13230.1	hypothetical protein BV898_12553			4	32.039	19.8	-0.0296852	0.783559	-0.0419404	0.698319	0.0293378	0.786025	13.2453	13.1784	13.166	13.3661	12.9733	13.421	13.0918	13.3509	13.276	12.9301	13.256	13.3259	13.2229	13.3716	13.1441	13.3344
OQV13231.1	Integrin alpha-PS2			16	123.47	16.8	0.00257433	0.963745	-0.0261199	0.645828	0.0229572	0.68603	18.6065	18.5816	18.5147	18.6776	18.594	18.6398	18.5295	18.6273	18.6193	18.5357	18.485	18.6359	18.6389	18.6393	18.5508	18.6433
OQV13233.1	Talin-1			121	277.26	59.8	0.00858735	0.934634	-0.130197	0.225225	0.00444724	0.966117	21.0031	20.8614	20.8172	21.0287	21.0168	20.9236	20.8274	20.9769	20.9046	20.4211	20.8359	21.028	20.9585	20.8973	20.8766	20.9957
OQV13234.1	Tyrosine-protein phosphatase non-receptor type 9			3	70.869	7.4	0.0929723	0.367654	0.139138	0.184701	0.0083874	0.934334	14.0969	14.3037	14.2144	14.1793	14.4098	14.144	14.2746	14.3377	14.2751	14.0301	14.5505	14.4951	14.1181	14.2649	14.147	14.2978
OQV13237.1;OQV13235.1;OQV13236.1	Palmitoyltransferase ZDHHC15			1	40.149	3.5	-0.0420477	0.752816	0.047564	0.721783	0.00033897	0.997971	10.7213	10.5567	10.3281	10.288	10.5426	10.4524	10.4434	10.2876	10.5513	10.389	10.7457	10.3985	10.7714	10.1154	10.4378	10.571
OQV13238.1	N-acetylgalactosaminyltransferase 7			5	67.799	11.9	0.0107374	0.851388	-0.0848525	0.152622	-0.00977396	0.864574	14.8624	14.78	14.9584	14.8346	14.8919	14.7858	14.9133	14.8872	14.806	14.7085	14.817	14.7644	14.7814	14.8174	14.9022	14.8953
OQV13239.1	N-acetylgalactosaminyltransferase 7			7	79.489	15.6	0.0429382	0.520354	-0.127937	0.068548	-0.0863138	0.205492	14.5881	14.721	14.7622	14.7473	14.6719	14.6907	14.8194	14.8083	14.6442	14.5013	14.609	14.5523	14.4746	14.6697	14.644	14.685
OQV13240.1	hypothetical protein BV898_12561			2	45.7	4.9	-0.0550611	0.510435	0.10227	0.229563	0.0321593	0.699297	15.4015	15.3397	15.5085	15.4348	15.4095	15.3188	15.4214	15.3144	15.4387	15.823	15.3767	15.4551	15.4417	15.4233	15.4913	15.4568
OQV13255.1	Replication factor C subunit 3			1	40.736	3.4	0.0156152	0.874306	0.0873249	0.382334	-0.0346003	0.726382	12.3708	12.1389	12.6499	12.4311	12.4105	12.3851	12.4483	12.4093	12.3024	12.715	12.4253	12.4973	12.2829	12.3722	12.404	12.3932
OQV13256.1	putative Rho GDP-dissociation inhibitor 1			8	22.694	44	0.0238211	0.735681	0.129715	0.0805753	-0.0057354	0.935103	18.1184	17.9709	17.9458	17.9627	18.1338	17.9802	17.9971	17.9819	18.0961	18.2959	18.0733	18.0513	18.0743	18.0324	17.9824	17.8857
OQV13260.1	hypothetical protein BV898_12467			5	94.913	7.6	-0.146634	0.0956872	0.0760529	0.371218	0.107603	0.211761	14.7373	14.8821	14.8178	14.7487	14.6884	14.8027	14.6077	14.5006	14.8085	14.9814	14.7865	14.9137	14.6838	14.9728	15.0132	14.9465
OQV13261.1	Cytochrome P450 2J6			4	56.567	12	0.046195	0.625148	0.283062	0.00793217	0.14377	0.141273	14.5529	14.4717	14.6178	14.4911	14.5255	14.4621	14.5701	14.7605	14.5906	15.0548	14.8151	14.8052	14.5329	14.717	14.6596	14.7989
OQV13265.1	hypothetical protein BV898_12472			3	37.839	7.4	0.0695621	0.234534	0.163833	0.0105577	0.121837	0.046441	14.9267	14.9072	14.9886	14.9308	15.0356	14.9268	15.0127	15.0565	15.0373	15.0512	15.1692	15.1509	14.9527	15.1107	15.11	15.0673
OQV13268.1	V-type proton ATPase subunit C			24	47.904	54.4	-0.0184622	0.820821	-0.125237	0.138628	-0.0699401	0.396273	19.1727	19.1805	19.163	19.2125	19.082	19.1677	19.2078	19.1974	19.1944	18.7572	19.1498	19.1264	19.0472	19.1478	19.1678	19.0862
OQV13270.1;OQV13271.1	hypothetical protein BV898_12477			6	44.763	13.5	-0.0922401	0.532251	0.0846856	0.565959	-0.0772049	0.600419	16.8921	17.03	16.6129	16.9712	16.8506	16.8919	16.6802	16.7146	16.797	17.5157	16.7529	16.7793	16.911	16.8705	16.7127	16.7032
OQV13275.1	Phosphatidylinositol-binding clathrin assembly protein LAP			7	76.299	11	-0.0316595	0.73092	-0.29218	0.00551275	-0.0364	0.692738	16.6124	16.4958	16.5851	16.669	16.4509	16.5072	16.5495	16.7281	16.4948	16.0872	16.2736	16.338	16.5952	16.3912	16.5262	16.7042
OQV13277.1	hypothetical protein BV898_12483			1	17.004	9.8	-0.0146125	0.938587	-0.105532	0.579855	-0.09454	0.619584	10.0556	10.0951	9.55259	10.0033	10.4466	9.7313	9.82176	9.64848	9.61747	10.0108	9.75503	9.90119	10.0574	9.70313	9.42658	10.1413
OQV13281.1	Transcription elongation regulator 1			27	97.629	30.2	0.0258497	0.623872	0.0315754	0.549975	0.0543743	0.308879	18.0909	18.142	18.0131	18.1129	18.1398	18.1636	18.0964	18.0625	18.1441	18.1025	18.122	18.1165	18.2032	18.1875	18.1255	18.0601
OQV13286.1	Spectrin alpha chain			26	33.042	71.5	-0.0377772	0.670843	0.0433536	0.626077	-0.054569	0.540618	20.0327	20.0687	19.8212	20.0753	20.077	20.0424	19.8431	19.8842	19.9602	20.2707	19.9144	20.026	20.0367	19.9859	19.8952	19.8618
OQV13288.1	Spectrin alpha chain			165	252.01	75.5	-0.0274553	0.71029	0.0112487	0.878801	-0.0186707	0.800323	22.7924	22.8929	22.635	22.8733	22.8253	22.8577	22.7014	22.6995	22.7803	22.9572	22.7179	22.7833	22.8656	22.8043	22.7222	22.7269
OQV13291.1	putative Prosaposin			3	54.277	6.1	-0.328448	0.0552797	0.0617475	0.701707	-0.00880401	0.956342	14.2936	14.3822	14.1947	14.4448	13.9022	14.1458	13.9242	14.0294	14.1609	15.057	14.0938	14.2507	14.3541	14.3659	14.3862	14.174
OQV13294.1	hypothetical protein BV898_12500			1	50.47	4.6	0.00698934	0.977556	0.208904	0.405948	-0.0165049	0.947035	9.80293	9.73763	10.1339	9.76596	9.69431	9.76072	10.198	9.81534	10.3803	10.1735	9.58248	10.1398	9.92071	9.54488	10.6732	9.23565
OQV13295.1	Phosphatidylserine decarboxylase proenzyme, mitochondrial			2	54.653	5.2	0.118834	0.484697	0.368851	0.0418121	0.0210535	0.900684	14.1237	13.9755	13.8147	14.0308	14.2425	14.1452	14.0004	14.032	14.0864	15.0672	14.1398	14.1268	14.0736	13.8981	14.0299	14.0274
OQV13296.1	putative Zinc transporter ZIP1			1	43.444	5.5	0.126318	0.770871	-0.00450908	0.991693	0.515055	0.2452	7.28922	8.28642	6.83106	8.29424	8.36173	8.14066	6.58739	8.11644	6.59169	7.77561	8.44117	7.87444	8.17391	8.09727	8.28168	8.20831
OQV13299.1	Protein tyrosine phosphatase type IVA 1			6	23.22	34.5	0.0700984	0.500442	-0.0274239	0.790758	0.00345673	0.973289	16.3098	16.2326	16.3281	16.3889	16.4719	16.24	16.3484	16.4795	16.3677	15.9155	16.404	16.4624	16.2554	16.2395	16.3836	16.3947
OQV13302.1	Alpha-1,3/1,6-mannosyltransferase ALG2			1	48.847	4.4	0.115834	0.341349	0.0465786	0.698332	0.0150762	0.899943	12.1057	12.5212	12.6821	12.3062	12.5987	12.3303	12.6613	12.4884	12.2842	12.32	12.5389	12.6586	12.4382	12.4347	12.5004	12.3024
OQV13310.1;OQV13311.1	hypothetical protein BV898_12422			3	181.34	2.7	-0.0204921	0.7914	-0.0120006	0.876811	-0.0559706	0.473387	14.4597	14.4389	14.4466	14.4521	14.5022	14.493	14.3867	14.3333	14.4734	14.6235	14.3202	14.332	14.5676	14.3189	14.317	14.3697
OQV13314.1	hypothetical protein BV898_12425			4	66.743	10.7	-0.0293681	0.73448	-0.0600627	0.490554	-0.0876815	0.318499	14.4767	14.6329	14.5709	14.4467	14.4265	14.649	14.5229	14.4114	14.4383	14.6959	14.4198	14.333	14.5844	14.3997	14.4652	14.3271
OQV13315.1	PRKCA-binding protein			3	48.396	8	0.0397726	0.685792	0.127631	0.205282	-0.0211985	0.828939	13.8979	14.0529	14.103	13.9126	13.8717	14.1675	14.1051	13.981	14.0007	14.3599	14.1038	14.0125	14.1877	13.8914	13.9063	13.8962
OQV13317.1	DnaJ-like protein subfamily B member 4			19	36.223	71.6	-0.0222753	0.757361	-0.130329	0.0853424	-0.0523333	0.47114	18.2712	18.2801	18.1343	18.3491	18.2642	18.2216	18.1256	18.3343	18.1464	17.9418	18.1849	18.2403	18.2336	18.2188	18.1732	18.1998
OQV13320.1	Aspartate aminotransferase, cytoplasmic			20	45.913	63.5	0.01239	0.869764	-0.0771109	0.315618	0.0310802	0.681586	18.0503	18.2055	18.1909	18.1656	17.9765	18.1858	18.2301	18.2695	18.106	17.993	18.1511	18.0538	18.0731	18.2357	18.3106	18.1173
OQV13321.1	Triokinase/FMN cyclase			2	65.339	6.3	0.0230012	0.716274	-0.143231	0.0356498	0.0341523	0.59044	12.4681	12.4666	12.4286	12.4153	12.446	12.4168	12.4126	12.5952	12.3433	12.193	12.4224	12.247	12.5322	12.4646	12.5118	12.4066
OQV13322.1	putative Alpha-ketoglutarate-dependent dioxygenase alkB-like protein 7, mitochondrial			8	43	25.3	0.0319698	0.669606	-0.122389	0.116292	-0.0643881	0.394519	15.0868	15.1146	15.1144	15.1027	15.2364	15.0727	15.0777	15.1596	15.0039	14.7575	15.0451	15.1224	15.0444	15.1251	15.0562	14.9352
OQV13323.1	putative Glucosidase 2 subunit beta			14	59.004	35.4	-0.0445099	0.745098	0.1364	0.326189	-0.089058	0.517602	17.6571	17.7251	17.5574	17.6415	17.6174	17.7248	17.5473	17.5135	17.5662	18.3556	17.5818	17.6231	17.6402	17.5849	17.4904	17.5095
OQV13332.1	hypothetical protein BV898_12443			2	34.714	7.9	0.0482057	0.763034	0.275634	0.0993998	-0.0319911	0.841279	10.2482	9.99189	10.0561	10.4252	10.3128	10.2113	9.86607	10.524	10.2958	10.4901	10.2308	10.8073	10.4195	10.1274	9.86908	10.1774
OQV13338.1	putative NADH dehydrogenase [ubiquinone] 1 alpha subcomplex assembly factor 3			2	26.562	13.6	0.0319462	0.704342	-0.0387136	0.645999	-0.0471518	0.576513	12.5845	12.6795	12.6806	12.581	12.7695	12.5203	12.7164	12.6472	12.723	12.4002	12.6825	12.5651	12.7367	12.4358	12.6169	12.5477
OQV13340.1	Angio-associated migratory cell protein			6	44.736	24.8	0.0667165	0.413637	0.105164	0.204796	0.106324	0.200108	15.3105	15.2923	15.5118	15.3285	15.437	15.3484	15.5248	15.3999	15.4756	15.2575	15.5922	15.5385	15.399	15.3833	15.5841	15.502
OQV13341.1	putative Serine/threonine-protein kinase SMG1			4	304.74	2.1	-0.0439428	0.665096	-0.187536	0.0788785	-0.0875166	0.392988	15.0156	14.8459	15.0178	14.896	15.0547	14.7445	14.9379	14.8624	14.9559	14.417	14.8697	14.7824	14.9146	14.8295	14.8118	14.8693
OQV13348.1	putative 28S rRNA (cytosine(4447)-C(5))-methyltransferase			2	79.159	2.1	-0.0208454	0.850923	-0.066999	0.548022	0.107784	0.338421	13.5499	13.5239	13.3075	13.3665	13.2161	13.3337	13.4576	13.657	13.5409	13.0471	13.41	13.4818	13.4501	13.5644	13.5856	13.5788
OQV13349.1	H/ACA ribonucleoprotein complex subunit 4			16	54.025	42.4	0.0651663	0.574573	-0.0853104	0.464115	-0.0158207	0.891059	18.6887	18.6926	18.7808	18.8133	18.7064	18.7062	18.8201	19.0033	18.7008	18.2623	18.8714	18.7996	18.5732	18.7138	18.8664	18.7586
OQV13355.1	hypothetical protein BV898_12390			8	27.947	37.8	-0.0573618	0.749946	-0.222964	0.226173	-0.0484689	0.787596	16.8314	16.2769	16.4747	16.6406	16.4654	16.2649	16.4438	16.8201	16.8195	16.0034	16.1987	16.3102	16.7137	16.2665	16.3012	16.7483
OQV13356.1	Serine/threonine-protein kinase Chk1			28	108.17	27.4	0.0947403	0.293455	-0.0535638	0.547476	-0.161316	0.0834396	19.5297	19.5942	19.7358	19.8455	19.7456	19.6261	19.8448	19.8677	19.5916	19.5701	19.7083	19.621	19.3407	19.4334	19.6401	19.6458
OQV13359.1	putative Oxidoreductase HTATIP2			3	29.522	13.1	0.0957359	0.292788	0.0838979	0.354503	0.0731724	0.417768	14.6244	14.4685	14.6935	14.5239	14.7012	14.7116	14.7553	14.5251	14.7653	14.403	14.7975	14.6801	14.5384	14.7466	14.6918	14.6261
OQV13365.1;OQV13366.1	Ubiquitin carboxyl-terminal hydrolase 2			3	98.589	2.9	0.0483453	0.719052	-0.122451	0.367799	-0.0673465	0.617016	12.8275	12.7485	12.8118	12.7663	12.94	12.6934	12.7454	12.9687	12.955	12.1339	12.8101	12.7653	12.6096	12.7467	12.7557	12.7726
OQV13367.1	putative Neural cell adhesion molecule 1			12	49.502	31	0.00214646	0.986576	0.166545	0.204087	-0.0261431	0.837739	17.7827	17.7503	17.5683	17.8125	17.8387	17.7743	17.5839	17.7254	17.7752	18.3776	17.641	17.7862	17.8139	17.7119	17.5692	17.7143
OQV13371.1	putative Carbonic anhydrase 14			11	42.383	39.3	-0.0779138	0.344901	-0.0679337	0.408526	-0.0107709	0.894563	17.818	17.8819	17.6839	17.9118	17.6455	17.8964	17.6963	17.7459	17.7513	17.9534	17.5891	17.7301	17.7953	17.8586	17.8514	17.7473
OQV13372.1	Small G protein signaling modulator 2			1	117.51	1.6	-0.00584971	0.979691	0.0730427	0.750994	-0.0231778	0.91967	10.1026	10.6617	9.78843	10.719	10.2872	10.4111	10.2416	10.3083	10.3326	10.3996	10.3274	10.5044	10.1297	10.2174	9.78658	11.0453
OQV13375.1;OQV13374.1	Fasciclin-2			30	93.053	43.4	-0.0300017	0.746045	0.115021	0.225154	-0.0482054	0.603824	19.2225	19.2424	19.1018	19.1896	19.264	19.2363	19.0796	19.0564	19.181	19.6225	19.177	19.2359	19.2388	19.1547	19.0811	19.0889
OQV13384.1;OQV25845.1	Sortilin-related receptor			4	232.9	2.7	-0.0358232	0.621787	-0.0577356	0.429567	0.0763855	0.29971	14.0271	14.0827	14.033	13.914	14.0384	14.0348	13.9732	13.8671	13.9056	13.8814	13.9543	14.0845	14.0105	14.2138	13.9694	14.1686
OQV13387.1	putative Ran GTPase-activating protein 1			10	60.819	23.8	-0.0977154	0.156677	-0.128487	0.0687082	0.0325444	0.626781	16.9308	16.9705	16.9326	17.0052	16.7195	16.9764	16.8878	16.8645	16.952	16.6922	16.803	16.8778	17.0392	16.9546	16.9884	16.987
OQV13388.1	putative Zinc metalloproteinase nas-14			12	27.191	47.7	-0.0597553	0.48603	0.178066	0.0501582	0.264817	0.00634599	18.7361	18.786	18.5617	18.7227	18.6816	18.7562	18.5587	18.571	18.7675	19.1466	18.7788	18.8259	18.8949	18.9907	19.0185	18.9616
OQV13389.1	E3 ubiquitin-protein ligase HUWE1			19	362.86	8.5	-0.017708	0.79411	-0.0827911	0.233163	-0.0307969	0.650676	16.4028	16.5534	16.4023	16.4064	16.3826	16.5308	16.4193	16.3613	16.2296	16.5046	16.3778	16.3217	16.4112	16.4882	16.3773	16.365
OQV13392.1	E3 ubiquitin-protein ligase HUWE1			7	122.52	6	0.050277	0.51382	-0.0287516	0.707521	0.0524276	0.496249	16.3338	16.2212	16.4437	16.2641	16.4573	16.2518	16.3549	16.3999	16.2099	16.1179	16.4294	16.3906	16.3467	16.3574	16.3536	16.4148
OQV13394.1	hypothetical protein BV898_12344			1	12.437	9.1	0.0559251	0.730837	0.00620481	0.969493	-0.0535503	0.741808	11.9819	11.4296	11.8941	11.6501	12.1372	11.6895	11.6033	11.7494	12.0347	11.4385	11.7513	11.756	11.7349	11.3366	11.7369	11.9331
OQV13397.1	putative Islet cell autoantigen 1-like protein			1	16.111	5.7	-0.139317	0.160782	-0.116974	0.234504	0.0214248	0.823628	10.717	10.6975	10.463	10.6434	10.5899	10.5658	10.5192	10.2887	10.636	10.3808	10.4007	10.6355	10.4778	10.8134	10.6095	10.7059
OQV13398.1	hypothetical protein BV898_12350			1	28.875	4.2	0.0947704	0.64363	-0.099475	0.627381	0.200185	0.334383	10.878	10.7855	10.5811	10.2118	11.0075	10.7871	10.4598	10.5811	10.8434	9.89601	10.5095	10.8095	10.9184	11.0138	10.8351	10.4898
OQV13401.1	hypothetical protein BV898_12353			1	11.742	12.5	-0.324086	0.175208	0.0767521	0.740865	-0.421808	0.0837421	9.94721	9.8075	9.7203	9.11859	9.11512	9.74953	9.34594	9.08666	9.7086	10.3643	9.31195	9.51576	9.15832	9.62259	9.03934	9.08611
OQV13402.1	putative Platelet glycoprotein V			1	75.369	2.3	-0.31166	0.0732536	-0.127168	0.444363	0.0388567	0.813575	10.8222	10.2404	10.2701	10.3337	10.2066	10.2072	10.1323	9.87377	10.5059	9.73431	10.3492	10.5684	10.4364	10.4641	10.5195	10.4018
OQV13412.1	hypothetical protein BV898_12364			1	66.792	1.9	0.105824	0.291529	0.152879	0.135026	-0.0339724	0.73054	12.003	12.0312	11.9642	11.9592	12.2467	12.1743	12.1313	11.8286	11.9011	12.3814	12.1771	12.1095	11.9537	12.0065	11.9841	11.8774
OQV13413.1	putative JmjC domain-containing protein 8			1	62.951	2.9	-0.0435243	0.84329	-0.350346	0.126112	0.00957609	0.965285	13.505	13.7245	13.981	14.1082	13.5003	13.6857	13.9303	14.0283	13.5461	12.7227	13.8204	13.8282	13.5739	13.7203	14.0864	13.9764
OQV13422.1	putative Cytochrome b561 domain-containing protein 1			3	25.587	17.3	0.0108471	0.939536	-0.278211	0.0664037	-0.0630983	0.660056	15.0553	14.7442	15.1352	14.7797	14.9253	14.7167	15.0389	15.0769	14.7539	14.1628	14.9046	14.7803	14.8166	14.7731	14.8958	14.9765
OQV13432.1	hypothetical protein BV898_12286			5	19.044	36.1	-0.00988784	0.944242	-0.242032	0.102025	-0.0325287	0.818173	16.4456	16.4092	16.4296	16.4831	16.4025	16.3032	16.4648	16.5575	16.316	15.6084	16.4608	16.4142	16.3581	16.3309	16.4404	16.5081
OQV13436.1	Ester hydrolase C11orf54-like protein			6	34.294	23.4	-0.0177162	0.79154	-0.0175193	0.793799	-0.0816751	0.233746	16.5223	16.5035	16.454	16.427	16.563	16.5007	16.4365	16.3358	16.4459	16.5721	16.3894	16.4293	16.5156	16.4152	16.3559	16.2934
OQV13438.1	Glutathione synthetase			5	54.051	14.3	0.01236	0.854525	0.0643435	0.346847	0.129065	0.0702519	13.8999	13.8575	14.0225	13.7568	13.9338	13.9213	13.7865	13.9445	13.9201	13.9225	13.9551	13.9964	13.9379	13.9849	13.9852	14.1449
OQV13441.1;OQV13440.1;OQV13442.1	putative Sal-like protein 1			2	118.63	2.1	-0.0290614	0.759096	0.1328	0.173882	-0.132792	0.173907	13.4069	13.3967	13.273	13.314	13.3387	13.3356	13.2902	13.3099	13.2293	13.7959	13.5039	13.3928	13.3118	13.2384	13.0902	13.2191
OQV13447.1	hypothetical protein BV898_12299			1	23.313	6.9	0.60243	0.0261192	0.388158	0.13288	0.561962	0.03611	8.31285	7.58569	7.11294	8.06563	8.59692	8.49941	8.09323	8.29727	8.57286	8.15353	8.38093	7.52242	8.03495	8.47365	8.49372	8.32264
OQV13458.1	Angiotensin-converting enzyme			44	146.23	35	-0.0885123	0.296817	0.00938991	0.910247	0.0606338	0.470506	19.2544	19.3553	19.1987	19.3037	19.1686	19.3115	19.1404	19.1376	19.2074	19.5728	19.1514	19.218	19.3214	19.4073	19.3176	19.3082
OQV13459.1	hypothetical protein BV898_12311			2	33.038	9.5	0.0253388	0.806952	0.0519659	0.617404	-0.144183	0.177289	15.4568	15.6104	15.4976	15.3799	15.5591	15.6269	15.5398	15.3204	15.5227	15.8229	15.4375	15.3696	15.3933	15.5023	15.3124	15.1601
OQV13461.1	putative E3 ubiquitin-protein ligase RNF170			4	33.599	16.3	0.106592	0.266687	0.220328	0.0306385	0.072011	0.447923	13.4498	13.1693	13.1687	13.3386	13.518	13.2369	13.3775	13.4203	13.3873	13.6149	13.5605	13.4451	13.3675	13.1597	13.3373	13.55
OQV13464.1	60S ribosomal protein L17			11	21.344	57.2	-0.0311046	0.785011	-0.309506	0.0143957	-0.122367	0.291719	18.4267	18.2815	18.3152	18.3504	18.2954	18.2297	18.349	18.3753	18.2876	17.5883	18.1828	18.0772	18.3165	18.1582	18.2481	18.1616
OQV13465.1	putative Charged multivesicular body protein 7			5	50.866	16.1	0.0620968	0.56239	0.26379	0.0236069	0.00834194	0.937623	15.1603	15.1697	15.2095	15.2863	15.5333	15.1879	15.0887	15.2642	15.1259	15.5708	15.5669	15.6173	15.1703	15.2359	15.2333	15.2196
OQV13466.1	putative Mediator of RNA polymerase II transcription subunit 4			2	31.71	11.4	0.0445349	0.719144	0.258316	0.0504223	0.23149	0.0760154	11.7954	12.1972	12.047	12.0553	12.1894	11.9578	12.0874	12.0385	11.8986	12.4393	12.4047	12.3856	12.4084	12.3923	12.1424	12.0778
OQV13467.1	Apoptosis inhibitor 5			20	60.598	46.1	0.061614	0.53707	0.0109028	0.91248	0.0746159	0.456099	17.763	17.6948	17.7328	17.82	17.9073	17.6944	17.7763	17.8791	17.8337	17.3861	17.903	17.9315	17.8014	17.7932	17.8372	17.8773
OQV13469.1	hypothetical protein BV898_12321			3	56.552	6.7	-0.0992386	0.296936	-0.0203272	0.827841	0.0843297	0.373031	12.8772	12.7488	13.0941	13.0715	12.7339	12.8493	12.8648	12.9466	12.8686	12.7954	12.8512	13.195	13.0444	13.002	13.0376	13.0448
OQV13470.1	hypothetical protein BV898_12322			13	25.732	48.9	-0.222963	0.175839	-0.234764	0.155391	0.248204	0.134565	20.5574	20.5779	20.5484	20.4221	20.2022	20.4186	20.4905	20.1027	20.3532	20.6999	20.2147	19.8989	20.739	20.7831	21.1412	20.4354
OQV13471.1	Cleft lip and palate transmembrane protein 1-like protein			5	85.291	10.2	-0.0450375	0.590819	-0.137024	0.115213	-0.10217	0.231663	14.807	14.5418	14.5648	14.7599	14.727	14.5385	14.5772	14.6505	14.6776	14.5117	14.4035	14.5325	14.7173	14.4424	14.5515	14.5536
OQV13472.1	putative Cellular retinoic acid-binding protein 2			10	15.855	64	-0.00994214	0.880151	-0.0458702	0.490007	-0.101735	0.137263	17.0149	16.9948	17.0142	16.9367	17.0542	16.9797	17.0423	16.8446	16.973	16.9249	17.0118	16.8674	17.0336	16.8429	16.7944	16.8827
OQV13489.1	hypothetical protein BV898_12237			2	13.692	21.8	0.0520553	0.729555	0.304957	0.0566672	-0.0087213	0.95372	14.9618	15.1189	15.0066	15.1321	15.323	15.1565	15.104	14.844	15.0568	15.9275	15.1662	15.2886	15.0912	14.9505	15.1014	15.0414
OQV13490.1	Serine/threonine-protein kinase dkf-2			3	103.06	3.7	0.0848444	0.462397	0.274529	0.0274491	0.0397621	0.728681	13.2001	13.1002	13.1966	13.1685	13.5259	13.1824	13.1296	13.1668	13.1526	13.7328	13.4608	13.4172	13.1785	13.2196	13.0504	13.3759
OQV13491.1	Periodic tryptophan protein 1-like protein			3	67.584	8.3	-0.0653003	0.475552	-0.109666	0.237916	-0.0384307	0.672831	14.2031	14.091	14.0381	14.0317	14.0137	13.9999	14.0217	14.0674	14.0771	13.6291	14.1273	14.0917	14.0562	14.0319	14.0798	14.0424
OQV13497.1	Nitric oxide synthase, brain			2	122.41	1.7	0.0709722	0.709002	0.151713	0.428841	0.508169	0.015608	11.1342	10.8233	11.1616	10.6458	11.2276	11.067	10.9504	10.8038	11.1326	10.6313	11.539	11.069	10.9743	11.555	11.6165	11.6518
OQV13505.1	Integrin beta-PS			17	93.1	24.7	7.99017e-05	0.999479	0.254144	0.0516516	0.0345191	0.778062	18.9802	19.0794	18.8475	19.082	19.0846	19.0879	18.8893	18.9277	19.0451	19.7186	19.0467	19.1953	19.0765	19.0946	18.9688	18.9873
OQV13509.1	putative Cytochrome c oxidase subunit 6B			10	23.429	43.1	-0.0587243	0.702645	0.111991	0.469454	-0.04679	0.760789	18.5169	18.5893	18.3868	18.4758	18.4689	18.5672	18.3423	18.3555	18.4313	19.2391	18.3831	18.3633	18.5051	18.5728	18.4081	18.2956
OQV13510.1	hypothetical protein BV898_12257			5	57.795	13.1	-0.00563816	0.942679	-0.154553	0.0632903	-0.0693594	0.382552	15.3222	15.3238	15.4792	15.3558	15.3979	15.1808	15.361	15.5188	15.2337	15.0416	15.3189	15.2687	15.2193	15.3182	15.3361	15.33
OQV13516.1	Aldo-keto reductase family 1 member C1-like protein			3	36.093	8.5	-0.136	0.279606	-0.10077	0.41896	-0.134647	0.284234	13.5202	13.1494	13.2291	13.1568	13.3365	13.2189	13.0758	12.8802	13.3324	12.8403	13.2157	13.2641	13.291	13.0143	13.0949	13.1168
OQV13520.1	Aldo-keto reductase family 1 member C23-like protein			7	36.542	28	-0.0481134	0.678669	-0.0469487	0.685987	0.02294	0.843069	14.9669	14.9743	14.8793	14.7618	14.9203	15.06	14.7785	14.631	14.8221	15.0902	14.8977	14.5845	14.9693	15.0863	14.9184	14.6999
OQV13521.1	Acyl-protein thioesterase 1			10	24.122	79.2	0.0199998	0.695168	0.0253349	0.620173	0.04001	0.436626	16.9185	17.0353	17.0018	17.0387	17.0079	17.0263	17.0351	17.005	16.9911	17.0085	16.9932	17.1029	17.0295	17.0074	17.0159	17.1016
OQV13522.1	hypothetical protein BV898_12268			1	54.055	3.3	-0.0784813	0.411878	0.12814	0.188277	-0.0093334	0.921378	12.631	12.3332	12.419	12.5337	12.4465	12.4962	12.3385	12.3218	12.5809	12.8587	12.4116	12.5782	12.4086	12.6139	12.4875	12.3695
OQV13525.1	hypothetical protein BV898_12271			6	39.039	20.4	0.0329688	0.660005	0.154322	0.0528497	0.182842	0.0249371	16.2235	16.388	16.3144	16.2735	16.28	16.3919	16.4015	16.2578	16.3746	16.5832	16.5255	16.3334	16.3632	16.5907	16.5655	16.4113
OQV13536.1	RING finger protein nhl-1			6	114.33	9.5	0.0765093	0.322751	0.181406	0.028337	0.0754905	0.329029	14.2883	14.3453	14.1592	14.3935	14.4651	14.4501	14.2726	14.3046	14.3301	14.4593	14.4878	14.6347	14.4009	14.4063	14.2809	14.4003
OQV13539.1	putative KH domain-containing, RNA-binding, signal transduction-associated protein 2			8	49.509	22.5	-0.0426845	0.522465	-0.0525621	0.432586	-0.0129709	0.844943	17.2311	17.2911	17.1301	17.2176	17.2228	17.1773	17.1806	17.1183	17.2516	16.9914	17.2128	17.2036	17.3091	17.1893	17.1872	17.1322
OQV13540.1	Ecotropic viral integration site 5-like protein			6	86.495	9.3	-0.0795664	0.1365	0.0506606	0.332468	0.0453706	0.383944	14.0851	14.105	14.0416	14.0882	13.9904	14.0406	14.0315	13.9392	14.1827	14.1739	14.0416	14.1244	14.1714	14.0776	14.1196	14.1329
OQV13548.1	hypothetical protein BV898_12185			2	41.084	6.4	0.0289619	0.694303	0.0694347	0.351914	0.0616661	0.406955	14.2555	14.1594	14.1539	14.122	14.3655	14.0673	14.2146	14.1592	14.2975	14.087	14.3024	14.2815	14.3433	14.1667	14.2143	14.2131
OQV13552.1	putative Glutathione S-transferase 1			5	64.844	10.2	-0.0162916	0.878129	0.0663312	0.534923	-0.170494	0.123268	16.3977	16.5511	16.4168	16.4786	16.3977	16.5161	16.4371	16.4282	16.3288	16.915	16.4257	16.44	16.369	16.3699	16.3218	16.1015
OQV13553.1	putative glutathione S-transferase 6			6	21.23	48.7	-0.0441051	0.758997	0.0343108	0.811246	-0.21554	0.147445	17.8939	17.9834	17.8759	17.776	17.8633	17.9544	17.806	17.7291	17.7254	18.4915	17.7721	17.6775	17.7693	17.7802	17.6347	17.4829
OQV13554.1	putative Glutathione S-transferase 4			2	25.354	10.5	0.0185238	0.833646	0.0910953	0.309812	-0.04309	0.62628	14.5076	14.517	14.5283	14.4325	14.5899	14.4938	14.5501	14.4258	14.4604	14.8533	14.4877	14.5484	14.6303	14.4035	14.4753	14.304
OQV13555.1	putative Glutathione S-transferase 4			1	47.994	4.7	0.0987886	0.789789	1.04701	0.011454	0.156395	0.673552	11.6875	11.5932	11.3885	11.6971	12.0129	11.7444	11.4499	11.5543	11.4412	14.1068	12.4322	12.5743	11.5342	11.8079	11.9319	11.718
OQV13557.1	hypothetical protein BV898_12194			2	25.614	7.5	-0.100236	0.137049	-0.114547	0.0927558	0.125524	0.0678797	14.3809	14.4443	14.2958	14.4104	14.1554	14.3487	14.273	14.3533	14.3882	14.2125	14.1673	14.3051	14.4982	14.4585	14.5526	14.5241
OQV13564.1	hypothetical protein BV898_12201			4	93.141	8	0.0610005	0.549447	-0.0392305	0.699249	-0.0693155	0.497142	12.9779	12.7315	12.922	12.727	12.9334	12.9102	13.0857	12.6731	12.6781	13.048	12.7616	12.7138	12.7968	12.7007	12.8911	12.6926
OQV13565.1	Dynamin-1-like protein			3	78.587	4.9	-0.00395576	0.960541	-0.270433	0.00360938	-0.16379	0.0546299	14.4329	14.3897	14.4167	14.2172	14.4669	14.3663	14.3497	14.2576	14.0676	14.0626	14.2431	14.0014	14.1934	14.3735	14.0566	14.1778
OQV13568.1	Peptidyl-prolyl cis-trans isomerase E			9	35.885	33.9	0.022716	0.68745	0.0600002	0.295617	0.119618	0.0472238	16.4208	16.4879	16.4212	16.4148	16.3907	16.5135	16.4856	16.4457	16.6015	16.3818	16.4916	16.5097	16.5053	16.5459	16.592	16.58
OQV13573.1	Serine/threonine-protein kinase/endoribonuclease IRE1			2	109.51	1.9	0.0504858	0.78315	-0.123245	0.504365	0.055596	0.761897	10.6968	9.94193	10.5054	10.5862	10.1826	10.2514	10.6485	10.8498	10.4671	10.074	10.3751	10.3212	10.3215	10.2348	10.5932	10.8032
OQV13602.1	hypothetical protein BV898_12145			4	83.854	6.3	0.189538	0.0902271	0.135177	0.216179	0.114503	0.291365	11.8398	11.3098	11.8681	11.7319	12.0498	11.7306	11.8528	11.8746	11.7846	11.7425	11.8342	11.9289	11.8348	11.7534	11.8617	11.7577
OQV13603.1	hypothetical protein BV898_12146			1	20.459	7.9	-0.166238	0.208669	0.0983115	0.449356	0.017226	0.893555	13.3349	13.6997	13.5846	13.498	12.9883	13.5905	13.4096	13.4638	13.4599	13.9521	13.5356	13.5628	13.4654	13.6003	13.5958	13.5247
OQV13629.1	hypothetical protein BV898_12171			8	23.011	49.5	-0.01568	0.925713	0.252238	0.14784	0.0473675	0.778457	18.5209	18.5182	18.2239	18.6707	18.5933	18.529	18.2277	18.521	18.4868	19.3359	18.3935	18.7265	18.6227	18.5675	18.3349	18.5981
OWA54095.1;OQV13639.1	hypothetical protein BV898_18513			1	9.9655	16.8	0.176703	0.347525	0.370764	0.0598228	0.210504	0.266006	13.9683	14.1183	14.1237	13.7581	14.1487	14.2608	14.2888	13.9769	14.0704	14.9576	14.3492	14.0742	13.9628	14.3569	14.5604	13.9303
OQV13645.1	D-2-hydroxyglutarate dehydrogenase, mitochondrial			2	55.301	6.2	0.0245415	0.893949	-0.159977	0.390661	-0.0387189	0.833491	11.3537	11.2385	11.3435	11.0589	11.4285	11.2646	11.2189	11.1808	11.4098	10.3615	11.2054	11.3779	11.417	11.0945	10.9913	11.3368
OQV13650.1	putative U6 snRNA-associated Sm-like protein LSm8			3	10.651	30.2	-0.00490073	0.971833	0.289428	0.0509103	0.0749265	0.591115	15.5372	15.4931	15.3887	15.5313	15.5408	15.5827	15.3932	15.414	15.5338	16.322	15.6895	15.5627	15.5733	15.4938	15.7593	15.4235
OQV13651.1	Src substrate protein p85			22	66.724	43.5	-0.0959547	0.572342	0.203987	0.2386	-0.0253236	0.880955	18.3305	18.4701	18.1033	18.2554	18.2914	18.3037	18.1344	18.0461	18.3012	19.174	18.2362	18.2638	18.3424	18.3803	18.2436	18.0918
OQV13653.1;OQV13652.1	Kinesin-like protein unc-104			7	191.03	5.3	0.0525202	0.436259	0.0325579	0.6272	0.197518	0.00875858	14.9465	14.8697	15.0642	15.03	14.9951	14.9365	15.0488	15.1401	15.0542	14.9113	15.0091	15.0661	15.1234	15.2517	15.2326	15.0927
OQV13656.1	Low-density lipoprotein receptor-related protein 1			7	83.55	10.8	-0.0203155	0.75279	0.0591774	0.364809	0.155518	0.0266211	15.1913	15.1646	15.2525	15.0979	15.1146	15.158	15.2028	15.1497	15.3193	15.1241	15.2772	15.2225	15.2301	15.2739	15.4644	15.36
OQV13659.1	Asparagine synthetase (glutamine-hydrolyzing)			15	63.629	33.5	0.070164	0.536717	-0.0641063	0.572042	-0.00214187	0.984856	17.623	17.468	17.7544	17.6732	17.6163	17.483	17.7542	17.9459	17.592	17.2689	17.6664	17.7349	17.5276	17.5575	17.6715	17.7535
OQV13660.1	putative Transport and Golgi organization protein 2			3	39.257	7.9	0.0132356	0.859079	-0.127248	0.1028	-0.0467805	0.532806	15.1831	15.102	15.1336	15.1709	15.1792	15.066	15.1506	15.2467	14.848	15.0085	15.0472	15.1769	15.1259	14.9656	15.0847	15.2262
OQV13663.1	Alpha-N-acetylgalactosaminidase			3	54.643	7.3	-0.10778	0.32851	-0.258665	0.0283621	-0.0901117	0.411717	15.3851	15.4797	15.662	15.4148	15.3214	15.2295	15.4661	15.4934	15.3879	14.8734	15.387	15.2586	15.2753	15.4153	15.4873	15.4031
OQV13665.1	NADH dehydrogenase [ubiquinone] complex I, assembly factor 7			1	52.097	4	0.142229	0.321804	-0.0673637	0.634544	0.0263641	0.851944	11.5531	11.7258	11.3343	11.952	11.8398	11.8693	11.6263	11.7988	11.8084	11.1716	11.5285	11.7874	11.6049	11.5703	11.7321	11.7634
OQV13667.1;OQV13668.1	Vascular endothelial growth factor receptor 1			8	144.32	8.4	-0.0271255	0.59345	0.0262741	0.604989	-0.0152029	0.76403	15.9682	15.9672	15.9097	15.9144	15.8815	16.0028	15.8741	15.8925	15.92	16.028	15.9762	15.9402	15.9528	15.9343	15.8884	15.9231
OQV13671.1	putative Chymotrypsinogen 2, partial			8	35.293	27.2	-0.0724735	0.642771	0.145563	0.356748	-0.0963038	0.538793	16.3097	16.4371	16.3415	16.2016	16.3149	16.3698	16.2974	16.0178	16.3171	17.0803	16.2725	16.2022	16.2058	16.3893	16.2319	16.0776
OQV13674.1	putative Calcium uniporter protein, mitochondrial			2	33.279	7.9	0.0856041	0.61185	-0.154643	0.363953	-0.128315	0.449323	13.9656	13.9338	13.8723	14.1215	13.849	14.0182	14.0818	14.2866	14.0519	13.1427	14.0935	13.9865	13.8096	13.9603	13.7322	13.8779
OQV13675.1	putative Oxidoreductase HTATIP2			11	57.903	26.5	0.0402847	0.630028	0.0135254	0.871077	0.081872	0.33341	16.4191	16.35	16.3878	16.4615	16.5055	16.3518	16.4095	16.5127	16.5429	16.1141	16.503	16.5126	16.4715	16.4854	16.4617	16.5274
OQV13679.1	hypothetical protein BV898_12073			2	16.964	15.4	-0.11421	0.416424	0.0799186	0.567397	-0.162946	0.251591	13.8774	14.0789	14.3185	14.1567	13.8165	13.9704	14.1788	14.0089	13.8642	14.4842	14.3881	14.0148	13.8331	13.8928	14.1942	13.8596
OQV13682.1	Transmembrane emp24 domain-containing protein			1	39.488	3.7	0.0581957	0.588524	0.0241074	0.821963	0.0526452	0.624262	14.5402	14.5427	14.8135	14.4526	14.527	14.6183	14.7332	14.7033	14.5522	14.5161	14.7872	14.5901	14.4556	14.7797	14.8699	14.4545
OQV13683.1	Mitochondrial-processing peptidase subunit alpha			10	58.749	23.7	-0.00971232	0.905214	-0.174843	0.0454463	-0.0037452	0.963368	16.0623	16.1037	16.0593	16.1429	16.015	16.094	16.1642	16.056	16.1676	15.6836	15.8534	15.9641	16.073	16.1227	16.0549	16.1025
OQV13685.1	Sorting nexin-33			14	63.108	28.2	-0.039819	0.479652	-0.0323519	0.564647	-0.0128674	0.817966	17.6232	17.5721	17.5318	17.6195	17.5981	17.5124	17.5367	17.5401	17.6273	17.4563	17.5261	17.6075	17.6415	17.5168	17.5266	17.6103
OQV13686.1	Rho GTPase-activating protein 190			2	220.26	1.2	-0.132701	0.0471968	-0.116188	0.0778736	0.00269015	0.965646	13.3415	13.4736	13.5324	13.3942	13.2666	13.2976	13.3916	13.2551	13.4114	13.3423	13.2152	13.308	13.4047	13.41	13.4151	13.5227
OQV13696.1	hypothetical protein BV898_12090			3	46.86	11.2	-0.0681724	0.368429	-0.123937	0.112393	-0.0680186	0.369482	13.6816	13.7374	13.7626	13.522	13.6452	13.6912	13.5678	13.5267	13.4275	13.6972	13.6223	13.4609	13.5874	13.6958	13.5652	13.583
OQV13698.1	hypothetical protein BV898_12092			1	46.491	4.2	0.252144	0.0802696	0.0508065	0.710883	0.0779487	0.570771	9.71964	10.2343	9.93942	10.0001	10.3413	10.2257	10.3293	10.0057	10.0947	9.95437	9.68837	10.3593	9.91298	9.97425	10.2156	10.1024
OQV13710.1	putative 60S ribosomal protein L34-A			2	21.213	8.2	0.0216039	0.899187	-0.413429	0.0260964	-0.208566	0.232494	16.4384	16.5523	16.394	16.5759	16.4823	16.4478	16.4179	16.699	16.3958	15.3548	16.2537	16.3026	16.3451	16.2915	16.155	16.3347
OQV13711.1	Actin-related protein 2/3 complex subunit 1A			6	41.387	24.3	0.090516	0.360513	0.0630741	0.521002	0.0610289	0.534425	15.5992	15.6113	15.7567	15.7285	15.7664	15.6465	15.7617	15.8832	15.823	15.4118	15.8881	15.8251	15.5756	15.8209	15.7914	15.7519
OQV13724.1	Calcium uptake protein 1, mitochondrial			10	59.888	25.3	0.0440375	0.699054	-0.0296013	0.79469	0.0327109	0.773738	16.5344	16.5762	16.7352	16.5155	16.6392	16.6095	16.7508	16.538	16.5931	16.1629	16.8123	16.6746	16.5462	16.6389	16.7753	16.5318
OQV13726.1;OQV13725.1	putative Heterogeneous nuclear ribonucleoprotein H			12	72.45	26.5	-0.0207876	0.745721	0.0777044	0.235805	-0.0493856	0.44477	17.026	17.0169	16.9346	17.0968	17.0539	16.9837	16.9312	17.0223	17.0238	17.1248	17.048	17.1885	17.1109	16.8977	16.9028	16.9653
OQV13740.1	hypothetical protein BV898_12055			1	38.368	5.1	-0.104814	0.247216	-0.0403386	0.649795	-0.112489	0.215809	12.7287	12.8407	12.8847	12.9476	12.5826	12.7757	12.8092	12.8149	12.7585	13.0241	12.6475	12.8102	12.6522	12.7979	12.6286	12.8729
OQV13742.1	Potassium voltage-gated channel protein Shaker			1	78.371	1.5	0.069195	0.735906	0.0189923	0.92611	0.0731874	0.721348	9.92602	10.1138	9.67616	9.56372	10.2225	10.2767	9.38854	9.66884	9.95366	9.57333	9.758	10.0707	10.2027	10.0934	9.53041	9.746
OQV13746.1	putative Chymotrypsinogen B			1	50.321	3.7	0.131788	0.647376	0.237023	0.41434	-0.0539271	0.851093	10.6903	10.9526	10.7992	11.1473	10.8462	11.018	10.851	11.4014	10.4652	12.3135	10.9929	10.7659	11.0086	10.7091	10.7865	10.8696
OQV13754.1	putative Carbonyl reductase [NADPH] 3			15	32.525	58	-0.123046	0.214164	-0.0384903	0.690709	-0.0278595	0.773067	18.4646	18.4832	18.3673	18.5892	18.2098	18.4795	18.3445	18.3782	18.4581	18.7462	18.223	18.323	18.4376	18.4749	18.4798	18.4005
OQV13755.1	Carbonyl reductase [NADPH] 1			8	32.223	24.6	-0.109544	0.270952	-0.0346799	0.722557	-0.112085	0.260436	18.1004	18.1908	18.0327	18.2977	17.9663	18.1303	17.9897	18.0971	18.0276	18.4648	17.9395	18.051	18.0562	18.0759	18.0405	18.0006
OQV13757.1	putative Receptor expression-enhancing protein 2			1	36.639	4.9	0.110117	0.112186	0.0964402	0.160164	0.0186698	0.778807	13.2639	13.0143	13.1871	13.2292	13.3778	13.2593	13.3111	13.1868	13.312	13.209	13.3056	13.2537	13.2581	13.2013	13.0972	13.2126
OQV13762.1	hypothetical protein BV898_11982			2	26.259	10.1	0.0445882	0.706773	-0.10041	0.401419	0.0614592	0.60486	11.5986	11.5815	11.6284	11.549	11.7659	11.7304	11.65	11.3896	11.7604	11.0929	11.5778	11.5248	11.6849	11.5294	11.6291	11.76
OQV13763.1	hypothetical protein BV898_11983			3	25.898	17.1	-0.0940505	0.277681	-0.174167	0.0543712	-0.140941	0.111997	14.1396	14.1358	14.3196	14.1074	14.0674	14.117	14.0763	14.0655	14.1815	13.7939	14.0955	13.9348	13.9353	14.1819	14.0738	13.9475
OQV13778.1	Membrane-associated transporter protein			1	65.932	1.8	0.0271111	0.843724	0.0745762	0.589237	0.363049	0.0168312	12.1569	12.5894	12.7021	12.5076	12.2952	12.517	12.6627	12.5895	12.4377	12.4823	12.5635	12.7707	12.4806	12.9023	13.0491	12.9761
OQV13780.1	putative 1,2-dihydroxy-3-keto-5-methylthiopentene dioxygenase 2			1	20.452	7.3	-0.0121061	0.92559	0.0828261	0.525616	0.0678635	0.602218	13.9273	13.9806	14.0113	13.8272	13.7536	14.1014	13.9539	13.889	13.934	14.5198	13.7737	13.8502	13.9716	13.9895	14.0965	13.9602
OQV13781.1	hypothetical protein BV898_12000			2	51.524	5.3	0.160337	0.0415969	0.251619	0.00322465	0.0421903	0.566667	13.5918	13.5917	13.5724	13.721	13.88	13.7308	13.7095	13.798	13.6606	13.9239	13.9478	13.9511	13.7067	13.7332	13.5971	13.6087
OQV13782.1	putative Ubiquinone biosynthesis O-methyltransferase, mitochondrial			2	35.293	5.9	0.023799	0.780204	0.0865025	0.318037	0.00582961	0.945436	13.8445	13.8161	14.0067	13.8643	14.0592	13.8461	13.9689	13.7525	13.918	14.1044	13.9654	13.8897	14.0703	13.8948	13.7369	13.8528
OQV13784.1	hypothetical protein BV898_12003			2	21.088	15.3	0.0418607	0.699117	0.110007	0.316801	-0.044954	0.678205	13.7067	13.9743	13.7008	13.8113	13.6249	13.9969	13.871	13.8678	13.7971	14.1648	13.8614	13.8098	13.5925	13.9542	13.8095	13.6571
OQV13786.1	hypothetical protein BV898_12005			6	14.83	62	0.00955834	0.926324	-0.134208	0.206379	0.01403	0.892052	17.1987	17.3227	17.2555	17.3753	17.1993	17.306	17.3122	17.373	17.2374	16.7498	17.286	17.3421	17.2451	17.3231	17.3072	17.3328
OQV13789.1	putative Mitochondrial import inner membrane translocase subunit Tim9			3	12.282	52.3	0.00588578	0.974064	0.332796	0.081091	-0.00299471	0.986802	15.7907	15.8115	15.65	15.7808	15.9268	15.8575	15.7352	15.5371	15.7295	16.8426	15.881	15.9112	15.8492	15.7833	15.7843	15.6043
OQV13791.1	putative Coiled-coil domain-containing protein 12			2	19.66	9.6	-0.0224681	0.885022	0.323218	0.0513433	0.0333137	0.8303	14.9337	15.1685	14.859	15.0761	15.1132	15.066	14.9159	14.8524	15.1074	15.9721	15.1164	15.1344	15.0793	15.0786	15.0296	14.9831
OQV13794.1	hypothetical protein BV898_12013			7	170.02	6.9	-0.00541267	0.961792	-0.067058	0.555175	0.00737521	0.947957	15.9598	15.8333	15.8554	16.0704	15.9547	15.8525	15.7381	16.1519	16.0288	15.6448	15.7167	16.0603	15.9639	15.9096	15.768	16.1069
OQV13797.1	putative Neuroguidin-B			2	36.864	8.5	0.00811105	0.91318	0.134389	0.0859254	0.179378	0.0268073	13.5042	13.4936	13.3731	13.4597	13.4744	13.4483	13.3708	13.5695	13.7953	13.5781	13.5523	13.4425	13.6754	13.7048	13.6184	13.5495
OQV13798.1	putative ATP-dependent RNA helicase eIF4A			4	73.221	7.6	0.092073	0.495703	0.254983	0.0721159	0.0216463	0.871808	13.2735	13.2487	13.1123	13.1231	13.2948	13.305	13.2924	13.2337	13.2562	14.004	13.2612	13.2561	13.1286	13.3132	13.2914	13.1111
OQV13801.1	Gamma-glutamyltranspeptidase 1			10	68.165	17.3	0.0173911	0.844549	0.146917	0.112452	-0.132846	0.148182	15.9726	15.8206	16.0857	16.0568	16.022	15.9556	15.9957	16.032	15.9258	16.3828	16.0461	16.1688	15.9366	15.756	15.825	15.8868
OQV13802.1	hypothetical protein BV898_12021			3	11.348	35.4	-0.156271	0.352994	0.0886466	0.594653	-0.0870102	0.601409	16.4894	16.5862	16.2623	16.4708	16.3472	16.414	16.1952	16.2272	16.3543	17.223	16.3032	16.2828	16.4159	16.4472	16.4119	16.1856
OQV13810.1	Acetylcholine receptor subunit beta-like 2			2	63.577	5.6	-0.0499115	0.588811	0.0644749	0.486425	0.115961	0.218726	13.0087	12.7387	12.8181	12.9108	12.5889	12.7742	12.8943	13.0193	12.8325	13.0423	12.9172	12.9422	12.8478	12.9963	13.0967	12.9994
OQV13815.1	hypothetical protein BV898_11926			3	31.64	9.4	0.0362663	0.786437	0.227538	0.103883	0.0413633	0.757395	14.8447	15.0547	14.8855	14.7236	14.9321	15.0294	14.9506	14.7416	14.8677	15.6219	14.9863	14.9427	14.9035	14.9523	14.9627	14.8555
OQV13817.1	hypothetical protein BV898_11928			11	34.145	41.5	-0.175705	0.472618	0.00677924	0.977698	-0.0671089	0.782258	18.2113	18.5195	18.1108	18.2844	17.8758	18.5532	18.2653	17.7289	18.0301	19.1363	18.0227	17.9641	18.3169	18.369	18.3428	17.8289
OQV13825.1	Ubiquitin carboxyl-terminal hydrolase 5			16	86.899	25.7	0.0127252	0.811089	0.0392119	0.465033	-0.0487004	0.366517	17.4903	17.5143	17.4896	17.4998	17.5692	17.5256	17.5025	17.4475	17.4618	17.4806	17.608	17.6004	17.3994	17.4578	17.4985	17.4434
OQV13827.1	hypothetical protein BV898_11936			1	95.886	2	0.0928459	0.462051	0.283489	0.0357828	0.0543779	0.664762	11.9699	12.0635	11.9168	11.9071	12.313	12.1071	11.9376	11.8711	12.1591	12.6695	12.1036	12.0592	11.873	12.1136	12.021	12.0673
OQV13830.1	hypothetical protein BV898_11939			1	16.133	13.2	-0.121491	0.46847	0.120915	0.470542	-0.133437	0.426721	10.6021	10.8673	10.8119	10.705	10.5327	10.7235	10.6146	10.6294	10.7124	11.5687	10.6756	10.5132	10.5121	10.6133	10.6198	10.7073
OQV13831.1	Endonuclease 8-like 1			3	46.214	11	0.111317	0.25735	0.0607017	0.530576	0.166183	0.0990766	11.0082	11.1117	11.1677	11.277	11.3424	11.3221	11.1014	11.2438	11.1172	11.0467	11.3805	11.263	11.3335	11.2971	11.1021	11.4966
OQV13835.1	Nuclear migration protein nudC			13	38.103	37.1	-0.241633	0.00436655	-0.136063	0.0788584	-0.14418	0.0641495	18.4235	18.6289	18.5678	18.3206	18.22	18.3106	18.3067	18.137	18.3632	18.461	18.3104	18.2619	18.3784	18.3534	18.3532	18.2791
OQV13837.1	Coatomer subunit beta			32	104.37	36.7	0.0336472	0.546192	0.00731671	0.894982	-0.0845641	0.141421	18.8745	18.8498	18.8937	18.8559	18.9005	18.8758	18.8833	18.949	18.8446	18.7773	18.9732	18.9081	18.7171	18.8307	18.847	18.741
OQV13839.1	DBH-like monooxygenase protein 1			2	78.273	2.3	-0.0223926	0.813199	0.022968	0.8085	0.24497	0.0187926	14.0185	13.783	13.7649	13.8172	14.0958	13.7669	13.6779	13.7535	13.8638	13.9134	13.7441	13.9541	14.2237	14.0881	13.9383	14.1134
OQV13840.1	hypothetical protein BV898_11949			1	120.65	0.6	-0.0413303	0.719555	-0.00250999	0.982565	0.0357132	0.756237	11.2333	11.1877	10.891	11.289	11.2162	11.1665	11.0265	11.0265	10.9552	11.4929	11.1064	11.0364	11.3139	11.2517	11.1211	11.0572
OQV13842.1	60S ribosome subunit biogenesis protein NIP7-like protein			3	23.278	20.2	-0.0933627	0.604503	-0.0508058	0.777367	0.0479166	0.789691	14.0719	13.1325	13.3222	13.348	13.4652	13.3402	13.3468	13.3489	13.7149	13.2795	13.2227	13.4542	13.8792	13.2679	13.355	13.5642
OQV13843.1	Eukaryotic			5	51.376	14.3	0.0767635	0.429778	-0.0263558	0.784367	0.0196851	0.837971	15.8191	15.9481	16.0671	15.9556	15.8996	15.912	16.0464	16.239	15.892	15.7573	16.0872	15.948	15.7729	16.0159	16.0996	15.9802
OQV13845.1	Guanine nucleotide-binding protein G(I)/G(S)/G(T) subunit beta-1			14	37.03	60	0.0733475	0.402686	-0.0368236	0.67166	0.0486756	0.57614	18.4719	18.5016	18.5862	18.605	18.6095	18.53	18.5984	18.7202	18.5389	18.2466	18.5626	18.6694	18.509	18.5027	18.6016	18.7462
OQV13848.1	putative Bis(5-nucleosyl)-tetraphosphatase (asymmetrical)			6	16.835	48.6	0.00112905	0.990013	0.131046	0.160148	-0.00815966	0.927928	15.2929	15.1715	15.2355	15.2778	15.5096	15.0382	15.2274	15.2071	15.2361	15.5359	15.3192	15.4107	15.2614	15.137	15.2883	15.2583
OQV13850.1	putative Caspase-2			10	58.456	24.1	0.0209732	0.746802	0.143457	0.0397971	0.137536	0.0475347	16.1782	16.197	16.1824	16.3891	16.3144	16.2502	16.1923	16.2737	16.2882	16.4689	16.3286	16.4349	16.3903	16.3132	16.3446	16.4488
OQV13852.1;OQV13853.1	Procollagen-lysine,2-oxoglutarate 5-dioxygenase 3			6	86.78	9.9	-0.0995787	0.29361	-0.216094	0.0320316	-0.0351756	0.706081	15.2841	15.2808	15.5756	15.2158	15.079	15.2482	15.4066	15.2241	15.2731	14.933	15.181	15.1049	15.2829	15.2413	15.3569	15.3345
OQV13864.1	85/88 kDa calcium-independent phospholipase A2			5	93.055	8.1	0.0136801	0.885259	-0.0850429	0.375891	0.19773	0.0508012	14.0686	13.9733	14.0972	14.1264	14.0222	14.0762	14.0174	14.2043	14.0619	13.6756	14.1288	14.0589	14.1247	14.2536	14.2469	14.4311
OQV13869.1;OQV13868.1	putative riboflavin kinase			3	22.324	20.2	0.034848	0.560092	0.157941	0.0163338	0.0705864	0.24599	14.5886	14.441	14.5003	14.5006	14.6149	14.5048	14.4964	14.5538	14.6894	14.7692	14.594	14.6096	14.615	14.5248	14.5241	14.6489
OQV13871.1	Prohibitin-2			13	33.41	55.1	0.00985961	0.927293	-0.161953	0.148103	-0.0257749	0.811609	17.7678	17.6465	17.8321	17.6145	17.7475	17.621	17.7584	17.7734	17.6318	17.1504	17.7455	17.6854	17.5991	17.6536	17.7969	17.7083
OQV13872.1	putative Protein LZIC			5	21.034	46.8	-0.0886335	0.612187	-0.237138	0.186128	0.0186	0.914923	15.6318	15.7761	15.7619	15.6817	15.2671	15.8132	15.6702	15.7465	15.659	16.0402	15.1371	15.0667	15.7045	15.7578	15.7898	15.6739
OQV13875.1	putative aarF domain-containing protein kinase 5			1	68.039	2.3	0.0113614	0.939109	-0.0691408	0.643195	0.17046	0.261922	12.153	11.9464	12.1939	12.1351	12.0971	11.9283	12.3798	12.0685	12.3522	11.516	12.2894	11.9943	12.2606	12.1889	12.3682	12.2925
OQV13876.1	UDP-N-acetylglucosamine--dolichyl-phosphate N-acetylglucosaminephosphotransferase			1	50.455	2.5	0.0935686	0.297726	0.112222	0.215249	0.0391846	0.657947	14.404	14.4172	14.6002	14.3282	14.6378	14.3793	14.5696	14.5372	14.4322	14.6039	14.753	14.4094	14.4102	14.5706	14.5296	14.396
OQV13878.1	putative Heterochromatin-associated protein MENT			5	47.587	16.6	-0.0158849	0.819713	-0.0250208	0.719949	-0.129718	0.0775078	14.9505	14.9907	14.9797	14.7705	14.8117	15.0253	14.9029	14.8879	14.8642	14.842	14.9948	14.8903	14.7464	14.8896	14.8335	14.703
OQV13885.1	hypothetical protein BV898_11882			2	88.448	4.5	-0.0265426	0.708006	-0.0961804	0.186699	0.0147665	0.834676	14.4338	14.5534	14.4112	14.4686	14.4125	14.529	14.4251	14.3941	14.5363	14.3898	14.2629	14.2933	14.5708	14.5469	14.3698	14.4386
OQV13886.1	putative NADH dehydrogenase			4	48.739	17.1	-0.019215	0.825104	-0.131301	0.145051	0.0874857	0.322036	13.9685	14.0371	14.3204	14.1286	13.8675	14.2165	14.1077	14.186	14.0061	13.9996	13.962	13.9617	14.2092	14.0797	14.2295	14.286
OQV13890.1	Flap endonuclease 1			4	44.328	13.2	-0.0203378	0.836819	-0.17272	0.0952156	0.0500635	0.613438	15.1158	15.1321	15.1766	15.1423	15.1659	15.0983	15.1672	15.0541	15.2204	14.5946	14.9925	15.0685	15.227	15.1216	15.179	15.2395
OQV13891.1	hypothetical protein BV898_11888			1	61.848	2.7	-0.353295	0.255121	0.306594	0.320794	-0.0920861	0.762058	9.19906	9.71356	9.4555	9.36799	9.75049	8.7379	8.89853	8.93601	9.80238	9.95468	9.67511	9.53033	9.9628	8.72143	8.62593	10.0576
OQV13892.1	putative RalBP1-associated Eps domain-containing protein 1			5	59.684	13.9	-0.0243644	0.693439	-0.0146727	0.812045	-0.0433409	0.485629	16.7661	16.829	16.6759	16.7257	16.8056	16.7431	16.6751	16.6755	16.7204	16.6566	16.7316	16.8294	16.787	16.7615	16.6171	16.6578
OQV13894.1	putative Transmembrane emp24 domain-containing protein 1			5	26.397	17	0.0377298	0.571489	0.00772747	0.907257	0.0795066	0.241537	15.9068	15.795	15.8463	15.7166	15.9932	15.843	15.773	15.8064	15.7808	15.963	15.754	15.7977	15.8936	15.8773	15.8753	15.9365
OQV13895.1	putative Elongation factor 1-delta			14	46.829	25.9	-0.0857901	0.429614	-0.0893413	0.411177	-0.167437	0.133858	19.9071	20.1235	19.9024	19.9358	19.7909	20.0459	19.9286	19.7602	19.7883	20.189	19.8506	19.6836	19.8664	19.8734	19.868	19.5912
OQV13896.1	putative Troponin T, skeletal muscle			27	43.156	55.9	-0.0842691	0.499301	0.0447833	0.71808	-0.0292302	0.813478	20.1385	20.3582	19.9521	20.2424	20.0734	20.2768	19.9775	20.0264	20.071	20.6218	20.0724	20.1052	20.2196	20.2525	20.0897	20.0125
OQV13900.1;OQV13901.1	Dehydrogenase/reductase SDR family member 11			3	27.449	19.4	0.193934	0.213576	0.175589	0.257916	-0.0641798	0.673479	13.5358	13.4853	13.6408	13.5658	13.9879	13.5773	13.719	13.7194	13.566	13.2325	14.0068	14.1248	13.4284	13.5286	13.5794	13.4347
OQV13902.1	Importin-8			24	117.16	30.5	0.0206557	0.708967	-0.00358747	0.948195	-0.00140605	0.979683	18.1521	18.1687	18.2551	18.2204	18.1787	18.16	18.2576	18.2827	18.1708	18.1268	18.2374	18.247	18.1126	18.2086	18.2453	18.2242
OQV13905.1	hypothetical protein BV898_11900			4	55.806	7	-0.0754125	0.469831	-0.158255	0.140418	0.0226491	0.826784	16.651	16.331	16.423	16.5077	16.548	16.3325	16.3035	16.4271	16.5408	16.026	16.3006	16.4123	16.6209	16.4118	16.4479	16.5226
OQV13907.1	Cathepsin B			5	38.117	22.1	-0.000757511	0.995879	0.218147	0.151116	-0.16222	0.278366	17.1611	17.1675	17.0515	17.2941	17.3556	17.1329	17.0802	17.1025	17.0219	17.9606	17.3081	17.2561	17.0686	17.0225	17.0306	16.9036
OQV13909.1	Atrial natriuretic peptide receptor 2			1	39.917	3.3	0.176538	0.458132	0.121837	0.606878	-0.034824	0.8826	9.18067	9.00442	9.00151	9.45438	9.52038	9.40239	9.25699	9.16737	9.8967	8.6843	8.92281	9.62452	8.72291	9.42479	8.92246	9.43152
OQV13918.1	Calcium permeable stress-gated cation channel 1			2	90.582	3	0.0755303	0.427602	0.035731	0.70513	0.14627	0.135063	13.6181	13.695	13.6793	13.6632	13.5699	13.6619	13.7249	14.0009	13.7949	13.5626	13.5797	13.8613	13.6862	13.7671	13.8618	13.9256
OQV13925.1	putative Fatty acid-binding protein, adipocyte			10	15.541	69.9	-0.0774764	0.646226	0.0614442	0.715478	-0.240173	0.166961	18.1788	18.1851	18.198	17.9123	18.0607	18.1019	18.1403	17.8614	18.0092	18.8036	18.1018	17.8054	17.9998	18.0262	17.8799	17.6076
OQV13945.1	hypothetical protein BV898_11827			1	30.444	5.1	0.0139116	0.943315	0.0167894	0.931617	-0.537586	0.0135332	12.835	13.1369	13.444	12.9818	13.0074	13.1283	13.4189	12.8987	12.4872	13.6776	13.1288	13.1713	12.5874	12.5752	12.5465	12.5383
OQV13987.1	hypothetical protein BV898_11759			1	19.919	10.7	-0.098718	0.690354	0.197012	0.430235	0.0209205	0.932546	14.8249	15.019	14.8885	14.8142	14.7245	14.9709	14.7314	14.7249	14.7379	16.192	14.6826	14.7222	15.0213	14.8514	14.8059	14.9518
OQV13990.1	hypothetical protein BV898_11762			2	25.209	12.8	-0.0118128	0.896119	-0.0796377	0.384727	-0.13126	0.160598	13.6302	13.6482	13.6528	13.7874	13.7273	13.7365	13.4603	13.7473	13.6902	13.3593	13.5545	13.796	13.4984	13.5577	13.5207	13.6166
OQV13993.1	hypothetical protein BV898_11765			2	26.358	8.7	0.119	0.567754	0.355634	0.101125	-0.00116358	0.995518	15.0873	15.1244	14.7886	14.9493	15.2687	15.3115	14.9042	14.9412	14.9918	16.1744	15.023	15.1829	15.1328	15.0714	14.8979	14.8427
OQV13998.1;OQV13999.1	putative Synaptotagmin-1			1	69.122	2	-0.0577812	0.563503	0.0116896	0.906465	0.116852	0.250702	13.4391	13.1722	13.1886	13.0883	13.1262	13.1831	13.1962	13.1517	13.3129	13.4921	13.1153	13.0146	13.4713	13.245	13.3664	13.2729
OQV14000.1	putative Phosphatidylethanolamine-binding protein-like protein F40A3.3			3	29.686	11.9	-0.0332354	0.761951	0.154949	0.170774	0.156224	0.167495	13.9331	14.1419	14.1474	14.0693	13.8459	14.0302	14.1895	14.0932	14.0612	14.6153	14.136	14.099	14.2609	14.2034	14.2613	14.1909
OQV14001.1	putative Protein roadkill			1	37.326	2	-0.0932981	0.415898	-0.167756	0.153138	-0.0961619	0.402057	11.1642	11.2544	11.1902	11.0449	11.2717	10.9381	11.2313	10.8394	11.0193	10.8466	11.1373	10.9796	11.1498	10.8859	11.3131	10.9203
OQV14005.1	putative tRNA wybutosine-synthesizing protein 3-like protein			1	26.718	3.7	0.0707617	0.673399	-0.283823	0.105067	-0.164029	0.334765	10.3092	10.2327	10.9222	10.2328	10.3987	10.4409	10.4897	10.6507	10.0353	9.69614	10.4757	10.3545	10.1158	10.256	10.3355	10.3334
OQV14006.1	Sulfite oxidase			8	45.163	29.4	0.00689023	0.943729	-0.148277	0.143129	-0.169484	0.0976638	15.5212	15.3855	15.4227	15.5537	15.4524	15.4676	15.3876	15.6031	15.4567	14.9686	15.3971	15.4676	15.3206	15.2413	15.2539	15.3895
OQV14013.1	Cytochrome P450 3A9			2	60.31	9.1	0.0748904	0.634569	-0.126634	0.424813	0.0366792	0.815396	14.1077	14.5823	14.6095	14.3485	14.0402	14.6262	14.662	14.6192	14.1396	14.2162	14.4997	14.286	14.1494	14.5283	14.7113	14.4057
OQV14014.1;OWA55275.1	Cytochrome P450 3A24			4	61.125	5.8	-0.0859552	0.375582	-0.213188	0.0386479	-0.130136	0.186958	14.5003	14.351	14.3231	14.3487	14.3939	14.1979	14.3149	14.2725	14.3389	13.859	14.2177	14.2548	14.4112	14.2329	14.124	14.2345
OQV14018.1	hypothetical protein BV898_11789			7	25.69	39.3	-0.000668619	0.996432	0.269875	0.08619	0.0201945	0.892585	17.8865	18.008	17.7688	17.8525	18.0222	17.9204	17.8456	17.7249	17.9091	18.7517	17.9793	17.9552	17.9559	17.9858	17.924	17.7309
OQV14022.1	hypothetical protein BV898_11793			3	34.713	15.1	-0.00545862	0.95131	0.126284	0.171264	-0.00517686	0.95382	12.9517	13.0354	12.9092	12.9511	13.0304	12.9772	12.9594	12.8586	13.0196	13.3694	12.9316	13.032	13.0855	13.0341	12.8137	12.8934
OQV14023.1	Choline-phosphate cytidylyltransferase B			12	47.431	35.7	0.00774845	0.883161	0.071696	0.186719	0.110679	0.0494982	16.7912	16.7899	16.7099	16.8322	16.8558	16.7723	16.7345	16.7918	16.8863	16.7746	16.8317	16.9175	16.8799	16.899	16.9241	16.863
OQV14024.1	hypothetical protein BV898_11795			7	20.527	39.2	0.00646059	0.953538	-0.274384	0.0236195	0.0542859	0.62581	16.7512	16.651	16.8058	16.6584	16.6678	16.6586	16.7825	16.7834	16.7079	16.0095	16.5309	16.5205	16.7125	16.7689	16.8133	16.7889
OQV14025.1	Calpain-B			2	95.028	3.9	0.104462	0.341932	0.0383489	0.723682	0.0370131	0.732896	13.6686	13.5091	13.8412	13.6305	13.8324	13.6692	13.7342	13.8314	13.763	13.3894	13.7996	13.8509	13.4769	13.7389	13.7041	13.8776
OQV14026.1	putative Ragulator complex protein LAMTOR3-B			3	13.602	42.7	0.00755486	0.936091	0.29694	0.00584841	-0.0256943	0.785319	14.3204	14.2615	14.2489	14.2184	14.3559	14.2486	14.3453	14.1296	14.3166	14.8762	14.4873	14.5567	14.2767	14.2656	14.1909	14.2133
OQV14032.1	Histidine ammonia-lyase			8	59.565	13	0.0579728	0.667341	0.202267	0.146798	0.353591	0.0172447	15.9376	15.8635	15.8478	15.9017	15.9674	15.8941	15.8479	16.0731	16.2538	15.5585	16.197	16.3504	16.0831	16.2107	16.2576	16.4136
OQV14034.1	hypothetical protein BV898_11805			9	70.117	14.5	-0.113902	0.0667591	-0.173034	0.00888274	-0.145543	0.0232478	14.5111	14.3648	14.3802	14.4027	14.3129	14.311	14.2847	14.2948	14.3455	14.1609	14.1858	14.2745	14.3604	14.2782	14.2075	14.2306
OQV14037.1	hypothetical protein BV898_11808			2	23.719	10.1	-0.148163	0.407551	-0.179814	0.31743	-0.151107	0.398513	12.895	12.291	12.3667	12.7741	12.7381	12.314	12.1906	12.4915	12.7109	11.8981	12.4196	12.579	12.5314	12.2983	12.3454	12.5474
OQV14054.1	Inositol hexakisphosphate and diphosphoinositol-pentakisphosphate kinase			1	128.95	1.2	0.0976993	0.436315	0.201216	0.120185	0.0391283	0.75317	12.5994	12.4703	12.6185	12.4586	12.7932	12.8364	12.5032	12.4049	12.6585	13.1191	12.5432	12.631	12.6675	12.58	12.4065	12.6494
OQV14079.1	putative proline iminopeptidase			7	37.622	34.3	0.0930801	0.227725	0.0166843	0.824723	-0.093399	0.226212	16.8245	16.74	16.9943	16.7831	16.8522	16.8951	16.9966	16.9704	16.8011	16.7628	17.0074	16.8372	16.6226	16.7849	16.85	16.7108
OQV14085.1	hypothetical protein BV898_11754			1	16.904	7.6	0.0603816	0.722001	0.215361	0.215433	0.0350605	0.836103	12.3853	12.6468	12.6434	12.3146	12.2745	12.6143	12.8568	12.486	12.4713	13.2963	12.657	12.4269	12.449	12.5207	12.6944	12.4662
OQV14088.1	putative Prominin-1			1	66.245	3.2	-0.116078	0.561937	0.237841	0.242953	-0.21058	0.298868	11.0068	10.3964	10.1435	11.0175	10.78	10.4493	10.0586	10.8119	10.848	11.1727	10.7681	10.7268	10.4271	10.5342	10.2871	10.4735
OQV14093.1	THO complex subunit 2			7	189.85	5	0.0155989	0.882492	-0.0672932	0.526372	0.0323698	0.759336	14.7817	14.5803	14.7766	14.6006	14.8886	14.5632	14.6576	14.6922	14.7711	14.3423	14.7631	14.5935	14.8899	14.5427	14.6953	14.7407
OQV14095.1	putative Interferon-related developmental regulator 1			17	48.584	52.1	-0.000374609	0.996168	-0.0502189	0.522618	0.036283	0.643056	17.4013	17.3855	17.3049	17.3534	17.382	17.3949	17.3471	17.3196	17.4636	17.0313	17.3683	17.381	17.4713	17.3933	17.3666	17.359
OQV14099.1	WD repeat-containing protein 3			3	104.36	3.9	0.120259	0.178367	0.110502	0.214111	0.13282	0.139711	13.6842	13.4937	13.4088	13.5773	13.7269	13.7206	13.5789	13.6187	13.721	13.6655	13.5976	13.622	13.8833	13.5408	13.4998	13.7714
OQV14101.1	Sister chromatid cohesion protein PDS5-like protein A			15	139.14	15.2	0.0552057	0.630252	-0.0477387	0.676917	0.0832282	0.470205	17.0986	16.9063	17.0987	17.0712	17.1079	16.9451	17.1102	17.2323	17.0892	16.6005	17.127	17.1672	17.0052	17.0513	17.1488	17.3025
OQV14102.1	hypothetical protein BV898_11677			3	25.736	14.2	-0.00148003	0.986738	0.165838	0.0775515	-0.0138581	0.876368	15.1275	15.2283	15.0158	15.0694	15.163	15.3002	15.052	14.9197	15.2699	15.3478	15.1951	15.2914	15.0795	15.2827	15.1006	14.9227
OQV14103.1	hypothetical protein BV898_11678			1	93.802	2.7	0.0254698	0.808231	-0.00715779	0.94557	0.0506996	0.63001	13.4305	13.7755	13.3502	13.7582	13.7087	13.6008	13.6174	13.4896	13.6163	13.6942	13.3882	13.5873	13.8195	13.5959	13.5353	13.5666
OQV14104.1	Actin-related protein 6			5	46.641	16.9	0.0606291	0.576793	-0.0315132	0.770906	-0.0188435	0.861646	14.7947	14.8208	14.897	14.9299	14.9134	14.867	14.8785	15.0261	14.8097	14.4436	14.9808	15.0822	14.8358	14.766	14.7893	14.9759
OQV14105.1	STE20-like serine/threonine-protein kinase			6	143.47	4.8	0.0380215	0.651829	0.205641	0.0248769	-0.045492	0.58983	15.4597	15.428	15.371	15.4468	15.7128	15.381	15.3514	15.4123	15.4725	15.7533	15.6456	15.6566	15.4223	15.4869	15.3324	15.2819
OQV14106.1	Protein mesh			33	141.39	31.3	0.00928423	0.870735	0.016898	0.767334	0.0188226	0.74182	19.523	19.4531	19.4205	19.4708	19.5474	19.4653	19.4382	19.4536	19.5365	19.3451	19.5081	19.5452	19.5316	19.5028	19.4578	19.4504
OQV14109.1	putative Heterochromatin-associated protein MENT			11	50.695	30	0.0652874	0.248622	0.100968	0.0830697	0.0395478	0.478422	16.0506	15.9194	16.0048	16.0629	16.0998	15.9747	16.048	16.1763	16.0672	16.1184	16.1401	16.1159	16.0612	16.0368	16.0365	16.0613
OQV14110.1	putative Heterochromatin-associated protein MENT			11	49.321	29.3	-0.0373406	0.494527	-0.1303	0.0272904	-0.0845232	0.133717	16.5807	16.6163	16.602	16.5758	16.5604	16.5406	16.5149	16.6097	16.5232	16.328	16.5133	16.489	16.4663	16.5438	16.525	16.5016
OQV14111.1	putative Heterochromatin-associated protein MENT			5	94.795	9.2	0.0390881	0.648389	0.107322	0.220708	-0.169281	0.0620307	13.8633	13.7355	13.8868	13.7968	13.9747	13.8356	13.8267	13.8018	13.9721	14.1585	13.9044	13.6769	13.6601	13.5667	13.7109	13.6676
OQV14116.1	putative Heterochromatin-associated protein MENT			10	47.047	31.9	0.0339495	0.654889	0.0113064	0.881309	0.104855	0.179243	16.0836	15.9561	16.021	16.0211	15.9407	16.0727	16.0814	16.1228	16.2401	16.0381	15.9119	15.9369	16.0568	16.0572	16.1501	16.2372
OQV14117.1	Phosphatidylinositol			1	121.41	1.1	0.172648	0.251046	0.0724986	0.623465	0.0528735	0.719795	11.4107	11.6359	11.3883	11.6574	11.799	11.7294	11.4749	11.7796	11.357	12.0976	11.281	11.6467	11.75	11.5348	11.4804	11.5385
OQV14118.1	putative Thioredoxin-related transmembrane protein 1			7	35.984	27.8	0.0144259	0.809638	-0.0106466	0.85883	0.0589174	0.332459	16.9751	17.0153	17.045	16.9612	16.9733	16.9804	17.0004	17.1001	17.0251	16.9157	17.0273	16.9858	16.9105	17.1332	17.0995	17.0891
OQV14133.1	Conserved oligomeric Golgi complex subunit 6			3	73.271	6	0.0771992	0.668374	-0.167477	0.358137	-0.011366	0.949557	14.4555	14.291	14.49	14.3877	14.3619	14.4158	14.5384	14.617	14.4348	13.484	14.5223	14.5132	14.1951	14.3779	14.4588	14.547
OQV14134.1	putative Fragile X mental retardation syndrome-related protein 1			20	76.543	40.5	0.0292793	0.71533	0.0111577	0.889252	0.0472947	0.557206	17.6332	17.6411	17.7385	17.7131	17.6212	17.6199	17.755	17.8468	17.7688	17.4872	17.769	17.7455	17.5864	17.7234	17.8439	17.7613
OQV14136.1	Carboxypeptidase E			17	63.157	49.5	-0.178848	0.305493	0.0950309	0.581312	-0.00372053	0.982686	17.6974	17.843	17.5222	17.715	17.5794	17.6546	17.4346	17.3935	17.5877	18.4963	17.5133	17.5602	17.7771	17.7978	17.6484	17.5393
OQV14137.1	hypothetical protein BV898_11612			6	13.625	44.4	-0.067265	0.729149	0.243027	0.221717	0.00202428	0.991669	18.1935	18.2998	17.9733	18.1675	18.2305	18.2112	17.959	17.9643	18.1918	19.2093	18.0414	18.1638	18.2695	18.2619	18.0672	18.0436
OQV14141.1	putative ATP-dependent RNA helicase DDX6			5	57.999	11.6	-0.0137891	0.931581	-0.124693	0.442065	-0.340832	0.0474031	13.0335	12.6759	13.2872	13.3233	12.8671	12.9967	13.1926	13.2082	12.5387	12.9457	13.0311	13.3055	12.545	12.776	12.7817	12.8538
OQV14143.1	putative Band 4.1-like protein 1			1	55.115	2.7	-0.174183	0.190171	-0.0389144	0.763454	-0.14939	0.257613	11.6268	11.672	11.7177	11.85	11.4047	11.6756	11.5051	11.5843	11.5863	12.1433	11.4473	11.5339	11.5862	11.6084	11.3549	11.7193
OQV14148.1	Calbindin-32			23	31.961	78	-0.0700614	0.588261	0.120116	0.357874	-0.146101	0.266614	20.1479	20.2255	20.0663	20.2286	20.129	20.1514	20.0733	20.0344	20.0278	20.8251	20.1271	20.1688	20.106	20.0287	19.987	19.9622
OQV14173.1	putative Enhancer of rudimentary-like protein			1	12.851	8.3	0.0429363	0.773815	0.114245	0.448268	0.00798479	0.95732	12.0692	12.5418	12.1764	12.4837	12.5867	12.3064	12.2582	12.2915	12.0872	12.9124	12.3504	12.378	12.2517	12.3185	12.4102	12.3226
OQV14174.1	hypothetical protein BV898_11645			2	43.754	5.1	0.0371288	0.731056	0.0719869	0.507464	-0.0740397	0.495617	13.8541	13.9903	13.9099	13.994	14.0704	13.9422	13.9838	13.9004	13.7924	14.397	13.8968	13.9502	13.7568	13.8524	13.8041	14.039
OQV14185.1	Deoxyhypusine hydroxylase			4	155.03	4.8	-0.0336973	0.798425	-0.00388864	0.976463	-0.00207172	0.987459	12.3755	12.4528	12.2929	12.4264	12.374	12.432	12.498	12.1089	12.1491	12.6477	12.5144	12.2208	12.711	12.3144	12.1105	12.4034
OQV14186.1	putative 60S ribosomal protein L24			4	16.373	19	0.00277935	0.987652	-0.441678	0.0243578	-0.2607	0.160479	16.3442	16.4706	16.1517	16.3695	16.2505	16.274	16.2285	16.594	16.2089	15.1523	16.1667	16.0414	16.1278	16.09	16.0364	16.039
OQV14194.1;OQV19998.1;OQV19992.1	hypothetical protein BV898_11548			1	23.484	5.4	0.0935938	0.459869	0.031576	0.801507	-0.150495	0.241331	13.1975	13.5137	13.3483	13.3225	13.4886	13.5012	13.4142	13.3523	13.3242	13.7411	13.383	13.0599	13.1909	13.3098	13.3509	12.9283
OQV14215.1	2-acylglycerol O-acyltransferase 2-A			2	38.798	6.5	-0.0872607	0.34957	-0.265055	0.0102169	-0.198436	0.0441424	15.661	15.4692	15.7275	15.4715	15.6125	15.4638	15.5545	15.3494	15.3381	15.0997	15.4903	15.3409	15.408	15.4022	15.4717	15.2536
OQV14216.1	2-acylglycerol O-acyltransferase 2-A			10	39.754	33.3	-0.0451549	0.676739	-0.236524	0.0415444	-0.143753	0.195797	17.4454	17.1342	17.2859	17.2147	17.3491	17.0282	17.1942	17.3281	17.174	16.7267	17.1733	17.06	17.284	17.0202	17.1113	17.0897
OQV14222.1;OQV14226.1	Sodium/hydrogen exchanger 1			2	110.85	5.3	0.0389713	0.596445	0.0962234	0.201426	-0.000991253	0.989203	12.3345	12.42	12.3975	12.4944	12.5765	12.2981	12.3767	12.5511	12.566	12.4891	12.5976	12.3786	12.4608	12.3604	12.3653	12.456
OQV14228.1	2-acylglycerol O-acyltransferase 2-A			1	41.223	8.3	0.307538	0.151622	0.271996	0.201442	0.150377	0.471597	9.85357	10.0349	9.41732	9.48757	10.078	9.92686	9.91123	10.1074	9.58871	9.86306	10.7273	9.70225	10.0349	9.68173	9.68246	9.99578
OQV14230.1	2-acylglycerol O-acyltransferase 2-A			1	38.717	8.9	0.0512799	0.542561	0.00669162	0.936272	0.0721654	0.394332	13.9328	13.6756	13.7777	13.8116	13.7681	13.8304	14.0265	13.7779	13.6915	13.9508	13.7249	13.8572	13.9104	13.7172	13.9075	13.9513
OQV14231.1	putative glycerol kinase 3			4	61.279	12.4	0.0855464	0.269173	-0.0796871	0.302052	0.102535	0.18919	12.7255	12.8897	12.9092	12.9171	12.8426	12.991	12.9322	13.0178	12.8311	12.6989	12.736	12.8567	12.8496	12.8578	13.14	13.0042
OQV14233.1	Dynamin-1			29	100.22	36.4	-0.014889	0.863312	-0.17309	0.0596534	0.0150914	0.861474	19.192	19.0698	19.0679	19.1554	19.095	19.0868	19.0549	19.1888	19.1481	18.649	18.9364	19.0592	19.1418	19.135	19.0921	19.1765
OQV14242.1	hypothetical protein BV898_11596			1	11.294	15.2	0.110062	0.538405	0.266062	0.148672	0.228186	0.211334	11.6556	11.7993	11.4375	11.4076	11.958	11.6713	11.638	11.473	11.7122	12.4218	11.3378	11.8925	11.9013	11.7126	11.9026	11.6963
OQV14248.1	putative Alpha-(1,3)-fucosyltransferase C			1	48.472	3.5	0.0197733	0.876994	0.179657	0.172936	0.0628927	0.62378	11.5432	12.0159	11.7199	11.7755	11.783	11.9417	11.7227	11.6862	11.6902	12.2622	12.0384	11.7824	11.5978	11.9113	11.9386	11.8583
OQV14254.1	hypothetical protein BV898_11491			1	25.006	4.4	0.0689334	0.291988	0.194492	0.00754319	0.145602	0.0356444	13.0322	12.879	13.0675	12.9803	13.0818	12.9624	13.0974	13.0931	13.1652	13.0779	13.1922	13.3017	13.0753	13.211	13.1519	13.1032
OQV14258.1	putative Uncharacterized protein C20orf24-like protein			2	21.521	6.8	-0.0517597	0.790054	-0.272801	0.173502	-0.0475795	0.806624	15.2772	15.223	15.3881	15.2086	15.097	15.1389	15.368	15.2859	15.2682	14.1849	15.261	15.2916	15.0133	15.2101	15.4514	15.2318
OQV14268.1	Pendrin			1	87.535	2.6	-0.0154806	0.887495	0.0416731	0.703917	0.0242363	0.824795	11.4242	11.67	11.5956	11.704	11.2779	11.6242	11.734	11.6958	11.5303	11.543	11.8799	11.6073	11.5954	11.7905	11.5128	11.5921
OQV14270.1	Zinc transporter ZIP13			1	35.136	5.8	0.109786	0.675847	0.0219893	0.933065	-0.0275202	0.916291	9.55547	9.95838	9.89429	10.0895	9.41216	9.81246	10.0112	10.7009	9.2453	10.292	9.90358	10.1447	9.52056	9.685	10.2268	9.95517
OQV14271.1	Glycine dehydrogenase (decarboxylating), mitochondrial			10	118.87	13.2	-0.00202145	0.981114	-0.193094	0.0361436	-0.0272807	0.74978	15.8679	16.1162	16.0866	16.0632	15.7957	16.0431	16.0483	16.2387	15.8626	15.7551	15.8341	15.9097	15.9717	16.0078	15.9498	16.0955
OQV14277.1	SET and MYND domain-containing protein 5			5	43.789	22.2	0.0304753	0.597231	0.0612685	0.294851	0.0561288	0.335808	14.8793	14.9711	15.0064	14.9217	15.0149	15.0315	14.9704	14.8836	15.0448	14.9413	15.0141	15.0234	14.9119	15.0692	15.0519	14.9699
OQV14279.1	Protein-L-isoaspartate(D-aspartate) O-methyltransferase			5	35.351	21.3	0.0535226	0.467704	0.103393	0.170471	0.0477019	0.516712	15.4444	15.433	15.2579	15.4926	15.5821	15.4251	15.4187	15.4161	15.4771	15.6749	15.3846	15.5048	15.5152	15.4452	15.3843	15.474
OQV14283.1	Pre-mRNA-splicing factor syf2			6	29.889	31.1	-0.0839801	0.502717	0.232019	0.0770705	0.00488596	0.968658	16.0983	16.1289	16.0026	16.0336	16.2005	15.9814	15.8687	15.877	16.0393	16.7291	16.2173	16.2058	16.257	15.9475	16.0491	16.0293
OQV14287.1	hypothetical protein BV898_11524			5	29.869	22.8	-0.0577233	0.681143	0.0608447	0.665025	-0.107796	0.44607	15.429	15.257	15.2774	15.07	15.3103	15.2887	15.2019	15.0015	15.1877	15.8455	15.1351	15.1084	15.2609	15.1047	15.1891	15.0475
OQV14288.1	putative Serine/arginine-rich splicing factor 1A			6	33.266	18.6	-0.0735171	0.46976	-0.0918761	0.368658	-0.0294242	0.770684	17.0563	17.0584	17.0636	16.7735	17.1229	16.7389	16.8926	16.9034	17.0156	17.0434	16.8815	16.6438	16.9374	16.9974	17.0122	16.8871
OQV14295.1	Ras-related protein Rab-27A			2	75.938	5	0.0131191	0.877027	-0.0524732	0.538424	0.0890414	0.302186	12.6486	12.621	12.778	12.4235	12.7735	12.4736	12.7583	12.5182	12.471	12.5392	12.6095	12.6416	12.7458	12.715	12.6722	12.6943
OQV14299.1	hypothetical protein BV898_11534			1	29.298	9.4	-0.121911	0.612196	0.112438	0.63989	0.108078	0.652829	12.4719	12.9379	13.1998	12.7042	12.3892	12.7324	13.0904	12.6142	12.424	13.6016	13.1476	12.5903	12.5431	13.0958	13.0884	13.0188
OQV14300.1	hypothetical protein BV898_11535			2	28.98	9.1	0.0190519	0.884267	0.0429326	0.743259	0.118403	0.371986	13.5254	13.7313	13.8897	13.5386	13.5258	13.7711	13.9384	13.526	13.4875	14.0103	13.8415	13.5175	13.6944	13.7293	13.9647	13.7702
OQV14306.1	putative Ubiquitin-related modifier 1			1	11.595	15.1	0.00473695	0.959804	0.10962	0.253982	0.00931634	0.921051	13.4884	13.5503	13.4489	13.4808	13.4655	13.4963	13.5654	13.46	13.3783	13.8861	13.6408	13.5016	13.3196	13.6313	13.5497	13.505
OQV14307.1	hypothetical protein BV898_11542			1	53.813	2.3	0.0951367	0.455507	-0.101916	0.424668	-0.0571682	0.651888	12.944	13.3715	13.3103	13.14	13.0734	13.234	13.5225	13.3164	13.1422	12.7939	13.3283	13.0936	12.9493	13.1529	13.2668	13.168
OQV14308.1	26S protease regulatory subunit 10B			16	44.347	48.6	-0.0146902	0.860332	-0.059562	0.479116	-0.0214077	0.797751	18.2947	18.2963	18.2912	18.2523	18.2347	18.3047	18.2774	18.2588	18.3399	17.8946	18.3135	18.3482	18.2425	18.2959	18.2803	18.2301
OQV14312.1	putative Peptidyl-prolyl cis-trans isomerase FKBP7			10	23.5	55.5	-0.0329965	0.808544	0.132728	0.33684	-0.147935	0.286186	19.0067	19.0665	18.9586	19.0438	19.0725	19.0461	18.9278	18.8972	18.8739	19.7216	18.9842	19.0268	18.9423	18.9188	18.8403	18.7825
OQV14313.1	Transmembrane 9 superfamily member 2			4	76.039	9.3	0.024579	0.799398	-0.056176	0.563158	-0.09744	0.321304	13.0488	13.331	13.3045	13.001	13.0972	13.1356	13.3607	13.1901	13.2291	12.9688	13.2449	13.0178	13.1897	13.0778	13.0934	12.9347
OQV14319.1	putative Transmembrane protease serine 9			2	66.305	5.3	0.0239284	0.748199	0.119935	0.121886	0.102225	0.182639	13.739	13.7657	13.8125	13.7383	13.7074	13.9146	13.7699	13.7593	13.8323	13.9955	13.9218	13.7857	13.7934	13.7731	14.0699	13.8281
OQV14340.1	Mitochondrial ornithine transporter 1			1	35.124	4.9	-0.0143336	0.907499	-0.0731602	0.555388	0.0894711	0.472079	13.1262	12.9334	12.912	12.9123	12.9418	13.0286	12.765	13.0911	12.7875	13.3117	12.8766	12.6154	13.2273	13.0262	12.9954	12.9928
OQV14344.1	hypothetical protein BV898_11462			1	12.717	10.9	0.00462556	0.963427	0.075887	0.456138	-0.0222901	0.825259	14.3155	14.4076	14.0158	14.2307	14.364	14.364	14.1851	14.075	14.239	14.5499	14.1932	14.2911	14.3072	14.2842	14.177	14.112
OQV14347.1;OQV13723.1	AP-2 complex subunit sigma			3	16.94	21.1	0.156815	0.077021	0.137024	0.117912	0.095549	0.26558	14.9476	14.8946	14.9695	14.9985	15.1644	14.9743	15.0195	15.2792	15.0528	14.8969	15.1537	15.2548	15.0248	15.0882	14.9423	15.1371
OQV14348.1	Peroxiredoxin-4			7	27.411	34.4	-0.0132795	0.863078	0.184931	0.0272849	0.0714749	0.359914	17.0195	17.0325	16.8984	16.9988	17.067	17.0009	16.9766	16.8516	17.0545	17.3929	17.1238	17.1177	17.0199	17.1195	17.1283	16.9674
OQV14355.1	40S ribosomal protein S13			7	17.052	42.4	0.0288365	0.849513	-0.330393	0.0427801	-0.128961	0.401498	17.6477	17.5037	17.51	17.5721	17.4399	17.4856	17.6222	17.8012	17.3924	16.6037	17.4958	17.4201	17.3938	17.3852	17.4803	17.4584
OQV14359.1	Trehalase			15	69.166	30.5	0.018356	0.843216	0.179975	0.0670564	-0.0296987	0.749229	17.1363	17.1882	17.0417	17.143	17.3012	17.1389	17.083	17.0596	17.0989	17.5951	17.2305	17.3045	17.118	17.2025	17.066	17.0039
OQV14371.1;OQV14372.1	Serine/threonine-protein phosphatase PGAM5, mitochondrial			4	37.115	15.1	0.119161	0.171321	-0.0558487	0.511059	0.0402306	0.634736	15.2083	15.1579	15.189	15.1892	15.3427	15.2894	15.2249	15.3642	15.261	14.8133	15.2491	15.1977	15.1697	15.2022	15.2839	15.2497
OQV14373.1	Protein NipSnap			15	34.022	64.6	0.00128903	0.992129	-0.213722	0.116872	0.0213248	0.870412	19.1327	19.0174	19.0705	19.088	19.0952	19.0041	19.1515	19.063	19.1072	18.3095	19.0497	18.9873	19.1863	19.0206	19.1071	19.0799
OQV14374.1	putative 60S acidic ribosomal protein P1			5	11.91	80.9	-0.0107007	0.950677	0.218191	0.218998	-0.0953524	0.583401	17.8578	18.0497	17.8394	17.949	17.9285	18.0674	17.8719	17.7854	17.8009	18.8751	17.9567	17.9359	17.9	17.8972	17.8099	17.7074
OQV14389.1	putative Nuclear speckle splicing regulatory protein 1			2	37.133	8.4	-0.00780026	0.936208	0.156607	0.1229	0.0117609	0.90396	12.3145	12.05	12.0318	12.3514	12.2735	12.2992	12.0198	12.124	12.3359	12.5555	12.1692	12.3136	12.1463	12.2425	12.2648	12.1412
OQV14391.1	putative Protein archease			5	18.922	31.5	-0.0510011	0.693179	0.301718	0.030914	0.0356597	0.782367	16.3901	16.4706	16.2901	16.3687	16.3294	16.411	16.3642	16.2109	16.4677	17.2191	16.5399	16.4997	16.4176	16.4447	16.4627	16.3371
OQV14394.1;OQV14395.1	ADAM 17-like protease			3	88.286	4	-0.0311361	0.749516	-0.100633	0.309782	0.0506918	0.604223	13.9909	13.7984	13.8945	13.7862	13.8144	13.7647	13.8116	13.9548	13.9384	13.4075	13.8895	13.832	13.9264	13.93	13.9158	13.9005
OQV14399.1	Ras-related protein Rab-14			8	24.819	38.8	-0.00391286	0.965659	-0.118447	0.204809	-0.0490684	0.591073	16.2716	15.9813	16.0637	16.0826	16.2019	16.0081	16.0319	16.1417	16.1567	15.7371	16.0369	15.9947	16.152	15.9752	15.9673	16.1084
OQV14400.1	hypothetical protein BV898_11377			1	21.081	5.9	-0.0548268	0.665746	0.259663	0.0542316	-0.0249324	0.843873	12.6181	12.5813	12.3576	12.4808	12.6054	12.6494	12.4174	12.1463	12.5288	13.1332	12.6315	12.7829	12.5425	12.4107	12.4694	12.5154
OQV14401.1	Proline dehydrogenase 1, mitochondrial			14	74.251	28.6	0.0654493	0.228688	-0.00188441	0.97166	0.0185264	0.727418	15.9631	15.8746	15.931	15.9332	15.9998	15.935	15.9435	16.0853	15.9634	15.8906	15.9188	15.9215	15.9147	15.8851	15.9634	16.0127
OQV14419.1	Leucine-rich PPR motif-containing protein, mitochondrial			38	155.74	34.8	-0.0128329	0.838344	-0.115481	0.0812687	-0.0369116	0.559336	19.2068	19.1978	19.223	19.2023	19.2454	19.1438	19.2105	19.1788	19.1382	18.8919	19.1871	19.1508	19.2195	19.1533	19.1489	19.1605
OQV14420.1	Trifunctional enzyme subunit beta, mitochondrial			30	53.475	74.1	0.0100105	0.901251	-0.09132	0.26756	-0.0181507	0.822101	19.755	19.6018	19.7734	19.6833	19.774	19.5801	19.7802	19.7193	19.6991	19.3675	19.7235	19.6582	19.7209	19.5989	19.7473	19.6739
OQV14422.1	hypothetical protein BV898_11399			1	79.51	1.4	0.0526141	0.498694	0.0742815	0.343133	-0.0205999	0.789751	13.7077	13.6096	13.5451	13.7176	13.7254	13.8212	13.5348	13.709	13.8022	13.6186	13.6132	13.8431	13.6697	13.6521	13.6601	13.5156
OQV14423.1	putative 28S ribosomal protein S28, mitochondrial			6	38.336	24.3	0.0351805	0.529164	0.0709481	0.213406	-0.0201364	0.717492	15.6786	15.7272	15.6808	15.6891	15.7492	15.7716	15.7	15.6956	15.7221	15.6729	15.86	15.8044	15.636	15.7111	15.7414	15.6067
OQV14425.1	Arginine kinase			16	43.827	44.2	0.0149565	0.850336	-0.0863847	0.284888	0.0552976	0.488697	19.3103	19.2692	19.2516	19.3734	19.3516	19.3051	19.2285	19.3791	19.3196	18.9429	19.24	19.3564	19.3392	19.3638	19.3151	19.4076
OQV14429.1	Glutaminase kidney isoform, mitochondrial			17	74.911	31.9	0.0366412	0.667567	-0.0773224	0.369821	0.0387113	0.650124	17.2422	17.1563	17.2192	17.3042	17.3312	17.1755	17.2549	17.3069	17.1772	16.878	17.2073	17.3503	17.2782	17.186	17.2477	17.3649
OQV14430.1	putative Histone H1-delta			16	29.291	44.1	-0.0365795	0.792627	-0.261745	0.0746039	-0.0669658	0.631246	19.2859	18.8267	18.7774	19.0866	19.0971	18.7925	18.8523	19.0884	19.0355	18.3218	18.7587	18.8137	18.9669	18.8975	18.9054	18.9389
OQV14432.1	26S protease regulatory subunit 4			17	49.859	45.8	0.0147143	0.857056	-0.0527616	0.521053	-0.10098	0.227655	18.347	18.353	18.2881	18.3128	18.4396	18.3026	18.3206	18.297	18.371	17.969	18.3531	18.3969	18.2309	18.2533	18.2375	18.1754
OQV14433.1	V-type proton ATPase subunit H			19	63.245	41.5	0.00601549	0.931756	-0.110905	0.129067	-0.0211696	0.763458	18.4395	18.4004	18.4435	18.3981	18.4077	18.4016	18.4302	18.466	18.441	18.0604	18.3723	18.3641	18.3685	18.4142	18.4275	18.3866
OQV14434.1	putative 60S ribosomal protein L30			5	13.97	40.8	-0.00172552	0.990872	-0.324173	0.044993	-0.040371	0.789205	17.8581	18.146	18.1325	18.0103	17.5643	18.1315	18.2189	18.2254	17.9928	17.3912	17.822	17.6442	17.8025	18.0975	18.1128	17.9727
OQV14436.1	putative Phosphomevalonate kinase			5	23.09	24.5	-0.0340412	0.646545	-0.0791291	0.293795	-0.00936128	0.899319	15.6404	15.7847	15.8083	15.6766	15.5506	15.7532	15.8203	15.6498	15.6255	15.6497	15.7202	15.5981	15.6047	15.8428	15.7827	15.6423
OQV14439.1	Acylpyruvase FAHD1, mitochondrial			10	24.76	53.7	-0.00988568	0.875726	-0.0262421	0.678795	-0.0854399	0.189221	17.3775	17.3412	17.2673	17.3581	17.3519	17.3648	17.3037	17.2842	17.2541	17.505	17.2553	17.2247	17.2804	17.2557	17.253	17.2132
OQV14445.1	Tubulin gamma-2 chain			4	103.1	5.4	0.0778172	0.474928	0.0519034	0.632051	-0.0567731	0.600716	12.6177	12.5907	12.8792	12.6435	12.6815	12.6379	12.9316	12.7913	12.512	12.9051	12.8725	12.649	12.5617	12.826	12.4414	12.6749
OQV14446.1	WD repeat-containing protein 19			1	155.36	0.8	-0.0436133	0.814837	0.0357885	0.84756	-0.0597457	0.748546	11.1774	11.1101	10.9465	10.9281	10.958	11.2625	11.0116	10.7555	11.0176	11.7503	10.6796	10.8578	11.0908	11.1943	10.7334	10.9045
OQV14449.1	Sideroflexin-5			9	39.9	27	-0.0373233	0.684111	-0.137153	0.148048	-0.0761992	0.410266	17.3624	17.0652	17.1368	17.1653	17.3311	16.9882	17.1348	17.1263	17.1608	16.9084	17.0878	17.0241	17.2907	16.9845	17.0691	17.0807
OQV14467.1;OQV14465.1	hypothetical protein BV898_11309			1	32.166	3.5	-0.00880744	0.945203	-0.0926493	0.473506	-0.0468107	0.715479	11.0283	11.445	11.0437	10.9934	11.1274	10.896	11.0657	11.3859	11.1591	10.7793	11.1895	11.0119	11.2445	10.9197	11.157	11.0019
OQV14469.1	hypothetical protein BV898_11311			3	69.105	7.4	0.0910801	0.17092	0.111267	0.0992676	-0.0576212	0.377382	12.2767	12.3811	12.3075	12.2248	12.3809	12.3394	12.3938	12.4404	12.3954	12.5458	12.4026	12.2914	12.3294	12.2671	12.2231	12.1402
OQV14470.1	Peptidyl-glycine alpha-amidating monooxygenase			16	134.8	17.9	-0.0176374	0.740611	0.0450021	0.403029	-0.0920254	0.0987054	17.001	17.0399	17.1298	16.9764	17.0758	16.9925	17.0396	16.9685	17.0238	17.1009	17.1016	17.1008	16.9675	16.9959	16.9166	16.899
OQV14472.1	putative Interferon-inducible GTPase 1			1	59.499	2.4	-0.084676	0.794288	-0.522335	0.12221	-0.0860446	0.791047	11.1555	11.5472	11.8965	11.3352	10.9489	11.5616	11.8399	11.2454	11.5573	9.78448	11.5327	10.9706	11.3086	11.5259	11.6862	11.0695
OQV14473.1	putative Interferon-inducible GTPase 1			2	30.882	8.5	6.93151e-05	0.999482	-0.0883097	0.413203	-0.0718284	0.504073	12.2162	11.8815	12.31	12.0951	12.0678	12.0806	12.224	12.1307	11.898	12.1998	12.0996	11.9521	11.7917	12.0833	12.0981	12.2425
OQV14474.1	Calpain-B			5	89.853	8.6	-0.0257746	0.648311	-0.064872	0.25961	0.00887694	0.874791	15.3632	15.2424	15.3404	15.3369	15.2537	15.3405	15.3212	15.2645	15.3606	15.2603	15.1959	15.2067	15.255	15.3951	15.343	15.3253
OQV14477.1	Cytochrome b-c1 complex subunit Rieske, mitochondrial			11	30.425	45.4	0.0653759	0.547027	-0.138387	0.211705	0.10187	0.352178	18.2822	18.3473	18.4799	18.4077	18.3762	18.3888	18.5267	18.4868	18.3771	17.8369	18.4209	18.3286	18.3442	18.4987	18.5837	18.4978
OQV14479.1	hypothetical protein BV898_11321			19	41.77	51.6	0.0139813	0.842156	0.0526883	0.456928	-0.031514	0.654417	20.1098	20.0632	20.1586	20.2471	20.1545	20.0148	20.1728	20.2925	20.1348	20.1533	20.2033	20.2981	20.0571	20.0685	20.0971	20.2299
OQV14480.1	Cytochrome P450 2B19			2	51.811	4.8	-0.108726	0.188284	-0.113987	0.168978	-0.243486	0.00746549	11.6573	11.9834	11.8232	11.6788	11.7294	11.5925	11.6567	11.7292	11.6976	11.5824	11.8096	11.5972	11.5847	11.5163	11.4351	11.6327
OQV14487.1	putative Trafficking protein particle complex subunit 1			3	13.314	30.2	-0.00809209	0.910104	-0.0169743	0.812916	-0.0467836	0.516817	14.4363	14.2657	14.4642	14.3223	14.2612	14.3762	14.4027	14.416	14.4083	14.325	14.3143	14.373	14.2496	14.2012	14.353	14.4976
OQV14488.1	hypothetical protein BV898_11330			9	19.255	52.3	-0.0348348	0.745032	-0.0156327	0.883806	0.0203429	0.849205	18.4937	18.9016	18.7026	18.7487	18.4083	18.9086	18.7555	18.6349	18.5895	18.8368	18.7279	18.63	18.6509	18.8399	18.7871	18.6502
OQV14491.1	Diphthine methyl ester synthase			3	32.453	10.7	0.0872324	0.220286	0.172161	0.0232676	0.019284	0.781273	14.7664	14.7225	14.8165	14.624	14.9096	14.6914	14.886	14.7915	14.8507	14.915	15.0205	14.8319	14.694	14.7155	14.7332	14.8639
OQV14503.1	putative gamma-glutamylcyclotransferase			1	18.578	12.3	0.0819575	0.307151	0.123091	0.133105	-0.0376154	0.634584	14.5074	14.3157	14.4388	14.555	14.7011	14.5094	14.4558	14.4784	14.4815	14.6963	14.4966	14.6349	14.553	14.3638	14.3418	14.4078
OQV14504.1	putative Gamma-glutamylaminecyclotransferase C			5	18.773	52.4	0.062966	0.306094	0.18987	0.00597393	0.0569865	0.352792	16.2999	16.4198	16.3662	16.3873	16.509	16.4275	16.4525	16.3361	16.4255	16.6364	16.5667	16.6041	16.4458	16.4499	16.4472	16.3583
OQV14505.1	putative Protein piccolo			1	217.24	0.6	-0.00132633	0.99008	-0.170823	0.12413	0.150236	0.172499	12.4237	12.2603	12.0682	12.2345	12.2826	12.3634	12.1389	12.1967	12.3507	11.7692	12.0236	12.1599	12.3676	12.3954	12.3473	12.4775
OQV14509.1	hypothetical protein BV898_11349			1	33.737	2.7	-0.0460403	0.573208	-0.13128	0.121212	0.0913083	0.271209	14.7873	14.8181	14.6657	14.841	14.6674	14.7888	14.6129	14.859	14.8623	14.4643	14.6007	14.6597	14.913	14.8598	14.8277	14.8769
OQV14531.1	hypothetical protein BV898_11252			2	66.431	3	0.0235537	0.732876	0.122126	0.09137	0.0800295	0.255706	12.358	12.536	12.4427	12.5348	12.449	12.478	12.532	12.5066	12.538	12.7666	12.5092	12.5461	12.6174	12.5514	12.4351	12.5876
OQV14532.1	putative family 31 glucosidase KIAA1161			15	112.69	16.6	-0.0373348	0.672057	0.0886267	0.321574	-0.0835638	0.349119	17.4769	17.5591	17.4701	17.5038	17.4559	17.5846	17.4382	17.3819	17.4356	17.9175	17.5068	17.5045	17.4404	17.4445	17.4067	17.384
OQV14535.1	Proton myo-inositol cotransporter			2	65.511	4.1	0.15505	0.115336	0.243183	0.0191901	0.260112	0.0132922	12.1107	12.0195	11.8992	12.0086	12.2787	12.1745	12.0255	12.1795	12.3429	12.0169	12.3401	12.3109	12.4828	12.141	12.3097	12.145
OQV14540.1	putative Neuroligin-4, X-linked			20	61.58	46.3	0.0271655	0.796452	0.155697	0.152972	-0.0173334	0.869185	18.78	18.8394	18.9462	18.787	18.8399	18.8462	18.9757	18.7994	18.7941	19.3951	18.9579	18.8282	18.7834	18.8416	18.8826	18.7756
OQV14546.1	Glycogen debranching enzyme			23	239.46	17.2	0.0492126	0.334311	0.043239	0.394607	0.0111501	0.824265	17.3571	17.2647	17.386	17.3601	17.43	17.3026	17.3883	17.4439	17.3819	17.3703	17.4023	17.3864	17.3738	17.3432	17.3562	17.3393
OQV14547.1	Juxtamembrane domain-associated catenin			4	103.55	5.6	0.129684	0.124567	0.251428	0.00650714	0.115863	0.166705	14.8072	14.9167	14.8698	14.8849	15.0658	14.9872	14.9662	14.978	14.9488	14.9736	15.2546	15.3072	14.8952	15.1008	14.9359	15.01
OQV14550.1	putative 39S ribosomal protein L11, mitochondrial			3	22.327	11.7	0.100439	0.363101	-0.0589039	0.590381	0.0574343	0.599597	14.0505	13.9887	14.0844	14.006	14.2442	13.9415	14.2052	14.1406	14.1277	13.5561	14.1396	14.0706	14.0854	14.0792	14.0814	14.1133
OQV14551.1	Splicing factor 3B subunit 2			11	83.62	19.8	-0.0111728	0.842559	0.0312524	0.580215	-0.02514	0.655806	16.8871	16.9314	16.794	16.9434	16.9672	16.8753	16.7976	16.8712	16.8932	16.9298	16.8804	16.9775	16.9248	16.871	16.8483	16.8112
OQV14553.1	Ubiquitin-like modifier-activating enzyme ATG7			8	76.804	12.6	0.0698116	0.390735	0.0241312	0.764206	-0.0182998	0.81994	15.0975	15.0019	14.8628	15.1173	15.1	15.0292	14.9915	15.2381	15.0963	14.8388	15.1188	15.1222	15.0266	14.9584	14.9781	15.0433
OQV14554.1	Glucosamine-6-phosphate isomerase 2			6	32.002	31.8	0.0488889	0.687745	-0.0630339	0.604967	0.0488594	0.687923	15.7571	15.8983	15.9039	15.9252	15.6715	15.8945	15.964	16.1501	15.8442	15.4365	16.045	15.9068	15.766	15.9491	15.9237	16.0412
OQV14555.1	putative YEATS domain-containing protein 4			4	93.255	8.8	-0.000397187	0.994494	-0.0332788	0.56534	-0.0216289	0.707755	14.5887	14.614	14.47	14.5843	14.5991	14.5897	14.5782	14.4884	14.4946	14.5876	14.5429	14.4988	14.6352	14.5785	14.5032	14.4536
OQV14557.1	Glutamate-rich WD repeat-containing protein 1			1	53.169	2.1	0.0250086	0.856137	0.178424	0.207843	0.142861	0.308651	10.9159	10.6531	10.5094	10.8076	11.0376	10.3618	10.8054	10.7813	11.1314	10.5904	10.9192	10.9588	10.9855	10.8123	10.8207	10.839
OQV14559.1	hypothetical protein BV898_11280			2	40.275	6.5	0.00831055	0.915013	0.253552	0.00469863	0.0538826	0.492378	12.4582	12.5359	12.5258	12.343	12.3497	12.4196	12.5001	12.6267	12.7073	12.8785	12.5709	12.7204	12.5423	12.5464	12.4249	12.5649
OQV14563.1	hypothetical protein BV898_11284			3	37.089	11	-0.0189164	0.839188	-0.00167547	0.985649	-0.0726686	0.439966	15.0345	15.1033	15.4354	15.2995	15.268	15.0693	15.3112	15.1485	15.1224	15.1129	15.2103	15.4204	15.1619	15.0921	15.1604	15.1676
OQV14567.1;OQV14566.1	WD repeat-containing protein 82			1	37.202	3	0.0876551	0.624794	-0.372776	0.0506205	0.0918089	0.608621	12.7942	12.7089	12.9976	13.015	12.5123	12.9231	13.0897	13.3411	12.9303	12.0607	12.4441	12.5894	12.8888	12.9977	12.837	13.1594
OQV14568.1	Phosphatidate phosphatase LPIN3			4	103.78	6.8	0.00761816	0.901555	-0.0429436	0.489057	0.0353623	0.567893	14.2777	14.3067	14.3295	14.3617	14.3462	14.3158	14.2672	14.3769	14.2745	14.12	14.3035	14.406	14.3143	14.3162	14.3737	14.413
OQV14569.1	hypothetical protein BV898_11289			7	39.265	24.5	0.121367	0.316902	0.0782786	0.514457	0.137119	0.260332	16.8432	16.4696	16.6993	16.5795	16.8952	16.5121	16.6803	16.9895	16.8465	16.4858	16.8394	16.7329	16.7931	16.5894	16.815	16.9425
OQV14571.1	Kelch-like protein 20			1	71.255	1.4	0.161086	0.197676	0.041638	0.732433	0.0934375	0.446538	10.7929	10.9669	10.8614	10.5563	11.144	10.8841	11.0181	10.7756	10.7396	10.6715	11.0722	10.8607	11.1305	10.8088	10.6608	10.9511
OQV14593.1	putative Sulfotransferase 1C2			13	37.158	37.2	-0.00321194	0.968314	-0.0761905	0.353118	-0.0999068	0.228083	17.7299	17.7231	17.6811	17.7651	17.7593	17.7284	17.6829	17.7158	17.7027	17.365	17.7664	17.7603	17.7142	17.658	17.6226	17.5047
OQV14598.1	Integrin beta pat-3			1	85.763	2.2	0.0483793	0.650407	0.275073	0.0188598	0.142337	0.193642	12.1676	12.4171	12.5473	12.5873	12.3486	12.6329	12.5218	12.4095	12.5275	12.9449	12.6683	12.6789	12.4439	12.609	12.5408	12.6951
OQV14602.1	putative Zinc finger RNA-binding protein			3	115.36	3.7	0.0990755	0.507485	-0.276339	0.0775663	0.0270267	0.855547	12.4914	12.4042	12.0958	12.5206	12.4857	12.5276	12.3642	12.5309	12.4215	11.7244	11.9321	12.3287	12.305	12.3598	12.2385	12.7167
OQV14606.1	Serine hydroxymethyltransferase, cytosolic			24	55.759	58.1	0.0571988	0.649535	-0.116045	0.361705	-0.0456091	0.716756	18.7325	18.7759	18.859	18.7774	18.8612	18.8251	18.8709	18.8164	18.7295	18.1491	18.9572	18.8449	18.7208	18.7834	18.7943	18.6638
OQV14611.1	tRNA (cytosine(34)-C(5))-methyltransferase			6	78.912	12.6	0.0628246	0.409153	0.0262941	0.727271	-0.056592	0.456209	15.1696	15.2458	15.3545	15.2765	15.3441	15.2865	15.2734	15.3937	15.1482	15.2393	15.3369	15.4272	15.1299	15.1519	15.1531	15.3851
OQV14615.1	putative V-type proton ATPase subunit F			4	16.003	28.3	0.000145812	0.999146	0.0938848	0.494286	-0.0752919	0.582533	15.3762	15.2899	15.2142	15.333	15.451	15.3319	15.2312	15.1997	15.1971	15.9522	15.2397	15.1998	15.3489	15.2582	15.13	15.175
OQV14616.1	putative COP9 signalosome complex subunit 6			4	43.749	21.5	0.0212412	0.76828	0.0240115	0.739198	0.0696543	0.340736	14.8397	14.9905	15.1035	15.0409	14.9506	15.0287	15.01	15.0703	14.9751	14.9215	15.1013	15.0727	14.9562	15.0058	15.1965	15.0947
OQV14617.1	Eukaryotic translation initiation factor 5A			11	18.094	90.2	0.0818711	0.574514	0.074393	0.609625	-0.173312	0.243072	18.3747	18.4299	18.6227	18.7533	18.4983	18.6034	18.7626	18.6438	18.1864	19.0501	18.6484	18.5933	18.2433	18.2526	18.4679	18.5236
OQV14618.1	putative 40S ribosomal protein S21			4	17.325	28.3	-0.0422681	0.791506	0.0393661	0.805493	-0.185079	0.256901	17.8751	17.9747	17.8946	17.9786	17.8353	18.0312	17.8652	17.8222	17.6125	18.651	17.8561	17.7609	17.8145	17.7205	17.7716	17.6762
OQV14619.1	Proteasome subunit beta type-4			8	27.808	39.4	0.00679427	0.903336	-0.0667321	0.243713	-0.0313018	0.577718	15.4931	15.5463	15.5876	15.3843	15.5245	15.503	15.5502	15.4609	15.4274	15.3711	15.4919	15.4541	15.5296	15.4506	15.4483	15.4576
OQV14621.1	putative Proteasome subunit beta type-2			4	21.412	28.5	0.0665664	0.629033	-0.0961698	0.487075	0.147447	0.291822	16.1608	16.0932	16.3067	16.1373	16.2071	16.1477	16.339	16.2704	16.2759	15.5089	16.2524	16.2762	16.2186	16.3692	16.4099	16.2901
OQV14622.1	Cell division cycle 5-like protein			11	88.804	18.3	-0.00904014	0.899303	0.00527044	0.941179	-0.00903487	0.899361	16.4979	16.4057	16.3399	16.436	16.5215	16.4296	16.2926	16.3996	16.4903	16.2417	16.4861	16.4826	16.4973	16.3367	16.4012	16.4083
OQV14640.1	Acyl-CoA synthetase family member 2, mitochondrial			10	68.161	23	0.065757	0.354327	0.00778199	0.911454	-0.0549303	0.437102	16.0739	16.0818	16.2056	16.096	16.1974	16.1473	16.1933	16.1822	16.0777	15.9263	16.2637	16.2207	16.0141	16.0984	16.1127	16.0123
OQV14641.1	hypothetical protein BV898_11147			5	15.283	54.6	-0.0991403	0.499494	0.184759	0.216613	0.0117444	0.935752	15.8941	16.1559	15.8686	16.0196	15.9452	15.9879	15.7879	15.8206	15.898	16.7613	15.9727	16.0453	15.9735	16.0509	16.0445	15.9162
OQV14643.1;OQV14642.1	Ectonucleotide pyrophosphatase/phosphodiesterase family member 3			2	92.608	3	-0.0377179	0.682462	-0.127702	0.178116	-0.210397	0.0342509	13.0021	13.2674	12.945	13.0588	12.9883	13.1583	12.8979	13.0781	12.7096	12.9654	13.0538	13.0338	12.9621	12.8975	12.8015	12.7708
OQV14645.1	hypothetical protein BV898_11151			1	58.01	2.5	-0.174961	0.401922	-0.366464	0.0907723	-0.348685	0.106034	10.1698	9.69189	9.86738	9.43124	10.1127	9.18957	9.5155	9.64277	9.29048	9.49833	9.74262	9.16304	9.51828	9.33989	9.09448	9.81294
OQV14649.1	Tryptophan--tRNA ligase, mitochondrial			4	43.534	14.9	0.0189702	0.746965	-0.000612242	0.991677	0.032867	0.577499	14.5936	14.4513	14.5809	14.478	14.5861	14.5592	14.5559	14.4786	14.4568	14.6068	14.5303	14.5075	14.5829	14.524	14.4816	14.6468
OQV14651.1	Carcinine			1	64.685	1.9	0.00689573	0.959311	0.212528	0.130547	-0.000592325	0.996503	12.8527	13.2158	12.8819	12.9632	12.9691	13.1333	12.9607	12.878	13.0935	13.6748	13.1096	12.8858	12.8974	13.0924	13.0065	12.9149
OQV14656.1	Carcinine			7	103.82	10.5	-0.0436731	0.418526	0.00354173	0.947111	0.0282961	0.597836	16.941	17.0682	16.9529	17.0096	16.8786	16.9716	16.9644	16.9824	16.9237	16.9832	17.0197	17.0594	16.9683	17.0152	17.0552	17.0462
OQV14660.1	hypothetical protein BV898_11166			7	83.623	10.2	-0.00252551	0.971843	-0.0774189	0.288489	0.0767098	0.292764	15.173	15.1957	15.2777	15.0821	15.043	15.1948	15.227	15.2535	15.2392	15.0452	14.996	15.1384	15.1609	15.3456	15.2502	15.2785
OQV14670.1	Rho GTPase-activating protein 42			1	105.64	1.2	-0.0145082	0.961994	-0.598184	0.0640598	0.0103948	0.972764	10.0137	10.107	10.5987	10.269	9.35156	10.5515	10.4841	10.5432	10.611	9.45074	9.13634	9.3976	10.0264	10.1525	10.5217	10.3294
OQV14672.1	Eukaryotic translation initiation factor 3 subunit H			17	40.139	65.4	-0.0174308	0.780757	-0.103466	0.113096	-0.0103399	0.86875	17.8516	17.8879	17.9038	17.8629	17.7622	17.9166	17.9386	17.8192	17.8368	17.6131	17.8182	17.8243	17.8311	17.8698	17.929	17.835
OQV14673.1	hypothetical protein BV898_11179			1	26.364	6	-0.00154185	0.989002	-0.106726	0.347248	0.0183496	0.869746	13.2782	13.0008	13.1309	12.9514	13.2666	12.803	13.1055	13.1801	13.0375	12.7535	13.0866	13.0569	13.2056	12.9254	13.0807	13.2231
OQV14674.1	hypothetical protein BV898_11180			2	22.071	22.1	-0.0286869	0.742676	-0.0457865	0.601293	0.104563	0.241554	14.5256	14.5655	14.5806	14.6924	14.5416	14.5223	14.6	14.5854	14.6806	14.3635	14.5664	14.5704	14.8614	14.4757	14.6176	14.8277
OQV14677.1	Ecdysone receptor			1	61.493	2.5	-0.0948287	0.505245	-0.181302	0.211432	0.0214069	0.879594	12.8299	12.6372	12.8566	12.8918	12.4322	12.5846	12.906	12.9133	12.6383	12.4561	12.5285	12.8674	12.5251	12.8757	12.7253	13.1749
OQV14680.1	putative Alpha-(1,3)-fucosyltransferase C			1	45.896	2.7	0.0698196	0.607238	0.322925	0.0281023	0.121471	0.375419	13.398	13.3892	13.294	13.2704	13.5254	13.5776	13.3699	13.1579	13.3117	14.0397	13.6789	13.613	13.5427	13.6365	13.4403	13.218
OQV14681.1	Very-long-chain 3-oxoacyl-CoA reductase			2	36.621	9.4	-0.0177146	0.868868	-0.130617	0.234509	0.0506261	0.638159	12.9453	12.9467	13.1794	12.954	12.8049	12.9671	12.9369	13.2456	12.7601	12.6347	13.0146	13.0935	13.0552	13.0426	13.0206	13.1096
OQV14683.1	UDP-glucose 4-epimerase			12	38.825	36.5	0.00854114	0.902504	-0.0960481	0.18142	-0.0277393	0.691455	17.5421	17.5233	17.718	17.467	17.6326	17.4922	17.596	17.5638	17.4894	17.3101	17.5679	17.4988	17.5158	17.6086	17.5301	17.4849
OQV14684.1	Laminin subunit alpha			77	398.95	28.5	-0.00275723	0.968022	-0.0116753	0.865266	0.0201672	0.769673	20.4459	20.4321	20.2863	20.4763	20.4992	20.4329	20.3076	20.3899	20.4437	20.2592	20.3754	20.5156	20.5017	20.436	20.3591	20.4244
OQV14686.1	hypothetical protein BV898_11062			1	18.846	6.6	-0.0952814	0.594576	0.0616535	0.729838	0.11573	0.518941	14.2765	14.6982	14.3281	14.1394	14.2612	14.4272	14.2137	14.1591	14.1916	14.8718	14.2712	14.3543	14.9211	14.2163	14.1576	14.6102
OQV14692.1;OQV14693.1	Elongation			2	104.09	2.9	0.0110696	0.914537	-0.100615	0.336846	0.00104475	0.991917	14.2048	14.198	14.3571	14.2454	14.1966	14.2155	14.2884	14.3492	14.3336	13.7612	14.1899	14.3182	14.1801	14.2538	14.2311	14.3445
OQV14700.1	putative isocitrate dehydrogenase [NAD] subunit alpha, mitochondrial			14	40.941	39.2	0.0429247	0.739379	-0.159812	0.226194	0.0903397	0.486605	17.894	17.9307	18.015	18.0064	17.9544	17.9939	18.0771	17.9924	17.8935	17.2642	18.0655	17.9836	17.9655	18.0193	18.126	18.0966
OQV14708.1;OQV14709.1	hypothetical protein BV898_11082			1	38.121	3.4	-0.139701	0.310223	-0.265452	0.0643555	-0.0134551	0.920782	14.7342	14.7774	14.5764	14.7159	14.2105	14.7722	14.7205	14.5418	14.7454	14.6331	14.1954	14.1681	14.7128	14.7117	14.6938	14.6317
OQV14713.1	Histone H2A.V			6	15.129	55.9	-0.012035	0.954267	-0.22528	0.292143	0.0598605	0.775743	18.8516	18.5719	18.5762	18.8404	18.8152	18.5163	18.5709	18.8895	18.8836	17.6361	18.6003	18.8189	18.9067	18.6764	18.6197	18.8766
OQV14714.1	2-oxoglutarate dehydrogenase, mitochondrial			45	126.5	49.6	0.0755354	0.461484	-0.020078	0.843494	0.0664101	0.516479	19.9063	19.959	20.1089	19.9986	20.0214	19.9825	20.1017	20.1693	19.9932	19.6248	20.1572	20.1171	19.9091	20.0799	20.121	20.1284
OQV14715.1	hypothetical protein BV898_11088			2	23.518	5.5	-0.0619767	0.617171	0.0446745	0.718064	-0.0472546	0.70261	12.956	13.0167	12.7801	13.2265	12.9314	13.0138	12.8177	12.9684	12.8033	13.3827	12.787	13.185	13.0073	12.9166	12.8668	12.9995
OQV14717.1;OQV14718.1	MAP kinase-activating death domain protein			3	204.54	1.9	-0.0037103	0.97496	-0.10819	0.3667	0.0730426	0.539218	14.924	14.6214	14.5729	14.7493	14.884	14.5497	14.7485	14.6706	14.6996	14.4052	14.5773	14.7527	15.1277	14.6939	14.6456	14.6926
OQV14734.1	WD repeat and FYVE domain-containing protein 3			10	347.1	4	0.0189875	0.838565	-0.100012	0.292017	0.0794236	0.399482	15.2422	15.1684	15.3607	15.3205	15.1828	15.1843	15.3149	15.4858	15.2214	14.9125	15.2119	15.346	15.2791	15.2947	15.4178	15.4179
OQV14735.1	hypothetical protein BV898_11107			4	19.69	21.9	-0.0322386	0.855375	0.0328546	0.852646	0.18433	0.305725	16.9932	17.2161	17.1135	16.8042	16.9776	17.2144	17.1664	16.6395	16.9092	17.5564	17.1651	16.6276	17.2056	17.3221	17.3725	16.9641
OQV14736.1	hypothetical protein BV898_11108			7	20.907	22.9	-0.083789	0.653585	0.128266	0.494034	0.190513	0.314232	18.2654	18.4946	18.4214	18.035	18.1892	18.395	18.3641	17.9329	18.1025	19.0511	18.5084	18.0675	18.4209	18.5851	18.6598	18.3127
OQV14743.1	putative Myophilin			12	26.284	49.8	-0.045678	0.62148	-0.00828979	0.928313	0.0351051	0.703866	18.9871	19.11	18.9129	19.19	18.9323	19.0556	18.9462	19.0833	18.9637	19.3395	18.8548	19.0089	19.0848	19.0855	19.0479	19.1222
OQV14747.1	putative DnaJ-like protein subfamily B member 12			2	46.545	5.4	0.0870359	0.215435	0.225004	0.0044033	-0.0627191	0.366135	12.8132	12.7834	12.7196	12.8779	12.9874	12.8266	12.9669	12.7614	12.9825	13.1478	12.9743	12.9896	12.7503	12.6462	12.8224	12.7242
OQV14754.1	Glycerol-3-phosphate dehydrogenase [NAD(+)], cytoplasmic			23	39.074	70.2	-0.01441	0.874564	-0.211055	0.0326258	-0.0127653	0.888772	19.4038	19.4328	19.4875	19.5059	19.311	19.488	19.4988	19.4745	19.3622	18.9033	19.3687	19.3516	19.3895	19.4699	19.4769	19.4427
OQV14756.1	Protein split ends			3	392.79	1.1	-0.0353936	0.767384	-0.325039	0.0143175	-0.0231664	0.846352	14.1903	14.1278	13.9134	14.0793	14.0547	14.1534	13.9879	13.9731	14.0747	13.3828	13.711	13.842	14.2335	13.9597	13.944	14.0809
OQV14766.1	Heat shock protein 105 kDa			37	94.07	47.6	0.0112879	0.831064	-0.0324031	0.542506	-0.015303	0.772555	19.2817	19.2946	19.2723	19.3238	19.282	19.3308	19.3023	19.3024	19.3176	19.1212	19.3036	19.3004	19.2818	19.2962	19.284	19.2492
OQV14772.1	hypothetical protein BV898_11035			13	35.019	56.7	-0.0710976	0.529748	0.0512514	0.649515	-0.042888	0.703442	18.3199	18.391	18.1357	18.3007	18.2669	18.3164	18.1379	18.1418	18.2888	18.7399	18.1592	18.1644	18.3797	18.264	18.1333	18.1989
OQV14773.1	Caseinolytic peptidase B protein-like protein			2	71.936	5.8	0.0667428	0.493619	0.0302193	0.755105	0.0940128	0.338604	11.7468	11.8631	12.0218	11.6747	11.9625	11.7288	12.0367	11.8454	11.8425	11.7763	11.7588	12.0496	11.746	12.0272	11.9303	11.979
OQV14779.1	Cdc42-like protein			1	35.013	3.5	0.0334026	0.799423	-0.174307	0.197005	-0.143149	0.285034	15.792	15.6164	15.7326	15.777	15.7697	15.6266	15.7661	15.8893	15.5609	15.045	15.8141	15.8008	15.5592	15.5101	15.654	15.6222
OQV14782.1	Cdc42-like protein			4	16.932	28.5	0.0303636	0.785774	-0.199556	0.0888363	-0.0223613	0.841259	16.0067	15.9538	16.0539	16.1483	15.9831	15.9101	16.1613	16.2296	15.977	15.4576	16.0517	15.8781	15.9724	15.9465	16.0677	16.0867
OQV14787.1	Tyrosine-protein phosphatase non-receptor type 11			9	66.419	23.9	0.0441254	0.607073	-0.104262	0.23352	0.0481627	0.574913	16.2782	16.2758	16.2404	16.2232	16.3319	16.2727	16.2823	16.3072	16.2551	15.8278	16.2844	16.2333	16.2388	16.3558	16.3817	16.234
OQV14794.1	Nucleolar complex protein 2-like protein			2	83.726	3.6	0.0657333	0.715098	-0.13459	0.458035	0.0148605	0.934092	13.4349	13.3936	13.5265	13.4369	13.3924	13.5065	13.528	13.6279	13.6882	12.539	13.5468	13.4795	13.4351	13.5042	13.3287	13.5834
OQV14800.1	hypothetical protein BV898_10952			1	30.56	4	0.212447	0.0148686	0.161635	0.0538791	0.168547	0.0454811	13.9346	14.1434	14.038	13.9288	14.1179	14.3278	14.2345	14.2143	14.1495	14.2946	14.1743	14.0729	14.0184	14.253	14.3121	14.1353
OQV14805.1	hypothetical protein BV898_10957			2	42.938	9.9	0.0374301	0.81795	0.179046	0.279993	-0.110759	0.498748	11.8987	12.141	11.9685	11.8269	12.1661	11.9782	12.0792	11.7614	11.9456	12.624	12.2247	11.757	11.8743	11.9661	12.0265	11.5253
OQV14809.1	Acidic amino acid decarboxylase GADL1			3	59.001	7.4	0.0178967	0.845406	-0.135224	0.154492	0.0115178	0.900102	13.268	13.2248	13.1702	13.2352	13.0013	13.3612	13.3584	13.249	13.1892	13.0981	12.9856	13.0844	12.9996	13.39	13.2663	13.2883
OQV14810.1	putative ATP-dependent RNA helicase DDX56			5	63.529	12.1	0.0361942	0.640878	0.0428919	0.580966	-0.0523938	0.501227	13.7659	13.5426	13.8396	13.6314	13.6818	13.5983	13.8385	13.8057	13.7818	13.6874	13.8288	13.6531	13.5799	13.594	13.6822	13.714
OQV14812.1	hypothetical protein BV898_10964			5	64.92	7	-0.0693336	0.612243	0.0821758	0.548699	-0.0535404	0.694982	17.0423	17.2298	17.1064	16.9749	17.0129	17.1738	17.0416	16.8477	16.9766	17.6577	17.1214	16.9263	17.0051	17.189	17.1017	16.8434
OQV14813.1	putative beta-arrestin			12	46.568	30	0.0538028	0.574318	-0.0328359	0.730877	-0.0101528	0.91515	16.8715	16.8216	16.8974	17.031	16.8662	16.8611	16.9251	17.1844	16.936	16.5998	16.9422	17.0122	16.8513	16.8435	16.8795	17.0066
OQV14814.1	Apolipophorins			5	287.44	2.2	-0.145907	0.123004	0.0903611	0.327647	0.102478	0.269107	15.5926	15.1944	15.3281	15.4247	15.2598	15.2788	15.2287	15.1888	15.3135	15.5873	15.3715	15.6289	15.4222	15.4482	15.6311	15.4482
OQV14817.1	hypothetical protein BV898_10968			2	32.03	4.8	0.208202	0.195594	0.178409	0.263912	0.122771	0.436973	11.4285	11.565	10.6872	11.2429	11.3896	11.6417	11.4242	11.3008	11.3465	11.5967	11.4817	11.2123	11.4906	11.4049	11.3885	11.1307
OQV14826.1	hypothetical protein BV898_10975			1	17.235	8.3	-0.0610478	0.756733	0.329811	0.108767	-0.0654174	0.73999	11.5309	11.0704	11.2001	11.1883	11.3718	11.4724	11.0057	10.8955	11.6884	11.9991	11.4957	11.1256	11.5631	11.0167	11.3345	10.8137
OQV14827.1	Phosphatidylinositide phosphatase SAC1			8	68.426	17.1	-0.00362249	0.947731	0.0096001	0.862135	-0.00669682	0.903555	16.1316	16.0782	16.1862	16.0651	16.1673	16.0373	16.1455	16.0965	16.149	16.0371	16.1169	16.1964	16.0784	16.0868	16.1014	16.1677
OQV14828.1	putative Tumor suppressor p53-binding protein 1			14	110.49	15.8	-0.0455603	0.39491	-0.09717	0.0812997	-0.0712651	0.190761	17.1144	17.1298	17.0125	17.1069	17.0423	17.0599	17.0361	17.0431	17.0382	16.8799	16.9939	17.0629	17.0095	16.9926	17.0449	17.0315
OQV14830.1;OQV14829.1	hypothetical protein BV898_10979			1	8.7779	22.4	-0.344117	0.26418	0.275856	0.367185	0.218268	0.473277	7.07698	8.54462	8.29585	8.28905	7.13306	8.17274	7.36522	8.15901	8.36356	8.26124	8.27435	8.41078	8.40985	8.28843	8.6338	7.7475
OQV14835.1	Lipoamide acyltransferase component of branched-chain alpha-keto acid dehydrogenase complex, mitochondrial			12	56.413	29.6	0.0213569	0.710367	-0.0644393	0.271262	-0.0852633	0.151417	17.1533	17.1633	17.2328	17.1626	17.2288	17.1445	17.2879	17.136	17.1485	17.0121	17.1702	17.1234	17.0142	17.1133	17.1508	17.0926
OQV14839.1	Lipoamide acyltransferase component of branched-chain alpha-keto acid dehydrogenase complex, mitochondrial			2	51.638	5.5	0.00301618	0.98346	-0.155127	0.295324	0.00718081	0.960637	13.2237	13.4376	13.6559	13.4981	13.2878	13.4077	13.5779	13.5541	13.4205	12.8028	13.5033	13.4683	13.2203	13.4929	13.6179	13.513
OQV14848.1	hypothetical protein BV898_10995			7	32.216	31.5	0.0767697	0.390438	0.0974438	0.279234	0.0161156	0.855222	16.7008	16.7513	16.8578	16.7511	16.8721	16.8576	16.8305	16.8079	16.9023	16.5328	16.9774	17.0384	16.7118	16.8063	16.7968	16.8106
OQV14851.1	Ribonucleoside-diphosphate reductase subunit M2			1	44.322	2.6	0.0912577	0.805058	-0.188996	0.61046	-0.116136	0.753606	9.90019	10.7093	11.0665	10.4544	9.81752	10.7438	11.2935	10.6405	9.84228	9.76122	11.1846	10.5863	9.86916	10.1633	11.0069	10.6265
OQV14853.1	putative Ragulator complex protein LAMTOR2			4	13.422	45.2	0.045948	0.547266	-0.00448939	0.952821	0.107327	0.170755	14.7325	14.7925	14.9708	14.8042	14.8272	14.7811	15.0164	14.8591	14.8351	14.6706	14.8445	14.9319	14.8332	14.9103	15.0147	14.9711
OQV14854.1	Protein ecdysoneless-like protein			3	75.573	4.1	0.00534208	0.943516	0.0358069	0.636113	0.0250127	0.740531	12.3202	12.3378	12.3688	12.436	12.344	12.3333	12.3304	12.4764	12.3485	12.5001	12.464	12.2933	12.5635	12.4559	12.2445	12.2991
OQV14855.1	putative Peptidyl-tRNA hydrolase ICT1, mitochondrial			3	22.963	23.4	-0.109782	0.104448	-0.18821	0.0096265	-0.20423	0.00574256	14.3426	14.2275	14.421	14.2932	14.2733	14.216	14.2074	14.1485	14.1391	14.0456	14.1392	14.2076	14.2546	14.0625	14.0304	14.12
OQV14856.1	hypothetical protein BV898_11003			3	32.28	11.5	-0.105886	0.213875	-0.0996105	0.2409	-0.0894455	0.290184	13.627	13.8719	13.7636	13.7024	13.5112	13.7024	13.7577	13.5701	13.7962	13.6514	13.5255	13.5933	13.7806	13.6259	13.6905	13.5101
OQV14866.1	Guanine nucleotide-binding protein G(s) subunit alpha			37	102.85	45	0.0615629	0.606209	-0.116637	0.334245	0.0728521	0.542569	20.0919	20.0806	20.2614	20.1379	20.1231	20.0938	20.3004	20.3006	20.1443	19.5833	20.2195	20.1582	20.0503	20.2291	20.3093	20.2745
OQV14869.1	hypothetical protein BV898_10901			2	24.278	14.5	0.0857218	0.709763	0.301403	0.202077	0.203355	0.382364	11.589	11.3668	11.407	11.4784	11.5355	11.7083	11.277	11.6633	11.308	12.733	11.437	11.5689	11.6952	11.6365	11.4858	11.8371
OQV14895.1	hypothetical protein BV898_10927			3	26.409	16.9	-0.071047	0.534353	0.0249452	0.826318	-0.0716699	0.530823	14.4434	14.4542	14.3073	14.4799	14.3526	14.4478	14.2255	14.3746	14.2274	14.8854	14.3144	14.3573	14.4152	14.3058	14.2671	14.4099
OQV14898.1	hypothetical protein BV898_10930			4	26.216	35.8	-0.0454447	0.82801	0.44671	0.0460582	0.429708	0.0538718	14.3998	14.3045	13.9871	14.385	14.3497	14.3976	13.8669	14.2805	14.4558	15.4819	14.2191	14.7064	14.8327	14.7164	14.5518	14.6944
OQV14909.1	hypothetical protein BV898_10940			1	10.672	13.4	0.175239	0.484916	0.372966	0.148165	0.213117	0.397507	10.1746	10.7017	9.84813	10.7588	10.6162	10.3616	10.3637	10.8426	10.5633	11.2351	10.2322	10.9445	11.1378	10.2348	10.4253	10.5378
OQV14910.1	Integrator complex subunit 11			3	75.877	4.7	0.0568054	0.687044	0.0284501	0.83977	0.0843479	0.551014	14.3602	14.4015	14.6086	14.5472	14.4319	14.5096	14.544	14.6592	14.6966	13.9411	14.7903	14.6034	14.5515	14.4726	14.6142	14.6166
OQV14912.1	hypothetical protein BV898_10943			2	36.01	8.6	0.0837257	0.385553	0.184093	0.0680672	0.0041394	0.965341	12.8285	12.7886	12.9075	12.8233	12.997	12.8373	12.8113	13.0372	12.8135	13.0928	13.1241	13.0538	13.0226	12.5897	12.8061	12.946
OQV14913.1	Cytochrome P450 2U1			2	56.758	4.8	0.140449	0.371826	-0.0856289	0.582933	0.0981543	0.529725	11.8741	11.8565	12.1977	11.797	11.7437	11.9	12.3561	12.2873	11.4207	11.9425	12.0253	11.9942	12.1451	12.0377	12.0819	11.8532
OQV14914.1	putative Sulfotransferase 1C4			4	35.405	19.7	0.000376915	0.995017	0.0964499	0.124827	-0.00300581	0.960278	15.4875	15.4725	15.4579	15.5207	15.5185	15.4735	15.5109	15.4374	15.4993	15.7405	15.5619	15.5229	15.5613	15.4886	15.4737	15.403
OQV14921.1	Disintegrin and metalloproteinase domain-containing protein 12			1	107.81	0.8	-0.0450448	0.65251	-0.0640036	0.523746	-0.224592	0.0367526	10.517	10.4242	10.3013	10.5511	10.7349	10.3471	10.2304	10.3011	10.5448	10.2406	10.3811	10.3712	10.262	10.2088	10.2083	10.2162
OQV14933.1	Protein ERGIC-53			14	57.748	40.3	-0.0249405	0.747612	-0.159866	0.0528143	-0.0920377	0.245056	17.8774	17.9176	17.9281	17.9081	17.8433	17.8971	17.9274	17.8637	17.8325	17.4695	17.8971	17.7926	17.8311	17.8419	17.8556	17.7345
OQV14939.1	putative Ribosomal L1 domain-containing protein 1			2	32.028	7.9	0.222043	0.403258	-0.0648051	0.805215	0.0473917	0.856818	12.6116	12.4102	12.8508	12.473	12.541	12.9126	12.6898	13.0903	12.4691	11.5322	12.8667	13.2184	12.4479	12.6242	12.5929	12.8701
OQV14942.1	Galactokinase			5	43.258	20.8	-0.0153286	0.831159	-0.137611	0.0702587	-0.264555	0.00192459	14.4819	14.6643	14.4795	14.6825	14.5594	14.6442	14.5049	14.5383	14.287	14.4738	14.53	14.4668	14.3796	14.3771	14.2269	14.2663
OQV14950.1	hypothetical protein BV898_10854			2	35.885	10.6	-0.0111635	0.877446	0.0385396	0.596075	-0.0685055	0.350941	13.3026	13.5469	13.4583	13.4656	13.3031	13.5259	13.4673	13.4324	13.5108	13.539	13.5472	13.3305	13.4693	13.3252	13.3524	13.3525
OQV14953.1	Alpha-(1,6)-fucosyltransferase			3	66.709	7.5	0.0261902	0.804473	-0.135639	0.211432	-0.0757747	0.477164	14.3201	14.278	14.4311	14.4498	14.3137	14.3563	14.4718	14.4418	14.3791	13.864	14.2973	14.3959	14.3191	14.1139	14.3212	14.4216
OQV14955.1	Deoxyuridine 5-triphosphate nucleotidohydrolase, mitochondrial			1	41.044	3.1	0.020226	0.912875	0.118626	0.523847	0.117833	0.52659	12.1177	12.6374	12.8198	12.4581	12.2447	12.7229	12.7996	12.3468	12.2306	13.0731	12.6215	12.5824	12.6017	12.3941	12.6817	12.8269
OQV14958.1	hypothetical protein BV898_10862			1	46.524	3.8	0.0622733	0.477141	0.128904	0.151884	0.179714	0.0525065	11.1467	11.3617	11.4883	11.0905	11.2221	11.4503	11.349	11.3149	11.499	11.4177	11.3837	11.3024	11.3634	11.5516	11.4715	11.4197
OQV14961.1	Anion exchange protein 2			2	141.83	2.4	-0.0687907	0.411218	0.0536168	0.519996	-0.0115367	0.889165	13.1471	12.8625	13.0527	13.036	13.0885	12.9484	12.9452	12.841	13.0389	13.2756	13.0799	12.9183	13.0908	12.955	12.9993	13.0071
OQV14964.1	hypothetical protein BV898_10868			1	15.579	13.2	-0.184284	0.533959	-0.450019	0.140752	0.295703	0.323141	12.3501	12.303	12.5291	12.161	11.4498	12.3525	12.5414	12.2624	12.8112	12.0812	11.0517	11.599	12.5738	12.8158	12.6147	12.5217
OQV14965.1	hypothetical protein BV898_10869			1	17.821	7	0.0185417	0.833604	0.0841427	0.347311	0.155817	0.0924351	13.9798	13.8277	14.1228	14.1838	14.0473	13.9537	14.1043	14.083	14.0774	14.0023	14.2076	14.1634	13.9834	14.1772	14.2823	14.2944
OQV14967.1	Tropomyosin			43	29.024	88.4	-0.0899897	0.572421	0.0443128	0.780164	-0.0511318	0.747518	21.6853	21.822	21.472	21.7269	21.5403	21.7736	21.5234	21.5088	21.6181	22.3517	21.4217	21.4918	21.6847	21.7109	21.5707	21.5353
OQV14968.1	putative Tropomyosin			4	13.382	16.7	-0.0938302	0.600372	0.119843	0.504672	-0.163097	0.366924	15.9221	16.012	15.6307	15.9842	15.8793	15.9318	15.5542	15.8084	15.754	16.714	15.6841	15.8764	15.7713	15.8055	15.6305	15.6894
OQV14969.1	putative Tropomyosin-1, isoforms 9A/A/B			5	15.76	31.6	-0.00863789	0.959455	0.22584	0.196426	-0.0606677	0.721615	16.7319	16.6721	16.6035	16.7341	16.8531	16.6831	16.5427	16.6281	16.5939	17.6455	16.6608	16.7447	16.6433	16.6272	16.6333	16.5951
OQV14971.1	hypothetical protein BV898_10873			7	28.28	18.2	-0.107027	0.583079	0.0455585	0.814497	-0.0816215	0.674856	20.3139	20.5335	20.0719	20.3965	20.0779	20.4965	20.1303	20.183	20.2498	21.1257	20.0277	20.0949	20.2937	20.41	20.1881	20.0975
OQV14974.1	hypothetical protein BV898_10875			2	12.585	12.8	0.073462	0.684916	-0.100847	0.578442	0.0711577	0.694243	13.633	13.6578	13.8299	13.6798	13.6434	13.6615	13.9038	13.8855	13.7517	12.856	13.966	13.8232	13.5975	13.7495	13.944	13.794
OQV14975.1	hypothetical protein BV898_10876			10	44.769	32.6	-0.0819637	0.622394	0.240344	0.160922	0.0894393	0.591297	16.9213	17.0116	16.7675	16.9932	16.7898	17.0196	16.7624	16.7939	17.0053	17.8577	16.8283	16.9636	17.0599	17.0596	16.9124	17.0194
OQV14976.1	hypothetical protein BV898_10877			5	19.032	41.5	-0.107217	0.587067	0.269594	0.183051	-0.0146766	0.940447	17.0768	17.2681	16.9693	17.1946	17.0759	17.2097	16.8828	16.9115	17.1137	18.231	17.0976	17.1448	17.1798	17.2114	17.0489	17.0099
OQV14977.1	hypothetical protein BV898_10878			7	35.978	19.9	-0.0501035	0.918617	0.336279	0.496178	-0.749415	0.140829	16.0475	16.6062	17.2193	15.5468	16.1375	16.6775	16.9765	15.4279	15.851	18.1155	17.0055	15.7929	15.2637	15.568	16.1275	15.4629
OQV14978.1	hypothetical protein BV898_10879			2	23.333	17.4	0.0205998	0.907413	0.307416	0.0977279	0.191464	0.288845	12.0724	12.0052	11.9015	11.9867	12.0744	12.0895	11.9686	11.9157	11.9433	13.0525	12.0828	12.1169	12.1335	12.0111	12.2713	12.3158
OQV14980.1;OQV14979.1	Low-density lipoprotein receptor-related protein 2			29	514.56	8.6	-0.208167	0.00307306	-0.22225	0.00188269	-0.176706	0.00916498	17.8499	17.9858	18.0571	17.9305	17.6765	17.7364	17.7577	17.8202	17.6792	17.6605	17.777	17.8178	17.7729	17.7924	17.7357	17.8155
OQV14981.1	Collagen alpha-2(IV) chain			8	168.19	9.1	-0.023628	0.885858	-0.111798	0.500172	0.0740632	0.653734	16.8814	16.4894	16.5786	16.9251	16.5831	16.8662	16.4398	16.891	16.666	16.2807	16.3953	17.0853	16.6186	16.7394	16.8264	16.9864
OQV14983.1	Multidrug resistance-associated protein 1			1	168.43	1.1	0.0639925	0.452908	-0.0257921	0.760404	0.040738	0.630848	11.848	12.0529	11.8991	11.9306	11.898	11.9853	12.1211	11.9821	12.1522	11.7139	11.8869	11.8744	12.0286	12.0177	11.9236	11.9235
OQV14984.1	Succinate-semialdehyde dehydrogenase, mitochondrial			9	58.712	15.8	-0.00225465	0.979759	-0.127634	0.164673	-0.0259295	0.770772	17.3365	17.1975	17.3351	17.2212	17.3224	17.1901	17.3264	17.2424	17.2107	16.8406	17.3236	17.2049	17.2383	17.2197	17.3548	17.1737
OQV14985.1	Vesicular inhibitory amino acid transporter			1	59.253	3.4	-0.0142539	0.888977	0.0410404	0.68844	0.0148767	0.884164	12.6502	12.3833	12.5821	12.3764	12.7261	12.4108	12.4123	12.3857	12.6123	12.6121	12.3772	12.5547	12.4854	12.734	12.3417	12.4904
OQV14988.1	hypothetical protein BV898_10888			1	17.286	6.9	0.0416709	0.669934	0.0327861	0.737058	-0.240718	0.0238512	13.9041	13.7579	13.754	13.9613	13.9904	13.9346	13.7716	13.8474	13.6968	14.132	13.6764	14.0032	13.6858	13.5741	13.5373	13.6173
OQV14990.1	Dystrophin, isoform D			10	125.73	13	0.0852272	0.218868	0.125696	0.0777893	0.04117	0.544708	15.3124	15.2001	15.3161	15.2702	15.5011	15.3082	15.3955	15.235	15.3337	15.42	15.4052	15.4426	15.4076	15.2592	15.3843	15.2124
OQV15037.1;OWA50951.1;OWA53763.1	Serpin B9			2	45.294	7	0.0200055	0.850147	-0.00608485	0.95415	-0.194827	0.0806868	13.5971	13.8943	14.0034	13.8362	13.7554	13.8688	14.1007	13.6861	13.7455	13.7492	13.9495	13.8624	13.5434	13.5474	13.8441	13.6168
OWA53764.1;OQV15039.1	hypothetical protein BV898_18186			1	9.9715	11.5	-0.0535985	0.637129	0.0342781	0.762384	-0.0593684	0.601634	13.1624	12.9977	13.122	13.1307	13.1108	12.9668	13.0241	13.0967	12.8614	13.5677	13.0498	13.071	13.0599	12.9673	12.9928	13.1553
OQV15068.1	Vacuolar protein sorting-associated protein 35			9	85.618	15	0.0474451	0.392574	0.00302677	0.955961	-0.0175995	0.748548	16.42	16.3438	16.4174	16.2565	16.4283	16.4314	16.4195	16.3483	16.4448	16.2967	16.3417	16.3667	16.3586	16.3628	16.3411	16.3048
OQV15071.1	DNA helicase INO80			1	217.11	0.9	0.158225	0.517145	0.167649	0.492877	-0.104044	0.668898	8.07356	8.24126	8.0981	7.97401	7.77846	8.57373	8.88374	7.78392	8.5903	7.79189	8.00786	8.6675	8.21306	7.72957	8.09773	7.93041
OQV15072.1	DEP domain-containing protein 5			5	173.82	4.8	-0.0888895	0.48795	-0.239471	0.0745413	-0.0191477	0.880314	13.7174	13.473	13.6486	13.6397	13.4053	13.4003	13.6785	13.639	13.7266	12.944	13.4409	13.4093	13.6207	13.5217	13.6398	13.6199
OQV15073.1	Nuclear RNA export factor 1			2	72.215	2.8	0.02266	0.810927	-0.242466	0.0197817	-0.0446964	0.637952	14.5813	14.7447	14.8704	14.64	14.5697	14.6905	14.8342	14.8326	14.5592	14.1763	14.5667	14.5642	14.674	14.6447	14.6877	14.6511
OQV15074.1	putative Protein TMED8			5	52.168	12.5	0.018817	0.74496	-0.00200426	0.972311	0.0316453	0.585562	16.0168	16.0101	15.9954	16.0487	15.945	16.1117	16.067	16.0224	16.0509	16.1201	15.9232	15.9687	16.0516	16.084	16.0778	15.9842
OQV15075.1	E3 ubiquitin-protein ligase HECTD1			1	282.68	0.6	0.150752	0.176651	0.214932	0.0613617	0.13714	0.21664	10.1578	10.5063	10.6346	10.6853	10.794	10.637	10.5188	10.6373	10.5294	10.7333	10.6676	10.9135	10.6959	10.6294	10.5799	10.6273
OQV15076.1	Acetyl-CoA carboxylase			19	268.98	10.2	0.056804	0.422899	0.0685432	0.33588	0.0465497	0.509854	17.0368	17.0682	17.1463	17.0415	17.1593	17.0935	17.0997	17.1675	17.1028	17.2179	17.1852	17.0611	17.31	16.961	17.1385	17.0694
OQV15078.1	BTB/POZ domain-containing protein 9			2	74.495	5.3	0.00122662	0.990938	0.0311422	0.773378	0.0550794	0.611604	12.3385	12.1816	12.2899	12.0296	12.371	12.3252	12.0109	12.1375	12.3068	12.4954	12.0236	12.1384	12.3867	12.1795	12.2545	12.2392
OQV15080.1	hypothetical protein BV898_10712			3	30.281	8.8	-0.00348555	0.979365	-0.150032	0.275285	-0.105799	0.437105	14.3096	14.3341	14.3134	14.4927	14.0868	14.3237	14.2937	14.7316	14.164	14.0662	14.1632	14.4563	14.0136	14.2476	14.206	14.5595
OQV15081.1	hypothetical protein BV898_10713			2	29.957	6.5	-0.0466714	0.749058	-0.0993532	0.498502	0.0438213	0.763866	13.3052	13.5561	13.5155	13.4505	13.0195	13.3199	13.5602	13.741	13.5543	13.1287	13.5118	13.2351	13.221	13.6129	13.6408	13.5278
OQV15082.1	Ubiquitin-like domain-containing CTD phosphatase 1			1	41.973	2.7	-0.0599602	0.55498	-0.27006	0.015733	-0.117276	0.255901	13.3666	13.3722	13.3174	13.2845	13.2414	13.1677	13.3219	13.3699	13.1244	12.6746	13.2501	13.2113	13.1519	13.2322	13.2577	13.2299
OQV15086.1	hypothetical protein BV898_10718			1	27.279	4.3	-0.0886858	0.35773	0.0527432	0.580924	-0.0279027	0.769422	12.2332	12.1803	11.9148	12.0905	12.2212	11.9988	11.8566	11.9874	12.143	12.3032	12.1766	12.0068	12.1378	12.2043	12.0247	11.9403
OQV15088.1	Elongation factor 1-gamma			28	55.898	60.6	-0.0318626	0.692923	-0.0976909	0.235954	-0.0414943	0.607725	20.2074	20.1915	20.2308	20.1382	20.0874	20.2035	20.254	20.0954	20.2128	19.8612	20.2023	20.1007	20.1066	20.2128	20.2576	20.025
OQV15089.1	U3 small nucleolar ribonucleoprotein IMP3			1	21.62	4.4	-0.0576139	0.491468	0.21575	0.0184292	-0.0269202	0.746332	12.8718	12.868	12.8839	12.9839	13.0202	12.6053	12.8111	12.9407	13.0044	13.2685	13.0517	13.146	12.9025	12.8805	12.8782	12.8388
OQV15095.1	Glycine--tRNA ligase			27	82.668	40.7	-0.0205387	0.806348	-0.196392	0.0305373	-0.0591662	0.483292	19.1719	19.2132	19.2614	19.1656	19.1045	19.1942	19.2596	19.1716	19.1084	18.7001	19.149	19.0691	19.0957	19.1589	19.2036	19.1172
OQV15099.1	Protein VAC14-like protein			3	78.524	5.4	0.0456751	0.634808	-0.00737284	0.938659	0.0163156	0.864828	14.4734	14.5215	14.5333	14.4211	14.4482	14.5692	14.5993	14.5154	14.5908	14.1164	14.6792	14.5335	14.4258	14.5184	14.5156	14.5548
OQV15100.1	UDP-N-acetylglucosamine transporter			1	38.115	3.7	-0.0628448	0.649649	-0.0288731	0.834234	-0.073839	0.594025	14.0615	14.3889	14.2365	14.0466	13.7623	14.1961	14.2803	14.2433	13.8338	14.308	14.3967	14.0795	13.9447	14.0644	14.2859	14.1433
OQV15102.1	L-threonine ammonia-lyase			1	59.229	3.6	0.583909	0.187966	0.402525	0.35677	0.553805	0.210458	7.16507	8.37075	9.30428	7.83502	8.44597	8.83653	9.12356	8.60469	9.18826	7.59018	8.53843	8.96834	8.38016	8.46026	8.39144	9.65847
OQV15108.1	Vesicle-trafficking protein SEC22b			3	24.424	22.8	-0.0166411	0.821764	-0.122329	0.112469	-0.0604377	0.418063	13.8319	13.8224	13.8213	13.8043	13.7017	13.7247	13.9186	13.8684	13.6637	13.5503	13.829	13.7476	13.6479	13.7227	13.7794	13.8882
OQV15109.1	AP-3 complex subunit beta-2			5	125.35	5.7	0.0323184	0.675561	-0.0667683	0.391737	-0.0259305	0.736751	15.6451	15.7048	15.6834	15.6916	15.6036	15.6838	15.7105	15.8561	15.6477	15.3917	15.6768	15.7415	15.6004	15.6042	15.6602	15.7563
OQV15110.1	hypothetical protein BV898_10740			3	13.267	22.3	-0.0472606	0.643748	0.107038	0.301936	-0.118799	0.253841	14.1082	14.208	14.037	14.0495	14.091	14.1449	13.9663	14.0115	14.0864	14.5969	14.0939	14.0536	14.0082	14.0384	13.988	13.8928
OQV15114.1	hypothetical protein BV898_10744			2	26.304	10.2	0.194068	0.187973	0.19029	0.196227	0.193253	0.18973	12.6037	12.2175	12.6237	12.385	12.567	12.369	12.7107	12.9594	12.4691	12.7756	12.6953	12.651	12.5162	12.4234	12.6505	13.0127
OQV15125.1	Ubiquitin-like modifier-activating enzyme 5			7	41.422	27.2	0.0916581	0.167591	0.0637465	0.329248	-0.0447524	0.489873	15.0253	15.0211	15.0209	14.9901	15.1198	15.1095	15.1975	14.9972	14.997	14.9645	15.2161	15.1347	14.9406	15.0188	14.9218	14.9972
OQV15126.1	Tyrosine-protein phosphatase non-receptor type 23			4	201.44	2.5	-0.0880953	0.214807	0.0143163	0.836159	-0.070802	0.314407	13.8132	13.7993	13.798	13.7443	13.8502	13.7142	13.6339	13.6042	13.922	13.6546	13.8383	13.7972	13.7117	13.7665	13.762	13.6314
OQV15127.1	Exportin-2			16	149.55	16	-0.0621091	0.368615	-0.0160794	0.813616	-0.108279	0.126815	16.6529	16.7216	16.673	16.6792	16.602	16.677	16.5985	16.6008	16.579	16.8852	16.587	16.6113	16.6481	16.5017	16.6013	16.5425
OQV15129.1	Ras-related protein Rab-18-B			5	22.667	34.5	0.0771168	0.258073	0.00213418	0.97448	0.126146	0.0735781	15.8594	15.768	15.9069	15.8173	15.9932	15.8332	15.8737	15.9599	15.8555	15.7017	15.9155	15.8874	15.8305	16.0119	15.992	16.0217
OQV15138.1	Cystathionine gamma-lyase			5	42.896	16.5	0.0894661	0.463999	-0.120957	0.325711	0.101721	0.406307	15.5594	15.7311	15.9104	15.6928	15.637	15.8132	15.9627	15.8387	15.672	15.1967	15.8478	15.6933	15.7059	15.9156	15.8503	15.8288
OQV15142.1	putative UDP-glycosyltransferase 72B1			18	50.369	44.8	-0.00255006	0.962736	-0.114421	0.0498402	-0.123049	0.0366305	18.5495	18.4601	18.4953	18.5368	18.4882	18.456	18.5548	18.5325	18.5114	18.3006	18.3931	18.3788	18.3976	18.4126	18.3846	18.3547
OQV15145.1	putative cis-zeatin O-glucosyltransferase			4	51.8	13.8	0.133989	0.276287	-0.027507	0.819749	0.0359502	0.765988	12.282	12.3921	12.6072	12.1615	12.2038	12.6647	12.5094	12.6009	12.3326	12.119	12.3396	12.5416	12.3259	12.4548	12.2544	12.5515
OQV15146.1	putative RILP-like protein-like protein			4	45.182	18.5	-0.0224408	0.837672	-0.129995	0.2458	0.0447131	0.683753	13.8827	14.005	13.7574	13.9875	13.8092	14.0154	13.9618	13.7564	13.8695	14.0524	13.4763	13.7144	14.0984	13.8314	13.9502	13.9314
OQV15149.1	Protein kinase C beta type			2	83.205	3	0.145548	0.35947	0.231353	0.153609	-0.0894499	0.56992	13.885	13.8013	13.8046	13.7919	14.4063	13.6747	13.698	14.086	13.7679	13.8276	14.241	14.3717	13.7543	13.6543	13.6595	13.8569
OQV15151.1	Solute carrier family 15 member 2			1	84.404	1.4	-0.0193107	0.856741	0.0258093	0.809423	-0.0611635	0.569384	12.6725	13.0212	12.8969	12.9114	12.6438	12.8436	12.8683	13.0691	12.7888	13.1291	12.9779	12.7094	12.8608	12.8792	12.8238	12.6935
OQV15152.1	Solute carrier family 15 member 2			8	85.871	12	0.00621795	0.944819	-0.0624366	0.490526	0.0114541	0.898564	16.7132	16.7335	16.7345	16.6941	16.765	16.6808	16.6897	16.7647	16.7754	16.3348	16.8422	16.6732	16.6451	16.823	16.7934	16.6597
OQV15153.1	hypothetical protein BV898_10667			3	28.278	21.7	-0.0219254	0.839353	0.236277	0.0418844	0.118334	0.283028	12.6213	12.6693	12.6886	12.5902	12.5729	12.7255	12.6903	12.493	12.7179	13.2514	12.9259	12.6193	12.663	12.7472	12.815	12.8175
OQV15154.1	hypothetical protein BV898_10668			1	23.318	8.2	0.0400485	0.835458	0.215798	0.272534	0.231013	0.241508	11.234	10.6461	10.7793	11.212	11.4415	10.8847	11.2709	10.4346	11.2389	11.3529	11.1522	10.9906	11.1301	11.28	11.3984	10.987
OQV15155.1	putative Phenylethanolamine N-methyltransferase			14	32.05	47.7	-0.0486473	0.429629	0.0130646	0.830383	0.0426107	0.487993	17.8272	17.7821	17.6288	17.7584	17.7063	17.7413	17.6322	17.7221	17.7713	17.8731	17.6904	17.714	17.843	17.7707	17.8267	17.7266
OQV15159.1;OWA50573.1	Solute carrier family 15 member 2			2	44.305	3.5	-0.00942687	0.942066	-0.050565	0.697388	0.205479	0.127909	14.5285	14.636	14.6151	14.5171	14.5668	14.3552	14.6673	14.6696	14.7204	14.0512	14.7831	14.5396	14.6763	14.7022	14.8338	14.9061
OQV15160.1	putative Solute carrier family 15 member 1			1	39.602	3	0.0418763	0.735036	0.202261	0.116443	0.0817845	0.510923	14.214	14.1814	14.1427	14.114	14.3397	14.217	14.0868	14.1761	14.1642	14.8763	14.1929	14.2277	14.2949	14.1847	14.2541	14.2456
OQV15163.1	Arginase-1			11	37.048	39.7	-0.0778821	0.195276	-0.212337	0.00213165	-0.0814599	0.176644	16.6884	16.6823	16.7416	16.7265	16.5326	16.7227	16.7173	16.5546	16.5472	16.5432	16.4219	16.4772	16.6343	16.6647	16.633	16.581
OQV15171.1	hypothetical protein BV898_10686			9	22.022	45.5	-0.0405995	0.778191	0.317761	0.0401646	0.0901655	0.533747	16.6618	16.7049	16.5507	16.6919	16.6242	16.725	16.5806	16.5173	16.7265	17.5812	16.7792	16.7934	16.7021	16.744	16.849	16.6749
OQV15172.1	Moesin/ezrin/radixin-like protein 1			31	68.492	55.5	0.0298345	0.753608	-0.0878514	0.36136	0.0323163	0.733933	19.1245	19.0575	19.1365	19.1017	19.1011	19.0682	19.1468	19.2235	19.2	18.649	19.1474	19.0724	19.0798	19.1317	19.186	19.152
OQV15173.1	Formimidoyltransferase-cyclodeaminase			10	64.568	27.6	0.00739367	0.928465	-0.114707	0.176957	0.00824695	0.920238	15.6286	15.7238	15.7927	15.7464	15.6051	15.7499	15.7935	15.7726	15.6969	15.3512	15.7398	15.6448	15.641	15.7843	15.8068	15.6924
OQV15185.1;OQV15186.1	putative MICAL-like protein 2			1	102.34	1.4	0.0861182	0.520201	-0.0461462	0.729123	0.106762	0.427062	11.8014	11.516	12.0437	11.589	11.9178	11.7327	11.7299	11.9142	11.8201	11.4107	11.549	11.9857	11.9163	11.8644	11.6377	11.9587
OQV15187.1	hypothetical protein BV898_10571			1	12.446	21	0.138751	0.380877	0.37666	0.0268918	0.156556	0.324475	10.8679	11.1674	11.1979	11.1332	11.2919	11.3002	11.1163	11.213	11.0113	12.0335	11.4737	11.3546	11.2944	11.1126	11.2306	11.3551
OQV15201.1	N-acetylneuraminate lyase			8	103.19	13.3	0.0276733	0.829109	-0.246531	0.0691097	-0.156934	0.231908	16.4891	16.4721	16.6299	16.4248	16.4305	16.5313	16.5901	16.5747	16.448	15.7531	16.5393	16.2893	16.3173	16.4439	16.3717	16.2552
OQV15204.1	Rab3 GTPase-activating protein catalytic subunit			3	109.37	3.3	-0.019026	0.83331	-0.227156	0.0217894	0.012994	0.885664	14.7486	14.6005	14.7724	14.729	14.6983	14.6315	14.6661	14.7785	14.6227	14.1739	14.551	14.5943	14.6732	14.735	14.852	14.6423
OQV15206.1	putative N-acetylgalactosaminyltransferase 9			1	122.05	1.1	-0.0624539	0.694449	0.0783158	0.622817	-0.0434994	0.784106	12.1701	12.5893	12.1324	12.4177	12.1074	12.2637	12.3074	12.3812	12.062	12.9552	12.2836	12.3219	12.0872	12.4141	12.3716	12.2626
OQV15207.1	putative N-acetylgalactosaminyltransferase 9			1	68.746	1.6	-0.129844	0.5037	-0.0686077	0.722399	-0.248376	0.209614	10.9614	10.6352	10.7507	10.8464	10.8444	10.7071	10.4523	10.6706	10.8746	10.0853	10.8458	11.1136	10.6227	10.0994	10.8466	10.6315
OQV15211.1	Serine/threonine-protein kinase 26			4	105.42	5	-0.07595	0.298255	-0.115129	0.123105	-0.0589772	0.415897	13.9815	14.1557	14.0408	14.0323	13.9278	14.1018	13.9769	13.8999	13.9426	13.7835	14.0432	13.9805	14.1188	13.9337	13.9751	13.9468
OQV15223.1	hypothetical protein BV898_10605			1	80.378	2.4	0.0536272	0.727537	-0.402709	0.0175283	0.152683	0.328112	10.067	9.43624	9.65192	9.75663	9.69797	9.6806	9.63266	10.1151	9.34764	9.0021	9.28315	9.6681	9.78067	9.88534	10.0763	9.78021
OQV15233.1	40S ribosomal protein S2			11	29.511	50.4	0.0420821	0.683529	-0.194453	0.0738301	-0.117264	0.264755	18.9141	19.1834	19.0573	18.9979	18.9273	19.1016	19.0875	19.2046	18.8418	18.5438	19.0826	18.9067	18.8085	19.0216	18.9866	18.867
OQV15239.1	putative U2 small nuclear ribonucleoprotein B			3	31.165	13.8	-0.0110115	0.918999	-0.0250674	0.817053	-0.0536765	0.621474	15.7279	15.3556	15.4516	15.585	15.7318	15.3705	15.4436	15.5301	15.5813	15.2646	15.5434	15.6305	15.6568	15.3563	15.3749	15.5174
OQV15241.1	Glutamine--fructose-6-phosphate aminotransferase [isomerizing] 2			26	77.7	42.7	0.031522	0.577466	-0.0284412	0.614871	-0.113774	0.0575469	17.9689	18.0148	18.1189	17.9993	18.0183	18.0244	18.0382	18.1471	17.9605	17.9313	18.035	18.0615	17.8777	17.9721	17.8787	17.9184
OQV15248.1	Cytochrome c oxidase assembly protein COX11, mitochondrial			2	35.337	9.8	0.0602039	0.555343	0.0772266	0.451031	0.0547429	0.591392	12.8622	12.8354	13.0447	12.6962	12.8924	13.0118	12.9354	12.8398	12.6911	13.1849	12.931	12.9405	12.8242	12.8623	13.1074	12.8637
OQV15249.1	hypothetical protein BV898_10631			1	15.055	17.2	0.0971368	0.563143	0.304463	0.0834808	0.24645	0.154211	12.3613	12.6121	12.0651	12.0093	12.6373	12.3796	12.3161	12.1034	12.5144	13.0644	12.4227	12.2642	12.6365	12.497	12.4608	12.4394
OQV15250.1	putative Epididymal secretory protein E1			1	16.104	6	-0.0531443	0.79629	0.124285	0.548033	0.0315466	0.878121	13.4386	13.5298	13.5725	13.2047	13.3475	13.4556	13.7056	13.0244	13.1333	14.2857	13.5794	13.2444	13.4287	13.549	13.6055	13.2887
OQV15252.1	putative Ubiquinone biosynthesis O-methyltransferase			1	37.439	6.1	0.0550539	0.403987	0.0884868	0.18765	0.0857213	0.201032	12.3571	12.4551	12.4681	12.3784	12.4361	12.3965	12.5153	12.531	12.4379	12.6887	12.4133	12.4728	12.4914	12.5065	12.4603	12.5435
OQV15253.1;A0A2P6TQX3;E1Z5I7;A0A2P6TMP8;A0A2P6TMC8;A0A2P6TPU3;A0A2P6THD4	Ubiquitin-40S ribosomal protein S27a			11	18.723	63.6	0.147681	0.0739544	0.259012	0.00418815	0.0730136	0.357513	19.0246	18.9884	18.9984	18.949	19.1987	19.12	19.0964	19.1361	19.1639	19.5441	19.1137	19.1749	19.0438	19.0606	19.0788	19.0694
OQV15254.1	hypothetical protein BV898_10636			6	74.552	16.6	-0.01392	0.820891	-0.0335218	0.587156	0.0244127	0.69185	14.5483	14.6608	14.5508	14.5856	14.61	14.6451	14.4718	14.5629	14.5369	14.4422	14.5704	14.6619	14.5979	14.5669	14.5884	14.6899
OQV15255.1	Neprilysin			2	40.369	7.1	0.00943535	0.90432	0.0894957	0.264236	0.147892	0.0744382	14.2495	14.2812	14.1678	14.1991	14.3397	14.3014	14.0815	14.2127	14.2171	14.3852	14.305	14.3482	14.4474	14.2956	14.2083	14.5378
OQV15269.1	Protein phosphatase 1 regulatory subunit 7			18	39.051	60	0.0238707	0.749072	0.0597852	0.42723	0.117593	0.129194	18.2944	18.2385	18.4846	18.3659	18.4191	18.2906	18.4588	18.3103	18.4064	18.2291	18.4821	18.5049	18.4149	18.4215	18.5383	18.4791
OQV15270.1	THO complex subunit 3			1	65.03	2.7	0.0560155	0.490841	0.0174956	0.828395	0.00835826	0.917473	13.1309	13.143	13.0801	13.1544	13.1671	13.1278	13.2484	13.1891	13.0913	13.1229	13.3829	12.9813	13.0465	13.3074	13.1054	13.0825
OQV15272.1	Small subunit processome component 20-like protein			3	313.33	1	-0.0677823	0.363645	-0.0881833	0.24166	0.0354235	0.631511	13.2501	13.0465	13.1476	13.167	12.9983	13.0983	13.0368	13.2066	13.0337	13.1638	13.0856	12.9755	13.0691	13.3116	13.1074	13.2648
OQV15283.1	hypothetical protein BV898_10515			1	35.965	2.6	0.00693712	0.934364	0.0133077	0.874506	-0.0827564	0.333523	10.6013	10.8664	10.7722	10.5886	10.6105	10.7742	10.7716	10.6999	10.6509	10.8156	10.7372	10.6781	10.8153	10.6357	10.5951	10.4513
OQV15288.1	hypothetical protein BV898_10519			1	41.374	2.9	-0.064789	0.641283	0.168636	0.234773	-0.251013	0.0851551	11.5885	11.2525	11.0259	11.3358	11.1509	11.5492	11.1714	11.0721	11.2753	11.8122	11.3376	11.4523	10.9946	11.2083	11.0539	10.942
OQV15291.1	putative Methylmalonic aciduria and homocystinuria type D-like protein, mitochondrial			1	55.373	1.6	0.173491	0.392405	0.252367	0.219577	0.523302	0.0178761	10.2292	10.4543	10.2264	9.89979	10.3959	10.5217	10.3606	10.2255	10.0098	11.1868	10.1567	10.4659	10.5008	10.9396	10.6813	10.7812
OQV15295.1	hypothetical protein BV898_10526			1	64.089	1.5	0.103986	0.834596	0.142911	0.774276	-0.852514	0.101827	13.8255	14.7313	14.8738	13.2071	14.0708	14.8325	14.9097	13.2407	13.757	15.5173	14.6706	13.2645	13.1924	13.3157	13.8715	12.8481
OQV15304.1	CTD small phosphatase-like protein			1	37.722	5.6	0.150974	0.438578	-0.0967995	0.617344	-0.0841031	0.663899	12.7578	13.1481	12.9725	13.5063	13.2219	12.9923	13.2488	13.5255	13.0816	12.3788	13.2601	13.277	12.9172	12.9236	12.9914	13.216
OQV15314.1	Mannose-P-dolichol utilization defect 1 protein-like protein			2	35.569	8.1	-0.0808163	0.493594	-0.132817	0.266791	0.0632015	0.591246	12.0716	12.4279	12.3453	12.2804	12.1776	12.2224	12.2768	12.1252	12.182	12.539	11.882	11.991	12.4389	12.3652	12.2495	12.3244
OQV15315.1;OQV15317.1;OQV15316.1	Ubiquitin carboxyl-terminal hydrolase 7			17	171.22	16.2	-0.0576508	0.481971	-0.196501	0.0265309	-0.00835561	0.918161	17.1153	17.0837	17.1365	17.1598	16.9711	17.1234	17.0697	17.1004	17.0772	16.6287	16.9863	17.0169	17.0878	17.1186	17.1503	17.1051
OQV15318.1	Cleavage and polyadenylation specificity factor subunit 5			1	25.865	3.6	0.162622	0.364699	-0.0235481	0.894142	0.270759	0.140366	11.2816	11.193	11.3583	11.1961	11.2448	11.2333	11.6344	11.5671	11.3152	10.5558	11.6569	11.4069	11.481	11.3903	11.6065	11.6343
OQV15319.1	hypothetical protein BV898_10545			2	10.693	20.9	-0.111062	0.421483	-0.281358	0.0535593	-0.312843	0.034197	15.4315	15.2255	15.7675	15.2626	15.4161	15.077	15.4593	15.2904	15.2677	14.7681	15.3602	15.1656	15.1099	15.0147	15.0969	15.2143
OQV15321.1	ADP,ATP carrier protein 1			6	34.077	20.3	0.0218063	0.853871	-0.210677	0.0901637	0.0359749	0.76147	16.193	16.0333	16.2131	15.9722	16.118	16.0482	16.1863	16.1463	16.0995	15.4564	16.1023	15.9107	16.271	16.0335	16.1285	16.1225
OQV15322.1	putative Calcium and integrin-binding protein 1			2	22.171	13.2	-0.0602759	0.72468	-0.20785	0.234798	-0.00739827	0.965446	10.6739	10.183	10.6876	10.3747	10.4874	10.889	9.9513	10.3504	10.3919	10.0209	10.4268	10.2483	10.5219	10.6484	10.4416	10.2778
OQV15323.1	Methyl farnesoate epoxidase			1	56.582	3	0.172457	0.169892	0.0296922	0.80737	0.0429453	0.724642	11.3293	11.5035	11.3981	11.3275	11.6882	11.3691	11.7266	11.4643	11.2205	11.7707	11.2578	11.4282	11.2859	11.5454	11.6039	11.295
OQV15325.1	Mandelamide hydrolase			6	51.715	16	-0.0462298	0.541891	-0.106399	0.171265	-0.127644	0.105231	15.8054	15.83	15.8285	15.6528	15.7822	15.7874	15.8227	15.5395	15.7205	15.6485	15.7003	15.6218	15.751	15.6905	15.6678	15.4968
OQV15326.1	Solute carrier family 12 member 9			2	100.34	3.8	0.0913529	0.719636	-0.0839599	0.741394	0.163828	0.521755	12.7588	12.0262	12.432	12.4456	12.6932	12.2047	12.5363	12.5938	12.7208	11.3339	12.6269	12.6451	12.6753	12.3203	12.5833	12.739
OQV15328.1	hypothetical protein BV898_10554			5	26.861	25.9	0.019118	0.774863	0.0294306	0.660319	-5.44396e-05	0.999349	15.5607	15.7171	15.4438	15.6535	15.6031	15.6548	15.5314	15.6623	15.6916	15.5594	15.5582	15.6836	15.6205	15.5626	15.5364	15.6554
OQV15329.1	hypothetical protein BV898_10555			1	35.241	4.3	-0.0802252	0.709544	-0.317751	0.153314	0.335996	0.132562	11.2575	10.8283	11.036	11.1341	10.8022	10.8431	10.8636	11.426	10.7733	10.5093	10.7509	10.9513	11.4295	10.8622	11.1945	12.1136
OQV15335.1	putative Vesicle-associated membrane protein 2			4	16.079	22.6	-0.0638675	0.431636	0.133463	0.111821	0.0174721	0.828026	16.917	17.1323	16.9581	17.1434	16.9014	17.1316	16.9464	16.9158	17.0274	17.3266	17.1238	17.2068	17.0199	17.0829	17.1357	16.9822
OQV15336.1	putative guanine nucleotide exchange factor MCF2L2			2	61.991	4.9	-0.183492	0.0994939	-0.0212468	0.841693	-0.191177	0.0872645	13.7693	13.8217	13.5949	13.7218	13.5421	13.7284	13.5697	13.3335	13.7866	13.9709	13.6026	13.4626	13.6423	13.5347	13.5489	13.417
OQV15339.1	putative Ovochymase-1			1	44.548	5.3	0.0363909	0.892732	-0.177334	0.514025	-0.196737	0.469808	8.47313	8.36807	8.45255	8.3267	8.34225	9.24102	8.19765	7.98509	8.62961	7.74607	8.09294	8.44248	8.71955	7.61212	8.44166	8.06018
OQV15346.1	Protein arginine N-methyltransferase 5			2	106.74	2.8	0.275645	0.00863179	0.294489	0.00565559	0.0386413	0.678527	12.049	11.8541	12.2845	11.9573	12.291	12.3471	12.3623	12.2471	12.4139	12.3838	12.2292	12.2959	11.891	12.1157	12.0349	12.2579
OQV15347.1	putative Low molecular weight phosphotyrosine protein phosphatase			4	23.556	22.6	0.0621938	0.594676	0.218415	0.0754163	-0.0949834	0.41938	14.5759	14.6865	14.3759	14.7287	14.8142	14.7054	14.5947	14.5013	14.4539	15.0383	14.779	14.9694	14.5038	14.5738	14.4411	14.4683
OQV15352.1	putative G-protein coupled receptor			2	87.768	3.1	-0.0634525	0.408412	-0.110864	0.157898	-0.0562561	0.462503	13.8541	13.705	13.7612	13.8883	13.8365	13.6758	13.6133	13.8293	13.8552	13.6878	13.6391	13.5831	13.8449	13.6667	13.7192	13.7529
OQV15361.1	putative Pleckstrin-like proteiny domain-containing family G member 7			2	91.494	1.8	-0.029031	0.68439	-0.142145	0.0604055	-0.0615147	0.393612	13.2621	13.1196	13.2942	13.1472	13.2561	13.0274	13.1819	13.2415	13.1879	12.9529	13.0097	13.104	13.1005	13.0902	13.2043	13.182
OQV15365.1	Vesicular acetylcholine transporter			4	59.303	8.8	0.0189281	0.797837	-0.0241066	0.744424	0.0519781	0.484945	15.793	15.5912	15.7014	15.7904	15.8134	15.6039	15.6574	15.8771	15.6925	15.5568	15.7496	15.7806	15.7952	15.7734	15.7383	15.777
OQV15366.1	Choline O-acetyltransferase			4	70.261	8.6	0.0404957	0.71629	-0.156601	0.17246	-0.0416548	0.708571	12.9955	12.8709	13.1018	12.9526	13.0615	12.8772	13.0679	13.0764	13.0056	12.4542	12.8712	12.9635	12.9403	12.9796	12.7423	13.0921
OQV15373.1	Mitochondrial import inner membrane translocase subunit TIM44			13	51.741	38.4	-0.0477278	0.540474	-0.141649	0.0826171	-0.101411	0.202989	17.5773	17.6307	17.5994	17.5894	17.4902	17.6033	17.5349	17.5776	17.5817	17.215	17.5566	17.477	17.485	17.557	17.5884	17.3607
OQV15375.1	Transcription elongation factor A protein 1			3	39.718	14.2	0.0308457	0.749629	0.0106334	0.912266	-0.139925	0.16088	14.9426	14.9088	14.6144	14.9578	14.9241	14.9907	14.7741	14.8581	14.7506	15.1052	14.7875	14.8228	14.7552	14.7498	14.8068	14.5521
OQV15376.1	Protein misato-like protein 1			5	63.454	15.8	0.00723657	0.936602	-0.0698337	0.44716	-0.0408197	0.654729	13.3125	13.4846	13.2012	13.265	13.4036	13.2818	13.3611	13.2458	13.3139	12.9864	13.3639	13.3199	13.3086	13.3847	13.1136	13.2932
OQV15390.1	hypothetical protein BV898_10400			1	12.527	12.4	-0.117966	0.487369	-0.237061	0.172862	0.0383845	0.819925	12.4163	11.9528	12.1439	12.2011	12.2325	11.7962	12.1461	12.0674	12.3177	11.8644	11.6964	11.8873	12.5898	11.7794	12.1459	12.3524
OQV15391.1	Apoptosis-inducing factor 3			9	69.562	15.9	0.0722792	0.181374	-0.0250926	0.633672	-0.0570157	0.286351	16.8288	16.8776	16.9019	16.9158	16.8933	16.9189	16.9798	17.0211	16.8887	16.7862	16.9216	16.8272	16.8046	16.8667	16.8315	16.7932
OQV15398.1	Glycylpeptide N-tetradecanoyltransferase 2			6	58.34	17	0.0406664	0.408942	0.0429238	0.384045	-0.0204444	0.675411	16.2652	16.1984	16.2038	16.2258	16.2629	16.2815	16.2304	16.281	16.3036	16.2993	16.2633	16.1986	16.2422	16.1437	16.1935	16.2321
OQV15402.1	SWI/SNF-related matrix-associated actin-dependent regulator of chromatin subfamily A containing DEAD/H box 1A			4	100.53	5.8	0.0823292	0.279553	0.07117	0.347543	0.20039	0.0154002	14.4235	14.4832	14.3289	14.3776	14.4221	14.519	14.4516	14.5499	14.5064	14.2663	14.5258	14.5994	14.4815	14.5909	14.6952	14.6472
OQV15405.1	hypothetical protein BV898_10415			15	74.916	31	0.0715299	0.303344	0.194583	0.0109397	0.288205	0.000627082	15.9904	15.9947	16.0901	16.1319	16.2384	16.0305	16.0541	16.1701	16.2058	16.2663	16.238	16.2752	16.1957	16.3056	16.4327	16.4258
OQV15416.1	Ribulose-phosphate 3-epimerase			1	25.994	10.1	-0.0915896	0.447485	-0.070494	0.55722	-0.0302822	0.799996	11.044	11.3058	11.2231	11.072	10.831	11.0151	11.3531	11.0793	11.2845	10.9169	11.0322	11.1293	11.0301	11.3554	11.2076	10.9305
OQV15417.1	putative Prenylated Rab acceptor protein 1			2	25.321	8	0.0865637	0.667191	-0.356742	0.0906174	-0.173083	0.394265	13.709	13.7775	13.6773	13.8682	13.5879	13.7419	13.8657	14.1827	13.6704	12.5901	13.7722	13.5723	13.4824	13.6455	13.5609	13.6508
OQV15418.1	Solute carrier organic anion transporter family member 4C1			7	134.69	9.8	0.0549491	0.579376	0.24209	0.0245812	0.0284019	0.773654	15.4663	15.5164	15.6003	15.6013	15.6017	15.6276	15.6041	15.5707	15.5626	16.165	15.7187	15.7064	15.4891	15.6338	15.6253	15.5498
OQV15420.1	putative General transcription factor IIH subunit 5			1	8.3286	20.5	-0.148962	0.355621	0.2778	0.0956478	0.0692644	0.663986	14.4204	14.6827	14.4157	14.5962	14.1784	14.6096	14.4146	14.3165	14.6569	15.43	14.5223	14.617	14.5995	14.6768	14.5482	14.5676
OQV15421.1	GTP cyclohydrolase 1			2	30.376	7.7	0.0530653	0.416443	0.0407424	0.53082	-0.020208	0.754713	14.2766	14.0671	14.1745	14.2704	14.3937	14.1753	14.1709	14.261	14.2175	14.2347	14.2525	14.2469	14.2	14.1	14.203	14.2047
OQV15426.1;OQV15424.1	Gamma-glutamyltranspeptidase 1			5	80.65	9.2	-0.0462732	0.528522	0.0665742	0.367909	0.0952093	0.204066	14.33	14.3418	14.3418	14.2929	14.2386	14.3917	14.3264	14.1647	14.3569	14.5943	14.3342	14.2874	14.4269	14.3541	14.5229	14.3834
OQV15427.1	SNW domain-containing protein 1			8	66.415	16.9	-0.0246262	0.726608	0.0118794	0.86585	-0.0137261	0.845267	16.4834	16.532	16.3446	16.5276	16.5545	16.4783	16.365	16.3911	16.4545	16.3336	16.5539	16.593	16.4854	16.5089	16.44	16.3983
OQV15428.1	Structural maintenance of chromosomes protein 2			3	137.29	3.6	-0.326602	0.282424	-0.0540203	0.85619	-0.718399	0.0268211	12.759	12.9796	12.9764	12.6355	12.5971	12.61	12.6146	12.2225	12.2368	14.0921	12.5032	12.3023	12.1376	12.1994	12.1695	11.9704
OQV15430.1	CDK-activating kinase assembly factor MAT1			4	35.523	17.2	0.00618219	0.91977	0.0469408	0.448759	0.102635	0.109509	14.8406	14.7351	14.7047	14.7645	14.8839	14.7691	14.7549	14.6618	14.7222	14.8612	14.7916	14.8577	14.9186	14.897	14.7843	14.8556
OQV15433.1	Inactive pancreatic lipase-related protein 1			2	54.908	5.8	0.0381755	0.695222	-0.0187198	0.847356	-0.0482599	0.62095	14.1941	14.001	14.1166	13.9826	14.0065	14.1706	14.071	14.1989	14.0166	13.8319	14.2981	14.0728	13.8629	14.1099	13.9545	14.174
OQV15434.1	putative Protein OPI10-like protein			3	22.387	13	-0.0224589	0.761922	-0.0164786	0.823966	-0.047555	0.523434	16.0497	16.0543	15.853	16.1279	16.0956	16.0876	15.8909	15.9211	15.9762	16.0562	15.9082	16.0785	16.0197	16.044	15.907	15.9241
OQV15460.1	putative Dynactin subunit 2			17	41.027	50.5	-0.0749429	0.551157	0.0953622	0.449865	-0.0902637	0.47402	17.6397	17.6576	17.4378	17.5875	17.6201	17.5579	17.4569	17.3879	17.54	18.1546	17.5179	17.4915	17.6508	17.4627	17.4575	17.3906
OQV15466.1;OQV15465.1	Metabotropic glutamate receptor 3			2	115.69	2.7	0.0138181	0.873502	0.00885306	0.918732	-0.0129825	0.881087	12.4747	12.5003	12.354	12.607	12.3714	12.6687	12.4619	12.4893	12.5505	12.5379	12.4644	12.4185	12.5413	12.4246	12.271	12.6472
OQV15467.1	hypothetical protein BV898_10341			5	26.963	25.5	0.0228313	0.768802	0.0268015	0.730194	0.0298032	0.70149	15.4061	15.5002	15.466	15.4846	15.5097	15.3445	15.5253	15.5688	15.3802	15.3666	15.5603	15.6571	15.4124	15.4094	15.5415	15.613
OQV15470.1;OQV15469.1	putative Phosphofurin acidic cluster sorting protein 2			1	96.755	2.4	-0.0394987	0.811955	0.151703	0.367049	-0.113223	0.498211	11.0046	10.6029	11.0911	10.7063	11.1789	10.6811	10.7836	10.6033	11.0836	11.0831	10.6039	11.241	10.8856	10.9732	10.6353	10.4579
OQV15472.1	Guanine nucleotide-binding protein G(q) subunit alpha			13	41.527	48.9	0.0651035	0.428806	0.00636268	0.93771	0.0723139	0.380633	17.8478	17.7083	17.8544	17.8997	17.9403	17.7466	17.8379	18.0459	17.8828	17.6836	17.8145	17.9549	17.8151	17.856	17.8794	18.049
OQV15484.1;OQV15483.1;OQV15482.1;OQV15481.1	Calcium-activated potassium channel slowpoke			3	136.77	4.2	0.0520257	0.658848	0.106031	0.373102	0.0538217	0.647929	14.5432	14.7371	14.6215	14.8094	14.6192	14.662	14.5641	15.074	14.6729	15.0437	14.6664	14.7524	14.598	14.8536	14.6369	14.8381
OQV15488.1	Forkhead box protein O, partial			1	65.172	4.5	-0.155122	0.403551	0.0341157	0.852609	-0.195287	0.296247	10.6732	11.2186	10.7768	11.0067	10.8762	10.6917	10.8689	10.6179	11.0026	11.5542	10.5387	10.7161	10.9447	10.4751	10.7855	10.6888
OQV15491.1;OQV15490.1	Alpha-actinin, sarcomeric			60	111.61	64.5	0.00209827	0.984183	-0.177278	0.109017	-0.0173873	0.869568	21.0329	21.0991	21.0118	21.1171	21.0871	21.0843	21.0438	21.054	21.0043	20.4419	21.0448	21.0606	21.0503	21.06	21.0501	21.0309
OQV15493.1	Liprin-alpha-1			12	124.62	13.8	-0.00237613	0.971168	0.0526666	0.427998	-0.0375406	0.570083	15.4649	15.4576	15.3747	15.5264	15.6011	15.4696	15.3525	15.3909	15.5047	15.5248	15.4611	15.5437	15.5443	15.3533	15.4132	15.3626
OQV15494.1	hypothetical protein BV898_10361			1	87.679	1.9	0.0137966	0.957183	0.286192	0.275124	-0.0585966	0.819775	13.2091	13.5111	12.8733	13.2413	13.3202	13.4784	13.0916	12.9997	13.3045	14.4965	12.8787	13.2997	13.3326	13.2428	13.0261	12.9988
OQV15502.1	AP-1 complex subunit mu-1			5	49.014	16.2	0.0287351	0.697513	-0.0684381	0.360218	0.0508793	0.493658	15.4489	15.5124	15.6712	15.403	15.3789	15.5766	15.6486	15.5464	15.4703	15.3567	15.5149	15.4199	15.4709	15.5809	15.6306	15.5567
OQV15503.1	Rapamycin-insensitive companion of mTOR			1	154.86	1.2	0.0439046	0.769648	-0.216067	0.162765	0.0396395	0.791426	10.6398	11.2864	11.0507	10.7607	10.9703	10.9245	10.9538	11.0646	10.5969	10.3194	10.9412	11.0159	10.8708	10.9318	10.9981	11.0955
OQV15508.1	ADAMTS-like protein 1			1	139.33	1	-0.0720002	0.510144	0.157138	0.161456	0.0790556	0.47025	10.5993	10.6682	10.5286	10.7844	10.7109	10.3389	10.7434	10.4993	10.6474	10.697	10.7753	11.0895	10.7319	10.7177	10.5989	10.8482
OQV15510.1	Regulator of nonsense transcripts 2			9	135.64	10.9	-0.0189465	0.862609	0.0551071	0.616055	-0.147471	0.190627	14.5244	14.7346	14.7324	14.4328	14.5582	14.6887	14.6141	14.4874	14.5735	15.0127	14.5176	14.5408	14.527	14.4597	14.2921	14.5554
OQV15513.1	Band 7 protein			5	38.191	17.3	-0.048218	0.505656	0.0417065	0.564065	-0.0785229	0.284176	15.7964	15.8982	15.7988	15.879	15.7357	15.7641	15.7236	15.9561	15.8473	16.0324	15.752	15.9076	15.6711	15.8208	15.7541	15.8123
OQV15514.1	putative Cadherin EGF LAG seven-pass G-type receptor 1			3	125.66	3.8	0.00716846	0.934608	0.0597637	0.497274	0.00653857	0.940341	13.8765	13.8715	13.8241	13.8892	13.8202	13.8826	13.8361	13.9512	13.7971	14.1012	13.9051	13.897	13.7027	13.8038	13.8339	14.1472
OQV15522.1	V-type proton ATPase subunit B			28	55.888	75.8	-0.043323	0.386581	-0.10861	0.040883	-0.0588335	0.244549	19.4578	19.4945	19.451	19.476	19.3907	19.473	19.425	19.4173	19.3987	19.2668	19.3956	19.3837	19.4513	19.4132	19.404	19.3755
OQV15523.1	ADP-ribosylation factor-like protein 5A			1	20.42	4.5	0.066113	0.553346	-0.010105	0.927391	-0.00390616	0.971896	13.3065	13.0841	13.3991	13.3726	13.35	13.3036	13.285	13.4883	13.4727	12.9322	13.3088	13.4083	13.1303	13.2467	13.4082	13.3615
OQV15525.1	putative Microsomal triglyceride transfer protein large subunit			7	99.497	7.7	0.0507784	0.581616	-0.158945	0.0981308	0.029046	0.751784	14.8112	14.6574	14.9957	14.6722	14.8223	14.7279	15.0447	14.7447	14.6722	14.4618	14.7352	14.6315	14.7847	14.7276	14.8479	14.8925
OQV15527.1	Extracellular matrix protein FRAS1			44	286.27	20.4	0.0557118	0.68514	0.113941	0.41105	-0.0344998	0.801417	19.4749	18.9182	18.9107	19.1959	19.5257	19.0877	18.9709	19.1382	19.2697	19.2839	19.0306	19.3712	19.2448	18.9734	19.0131	19.1304
OQV15528.1	putative PH and SEC7 domain-containing protein 3			7	77.655	10.7	0.0462913	0.62544	-0.0404192	0.669642	0.07985	0.403453	15.9179	15.7745	15.8628	15.8343	15.9483	15.8463	15.8463	15.9338	15.886	15.4454	15.8899	16.0066	15.8799	15.956	15.8985	15.9746
OQV15529.1	ADP-ribosylation factor-like protein 1			2	20.178	16	0.0593165	0.479601	-0.106242	0.213616	-0.0119427	0.885896	12.803	12.6449	12.6632	12.6799	12.7716	12.6661	12.8278	12.7628	12.7515	12.4457	12.6139	12.5551	12.7915	12.8045	12.4664	12.6808
OQV15536.1	putative Kin of IRRE-like protein 1			6	74.572	15.6	-0.0377312	0.657219	0.0242998	0.774612	-0.0561817	0.510472	13.6597	14.0271	13.9889	13.898	13.7617	14.001	13.9021	13.7579	13.8659	13.9661	13.8503	13.9885	13.8971	13.7172	13.8453	13.8894
OQV15537.1	putative Troponin T			14	46.941	28.2	-0.0679416	0.655856	0.110418	0.471332	-0.0458051	0.763418	17.9756	18.1788	17.7714	18.1188	17.9085	18.1479	17.7847	17.9318	17.902	18.6736	17.8874	18.0233	18.0376	18.09	17.8856	17.8482
OQV15547.1	Atrial natriuretic peptide receptor 1			2	124.22	2	0.0446612	0.565324	-0.0563536	0.469618	0.0778526	0.321613	13.6411	13.4927	13.6518	13.7726	13.6556	13.6583	13.6571	13.7658	13.7115	13.3722	13.5615	13.6874	13.681	13.7093	13.7438	13.7354
OQV15563.1	putative Isoamyl acetate-hydrolyzing esterase 1-like protein			2	26.477	21.8	0.0135546	0.964368	0.123641	0.684473	-0.132173	0.664117	9.92526	9.52143	10.2689	9.54795	9.83248	9.89741	9.83942	9.74848	9.01959	10.6962	10.0411	10.0012	8.90549	9.98355	9.8295	10.0163
OQV15565.1	putative Isoamyl acetate-hydrolyzing esterase 1-like protein			7	34.572	30.9	0.000494128	0.993137	0.000919225	0.987233	-0.0221263	0.700824	16.6542	16.7152	16.6773	16.8017	16.7189	16.772	16.6485	16.7112	16.5985	16.7787	16.747	16.728	16.7514	16.6904	16.6636	16.6546
OQV15567.1	hypothetical protein BV898_10285			1	13.724	18.5	-0.110457	0.496607	0.042227	0.793596	-0.0826627	0.609687	13.9356	13.868	13.7296	14.0869	13.6533	13.8762	13.9191	13.7296	13.6366	14.5752	13.8905	13.6866	13.7832	13.6942	13.9486	13.8635
OQV15572.1	putative Adhesion G protein-coupled receptor L3			1	101.34	1.7	-0.0325645	0.897191	-0.534502	0.0474917	-0.0173988	0.94495	9.67159	9.50274	9.6864	9.15302	9.19606	9.89235	9.31274	9.48235	9.57889	9.20444	8.44325	8.64917	9.82361	8.88601	9.49057	9.74398
OQV15573.1	putative Cofilin/actin-depolymerizing factor-like protein			12	16.759	76.4	-0.0657992	0.448161	-0.244952	0.0109314	-0.055909	0.518142	18.9449	18.9659	18.9393	19.1111	18.7554	18.9286	18.9874	19.0267	18.7762	18.5132	18.891	18.801	18.8614	18.8585	19.02	18.9977
OQV15575.1	putative Meiosis arrest female protein 1			1	149.04	0.8	0.00467599	0.969322	-0.0524524	0.667148	-0.22395	0.0805492	12.427	12.7572	12.8449	12.4323	12.7044	12.4764	12.7405	12.5588	12.5752	12.4051	12.8201	12.4512	12.2478	12.2896	12.394	12.6343
OQV15580.1	ADP-ribosylation factor-binding protein GGA1			9	76.417	18.3	-0.0683359	0.572216	-0.2927	0.0257217	-0.0586475	0.62739	16.0024	16.0422	15.973	16.1075	15.7306	16.0865	16.0631	15.9715	16.0311	15.3195	15.7674	15.8363	15.9355	15.9791	15.9184	16.0575
OQV15583.1	Leukocyte elastase inhibitor C			23	48.913	62	-0.0143569	0.853153	0.193762	0.022464	0.282451	0.00208853	18.9532	19.0296	18.9313	18.9855	18.9513	19.0368	19.043	18.8111	19.0462	19.3693	19.0857	19.1735	19.1668	19.2126	19.2915	19.3585
OQV15584.1	putative Glutathione S-transferase 1			11	24.487	46.4	-0.011028	0.871499	-0.0566389	0.411283	-0.175194	0.0194415	18.868	18.7944	18.6834	18.8242	18.9057	18.7958	18.6572	18.7671	18.7101	18.7946	18.6773	18.7614	18.726	18.6633	18.5283	18.5516
OQV15585.1	putative Transmembrane protein 192			2	33.872	8	0.0389058	0.604133	0.0979112	0.202376	0.0304164	0.684705	13.3128	13.285	13.3432	13.4792	13.3512	13.3568	13.3572	13.5106	13.3454	13.5465	13.3866	13.5334	13.2996	13.5511	13.313	13.3782
OQV15586.1	putative Synaptosomal-associated protein 29			3	31.258	15.8	0.00342176	0.986931	0.426339	0.0554317	-0.106263	0.61251	13.6599	13.8555	13.5321	13.8571	13.9684	13.755	13.5708	13.624	13.764	14.9758	13.8207	14.0495	13.8523	13.6492	13.5865	13.3917
OQV15590.1	hypothetical protein BV898_10309			2	25.499	21.6	-0.0175616	0.884732	0.198776	0.115685	-0.00203816	0.986571	13.9493	14.137	14.0443	14.0675	14.0095	14.0583	14.1955	13.8644	14.0749	14.6564	14.1588	14.1031	13.8827	14.1763	14.1955	13.9354
OQV15599.1;OQV15598.1;OQV15596.1;OQV15597.1	hypothetical protein BV898_10188			1	105.98	5.3	-0.108132	0.380558	-0.00808354	0.947051	-0.0731127	0.550457	12.1615	12.1203	11.9861	12.2443	11.8371	12.1085	12.0245	12.1095	11.9318	12.2292	11.9927	12.3262	12.1714	12.3064	11.7165	12.0255
OQV15600.1	hypothetical protein BV898_10189			7	27.622	27.3	-0.00413854	0.961221	0.0619497	0.47065	-0.0887436	0.305766	16.7621	16.7352	16.7031	17.0068	16.8463	16.7636	16.7195	16.8612	16.6901	16.991	16.7826	16.9912	16.7709	16.621	16.669	16.7913
OQV15601.1	Prenylcysteine oxidase			3	54.828	6.4	0.015544	0.899871	0.26224	0.0473184	0.091139	0.46462	14.0188	14.0714	13.9913	14.0187	14.1122	14.105	13.9575	13.9876	14.0163	14.7774	14.1453	14.2101	14.2683	14.0671	14.0302	14.0991
OQV15603.1	Prostaglandin E synthase 2			5	40.42	19.6	-0.0133274	0.911709	0.0975007	0.422247	-0.0694171	0.56567	15.6765	15.6373	15.5976	15.6495	15.6352	15.6998	15.507	15.6657	15.5536	16.245	15.575	15.5775	15.586	15.6102	15.5563	15.5309
OQV15608.1	putative 26S proteasome non-ATPase regulatory subunit 9			1	38.345	4	0.0511083	0.586909	0.0744953	0.43095	-0.0815359	0.389657	12.6889	12.5231	12.5598	12.6626	12.8211	12.5348	12.6163	12.6666	12.6494	12.9046	12.6376	12.5408	12.6731	12.5696	12.3125	12.553
OQV15619.1	hypothetical protein BV898_10208			5	29.468	37.8	0.0210033	0.880382	-0.0369303	0.791482	-0.281521	0.0579342	16.3349	16.5164	16.297	16.4348	16.3883	16.583	16.337	16.3587	16.2348	16.9065	16.1167	16.1773	16.162	16.2604	16.0471	15.9876
OQV15620.1;OQV15621.1	hypothetical protein BV898_10209			2	30.829	17.1	0.0370878	0.772566	0.305741	0.0282218	0.0151908	0.905656	15.0577	14.9506	14.9896	15.0415	15.2949	14.9519	15.1376	14.8034	15.23	15.742	15.1214	15.1691	15.1623	14.9178	15.0607	14.9594
OQV15625.1	putative Histone H2A			4	18.647	30.2	-0.0189992	0.832225	-0.182068	0.0564241	0.0836686	0.357427	16.1159	15.9244	15.9148	16.0614	15.9985	15.9536	15.9388	16.0497	16.0031	15.5256	15.873	15.8865	15.9929	16.1791	16.1141	16.0652
OQV15626.1	Carbonyl reductase [NADPH] 1			8	31.139	39.4	-0.043464	0.580086	0.0238745	0.760363	-0.0554569	0.481652	17.0068	17.1169	16.9641	17.0826	17.0496	17.0449	16.9362	16.9659	16.924	17.316	16.9658	17.0602	17.0283	16.9035	16.9916	17.0253
OQV15635.1	putative Histone-lysine N-methyltransferase SMYD3			4	53.235	11.8	0.0649655	0.62067	-0.0992704	0.451984	-0.156395	0.242496	14.76	14.4184	14.7121	14.4515	14.8075	14.5345	14.746	14.5139	14.7216	14.0382	14.5954	14.5897	14.3898	14.5244	14.4055	14.3966
OQV15638.1	Vacuolar protein sorting-associated protein 28-like protein			5	25.771	34.2	-0.0546823	0.446966	0.0842712	0.247345	-0.0433277	0.54534	15.7224	15.645	15.58	15.7146	15.6155	15.6813	15.5182	15.6284	15.6724	15.9494	15.6036	15.7738	15.6295	15.6471	15.5904	15.6217
OQV15640.1	putative Zinc metalloproteinase nas-4			4	30.389	13.6	0.00629639	0.934523	0.06945	0.371301	-0.0415147	0.58983	14.8803	14.9538	14.818	14.7648	14.979	14.8402	14.8362	14.7866	14.9463	14.8781	15.0181	14.8523	14.8445	14.9567	14.8389	14.6107
OQV15642.1	Transmembrane protein 245			2	94.873	3.9	0.0737434	0.517146	0.126869	0.271569	0.102108	0.37283	12.791	12.6845	12.748	12.5991	12.9207	12.7714	12.5503	12.8751	12.6726	13.1702	12.8115	12.6758	12.9077	12.6566	12.7299	12.9369
OQV15643.1	3-hydroxyanthranilate 3,4-dioxygenase			6	35.661	34.1	-0.0212185	0.756464	0.109235	0.124614	0.0944838	0.179836	14.5288	14.5467	14.4336	14.5674	14.5681	14.436	14.5086	14.4791	14.555	14.7633	14.4663	14.729	14.6079	14.5665	14.6124	14.6677
OQV15645.1	hypothetical protein BV898_10232			3	28.891	11.5	-0.0276426	0.853404	0.288764	0.0682138	0.209604	0.174368	15.3396	15.3842	15.2347	15.3787	15.4192	15.3849	15.2795	15.143	15.4011	16.2532	15.3749	15.463	15.5474	15.5875	15.5759	15.4647
OQV15646.1	hypothetical protein BV898_10233			8	48.504	21.5	-0.0446448	0.813361	0.28818	0.141591	0.0510904	0.787084	18.3494	18.4367	18.1733	18.3735	18.376	18.4262	18.1683	18.1839	18.3437	19.4388	18.2992	18.4039	18.4382	18.419	18.3369	18.3431
OQV15648.1	Ubiquitin-conjugating enzyme E2 H			3	21.52	16.4	0.0509208	0.629943	0.126126	0.241843	0.058744	0.578818	14.6417	14.7625	14.4907	14.5502	14.8949	14.6869	14.6035	14.4634	14.8556	14.8937	14.6295	14.5708	14.7038	14.7822	14.7216	14.4725
OQV15649.1	Pre-mRNA-splicing factor SYF1			5	99.658	6.4	0.0459135	0.73974	-0.0604453	0.662297	0.129421	0.35518	15.2681	15.1206	15.3426	15.315	15.3182	15.1929	15.2505	15.4684	15.3875	14.6445	15.3778	15.3947	15.3863	15.3042	15.3684	15.5051
OQV15651.1	Leucine-rich repeat serine/threonine-protein kinase 1			2	250.02	1.5	-0.0264654	0.78054	-0.104445	0.280442	0.0377586	0.691394	12.3044	12.4166	12.6251	12.3833	12.2953	12.3737	12.5831	12.3715	12.1988	12.2616	12.5468	12.3044	12.3741	12.6026	12.3715	12.5322
OQV15653.1	hypothetical protein BV898_10240			3	48.07	8.4	0.0306325	0.829437	0.282511	0.0612707	0.0131254	0.926409	15.3388	15.4631	15.4098	15.4877	15.4499	15.5178	15.3741	15.4801	15.3258	16.2837	15.5218	15.6982	15.394	15.477	15.4338	15.447
OQV15656.1	hypothetical protein BV898_10243			15	113.35	18.2	-0.0167035	0.901449	0.189201	0.174051	-0.00745388	0.955923	17.963	18.0925	17.9297	17.9816	17.9941	18.0406	18.0278	17.8374	17.9541	18.7323	18.052	17.9852	18.0528	18.0136	18.0334	17.8371
OQV15657.1	putative Glutathione S-transferase 1			7	24.367	39	0.0332944	0.713673	0.00703066	0.938105	-0.140906	0.134224	15.4415	15.2162	15.5512	15.3624	15.6002	15.203	15.4826	15.4186	15.3634	15.3702	15.5278	15.338	15.2824	15.1301	15.3374	15.2578
OQV15659.1	Conserved oligomeric Golgi complex subunit 4			4	86.435	7.4	0.0678533	0.575608	-0.0277222	0.8183	0.00933399	0.938296	14.7361	14.5277	14.8491	14.7874	14.7963	14.7067	14.7132	14.9555	14.7002	14.3807	14.7681	14.9405	14.5126	14.6466	14.8323	14.9462
OQV15660.1	Nucleoside diphosphate kinase			13	16.937	86.2	0.074089	0.36757	0.0150716	0.852651	0.0272362	0.737471	19.4131	19.4241	19.5917	19.3337	19.4851	19.4452	19.6648	19.4638	19.443	19.3277	19.6197	19.4324	19.3671	19.4914	19.5991	19.414
OQV15674.1	NAD-dependent histone deacetylase Sir2			2	55.328	4.8	-0.100979	0.110829	-0.0247606	0.683793	0.297254	0.000158272	13.7609	13.6623	13.7312	13.682	13.5512	13.6491	13.7107	13.5214	13.7529	13.6408	13.6357	13.7078	14.0096	13.9431	13.9607	14.1119
OQV15675.1	Signal recognition particle subunit SRP68			15	64.636	29.2	-0.0372332	0.63236	-0.0949107	0.232185	-0.0358024	0.645403	17.8037	17.6976	17.6308	17.7353	17.7948	17.6148	17.6348	17.6741	17.7272	17.4293	17.6783	17.653	17.8427	17.5989	17.6218	17.6607
OQV15681.1;OQV15682.1	CUGBP Elav-like family member 1			10	54.248	21	-0.0429079	0.476241	-0.115161	0.0685834	-0.0715449	0.241849	18.6958	18.6757	18.5656	18.7275	18.651	18.6559	18.573	18.613	18.6318	18.4324	18.517	18.6228	18.6557	18.5719	18.5488	18.6021
OQV15683.1	Target of rapamycin			13	265.04	8.6	0.0233542	0.71786	-0.0117417	0.855613	0.0230149	0.72177	16.1196	16.1356	16.2159	16.1247	16.0601	16.1672	16.202	16.2599	16.2101	16.0124	16.1892	16.1371	16.073	16.1792	16.2683	16.1673
OQV15685.1	Tetratricopeptide repeat protein 7B			3	102.07	4.5	0.153012	0.0455479	0.0866722	0.235977	0.0768283	0.291082	13.256	13.5525	13.487	13.3621	13.4732	13.5228	13.603	13.6708	13.538	13.3961	13.5393	13.531	13.4976	13.4172	13.5246	13.5256
OQV15686.1	putative DNA-directed RNA polymerase II subunit RPB4			4	16.677	47.3	0.0909894	0.239889	0.291885	0.00132885	0.0508628	0.504402	14.617	14.7266	14.4752	14.6989	14.8379	14.7072	14.6801	14.6566	14.7739	15.0976	14.8932	14.9205	14.6977	14.6238	14.7013	14.6984
OQV15687.1	Synaptojanin-1			2	132.57	3.3	0.0784276	0.374244	0.186557	0.0456178	0.0913516	0.30293	13.3467	13.3066	13.359	13.3073	13.385	13.3669	13.3803	13.5012	13.4468	13.7979	13.2703	13.5509	13.504	13.4238	13.3675	13.3897
OQV15692.1	hypothetical protein BV898_10167			3	19.447	14.9	-0.0627472	0.746059	0.251312	0.206125	0.0616246	0.750434	15.8827	15.851	15.5392	15.6242	16.0226	15.6379	15.565	15.4206	15.7969	16.7057	15.6614	15.7383	15.935	15.8221	15.6777	15.7088
OQV15701.1	Protein toll			1	141.94	1.1	-0.278254	0.513096	-0.630119	0.149932	-0.388558	0.364328	12.1236	10.7894	11.2874	12.0179	11.9155	10.5911	10.4953	12.1035	11.2302	10.747	10.7112	11.0095	12.0238	10.3659	10.7793	11.4952
OQV15707.1	Selenium-binding protein 1			2	56.253	4.3	-0.0605952	0.558966	-0.0948469	0.364293	-0.0654171	0.52851	13.5823	13.5523	13.8617	13.6292	13.6447	13.4588	13.6266	13.653	13.5027	13.3473	13.7715	13.6246	13.4006	13.6129	13.7909	13.5594
OQV15708.1	Teneurin-m			1	312.43	0.9	0.384123	0.313126	0.696116	0.0779202	0.700723	0.0761635	7.10672	7.05659	7.72077	8.71747	7.77651	8.12257	7.9609	8.27806	7.44089	9.43794	8.12393	8.38327	8.35925	8.14798	8.48039	8.41683
OQV15710.1	hypothetical protein BV898_10183			2	34.783	10.1	-0.250825	0.124782	0.162252	0.309665	-0.237254	0.144897	13.6774	13.8218	13.6319	13.8612	13.5034	13.6208	13.4198	13.445	13.5904	14.5652	13.6748	13.8108	13.5607	13.5736	13.4494	13.4596
OQV15711.1	Leucine carboxyl methyltransferase 1			11	40.494	40.2	0.0796664	0.151879	0.126616	0.0297829	0.0933722	0.0970908	15.7281	15.8296	15.8094	15.8123	15.9157	15.7936	15.8589	15.9298	15.8701	15.9297	15.9406	15.9455	15.8633	15.8968	15.8245	15.9682
OQV15717.1	ATP-binding cassette sub-family A member 1			2	255.35	1.8	-0.221913	0.0786391	-0.114794	0.344618	-0.0189573	0.874143	12.2685	12.4701	12.423	12.3882	12.1006	11.9578	12.3821	12.2216	12.2893	11.9604	12.3733	12.4676	12.1369	12.3123	12.5573	12.4674
OQV15719.1	putative Prolyl 3-hydroxylase 2			2	48.603	7.8	-0.0712804	0.485091	-0.0177964	0.86056	-0.181316	0.0885046	13.2929	13.2224	13.2808	13.1608	13.1487	13.22	13.2237	13.0793	12.981	13.5161	13.3182	13.0703	13.0898	13.0958	13.1677	12.8783
OQV15721.1	1-phosphatidylinositol 4,5-bisphosphate phosphodiesterase beta-4			15	142.47	16	0.0141584	0.866926	-0.0939328	0.275755	0.00822151	0.922462	17.4964	17.3657	17.3802	17.4683	17.557	17.3177	17.3769	17.5157	17.4261	17.0593	17.3881	17.4614	17.429	17.4021	17.4305	17.4819
OQV15725.1	hypothetical protein BV898_10116			3	23.523	6.3	-0.0393103	0.743084	0.182342	0.142138	0.00968037	0.935558	16.2337	16.3625	16.1705	16.367	16.2019	16.4103	16.1425	16.2218	16.2974	16.9183	16.2487	16.3987	16.3432	16.3486	16.1977	16.283
OQV15726.1	putative Cleavage stimulation factor subunit 2			5	50.931	10.2	0.0288009	0.681893	0.0834939	0.244277	-0.000718366	0.99182	15.5919	15.5868	15.3168	15.5476	15.5641	15.6401	15.4513	15.5027	15.5432	15.683	15.5475	15.6033	15.4961	15.5868	15.4782	15.479
OQV15728.1	Polyribonucleotide 5-hydroxyl-kinase Clp1			1	51.669	3.7	0.0904746	0.559557	-0.175361	0.265413	0.14768	0.345406	10.9276	11.0507	11.2346	10.9871	10.6517	11.2197	11.411	11.2796	11.2108	10.801	10.8354	10.6514	11.358	10.9618	11.2462	11.2248
OQV15729.1	putative Peflin			4	26.246	20.1	-0.0752346	0.219431	-0.122649	0.0540417	-0.0949873	0.126415	16.6366	16.7435	16.5862	16.7483	16.575	16.6762	16.5819	16.5806	16.4265	16.5718	16.626	16.5997	16.5987	16.6149	16.5571	16.564
OQV15730.1	hypothetical protein BV898_10121			1	38	4.4	0.0298003	0.844921	0.183855	0.23831	0.0397647	0.794188	10.7951	10.4629	10.7212	11.0443	10.7485	10.7077	10.7549	10.9315	10.7389	11.3418	10.8214	10.8568	10.9966	10.9253	10.8443	10.4163
OQV15731.1	Elongator complex protein 2			6	92.134	7.3	0.0600848	0.252996	0.0604663	0.250126	0.0580139	0.269022	14.5848	14.5246	14.5282	14.5683	14.6537	14.5737	14.6045	14.6143	14.5771	14.5996	14.5786	14.6925	14.5485	14.5908	14.6907	14.6079
OQV15732.1	Acidic mammalian chitinase			7	70.866	21.7	0.0681984	0.209334	0.0993623	0.0752103	0.128114	0.0262183	15.832	15.8136	15.7796	15.8697	15.9716	15.863	15.8598	15.8733	15.8886	15.9931	15.8504	15.9604	15.9081	15.9561	15.9419	16.0014
OQV15736.1	Beta-lactamase-like protein 2			3	33.864	14.5	-0.0455473	0.54699	0.0635965	0.403081	-0.0489124	0.518169	13.7431	13.7323	13.8852	13.633	13.8169	13.7716	13.6317	13.5911	13.7478	13.9318	13.7809	13.7873	13.8293	13.7034	13.6216	13.6436
OQV15737.1	Splicing factor 3A subunit 2			4	24.704	19.2	-0.0626833	0.639938	-0.260904	0.0653379	0.0122653	0.92681	16.1274	15.9565	16.1203	16.1064	16.0123	15.9609	16.0815	16.0051	16.2388	15.3157	15.8005	15.9119	16.1153	16.0348	16.1256	16.084
OQV15740.1	UMP-CMP kinase 2			13	24.608	64.1	-0.073024	0.519259	-0.00465291	0.967013	-0.0648653	0.566424	18.5249	18.7042	18.4924	18.6563	18.434	18.6414	18.5354	18.4748	18.4601	19.0285	18.4028	18.4678	18.5668	18.5391	18.5374	18.475
OQV15746.1	Calbindin-32			29	39.533	79.7	-0.066429	0.643837	0.145018	0.319251	-0.0563201	0.694776	20.8411	20.9505	20.7098	20.954	20.8132	20.8966	20.7434	20.7365	20.738	21.6017	20.8177	20.8781	20.8403	20.8808	20.7851	20.7239
OQV15747.1	APOBEC1 complementation factor			2	63.825	3.8	-0.0641622	0.404542	-0.0245138	0.747692	-0.229569	0.00773705	13.4676	13.6686	13.5732	13.52	13.6364	13.3831	13.4238	13.5295	13.4245	13.6621	13.5733	13.4715	13.349	13.3903	13.3732	13.1987
OQV15749.1	putative Succinate dehydrogenase assembly factor 4, mitochondrial			2	15.213	21.6	-0.0634179	0.734485	0.183018	0.334414	-0.0830668	0.657308	15.5134	15.7239	15.453	15.5377	15.5191	15.5803	15.4399	15.435	15.4099	16.5189	15.5642	15.467	15.5295	15.5466	15.605	15.2146
OQV15750.1	Nuclear cap-binding protein subunit 1			8	94.525	11.7	0.115331	0.249504	0.141029	0.163536	0.152496	0.133973	15.6516	15.7701	15.8382	15.7419	15.7397	15.8486	15.939	15.9359	15.9297	15.5766	16.0752	15.9844	15.7288	15.9467	15.99	15.9464
OQV15751.1	Alanine--glyoxylate aminotransferase 2, mitochondrial			8	55.36	21.2	-0.000904339	0.988435	-0.138604	0.0390806	-0.0938616	0.146766	16.1764	16.226	16.3958	16.1522	16.1586	16.1869	16.3064	16.2949	16.1623	16.0953	16.0576	16.0808	16.117	16.1157	16.1641	16.1782
OQV15761.1	Beta-galactosidase-1-like protein 2			16	114.49	17	-0.0512053	0.485189	0.0197329	0.786483	-0.06111	0.406466	17.4897	17.4132	17.3295	17.3084	17.4446	17.3271	17.3129	17.2514	17.4392	17.3186	17.5137	17.3483	17.4328	17.4126	17.2366	17.2144
OQV15768.1	hypothetical protein BV898_10022			4	47.512	8.7	0.0611049	0.699753	0.153101	0.340179	-0.0144321	0.927252	15.4269	15.1638	15.1183	15.4023	15.7708	15.1193	15.2494	15.2163	15.2985	15.8381	15.1247	15.4625	15.437	15.0929	15.1939	15.3298
OQV15777.1	putative Anthocyanidin 3-O-glucosyltransferase			6	49.432	14.7	0.0800609	0.355661	0.0601177	0.485222	-0.0962343	0.269878	15.1941	15.0727	15.2345	14.8931	15.3151	15.0535	15.2306	15.1153	15.1928	15.0962	15.2772	15.0685	15.0064	15.0031	15.108	14.892
OQV15780.1	Glutamate-gated chloride channel			6	47.793	16.9	0.0284871	0.692543	0.128362	0.0891882	0.0704558	0.334496	15.9434	15.7749	15.7984	15.7757	15.8899	15.7289	15.836	15.9514	15.8375	16.0041	15.9585	16.0057	15.8169	15.86	15.8455	16.0518
OQV15786.1	putative UDP-glycosyltransferase 84A1			6	51.178	18.1	-0.0206272	0.798943	-0.197166	0.0254596	-0.263209	0.00472561	16.1182	16.1486	16.126	16.0399	16.1309	16.0665	16.1043	16.0486	16.0116	15.671	16.0457	15.9157	15.9842	15.9052	15.7329	15.7576
OQV15787.1	putative Cinnamate beta-D-glucosyltransferase			3	52.05	8.9	-0.0235255	0.850697	-0.0273249	0.826975	0.276541	0.0396656	14.6901	14.6542	14.7749	14.7227	14.756	14.7117	14.5947	14.6854	14.7145	14.7334	14.6395	14.6451	15.2718	14.6687	14.6924	15.3152
OQV15788.1	putative Cyanohydrin beta-glucosyltransferase			6	50.888	19.2	0.0096484	0.902398	-0.0554236	0.484678	-0.0254151	0.747041	14.0211	14.1581	14.3671	14.0887	14.0733	14.2181	14.2275	14.1548	14.0234	14.1824	14.2262	13.9814	14.093	14.1476	14.18	14.1129
OQV15790.1	Threonine synthase-like 2			7	57.61	16.5	0.0189764	0.777024	-0.0104825	0.875571	-0.0118142	0.859933	14.6042	14.5617	14.6518	14.4691	14.6175	14.5122	14.7396	14.4934	14.5223	14.5417	14.6686	14.5123	14.6055	14.5753	14.5663	14.4924
OQV15796.1	putative RNA polymerase-associated protein RTF1-like protein			2	72.083	3.1	0.0134273	0.890704	-0.00375633	0.969326	0.0746232	0.449332	11.9209	11.6493	11.5738	11.8125	12.0305	11.7217	11.6718	11.5863	11.8831	11.753	11.7007	11.6047	11.8025	11.7907	11.8254	11.8363
OQV15803.1	hypothetical protein BV898_10055			8	35.388	32.1	-0.041841	0.847912	0.157974	0.472623	-0.118148	0.589737	18.7202	19.0886	18.9368	18.6832	18.7121	19.0632	18.9631	18.5231	18.6379	19.8304	18.957	18.6354	18.6721	18.9067	18.8641	18.5134
OQV15804.1	hypothetical protein BV898_10056			2	34.036	10	-0.0554053	0.746162	0.260852	0.141269	0.0856615	0.617605	16.592	16.6923	16.38	16.625	16.5793	16.6707	16.383	16.4348	16.567	17.5407	16.5183	16.7067	16.6714	16.7263	16.5818	16.6526
OQV15806.1	hypothetical protein BV898_10058			8	36.826	31.5	-0.0815686	0.43005	-0.0946602	0.361518	0.047689	0.642248	17.897	18.0136	17.8352	18.0224	17.6629	18.0022	17.8637	17.9132	17.9528	18.1104	17.5857	17.7407	17.9766	18.0252	17.9237	18.0336
OQV15807.1	hypothetical protein BV898_10059			3	29.525	17.6	0.0334615	0.858254	0.20739	0.277712	-0.0307968	0.869426	13.6696	13.8161	13.925	13.9765	13.6699	14.0291	13.9597	13.8623	13.5578	14.7873	13.9552	13.9164	13.6588	13.9027	13.8353	13.8672
OQV15813.1	Acidic mammalian chitinase			2	46.351	5.8	0.0222603	0.923756	0.268235	0.259069	-0.0181023	0.937962	14.4199	14.613	14.4732	14.2964	14.5683	14.5141	14.5688	14.2403	14.3711	15.6965	14.4979	14.31	14.378	14.6143	14.5581	14.1798
OQV15814.1	hypothetical protein BV898_10066			9	81.06	18.7	-0.0351298	0.62158	-0.0918319	0.207335	0.0604517	0.399405	17.2084	17.2541	17.2444	17.1842	17.0645	17.2942	17.2822	17.1097	17.3117	17.0439	17.0836	17.0846	17.3064	17.3254	17.2784	17.2226
OQV15815.1;OQV15798.1	Histone acetyltransferase KAT6B			2	216.11	1.1	0.0195948	0.8743	-0.0782717	0.530022	-0.0227001	0.854607	12.8076	12.7152	12.6527	12.78	12.9807	12.5336	12.5253	12.9941	12.7896	12.3453	12.7213	12.786	12.68	12.6308	12.6722	12.8815
OQV15816.1	putative Macrophage migration inhibitory factor-like protein			2	13.228	18.3	-0.121171	0.216215	-0.226386	0.029039	-0.0597571	0.533988	15.2987	15.1867	15.0371	15.0105	14.9538	15.0395	14.9497	15.1055	15.1284	14.8641	14.9022	14.7328	15.141	15.1338	15.1619	14.8573
OQV15821.1	putative Myophilin			10	21.05	52.9	-0.0884837	0.384657	-0.121168	0.238936	-0.00848947	0.932676	16.7476	16.9076	16.7563	17.1055	16.5572	16.8824	16.8084	16.9151	16.6806	16.9357	16.6068	16.8092	16.7998	16.8443	16.8586	16.9804
OQV15822.1	Serine/threonine-protein phosphatase 2A activator			9	34.215	44.2	0.0372298	0.534099	0.0271947	0.64871	0.0589866	0.329239	17.1513	17.0083	17.0976	17.1508	17.147	17.0989	17.1707	17.1403	17.2416	16.9832	17.1551	17.1369	17.1403	17.1543	17.1751	17.1743
OQV15823.1;OQV13085.1	Ubiquitin-conjugating enzyme E2 1			2	24.151	16.8	-0.104969	0.375877	-0.168504	0.163481	-0.144986	0.226679	12.3945	12.3829	12.3495	12.2883	12.3039	12.2133	12.3403	12.1379	12.321	12.4062	11.7441	12.27	12.2072	12.3492	12.0418	12.2371
OQV15829.1	Kynurenine--oxoglutarate transaminase 3			8	53.557	20.4	0.0480216	0.540941	-0.0413453	0.59802	0.0289665	0.711177	16.891	17.0274	17.0875	16.9749	16.8477	17.0798	17.1521	17.0933	17.0348	16.9358	17.0053	16.8396	16.9215	17.0986	17.1185	16.9581
OQV15830.1	Lysosomal thioesterase PPT2-A			3	33.123	9.8	-0.0487627	0.673864	-0.143633	0.225314	-0.051388	0.657503	12.8183	12.5416	12.7484	12.7877	12.6628	12.4959	12.8554	12.6868	12.8839	12.4288	12.4111	12.5976	12.6692	12.5209	12.5943	12.906
OQV15831.1	hypothetical protein BV898_10082			1	11.687	9.4	-0.102838	0.66478	0.195958	0.412825	-0.133005	0.575994	11.7927	11.7248	11.6048	11.6633	11.8115	11.6322	11.3867	11.5439	11.6704	12.9191	11.4134	11.5666	11.6343	11.6791	11.4843	11.4559
OQV15833.1	Homeobox protein extradenticle			1	47.629	2.1	-0.0299663	0.673629	-0.0459428	0.520139	-0.109004	0.138879	13.3777	13.3852	13.3463	13.4367	13.4321	13.4916	13.2451	13.2571	13.235	13.4827	13.3301	13.3143	13.1898	13.3454	13.2712	13.3034
OQV15835.1	putative ergosterol biosynthetic protein 28			18	71.924	29.5	-0.0923445	0.184573	-0.0439199	0.518437	0.13115	0.0668628	19.075	19.0451	19.1349	19.1364	18.9093	18.9527	19.1059	19.054	19.0607	18.9987	19.1306	19.0257	19.2167	19.0956	19.382	19.2217
OQV15836.1	putative Muscle LIM protein Mlp84B			2	11.424	24.5	0.124398	0.415344	-0.0982384	0.518314	0.0244434	0.871468	17.1551	17.3342	17.4761	17.6123	17.2464	17.3187	17.8061	17.704	17.3363	17.4282	17.2588	17.1615	17.1243	17.2517	17.5765	17.723
OQV15837.1	Cell cycle control protein 50A			2	64.742	4.8	-0.00372465	0.984178	0.206186	0.281773	-0.214183	0.26425	12.5672	12.7441	12.5225	12.2936	12.5648	12.7173	12.6143	12.2161	12.4305	13.3992	12.6388	12.4836	12.4355	12.4617	12.3627	12.0107
OQV15839.1	putative Cytochrome b561			2	29.102	10.9	0.0647877	0.404961	0.0942734	0.231478	0.171818	0.0380766	14.3861	14.5665	14.5649	14.4258	14.4867	14.5516	14.6628	14.5013	14.4692	14.6364	14.6494	14.5654	14.5239	14.6963	14.8309	14.5795
OQV15840.1	putative Cytochrome b561			5	37.505	19.1	0.0313532	0.792153	-0.0772718	0.518522	0.0272079	0.81907	15.5824	15.7869	15.8282	15.5793	15.5526	15.7394	15.8252	15.785	15.6069	15.2977	15.9546	15.6086	15.5713	15.7874	15.8631	15.6637
OQV15841.1;OQV15842.1	hypothetical protein BV898_09938			2	43.866	12.1	0.0364688	0.717716	0.129078	0.211797	-0.155938	0.135903	12.4981	12.8711	12.7301	12.776	12.5913	12.9719	12.7668	12.6912	12.7799	13.0157	12.8236	12.7725	12.4474	12.7513	12.5516	12.5013
OQV15843.1	putative Carbonyl reductase [NADPH] 3			11	35.883	33.8	-0.0316678	0.661127	-0.100844	0.17478	0.0627809	0.389269	16.3483	16.449	16.4261	16.3981	16.2286	16.3941	16.4863	16.3859	16.4624	16.2114	16.3354	16.209	16.4314	16.4955	16.5575	16.3883
OQV15846.1	Nodal modulator 3			8	66.725	13.7	-0.00948752	0.909268	-0.1696	0.0557868	-0.0624338	0.457424	16.5661	16.494	16.6862	16.6429	16.4501	16.5658	16.6804	16.6549	16.5684	16.184	16.5057	16.4526	16.4893	16.48	16.5628	16.6074
OQV15847.1	Nodal modulator 3			10	59.535	24	-0.00424382	0.943531	-0.0342707	0.569411	-0.00230761	0.969274	17.0413	17.0302	17.1216	17.0422	17.021	17.0448	17.1102	17.0423	17.0168	16.8904	17.1539	17.0371	16.9936	17.1124	17.0868	17.0332
OQV15848.1	Calcium-activated potassium channel subunit alpha-1			2	138.32	2.2	0.0181275	0.846881	0.0283919	0.762528	0.0913355	0.337846	12.9646	13.1247	13.108	13.0977	13.1384	13.2058	12.8361	13.1873	13.1413	12.9326	13.0536	13.2811	13.1777	13.2765	13.0157	13.1905
OQV15849.1	Integrator complex subunit 1			2	161.02	1.3	0.172139	0.313847	0.000678898	0.996775	0.114611	0.498413	12.5112	12.1684	12.3814	12.5596	12.5627	12.4536	12.5172	12.7756	12.658	11.7827	12.5634	12.6192	12.3138	12.5747	12.4432	12.7472
OQV15853.1	GPI-anchor transamidase			5	42.587	18.9	0.0430119	0.583688	0.054219	0.490981	0.0480775	0.540687	14.7913	14.9825	14.9586	14.7891	14.9947	14.8615	14.8738	14.9636	14.9119	14.7894	15.1036	14.9334	14.8259	15.0579	14.9554	14.8746
OQV15856.1;OQV15855.1;OQV15858.1	Cytochrome P450 2U1			5	56.72	13.3	-0.0923918	0.368949	-0.165879	0.116941	-0.0367874	0.717444	15.6831	15.5537	15.7157	15.6679	15.4339	15.4084	15.6281	15.7805	15.6516	15.2199	15.6643	15.421	15.6223	15.5417	15.6544	15.6549
OQV15864.1	Cytochrome P450 2J2			4	53.52	9.5	-0.0829594	0.259443	-0.19599	0.0142543	-0.0359171	0.619281	14.4119	14.3839	14.5837	14.3016	14.251	14.2898	14.474	14.3345	14.2565	14.2783	14.2445	14.1179	14.455	14.2935	14.4067	14.3823
OQV15865.1	putative 39S ribosomal protein L16, mitochondrial			2	30.565	7	0.0101913	0.939957	-0.129017	0.347507	-0.0971955	0.476293	15.3382	14.8377	14.9755	14.9366	15.3315	14.7635	15.0073	15.0264	15.0762	14.6159	14.9527	14.9272	15.0928	14.7409	14.9044	14.961
OQV15866.1	putative ATP synthase subunit g, mitochondrial			6	11.05	57.3	0.0827152	0.593068	-0.171901	0.274194	-0.0072238	0.962596	17.8156	17.8137	17.9191	17.8449	17.8223	17.8081	17.9217	18.172	17.7691	17.069	17.9838	17.8838	17.6954	17.8444	17.962	17.8626
OQV15868.1	putative THO complex subunit 4			12	29.398	45.3	-0.031467	0.618606	-0.0566635	0.374423	-0.00262137	0.966781	17.9166	17.8848	17.8439	17.8409	17.9378	17.8304	17.8002	17.792	17.8753	17.6667	17.8274	17.8902	17.9729	17.8587	17.8261	17.8181
OQV15871.1	Vesicular integral-membrane protein VIP36			5	37.373	13.9	0.0348292	0.615944	-0.021638	0.754702	0.0279714	0.686617	16.1503	16.0233	16.057	16.0785	16.1312	16.0783	16.086	16.153	16.1	15.8307	16.1389	16.1529	16.0435	16.1536	16.128	16.0959
OQV15873.1	putative Protein CutA-like protein			1	55.643	5.3	0.409221	0.0687537	0.189384	0.378761	0.254591	0.241524	9.79087	10.0643	9.67313	9.36531	9.87971	10.2219	10.171	10.258	9.69289	9.25593	10.2083	10.4941	10.0538	10.0577	9.88703	9.91353
OQV15880.1	hypothetical protein BV898_09976			4	20.989	26	-0.00447534	0.974166	-0.256717	0.078248	-0.0667641	0.630354	17.0356	16.8786	17.0285	16.9858	17.0458	16.929	17.0332	16.9025	17.0115	16.1517	16.8945	16.8438	17.0022	16.8875	16.9663	16.8053
OQV15881.1	hypothetical protein BV898_09977			5	35.89	19.9	0.00688921	0.958966	-0.175822	0.201591	0.00725706	0.956777	16.5898	16.5569	16.5799	16.4618	16.5894	16.563	16.5764	16.4871	16.5619	15.8092	16.6278	16.4862	16.5712	16.6084	16.6193	16.4185
OQV15882.1	hypothetical protein BV898_09978			2	19.998	15.3	0.0301098	0.77115	-0.0615128	0.554145	0.00333924	0.97423	12.8212	12.5658	12.8027	12.6719	12.8744	12.6389	12.8192	12.6496	12.8355	12.3742	12.7562	12.6497	12.5277	12.8291	12.7274	12.7908
OQV15884.1	Calcineurin subunit B type 2			6	19.642	56.4	-0.0416452	0.659633	-0.0311394	0.741557	0.0653091	0.491822	15.9916	15.9989	15.9397	16.0833	15.9602	16.0177	15.9199	15.949	15.9669	16.3166	15.7497	15.8558	16.1319	16.1043	15.9967	16.0419
OQV15885.1	Disks large-like protein 2			22	102.97	38.5	0.0135266	0.820129	-0.0325532	0.585798	-0.00190157	0.974478	17.4075	17.4124	17.3167	17.448	17.4658	17.4211	17.3986	17.3532	17.4237	17.2641	17.3537	17.4128	17.4973	17.3783	17.3009	17.4006
OQV15886.1	putative Motile sperm domain-containing protein 1			2	30.071	9.6	0.0490916	0.64373	-0.0642188	0.546203	0.0529165	0.618319	13.3797	13.2161	13.0302	13.1901	13.3282	13.183	13.2344	13.2669	13.3653	12.7809	13.165	13.248	13.3064	13.2841	13.2706	13.1667
OQV15888.1	Eukaryotic translation initiation factor 3 subunit D			16	63.265	34.3	0.0248542	0.660289	-0.0354657	0.531932	-0.0595384	0.299684	17.5787	17.6462	17.6851	17.65	17.5806	17.6837	17.6532	17.7419	17.5886	17.5223	17.6554	17.6518	17.5191	17.6255	17.6333	17.5439
OQV15889.1	39S ribosomal protein L39, mitochondrial			3	42.163	12.1	-0.113567	0.343162	-0.300013	0.0205791	-0.0466041	0.693607	14.1027	14.1119	14.1097	13.9701	13.9138	13.94	14.0757	13.9106	14.0488	13.3283	13.9532	13.7641	14.0474	14.0638	14.0815	13.9153
OQV15890.1	Ubiquitin carboxyl-terminal hydrolase isozyme L5			6	36.886	20.8	0.0114074	0.860342	0.0453414	0.487702	0.0171742	0.791237	16.1939	16.2588	16.2965	16.2615	16.3033	16.2513	16.2881	16.2137	16.156	16.2173	16.3979	16.421	16.2642	16.2255	16.2406	16.3491
OQV15891.1	Calcium-activated potassium channel subunit alpha-1			2	205.6	1.6	0.0908188	0.400002	0.147233	0.180506	0.0251819	0.813457	12.8268	12.8873	12.7239	12.7458	12.8865	12.9264	12.8827	12.8515	12.9574	13.3148	12.6453	12.8553	12.9062	12.8996	12.7418	12.737
OQV15892.1	putative U6 snRNA-associated Sm-like protein LSm2			6	13.761	42.9	0.108107	0.326668	0.204828	0.0738143	0.200145	0.0799643	14.4789	14.2568	14.634	14.4951	14.5387	14.3161	14.6481	14.7942	14.5103	14.8786	14.663	14.6322	14.5341	14.7051	14.7591	14.667
OQV15893.1	hypothetical protein BV898_09989			1	65.506	2.2	-0.13229	0.216473	-0.265721	0.0203525	-0.106214	0.316665	13.3779	13.1242	13.2474	13.0805	13.1425	13.2818	12.8539	13.0227	13.0593	12.6755	12.9872	13.0452	13.188	13.1226	13.009	13.0856
OQV15894.1	DnaJ-like protein subfamily C member 11			3	66.751	4.7	-0.0247141	0.826706	-0.159538	0.170788	-0.00212508	0.984969	14.7544	14.648	14.8624	14.7035	14.7967	14.5575	14.7054	14.8098	14.8111	14.1732	14.7389	14.6069	14.8039	14.6591	14.7533	14.7435
OQV15895.1	hypothetical protein BV898_09991			3	35.63	9.3	-0.0278674	0.932104	0.238923	0.469033	-0.277434	0.401915	11.6661	12.1508	12.1373	11.4139	11.6131	12.4812	11.8897	11.2727	11.6859	13.1713	12.0275	11.4393	11.7757	11.2906	11.7017	11.4905
OQV15898.1	putative Uncharacterized isochorismatase family protein YddQ			3	23.407	22.8	0.0217796	0.814424	0.125595	0.18841	0.0433605	0.641201	14.2339	14.1586	14.2015	13.9528	14.2065	14.1685	14.3361	13.9228	14.3893	14.2129	14.2772	14.1699	14.2885	14.2486	14.0521	14.131
OQV15901.1	CAD protein			20	248.51	11.4	0.0283394	0.712791	-0.113714	0.15286	0.0249664	0.745587	17.201	17.2301	17.2888	17.3179	17.1923	17.2612	17.298	17.3996	17.2429	16.8956	17.2315	17.2129	17.2223	17.2817	17.3271	17.3066
OQV15904.1	Exocyst complex component 6B			5	102.04	6.1	0.0456302	0.489983	0.031198	0.635486	-0.0385027	0.55932	14.9351	14.8274	14.7741	14.8943	14.9831	14.9247	14.7772	14.9285	14.8805	14.9516	14.8102	14.9135	14.7826	14.802	14.7422	14.9501
OQV15905.1	putative RING-box protein 1			1	13.236	12.2	-0.0981394	0.604562	-0.296925	0.130216	0.159749	0.402727	15.3373	15.5321	15.6367	15.5314	15.1728	15.426	15.7359	15.3101	15.6419	14.5539	15.3725	15.2815	15.4096	15.74	15.8927	15.6342
OQV15910.1	Tetratricopeptide repeat protein 27			5	88.451	9.6	0.0609741	0.265821	0.174344	0.00476723	0.0377764	0.484985	14.094	14.0848	14.0762	14.1397	14.1026	14.1951	14.1112	14.2297	14.2237	14.2391	14.3241	14.3052	14.0577	14.2058	14.1428	14.1395
OQV15911.1	hypothetical protein BV898_10007			5	12.147	44.4	-0.213205	0.315754	-0.191406	0.366216	-0.18634	0.378699	16.1925	16.3179	16.0868	16.0087	15.934	16.1356	15.9131	15.7704	15.744	16.8357	15.5774	15.6831	16.028	16.1289	15.9321	15.7715
OQV15914.1	Kynurenine 3-monooxygenase			3	55.843	5.5	-0.00141768	0.99036	-0.0677586	0.565816	-0.14565	0.226069	14.6514	14.2175	14.3404	14.3782	14.645	14.1543	14.3456	14.437	14.4501	14.1907	14.2856	14.3902	14.4847	14.0837	14.1829	14.2536
OQV15915.1	hypothetical protein BV898_10011			2	8.2012	24.7	-0.078801	0.626393	0.216805	0.19153	-0.105997	0.51394	14.8966	14.9843	14.9073	14.8789	14.9025	14.9545	14.8596	14.6352	14.8903	15.8064	14.9671	14.8705	14.9467	14.8127	14.8037	14.68
OQV15920.1	Glutamate receptor ionotropic, kainate 2			1	104.74	1.3	0.0564478	0.786574	-0.234051	0.270877	0.0671508	0.747502	10.8013	10.4012	10.7441	10.6932	10.0986	10.8039	11.2353	10.7279	10.8619	10.0323	10.4605	10.349	10.676	10.5797	11.0125	10.6403
OQV15922.1	Carbonyl reductase [NADPH] 1			4	53.155	14.3	0.0225496	0.694069	-0.025777	0.653233	0.0458588	0.427494	14.3821	14.4578	14.4804	14.4914	14.381	14.4618	14.5882	14.4708	14.4068	14.3721	14.4451	14.4846	14.496	14.5132	14.4319	14.554
OQV15929.1	hypothetical protein BV898_09852			1	20.439	5.2	0.0326256	0.872954	0.186142	0.368006	0.200452	0.333371	13.8967	14.1801	14.1936	13.8916	14.0656	14.2716	14.257	13.6983	13.8303	14.9254	14.2752	13.8756	14.2965	14.2886	14.3974	13.9813
OQV15935.1	hypothetical protein BV898_09858			8	38.308	26.2	-0.0817088	0.435523	-0.0868311	0.407912	-0.0855633	0.414637	16.5519	16.5372	16.3844	16.6189	16.389	16.5171	16.3887	16.4707	16.5256	16.7377	16.1349	16.3468	16.5583	16.3905	16.3517	16.4496
OQV15947.1	Prolyl 4-hydroxylase subunit alpha-2			7	63.214	16.9	0.0935287	0.679466	-0.0171589	0.939406	-0.0835613	0.71185	16.1825	15.5743	15.7253	15.877	16.5637	15.5771	15.7491	15.8433	16.1687	15.4239	15.7419	15.9559	16.1811	15.3573	15.6207	15.8658
OQV15948.1	60S ribosomal protein L10a-2			11	24.273	47.5	0.0620842	0.738933	-0.297261	0.124718	-0.0414878	0.823584	18.7564	18.8644	18.8519	18.8948	18.7254	18.8111	18.9054	19.1738	18.7065	17.7804	18.8727	18.8188	18.6486	18.793	18.8133	18.9467
OQV15954.1	CCR4-NOT transcription complex subunit 1			7	156.61	6.2	-0.0282313	0.720407	-0.18254	0.0322298	-0.0219857	0.780266	14.9542	14.8337	14.9922	14.8607	14.7994	14.8239	14.948	14.9567	14.8536	14.5179	14.8532	14.6861	14.8647	14.9098	14.8048	14.9736
OQV15955.1	CCR4-NOT transcription complex subunit 1			11	130.94	13.3	-0.0776655	0.426324	-0.246343	0.0202608	-0.0399026	0.680381	16.2318	16.3686	16.3822	16.3432	16.0244	16.2396	16.3185	16.4327	16.2872	15.8736	16.0777	16.1019	16.1785	16.2284	16.3666	16.3927
OQV15956.1	Protein EFR3-like protein B			3	95.746	4.9	0.0642728	0.614937	-0.211447	0.111554	-0.118562	0.358288	12.9362	12.9835	13.1098	13.187	13.0052	13.0265	13.21	13.2319	12.7206	12.5153	13.077	13.0579	12.8057	12.7359	13.0451	13.1556
OQV15958.1	putative Clathrin light chain A			8	25.545	30.7	-0.041395	0.805882	0.186728	0.276825	-0.13012	0.443927	17.8835	18.013	17.8095	17.9798	17.8746	18.016	17.8105	17.8194	17.7984	18.8274	17.909	17.898	17.8422	17.8767	17.7918	17.6548
OQV15960.1	Serine--tRNA ligase, mitochondrial			2	38.6	6.9	0.0806335	0.162566	0.00921424	0.869	0.08961	0.123415	13.4613	13.4756	13.4993	13.5438	13.5988	13.501	13.5516	13.6513	13.4684	13.585	13.4452	13.5182	13.6667	13.538	13.5341	13.5997
OQV15962.1	Ribosome biogenesis protein BRX1-like protein			5	40.193	16.4	-0.00417144	0.957959	-0.143206	0.0854593	-0.0416472	0.600366	14.3882	14.3177	14.4181	14.2914	14.3407	14.2309	14.3343	14.4928	14.3203	13.9734	14.3356	14.2132	14.3059	14.2853	14.3063	14.3512
OQV15969.1	DBH-like monooxygenase protein 1			3	120.31	4.2	-0.0820821	0.469744	-0.0520277	0.645061	-0.142793	0.216428	15.6212	15.7502	15.497	15.5465	15.5302	15.6381	15.5273	15.391	15.3597	15.9194	15.4386	15.4891	15.5818	15.5379	15.4701	15.254
[truncated: 4,067 more rows]
