# Supplementary material for: Comparative transcriptomics reveal a novel tardigrade-specific DNA-binding protein induced in response to ionizing radiation
Source: eLife. 2024 Jul 9;13:RP92621. doi: 10.7554/eLife.92621 (PMC11233135; doi:10.7554/eLife.92621)
Supplement: Figure 3—figure supplement 2—source data 1. [file elife-92621-fig3-figsupp2-data1.zip]

Archive with 19 entries (18 files):
- Figure 3- Figure supplement 2 - source data 1 raw data 16bits cycloheximide treatment/
- Figure 3- Figure supplement 2 - source data 1 raw data 16bits cycloheximide treatment/alpha-cyclo+-IR Dsup-H2AX ctrl4h 2022-06-30 16h44m09s up Dsup down sat H2AXtotal (StarBright B700).tif
- __MACOSX/Figure 3- Figure supplement 2 - source data 1 raw data 16bits cycloheximide treatment/._alpha-cyclo+-IR Dsup-H2AX ctrl4h 2022-06-30 16h44m09s up Dsup down sat H2AXtotal (StarBright B700).tif
- Figure 3- Figure supplement 2 - source data 1 raw data 16bits cycloheximide treatment/alpha-cyclo+-IR xrcc6-TDR1 ctrl4h 2022-06-30 16h49m25s Tubulin (StarBright B520).tif
- __MACOSX/Figure 3- Figure supplement 2 - source data 1 raw data 16bits cycloheximide treatment/._alpha-cyclo+-IR xrcc6-TDR1 ctrl4h 2022-06-30 16h49m25s Tubulin (StarBright B520).tif
- Figure 3- Figure supplement 2 - source data 1 raw data 16bits cycloheximide treatment/.DS_Store
- __MACOSX/Figure 3- Figure supplement 2 - source data 1 raw data 16bits cycloheximide treatment/._.DS_Store
- Figure 3- Figure supplement 2 - source data 1 raw data 16bits cycloheximide treatment/alpha-cyclo+-IR xrcc5-gH2AX ctrl4h 2022-07-01 09h55m01s Tubulin (StarBright B520).tif
- __MACOSX/Figure 3- Figure supplement 2 - source data 1 raw data 16bits cycloheximide treatment/._alpha-cyclo+-IR xrcc5-gH2AX ctrl4h 2022-07-01 09h55m01s Tubulin (StarBright B520).tif
- Figure 3- Figure supplement 2 - source data 1 raw data 16bits cycloheximide treatment/alpha-cyclo+-IR xrcc5-gH2AX ctrl4h 2022-06-30 16h44m55s up Xrcc5 down phosphoH2AX (StarBright B700).tif
- __MACOSX/Figure 3- Figure supplement 2 - source data 1 raw data 16bits cycloheximide treatment/._alpha-cyclo+-IR xrcc5-gH2AX ctrl4h 2022-06-30 16h44m55s up Xrcc5 down phosphoH2AX (StarBright B700).tif
- Figure 3- Figure supplement 2 - source data 1 raw data 16bits cycloheximide treatment/alpha-cyclo+-IR xrcc5-gH2AX ctrl4h 2022-07-01 09h55m01s up Xrcc5 down sat phosphoH2AX (StarBright B700).tif
- __MACOSX/Figure 3- Figure supplement 2 - source data 1 raw data 16bits cycloheximide treatment/._alpha-cyclo+-IR xrcc5-gH2AX ctrl4h 2022-07-01 09h55m01s up Xrcc5 down sat phosphoH2AX (StarBright B700).tif
- Figure 3- Figure supplement 2 - source data 1 raw data 16bits cycloheximide treatment/alpha-cyclo+-IR xrcc5-gH2AX ctrl4h 2022-06-30 16h44m55s  Tubulin (StarBright B520).tif
- __MACOSX/Figure 3- Figure supplement 2 - source data 1 raw data 16bits cycloheximide treatment/._alpha-cyclo+-IR xrcc5-gH2AX ctrl4h 2022-06-30 16h44m55s  Tubulin (StarBright B520).tif
- Figure 3- Figure supplement 2 - source data 1 raw data 16bits cycloheximide treatment/alpha-cyclo+-IR xrcc6-TDR1 ctrl4h 2022-06-30 16h49m25s up xrcc6 down TDR1 (StarBright B700).tif
- __MACOSX/Figure 3- Figure supplement 2 - source data 1 raw data 16bits cycloheximide treatment/._alpha-cyclo+-IR xrcc6-TDR1 ctrl4h 2022-06-30 16h49m25s up xrcc6 down TDR1 (StarBright B700).tif
- Figure 3- Figure supplement 2 - source data 1 raw data 16bits cycloheximide treatment/alpha-cyclo+-IR Dsup-H2AX ctrl4h 2022-06-30 16h44m09s Tubulin (StarBright B520).tif
- __MACOSX/Figure 3- Figure supplement 2 - source data 1 raw data 16bits cycloheximide treatment/._alpha-cyclo+-IR Dsup-H2AX ctrl4h 2022-06-30 16h44m09s Tubulin (StarBright B520).tif
