# Supplementary material for: Comparative transcriptomics reveal a novel tardigrade-specific DNA-binding protein induced in response to ionizing radiation
Source: eLife. 2024 Jul 9;13:RP92621. doi: 10.7554/eLife.92621 (PMC11233135; doi:10.7554/eLife.92621)
Supplement: Figure 4—source data 1. [file elife-92621-fig4-data1.xlsx]

## Sheet: Aant.emapper.annotations.byGene
GeneID	sampleA	sampleB	baseMeanA	baseMeanB	baseMean	log2FoldChange	lfcSE	stat	pvalue	padj	Name	Description	max_annot_lvl	Origin	Hsap_homolog_blastx	Hsap_homolog_tblastn	Dmel_homolog_blastx	Dmel_homolog_tblastn	Cele_homolog_blastx	Cele_homolog_tblastn	Hexe_homolog	Hexe_homolog_blastx	Hexe_homolog_tblastn	HexeNCBI_homolog_blastx	HexeNCBI_homolog_tblastn	Rvar_homolog_blastx	Rvar_homolog_tblastn	Pmet_homolog_blastx	Pmet_homolog_tblastn	BRITE
Aant_geneID_rb_25580	IR	NT	9904.74	166.626	5035.68	5.89332	0.121364	48.559	0	0	RAD51	Plays an important role in homologous strand exchange, a key step in DNA repair through homologous recombination. Binds to single and double-stranded DNA and exhibits DNA-dependent ATPase activity. Catalyzes the recognition of homology and strand exchange between homologous DNA partners to form a joint molecule between a processed DNA break and the repair template. Binds to single-stranded DNA in…	33208|Metazoa	NotTardiSpe	RAD51|DNA-repair-protein-RAD51-homolog-1-X2|NC_060939.1|XP_54234544.1	RAD51|DNA-repair-protein-RAD51-homolog-1-1|NC_060939.1|NP_2866.2	spn-A|spindle-AA|Dmel_CG7948|NT_033777.3|NP_524583.1	spn-A|spindle-AA|Dmel_CG7948|NT_033777.3|NP_524583.1	rad-51|DNA-repair-protein-RAD51-homolog|CELE_Y43C5A.6|NC_003282.8|NP_1379410.1	rad-51|DNA-repair-protein-RAD51-homolog|CELE_Y43C5A.6|NC_003282.8|NP_1263771.1	Hexe_geneID_BV898_00321	Prot_BV898_00321.1|Hexe_geneID_BV898_00321	Prot_BV898_00321.1|Hexe_geneID_BV898_00321	BV898_00321|DNA-repair-protein-RAD51-like-protein-1|MTYJ01000001.1|OQV26202.1	BV898_00321|DNA-repair-protein-RAD51-like-protein-1|MTYJ01000001.1|OQV26202.1	RvY_05095|Rad51a|BDGG01000002.1|GAU93108.1	RvY_05095|Rad51a|BDGG01000002.1|GAU93108.1	LOC129587728|DNA-repair-protein-RAD51-homolog-A-like|NW_026570246.1|XP_55337580.1	LOC129587728|DNA-repair-protein-RAD51-homolog-A-like|NW_026570246.1|XP_55337580.1	ko00000,ko00001,ko03400,ko04121,ko04131
Aant_geneID_rb_37533	IR	NT	11140.5	524.532	5832.52	4.40842	0.100896	43.6927	0	0	RRM2	reductase	33208|Metazoa	NotTardiSpe	RRM2|ribonucleoside-diphosphate-reductase-subunit-M2-2|NC_060926.1|NP_1025.1	RRM2|ribonucleoside-diphosphate-reductase-subunit-M2-2|NC_060926.1|NP_1025.1	RnrS|ribonucleoside-diphosphate-reductase-small-subunit|Dmel_CG8975|NT_033778.4|NP_525111.1	RnrS|ribonucleoside-diphosphate-reductase-small-subunit|Dmel_CG8975|NT_033778.4|NP_525111.1	rnr-2|Ribonucleoside-diphosphate-reductase-small-chain|CELE_C03C10.3|NC_003281.10|NP_497821.1	rnr-2|Ribonucleoside-diphosphate-reductase-small-chain|CELE_C03C10.3|NC_003281.10|NP_497821.1	Hexe_geneID_BV898_06221	Prot_BV898_06221.1|Hexe_geneID_BV898_06221	Prot_BV898_06221.1|Hexe_geneID_BV898_06221	BV898_06221|Ribonucleoside-diphosphate-reductase-subunit-M2|MTYJ01000036.1|OQV19679.1	BV898_06221|Ribonucleoside-diphosphate-reductase-subunit-M2|MTYJ01000036.1|OQV19679.1	RvY_16758|hypothetical-protein|BDGG01000014.1|GAV06837.1	RvY_16758|hypothetical-protein|BDGG01000014.1|GAV06837.1	LOC129583700|ribonucleoside-diphosphate-reductase-subunit-M2-B-like-X1|NW_026570231.1|XP_55331605.1	LOC129583700|ribonucleoside-diphosphate-reductase-subunit-M2-B-like-X1|NW_026570231.1|XP_55331603.1	ko00000,ko00001,ko00002,ko01000,ko03400
Aant_geneID_rb_5496	IR	NT	80495.3	2297.09	41396.2	5.13164	0.134896	38.0416	0	0	XRCC5	negative regulation of t-circle formation	33208|Metazoa	NotTardiSpe	XRCC5|X-ray-repair-cross-complementing-protein-5|NC_060926.1|NP_66964.1	XRCC5|X-ray-repair-cross-complementing-protein-5|NC_060926.1|NP_66964.1	Sf3b6|splicing-factor-3b-subunit-6|Dmel_CG13298|NT_037436.4|NP_648037.1	Sf3b6|splicing-factor-3b-subunit-6|Dmel_CG13298|NT_037436.4|NP_648037.1	sftb-6|Splicing-factor-3B-subunit-6-like-protein|CELE_C50D2.5|NC_003280.10|NP_493659.3	sftb-6|Splicing-factor-3B-subunit-6-like-protein|CELE_C50D2.5|NC_003280.10|NP_493659.3	Hexe_geneID_BV898_01166	Prot_BV898_01166.1|Hexe_geneID_BV898_01166	Prot_BV898_01166.1|Hexe_geneID_BV898_01166	BV898_01166|X-ray-repair-cross-complementing-protein-5|MTYJ01000004.1|OQV24956.1	BV898_01166|X-ray-repair-cross-complementing-protein-5|MTYJ01000004.1|OQV24956.1	RvY_14011|Ku80|BDGG01000009.1|GAV03615.1	RvY_14011|Ku80|BDGG01000009.1|GAV03615.1	LOC129581437|X-ray-repair-cross-complementing-protein-5-like|NW_026570225.1|XP_55328473.1	LOC129581437|X-ray-repair-cross-complementing-protein-5-like|NW_026570225.1|XP_55328473.1	ko00000,ko00001,ko00002,ko03400
Aant_geneID_rb_66192	IR	NT	56234.7	2099.61	29167.1	4.74191	0.0856767	55.3466	0	0	NA	Histone H2B	33208|Metazoa	NotTardiSpe	H2BC13|histone-H2B-type-1-L|NC_060930.1|NP_3510.1	H2BC12|histone-H2B-type-1-K|NC_060930.1|NP_1299582.1	His2B:CG17949|histone-H2B|Dmel_CG17949|NT_033779.5|NP_724342.1	His2B:CG33910|histone-H2B|Dmel_CG33910|NT_033779.5|NP_1027283.1	his-66|putative-histone-H2B-4|CELE_H02I12.6|NC_003282.8|NP_502149.1	his-62|putative-histone-H2B-4|CELE_F55G1.3|NC_003282.8|NP_501202.1	Hexe_geneID_BV898_01753	Prot_BV898_01753.1|Hexe_geneID_BV898_01753	Prot_BV898_01753.1|Hexe_geneID_BV898_01753	BV898_01753|putative-Histone-H2B.1,-embryonic|MTYJ01000006.1|OQV24695.1	BV898_01753|putative-Histone-H2B.1,-embryonic|MTYJ01000006.1|OQV24695.1	RvY_15451|hypothetical-protein|BDGG01000012.1|GAV05296.1	RvY_05959|hypothetical-protein|BDGG01000002.1|GAU94130.1	LOC129587514|histone-H2B-like|NW_026570245.1|XP_55337282.1	LOC129587514|histone-H2B-like|NW_026570245.1|XP_55337282.1	ko00000,ko00001,ko03036,ko04147
Aant_geneID_rb_71949	IR	NT	10045	509.717	5277.37	4.30123	0.103633	41.5046	0	0	CSNK2B	Plays a complex role in regulating the basal catalytic activity of the alpha subunit	33208|Metazoa	NotTardiSpe	CSNK2B|casein-kinase-II-subunit-beta-1|NC_060930.1|NP_1311.3	CSNK2B|casein-kinase-II-subunit-beta-1|NC_060930.1|NP_1311.3	CkIIbeta|casein-kinase-II-beta-subunitE|Dmel_CG15224|NC_004354.4|NP_996415.1	CkIIbeta|casein-kinase-II-beta-subunitE|Dmel_CG15224|NC_004354.4|NP_996415.1	kin-10|Casein-kinase-II-subunit-beta|CELE_T01G9.6|NC_003279.8|NP_1379151.1	kin-10|Casein-kinase-II-subunit-beta|CELE_T01G9.6|NC_003279.8|NP_1379152.1	Hexe_geneID_BV898_03942	Prot_BV898_03942.1|Hexe_geneID_BV898_03942	Prot_BV898_03942.1|Hexe_geneID_BV898_03942	BV898_03942|Casein-kinase-II-subunit-beta|MTYJ01000019.1|OQV22097.1	BV898_03942|Casein-kinase-II-subunit-beta|MTYJ01000019.1|OQV22097.1	RvY_13582|hypothetical-protein|BDGG01000009.1|GAV03102.1	RvY_13582|hypothetical-protein|BDGG01000009.1|GAV03102.1	LOC129586729|casein-kinase-II-subunit-beta|NW_026570242.1|XP_55336072.1	LOC129586729|casein-kinase-II-subunit-beta|NW_026570242.1|XP_55336069.1	ko00000,ko00001,ko03009
Aant_geneID_rb_76882	IR	NT	11492	268.649	5880.31	5.41499	0.105157	51.4945	0	0	PARP2	protein ADP-ribosylase activity	33208|Metazoa	NotTardiSpe	PARP2|poly [ADP-ribose]-polymerase-2-2|NC_060938.1|NP_1036083.1	PARP2|poly [ADP-ribose]-polymerase-2-2|NC_060938.1|NP_1036083.1	Parp|Poly-(ADP-ribose)-polymerase|Dmel_CG40411|NT_033777.3|NP_1104452.1	Parp|Poly-(ADP-ribose)-polymerase|Dmel_CG40411|NT_033777.3|NP_1104452.1	parp-1|Poly [ADP-ribose]-polymerase-1|CELE_Y71F9AL.18|NC_003279.8|NP_491072.1	parp-1|Poly [ADP-ribose]-polymerase-1|CELE_Y71F9AL.18|NC_003279.8|NP_491072.1	Hexe_geneID_BV898_08059	Prot_BV898_08059.1|Hexe_geneID_BV898_08059	Prot_BV898_08059.1|Hexe_geneID_BV898_08059	BV898_08059|Poly-ADP-ribose]-polymerase-2|MTYJ01000055.1|OQV17931.1	BV898_08059|Poly-ADP-ribose]-polymerase-2|MTYJ01000055.1|OQV17931.1	RvY_08263-2|hypothetical-protein|BDGG01000003.1|GAU96892.1	RvY_08263-1|hypothetical-protein|BDGG01000003.1|GAU96891.1	LOC129588520|poly [ADP-ribose]-polymerase-2-like|NW_026570250.1|XP_55338742.1	LOC129588520|poly [ADP-ribose]-polymerase-2-like|NW_026570250.1|XP_55338742.1	ko00000,ko00001,ko00002,ko01000,ko03032,ko03036,ko03400
Aant_geneID_rb_19527	IR	NT	41644.8	771.231	21208	5.75516	0.162431	35.4313	5.6234e-275	8.39894e-272	PARP3	poly ADP-ribose polymerase	33208|Metazoa	NotTardiSpe	HDAC11|histone-deacetylase-11-1|NC_060927.1|NP_79103.2	HDAC11|histone-deacetylase-11-1|NC_060927.1|NP_79103.2	HDAC11|histone-deacetylase-11A|Dmel_CG31119|NT_033777.3|NP_733048.1	HDAC11|histone-deacetylase-11B|Dmel_CG31119|NT_033777.3|NP_1247296.1	hda-11|Hist_deacetyl-domain-containing-protein|CELE_C35A5.9|NC_003283.11|NP_505699.3	hda-11|Hist_deacetyl-domain-containing-protein|CELE_C35A5.9|NC_003283.11|NP_505699.3	Hexe_geneID_BV898_07590	Prot_BV898_07590.1|Hexe_geneID_BV898_07590	Prot_BV898_07590.1|Hexe_geneID_BV898_07590	BV898_07590|Poly-ADP-ribose]-polymerase-3|MTYJ01000050.1|OQV18386.1	BV898_07590|Poly-ADP-ribose]-polymerase-3|MTYJ01000050.1|OQV18386.1	RvY_18641-1|hypothetical-protein|BDGG01000020.1|GAV09037.1	RvY_18641-1|hypothetical-protein|BDGG01000020.1|GAV09037.1	LOC129597599|protein-mono-ADP-ribosyltransferase-PARP3-like|NW_026570327.1|XP_55351197.1	LOC129597599|protein-mono-ADP-ribosyltransferase-PARP3-like|NW_026570327.1|XP_55351197.1	ko00000,ko00001,ko00002,ko01000,ko03032,ko03036,ko03400
Aant_geneID_rb_30019	IR	NT	26819.9	1153.59	13986.8	4.53945	0.129196	35.136	1.90074e-270	2.48403e-267	PGGT1B	Geranylgeranyl transferase type-1 subunit beta	33208|Metazoa	NotTardiSpe	PGGT1B|geranylgeranyl-transferase-type-1-subunit-beta|NC_060929.1|NP_5014.2	PGGT1B|geranylgeranyl-transferase-type-1-subunit-beta-X2|NC_060929.1|XP_54208799.1	betaggt-I|beta-subunit-of-type-I-geranylgeranyl-transferaseB|Dmel_CG3469|NT_033779.5|NP_1260061.1	betaggt-I|beta-subunit-of-type-I-geranylgeranyl-transferaseB|Dmel_CG3469|NT_033779.5|NP_1260061.1	Y48E1B.3|Geranylgeranyl-transferase-type-I-subunit-beta|CELE_Y48E1B.3|NC_003280.10|NP_1254397.1	Y48E1B.3|Geranylgeranyl-transferase-type-I-subunit-beta|CELE_Y48E1B.3|NC_003280.10|NP_1254397.1	Hexe_geneID_BV898_10620	Prot_BV898_10620.1|Hexe_geneID_BV898_10620	Prot_BV898_10620.1|Hexe_geneID_BV898_10620	BV898_10620|Geranylgeranyl-transferase-type-1-subunit-beta|MTYJ01000092.1|OQV15238.1	BV898_10620|Geranylgeranyl-transferase-type-1-subunit-beta|MTYJ01000092.1|OQV15238.1	RvY_00576|hypothetical-protein|BDGG01000001.1|GAU87778.1	RvY_00576|hypothetical-protein|BDGG01000001.1|GAU87778.1	LOC129585781|geranylgeranyl-transferase-type-1-subunit-beta-like|NW_026570238.1|XP_55334602.1	LOC129585781|geranylgeranyl-transferase-type-1-subunit-beta-like|NW_026570238.1|XP_55334602.1	ko00000,ko01000,ko01006
Aant_geneID_rb_33040	IR	NT	4439.04	293.446	2366.24	3.92257	0.11443	34.2791	1.60788e-257	1.86782e-254	NA	NA	NA	TardiSpe	NA	NA	NA	NA	NA	NA	Hexe_geneID_BV898_11695	Prot_BV898_11695.1|Hexe_geneID_BV898_11695	Prot_BV898_11695.1|Hexe_geneID_BV898_11695	BV898_11695|hypothetical-protein|MTYJ01000110.1|OQV14120.1	BV898_11695|hypothetical-protein|MTYJ01000110.1|OQV14120.1	RvY_09760|hypothetical-protein|BDGG01000004.1|GAU98641.1	RvY_09760|hypothetical-protein|BDGG01000004.1|GAU98641.1	NA	NA	NA
Aant_geneID_rb_74991	IR	NT	4366.51	188.371	2277.44	4.52895	0.136158	33.2624	1.35016e-242	1.41159e-239	TK2	Thymidine kinase 2, mitochondrial	33208|Metazoa	NotTardiSpe	TK2|thymidine-kinase-2-2|NC_060940.1|NP_1166114.1	TK2|thymidine-kinase-2-5|NC_060940.1|NP_1258863.1	dnk|deoxyribonucleoside-kinaseA|Dmel_CG5452|NT_033777.3|NP_524399.1	dnk|deoxyribonucleoside-kinaseB|Dmel_CG5452|NT_033777.3|NP_1262722.1	NA	W08F4.1|Uncharacterized-protein|CELE_W08F4.1|NC_003280.10|NP_493767.1	Hexe_geneID_BV898_05149	Prot_BV898_05149.1|Hexe_geneID_BV898_05149	Prot_BV898_05149.1|Hexe_geneID_BV898_05149	BV898_05149|hypothetical-protein|MTYJ01000027.1|OQV20803.1	BV898_05149|hypothetical-protein|MTYJ01000027.1|OQV20803.1	RvY_08351|hypothetical-protein|BDGG01000003.1|GAU96988.1	RvY_08351|hypothetical-protein|BDGG01000003.1|GAU96988.1	LOC129580812|deoxynucleoside-kinase-like-X1|NW_026570225.1|XP_55327467.1	LOC129580812|deoxynucleoside-kinase-like-X1|NW_026570225.1|XP_55327467.1	ko00000,ko00001,ko01000
Aant_geneID_rb_21466	IR	NT	8095.81	239.542	4167.68	5.07285	0.152533	33.2574	1.59761e-242	1.51846e-239	XRCC6	double-strand break repair via classical nonhomologous end joining	33208|Metazoa	NotTardiSpe	XRCC6|X-ray-repair-cross-complementing-protein-6-1|NC_060946.1|NP_1460.1	XRCC6|X-ray-repair-cross-complementing-protein-6-1|NC_060946.1|NP_1275905.1	Irbp|inverted-repeat-binding-proteinA|Dmel_CG5247|NT_033777.3|NP_536773.1	Irbp|inverted-repeat-binding-proteinA|Dmel_CG5247|NT_033777.3|NP_536773.1	cku-70|ATP-dependent-DNA-helicase-2-subunit-1|CELE_Y47D3A.4|NC_003281.10|NP_499438.2	cku-70|ATP-dependent-DNA-helicase-2-subunit-1|CELE_Y47D3A.4|NC_003281.10|NP_499438.2	Hexe_geneID_BV898_13167	Prot_BV898_13167.1|Hexe_geneID_BV898_13167	Prot_BV898_13167.1|Hexe_geneID_BV898_13167	BV898_13167|X-ray-repair-cross-complementing-protein-6|MTYJ01000141.1|OQV12605.1	BV898_13167|X-ray-repair-cross-complementing-protein-6|MTYJ01000141.1|OQV12605.1	RvY_01573|Ku70|BDGG01000001.1|GAU88967.1	RvY_01573|Ku70|BDGG01000001.1|GAU88967.1	LOC129602253|X-ray-repair-cross-complementing-protein-5-like|NW_026570593.1|XP_55357223.1	LOC129602253|X-ray-repair-cross-complementing-protein-5-like|NW_026570593.1|XP_55357223.1	ko00000,ko00001,ko00002,ko03041,ko03400
Aant_geneID_rb_386	IR	NT	30530.4	340.445	15435.4	6.47907	0.195559	33.131	1.06477e-240	9.27684e-238	PSME4	Proteasome prosome, macropain activator subunit	33208|Metazoa	NotTardiSpe	PSME4|proteasome-activator-complex-subunit-4|NC_060926.1|NP_55429.2	PSME4|proteasome-activator-complex-subunit-4|NC_060926.1|NP_55429.2	NA	NA	C14C10.5|Uncharacterized-protein|CELE_C14C10.5|NC_003283.11|NP_1294711.1	C14C10.5|Uncharacterized-protein|CELE_C14C10.5|NC_003283.11|NP_1294711.1	Hexe_geneID_BV898_04305	Prot_BV898_04305.1|Hexe_geneID_BV898_04305	Prot_BV898_04305.1|Hexe_geneID_BV898_04305	BV898_04305|Proteasome-activator-complex-subunit-4|MTYJ01000021.1|OQV21727.1	BV898_07795|Proteasome-activator-complex-subunit-4|MTYJ01000052.1|OQV18206.1	RvY_14503|hypothetical-protein|BDGG01000010.1|GAV04190.1	RvY_07559|hypothetical-protein|BDGG01000003.1|GAU96061.1	LOC129596084|proteasome-activator-complex-subunit-4A-like-X1|NW_026570306.1|XP_55349229.1	LOC129590440|proteasome-activator-complex-subunit-4A-like|NW_026570260.1|XP_55341641.1	ko00000,ko00001,ko03051
Aant_geneID_rb_47496	IR	NT	10160.4	595.953	5378.18	4.09006	0.125293	32.6439	9.76566e-234	7.85384e-231	PITHD1	cellular response to DNA damage stimulus	33208|Metazoa	NotTardiSpe	PITHD1|PITH-domain-containing-protein-1|NC_060925.1|NP_65095.2	PITHD1|PITH-domain-containing-protein-1|NC_060925.1|NP_65095.2	CG6153|uncharacterized-proteinA|Dmel_CG6153|NT_033779.5|NP_609580.1	CG6153|uncharacterized-proteinC|Dmel_CG6153|NT_033779.5|NP_1162966.2	ZK353.9|PITH-domain-containing-protein-ZK353.9|CELE_ZK353.9|NC_003281.10|NP_498859.1	ZK353.9|PITH-domain-containing-protein-ZK353.9|CELE_ZK353.9|NC_003281.10|NP_498859.1	Hexe_geneID_BV898_05722	Prot_BV898_05722.1|Hexe_geneID_BV898_05722	Prot_BV898_05722.1|Hexe_geneID_BV898_05722	BV898_05722|PITH-domain-containing-protein-1|MTYJ01000032.1|OQV20164.1	BV898_05722|PITH-domain-containing-protein-1|MTYJ01000032.1|OQV20164.1	RvY_12934|hypothetical-protein|BDGG01000008.1|GAV02358.1	RvY_12934|hypothetical-protein|BDGG01000008.1|GAV02358.1	LOC129582024|PITH-domain-containing-protein-1-like|NW_026570226.1|XP_55329370.1	LOC129582024|PITH-domain-containing-protein-1-like|NW_026570226.1|XP_55329370.1	NA
Aant_geneID_rb_74621	IR	NT	39923.9	407.394	20165.6	6.61111	0.204092	32.3928	3.46342e-230	2.58643e-227	LIG1	Okazaki fragment processing involved in mitotic DNA replication	33208|Metazoa	NotTardiSpe	LIG1|DNA-ligase-1-4|NC_060943.1|NP_1307899.1	LIG1|DNA-ligase-1-1|NC_060943.1|NP_225.1	DNAlig1|DNA-ligase-1|Dmel_CG5602|NT_033778.4|NP_611843.2	DNAlig1|DNA-ligase-1|Dmel_CG5602|NT_033778.4|NP_611843.2	lig-1|DNA-ligase-1|CELE_C29A12.3|NC_003283.11|NP_741625.2	lig-1|DNA-ligase-1|CELE_C29A12.3|NC_003283.11|NP_741625.2	Hexe_geneID_BV898_18082	Prot_BV898_18082.1|Hexe_geneID_BV898_18082	Prot_BV898_18082.1|Hexe_geneID_BV898_18082	BV898_18082|DNA-ligase-1|MTYJ01000337.1|OWA53661.1	BV898_18082|DNA-ligase-1|MTYJ01000337.1|OWA53661.1	RvY_18763-1|hypothetical-protein|BDGG01000021.1|GAV09175.1	RvY_18763-1|hypothetical-protein|BDGG01000021.1|GAV09175.1	LOC129585685|DNA-ligase-1-like|NW_026570238.1|XP_55334442.1	LOC129585685|DNA-ligase-1-like|NW_026570238.1|XP_55334441.1	ko00000,ko00001,ko01000,ko03032,ko03400
Aant_geneID_rb_72611	IR	NT	4458.25	317.352	2387.8	3.80597	0.117838	32.2983	7.39537e-229	5.15457e-226	ERCC6	DNA excision repair protein	33208|Metazoa	NotTardiSpe	ERCC6|DNA-excision-repair-protein-ERCC-6-2|NC_060934.1|NP_1333369.1	ERCC6|DNA-excision-repair-protein-ERCC-6-2|NC_060934.1|NP_115.1	Iswi|imitation-SWIC|Dmel_CG8625|NT_033778.4|NP_725204.1	Iswi|imitation-SWIA|Dmel_CG8625|NT_033778.4|NP_523719.1	csb-1|uncharacterized-protein|CELE_F53H4.1|NC_003284.9|NP_510607.2	csb-1|uncharacterized-protein|CELE_F53H4.1|NC_003284.9|NP_510607.2	Hexe_geneID_BV898_02473	Prot_BV898_02473.1|Hexe_geneID_BV898_02473	Prot_BV898_02473.1|Hexe_geneID_BV898_02473	BV898_02473|DNA-excision-repair-protein-ERCC-6|MTYJ01000010.1|OQV23737.1	BV898_02473|DNA-excision-repair-protein-ERCC-6|MTYJ01000010.1|OQV23737.1	RvY_00602|hypothetical-protein|BDGG01000001.1|GAU87804.1	RvY_00602|hypothetical-protein|BDGG01000001.1|GAU87804.1	LOC129590896|DNA-excision-repair-protein-ERCC-6-like|NW_026570263.1|XP_55342313.1	LOC129590896|DNA-excision-repair-protein-ERCC-6-like|NW_026570263.1|XP_55342313.1	ko00000,ko00001,ko03036,ko03400
Aant_geneID_rb_81078	IR	NT	5565.66	213.418	2889.54	4.69783	0.14576	32.2299	6.72496e-228	4.39434e-225	RAD50	Rad50 zinc hook motif	33208|Metazoa	NotTardiSpe	RAD50|DNA-repair-protein-RAD50|NC_060929.1|NP_5723.2	RAD50|DNA-repair-protein-RAD50|NC_060929.1|NP_5723.2	rad50|rad50D|Dmel_CG6339|NT_033778.4|NP_726199.3	rad50|rad50D|Dmel_CG6339|NT_033778.4|NP_726199.3	rad-50|Zinc-hook-domain-containing-protein|CELE_T04H1.4|NC_003283.11|NP_1122999.1	rad-50|Zinc-hook-domain-containing-protein|CELE_T04H1.4|NC_003283.11|NP_1122999.1	Hexe_geneID_BV898_09974	Prot_BV898_09974.1|Hexe_geneID_BV898_09974	Prot_BV898_09974.1|Hexe_geneID_BV898_09974	BV898_09974|DNA-repair-protein-RAD50|MTYJ01000081.1|OQV15878.1	BV898_09974|DNA-repair-protein-RAD50|MTYJ01000081.1|OQV15878.1	RvY_02973|Rad50|BDGG01000001.1|GAU90572.1	RvY_02973|Rad50|BDGG01000001.1|GAU90572.1	LOC129583607|DNA-repair-protein-RAD50-like|NW_026570231.1|XP_55331446.1	LOC129583607|DNA-repair-protein-RAD50-like|NW_026570231.1|XP_55331445.1	ko00000,ko00001,ko00002,ko01000,ko03032,ko03400
Aant_geneID_rb_33258	IR	NT	4585.06	133.919	2359.49	5.09597	0.162005	31.4556	3.51947e-217	2.16447e-214	RNF146	Ring finger protein 146	33208|Metazoa	NotTardiSpe	RNF146|E3-ubiquitin-protein-ligase-RNF146-X1|NC_060930.1|XP_54212474.1	RNF146|E3-ubiquitin-protein-ligase-RNF146-a|NC_060930.1|NP_1229773.1	Rnf146|ring-finger-protein-146G|Dmel_CG8786|NT_037436.4|NP_1137979.2	Rnf146|ring-finger-protein-146C|Dmel_CG8786|NT_037436.4|NP_1137978.1	Y105E8A.14|Uncharacterized-protein|CELE_Y105E8A.14|NC_003279.8|NP_740943.2	Y105E8A.14|Uncharacterized-protein|CELE_Y105E8A.14|NC_003279.8|NP_740943.2	Hexe_geneID_BV898_16497	Prot_BV898_16497.1|Hexe_geneID_BV898_16497	Prot_BV898_16497.1|Hexe_geneID_BV898_16497	BV898_16497|hypothetical-protein|MTYJ01000249.1|OWA52040.1	BV898_16497|hypothetical-protein|MTYJ01000249.1|OWA52040.1	RvY_10198-1|hypothetical-protein|BDGG01000005.1|GAU99159.1	RvY_10198-1|hypothetical-protein|BDGG01000005.1|GAU99159.1	LOC129597065|E3-ubiquitin-protein-ligase-rnf146-like|NW_026570320.1|XP_55350471.1	LOC129597065|E3-ubiquitin-protein-ligase-rnf146-like|NW_026570320.1|XP_55350471.1	ko00000,ko01000,ko04121
Aant_geneID_rb_26511	IR	NT	8699.69	236.419	4468.05	5.19837	0.165783	31.3565	7.94462e-216	4.6145e-213	POLL	Polymerase DNA directed, lambda	33208|Metazoa	NotTardiSpe	POLL|DNA-polymerase-lambda-X14|NC_060934.1|XP_54221577.1	POLL|DNA-polymerase-lambda-X14|NC_060934.1|XP_54221577.1	NA	NA	NA	NA	Hexe_geneID_BV898_09905	Prot_BV898_09905.1|Hexe_geneID_BV898_09905	Prot_BV898_09905.1|Hexe_geneID_BV898_09905	BV898_09905|DNA-polymerase-lambda|MTYJ01000080.1|OQV15984.1	BV898_09905|DNA-polymerase-lambda|MTYJ01000080.1|OQV15984.1	RvY_02488|hypothetical-protein|BDGG01000001.1|GAU90006.1	RvY_02488|hypothetical-protein|BDGG01000001.1|GAU90006.1	LOC129581880|DNA-polymerase-lambda-like-X1|NW_026570226.1|XP_55329137.1	LOC129581880|DNA-polymerase-lambda-like-X1|NW_026570226.1|XP_55329137.1	ko00000,ko00001,ko00002,ko01000,ko03400
Aant_geneID_rb_69067	IR	NT	3606.06	106.435	1856.25	5.08358	0.166838	30.4701	6.48911e-204	3.57072e-201	MRE11A	Mre11 DNA-binding presumed domain	33208|Metazoa	NotTardiSpe	MRE11|double-strand-break-repair-protein-MRE11-X3|NC_060935.1|XP_54224818.1	MRE11|double-strand-break-repair-protein-MRE11-3|NC_060935.1|NP_1317276.1	mre11|meiotic-recombination-11|Dmel_CG16928|NT_033779.5|NP_523547.1	mre11|meiotic-recombination-11|Dmel_CG16928|NT_033779.5|NP_523547.1	mre-11|Double-strand-break-repair-protein-mre-11|CELE_ZC302.1|NC_003283.11|NP_505736.2	mre-11|Double-strand-break-repair-protein-mre-11|CELE_ZC302.1|NC_003283.11|NP_505736.2	Hexe_geneID_BV898_01799	Prot_BV898_01799.1|Hexe_geneID_BV898_01799	Prot_BV898_01799.1|Hexe_geneID_BV898_01799	BV898_01799|Double-strand-break-repair-protein-MRE11|MTYJ01000007.1|OQV24259.1	BV898_01799|Double-strand-break-repair-protein-MRE11|MTYJ01000007.1|OQV24259.1	RvY_14108|MRE11B|BDGG01000010.1|GAV03719.1	RvY_11928-1|MRE11C|BDGG01000007.1|GAV01177.1	LOC129588122|double-strand-break-repair-protein-MRE11-like|NW_026570248.1|XP_55338176.1	LOC129588025|double-strand-break-repair-protein-MRE11-like|NW_026570248.1|XP_55338004.1	ko00000,ko00001,ko00002,ko03032,ko03400
Aant_geneID_rb_72214	IR	NT	3899	264.834	2081.92	3.88006	0.133597	29.0431	1.8798e-185	9.82667e-183	YIF1A	Yip1 interacting factor homolog A S. cerevisiae	33208|Metazoa	NotTardiSpe	YIF1B|protein-YIF1B-3|NC_060943.1|NP_1034760.1	YIF1B|protein-YIF1B-3|NC_060943.1|NP_1034760.1	Yif1|Yip1-interacting-factor-1B|Dmel_CG5484|NT_033777.3|NP_733164.1	Yif1|Yip1-interacting-factor-1A|Dmel_CG5484|NT_033777.3|NP_733163.1	yif-1|YIP1-Interacting-Factor-homolog|CELE_F57A8.2|NC_003283.11|NP_1041127.1	yif-1|YIP1-Interacting-Factor-homolog|CELE_F57A8.2|NC_003283.11|NP_1041127.1	Hexe_geneID_BV898_15766	Prot_BV898_15766.1|Hexe_geneID_BV898_15766	Prot_BV898_15766.1|Hexe_geneID_BV898_15766	BV898_15766|Protein-YIF1B|MTYJ01000220.1|OWA51274.1	BV898_15766|Protein-YIF1B|MTYJ01000220.1|OWA51274.1	RvY_08632|hypothetical-protein|BDGG01000004.1|GAU97312.1	RvY_08632|hypothetical-protein|BDGG01000004.1|GAU97312.1	LOC129582886|protein-YIF1B-like|NW_026570228.1|XP_55330489.1	LOC129582886|protein-YIF1B-like|NW_026570228.1|XP_55330489.1	ko00000,ko04131
Aant_geneID_rb_25712	IR	NT	3227.42	363.237	1795.33	3.15053	0.108775	28.9636	1.89072e-184	9.41309e-182	ZBTB41	Zinc finger and BTB	33208|Metazoa	NotTardiSpe	ZNF564|zinc-finger-protein-564|NC_060943.1|NP_659413.1	ZNF564|zinc-finger-protein-564|NC_060943.1|NP_659413.1	prg|piraguaA|Dmel_CG9233|NT_033779.5|NP_609232.2	prg|piraguaB|Dmel_CG9233|NT_033779.5|NP_1260253.1	syd-9|Zinc-finger-protein-syd-9|CELE_ZK867.1|NC_003284.9|NP_509214.2	syd-9|Zinc-finger-protein-syd-9|CELE_ZK867.1|NC_003284.9|NP_509214.2	Hexe_geneID_BV898_05274	Prot_BV898_05274.1|Hexe_geneID_BV898_05274	Prot_BV898_05274.1|Hexe_geneID_BV898_05274	BV898_05274|hypothetical-protein|MTYJ01000028.1|OQV20690.1	BV898_05274|hypothetical-protein|MTYJ01000028.1|OQV20690.1	RvY_07191|hypothetical-protein|BDGG01000003.1|GAU95595.1	RvY_07191|hypothetical-protein|BDGG01000003.1|GAU95595.1	LOC129585447|uncharacterized-protein-LOC129585447-X2|NW_026570237.1|XP_55334091.1	LOC129585447|uncharacterized-protein-LOC129585447-X1|NW_026570237.1|XP_55334090.1	ko00000,ko04121
Aant_geneID_rb_66279	IR	NT	20168.4	231.219	10199.8	6.441	0.223074	28.8739	2.54259e-183	1.20831e-180	TRPT1	tRNA phosphotransferase 1	33208|Metazoa	NotTardiSpe	TRPT1|tRNA-2-phosphotransferase-1-X2|NC_060935.1|XP_54226111.1	TRPT1|tRNA-2-phosphotransferase-1-1|NC_060935.1|NP_1028850.2	Tpt|tRNA-2-phosphotransferaseA|Dmel_CG33057|NT_037436.4|NP_788477.1	Tpt|tRNA-2-phosphotransferaseB|Dmel_CG33057|NT_037436.4|NP_1286980.1	oatr-1|putative-ornithine-aminotransferase,-mitochondrial|CELE_C16A3.10|NC_003281.10|NP_741194.1	NA	Hexe_geneID_BV898_08860	Prot_BV898_08860.1|Hexe_geneID_BV898_08860	Prot_BV898_08860.1|Hexe_geneID_BV898_08860	BV898_08860|putative-tRNA-2-phosphotransferase-1|MTYJ01000067.1|OQV16995.1	BV898_08860|putative-tRNA-2-phosphotransferase-1|MTYJ01000067.1|OQV16995.1	RvY_08210|hypothetical-protein|BDGG01000003.1|GAU96831.1	RvY_08210|hypothetical-protein|BDGG01000003.1|GAU96831.1	LOC129585312|tRNA-2-phosphotransferase-1-like|NW_026570222.1|XP_55333935.1	LOC129585312|tRNA-2-phosphotransferase-1-like|NW_026570222.1|XP_55333927.1	ko00000,ko01000,ko03016
Aant_geneID_rb_42895	IR	NT	4982.88	135.713	2559.3	5.19355	0.180353	28.7965	2.3704e-182	1.0775e-179	ada	6-O-methylguanine DNA methyltransferase, DNA binding domain	1236|Gammaproteobacteria	NotTardiSpe	MGMT|methylated-DNA--protein-cysteine-methyltransferase|NC_060934.1|NP_2403.3	MGMT|methylated-DNA--protein-cysteine-methyltransferase|NC_060934.1|NP_2403.3	agt|O-6-alkylguanine-DNA-alkyltransferaseA|Dmel_CG1303|NT_033777.3|NP_477366.1	agt|O-6-alkylguanine-DNA-alkyltransferaseB|Dmel_CG1303|NT_033777.3|NP_1303422.1	agt-1|6-O-methylguanine-DNA-methyltransferase|CELE_Y62E10A.5|NC_003282.8|NP_1041055.1	agt-1|6-O-methylguanine-DNA-methyltransferase|CELE_Y62E10A.5|NC_003282.8|NP_1041055.1	Hexe_geneID_BV898_12449	Prot_BV898_12449.1|Hexe_geneID_BV898_12449	Prot_BV898_12449.1|Hexe_geneID_BV898_12449	BV898_12449|putative-Methylated-DNA--protein-cysteine-methyltransferase|MTYJ01000126.1|OQV13339.1	BV898_12449|putative-Methylated-DNA--protein-cysteine-methyltransferase|MTYJ01000126.1|OQV13339.1	NA	NA	LOC129585169|methylated-DNA--protein-cysteine-methyltransferase-like|NW_026570222.1|XP_55333740.1	LOC129585169|methylated-DNA--protein-cysteine-methyltransferase-like|NW_026570222.1|XP_55333740.1	ko00000,ko01000,ko03000,ko03400
Aant_geneID_rb_377	IR	NT	2033.63	102.55	1068.09	4.322	0.153138	28.223	3.05739e-175	1.33188e-172	NA	positive regulation of natural killer cell degranulation	33208|Metazoa	NotTardiSpe	NA	NA	Pi3K21B|Pi3K21BD|Dmel_CG2699|NT_033779.5|NP_1259816.1	Pi3K21B|Pi3K21BC|Dmel_CG2699|NT_033779.5|NP_1259815.1	NA	NA	Hexe_geneID_BV898_00800	Prot_BV898_00800.1|Hexe_geneID_BV898_00800	Prot_BV898_00800.1|Hexe_geneID_BV898_00800	BV898_00800|hypothetical-protein|MTYJ01000003.1|OQV25108.1	BV898_00800|hypothetical-protein|MTYJ01000003.1|OQV25108.1	RvY_12021|hypothetical-protein|BDGG01000007.1|GAV01284.1	RvY_14593|hypothetical-protein|BDGG01000010.1|GAV04290.1	LOC129580968|uncharacterized-protein-LOC129580968|NW_026570225.1|XP_55327727.1	LOC129580968|uncharacterized-protein-LOC129580968|NW_026570225.1|XP_55327727.1	ko00000,ko00001,ko04131
Aant_geneID_rb_27224	IR	NT	9492.18	1062.01	5277.09	3.15932	0.112295	28.1343	3.73346e-174	1.56134e-171	FAF2	lipase binding	33208|Metazoa	NotTardiSpe	FAF2|FAS-associated-factor-2|NC_060929.1|NP_55428.1	FAF2|FAS-associated-factor-2|NC_060929.1|NP_55428.1	Faf2|Fas-associated-factor-2A|Dmel_CG10372|NT_033779.5|NP_477388.1	Faf2|Fas-associated-factor-2B|Dmel_CG10372|NT_033779.5|NP_1286057.1	Y71H2AM.6|Uncharacterized-protein|CELE_Y71H2AM.6|NC_003281.10|NP_497616.1	Y71H2AM.6|Uncharacterized-protein|CELE_Y71H2AM.6|NC_003281.10|NP_497616.1	Hexe_geneID_BV898_13413	Prot_BV898_13413.1|Hexe_geneID_BV898_13413	Prot_BV898_13413.1|Hexe_geneID_BV898_13413	BV898_13413|FAS-associated-factor-2-B|MTYJ01000148.1|OQV12301.1	BV898_13413|FAS-associated-factor-2-B|MTYJ01000148.1|OQV12301.1	RvY_18473-1|hypothetical-protein|BDGG01000019.1|GAV08837.1	RvY_18473-1|hypothetical-protein|BDGG01000019.1|GAV08837.1	LOC129581118|FAS-associated-factor-2-like|NW_026570225.1|XP_55327987.1	LOC129581118|FAS-associated-factor-2-like|NW_026570225.1|XP_55327987.1	ko00000,ko01000,ko03009,ko03019
Aant_geneID_rb_33435	IR	NT	3845.74	274.856	2060.3	3.80001	0.138171	27.5022	1.65072e-166	6.63782e-164	NA	NA	NA	TardiSpe	FBXL7|F-box/LRR-repeat-protein-7-X2|NC_060929.1|XP_54208148.1	FBXL12|F-box/LRR-repeat-protein-12-a|NC_060943.1|NP_60173.1	CG8272|uncharacterized-proteinB|Dmel_CG8272|NT_033778.4|NP_1260812.1	NA	NA	NA	Hexe_geneID_BV898_09622	Prot_BV898_09622.1|Hexe_geneID_BV898_09622	Prot_BV898_09622.1|Hexe_geneID_BV898_09622	BV898_09622|hypothetical-protein|MTYJ01000076.1|OQV16314.1	BV898_09622|hypothetical-protein|MTYJ01000076.1|OQV16314.1	RvY_13986|hypothetical-protein|BDGG01000009.1|GAV03590.1	RvY_13986|hypothetical-protein|BDGG01000009.1|GAV03590.1	LOC129587822|F-box-LRR-repeat-protein-12-like|NW_026570222.1|XP_55337729.1	LOC129587822|F-box-LRR-repeat-protein-12-like|NW_026570222.1|XP_55337729.1	NA
Aant_geneID_rb_46509	IR	NT	1841.56	53.4504	947.507	5.11262	0.191338	26.7204	2.72716e-157	1.05602e-154	FUT4	activity. It is involved in the biological process described with protein glycosylation	33208|Metazoa	NotTardiSpe	FUT3|3-galactosyl-N-acetylglucosaminide-4-alpha-L-fucosyltransferase-FUT3|NC_060943.1|NP_1369679.1	FUT3|3-galactosyl-N-acetylglucosaminide-4-alpha-L-fucosyltransferase-FUT3|NC_060943.1|NP_140.1	FucTC|alpha1,3-fucosyltransferase-C|Dmel_CG40305|NC_004354.4|NP_1036320.3	FucTC|alpha1,3-fucosyltransferase-C|Dmel_CG40305|NC_004354.4|NP_1036320.3	fut-3|Alpha-(1,3)-fucosyltransferase-fut-3|CELE_F59E12.13|NC_003280.10|NP_495106.1	fut-3|Alpha-(1,3)-fucosyltransferase-fut-3|CELE_F59E12.13|NC_003280.10|NP_495106.1	Hexe_geneID_BV898_01632	Prot_BV898_01632.1|Hexe_geneID_BV898_01632	Prot_BV898_01632.1|Hexe_geneID_BV898_01632	BV898_01632|putative-Alpha-(1,3)-fucosyltransferase-C|MTYJ01000006.1|OQV24572.1	BV898_01632|putative-Alpha-(1,3)-fucosyltransferase-C|MTYJ01000006.1|OQV24572.1	RvY_10555-1|hypothetical-protein|BDGG01000005.1|GAU99573.1	RvY_10555-1|hypothetical-protein|BDGG01000005.1|GAU99573.1	LOC129584591|alpha-(1,3)-fucosyltransferase-C-like|NW_026570234.1|XP_55332791.1	LOC129584591|alpha-(1,3)-fucosyltransferase-C-like|NW_026570234.1|XP_55332791.1	ko00000,ko00001,ko01000,ko01003
Aant_geneID_rb_61561	IR	NT	46531	754.157	23642.6	5.94467	0.234212	25.3816	4.02993e-142	1.50475e-139	BCS1L	BCS1_N	33208|Metazoa	NotTardiSpe	BCS1L|mitochondrial-chaperone-BCS1-X1|NC_060926.1|XP_54199265.1	BCS1L|mitochondrial-chaperone-BCS1-a|NC_060926.1|NP_1073335.1	Bcs1|Bcs1-chaperoneB|Dmel_CG4908|NT_033779.5|NP_723532.1	Bcs1|Bcs1-chaperoneA|Dmel_CG4908|NT_033779.5|NP_609358.1	bcs-1|BCS1-like-protein|CELE_F54C9.6|NC_003280.10|NP_1022191.1	bcs-1|BCS1-like-protein|CELE_F54C9.6|NC_003280.10|NP_1022191.1	NA	Prot_BV898_12811.1|Hexe_geneID_BV898_12811	Prot_BV898_02010.1|Hexe_geneID_BV898_02010	BV898_12811|putative-mitochondrial-chaperone-BCS1-B|MTYJ01000133.1|OQV12975.1	BV898_12811|putative-mitochondrial-chaperone-BCS1-B|MTYJ01000133.1|OQV12975.1	RvY_03227|hypothetical-protein|BDGG01000001.1|GAU90868.1	RvY_03227|hypothetical-protein|BDGG01000001.1|GAU90868.1	LOC129593535|mitochondrial-chaperone-BCS1-like|NW_026570282.1|XP_55345872.1	LOC129593535|mitochondrial-chaperone-BCS1-like|NW_026570282.1|XP_55345872.1	ko00000,ko03029
Aant_geneID_rb_70412	IR	NT	6251.51	367.333	3309.42	4.09219	0.163277	25.0629	1.26199e-138	4.54967e-136	XRCC1	X-ray repair complementing defective repair in Chinese hamster cells 1	33208|Metazoa	NotTardiSpe	XRCC1|DNA-repair-protein-XRCC1|NC_060943.1|NP_6288.2	XRCC1|DNA-repair-protein-XRCC1|NC_060943.1|NP_6288.2	XRCC1|XRCC1|Dmel_CG4208|NC_004354.4|NP_572217.1	XRCC1|XRCC1|Dmel_CG4208|NC_004354.4|NP_572217.1	fcp-1|RNA-polymerase-II-subunit-A-C-terminal-domain-phosphatase|CELE_F36F2.6|NC_003279.8|NP_492423.2	NA	Hexe_geneID_BV898_11662	Prot_BV898_11662.1|Hexe_geneID_BV898_11662	Prot_BV898_11662.1|Hexe_geneID_BV898_11662	BV898_11662|putative-DNA-repair-protein-XRCC1|MTYJ01000109.1|OQV14190.1	BV898_11662|putative-DNA-repair-protein-XRCC1|MTYJ01000109.1|OQV14190.1	RvY_00684|hypothetical-protein|BDGG01000001.1|GAU87896.1	RvY_00684|hypothetical-protein|BDGG01000001.1|GAU87896.1	LOC129585714|DNA-repair-protein-XRCC1-like-X2|NW_026570238.1|XP_55334489.1	LOC129585714|DNA-repair-protein-XRCC1-like-X2|NW_026570238.1|XP_55334489.1	ko00000,ko00001,ko00002,ko03400
Aant_geneID_rb_65979	IR	NT	48030	354.011	24192	7.07903	0.28439	24.892	9.08003e-137	3.16439e-134	PNKP	Bifunctional polynucleotide phosphatase kinase	33208|Metazoa	NotTardiSpe	PNKP|bifunctional-polynucleotide-phosphatase/kinase|NC_060943.1|NP_9185.2	PNKP|bifunctional-polynucleotide-phosphatase/kinase|NC_060943.1|NP_9185.2	PNKP|polynucleotide-kinase-3-phosphatase|Dmel_CG9601|NT_033777.3|NP_649792.3	PNKP|polynucleotide-kinase-3-phosphatase|Dmel_CG9601|NT_033777.3|NP_649792.3	F21D5.5|Uncharacterized-protein|CELE_F21D5.5|NC_003282.8|NP_501503.1	F21D5.5|Uncharacterized-protein|CELE_F21D5.5|NC_003282.8|NP_501503.1	Hexe_geneID_BV898_14774	Prot_BV898_14774.1|Hexe_geneID_BV898_14774	Prot_BV898_14774.1|Hexe_geneID_BV898_14774	BV898_14774|Bifunctional-polynucleotide-phosphatase/kinase|MTYJ01000186.1|OWA50251.1	BV898_14774|Bifunctional-polynucleotide-phosphatase/kinase|MTYJ01000186.1|OWA50251.1	RvY_19109|hypothetical-protein|BDGG01000024.1|GAV09603.1	RvY_19109|hypothetical-protein|BDGG01000024.1|GAV09603.1	LOC129591928|uncharacterized-protein-F21D5.5-like|NW_026570269.1|XP_55343787.1	LOC129591928|uncharacterized-protein-F21D5.5-like|NW_026570269.1|XP_55343787.1	ko00000,ko01000,ko01009,ko03400
Aant_geneID_rb_5092	IR	NT	56887.7	1454.2	29171	5.28827	0.212757	24.8558	2.23564e-136	7.53989e-134	SELENOO	Uncharacterized ACR, YdiU/UPF0061 family	33208|Metazoa	NotTardiSpe	SELENOO|protein-adenylyltransferase-SelO,-mitochondrial|NC_060946.1|NP_113642.1	SELENOO|protein-adenylyltransferase-SelO,-mitochondrial|NC_060946.1|NP_113642.1	NA	NA	NA	NA	Hexe_geneID_BV898_03891	Prot_BV898_03891.1|Hexe_geneID_BV898_03891	Prot_BV898_03891.1|Hexe_geneID_BV898_03891	BV898_03891|Selenoprotein-O|MTYJ01000019.1|OQV22044.1	BV898_03891|Selenoprotein-O|MTYJ01000019.1|OQV22044.1	RvY_18543|hypothetical-protein|BDGG01000019.1|GAV08924.1	RvY_18543|hypothetical-protein|BDGG01000019.1|GAV08924.1	LOC129586694|protein-adenylyltransferase-SelO,-mitochondrial-like|NW_026570242.1|XP_55336014.1	LOC129586694|protein-adenylyltransferase-SelO,-mitochondrial-like|NW_026570242.1|XP_55336014.1	NA
Aant_geneID_rb_15335	IR	NT	4598.49	235.019	2416.75	4.27966	0.174317	24.5509	4.22748e-133	1.3812e-130	NA	NA	NA	TardiSpe	NA	NA	Rabex-5|Rabaptin-5-associated-exchange-factor-for-Rab5|Dmel_CG9139|NT_037436.4|NP_612093.1	NA	NA	NA	Hexe_geneID_BV898_09858	Prot_BV898_09858.1|Hexe_geneID_BV898_09858	Prot_BV898_09858.1|Hexe_geneID_BV898_09858	BV898_09858|hypothetical-protein|MTYJ01000080.1|OQV15935.1	BV898_09858|hypothetical-protein|MTYJ01000080.1|OQV15935.1	RvY_16570|hypothetical-protein|BDGG01000013.1|GAV06608.1	RvY_16570|hypothetical-protein|BDGG01000013.1|GAV06608.1	LOC129598025|uncharacterized-protein-LOC129598025|NW_026570332.1|XP_55351745.1	LOC129598025|uncharacterized-protein-LOC129598025|NW_026570332.1|XP_55351745.1	NA
Aant_geneID_rb_24060	IR	NT	2921.75	230.032	1575.89	3.6571	0.151691	24.1089	2.01625e-128	6.38784e-126	RNF14	regulation of androgen receptor signaling pathway	33208|Metazoa	NotTardiSpe	RNF14|E3-ubiquitin-protein-ligase-RNF14-X1|NC_060929.1|XP_54209821.1	RNF14|E3-ubiquitin-protein-ligase-RNF14-1|NC_060929.1|NP_1188294.1	CG12362|uncharacterized-proteinB|Dmel_CG12362|NT_037436.4|NP_729606.1	CG12362|uncharacterized-proteinA|Dmel_CG12362|NT_037436.4|NP_648392.1	F56D2.5|RBR-type-E3-ubiquitin-transferase|CELE_F56D2.5|NC_003281.10|NP_498196.1	F56D2.5|RBR-type-E3-ubiquitin-transferase|CELE_F56D2.5|NC_003281.10|NP_498196.1	Hexe_geneID_BV898_07718	Prot_BV898_07718.1|Hexe_geneID_BV898_07718	Prot_BV898_07718.1|Hexe_geneID_BV898_07718	BV898_07718|putative-E3-ubiquitin-protein-ligase-RNF14|MTYJ01000052.1|OQV18132.1	BV898_07718|putative-E3-ubiquitin-protein-ligase-RNF14|MTYJ01000052.1|OQV18132.1	RvY_07633|hypothetical-protein|BDGG01000003.1|GAU96145.1	RvY_07633|hypothetical-protein|BDGG01000003.1|GAU96145.1	LOC129590367|uncharacterized-protein-LOC129590367|NW_026570260.1|XP_55341537.1	LOC129590367|uncharacterized-protein-LOC129590367|NW_026570260.1|XP_55341536.1	ko00000,ko01000,ko04121
Aant_geneID_rb_66627	IR	NT	15115.3	280.223	7697.75	5.74753	0.240621	23.8862	4.2585e-126	1.30949e-123	NA	NA	NA	NotTardiSpe	TNC|tenascin-X2|NC_060933.1|XP_54218841.1	TNC|tenascin-X2|NC_060933.1|XP_54218837.1	Ten-m|tenascin-majorE|Dmel_CG5723|NT_037436.4|NP_1262211.1	Ten-m|tenascin-majorE|Dmel_CG5723|NT_037436.4|NP_1262211.1	F46B3.14|Uncharacterized-protein|CELE_F46B3.14|NC_003283.11|NP_1256936.1	F46B3.14|Uncharacterized-protein|CELE_F46B3.14|NC_003283.11|NP_1256936.1	NA	Prot_BV898_14324.1|Hexe_geneID_BV898_14324	NA	BV898_14324|Fat-like-cadherin-related-tumor-suppressor-like-protein|MTYJ01000173.1|OWA49788.1	NA	RvY_11793-1|hypothetical-protein|BDGG01000006.1|GAV01015.1	RvY_11793-1|hypothetical-protein|BDGG01000006.1|GAV01015.1	LOC129589416|teneurin-m-like|NW_026570254.1|XP_55340151.1	NA	NA
Aant_geneID_rb_38226	IR	NT	5261.27	620.732	2941	3.08303	0.136072	22.6573	1.18234e-113	3.53182e-111	DDX23	ATP-dependent RNA helicase	33208|Metazoa	NotTardiSpe	DDX23|probable-ATP-dependent-RNA-helicase-DDX23|NC_060936.1|NP_4809.2	DDX23|probable-ATP-dependent-RNA-helicase-DDX23|NC_060936.1|NP_4809.2	CG10333|uncharacterized-protein|Dmel_CG10333|NT_033779.5|NP_609888.2	CG10333|uncharacterized-protein|Dmel_CG10333|NT_033779.5|NP_609888.2	ddx-23|RNA-helicase|CELE_F01F1.7|NC_003281.10|NP_498260.2	ddx-23|RNA-helicase|CELE_F01F1.7|NC_003281.10|NP_498260.2	Hexe_geneID_BV898_09760	Prot_BV898_09760.1|Hexe_geneID_BV898_09760	Prot_BV898_09760.1|Hexe_geneID_BV898_09760	BV898_09760|putative-ATP-dependent-RNA-helicase-DDX23|MTYJ01000078.1|OQV16125.1	BV898_09760|putative-ATP-dependent-RNA-helicase-DDX23|MTYJ01000078.1|OQV16125.1	RvY_10773|hypothetical-protein|BDGG01000005.1|GAU99831.1	RvY_10773|hypothetical-protein|BDGG01000005.1|GAU99831.1	LOC129598384|probable-ATP-dependent-RNA-helicase-DDX23|NW_026570341.1|XP_55352238.1	LOC129593065|probable-ATP-dependent-RNA-helicase-DDX23|NW_026570279.1|XP_55345226.1	ko00000,ko00001,ko00002,ko01000,ko03041
Aant_geneID_rb_17340	IR	NT	1949.56	72.6547	1011.1	4.74724	0.228182	20.8046	3.92947e-96	1.14118e-93	NA	NA	NA	TardiSpe	NA	NA	NA	NA	NA	NA	NA	NA	Prot_BV898_00360.1|Hexe_geneID_BV898_00360	NA	BV898_00360|hypothetical-protein|MTYJ01000001.1|OQV26242.1	NA	NA	NA	LOC129586000|uncharacterized-protein-LOC129586000-X2|NW_026570221.1|XP_55335068.1	NA
Aant_geneID_rb_71485	IR	NT	1940.4	103.577	1021.99	4.222	0.204936	20.6015	2.65868e-94	7.51258e-92	LIG4	DNA ligation involved in DNA recombination	33208|Metazoa	NotTardiSpe	LIG4|DNA-ligase-4-1|NC_060937.1|NP_996820.1	LIG4|DNA-ligase-4-1|NC_060937.1|NP_1091738.1	DNAlig4|DNA-ligase-4|Dmel_CG12176|NC_004354.4|NP_572907.1	DNAlig4|DNA-ligase-4|Dmel_CG12176|NC_004354.4|NP_572907.1	lig-1|DNA-ligase-1|CELE_C29A12.3|NC_003283.11|NP_741625.2	lig-4|DNA-ligase-IV|CELE_C07H6.1|NC_003281.10|NP_1367462.1	Hexe_geneID_BV898_18536	Prot_BV898_18536.1|Hexe_geneID_BV898_18536	Prot_BV898_18536.1|Hexe_geneID_BV898_18536	BV898_18536|DNA-ligase-4|MTYJ01000372.1|OWA54118.1	BV898_18536|DNA-ligase-4|MTYJ01000372.1|OWA54118.1	RvY_18881|hypothetical-protein|BDGG01000021.1|GAV09317.1	RvY_18881|hypothetical-protein|BDGG01000021.1|GAV09317.1	LOC129587578|DNA-ligase-4-like|NW_026570245.1|XP_55337356.1	LOC129587578|DNA-ligase-4-like|NW_026570245.1|XP_55337355.1	ko00000,ko00001,ko01000,ko03021,ko03400
Aant_geneID_rb_56652	IR	NT	1490.28	132.989	811.633	3.49849	0.171984	20.342	5.47102e-92	1.50525e-89	NA	Thymidylate kinase	35493|Streptophyta	NotTardiSpe	DTYMK|thymidylate-kinase-1|NC_060926.1|NP_36277.2	DTYMK|thymidylate-kinase-1|NC_060926.1|NP_36277.2	CG5757|uncharacterized-proteinA|Dmel_CG5757|NT_033778.4|NP_611290.3	CG5757|uncharacterized-proteinB|Dmel_CG5757|NT_033778.4|NP_1261065.1	dtmk-1|Thymidylate-kinase|CELE_R53.2|NC_003280.10|NP_496151.1	dtmk-1|Thymidylate-kinase|CELE_R53.2|NC_003280.10|NP_496151.1	Hexe_geneID_BV898_15086	Prot_BV898_15086.1|Hexe_geneID_BV898_15086	Prot_BV898_15086.1|Hexe_geneID_BV898_15086	BV898_15086|putative-Thymidylate-kinase|MTYJ01000196.1|OWA50575.1	BV898_15086|putative-Thymidylate-kinase|MTYJ01000196.1|OWA50575.1	RvY_16406-2|hypothetical-protein|BDGG01000013.1|GAV06404.1	RvY_16406-2|hypothetical-protein|BDGG01000013.1|GAV06404.1	LOC129597990|uncharacterized-protein-LOC129597990|NW_026570332.1|XP_55351688.1	LOC129597990|uncharacterized-protein-LOC129597990|NW_026570332.1|XP_55351688.1	ko00000,ko00001,ko00002,ko01000
Aant_geneID_rb_71853	IR	NT	1660.63	103.303	881.966	3.99993	0.197494	20.2534	3.31319e-91	8.88191e-89	VEPH1	Pleckstrin homology domain.	33208|Metazoa	NotTardiSpe	VEPH1|ventricular-zone-expressed-PH-domain-containing-protein-homolog-1-X6|NC_060927.1|XP_54203851.1	VEPH1|ventricular-zone-expressed-PH-domain-containing-protein-homolog-1-1|NC_060927.1|NP_1161384.1	melt|meltedB|Dmel_CG8624|NT_037436.4|NP_1014572.1	melt|meltedB|Dmel_CG8624|NT_037436.4|NP_1014572.1	K10B4.3|Protein-melted-homolog|CELE_K10B4.3|NC_003280.10|NP_493664.2	K10B4.3|Protein-melted-homolog|CELE_K10B4.3|NC_003280.10|NP_493664.2	Hexe_geneID_BV898_16015	Prot_BV898_16015.1|Hexe_geneID_BV898_16015	Prot_BV898_16015.1|Hexe_geneID_BV898_16015	BV898_16015|Protein-melted|MTYJ01000230.1|OWA51536.1	BV898_16015|Protein-melted|MTYJ01000230.1|OWA51536.1	RvY_07816-1|hypothetical-protein|BDGG01000003.1|GAU96357.1	RvY_07816-1|hypothetical-protein|BDGG01000003.1|GAU96357.1	LOC129585106|protein-melted-like|NW_026570235.1|XP_55333624.1	LOC129585106|protein-melted-like|NW_026570235.1|XP_55333624.1	NA
Aant_geneID_rb_68602	IR	NT	5592.11	1720.06	3656.08	1.7018	0.0859732	19.7945	3.32026e-87	8.67834e-85	NDUFB8	Accessory subunit of the mitochondrial membrane respiratory chain NADH dehydrogenase Complex I, that is believed not to be involved in catalysis. Complex I functions in the transfer of electrons from NADH to the respiratory chain. The immediate electron acceptor for the enzyme is believed to be ubiquinone	33208|Metazoa	NotTardiSpe	NDUFB8|NADH-dehydrogenase [ubiquinone]-1-beta-subcomplex-subunit-8,-mitochondrial-3|NC_060934.1|NP_1271297.1	NDUFB8|NADH-dehydrogenase [ubiquinone]-1-beta-subcomplex-subunit-8,-mitochondrial-3|NC_060934.1|NP_1271297.1	ND-ASHI|NADH-dehydrogenase-(ubiquinone)-ASHI-subunitA|Dmel_CG3192|NC_004354.4|NP_572338.1	ND-ASHI|NADH-dehydrogenase-(ubiquinone)-ASHI-subunitB|Dmel_CG3192|NC_004354.4|NP_1027048.1	Y51H1A.3|Uncharacterized-protein|CELE_Y51H1A.3|NC_003280.10|NP_496907.1	Y51H1A.3|Uncharacterized-protein|CELE_Y51H1A.3|NC_003280.10|NP_496907.1	Hexe_geneID_BV898_01167	Prot_BV898_01167.1|Hexe_geneID_BV898_01167	Prot_BV898_01167.1|Hexe_geneID_BV898_01167	BV898_01167|putative-NADH-dehydrogenase|MTYJ01000004.1|OQV24957.1	BV898_01167|putative-NADH-dehydrogenase|MTYJ01000004.1|OQV24957.1	RvY_14006|hypothetical-protein|BDGG01000009.1|GAV03610.1	RvY_14006|hypothetical-protein|BDGG01000009.1|GAV03610.1	LOC129585756|NADH-dehydrogenase [ubiquinone]-1-beta-subcomplex-subunit-8,-mitochondrial-like|NW_026570222.1|XP_55334563.1	LOC129585756|NADH-dehydrogenase [ubiquinone]-1-beta-subcomplex-subunit-8,-mitochondrial-like|NW_026570222.1|XP_55334563.1	ko00000,ko00001,ko00002
Aant_geneID_rb_16224	IR	NT	5582.84	730.69	3156.77	2.93519	0.148513	19.7638	6.09932e-87	1.55533e-84	NA	It is involved in the biological process described with	33208|Metazoa	NotTardiSpe	GADD45A|growth-arrest-and-DNA-damage-inducible-protein-GADD45-alpha-1|NC_060925.1|NP_1915.1	GADD45A|growth-arrest-and-DNA-damage-inducible-protein-GADD45-alpha-1|NC_060925.1|NP_1915.1	Gadd45|growth-arrest-and-DNA-damage-inducible-45|Dmel_CG11086|NT_033778.4|NP_610264.1	Gadd45|growth-arrest-and-DNA-damage-inducible-45|Dmel_CG11086|NT_033778.4|NP_610264.1	NA	NA	Hexe_geneID_BV898_06110	Prot_BV898_06110.1|Hexe_geneID_BV898_06110	Prot_BV898_06110.1|Hexe_geneID_BV898_06110	BV898_06110|hypothetical-protein|MTYJ01000035.1|OQV19839.1	BV898_06110|hypothetical-protein|MTYJ01000035.1|OQV19839.1	RvY_06697|hypothetical-protein|BDGG01000003.1|GAU95008.1	RvY_06696-1|hypothetical-protein|BDGG01000003.1|GAU95006.1	LOC129602666|uncharacterized-protein-LOC129602666|NW_026570224.1|XP_55357731.1	LOC129602666|uncharacterized-protein-LOC129602666|NW_026570224.1|XP_55357731.1	ko00000,ko00001,ko03036
Aant_geneID_rb_45949	IR	NT	2423.86	607.622	1515.74	1.99993	0.101965	19.6139	1.17626e-85	2.92804e-83	ZNF622	Zinc ion binding	33208|Metazoa	NotTardiSpe	ZNF622|cytoplasmic-60S-subunit-biogenesis-factor-ZNF622|NC_060929.1|NP_219482.1	ZNF622|cytoplasmic-60S-subunit-biogenesis-factor-ZNF622|NC_060929.1|NP_219482.1	CG6769|uncharacterized-proteinA|Dmel_CG6769|NC_004354.4|NP_573252.1	CG6769|uncharacterized-proteinB|Dmel_CG6769|NC_004354.4|NP_1259663.1	znf-622|C2H2-type-domain-containing-protein|CELE_C16A3.4|NC_003281.10|NP_498397.1	znf-622|C2H2-type-domain-containing-protein|CELE_C16A3.4|NC_003281.10|NP_498397.1	Hexe_geneID_BV898_05746	Prot_BV898_05746.1|Hexe_geneID_BV898_05746	Prot_BV898_05746.1|Hexe_geneID_BV898_05746	BV898_05746|putative-Zinc-finger-protein-622|MTYJ01000032.1|OQV20189.1	BV898_05746|putative-Zinc-finger-protein-622|MTYJ01000032.1|OQV20189.1	RvY_16116|hypothetical-protein|BDGG01000013.1|GAV06081.1	RvY_16116|hypothetical-protein|BDGG01000013.1|GAV06081.1	LOC129582044|cytoplasmic-60S-subunit-biogenesis-factor-ZNF622-like|NW_026570226.1|XP_55329398.1	LOC129582044|cytoplasmic-60S-subunit-biogenesis-factor-ZNF622-like|NW_026570226.1|XP_55329398.1	ko00000,ko03009
Aant_geneID_rb_66902	IR	NT	8423.59	985.148	4704.37	3.09334	0.157935	19.5862	2.02756e-85	4.9298e-83	PCK1	GTP binding. It is involved in the biological process described with gluconeogenesis	33208|Metazoa	NotTardiSpe	PCK2|phosphoenolpyruvate-carboxykinase [GTP],-mitochondrial-X1|NC_060938.1|XP_54232137.1	PCK2|phosphoenolpyruvate-carboxykinase [GTP],-mitochondrial-3|NC_060938.1|NP_1278485.1	Pepck1|phosphoenolpyruvate-carboxykinase-1|Dmel_CG17725|NT_033778.4|NP_523784.2	Pepck1|phosphoenolpyruvate-carboxykinase-1|Dmel_CG17725|NT_033778.4|NP_523784.2	pck-2|Phosphoenolpyruvate-carboxykinase-(GTP)|CELE_R11A5.4|NC_003279.8|NP_1366912.1	pck-2|Phosphoenolpyruvate-carboxykinase-(GTP)|CELE_R11A5.4|NC_003279.8|NP_1366912.1	NA	Prot_BV898_04654.1|Hexe_geneID_BV898_04654	Prot_BV898_04654.2|Hexe_geneID_BV898_04654	BV898_04654|Phosphoenolpyruvate-carboxykinase,-cytosolic-(GTP)|MTYJ01000023.1|OQV21448.1	BV898_04654|Phosphoenolpyruvate-carboxykinase,-cytosolic-(GTP)|MTYJ01000023.1|OQV21448.1	RvY_07719|hypothetical-protein|BDGG01000003.1|GAU96248.1	RvY_04987|hypothetical-protein|BDGG01000002.1|GAU92983.1	LOC129590605|phosphoenolpyruvate-carboxykinase,-cytosolic [GTP]-like-X1|NW_026570260.1|XP_55341898.1	LOC129590605|phosphoenolpyruvate-carboxykinase,-cytosolic [GTP]-like-X1|NW_026570260.1|XP_55341897.1	ko00000,ko00001,ko00002,ko01000
Aant_geneID_rb_46601	IR	NT	1704.07	22.114	863.095	6.21764	0.323321	19.2305	2.05466e-82	4.88215e-80	NA	NA	NA	TardiSpe	NA	NA	NA	NA	NA	NA		NA	NA	NA	NA	NA	NA	NA	NA	NA
Aant_geneID_rb_663	IR	NT	6033.02	1071.92	3552.47	2.49114	0.131079	19.0048	1.55536e-80	3.61362e-78	sno	C-terminal domain on Strawberry notch homologue	33208|Metazoa	NotTardiSpe	SBNO2|protein-strawberry-notch-homolog-2-1|NC_060943.1|NP_55778.2	SBNO2|protein-strawberry-notch-homolog-2-X3|NC_060943.1|XP_54176248.1	sno|strawberry-notchA|Dmel_CG44436|NC_004354.4|NP_511144.2	CG3491|uncharacterized-protein|Dmel_CG3491|NT_033779.5|NP_609731.1	let-765|Protein-strawberry-notch-homolog|CELE_F20H11.2|NC_003281.10|NP_498455.2	let-765|Protein-strawberry-notch-homolog|CELE_F20H11.2|NC_003281.10|NP_498455.2	Hexe_geneID_BV898_05371	Prot_BV898_05371.1|Hexe_geneID_BV898_05371	Prot_BV898_05371.1|Hexe_geneID_BV898_05371	BV898_05371|Formin-binding-protein-1-like|MTYJ01000029.1|OQV20549.1	BV898_05371|Formin-binding-protein-1-like|MTYJ01000029.1|OQV20549.1	RvY_11031|hypothetical-protein|BDGG01000006.1|GAV00141.1	RvY_11031|hypothetical-protein|BDGG01000006.1|GAV00141.1	LOC129591780|formin-binding-protein-1-like|NW_026570268.1|XP_55343564.1	LOC129591780|formin-binding-protein-1-like|NW_026570268.1|XP_55343560.1	NA
Aant_geneID_rb_52606	IR	NT	2548.8	136.826	1342.81	4.20476	0.222868	18.8666	2.14818e-79	4.88245e-77	NA	E3 ubiquitin-protein ligase	35493|Streptophyta	NotTardiSpe	ARIH1|E3-ubiquitin-protein-ligase-ARIH1|NC_060939.1|NP_5735.2	ARIH1|E3-ubiquitin-protein-ligase-ARIH1|NC_060939.1|NP_5735.2	ari-2|ariadne-2|Dmel_CG5709|NT_033778.4|NP_477374.1	ari-2|ariadne-2|Dmel_CG5709|NT_033778.4|NP_477374.1	ari-1.1|E3-ubiquitin-protein-ligase-ari-1.1|CELE_C27A12.8|NC_003279.8|NP_491749.2	ari-1.2|RBR-type-E3-ubiquitin-transferase|CELE_C27A12.7|NC_003279.8|NP_491748.1	Hexe_geneID_BV898_07414	Prot_BV898_07414.1|Hexe_geneID_BV898_07414	Prot_BV898_07414.1|Hexe_geneID_BV898_07414	BV898_07414|putative-E3-ubiquitin-protein-ligase-ARI9|MTYJ01000048.1|OQV18589.1	BV898_07414|putative-E3-ubiquitin-protein-ligase-ARI9|MTYJ01000048.1|OQV18589.1	RvY_10804|hypothetical-protein|BDGG01000005.1|GAU99865.1	RvY_13026|hypothetical-protein|BDGG01000008.1|GAV02463.1	LOC129587492|uncharacterized-protein-LOC129587492|NW_026570245.1|XP_55337251.1	LOC129587492|uncharacterized-protein-LOC129587492|NW_026570245.1|XP_55337251.1	ko00000,ko01000,ko04121
Aant_geneID_rb_63611	IR	NT	10472.5	1170.13	5821.34	3.16133	0.167699	18.8512	2.87283e-79	6.39052e-77	RIOK3	RIO kinase 3	33208|Metazoa	NotTardiSpe	RIOK3|serine/threonine-protein-kinase-RIO3-1|NC_060942.1|NP_3822.2	RIOK3|serine/threonine-protein-kinase-RIO3-1|NC_060942.1|NP_3822.2	CG3008|uncharacterized-protein|Dmel_CG3008|NT_033779.5|NP_608871.1	CG3008|uncharacterized-protein|Dmel_CG3008|NT_033779.5|NP_608871.1	riok-3|Serine-threonine-protein-kinase-RIO3|CELE_ZK632.3|NC_003281.10|NP_499173.1	riok-3|Serine-threonine-protein-kinase-RIO3|CELE_ZK632.3|NC_003281.10|NP_499173.1	Hexe_geneID_BV898_04027	Prot_BV898_04027.1|Hexe_geneID_BV898_04027	Prot_BV898_04027.1|Hexe_geneID_BV898_04027	BV898_04027|Serine/threonine-protein-kinase-RIO3|MTYJ01000019.1|OQV22180.1	BV898_04027|Serine/threonine-protein-kinase-RIO3|MTYJ01000019.1|OQV22180.1	RvY_15724|hypothetical-protein|BDGG01000012.1|GAV05624.1	RvY_15724|hypothetical-protein|BDGG01000012.1|GAV05624.1	LOC129581218|serine-threonine-protein-kinase-RIO3-like|NW_026570225.1|XP_55328155.1	LOC129581218|serine-threonine-protein-kinase-RIO3-like|NW_026570225.1|XP_55328155.1	ko00000,ko01000,ko01001
Aant_geneID_rb_31058	IR	NT	1485.27	113.668	799.47	3.72215	0.197561	18.8405	3.51507e-79	7.65626e-77	SPIDR	cellular response to camptothecin	33208|Metazoa	NotTardiSpe	NA	NA	NA	NA	NA	NA	Hexe_geneID_BV898_05927	Prot_BV898_05927.1|Hexe_geneID_BV898_05927	Prot_BV898_05927.1|Hexe_geneID_BV898_05927	BV898_05927|hypothetical-protein|MTYJ01000033.1|OQV20135.1	BV898_05927|hypothetical-protein|MTYJ01000033.1|OQV20135.1	RvY_09163|hypothetical-protein|BDGG01000004.1|GAU97945.1	RvY_09163|hypothetical-protein|BDGG01000004.1|GAU97945.1	LOC129586267|uncharacterized-protein-LOC129586267-X3|NW_026570240.1|XP_55335359.1	LOC129586267|uncharacterized-protein-LOC129586267-X3|NW_026570240.1|XP_55335359.1	NA
Aant_geneID_rb_46813	IR	NT	3485.52	508.715	1997.12	2.77109	0.14722	18.8228	4.90963e-79	1.04756e-76	GCLM	Glutamate-cysteine ligase	33208|Metazoa	NotTardiSpe	GCLM|glutamate--cysteine-ligase-regulatory-subunit-1|NC_060925.1|NP_2052.1	GCLM|glutamate--cysteine-ligase-regulatory-subunit-1|NC_060925.1|NP_2052.1	Gclm|Glutamate-cysteine-ligase-modifier-subunitA|Dmel_CG4919|NT_033777.3|NP_732780.1	Gclm|Glutamate-cysteine-ligase-modifier-subunitB|Dmel_CG4919|NT_033777.3|NP_1262845.1	E01A2.1|GCS-light-chain|CELE_E01A2.1|NC_003279.8|NP_1379848.1	E01A2.1|GCS-light-chain|CELE_E01A2.1|NC_003279.8|NP_1379848.1	Hexe_geneID_BV898_12892	Prot_BV898_12892.1|Hexe_geneID_BV898_12892	Prot_BV898_12892.1|Hexe_geneID_BV898_12892	BV898_12892|putative-Glutamate--cysteine-ligase-regulatory-subunit|MTYJ01000135.1|OQV12873.1	BV898_12892|putative-Glutamate--cysteine-ligase-regulatory-subunit|MTYJ01000135.1|OQV12873.1	RvY_02049|hypothetical-protein|BDGG01000001.1|GAU89504.1	RvY_02049|hypothetical-protein|BDGG01000001.1|GAU89504.1	LOC129598461|glutamate--cysteine-ligase-regulatory-subunit-like|NW_026570223.1|XP_55352377.1	LOC129598461|glutamate--cysteine-ligase-regulatory-subunit-like|NW_026570223.1|XP_55352355.1	ko00000,ko00001,ko00002
Aant_geneID_rb_14392	IR	NT	1592.26	168.683	880.47	3.24975	0.173579	18.722	3.27708e-78	6.85237e-76	NA	cullin family protein binding	2759|Eukaryota	NotTardiSpe	DCUN1D4|DCN1-like-protein-4-X2|NC_060928.1|XP_54205351.1	DCUN1D4|DCN1-like-protein-4-4|NC_060928.1|NP_1274686.1	SCCRO4|squamous-cell-carcinoma-related-oncogene-4B|Dmel_CG6597|NT_037436.4|NP_730510.2	SCCRO4|squamous-cell-carcinoma-related-oncogene-4E|Dmel_CG6597|NT_037436.4|NP_1287127.1	dcn-1|Defective-in-cullin-neddylation-protein-1|CELE_H38K22.2|NC_003281.10|NP_1379250.1	dcn-1|Defective-in-cullin-neddylation-protein-1|CELE_H38K22.2|NC_003281.10|NP_1379250.1	Hexe_geneID_BV898_04045	Prot_BV898_04045.1|Hexe_geneID_BV898_04045	Prot_BV898_04045.1|Hexe_geneID_BV898_04045	BV898_04045|putative-DCN1-like-protein-4|MTYJ01000019.1|OQV22196.1	BV898_04045|putative-DCN1-like-protein-4|MTYJ01000019.1|OQV22196.1	RvY_05812|hypothetical-protein|BDGG01000002.1|GAU93961.1	RvY_05812|hypothetical-protein|BDGG01000002.1|GAU93961.1	LOC129581302|DCN1-like-protein-4-X3|NW_026570225.1|XP_55328266.1	LOC129581302|DCN1-like-protein-4-X1|NW_026570225.1|XP_55328264.1	ko00000,ko04121
Aant_geneID_rb_64167	IR	NT	4961.64	664.738	2813.19	2.90292	0.157748	18.4022	1.26144e-75	2.58595e-73	POLD4	DNA polymerase delta subunit 4	33208|Metazoa	NotTardiSpe	POLD4|DNA-polymerase-delta-subunit-4-1|NC_060935.1|NP_66996.3	POLD4|DNA-polymerase-delta-subunit-4-1|NC_060935.1|NP_66996.3	NA	NA	NA	NA	Hexe_geneID_BV898_18581	Prot_BV898_18581.1|Hexe_geneID_BV898_18581	Prot_BV898_18581.1|Hexe_geneID_BV898_18581	BV898_18581|hypothetical-protein|MTYJ01000377.1|OWA54166.1	BV898_18581|hypothetical-protein|MTYJ01000377.1|OWA54166.1	RvY_15062|hypothetical-protein|BDGG01000011.1|GAV04849.1	RvY_15062|hypothetical-protein|BDGG01000011.1|GAV04849.1	LOC129581523|uncharacterized-protein-LOC129581523|NW_026570226.1|XP_55328625.1	LOC129581523|uncharacterized-protein-LOC129581523|NW_026570226.1|XP_55328625.1	ko00000,ko00001,ko00002,ko03032,ko03400
Aant_geneID_rb_39563	IR	NT	829.279	21.609	425.444	5.28731	0.290901	18.1756	8.04944e-74	1.6184e-71	RAD54L	DNA repair and recombination protein RAD54-like	33208|Metazoa	NotTardiSpe	RAD54L|DNA-repair-and-recombination-protein-RAD54-like-2|NC_060925.1|NP_1357695.1	RAD54L|DNA-repair-and-recombination-protein-RAD54-like-1|NC_060925.1|NP_1136020.1	okr|okra|Dmel_CG3736|NT_033779.5|NP_476661.1	okr|okra|Dmel_CG3736|NT_033779.5|NP_476661.1	rad-54.L|Uncharacterized-protein|CELE_W06D4.6|NC_003279.8|NP_492438.1	rad-54.L|Uncharacterized-protein|CELE_W06D4.6|NC_003279.8|NP_492438.1	Hexe_geneID_BV898_07392	Prot_BV898_07392.1|Hexe_geneID_BV898_07392	Prot_BV898_07392.1|Hexe_geneID_BV898_07392	BV898_07392|DNA-repair-and-recombination-protein-RAD54-like|MTYJ01000048.1|OQV18566.1	BV898_07392|DNA-repair-and-recombination-protein-RAD54-like|MTYJ01000048.1|OQV18566.1	RvY_10609|hypothetical-protein|BDGG01000005.1|GAU99641.1	RvY_10609|hypothetical-protein|BDGG01000005.1|GAU99641.1	LOC129581642|DNA-repair-and-recombination-protein-RAD54-like|NW_026570226.1|XP_55328817.1	LOC129581642|DNA-repair-and-recombination-protein-RAD54-like|NW_026570226.1|XP_55328817.1	ko00000,ko00001,ko01000,ko03400
Aant_geneID_rb_57487	IR	NT	1641.67	151.067	896.369	3.438	0.193656	17.7531	1.63029e-70	3.21598e-68	ATG3	Autophagy-related protein 3	33208|Metazoa	NotTardiSpe	ATG3|ubiquitin-like-conjugating-enzyme-ATG3-1|NC_060927.1|NP_71933.2	ATG3|ubiquitin-like-conjugating-enzyme-ATG3-1|NC_060927.1|NP_71933.2	Atg3|Autophagy-related-3|Dmel_CG6877|NT_037436.4|NP_649059.1	Atg3|Autophagy-related-3|Dmel_CG6877|NT_037436.4|NP_649059.1	atg-3|Autophagy_act_C-domain-containing-protein|CELE_Y55F3AM.4|NC_003282.8|NP_500024.1	atg-3|Autophagy_act_C-domain-containing-protein|CELE_Y55F3AM.4|NC_003282.8|NP_500024.1	Hexe_geneID_BV898_01618	Prot_BV898_01618.1|Hexe_geneID_BV898_01618	Prot_BV898_01618.1|Hexe_geneID_BV898_01618	BV898_01618|Ubiquitin-like-conjugating-enzyme-ATG3|MTYJ01000006.1|OQV24558.1	BV898_01618|Ubiquitin-like-conjugating-enzyme-ATG3|MTYJ01000006.1|OQV24558.1	RvY_18224|hypothetical-protein|BDGG01000018.1|GAV08552.1	RvY_18224|hypothetical-protein|BDGG01000018.1|GAV08552.1	LOC129595577|ubiquitin-like-conjugating-enzyme-ATG3-X1|NW_026570300.1|XP_55348601.1	LOC129595577|ubiquitin-like-conjugating-enzyme-ATG3-X1|NW_026570300.1|XP_55348601.1	ko00000,ko00001,ko03029,ko04121,ko04131
Aant_geneID_rb_60601	IR	NT	1110.87	95.1895	603.031	3.54529	0.204303	17.3531	1.87016e-67	3.62084e-65	POLQ	double-strand break repair via alternative nonhomologous end joining	33208|Metazoa	NotTardiSpe	POLQ|DNA-polymerase-theta|NC_060927.1|NP_955452.3	POLQ|DNA-polymerase-theta|NC_060927.1|NP_955452.3	PolQ|DNA-polymerase-theta|Dmel_CG6019|NT_033777.3|NP_524333.1	PolQ|DNA-polymerase-theta|Dmel_CG6019|NT_033777.3|NP_524333.1	polq-1|DNA-polymerase-theta|CELE_W03A3.2|NC_003281.10|NP_1367994.1	polq-1|DNA-polymerase-theta|CELE_W03A3.2|NC_003281.10|NP_1367994.1	NA	Prot_BV898_12022.1|Hexe_geneID_BV898_12022	Prot_BV898_11575.1|Hexe_geneID_BV898_11575	BV898_12022|DNA-polymerase-theta|MTYJ01000116.1|OQV13803.1	BV898_12022|DNA-polymerase-theta|MTYJ01000116.1|OQV13803.1	RvY_05862|hypothetical-protein|BDGG01000002.1|GAU94014.1	RvY_01215-1|hypothetical-protein|BDGG01000001.1|GAU88531.1	LOC129595216|DNA-polymerase-theta-like|NW_026570295.1|XP_55348119.1	LOC129590484|DNA-polymerase-theta-like|NW_026570260.1|XP_55341716.1	ko00000,ko01000,ko03400
Aant_geneID_rb_69046	IR	NT	2320.49	343.971	1332.23	2.75952	0.159456	17.3058	4.25253e-67	8.08367e-65	SLC25A46	Belongs to the mitochondrial carrier TC 2.A.29 family	33208|Metazoa	NotTardiSpe	SLC25A46|mitochondrial-outer-membrane-protein-SLC25A46-3|NC_060929.1|NP_1290179.1	SLC25A46|mitochondrial-outer-membrane-protein-SLC25A46-3|NC_060929.1|NP_1290179.1	Slc25A46a|solute-carrier-family-25-member-46a|Dmel_CG8931|NC_004354.4|NP_573096.1	Slc25A46a|solute-carrier-family-25-member-46a|Dmel_CG8931|NC_004354.4|NP_573096.1	slc-25A46|SLC-(SoLute-Carrier)-homolog|CELE_Y40B1B.8|NC_003279.8|NP_493364.1	slc-25A46|SLC-(SoLute-Carrier)-homolog|CELE_Y40B1B.8|NC_003279.8|NP_493364.1	Hexe_geneID_BV898_12636	Prot_BV898_12636.1|Hexe_geneID_BV898_12636	Prot_BV898_12636.1|Hexe_geneID_BV898_12636	BV898_12636|putative-Solute-carrier-family-25-member-46|MTYJ01000130.1|OQV13094.1	BV898_12636|putative-Solute-carrier-family-25-member-46|MTYJ01000130.1|OQV13094.1	RvY_17425|hypothetical-protein|BDGG01000015.1|GAV07609.1	RvY_17425|hypothetical-protein|BDGG01000015.1|GAV07609.1	LOC129597634|solute-carrier-family-25-member-46-A-like|NW_026570327.1|XP_55351242.1	LOC129597634|solute-carrier-family-25-member-46-A-like|NW_026570327.1|XP_55351242.1	ko00000,ko02000
Aant_geneID_rb_47008	IR	NT	7483.85	649.682	4066.77	3.52656	0.212857	16.5678	1.1919e-61	2.22523e-59	NA	NA	NA	TardiSpe	NA	NA	NA	NA	NA	NA	Hexe_geneID_BV898_01580	Prot_BV898_01580.1|Hexe_geneID_BV898_01580	Prot_BV898_01580.1|Hexe_geneID_BV898_01580	BV898_01580|hypothetical-protein|MTYJ01000006.1|OQV24518.1	BV898_01580|hypothetical-protein|MTYJ01000006.1|OQV24518.1	RvY_05992|hypothetical-protein|BDGG01000002.1|GAU94167.1	RvY_05992|hypothetical-protein|BDGG01000002.1|GAU94167.1	NA	NA	NA
Aant_geneID_rb_56730	IR	NT	3119.86	938.89	2029.37	1.73335	0.104798	16.5399	1.89342e-61	3.47294e-59	UBE2B	Belongs to the ubiquitin-conjugating enzyme family	33208|Metazoa	NotTardiSpe	UBE2A|ubiquitin-conjugating-enzyme-E2-A-1|NC_060947.1|NP_3327.2	UBE2A|ubiquitin-conjugating-enzyme-E2-A-1|NC_060947.1|NP_3327.2	Ubc6|ubiquitin-conjugating-enzyme-6A|Dmel_CG2013|NT_033777.3|NP_524230.2	Ubc6|ubiquitin-conjugating-enzyme-6C|Dmel_CG2013|NT_033777.3|NP_1246916.1	ubc-1|Ubiquitin-conjugating-enzyme-E2-1|CELE_C35B1.1|NC_003282.8|NP_1379774.1	ubc-1|Ubiquitin-conjugating-enzyme-E2-1|CELE_C35B1.1|NC_003282.8|NP_1379774.1	Hexe_geneID_BV898_12627	Prot_BV898_12627.1|Hexe_geneID_BV898_12627	Prot_BV898_12627.1|Hexe_geneID_BV898_12627	BV898_12627|Ubiquitin-conjugating-enzyme-E2-1|MTYJ01000130.1|OQV13085.1	BV898_12627|Ubiquitin-conjugating-enzyme-E2-1|MTYJ01000130.1|OQV13085.1	RvY_17447|hypothetical-protein|BDGG01000015.1|GAV07632.1	RvY_06128-1|hypothetical-protein|BDGG01000002.1|GAU94336.1	LOC129597596|ubiquitin-conjugating-enzyme-E2-A-like|NW_026570327.1|XP_55351194.1	LOC129597596|ubiquitin-conjugating-enzyme-E2-A-like|NW_026570327.1|XP_55351194.1	ko00000,ko00001,ko01000,ko03400,ko04121
Aant_geneID_rb_57034	IR	NT	6029.77	737.222	3383.5	3.02961	0.184185	16.4488	8.5609e-61	1.54318e-58	NA	Arylesterase	4751|Fungi	NotTardiSpe	NA	NA	NA	NA	C28D4.5|DUF1248-domain-containing-protein|CELE_C28D4.5|NC_003282.8|NP_501736.2	NA	Hexe_geneID_BV898_13879	Prot_BV898_13879.1|Hexe_geneID_BV898_13879	Prot_BV898_13879.1|Hexe_geneID_BV898_13879	BV898_13879|hypothetical-protein|MTYJ01000160.1|OQV11823.1	BV898_13879|hypothetical-protein|MTYJ01000160.1|OQV11823.1	RvY_18580|hypothetical-protein|BDGG01000019.1|GAV08964.1	RvY_18580|hypothetical-protein|BDGG01000019.1|GAV08964.1	LOC129601529|uncharacterized-protein-LOC129601529|NW_026570468.1|XP_55356342.1	LOC129601529|uncharacterized-protein-LOC129601529|NW_026570468.1|XP_55356342.1	ko00000,ko00001,ko00002,ko01000,ko04147
Aant_geneID_rb_31618	IR	NT	11907	3703.68	7805.35	1.68421	0.102717	16.3966	2.02296e-60	3.58475e-58	NA	NA	NA	NotTardiSpe	GP5|platelet-glycoprotein-V-precursor|NC_060927.1|NP_4479.1	SLIT3|slit-homolog-3-protein-1-precursor|NC_060929.1|NP_1258875.2	CG4168|uncharacterized-proteinB|Dmel_CG4168|NT_033779.5|NP_609740.4	NA	lron-9|eLRR-(extracellular-Leucine-Rich-Repeat)-ONly|CELE_T23G11.6|NC_003279.8|NP_1021638.1	lron-9|eLRR-(extracellular-Leucine-Rich-Repeat)-ONly|CELE_T23G11.6|NC_003279.8|NP_1021638.1	Hexe_geneID_BV898_06284	Prot_BV898_06284.1|Hexe_geneID_BV898_06284	Prot_BV898_06284.1|Hexe_geneID_BV898_06284	BV898_06284|hypothetical-protein|MTYJ01000036.1|OQV19745.1	BV898_06284|hypothetical-protein|MTYJ01000036.1|OQV19745.1	RvY_07130|hypothetical-protein|BDGG01000003.1|GAU95529.1	RvY_07130|hypothetical-protein|BDGG01000003.1|GAU95529.1	LOC129591035|uncharacterized-protein-LOC129591035|NW_026570263.1|XP_55342497.1	LOC129583124|uncharacterized-protein-LOC129583124|NW_026570229.1|XP_55330814.1	NA
Aant_geneID_rb_3733	IR	NT	2468.76	413.415	1441.09	2.57531	0.157628	16.3379	5.30581e-60	9.24537e-58	DIS3L2	3-5-exoribonuclease that specifically recognizes RNAs polyuridylated at their 3 end and mediates their degradation. Component of an exosome-independent RNA degradation pathway that mediates degradation of both mRNAs and miRNAs that have been polyuridylated by a terminal uridylyltransferase. Essential for correct mitosis, and negatively regulates cell proliferation	33208|Metazoa	NotTardiSpe	DIS3L2|DIS3-like-exonuclease-2-1|NC_060926.1|NP_689596.4	DIS3L2|DIS3-like-exonuclease-2-1|NC_060926.1|NP_689596.4	Dis3l2|Dis3-like-3-5-exoribonuclease-2A|Dmel_CG16940|NT_037436.4|NP_612012.1	Dis3l2|Dis3-like-3-5-exoribonuclease-2A|Dmel_CG16940|NT_037436.4|NP_612012.1	disl-2|DIS3-like-exonuclease-2|CELE_F48E8.6|NC_003281.10|NP_498160.2	disl-2|DIS3-like-exonuclease-2|CELE_F48E8.6|NC_003281.10|NP_498160.2	Hexe_geneID_BV898_10638	Prot_BV898_10638.1|Hexe_geneID_BV898_10638	Prot_BV898_10638.1|Hexe_geneID_BV898_10638	BV898_10638|DIS3-like-exonuclease-2|MTYJ01000093.1|OQV15124.1	BV898_10638|DIS3-like-exonuclease-2|MTYJ01000093.1|OQV15124.1	RvY_10547|hypothetical-protein|BDGG01000005.1|GAU99561.1	RvY_10547|hypothetical-protein|BDGG01000005.1|GAU99561.1	LOC129599991|DIS3-like-exonuclease-2|NW_026570379.1|XP_55354342.1	LOC129599991|DIS3-like-exonuclease-2|NW_026570379.1|XP_55354342.1	ko00000,ko00001,ko00002,ko01000,ko03019
Aant_geneID_rb_11807	IR	NT	975.666	86.1894	530.928	3.51288	0.215509	16.3004	9.80719e-60	1.68089e-57	SOCS6	suppressor of cytokine signaling	33208|Metazoa	NotTardiSpe	SOCS6|suppressor-of-cytokine-signaling-6|NC_060942.1|NP_4223.2	SOCS6|suppressor-of-cytokine-signaling-6|NC_060942.1|NP_4223.2	Socs16D|suppressor-of-cytokine-signaling-at-16DA|Dmel_CG8146|NC_004354.4|NP_523390.3	Socs16D|suppressor-of-cytokine-signaling-at-16DA|Dmel_CG8146|NC_004354.4|NP_523390.3	F39B2.5|Uncharacterized-protein|CELE_F39B2.5|NC_003279.8|NP_493574.2	F39B2.5|Uncharacterized-protein|CELE_F39B2.5|NC_003279.8|NP_493574.2	Hexe_geneID_BV898_02659	Prot_BV898_02659.1|Hexe_geneID_BV898_02659	Prot_BV898_02659.1|Hexe_geneID_BV898_02659	BV898_02659|putative-Suppressor-of-cytokine-signaling-6|MTYJ01000011.1|OQV23542.1	BV898_02659|putative-Suppressor-of-cytokine-signaling-6|MTYJ01000011.1|OQV23542.1	RvY_15261|hypothetical-protein|BDGG01000011.1|GAV05079.1	RvY_15261|hypothetical-protein|BDGG01000011.1|GAV05079.1	LOC129598988|suppressor-of-cytokine-signaling-6-like-X2|NW_026570224.1|XP_55353102.1	LOC129598988|suppressor-of-cytokine-signaling-6-like-X2|NW_026570224.1|XP_55353078.1	ko00000,ko00001,ko00002,ko04121
Aant_geneID_rb_2209	IR	NT	826.598	121.448	474.023	2.76547	0.169995	16.268	1.66597e-59	2.80931e-57	NA	activity. It is involved in the biological process described with ion transport	33208|Metazoa	NotTardiSpe	GRIK2|glutamate-receptor-ionotropic,-kainate-2-X1|NC_060930.1|XP_54211218.1	GRIK1|glutamate-receptor-ionotropic,-kainate-1-1-precursor|NC_060945.1|NP_821.1	KaiR1D|Kainate-type-ionotropic-glutamate-receptor-subunit-1D|Dmel_CG3822|NT_033777.3|NP_650925.1	Grik|grikD|Dmel_CG5621|NT_033777.3|NP_1036735.2	glr-4|GLutamate-Receptor-family-(AMPA)|CELE_C06A8.9|NC_003280.10|NP_1359784.1	glr-4|GLutamate-Receptor-family-(AMPA)|CELE_C06A8.9|NC_003280.10|NP_1359784.1	NA	Prot_BV898_03004.1|Hexe_geneID_BV898_03004	Prot_BV898_18553.1|Hexe_geneID_BV898_18553	BV898_03004|Glutamate-receptor-ionotropic,-kainate-2|MTYJ01000014.1|OQV22952.1	BV898_04762|Glutamate-receptor-ionotropic,-kainate-2|MTYJ01000024.1|OQV21276.1	RvY_02776|hypothetical-protein|BDGG01000001.1|GAU90348.1	RvY_02776|hypothetical-protein|BDGG01000001.1|GAU90348.1	LOC129593582|glutamate-receptor-ionotropic,-kainate-3-like-X1|NW_026570282.1|XP_55345946.1	LOC129583810|glutamate-receptor-ionotropic,-kainate-2-like-X1|NW_026570232.1|XP_55331756.1	ko00000,ko04040
Aant_geneID_rb_71398	IR	NT	1656.54	129.548	893.045	3.67433	0.226713	16.207	4.50044e-59	7.46858e-57	RPS2	Belongs to the universal ribosomal protein uS5 family	33208|Metazoa	NotTardiSpe	RPS2|40S-ribosomal-protein-S2|NC_060940.1|NP_2943.2	RPS2|40S-ribosomal-protein-S2|NC_060940.1|NP_2943.2	RpS2|ribosomal-protein-S2A|Dmel_CG5920|NT_033779.5|NP_476874.1	RpS2|ribosomal-protein-S2B|Dmel_CG5920|NT_033779.5|NP_1260303.1	rps-2|40S-ribosomal-protein-S2|CELE_C49H3.11|NC_003282.8|NP_501322.1	rps-2|40S-ribosomal-protein-S2|CELE_C49H3.11|NC_003282.8|NP_501322.1	Hexe_geneID_BV898_10614	Prot_BV898_10614.1|Hexe_geneID_BV898_10614	Prot_BV898_10614.1|Hexe_geneID_BV898_10614	BV898_10614|hypothetical-protein|MTYJ01000092.1|OQV15232.1	BV898_10614|hypothetical-protein|MTYJ01000092.1|OQV15232.1	RvY_00579|hypothetical-protein|BDGG01000001.1|GAU87781.1	RvY_14253|hypothetical-protein|BDGG01000010.1|GAV03884.1	LOC129585641|proton-channel-OtopLc-like|NW_026570238.1|XP_55334374.1	LOC129585641|proton-channel-OtopLc-like|NW_026570238.1|XP_55334373.1	br01610,ko00000,ko00001,ko00002,ko03011
Aant_geneID_rb_61970	IR	NT	159.939	904.269	532.104	-2.4979	0.154299	-16.1887	6.05901e-59	9.89796e-57	RREB1	Ras responsive element binding protein 1	33208|Metazoa	NotTardiSpe	RREB1|ras-responsive-element-binding-protein-1-3|NC_060930.1|NP_1003700.1	RREB1|ras-responsive-element-binding-protein-1-3|NC_060930.1|NP_1003700.1	peb|pebbledA|Dmel_CG12212|NC_004354.4|NP_476674.3	peb|pebbledB|Dmel_CG12212|NC_004354.4|NP_1014722.1	egl-43|Zinc-finger-protein-egl-43|CELE_R53.3|NC_003280.10|NP_1359539.1	egl-43|Zinc-finger-protein-egl-43|CELE_R53.3|NC_003280.10|NP_1359539.1	Hexe_geneID_BV898_13382	Prot_BV898_13382.1|Hexe_geneID_BV898_13382	Prot_BV898_13382.1|Hexe_geneID_BV898_13382	BV898_13382|hypothetical-protein|MTYJ01000147.1|OQV12354.1	BV898_13382|hypothetical-protein|MTYJ01000147.1|OQV12354.1	RvY_06468-1|hypothetical-protein|BDGG01000003.1|GAU94746.1	RvY_06468-2|hypothetical-protein|BDGG01000003.1|GAU94745.1	LOC129583872|histone-lysine-N-methyltransferase-MECOM-like-X3|NW_026570232.1|XP_55331852.1	LOC129583872|histone-lysine-N-methyltransferase-PRDM16-like-X5|NW_026570232.1|XP_55331854.1	ko00000,ko00001,ko03000
Aant_geneID_rb_67781	IR	NT	6461.72	1531.77	3996.74	2.07707	0.130039	15.9727	1.98098e-57	3.18633e-55	CTBS	chitinase activity	33208|Metazoa	NotTardiSpe	CTBS|di-N-acetylchitobiase-precursor|NC_060925.1|NP_4379.1	CTBS|di-N-acetylchitobiase-precursor|NC_060925.1|NP_4379.1	Cht4|chitinase-4|Dmel_CG3986|NT_033778.4|NP_524962.2	Cht4|chitinase-4|Dmel_CG3986|NT_033778.4|NP_524962.2	lmd-4|LysM-Domain-(peptidoglycan-binding)-protein|CELE_F07G11.9|NC_003283.11|NP_504862.2	lmd-4|LysM-Domain-(peptidoglycan-binding)-protein|CELE_F07G11.9|NC_003283.11|NP_504862.2	Hexe_geneID_BV898_18096	Prot_BV898_18096.1|Hexe_geneID_BV898_18096	Prot_BV898_18096.1|Hexe_geneID_BV898_18096	BV898_18096|Di-N-acetylchitobiase|MTYJ01000338.1|OWA53675.1	BV898_18096|Di-N-acetylchitobiase|MTYJ01000338.1|OWA53675.1	RvY_18422|hypothetical-protein|BDGG01000019.1|GAV08777.1	RvY_18422|hypothetical-protein|BDGG01000019.1|GAV08777.1	LOC129580911|di-N-acetylchitobiase-like-X2|NW_026570225.1|XP_55327647.1	LOC129580911|di-N-acetylchitobiase-like-X1|NW_026570225.1|XP_55327645.1	ko00000,ko01000
Aant_geneID_rb_66088	IR	NT	4780.47	1081.59	2931.03	2.14407	0.134323	15.962	2.35005e-57	3.72269e-55	WDR45	WD40 repeats	33208|Metazoa	NotTardiSpe	WDR45|WD-repeat-domain-phosphoinositide-interacting-protein-4-2|NC_060947.1|NP_1025067.1	WDR45|WD-repeat-domain-phosphoinositide-interacting-protein-4-2|NC_060947.1|NP_1025067.1	CG11975|uncharacterized-proteinA|Dmel_CG11975|NT_033777.3|NP_649853.1	CG11975|uncharacterized-proteinB|Dmel_CG11975|NT_033777.3|NP_1262394.1	epg-6|Ectopic-P-granules-protein-6|CELE_Y39A1A.1|NC_003281.10|NP_1379429.1	epg-6|Ectopic-P-granules-protein-6|CELE_Y39A1A.1|NC_003281.10|NP_1379429.1	Hexe_geneID_BV898_15952	Prot_BV898_15952.1|Hexe_geneID_BV898_15952	Prot_BV898_15952.1|Hexe_geneID_BV898_15952	BV898_15952|WD-repeat-domain-phosphoinositide-interacting-protein-4|MTYJ01000228.1|OWA51471.1	BV898_15952|WD-repeat-domain-phosphoinositide-interacting-protein-4|MTYJ01000228.1|OWA51471.1	RvY_08033|hypothetical-protein|BDGG01000003.1|GAU96607.1	RvY_08033|hypothetical-protein|BDGG01000003.1|GAU96607.1	LOC129587083|WD-repeat-domain-phosphoinositide-interacting-protein-4-like|NW_026570243.1|XP_55336646.1	LOC129587083|WD-repeat-domain-phosphoinositide-interacting-protein-4-like|NW_026570243.1|XP_55336646.1	NA
Aant_geneID_rb_218	IR	NT	2204.06	261.208	1232.64	3.08083	0.193545	15.9179	4.76216e-57	7.4311e-55	CHIA	It is involved in the biological process described with carbohydrate metabolic process	33208|Metazoa	NotTardiSpe	CHI3L2|chitinase-3-like-protein-2-c|NC_060925.1|NP_1020370.1	CHI3L1|chitinase-3-like-protein-1-precursor|NC_060925.1|NP_1267.2	Cht10|chitinase-10C|Dmel_CG18140|NT_033779.5|NP_1260698.1	Cht10|chitinase-10A|Dmel_CG18140|NT_033779.5|NP_1036422.1	cht-1|putative-endochitinase|CELE_C04F6.3|NC_003284.9|NP_508588.1	cht-1|putative-endochitinase|CELE_C04F6.3|NC_003284.9|NP_508588.1	Hexe_geneID_BV898_00747	Prot_BV898_00747.1|Hexe_geneID_BV898_00747	Prot_BV898_00747.1|Hexe_geneID_BV898_00747	BV898_00747|hypothetical-protein|MTYJ01000002.1|OQV25821.1	BV898_00747|hypothetical-protein|MTYJ01000002.1|OQV25821.1	RvY_01198|hypothetical-protein|BDGG01000001.1|GAU88511.1	RvY_01198|hypothetical-protein|BDGG01000001.1|GAU88511.1	LOC129583305|perlucin-like-protein-X1|NW_026570230.1|XP_55331043.1	LOC129583305|perlucin-like-protein-X1|NW_026570230.1|XP_55331043.1	ko00000,ko00001,ko01000
Aant_geneID_rb_57212	IR	NT	6301.34	933.658	3617.5	2.75691	0.173626	15.8784	8.93757e-57	1.37415e-54	FN3K	fructosamine 3 kinase	33208|Metazoa	NotTardiSpe	FN3K|fructosamine-3-kinase|NC_060941.1|NP_71441.1	FN3K|fructosamine-3-kinase|NC_060941.1|NP_71441.1	CG33170|uncharacterized-proteinC|Dmel_CG33170|NT_037436.4|NP_1262224.1	CG33170|uncharacterized-proteinB|Dmel_CG33170|NT_037436.4|NP_1138000.1	Y116A8C.25|Protein-ribulosamine-3-kinase|CELE_Y116A8C.25|NC_003282.8|NP_503025.2	Y116A8C.25|Protein-ribulosamine-3-kinase|CELE_Y116A8C.25|NC_003282.8|NP_503025.2	NA	Prot_BV898_03893.1|Hexe_geneID_BV898_03893	Prot_BV898_03894.1|Hexe_geneID_BV898_03894	BV898_03893|Fructosamine-3-kinase|MTYJ01000019.1|OQV22046.1	BV898_03894|hypothetical-protein|MTYJ01000019.1|OQV22047.1	RvY_13632-1|hypothetical-protein|BDGG01000009.1|GAV03164.1	RvY_13632-1|hypothetical-protein|BDGG01000009.1|GAV03164.1	LOC129586702|fructosamine-3-kinase-like|NW_026570242.1|XP_55336025.1	LOC129586702|fructosamine-3-kinase-like|NW_026570242.1|XP_55336025.1	ko00000,ko01000
Aant_geneID_rb_63867	IR	NT	1747.99	343.793	1045.89	2.34767	0.148256	15.8352	1.7782e-56	2.69435e-54	RFC1	Replication factor C	33208|Metazoa	NotTardiSpe	RFC1|replication-factor-C-subunit-1-4|NC_060928.1|NP_1350425.1	RFC1|replication-factor-C-subunit-1-4|NC_060928.1|NP_1350425.1	Gnf1|germ-line-transcription-factor-1A|Dmel_CG1119|NT_033777.3|NP_524229.1	Gnf1|germ-line-transcription-factor-1A|Dmel_CG1119|NT_033777.3|NP_524229.1	rfc-1|Replication-factor-C-subunit-1|CELE_C54G10.2|NC_003283.11|NP_1256606.1	rfc-1|Replication-factor-C-subunit-1|CELE_C54G10.2|NC_003283.11|NP_1256606.1	Hexe_geneID_BV898_01929	Prot_BV898_01929.1|Hexe_geneID_BV898_01929	Prot_BV898_01929.1|Hexe_geneID_BV898_01929	BV898_01929|Replication-factor-C-subunit-1|MTYJ01000007.1|OQV24394.1	BV898_01929|Replication-factor-C-subunit-1|MTYJ01000007.1|OQV24394.1	RvY_05316|hypothetical-protein|BDGG01000002.1|GAU93363.1	RvY_05316|hypothetical-protein|BDGG01000002.1|GAU93363.1	LOC129588043|replication-factor-C-subunit-1-like|NW_026570248.1|XP_55338037.1	LOC129588043|replication-factor-C-subunit-1-like|NW_026570248.1|XP_55338037.1	ko00000,ko00001,ko00002,ko03032,ko03400
Aant_geneID_rb_25666	IR	NT	3500.39	395.228	1947.81	3.14492	0.199367	15.7745	4.66183e-56	6.96278e-54	JOSD1	Josephin	33208|Metazoa	NotTardiSpe	JOSD2|josephin-2-1|NC_060943.1|NP_612207.1	JOSD1|josephin-1|NC_060946.1|NP_1347164.1	CG3781|uncharacterized-protein|Dmel_CG3781|NC_004354.4|NP_572303.4	CG3781|uncharacterized-protein|Dmel_CG3781|NC_004354.4|NP_572303.4	josd-1|Ubiquitinyl-hydrolase-1|CELE_Y71H2AR.3|NC_003281.10|NP_871685.1	josd-1|Ubiquitinyl-hydrolase-1|CELE_Y71H2AR.3|NC_003281.10|NP_871685.1	Hexe_geneID_BV898_11384	Prot_BV898_11384.1|Hexe_geneID_BV898_11384	Prot_BV898_11384.1|Hexe_geneID_BV898_11384	BV898_11384|putative-Josephin-2|MTYJ01000105.1|OQV14407.1	BV898_11384|putative-Josephin-2|MTYJ01000105.1|OQV14407.1	RvY_15842|hypothetical-protein|BDGG01000012.1|GAV05762.1	RvY_15842|hypothetical-protein|BDGG01000012.1|GAV05762.1	LOC129589046|josephin-2-like|NW_026570253.1|XP_55339498.1	LOC129589046|josephin-2-like|NW_026570253.1|XP_55339498.1	ko00000,ko01000,ko01002,ko04121
Aant_geneID_rb_71204	IR	NT	2618.21	833.081	1725.64	1.65531	0.104971	15.7692	5.07027e-56	7.46615e-54	SDE2	Telomere stability and silencing	33208|Metazoa	NotTardiSpe	SDE2|splicing-regulator-SDE2|NC_060925.1|NP_689821.3	SDE2|splicing-regulator-SDE2|NC_060925.1|NP_689821.3	CG5986|uncharacterized-proteinA|Dmel_CG5986|NT_033777.3|NP_651207.1	CG5986|uncharacterized-proteinB|Dmel_CG5986|NT_033777.3|NP_1262899.1	sde-2|Replication-stress-response-regulator-SDE2|CELE_F53F4.14|NC_003283.11|NP_506378.1	sde-2|Replication-stress-response-regulator-SDE2|CELE_F53F4.14|NC_003283.11|NP_506378.1	Hexe_geneID_BV898_02047	Prot_BV898_02047.1|Hexe_geneID_BV898_02047	Prot_BV898_02047.1|Hexe_geneID_BV898_02047	BV898_02047|hypothetical-protein|MTYJ01000008.1|OQV24094.1	BV898_02047|hypothetical-protein|MTYJ01000008.1|OQV24094.1	RvY_03172|hypothetical-protein|BDGG01000001.1|GAU90807.1	RvY_03172|hypothetical-protein|BDGG01000001.1|GAU90807.1	LOC129594700|splicing-regulator-SDE2-like|NW_026570223.1|XP_55347453.1	LOC129594700|splicing-regulator-SDE2-like|NW_026570223.1|XP_55347453.1	NA
Aant_geneID_rb_47937	IR	NT	3647.27	669.756	2158.51	2.44865	0.158903	15.4097	1.40896e-53	2.04592e-51	TCEB1	Transcription elongation factor B	33208|Metazoa	NotTardiSpe	ELOC|elongin-C-X1|NC_060932.1|XP_54217097.1	ELOC|elongin-C-a|NC_060932.1|NP_1191786.1	EloC|elongin-CA|Dmel_CG9291|NT_033778.4|NP_725894.1	EloC|elongin-CB|Dmel_CG9291|NT_033778.4|NP_523794.1	elc-1|Elongin-C|CELE_Y82E9BR.15|NC_003281.10|NP_1380023.1	elc-1|Elongin-C|CELE_Y82E9BR.15|NC_003281.10|NP_1380023.1	Hexe_geneID_BV898_17028	Prot_BV898_17028.1|Hexe_geneID_BV898_17028	Prot_BV898_17028.1|Hexe_geneID_BV898_17028	BV898_17028|putative-Transcription-elongation-factor-B-polypeptide-1|MTYJ01000275.1|OWA52577.1	BV898_17028|putative-Transcription-elongation-factor-B-polypeptide-1|MTYJ01000275.1|OWA52577.1	RvY_10009|hypothetical-protein|BDGG01000005.1|GAU98937.1	RvY_10009|hypothetical-protein|BDGG01000005.1|GAU98937.1	LOC129599103|elongin-C-like|NW_026570224.1|XP_55353222.1	LOC129599103|elongin-C-like|NW_026570224.1|XP_55353216.1	ko00000,ko00001,ko00002,ko03400,ko04121
Aant_geneID_rb_56367	IR	NT	381.228	1322.05	851.639	-1.79492	0.117069	-15.3321	4.66437e-53	6.68028e-51	NA	cytochrome P450	33208|Metazoa	NotTardiSpe	CYP2U1|cytochrome-P450-2U1|NC_060928.1|NP_898898.1	CYP2U1|cytochrome-P450-2U1|NC_060928.1|NP_898898.1	Cyp18a1|cytochrome-P450-18a1A|Dmel_CG6816|NC_004354.4|NP_728191.1	Cyp18a1|cytochrome-P450-18a1B|Dmel_CG6816|NC_004354.4|NP_523403.2	cyp-23A1|CYtochrome-P450-family|CELE_B0304.3|NC_003280.10|NP_494797.1	cyp-14A1|CYtochrome-P450-family|CELE_K09A11.2|NC_003284.9|NP_510203.1	Hexe_geneID_BV898_09375	Prot_BV898_09375.1|Hexe_geneID_BV898_09375	Prot_BV898_09375.1|Hexe_geneID_BV898_09375	BV898_09375|Cytochrome-P450-18a1|MTYJ01000073.1|OQV16538.1	BV898_09375|Cytochrome-P450-18a1|MTYJ01000073.1|OQV16538.1	RvY_13852-1|hypothetical-protein|BDGG01000009.1|GAV03427.1	RvY_13852-1|hypothetical-protein|BDGG01000009.1|GAV03427.1	LOC129581151|cytochrome-P450-18a1-like|NW_026570225.1|XP_55328033.1	LOC129581151|cytochrome-P450-18a1-like|NW_026570225.1|XP_55328033.1	ko00000,ko00199
Aant_geneID_rb_49375	IR	NT	5146.51	1782.3	3464.41	1.52887	0.100764	15.1728	5.35476e-52	7.5654e-50	NA	NA	NA	TardiSpe	NA	NA	NA	NA	NA	NA	Hexe_geneID_BV898_02184	Prot_BV898_02184.1|Hexe_geneID_BV898_02184	Prot_BV898_02184.1|Hexe_geneID_BV898_02184	BV898_02184|hypothetical-protein|MTYJ01000009.1|OQV23833.1	BV898_02184|hypothetical-protein|MTYJ01000009.1|OQV23833.1	RvY_05148|hypothetical-protein|BDGG01000002.1|GAU93168.1	RvY_05148|hypothetical-protein|BDGG01000002.1|GAU93168.1	LOC129591324|uncharacterized-protein-LOC129591324-X1|NW_026570265.1|XP_55342916.1	LOC129591324|uncharacterized-protein-LOC129591324-X2|NW_026570265.1|XP_55342917.1	NA
Aant_geneID_rb_48869	IR	NT	1981.02	359.611	1170.32	2.46145	0.162479	15.1493	7.65741e-52	1.06744e-49	NA	It is involved in the biological process described with cation transport	33208|Metazoa	NotTardiSpe	ATP13A3|polyamine-transporting-ATPase-13A3-X4|NC_060927.1|XP_54203831.1	ATP13A3|polyamine-transporting-ATPase-13A3-2|NC_060927.1|NP_1354478.1	anne|anne-boleynB|Dmel_CG32000|NC_004353.4|NP_726536.2	anne|anne-boleynI|Dmel_CG32000|NC_004353.4|NP_1259043.1	catp-6|putative-cation-transporting-ATPase-W08D2.5|CELE_W08D2.5|NC_003282.8|NP_1255430.2	catp-7|Cation-transporting-ATPase|CELE_Y59H11AR.2|NC_003282.8|NP_1023543.1	NA	Prot_BV898_15790.1|Hexe_geneID_BV898_15790	Prot_BV898_08948.1|Hexe_geneID_BV898_08948	BV898_15790|putative-cation-transporting-ATPase-13A3|MTYJ01000221.1|OWA51300.1	BV898_08948|putative-cation-transporting-ATPase-13A3|MTYJ01000068.1|OQV16942.1	RvY_18327|hypothetical-protein|BDGG01000018.1|GAV08668.1	RvY_06915|hypothetical-protein|BDGG01000003.1|GAU95269.1	LOC129599983|polyamine-transporting-ATPase-13A3-like|NW_026570224.1|XP_55354336.1	LOC129591916|polyamine-transporting-ATPase-13A3-like-X1|NW_026570269.1|XP_55343768.1	ko00000,ko01000
Aant_geneID_rb_68659	IR	NT	992.525	223.907	608.216	2.1426	0.142635	15.0215	5.30555e-51	7.29862e-49	TMEM62	Transmembrane protein 62	33208|Metazoa	NotTardiSpe	TMEM62|transmembrane-protein-62-a|NC_060939.1|NP_79232.3	TMEM62|transmembrane-protein-62-j|NC_060939.1|NP_1333961.1	NA	NA	NA	NA	NA	Prot_BV898_19518.1|Hexe_geneID_BV898_19518	Prot_BV898_16924.1|Hexe_geneID_BV898_16924	BV898_19518|Transmembrane-protein-62|MTYJ01000552.1|OWA55131.1	BV898_16924|Transmembrane-protein-62|MTYJ01000269.1|OWA52471.1	RvY_17048|hypothetical-protein|BDGG01000014.1|GAV07175.1	RvY_17048|hypothetical-protein|BDGG01000014.1|GAV07175.1	LOC129582291|transmembrane-protein-62-like|NW_026570221.1|XP_55329801.1	LOC129582291|transmembrane-protein-62-like|NW_026570221.1|XP_55329801.1	NA
Aant_geneID_rb_6102	IR	NT	3239.27	1276.06	2257.67	1.34305	0.0897853	14.9584	1.37227e-50	1.86326e-48	NA	NA	NA	TardiSpe	NA	NA	NA	NA	NA	C17C3.6|F-box-domain-containing-protein|CELE_C17C3.6|NC_003280.10|NP_495069.1	Hexe_geneID_BV898_14004	Prot_BV898_14004.1|Hexe_geneID_BV898_14004	Prot_BV898_14004.1|Hexe_geneID_BV898_14004	BV898_14004|hypothetical-protein|MTYJ01000164.1|OQV11660.1	BV898_14004|hypothetical-protein|MTYJ01000164.1|OQV11660.1	RvY_01204|hypothetical-protein|BDGG01000001.1|GAU88518.1	RvY_01204|hypothetical-protein|BDGG01000001.1|GAU88518.1	LOC129598095|uncharacterized-protein-LOC129598095|NW_026570334.1|XP_55351822.1	LOC129598095|uncharacterized-protein-LOC129598095|NW_026570334.1|XP_55351822.1	NA
Aant_geneID_rb_4184	IR	NT	1084.56	293.121	688.842	1.88202	0.127764	14.7305	4.10599e-49	5.50361e-47	CSK	ATP binding. It is involved in the biological process described with protein phosphorylation	33208|Metazoa	NotTardiSpe	CSK|tyrosine-protein-kinase-CSK-1|NC_060939.1|NP_4374.1	CSK|tyrosine-protein-kinase-CSK-1|NC_060939.1|NP_1120662.1	Csk|C-terminal-Src-kinaseG|Dmel_CG42317|NT_033777.3|NP_731611.2	Csk|C-terminal-Src-kinaseL|Dmel_CG42317|NT_033777.3|NP_1262476.1	csk-1|Tyrosine-protein-kinase-csk-1|CELE_Y48G1C.2|NC_003279.8|NP_1379977.1	csk-1|Tyrosine-protein-kinase-csk-1|CELE_Y48G1C.2|NC_003279.8|NP_1379977.1	Hexe_geneID_BV898_02474	Prot_BV898_02474.1|Hexe_geneID_BV898_02474	Prot_BV898_02474.1|Hexe_geneID_BV898_02474	BV898_02474|Tyrosine-protein-kinase-CSK|MTYJ01000010.1|OQV23738.1	BV898_02474|Tyrosine-protein-kinase-CSK|MTYJ01000010.1|OQV23738.1	RvY_05131|hypothetical-protein|BDGG01000002.1|GAU93147.1	RvY_05131|hypothetical-protein|BDGG01000002.1|GAU93147.1	LOC129590888|tyrosine-protein-kinase-CSK-like|NW_026570263.1|XP_55342298.1	LOC129590888|tyrosine-protein-kinase-CSK-like|NW_026570263.1|XP_55342298.1	ko00000,ko00001,ko01000,ko01001,ko04147
Aant_geneID_rb_74216	IR	NT	1978.42	190.43	1084.43	3.37541	0.230091	14.6699	1.00481e-48	1.32978e-46	CHAF1A	Chromatin assembly factor 1 subunit A	33208|Metazoa	NotTardiSpe	CHAF1A|chromatin-assembly-factor-1-subunit-A-X1|NC_060943.1|XP_54175439.1	CHAF1A|chromatin-assembly-factor-1-subunit-A-X1|NC_060943.1|XP_54175439.1	Caf1-180|chromatin-assembly-factor-1,-p180-subunit|Dmel_CG12109|NC_004354.4|NP_572495.1	Caf1-180|chromatin-assembly-factor-1,-p180-subunit|Dmel_CG12109|NC_004354.4|NP_572495.1	chaf-1|CHromatin-Assembly-Factor|CELE_T06D10.2|NC_003279.8|NP_492440.1	chaf-1|CHromatin-Assembly-Factor|CELE_T06D10.2|NC_003279.8|NP_492440.1	Hexe_geneID_BV898_05912	Prot_BV898_05912.1|Hexe_geneID_BV898_05912	Prot_BV898_05912.1|Hexe_geneID_BV898_05912	BV898_05912|hypothetical-protein|MTYJ01000033.1|OQV20119.1	BV898_05912|hypothetical-protein|MTYJ01000033.1|OQV20119.1	RvY_09145|hypothetical-protein|BDGG01000004.1|GAU97927.1	RvY_09145|hypothetical-protein|BDGG01000004.1|GAU97927.1	LOC129585702|chromatin-assembly-factor-1-subunit-A-like|NW_026570222.1|XP_55334472.1	LOC129585702|chromatin-assembly-factor-1-subunit-A-like|NW_026570222.1|XP_55334472.1	ko00000,ko03036
Aant_geneID_rb_16303	IR	NT	7093.71	851.001	3972.35	3.0594	0.211421	14.4707	1.85664e-47	2.4264e-45	ERI1	EXOIII	33208|Metazoa	NotTardiSpe	ERI1|3-5-exoribonuclease-1-X3|NC_060932.1|XP_54217443.1	ERI1|3-5-exoribonuclease-1-4|NC_060932.1|NP_1341565.1	Snp|snipperG|Dmel_CG44248|NT_033778.4|NP_726151.3	Snp|snipperF|Dmel_CG44248|NT_033778.4|NP_726149.1	eri-1|3-5-exonuclease-eri-1|CELE_T07A9.5|NC_003282.8|NP_741293.1	eri-1|3-5-exonuclease-eri-1|CELE_T07A9.5|NC_003282.8|NP_741293.1	Hexe_geneID_BV898_16778	Prot_BV898_16778.1|Hexe_geneID_BV898_16778	Prot_BV898_16778.1|Hexe_geneID_BV898_16778	BV898_16778|putative-3-5-exoribonuclease-1|MTYJ01000262.1|OWA52321.1	BV898_16778|putative-3-5-exoribonuclease-1|MTYJ01000262.1|OWA52321.1	RvY_08449-1|hypothetical-protein|BDGG01000004.1|GAU97095.1	RvY_08449-1|hypothetical-protein|BDGG01000004.1|GAU97095.1	LOC129581586|3-5-exoribonuclease-1-like-X1|NW_026570226.1|XP_55328731.1	LOC129581586|3-5-exoribonuclease-1-like-X1|NW_026570226.1|XP_55328731.1	ko00000,ko01000,ko03019,ko03036
Aant_geneID_rb_39618	IR	NT	1175.7	237.927	706.814	2.3038	0.159327	14.4596	2.1795e-47	2.81317e-45	LMBRD2	LMBR1 domain-containing protein 2	33208|Metazoa	NotTardiSpe	LMBRD2|G-protein-coupled-receptor-associated-protein-LMBRD2-X1|NC_060929.1|XP_54209771.1	LMBRD2|G-protein-coupled-receptor-associated-protein-LMBRD2|NC_060929.1|NP_1007528.1	CG8135|uncharacterized-protein|Dmel_CG8135|NT_033777.3|NP_649890.1	CG8135|uncharacterized-protein|Dmel_CG8135|NT_033777.3|NP_649890.1	C47G2.4|G-protein-coupled-receptor-associated-protein-LMBRD2|CELE_C47G2.4|NC_003280.10|NP_496413.1	C47G2.4|G-protein-coupled-receptor-associated-protein-LMBRD2|CELE_C47G2.4|NC_003280.10|NP_496413.1	Hexe_geneID_BV898_06382	Prot_BV898_06382.1|Hexe_geneID_BV898_06382	Prot_BV898_06382.1|Hexe_geneID_BV898_06382	BV898_06382|LMBR1-domain-containing-protein-2|MTYJ01000037.1|OQV19608.1	BV898_06382|LMBR1-domain-containing-protein-2|MTYJ01000037.1|OQV19608.1	RvY_05061|LMBR1-3|BDGG01000002.1|GAU93072.1	RvY_05061|LMBR1-3|BDGG01000002.1|GAU93072.1	LOC129591244|G-protein-coupled-receptor-associated-protein-LMBRD2-like|NW_026570265.1|XP_55342802.1	LOC129590157|G-protein-coupled-receptor-associated-protein-LMBRD2-like|NW_026570259.1|XP_55341186.1	ko00000,ko03036
Aant_geneID_rb_7689	IR	NT	1501.97	255.352	878.66	2.553	0.177748	14.3631	8.82366e-47	1.12502e-44	PPM1D	phosphatase 2c	33208|Metazoa	NotTardiSpe	PPM1D|protein-phosphatase-1D|NC_060941.1|NP_3611.1	PPM1D|protein-phosphatase-1D|NC_060941.1|NP_3611.1	Pp2C1|protein-phosphatase-2CA|Dmel_CG2984|NC_004354.4|NP_525074.2	Pp2C1|protein-phosphatase-2CB|Dmel_CG2984|NC_004354.4|NP_1284867.1	ppm-1.D|PPM-type-phosphatase-domain-containing-protein|CELE_Y54F10BM.1|NC_003281.10|NP_497539.3	ppm-1.D|PPM-type-phosphatase-domain-containing-protein|CELE_Y54F10BM.1|NC_003281.10|NP_497539.3	Hexe_geneID_BV898_13134	Prot_BV898_13134.1|Hexe_geneID_BV898_13134	Prot_BV898_13134.1|Hexe_geneID_BV898_13134	BV898_13134|Protein-phosphatase-1D|MTYJ01000140.1|OQV12645.1	BV898_13134|Protein-phosphatase-1D|MTYJ01000140.1|OQV12645.1	RvY_01668|hypothetical-protein|BDGG01000001.1|GAU89073.1	RvY_01668|hypothetical-protein|BDGG01000001.1|GAU89073.1	LOC129581957|protein-phosphatase-1D-like|NW_026570222.1|XP_55329279.1	LOC129581957|protein-phosphatase-1D-like|NW_026570222.1|XP_55329262.1	ko00000,ko00001,ko01000,ko01009
Aant_geneID_rb_17261	IR	NT	992.626	262.408	627.517	1.91853	0.133778	14.3411	1.21146e-46	1.526e-44	PTRH2	aminoacyl-tRNA hydrolase activity	33208|Metazoa	NotTardiSpe	PTRH2|peptidyl-tRNA-hydrolase-2,-mitochondrial-X1|NC_060941.1|XP_54172388.1	PTRH2|peptidyl-tRNA-hydrolase-2,-mitochondrial-b-precursor|NC_060941.1|NP_57161.1	CG1307|uncharacterized-proteinC|Dmel_CG1307|NT_033777.3|NP_649675.2	CG1307|uncharacterized-proteinE|Dmel_CG1307|NT_033777.3|NP_1287202.1	C24G6.8|putative-peptidyl-tRNA-hydrolase-2|CELE_C24G6.8|NC_003283.11|NP_1367534.1	C24G6.8|putative-peptidyl-tRNA-hydrolase-2|CELE_C24G6.8|NC_003283.11|NP_1367534.1	Hexe_geneID_BV898_02175	Prot_BV898_02175.1|Hexe_geneID_BV898_02175	Prot_BV898_02175.1|Hexe_geneID_BV898_02175	BV898_02175|putative-Peptidyl-tRNA-hydrolase-2,-mitochondrial|MTYJ01000009.1|OQV23823.1	BV898_02175|putative-Peptidyl-tRNA-hydrolase-2,-mitochondrial|MTYJ01000009.1|OQV23823.1	RvY_05136|hypothetical-protein|BDGG01000002.1|GAU93153.1	RvY_05136|hypothetical-protein|BDGG01000002.1|GAU93153.1	LOC129591221|peptidyl-tRNA-hydrolase-2,-mitochondrial-like|NW_026570265.1|XP_55342769.1	LOC129591221|peptidyl-tRNA-hydrolase-2,-mitochondrial-like|NW_026570265.1|XP_55342769.1	ko00000,ko01000,ko03012
Aant_geneID_rb_13083	IR	NT	4210.74	239.588	2225.17	4.13143	0.288777	14.3067	1.98848e-46	2.47494e-44	NA	Protein of unknown function DUF504	33208|Metazoa	NotTardiSpe	LENG9|leukocyte-receptor-cluster-member-9|NC_060943.1|NP_1288711.1	LENG9|leukocyte-receptor-cluster-member-9|NC_060943.1|NP_1288711.1	NA	NA	ascc-1|KH-domain-containing-protein|CELE_C23H3.3|NC_003280.10|NP_1122591.1	ascc-1|KH-domain-containing-protein|CELE_C23H3.3|NC_003280.10|NP_1122591.1	Hexe_geneID_BV898_01623	Prot_BV898_01623.1|Hexe_geneID_BV898_01623	Prot_BV898_01623.1|Hexe_geneID_BV898_01623	BV898_01623|putative-Leukocyte-receptor-cluster-member-9|MTYJ01000006.1|OQV24563.1	BV898_01623|putative-Leukocyte-receptor-cluster-member-9|MTYJ01000006.1|OQV24563.1	RvY_05949|hypothetical-protein|BDGG01000002.1|GAU94120.1	RvY_05949|hypothetical-protein|BDGG01000002.1|GAU94120.1	LOC129584562|uncharacterized-protein-LOC129584562|NW_026570234.1|XP_55332749.1	LOC129584562|uncharacterized-protein-LOC129584562|NW_026570234.1|XP_55332749.1	NA
Aant_geneID_rb_73759	IR	NT	2499.86	901.067	1700.46	1.46984	0.103951	14.1398	2.15889e-45	2.65543e-43	SORBS1	Sorbin homologous domain	33208|Metazoa	NotTardiSpe	SORBS3|vinexin-X5|NC_060932.1|XP_54215509.1	SORBS3|vinexin-X5|NC_060932.1|XP_54215507.1	CAP|CAPO|Dmel_CG18408|NT_033778.4|NP_1137640.1	CAP|CAPK|Dmel_CG18408|NT_033778.4|NP_1137636.1	sorb-1|Sorbin-and-SH3-domain-containing-protein-1-homolog|CELE_Y45F10D.13|NC_003282.8|NP_1041035.2	sorb-1|Sorbin-and-SH3-domain-containing-protein-1-homolog|CELE_Y45F10D.13|NC_003282.8|NP_1360603.1	Hexe_geneID_BV898_13973	Prot_BV898_13973.1|Hexe_geneID_BV898_13973	Prot_BV898_13973.1|Hexe_geneID_BV898_13973	BV898_13973|putative-Sorbin-and-SH3-domain-containing-protein-2|MTYJ01000163.1|OQV11700.1	BV898_13973|putative-Sorbin-and-SH3-domain-containing-protein-2|MTYJ01000163.1|OQV11700.1	RvY_09046|hypothetical-protein|BDGG01000004.1|GAU97815.1	RvY_09046|hypothetical-protein|BDGG01000004.1|GAU97815.1	LOC129586424|sorbin-and-SH3-domain-containing-protein-1-like-X3|NW_026570240.1|XP_55335653.1	LOC129586424|sorbin-and-SH3-domain-containing-protein-1-like-X3|NW_026570240.1|XP_55335653.1	ko00000,ko00001
Aant_geneID_rb_50317	IR	NT	2830.26	559.012	1694.63	2.34164	0.166723	14.0451	8.25999e-45	1.00417e-42	NA	Domain of unknown function DUF2828	2759|Eukaryota	NotTardiSpe	NA	NA	Irk2|inwardly-rectifying-potassium-channel-2C|Dmel_CG4370|NT_033777.3|NP_1163700.1	NA	NA	NA	Hexe_geneID_BV898_13424	Prot_BV898_13424.1|Hexe_geneID_BV898_13424	Prot_BV898_13424.1|Hexe_geneID_BV898_13424	BV898_13424|hypothetical-protein|MTYJ01000148.1|OQV12313.1	BV898_13424|hypothetical-protein|MTYJ01000148.1|OQV12313.1	RvY_03415|hypothetical-protein|BDGG01000002.1|GAU91094.1	RvY_03415|hypothetical-protein|BDGG01000002.1|GAU91094.1	LOC129587599|uncharacterized-protein-LOC129587599|NW_026570245.1|XP_55337383.1	LOC129587599|uncharacterized-protein-LOC129587599|NW_026570245.1|XP_55337383.1	NA
Aant_geneID_rb_74237	IR	NT	2507.57	1094.37	1800.97	1.19564	0.0855427	13.9771	2.15148e-44	2.58548e-42	GCLC	Glutamate-cysteine ligase activity. It is involved in the biological process described with glutathione biosynthetic process	33208|Metazoa	NotTardiSpe	GCLC|glutamate--cysteine-ligase-catalytic-subunit-X1|NC_060930.1|XP_54211163.1	GCLC|glutamate--cysteine-ligase-catalytic-subunit-b|NC_060930.1|NP_1184044.1	Gclc|Glutamate-cysteine-ligase-catalytic-subunitB|Dmel_CG2259|NC_004354.4|NP_996373.1	Gclc|Glutamate-cysteine-ligase-catalytic-subunitC|Dmel_CG2259|NC_004354.4|NP_1285001.1	gcs-1|Glutamate--cysteine-ligase|CELE_F37B12.2|NC_003280.10|NP_495927.2	gcs-1|Glutamate--cysteine-ligase|CELE_F37B12.2|NC_003280.10|NP_495927.2	Hexe_geneID_BV898_08392	Prot_BV898_08392.1|Hexe_geneID_BV898_08392	Prot_BV898_08392.1|Hexe_geneID_BV898_08392	BV898_08392|Glutamate--cysteine-ligase-catalytic-subunit|MTYJ01000060.1|OQV17458.1	BV898_08392|Glutamate--cysteine-ligase-catalytic-subunit|MTYJ01000060.1|OQV17458.1	RvY_13795|hypothetical-protein|BDGG01000009.1|GAV03361.1	RvY_08029|hypothetical-protein|BDGG01000003.1|GAU96602.1	LOC129593422|glutamate--cysteine-ligase-catalytic-subunit-like|NW_026570281.1|XP_55345692.1	LOC129581922|glutamate--cysteine-ligase-catalytic-subunit-like|NW_026570226.1|XP_55329199.1	ko00000,ko00001,ko00002,ko01000
Aant_geneID_rb_9972	IR	NT	3466.48	1071.43	2268.96	1.6931	0.121296	13.9585	2.79277e-44	3.318e-42	NA	basic region leucin zipper	33208|Metazoa	NotTardiSpe	CREBZF|CREB/ATF-bZIP-transcription-factor-X1|NC_060935.1|XP_54225548.1	CREBZF|CREB/ATF-bZIP-transcription-factor-X1|NC_060935.1|XP_54225542.1	NA	NA	NA	NA	Hexe_geneID_BV898_02067	Prot_BV898_02067.1|Hexe_geneID_BV898_02067	Prot_BV898_02067.1|Hexe_geneID_BV898_02067	BV898_02067|hypothetical-protein|MTYJ01000008.1|OQV24115.1	BV898_02067|hypothetical-protein|MTYJ01000008.1|OQV24115.1	RvY_16878|hypothetical-protein|BDGG01000014.1|GAV06974.1	RvY_16878|hypothetical-protein|BDGG01000014.1|GAV06974.1	LOC129590768|CREB-ATF-bZIP-transcription-factor-like-X2|NW_026570262.1|XP_55342115.1	LOC129590768|CREB-ATF-bZIP-transcription-factor-like-X2|NW_026570262.1|XP_55342115.1	ko00000,ko03000
Aant_geneID_rb_50509	IR	NT	1729	429.897	1079.45	2.00595	0.144252	13.9059	5.83355e-44	6.85278e-42	CRYZ	Interacts with AU-rich elements ARE in the 3-UTR of target mRNA species and enhances their stability. NADPH binding interferes with mRNA binding By similarity	33208|Metazoa	NotTardiSpe	CRYZ|quinone-oxidoreductase-X1|NC_060925.1|XP_54190511.1	CRYZ|quinone-oxidoreductase-X1|NC_060925.1|XP_54190511.1	CG16935|uncharacterized-proteinA|Dmel_CG16935|NT_033778.4|NP_610914.2	CG16935|uncharacterized-proteinB|Dmel_CG16935|NT_033778.4|NP_1286396.1	F39B2.3|PKS_ER-domain-containing-protein|CELE_F39B2.3|NC_003279.8|NP_493577.1	F39B2.3|PKS_ER-domain-containing-protein|CELE_F39B2.3|NC_003279.8|NP_493577.1	Hexe_geneID_BV898_06375	Prot_BV898_06375.1|Hexe_geneID_BV898_06375	Prot_BV898_06375.1|Hexe_geneID_BV898_06375	BV898_06375|Quinone-oxidoreductase|MTYJ01000037.1|OQV19601.1	BV898_06375|Quinone-oxidoreductase|MTYJ01000037.1|OQV19601.1	RvY_05105|hypothetical-protein|BDGG01000002.1|GAU93118.1	RvY_04240-1|hypothetical-protein|BDGG01000002.1|GAU92117.1	LOC129591193|quinone-oxidoreductase-like|NW_026570265.1|XP_55342733.1	LOC129591193|quinone-oxidoreductase-like|NW_026570265.1|XP_55342733.1	ko00000,ko01000
Aant_geneID_rb_23509	IR	NT	2574.65	1043.56	1809.1	1.30188	0.0937425	13.8878	7.51012e-44	8.72426e-42	FLOT1	Flotillin	33208|Metazoa	NotTardiSpe	FLOT1|flotillin-1-X1|NC_060930.1|XP_54209977.1	FLOT1|flotillin-1-1|NC_060930.1|NP_5794.1	Flo1|flotillin-1A|Dmel_CG8200|NT_033778.4|NP_477358.1	Flo1|flotillin-1A|Dmel_CG8200|NT_033778.4|NP_477358.1	NA	NA	Hexe_geneID_BV898_12975	Prot_BV898_12975.1|Hexe_geneID_BV898_12975	Prot_BV898_12975.1|Hexe_geneID_BV898_12975	BV898_12975|Flotillin-1|MTYJ01000137.1|OQV12744.1	BV898_12975|Flotillin-1|MTYJ01000137.1|OQV12744.1	NA	NA	LOC129593235|flotillin-1-like|NW_026570281.1|XP_55345424.1	LOC129593235|flotillin-1-like|NW_026570281.1|XP_55345424.1	ko00000,ko00001,ko03036,ko04131,ko04147
Aant_geneID_rb_15741	IR	NT	867.474	191.853	529.663	2.17771	0.157356	13.8393	1.47581e-43	1.69556e-41	CTSL	Belongs to the peptidase C1 family	33208|Metazoa	NotTardiSpe	CTSV|cathepsin-L2-preproprotein|NC_060933.1|NP_1324.2	CTSV|cathepsin-L2-preproprotein|NC_060933.1|NP_1188504.1	Cp1|cysteine-proteinase-1C|Dmel_CG6692|NT_033778.4|NP_523735.2	Cp1|cysteine-proteinase-1A|Dmel_CG6692|NT_033778.4|NP_725347.1	cpl-1|Cathepsin-L-like|CELE_T03E6.7|NC_003283.11|NP_1256718.1	cpl-1|Cathepsin-L-like|CELE_T03E6.7|NC_003283.11|NP_1256718.1	Hexe_geneID_BV898_07828	Prot_BV898_07828.1|Hexe_geneID_BV898_07828	Prot_BV898_07828.1|Hexe_geneID_BV898_07828	BV898_07828|Cathepsin-L|MTYJ01000053.1|OQV18057.1	BV898_07828|Cathepsin-L|MTYJ01000053.1|OQV18057.1	RvY_09451|hypothetical-protein|BDGG01000004.1|GAU98286.1	RvY_09451|hypothetical-protein|BDGG01000004.1|GAU98286.1	LOC129584524|procathepsin-L-like|NW_026570222.1|XP_55332692.1	LOC129584524|procathepsin-L-like|NW_026570222.1|XP_55332692.1	ko00000,ko00001,ko00537,ko01000,ko01002,ko03110
Aant_geneID_rb_76330	IR	NT	798.536	147.381	472.958	2.43442	0.17724	13.7351	6.25538e-43	7.1087e-41	ABCC10	Multidrug resistance-associated protein 7	33208|Metazoa	NotTardiSpe	ABCC2|ATP-binding-cassette-sub-family-C-member-2-X1|NC_060934.1|XP_54220766.1	ABCC2|ATP-binding-cassette-sub-family-C-member-2|NC_060934.1|NP_383.2	CG7806|uncharacterized-protein|Dmel_CG7806|NT_033779.5|NP_609207.1	CG31792|uncharacterized-proteinC|Dmel_CG31792|NT_033779.5|NP_1260548.1	mrp-3|Uncharacterized-protein|CELE_E03G2.2|NC_003284.9|NP_1359552.1	mrp-2|Uncharacterized-protein|CELE_F57C12.4|NC_003284.9|NP_508121.1	NA	Prot_BV898_18954.1|Hexe_geneID_BV898_18954	Prot_BV898_13422.1|Hexe_geneID_BV898_13422	BV898_18954|Multidrug-resistance-associated-protein-7|MTYJ01000422.1|OWA54554.1	BV898_13422|Multidrug-resistance-associated-protein-1|MTYJ01000148.1|OQV12310.1	RvY_07444|hypothetical-protein|BDGG01000003.1|GAU95921.1	RvY_07444|hypothetical-protein|BDGG01000003.1|GAU95921.1	LOC129596196|ATP-binding-cassette-sub-family-C-member-10-like|NW_026570307.1|XP_55349378.1	LOC129594288|uncharacterized-protein-LOC129594288|NW_026570287.1|XP_55346894.1	ko00000,ko00001,ko02000
Aant_geneID_rb_31481	IR	NT	4047.84	640.609	2344.22	2.66145	0.193877	13.7275	6.9486e-43	7.81157e-41	NA	Malate/L-lactate dehydrogenase	33208|Metazoa	NotTardiSpe	NA	NA	CG10512|uncharacterized-proteinB|Dmel_CG10512|NT_037436.4|NP_730605.1	CG10512|uncharacterized-proteinB|Dmel_CG10512|NT_037436.4|NP_730605.1	VF13D12L.3|Uncharacterized-protein|CELE_VF13D12L.3|NC_003280.10|NP_496500.1	VF13D12L.3|Uncharacterized-protein|CELE_VF13D12L.3|NC_003280.10|NP_496500.1	Hexe_geneID_BV898_08960	Prot_BV898_08960.1|Hexe_geneID_BV898_08960	Prot_BV898_08960.1|Hexe_geneID_BV898_08960	BV898_08960|putative-Malate-dehydrogenase|MTYJ01000068.1|OQV16955.1	BV898_08960|putative-Malate-dehydrogenase|MTYJ01000068.1|OQV16955.1	RvY_03212|hypothetical-protein|BDGG01000001.1|GAU90852.1	RvY_03212|hypothetical-protein|BDGG01000001.1|GAU90852.1	LOC129592016|uncharacterized-oxidoreductase-YjmC-like|NW_026570223.1|XP_55343934.1	LOC129592016|uncharacterized-oxidoreductase-YjmC-like|NW_026570223.1|XP_55343934.1	NA
Aant_geneID_rb_10547	IR	NT	682.6	86.6913	384.646	2.98272	0.21787	13.6904	1.15908e-42	1.28916e-40	NA	NA	33208|Metazoa	NotTardiSpe	NA	NA	NA	NA	NA	NA	Hexe_geneID_BV898_03760	Prot_BV898_03760.1|Hexe_geneID_BV898_03760	Prot_BV898_03760.1|Hexe_geneID_BV898_03760	BV898_03760|hypothetical-protein|MTYJ01000018.1|OQV22257.1	BV898_03760|hypothetical-protein|MTYJ01000018.1|OQV22257.1	RvY_15505|hypothetical-protein|BDGG01000012.1|GAV05357.1	RvY_15505|hypothetical-protein|BDGG01000012.1|GAV05357.1	LOC129582982|uncharacterized-protein-LOC129582982|NW_026570229.1|XP_55330598.1	LOC129582982|uncharacterized-protein-LOC129582982|NW_026570229.1|XP_55330598.1	NA
Aant_geneID_rb_72434	IR	NT	47104.2	7234.52	27169.4	2.70289	0.200691	13.4679	2.41565e-41	2.65849e-39	NA	Hsp20/alpha crystallin family	33208|Metazoa	NotTardiSpe	HTR1D|5-hydroxytryptamine-receptor-1D|NC_060925.1|NP_855.1	HTR1D|5-hydroxytryptamine-receptor-1D|NC_060925.1|NP_855.1	5-HT7|5-hydroxytryptamine-(serotonin)-receptor-7A|Dmel_CG12073|NT_033777.3|NP_524599.1	5-HT7|5-hydroxytryptamine-(serotonin)-receptor-7B|Dmel_CG12073|NT_033777.3|NP_1263131.1	ser-2|G_PROTEIN_RECEP_F1_2-domain-containing-protein|CELE_C02D4.2|NC_003284.9|NP_1257260.1	ser-2|G_PROTEIN_RECEP_F1_2-domain-containing-protein|CELE_C02D4.2|NC_003284.9|NP_1257260.1	Hexe_geneID_BV898_10239	Prot_BV898_10239.1|Hexe_geneID_BV898_10239	Prot_BV898_10239.1|Hexe_geneID_BV898_10239	BV898_10239|putative-5-hydroxytryptamine-receptor-1|MTYJ01000086.1|OQV15652.1	BV898_10239|putative-5-hydroxytryptamine-receptor-1|MTYJ01000086.1|OQV15652.1	RvY_03006|hypothetical-protein|BDGG01000001.1|GAU90613.1	RvY_03006|hypothetical-protein|BDGG01000001.1|GAU90613.1	LOC129599474|muscarinic-acetylcholine-receptor-M2-like|NW_026570366.1|XP_55353686.1	LOC129599431|muscarinic-acetylcholine-receptor-M2-like|NW_026570366.1|XP_55353629.1	NA
Aant_geneID_rb_48782	IR	NT	17581	5680.29	11630.7	1.62987	0.121262	13.4409	3.48259e-41	3.79276e-39	SMARCC2	SWI SNF related, matrix associated, actin dependent regulator of chromatin, subfamily c, member 2	33208|Metazoa	NotTardiSpe	SMARCC1|SWI/SNF-complex-subunit-SMARCC1|NC_060927.1|NP_3065.3	SMARCC1|SWI/SNF-complex-subunit-SMARCC1|NC_060927.1|NP_3065.3	mor|moiraB|Dmel_CG18740|NT_033777.3|NP_1189230.1	mor|moiraB|Dmel_CG18740|NT_033777.3|NP_1189230.1	swsn-1|SANT-domain-containing-protein|CELE_Y113G7B.23|NC_003283.11|NP_1256906.1	swsn-1|SANT-domain-containing-protein|CELE_Y113G7B.23|NC_003283.11|NP_1256906.1	Hexe_geneID_BV898_02513	Prot_BV898_02513.1|Hexe_geneID_BV898_02513	Prot_BV898_02513.1|Hexe_geneID_BV898_02513	BV898_02513|putative-Nuclear-factor-erythroid-2-related-factor-1|MTYJ01000010.1|OQV23787.1	BV898_02513|putative-Nuclear-factor-erythroid-2-related-factor-1|MTYJ01000010.1|OQV23787.1	RvY_03234|hypothetical-protein|BDGG01000001.1|GAU90876.1	RvY_03234|hypothetical-protein|BDGG01000001.1|GAU90876.1	LOC129591040|SWI-SNF-complex-subunit-SMARCC2-like|NW_026570263.1|XP_55342517.1	LOC129591040|SWI-SNF-complex-subunit-SMARCC2-like|NW_026570263.1|XP_55342517.1	ko00000,ko00001,ko03021,ko03036
Aant_geneID_rb_68141	IR	NT	2687.28	966.809	1827.05	1.47343	0.109733	13.4273	4.1827e-41	4.50826e-39	IST1	Regulator of Vps4 activity in the MVB pathway	33208|Metazoa	NotTardiSpe	TP53RK|EKC/KEOPS-complex-subunit-TP53RK|NC_060944.1|NP_291028.3	TP53RK|EKC/KEOPS-complex-subunit-TP53RK|NC_060944.1|NP_291028.3	Tcs5|Threonyl-carbamoyl-synthesis-5|Dmel_CG10673|NT_037436.4|NP_647948.1	Tcs5|Threonyl-carbamoyl-synthesis-5|Dmel_CG10673|NT_037436.4|NP_647948.1	istr-1|IST1-homolog|CELE_K10C8.3|NC_003283.11|NP_1122975.1	istr-1|IST1-homolog|CELE_K10C8.3|NC_003283.11|NP_1122975.1	Hexe_geneID_BV898_08640	Prot_BV898_08640.1|Hexe_geneID_BV898_08640	Prot_BV898_08640.1|Hexe_geneID_BV898_08640	BV898_08640|IST1-like-protein|MTYJ01000063.1|OQV17243.1	BV898_08640|IST1-like-protein|MTYJ01000063.1|OQV17243.1	RvY_18283|hypothetical-protein|BDGG01000018.1|GAV08618.1	RvY_18283|hypothetical-protein|BDGG01000018.1|GAV08618.1	LOC129602856|IST1-homolog|NW_026570224.1|XP_55358001.1	LOC129602856|IST1-homolog|NW_026570224.1|XP_55357998.1	ko00000,ko00001
Aant_geneID_rb_32160	IR	NT	367.442	7.69329	187.568	5.55928	0.415378	13.3837	7.53332e-41	8.03682e-39	DCC	Immunoglobulin C-2 Type	33208|Metazoa	NotTardiSpe	DCC|netrin-receptor-DCC-X2|NC_060942.1|XP_54174203.1	DCC|netrin-receptor-DCC-X2|NC_060942.1|XP_54174203.1	robo1|roundabout-1C|Dmel_CG13521|NT_033778.4|NP_726224.3	NA	him-4|EGF-like-domain-containing-protein|CELE_F15G9.4|NC_003284.9|NP_1024582.1	ttn-1|Titin-homolog|CELE_W06H8.8|NC_003283.11|NP_1346724.1	Hexe_geneID_BV898_12401	Prot_BV898_12401.1|Hexe_geneID_BV898_12401	Prot_BV898_12401.1|Hexe_geneID_BV898_12401	BV898_12401|putative-Neural-cell-adhesion-molecule-1|MTYJ01000125.1|OQV13367.1	BV898_12401|putative-Neural-cell-adhesion-molecule-1|MTYJ01000125.1|OQV13367.1	RvY_01211-1|hypothetical-protein|BDGG01000001.1|GAU88525.1	RvY_01211-1|hypothetical-protein|BDGG01000001.1|GAU88525.1	LOC129583281|brother-of-CDO-like|NW_026570230.1|XP_55331005.1	LOC129583315|neural-cell-adhesion-molecule-1-like|NW_026570230.1|XP_55331055.1	ko00000,ko00001
Aant_geneID_rb_51537	IR	NT	4026.73	1078.74	2552.73	1.90283	0.143107	13.2966	2.42262e-40	2.55843e-38	EIF6	Binds to the 60S ribosomal subunit and prevents its association with the 40S ribosomal subunit to form the 80S initiation complex in the cytoplasm. May also be involved in ribosome biogenesis	33208|Metazoa	NotTardiSpe	EIF6|eukaryotic-translation-initiation-factor-6-a|NC_060944.1|NP_852133.1	EIF6|eukaryotic-translation-initiation-factor-6-a|NC_060944.1|NP_1254739.1	eIF6|eukaryotic-translation-initiation-factor-6|Dmel_CG17611|NT_033778.4|NP_659573.1	eIF6|eukaryotic-translation-initiation-factor-6|Dmel_CG17611|NT_033778.4|NP_659573.1	eif-6|Eukaryotic-translation-initiation-factor-6|CELE_C47B2.5|NC_003279.8|NP_493272.1	eif-6|Eukaryotic-translation-initiation-factor-6|CELE_C47B2.5|NC_003279.8|NP_493272.1	Hexe_geneID_BV898_09250	Prot_BV898_09250.1|Hexe_geneID_BV898_09250	Prot_BV898_09250.1|Hexe_geneID_BV898_09250	BV898_09250|Eukaryotic-translation-initiation-factor-6|MTYJ01000072.1|OQV16577.1	BV898_09250|Eukaryotic-translation-initiation-factor-6|MTYJ01000072.1|OQV16577.1	RvY_07074|hypothetical-protein|BDGG01000003.1|GAU95462.1	RvY_07074|hypothetical-protein|BDGG01000003.1|GAU95462.1	LOC129600167|eukaryotic-translation-initiation-factor-6-like|NW_026570224.1|XP_55354571.1	LOC129600167|eukaryotic-translation-initiation-factor-6-like|NW_026570224.1|XP_55354571.1	ko00000,ko00001,ko03009,ko03012
Aant_geneID_rb_78042	IR	NT	9735.38	690.611	5213	3.81732	0.28758	13.274	3.27778e-40	3.42692e-38	ABCC2	ATP-binding cassette, sub-family C CFTR MRP, member	33208|Metazoa	NotTardiSpe	ABCC2|ATP-binding-cassette-sub-family-C-member-2-X1|NC_060934.1|XP_54220766.1	ABCC2|ATP-binding-cassette-sub-family-C-member-2|NC_060934.1|NP_383.2	MRP|Multidrug-Resistance-like-protein-1H|Dmel_CG6214|NT_033779.5|NP_995694.1	MRP|Multidrug-Resistance-like-protein-1R|Dmel_CG6214|NT_033779.5|NP_1303319.1	mrp-4|Uncharacterized-protein|CELE_F21G4.2|NC_003284.9|NP_509658.1	mrp-7|Multidrug-resistance-protein-mrp-7|CELE_Y43F8C.12|NC_003283.11|NP_507812.3	NA	Prot_BV898_08470.1|Hexe_geneID_BV898_08470	Prot_BV898_08478.1|Hexe_geneID_BV898_08478	BV898_08470|Canalicular-multispecific-organic-anion-transporter-2|MTYJ01000061.1|OQV17365.1	BV898_08470|Canalicular-multispecific-organic-anion-transporter-2|MTYJ01000061.1|OQV17365.1	RvY_13289|hypothetical-protein|BDGG01000008.1|GAV02763.1	RvY_13289|hypothetical-protein|BDGG01000008.1|GAV02763.1	LOC129594358|multidrug-resistance-associated-protein-1-like|NW_026570287.1|XP_55346994.1	LOC129594358|multidrug-resistance-associated-protein-1-like|NW_026570287.1|XP_55346994.1	ko00000,ko00001,ko02000
Aant_geneID_rb_32301	IR	NT	5198.62	1140.59	3169.6	2.18865	0.165942	13.1892	1.01225e-39	1.04783e-37	CHMP2B	Snf7	33208|Metazoa	NotTardiSpe	CHMP2B|charged-multivesicular-body-protein-2b-1|NC_060927.1|NP_54762.2	CHMP2B|charged-multivesicular-body-protein-2b-2|NC_060927.1|NP_1231573.1	CHMP2B|charged-multivesicular-body-protein-2b|Dmel_CG4618|NT_037436.4|NP_647947.1	CHMP2B|charged-multivesicular-body-protein-2b|Dmel_CG4618|NT_037436.4|NP_647947.1	C01A2.4|Uncharacterized-protein|CELE_C01A2.4|NC_003279.8|NP_1369988.1	C01A2.4|Uncharacterized-protein|CELE_C01A2.4|NC_003279.8|NP_1369988.1	Hexe_geneID_BV898_13110	Prot_BV898_13110.1|Hexe_geneID_BV898_13110	Prot_BV898_13110.1|Hexe_geneID_BV898_13110	BV898_13110|putative-Charged-multivesicular-body-protein-2b|MTYJ01000140.1|OQV12620.1	BV898_13110|putative-Charged-multivesicular-body-protein-2b|MTYJ01000140.1|OQV12620.1	RvY_09389|hypothetical-protein|BDGG01000004.1|GAU98213.1	RvY_09389|hypothetical-protein|BDGG01000004.1|GAU98213.1	LOC129586001|charged-multivesicular-body-protein-2b-like|NW_026570222.1|XP_55334954.1	LOC129586001|charged-multivesicular-body-protein-2b-like|NW_026570222.1|XP_55334954.1	ko00000,ko00001,ko00002,ko04131,ko04147
Aant_geneID_rb_13767	IR	NT	10773	2309.26	6541.12	2.22305	0.169177	13.1404	1.93193e-39	1.98023e-37	NA	NA	NA	TardiSpe	NA	NA	NA	NA	NA	NA	Hexe_geneID_BV898_07769	Prot_BV898_07769.1|Hexe_geneID_BV898_07769	Prot_BV898_07769.1|Hexe_geneID_BV898_07769	BV898_07769|hypothetical-protein|MTYJ01000052.1|OQV18179.1	BV898_07769|hypothetical-protein|MTYJ01000052.1|OQV18179.1	RvY_18753|hypothetical-protein|BDGG01000021.1|GAV09161.1	RvY_18753|hypothetical-protein|BDGG01000021.1|GAV09161.1	LOC129585668|trichohyalin-like|NW_026570238.1|XP_55334421.1	LOC129585668|trichohyalin-like|NW_026570238.1|XP_55334421.1	NA
Aant_geneID_rb_69527	IR	NT	643.345	125.733	384.539	2.36591	0.180277	13.1237	2.40736e-39	2.44359e-37	NA	RNA recognition motif	35493|Streptophyta	NotTardiSpe	RBM11|splicing-regulator-RBM11-X1|NC_060945.1|XP_54180566.1	RBM7|RNA-binding-protein-7-b|NC_060935.1|NP_57174.1	CG11454|uncharacterized-protein|Dmel_CG11454|NT_033779.5|NP_608497.1	CG11454|uncharacterized-protein|Dmel_CG11454|NT_033779.5|NP_608497.1	sap-49|Splicing-factor-3B-subunit-4|CELE_C08B11.5|NC_003280.10|NP_1379265.1	sap-49|Splicing-factor-3B-subunit-4|CELE_C08B11.5|NC_003280.10|NP_1379265.1	Hexe_geneID_BV898_10982	Prot_BV898_10982.1|Hexe_geneID_BV898_10982	Prot_BV898_10982.1|Hexe_geneID_BV898_10982	BV898_10982|hypothetical-protein|MTYJ01000098.1|OQV14834.1	BV898_10982|hypothetical-protein|MTYJ01000098.1|OQV14834.1	RvY_01329|hypothetical-protein|BDGG01000001.1|GAU88679.1	RvY_01329|hypothetical-protein|BDGG01000001.1|GAU88679.1	LOC129583701|RNA-binding-protein-7-like|NW_026570231.1|XP_55331606.1	LOC129583701|RNA-binding-protein-7-like|NW_026570231.1|XP_55331606.1	ko00000,ko00001,ko00002,ko03041
Aant_geneID_rb_76764	IR	NT	677.818	177.578	427.698	1.93342	0.149339	12.9465	2.45852e-38	2.47152e-36	SNAPC1	Small nuclear RNA activating complex SNAPc, subunit SNAP43	33208|Metazoa	NotTardiSpe	SNAPC1|snRNA-activating-protein-complex-subunit-1|NC_060938.1|NP_3073.1	SNAPC1|snRNA-activating-protein-complex-subunit-1|NC_060938.1|NP_3073.1	Pbp45|PSEA-binding-protein-45kD|Dmel_CG9597|NT_033777.3|NP_650499.1	NA	NA	NA	Hexe_geneID_BV898_07716	Prot_BV898_07716.1|Hexe_geneID_BV898_07716	Prot_BV898_07716.1|Hexe_geneID_BV898_07716	BV898_07716|hypothetical-protein|MTYJ01000052.1|OQV18129.1	BV898_07716|hypothetical-protein|MTYJ01000052.1|OQV18129.1	RvY_07634|hypothetical-protein|BDGG01000003.1|GAU96146.1	RvY_07634|hypothetical-protein|BDGG01000003.1|GAU96146.1	LOC129587544|snRNA-activating-protein-complex-subunit-1-like|NW_026570222.1|XP_55337341.1	LOC129587544|snRNA-activating-protein-complex-subunit-1-like|NW_026570222.1|XP_55337317.1	ko00000,ko03021
Aant_geneID_rb_51568	IR	NT	3587.3	1161.5	2374.4	1.62867	0.126414	12.8836	5.56414e-38	5.5403e-36	CCDC53	Coiled-coil domain containing 53	33208|Metazoa	NotTardiSpe	WASHC3|WASH-complex-subunit-3-2|NC_060936.1|NP_1288036.1	WASHC3|WASH-complex-subunit-3-1|NC_060936.1|NP_57137.1	CCDC53|Coiled-coil-domain-containing-53|Dmel_CG7429|NT_033779.5|NP_609178.1	CCDC53|Coiled-coil-domain-containing-53|Dmel_CG7429|NT_033779.5|NP_609178.1	ddl-1|WASH-complex-subunit-homolog-3|CELE_F59E12.10|NC_003280.10|NP_1370457.1	ddl-1|WASH-complex-subunit-homolog-3|CELE_F59E12.10|NC_003280.10|NP_1370457.1	Hexe_geneID_BV898_11074	Prot_BV898_11074.1|Hexe_geneID_BV898_11074	Prot_BV898_11074.1|Hexe_geneID_BV898_11074	BV898_11074|putative-WASH-complex-subunit-CCDC53|MTYJ01000100.1|OQV14699.1	BV898_11074|putative-WASH-complex-subunit-CCDC53|MTYJ01000100.1|OQV14699.1	RvY_17434|hypothetical-protein|BDGG01000015.1|GAV07618.1	RvY_17434|hypothetical-protein|BDGG01000015.1|GAV07618.1	LOC129589375|WASH-complex-subunit-3-like|NW_026570254.1|XP_55340091.1	LOC129589375|WASH-complex-subunit-3-like|NW_026570254.1|XP_55340091.1	br01610,ko00000,ko00001,ko03011,ko04131
Aant_geneID_rb_56129	IR	NT	472.099	60.5555	266.327	2.9633	0.230877	12.835	1.04439e-37	1.03011e-35	RAD54B	DNA repair and recombination protein	33208|Metazoa	NotTardiSpe	RAD54B|DNA-repair-and-recombination-protein-RAD54B-1|NC_060932.1|NP_36547.1	RAD54B|DNA-repair-and-recombination-protein-RAD54B-1|NC_060932.1|NP_36547.1	NA	NA	rad-54.B|Uncharacterized-protein|CELE_Y116A8C.13|NC_003282.8|NP_1255913.1	rad-54.B|Uncharacterized-protein|CELE_Y116A8C.13|NC_003282.8|NP_1255913.1	Hexe_geneID_BV898_09619	Prot_BV898_09619.1|Hexe_geneID_BV898_09619	Prot_BV898_09619.1|Hexe_geneID_BV898_09619	BV898_09619|hypothetical-protein|MTYJ01000076.1|OQV16311.1	BV898_09619|hypothetical-protein|MTYJ01000076.1|OQV16311.1	RvY_13984|hypothetical-protein|BDGG01000009.1|GAV03588.1	RvY_13984|hypothetical-protein|BDGG01000009.1|GAV03588.1	LOC129582089|uncharacterized-protein-LOC129582089|NW_026570226.1|XP_55329473.1	LOC129582089|uncharacterized-protein-LOC129582089|NW_026570226.1|XP_55329473.1	ko00000,ko00001,ko01000,ko03400,ko04516
Aant_geneID_rb_12020	IR	NT	3784.3	1701.25	2742.77	1.15229	0.0904798	12.7353	3.76199e-37	3.67585e-35	NA	Cysteine-rich and transmembrane domain-containing protein 1	33208|Metazoa	NotTardiSpe	NA	NA	NA	NA	NA	NA	Hexe_geneID_BV898_04728	Prot_BV898_04728.1|Hexe_geneID_BV898_04728	Prot_BV898_04728.1|Hexe_geneID_BV898_04728	BV898_04728|hypothetical-protein|MTYJ01000024.1|OQV21241.1	BV898_04728|hypothetical-protein|MTYJ01000024.1|OQV21241.1	RvY_00396|hypothetical-protein|BDGG01000001.1|GAU87566.1	RvY_00396|hypothetical-protein|BDGG01000001.1|GAU87566.1	LOC129583515|uncharacterized-protein-LOC129583515|NW_026570231.1|XP_55331301.1	LOC129583515|uncharacterized-protein-LOC129583515|NW_026570231.1|XP_55331301.1	NA
Aant_geneID_rb_62297	IR	NT	518.598	1860.03	1189.31	-1.83961	0.14466	-12.7168	4.77043e-37	4.61804e-35	MNT	Max-binding protein MNT	33208|Metazoa	NotTardiSpe	MNT|max-binding-protein-MNT-X2|NC_060941.1|XP_54172148.1	MNT|max-binding-protein-MNT-X2|NC_060941.1|XP_54172148.1	Mnt|MntF|Dmel_CG13316|NC_004354.4|NP_1162653.1	Mnt|MntF|Dmel_CG13316|NC_004354.4|NP_1162653.1	mdl-1|Mad-like-protein-1|CELE_R03E9.1|NC_003284.9|NP_509136.1	mxl-1|Max-like-protein-1|CELE_T19B10.11|NC_003283.11|NP_505856.1	Hexe_geneID_BV898_02983	Prot_BV898_02983.1|Hexe_geneID_BV898_02983	Prot_BV898_02983.1|Hexe_geneID_BV898_02983	BV898_02983|putative-Max-binding-protein-MNT|MTYJ01000013.1|OQV23254.1	BV898_02983|putative-Max-binding-protein-MNT|MTYJ01000013.1|OQV23254.1	RvY_13481|hypothetical-protein|BDGG01000009.1|GAV02988.1	RvY_13481|hypothetical-protein|BDGG01000009.1|GAV02988.1	LOC129586869|myb-like-protein-V-X1|NW_026570242.1|XP_55336314.1	LOC129586869|myb-like-protein-V-X1|NW_026570242.1|XP_55336314.1	ko00000,ko00001,ko01000,ko01001,ko03000
Aant_geneID_rb_15367	IR	NT	5904.6	817.344	3360.97	2.85174	0.225425	12.6505	1.11226e-36	1.06685e-34	NA	NA	NA	TardiSpe	NA	NA	NA	NA	NA	NA	Hexe_geneID_BV898_09341	Prot_BV898_09341.1|Hexe_geneID_BV898_09341	Prot_BV898_09341.1|Hexe_geneID_BV898_09341	BV898_09341|hypothetical-protein|MTYJ01000073.1|OQV16503.1	BV898_09341|hypothetical-protein|MTYJ01000073.1|OQV16503.1	RvY_15661|hypothetical-protein|BDGG01000012.1|GAV05543.1	NA	NA	NA	NA
Aant_geneID_rb_62271	IR	NT	5745.23	2096.55	3920.89	1.45308	0.115799	12.5483	4.06358e-36	3.82745e-34	WBP2	GRAM domain	33208|Metazoa	NotTardiSpe	WBP2|WW-domain-binding-protein-2-1|NC_060941.1|NP_36610.2	WBP2|WW-domain-binding-protein-2-1|NC_060941.1|NP_1335099.1	Wbp2|WW-domain-binding-protein-2F|Dmel_CG11009|NT_037436.4|NP_1261786.1	Wbp2|WW-domain-binding-protein-2F|Dmel_CG11009|NT_037436.4|NP_1261786.1	C18B2.4|GRAM-domain-containing-protein|CELE_C18B2.4|NC_003284.9|NP_508620.1	C18B2.4|GRAM-domain-containing-protein|CELE_C18B2.4|NC_003284.9|NP_508620.1	Hexe_geneID_BV898_02905	Prot_BV898_02905.1|Hexe_geneID_BV898_02905	Prot_BV898_02905.1|Hexe_geneID_BV898_02905	BV898_02905|putative-WW-domain-binding-protein-2|MTYJ01000013.1|OQV23171.1	BV898_02905|putative-WW-domain-binding-protein-2|MTYJ01000013.1|OQV23171.1	RvY_05560-3|hypothetical-protein|BDGG01000002.1|GAU93657.1	RvY_05560-3|hypothetical-protein|BDGG01000002.1|GAU93657.1	LOC129581113|WW-domain-binding-protein-2-like|NW_026570225.1|XP_55327981.1	LOC129581113|WW-domain-binding-protein-2-like|NW_026570225.1|XP_55327981.1	NA
Aant_geneID_rb_74169	IR	NT	11587.3	1201.33	6394.34	3.26841	0.260459	12.5486	4.04398e-36	3.82745e-34	NA	NA	NA	TardiSpe	NA	NA	NA	NA	NA	NA	NA	Prot_BV898_08893.1|Hexe_geneID_BV898_08893	Prot_BV898_08896.1|Hexe_geneID_BV898_08896	BV898_08893|hypothetical-protein|MTYJ01000067.1|OQV17031.1	BV898_08896|hypothetical-protein|MTYJ01000067.1|OQV17034.1	RvY_18580|hypothetical-protein|BDGG01000019.1|GAV08964.1	RvY_18580|hypothetical-protein|BDGG01000019.1|GAV08964.1	NA	NA	NA
Aant_geneID_rb_53191	IR	NT	4598.15	1521.38	3059.77	1.59614	0.127548	12.5141	6.25432e-36	5.83829e-34	VWA7	Von Willebrand factor A	33208|Metazoa	NotTardiSpe	NA	NA	NA	NA	NA	NA	Hexe_geneID_BV898_04545	Prot_BV898_04545.1|Hexe_geneID_BV898_04545	Prot_BV898_04545.1|Hexe_geneID_BV898_04545	BV898_04545|von-Willebrand-factor-A-domain-containing-protein-7|MTYJ01000022.1|OQV21646.1	BV898_04545|von-Willebrand-factor-A-domain-containing-protein-7|MTYJ01000022.1|OQV21646.1	NA	NA	LOC129588711|von-Willebrand-factor-A-domain-containing-protein-7-like|NW_026570251.1|XP_55339033.1	LOC129587061|von-Willebrand-factor-A-domain-containing-protein-7-like|NW_026570243.1|XP_55336616.1	NA
Aant_geneID_rb_35306	IR	NT	4678.08	1856.97	3267.52	1.33417	0.106688	12.5054	6.97571e-36	6.45407e-34	PSMD11	26S proteasome non-ATPase regulatory subunit 11	33208|Metazoa	NotTardiSpe	PSMD11|26S-proteasome-non-ATPase-regulatory-subunit-11|NC_060941.1|NP_2806.2	PSMD11|26S-proteasome-non-ATPase-regulatory-subunit-11|NC_060941.1|NP_1257411.1	Rpn6|regulatory-particle-non-ATPase-6A|Dmel_CG10149|NT_033778.4|NP_725412.2	Rpn6|regulatory-particle-non-ATPase-6A|Dmel_CG10149|NT_033778.4|NP_725412.2	rpn-6.1|putative-26S-proteasome-regulatory-subunit-rpn-6.1|CELE_F57B9.10|NC_003281.10|NP_1022622.1	rpn-6.1|putative-26S-proteasome-regulatory-subunit-rpn-6.1|CELE_F57B9.10|NC_003281.10|NP_1022622.1	Hexe_geneID_BV898_03184	Prot_BV898_03184.1|Hexe_geneID_BV898_03184	Prot_BV898_03184.1|Hexe_geneID_BV898_03184	BV898_03184|26S-proteasome-non-ATPase-regulatory-subunit-11A|MTYJ01000015.1|OQV22745.1	BV898_03184|26S-proteasome-non-ATPase-regulatory-subunit-11A|MTYJ01000015.1|OQV22745.1	RvY_16033|hypothetical-protein|BDGG01000013.1|GAV05989.1	RvY_16033|hypothetical-protein|BDGG01000013.1|GAV05989.1	LOC129584877|26S-proteasome-non-ATPase-regulatory-subunit-11A-like|NW_026570235.1|XP_55333245.1	LOC129584877|26S-proteasome-non-ATPase-regulatory-subunit-11A-like|NW_026570235.1|XP_55333244.1	ko00000,ko00001,ko00002,ko03051
Aant_geneID_rb_77840	IR	NT	1931.7	730.682	1331.19	1.4028	0.112193	12.5034	7.15341e-36	6.56043e-34	RAD23	excision repair protein	4751|Fungi	NotTardiSpe	RAD23A|UV-excision-repair-protein-RAD23-homolog-A-1|NC_060943.1|NP_5044.1	RAD23A|UV-excision-repair-protein-RAD23-homolog-A-1|NC_060943.1|NP_5044.1	Rad23|Rad23A|Dmel_CG1836|NC_004353.4|NP_651918.2	Rad23|Rad23C|Dmel_CG1836|NC_004353.4|NP_1259052.1	rad-23|UV-excision-repair-protein-RAD23|CELE_ZK20.3|NC_003280.10|NP_496488.2	rad-23|UV-excision-repair-protein-RAD23|CELE_ZK20.3|NC_003280.10|NP_496488.2	Hexe_geneID_BV898_03001	Prot_BV898_03001.1|Hexe_geneID_BV898_03001	Prot_BV898_03001.1|Hexe_geneID_BV898_03001	BV898_03001|putative-UV-excision-repair-protein-RAD23-like-protein-B|MTYJ01000014.1|OQV22949.1	BV898_03001|putative-UV-excision-repair-protein-RAD23-like-protein-B|MTYJ01000014.1|OQV22949.1	RvY_02775|hypothetical-protein|BDGG01000001.1|GAU90347.1	RvY_02775|hypothetical-protein|BDGG01000001.1|GAU90347.1	LOC129593559|UV-excision-repair-protein-RAD23-homolog-B-like|NW_026570282.1|XP_55345911.1	LOC129583799|UV-excision-repair-protein-RAD23-homolog-B-like|NW_026570231.1|XP_55331745.1	ko00000,ko00001,ko03051,ko03400
Aant_geneID_rb_56178	IR	NT	1621.58	512.177	1066.88	1.66653	0.134372	12.4024	2.53715e-35	2.3066e-33	RBM28	RNA splicing	33208|Metazoa	NotTardiSpe	RBM28|RNA-binding-protein-28-2|NC_060931.1|NP_1159607.1	RBM28|RNA-binding-protein-28-2|NC_060931.1|NP_1159607.1	CG4806|uncharacterized-protein|Dmel_CG4806|NT_033778.4|NP_611955.2	CG4806|uncharacterized-protein|Dmel_CG4806|NT_033778.4|NP_611955.2	rbm-28|RNA-Binding-Motif-protein-homolog|CELE_R05H10.2|NC_003280.10|NP_497077.2	rbm-28|RNA-Binding-Motif-protein-homolog|CELE_R05H10.2|NC_003280.10|NP_497077.2	Hexe_geneID_BV898_06619	Prot_BV898_06619.1|Hexe_geneID_BV898_06619	Prot_BV898_06619.1|Hexe_geneID_BV898_06619	BV898_06619|putative-RNA-binding-protein-28|MTYJ01000040.1|OQV19388.1	BV898_06619|putative-RNA-binding-protein-28|MTYJ01000040.1|OQV19388.1	RvY_09201|hypothetical-protein|BDGG01000004.1|GAU97994.1	RvY_09201|hypothetical-protein|BDGG01000004.1|GAU97994.1	LOC129585333|RNA-binding-protein-28-like|NW_026570222.1|XP_55333954.1	LOC129585333|RNA-binding-protein-28-like|NW_026570222.1|XP_55333954.1	ko00000,ko00001,ko03009
Aant_geneID_rb_16131	IR	NT	23595.9	1654.52	12625.2	3.83459	0.309948	12.3717	3.71844e-35	3.35141e-33	P4HA2	Oxidoreductase activity, acting on single donors with incorporation of molecular oxygen, incorporation of two atoms of oxygen	33208|Metazoa	NotTardiSpe	P4HA1|prolyl-4-hydroxylase-subunit-alpha-1-2-precursor|NC_060934.1|NP_1136067.1	P4HA1|prolyl-4-hydroxylase-subunit-alpha-1-2-precursor|NC_060934.1|NP_1017962.1	PH4alphaEFB|prolyl-4-hydroxylase-alpha-EFB|Dmel_CG31022|NT_033777.3|NP_733371.1	PH4alphaEFB|prolyl-4-hydroxylase-alpha-EFB|Dmel_CG31022|NT_033777.3|NP_733371.1	phy-2|Prolyl-4-hydroxylase-subunit-alpha-2|CELE_F35G2.4|NC_003282.8|NP_502317.1	phy-2|Prolyl-4-hydroxylase-subunit-alpha-2|CELE_F35G2.4|NC_003282.8|NP_502317.1	Hexe_geneID_BV898_01474	Prot_BV898_01474.1|Hexe_geneID_BV898_01474	Prot_BV898_01474.1|Hexe_geneID_BV898_01474	BV898_01474|Prolyl-4-hydroxylase-subunit-alpha-2|MTYJ01000005.1|OQV24891.1	BV898_01474|Prolyl-4-hydroxylase-subunit-alpha-2|MTYJ01000005.1|OQV24891.1	RvY_06661-2|hypothetical-protein|BDGG01000003.1|GAU94967.1	RvY_06661-2|hypothetical-protein|BDGG01000003.1|GAU94967.1	LOC129601376|prolyl-4-hydroxylase-subunit-alpha-1-like|NW_026570224.1|XP_55356153.1	LOC129601376|prolyl-4-hydroxylase-subunit-alpha-1-like|NW_026570224.1|XP_55356153.1	ko00000,ko00001,ko01000
Aant_geneID_rb_47139	IR	NT	1476.5	581.154	1028.83	1.3443	0.109037	12.3288	6.33906e-35	5.66452e-33	CHMP1A	Charged multivesicular body protein	33208|Metazoa	NotTardiSpe	CHMP1A|charged-multivesicular-body-protein-1a-2|NC_060940.1|NP_2759.2	CHMP1A|charged-multivesicular-body-protein-1a-2|NC_060940.1|NP_2759.2	Chmp1|charged-multivesicular-body-protein-1A|Dmel_CG4108|NT_037436.4|NP_649051.3	Chmp1|charged-multivesicular-body-protein-1B|Dmel_CG4108|NT_037436.4|NP_1287108.1	did-2|uncharacterized-protein|CELE_F23C8.6|NC_003279.8|NP_490974.1	did-2|uncharacterized-protein|CELE_F23C8.6|NC_003279.8|NP_490974.1	Hexe_geneID_BV898_12352	Prot_BV898_12352.1|Hexe_geneID_BV898_12352	Prot_BV898_12352.1|Hexe_geneID_BV898_12352	BV898_12352|Charged-multivesicular-body-protein-1a|MTYJ01000124.1|OQV13400.1	BV898_12352|Charged-multivesicular-body-protein-1a|MTYJ01000124.1|OQV13400.1	RvY_07984|hypothetical-protein|BDGG01000003.1|GAU96554.1	RvY_07984|hypothetical-protein|BDGG01000003.1|GAU96554.1	LOC129596149|charged-multivesicular-body-protein-1a-like|NW_026570307.1|XP_55349317.1	LOC129596149|charged-multivesicular-body-protein-1a-like|NW_026570307.1|XP_55349317.1	ko00000,ko00001,ko00002,ko04131,ko04147
Aant_geneID_rb_6851	IR	NT	66238.8	25245.2	45742	1.3916	0.113941	12.2134	2.63794e-34	2.33726e-32	HSP90AB1	Hsp90 protein	33208|Metazoa	NotTardiSpe	HSP90AA1|heat-shock-protein-HSP-90-alpha-2|NC_060938.1|NP_5339.3	HSP90AA1|heat-shock-protein-HSP-90-alpha-1|NC_060938.1|NP_1017963.2	Hsp83|heat-shock-protein-83A|Dmel_CG1242|NT_037436.4|NP_523899.1	Hsp83|heat-shock-protein-83B|Dmel_CG1242|NT_037436.4|NP_1261362.1	hsp-90|Heat-shock-protein-90|CELE_C47E8.5|NC_003283.11|NP_506626.1	hsp-90|Heat-shock-protein-90|CELE_C47E8.5|NC_003283.11|NP_506626.1	Hexe_geneID_BV898_05798	Prot_BV898_05798.1|Hexe_geneID_BV898_05798	Prot_BV898_05798.1|Hexe_geneID_BV898_05798	BV898_05798|Heat-shock-protein-HSP-90-alpha|MTYJ01000032.1|OQV20244.1	BV898_05798|Heat-shock-protein-HSP-90-alpha|MTYJ01000032.1|OQV20244.1	RvY_12993|HSP90-2|BDGG01000008.1|GAV02425.1	RvY_12993|HSP90-2|BDGG01000008.1|GAV02425.1	LOC129582049|heat-shock-protein-HSP-90-alpha-like|NW_026570226.1|XP_55329412.1	LOC129582049|heat-shock-protein-HSP-90-alpha-like|NW_026570226.1|XP_55329412.1	ko00000,ko00001,ko01009,ko03029,ko03051,ko03110,ko04131,ko04147
Aant_geneID_rb_56739	IR	NT	2564.72	770.106	1667.42	1.73855	0.142534	12.1974	3.208e-34	2.81846e-32	MRPL13	Structural constituent of ribosome. It is involved in the biological process described with translation	33208|Metazoa	NotTardiSpe	MRPL13|39S-ribosomal-protein-L13,-mitochondrial|NC_060932.1|NP_54797.2	MRPL13|39S-ribosomal-protein-L13,-mitochondrial|NC_060932.1|NP_54797.2	mRpL13|mitochondrial-ribosomal-protein-L13|Dmel_CG10603|NT_033779.5|NP_523598.2	mRpL13|mitochondrial-ribosomal-protein-L13|Dmel_CG10603|NT_033779.5|NP_523598.2	mrpl-13|Mitochondrial-Ribosomal-Protein,-Large|CELE_F13G3.11|NC_003279.8|NP_492067.1	mrpl-13|Mitochondrial-Ribosomal-Protein,-Large|CELE_F13G3.11|NC_003279.8|NP_492067.1	Hexe_geneID_BV898_07391	Prot_BV898_07391.1|Hexe_geneID_BV898_07391	Prot_BV898_07391.1|Hexe_geneID_BV898_07391	BV898_07391|putative-39S-ribosomal-protein-L13,-mitochondrial|MTYJ01000048.1|OQV18565.1	BV898_07391|putative-39S-ribosomal-protein-L13,-mitochondrial|MTYJ01000048.1|OQV18565.1	RvY_10608|hypothetical-protein|BDGG01000005.1|GAU99640.1	RvY_10608|hypothetical-protein|BDGG01000005.1|GAU99640.1	LOC129581899|39S-ribosomal-protein-L13,-mitochondrial-like|NW_026570226.1|XP_55329159.1	LOC129581899|39S-ribosomal-protein-L13,-mitochondrial-like|NW_026570226.1|XP_55329159.1	br01610,ko00000,ko00001,ko00002,ko01000,ko01001,ko03011,ko04812
Aant_geneID_rb_49009	IR	NT	2240.91	917.024	1578.97	1.28969	0.105872	12.1815	3.8987e-34	3.39675e-32	BRD4	Bromodomain-containing protein	33208|Metazoa	NotTardiSpe	BRD2|bromodomain-containing-protein-2-X1|NC_060930.1|XP_54212137.1	BRDT|bromodomain-testis-specific-protein-a|NC_060925.1|NP_1229735.2	fs(1)h|female-sterile-(1)-homeoticG|Dmel_CG2252|NC_004354.4|NP_1259321.1	fs(1)h|female-sterile-(1)-homeoticB|Dmel_CG2252|NC_004354.4|NP_511078.2	bet-1|Bromodomain-containing-protein-bet-1|CELE_Y119C1B.8|NC_003279.8|NP_1366625.1	bet-2|BET-(two-bromodomains)-family-protein|CELE_F57C7.1|NC_003284.9|NP_1300352.1	Hexe_geneID_BV898_09294	Prot_BV898_09294.1|Hexe_geneID_BV898_09294	Prot_BV898_09294.1|Hexe_geneID_BV898_09294	BV898_09294|putative-Homeotic-protein-female-sterile|MTYJ01000072.1|OQV16625.1	BV898_09294|putative-Homeotic-protein-female-sterile|MTYJ01000072.1|OQV16625.1	RvY_07070-1|hypothetical-protein|BDGG01000003.1|GAU95457.1	RvY_07070-1|hypothetical-protein|BDGG01000003.1|GAU95457.1	LOC129593652|bromodomain-containing-protein-3-like|NW_026570283.1|XP_55346056.1	LOC129593652|bromodomain-containing-protein-3-like|NW_026570283.1|XP_55346056.1	ko00000,ko00001,ko01000,ko01001,ko03009,ko03021,ko03036
Aant_geneID_rb_69990	IR	NT	2215.27	633.661	1424.46	1.80303	0.148607	12.1329	7.06721e-34	6.10642e-32	PRELID1	PRELI-like family	33208|Metazoa	NotTardiSpe	PRELID1|PRELI-domain-containing-protein-1,-mitochondrial-2-precursor|NC_060929.1|NP_1258757.1	PRELID1|PRELI-domain-containing-protein-1,-mitochondrial-1-precursor|NC_060929.1|NP_37369.1	prel|preli-likeB|Dmel_CG8806|NT_033778.4|NP_610487.3	prel|preli-likeC|Dmel_CG8806|NT_033778.4|NP_1260824.1	B0334.4|PRELI-MSF1-domain-containing-protein|CELE_B0334.4|NC_003280.10|NP_496457.1	B0334.4|PRELI-MSF1-domain-containing-protein|CELE_B0334.4|NC_003280.10|NP_496457.1	Hexe_geneID_BV898_11510	Prot_BV898_11510.1|Hexe_geneID_BV898_11510	Prot_BV898_11510.1|Hexe_geneID_BV898_11510	BV898_11510|putative-PRELI-domain-containing-protein-1,-mitochondrial|MTYJ01000107.1|OQV14273.1	BV898_11510|putative-PRELI-domain-containing-protein-1,-mitochondrial|MTYJ01000107.1|OQV14273.1	RvY_04738|hypothetical-protein|BDGG01000002.1|GAU92689.1	RvY_04738|hypothetical-protein|BDGG01000002.1|GAU92689.1	LOC129587636|PRELI-domain-containing-protein-1,-mitochondrial-like|NW_026570246.1|XP_55337440.1	LOC129587636|PRELI-domain-containing-protein-1,-mitochondrial-like|NW_026570246.1|XP_55337440.1	NA
Aant_geneID_rb_56777	IR	NT	3889.58	1359.15	2624.36	1.51901	0.125628	12.0913	1.17347e-33	1.00562e-31	NA	Involved in the fragmentation of the mitochondrial network and its perinuclear clustering	33208|Metazoa	NotTardiSpe	FIS1|mitochondrial-fission-1-protein|NC_060931.1|NP_57152.2	FIS1|mitochondrial-fission-1-protein|NC_060931.1|NP_57152.2	Fis1|Fission,-mitochondrial-1E|Dmel_CG17510|NT_033778.4|NP_1137608.1	Fis1|Fission,-mitochondrial-1E|Dmel_CG17510|NT_033778.4|NP_1137608.1	fis-2|Mitochondrial-fission-1-protein|CELE_F13B9.8|NC_003284.9|NP_1024560.1	NA	Hexe_geneID_BV898_14277	Prot_BV898_14277.1|Hexe_geneID_BV898_14277	Prot_BV898_14277.1|Hexe_geneID_BV898_14277	BV898_14277|putative-Mitochondrial-fission-1-protein|MTYJ01000172.1|OQV11400.1	BV898_14277|putative-Mitochondrial-fission-1-protein|MTYJ01000172.1|OQV11400.1	RvY_08098|hypothetical-protein|BDGG01000003.1|GAU96690.1	RvY_08098|hypothetical-protein|BDGG01000003.1|GAU96690.1	LOC129601186|mitochondrial-fission-1-protein-like|NW_026570438.1|XP_55355902.1	LOC129601186|mitochondrial-fission-1-protein-like|NW_026570438.1|XP_55355902.1	ko00000,ko00001,ko03029
Aant_geneID_rb_70533	IR	NT	2437.64	823.74	1630.69	1.56476	0.129497	12.0834	1.29288e-33	1.09895e-31	FOSL2	bZIP Maf transcription factor	33208|Metazoa	NotTardiSpe	FOS|protein-c-Fos|NC_060938.1|NP_5243.1	JDP2|jun-dimerization-protein-2-b|NC_060938.1|NP_1128521.1	kay|kayakB|Dmel_CG33956|NT_033777.3|NP_1027578.1	kay|kayakB|Dmel_CG33956|NT_033777.3|NP_1027578.1	fos-1|Transcription-factor-fos-1|CELE_F29G9.4|NC_003283.11|NP_1033481.1	06/01/23|Transcription-factor-jun-1|CELE_T24H10.7|NC_003280.10|NP_1022368.1	Hexe_geneID_BV898_05375	Prot_BV898_05375.1|Hexe_geneID_BV898_05375	Prot_BV898_05375.1|Hexe_geneID_BV898_05375	BV898_05375|hypothetical-protein|MTYJ01000029.1|OQV20553.1	BV898_05375|hypothetical-protein|MTYJ01000029.1|OQV20553.1	RvY_11023|hypothetical-protein|BDGG01000006.1|GAV00132.1	RvY_11023|hypothetical-protein|BDGG01000006.1|GAV00132.1	LOC129598274|protein-FosB-like-X1|NW_026570339.1|XP_55352068.1	LOC129598274|fos-related-antigen-2-like-X2|NW_026570339.1|XP_55352069.1	ko00000,ko00001,ko03000
Aant_geneID_rb_73439	IR	NT	1141.15	418.109	779.628	1.44971	0.120289	12.0519	1.89475e-33	1.59755e-31	TMEM234	Transmembrane protein 234	33208|Metazoa	NotTardiSpe	TMEM234|transmembrane-protein-234-a-precursor|NC_060925.1|NP_61991.3	TMEM234|transmembrane-protein-234-a-precursor|NC_060925.1|NP_61991.3	CG12929|uncharacterized-proteinA|Dmel_CG12929|NT_033778.4|NP_610502.1	CG12929|uncharacterized-proteinA|Dmel_CG12929|NT_033778.4|NP_610502.1	F53F10.8|Uncharacterized-protein|CELE_F53F10.8|NC_003279.8|NP_1379760.1	F53F10.8|Uncharacterized-protein|CELE_F53F10.8|NC_003279.8|NP_1379760.1	Hexe_geneID_BV898_05747	Prot_BV898_05747.1|Hexe_geneID_BV898_05747	Prot_BV898_05747.1|Hexe_geneID_BV898_05747	BV898_05747|hypothetical-protein|MTYJ01000032.1|OQV20190.1	BV898_05747|hypothetical-protein|MTYJ01000032.1|OQV20190.1	NA	NA	LOC129582046|transmembrane-protein-234-homolog|NW_026570226.1|XP_55329401.1	LOC129582046|transmembrane-protein-234-homolog|NW_026570226.1|XP_55329401.1	NA
Aant_geneID_rb_9425	IR	NT	909.687	173.922	541.805	2.39011	0.199027	12.009	3.18764e-33	2.66614e-31	NUP88	Nuclear pore component	33208|Metazoa	NotTardiSpe	NUP88|nuclear-pore-complex-protein-Nup88-2|NC_060941.1|NP_2523.2	NUP88|nuclear-pore-complex-protein-Nup88-2|NC_060941.1|NP_2523.2	mbo|members-only|Dmel_CG6819|NT_033777.3|NP_524330.2	mbo|members-only|Dmel_CG6819|NT_033777.3|NP_524330.2	npp-24|Protein-npp-24|CELE_ZK177.4|NC_003280.10|NP_1379685.1	NA	Hexe_geneID_BV898_17537	Prot_BV898_17537.1|Hexe_geneID_BV898_17537	Prot_BV898_17537.1|Hexe_geneID_BV898_17537	BV898_17537|putative-Nuclear-pore-complex-protein-Nup88|MTYJ01000303.1|OWA53103.1	BV898_17537|putative-Nuclear-pore-complex-protein-Nup88|MTYJ01000303.1|OWA53103.1	RvY_08091-1|hypothetical-protein|BDGG01000003.1|GAU96679.1	RvY_08091-1|hypothetical-protein|BDGG01000003.1|GAU96679.1	LOC129595472|nuclear-pore-complex-protein-Nup88-like|NW_026570223.1|XP_55348473.1	LOC129595472|nuclear-pore-complex-protein-Nup88-like|NW_026570223.1|XP_55348473.1	ko00000,ko00001,ko00002,ko03019
Aant_geneID_rb_43123	IR	NT	33492.5	9242.01	21367.2	1.85753	0.154691	12.008	3.22506e-33	2.67603e-31	NA	Ubiquitin-like domain	33208|Metazoa	NotTardiSpe	UBC|polyubiquitin-C|NC_060936.1|NP_66289.3	UBC|polyubiquitin-C|NC_060936.1|NP_66289.3	Ubi-p63E|Ubiquitin-63EC|Dmel_CG11624|NT_037436.4|NP_995994.1	Ubi-p63E|Ubiquitin-63ED|Dmel_CG11624|NT_037436.4|NP_1261383.1	ubq-1|Ubiquitin-related|CELE_F25B5.4|NC_003281.10|NP_741157.1	ubq-1|Ubiquitin-related|CELE_F25B5.4|NC_003281.10|NP_741157.1	NA	Prot_BV898_10504.1|Hexe_geneID_BV898_10504	Prot_BV898_03727.1|Hexe_geneID_BV898_03727	BV898_03727|Polyubiquitin-A|MTYJ01000018.1|OQV22225.1	BV898_11509|Polyubiquitin-A|MTYJ01000107.1|OQV14272.1	RvY_01883|hypothetical-protein|BDGG01000001.1|GAU89323.1	RvY_01883|hypothetical-protein|BDGG01000001.1|GAU89323.1	LOC129597757|polyubiquitin-B|NW_026570328.1|XP_55351400.1	LOC129597757|polyubiquitin-B|NW_026570328.1|XP_55351400.1	ko00000,ko00001,ko04121
Aant_geneID_rb_78285	IR	NT	11911.8	3333.87	7622.85	1.83685	0.152982	12.0069	3.26839e-33	2.69063e-31	NA	Sulfotransferase family cytosolic 2B member 1-like	33208|Metazoa	NotTardiSpe	SULT1C4|sulfotransferase-1C4-1|NC_060926.1|NP_6579.2	SULT1C3|sulfotransferase-1C3-2|NC_060926.1|NP_1008743.1	St1|sulfotransferase-1|Dmel_CG5428|NT_033778.4|NP_611815.3	St1|sulfotransferase-1|Dmel_CG5428|NT_033778.4|NP_611815.3	ssu-1|Sulfotransferase-ssu-1|CELE_Y113G7A.11|NC_003283.11|NP_507880.1	ssu-1|Sulfotransferase-ssu-1|CELE_Y113G7A.11|NC_003283.11|NP_507880.1	Hexe_geneID_BV898_16738	Prot_BV898_16738.1|Hexe_geneID_BV898_16738	Prot_BV898_16738.1|Hexe_geneID_BV898_16738	BV898_16738|Macrophage-mannose-receptor-1|MTYJ01000260.1|OWA52280.1	BV898_16738|Macrophage-mannose-receptor-1|MTYJ01000260.1|OWA52280.1	RvY_02778|hypothetical-protein|BDGG01000001.1|GAU90351.1	RvY_02778|hypothetical-protein|BDGG01000001.1|GAU90351.1	LOC129593580|macrophage-mannose-receptor-1-like|NW_026570282.1|XP_55345944.1	LOC129593580|macrophage-mannose-receptor-1-like|NW_026570282.1|XP_55345944.1	ko00000,ko00001,ko01000
Aant_geneID_rb_56069	IR	NT	5743.78	2475.32	4109.55	1.21465	0.101559	11.9601	5.74852e-33	4.69537e-31	NA	Tubulin is the major constituent of microtubules. It binds two moles of GTP, one at an exchangeable site on the beta chain and one at a non-exchangeable site on the alpha chain	33208|Metazoa	NotTardiSpe	TUBA1C|tubulin-alpha-1C-chain-b|NC_060936.1|NP_1290046.1	TUBAL3|tubulin-alpha-chain-like-3-2|NC_060934.1|NP_1165335.1	alphaTub84B|alpha-Tubulin-at-84B|Dmel_CG1913|NT_033777.3|NP_476772.1	alphaTub84B|alpha-Tubulin-at-84B|Dmel_CG1913|NT_033777.3|NP_476772.1	tba-4|Tubulin-alpha-chain|CELE_F44F4.11|NC_003280.10|NP_496351.1	tba-2|Tubulin-alpha-2-chain|CELE_C47B2.3|NC_003279.8|NP_1021050.1	NA	Prot_BV898_03794.1|Hexe_geneID_BV898_03794	Prot_BV898_03793.1|Hexe_geneID_BV898_03793	BV898_03794|Tubulin-alpha-1C-chain|MTYJ01000018.1|OQV22294.1	BV898_07340|Tubulin-alpha-1-chain|MTYJ01000048.1|OQV18512.1	RvY_15460|hypothetical-protein|BDGG01000012.1|GAV05306.1	RvY_10073|hypothetical-protein|BDGG01000005.1|GAU99011.1	LOC129583209|tubulin-alpha-chain-like|NW_026570222.1|XP_55330883.1	LOC129582053|tubulin-alpha-1A-chain|NW_026570226.1|XP_55329419.1	ko00000,ko00001,ko03019,ko03036,ko04147,ko04812
Aant_geneID_rb_80748	IR	NT	13720.5	4658.13	9189.32	1.5587	0.130993	11.8991	1.19568e-32	9.69054e-31	GABARAPL1	Ubiquitin-like autophagy protein Apg12	33208|Metazoa	NotTardiSpe	GABARAPL1|gamma-aminobutyric-acid-receptor-associated-protein-like-1-2|NC_060936.1|NP_113600.1	GABARAP|gamma-aminobutyric-acid-receptor-associated-protein|NC_060941.1|NP_9209.1	Atg8a|Autophagy-related-8aA|Dmel_CG32672|NC_004354.4|NP_727447.1	Atg8a|Autophagy-related-8aA|Dmel_CG32672|NC_004354.4|NP_727447.1	lgg-1|Protein-lgg-1|CELE_C32D5.9|NC_003280.10|NP_495277.1	lgg-1|Protein-lgg-1|CELE_C32D5.9|NC_003280.10|NP_495277.1	Hexe_geneID_BV898_14934	Prot_BV898_14934.1|Hexe_geneID_BV898_14934	Prot_BV898_14934.1|Hexe_geneID_BV898_14934	BV898_14934|putative-Gamma-aminobutyric-acid-receptor-associated-protein-like-1|MTYJ01000192.1|OWA50417.1	BV898_14934|putative-Gamma-aminobutyric-acid-receptor-associated-protein-like-1|MTYJ01000192.1|OWA50417.1	RvY_06690|hypothetical-protein|BDGG01000003.1|GAU95000.1	RvY_06690|hypothetical-protein|BDGG01000003.1|GAU95000.1	LOC129602287|gamma-aminobutyric-acid-receptor-associated-protein-like|NW_026570224.1|XP_55357262.1	LOC129602287|gamma-aminobutyric-acid-receptor-associated-protein-like|NW_026570224.1|XP_55357262.1	ko00000,ko00001,ko03029,ko04121,ko04131
Aant_geneID_rb_38918	IR	NT	2971.81	1301.81	2136.81	1.19139	0.100644	11.8377	2.49054e-32	2.00297e-30	EHD4	Belongs to the TRAFAC class dynamin-like GTPase superfamily. Dynamin Fzo YdjA family	33208|Metazoa	NotTardiSpe	EHD1|EH-domain-containing-protein-1-2|NC_060935.1|NP_1269374.1	EHD1|EH-domain-containing-protein-1-1|NC_060935.1|NP_1269373.1	Past1|putative-achaete-scute-target-1A|Dmel_CG6148|NT_033777.3|NP_731737.1	Past1|putative-achaete-scute-target-1B|Dmel_CG6148|NT_033777.3|NP_524332.2	rme-1|Receptor-Mediated-Endocytosis|CELE_W06H8.1|NC_003283.11|NP_1379996.1	rme-1|Receptor-Mediated-Endocytosis|CELE_W06H8.1|NC_003283.11|NP_1024194.1	Hexe_geneID_BV898_09476	Prot_BV898_09476.1|Hexe_geneID_BV898_09476	Prot_BV898_09476.1|Hexe_geneID_BV898_09476	BV898_09476|EH-domain-containing-protein-1|MTYJ01000075.1|OQV16329.1	BV898_09476|EH-domain-containing-protein-1|MTYJ01000075.1|OQV16329.1	RvY_04854|hypothetical-protein|BDGG01000002.1|GAU92821.1	RvY_04854|hypothetical-protein|BDGG01000002.1|GAU92821.1	LOC129587667|EH-domain-containing-protein-3-like|NW_026570246.1|XP_55337482.1	LOC129587667|EH-domain-containing-protein-3-like|NW_026570246.1|XP_55337482.1	ko00000,ko00001,ko04131,ko04147
Aant_geneID_rb_33114	IR	NT	16582.2	5431.11	11006.6	1.61015	0.137322	11.7254	9.44932e-32	7.54142e-30	RpS27	Ribosomal protein S27	33208|Metazoa	NotTardiSpe	RPS27|40S-ribosomal-protein-S27-1|NC_060925.1|NP_1021.1	RPS27|40S-ribosomal-protein-S27-1|NC_060925.1|NP_1021.1	RpS27|ribosomal-protein-S27A|Dmel_CG10423|NT_033777.3|NP_651359.1	RpS27|ribosomal-protein-S27B|Dmel_CG10423|NT_033777.3|NP_1247301.1	rps-27|40S-ribosomal-protein-S27|CELE_F56E10.4|NC_003283.11|NP_1370756.1	rps-27|40S-ribosomal-protein-S27|CELE_F56E10.4|NC_003283.11|NP_1370756.1	Hexe_geneID_BV898_01822	Prot_BV898_01822.1|Hexe_geneID_BV898_01822	Prot_BV898_01822.1|Hexe_geneID_BV898_01822	BV898_01822|putative-40S-ribosomal-protein-S27|MTYJ01000007.1|OQV24281.1	BV898_01822|putative-40S-ribosomal-protein-S27|MTYJ01000007.1|OQV24281.1	RvY_15900|hypothetical-protein|BDGG01000012.1|GAV05829.1	RvY_15900|hypothetical-protein|BDGG01000012.1|GAV05829.1	LOC129588214|40S-ribosomal-protein-S27|NW_026570248.1|XP_55338345.1	LOC129588214|40S-ribosomal-protein-S27|NW_026570248.1|XP_55338345.1	br01610,ko00000,ko00001,ko00002,ko03011
Aant_geneID_rb_44853	IR	NT	1708.26	712.82	1210.54	1.25821	0.10741	11.7141	1.0797e-31	8.5517e-30	UBE2J2	ubiquitin conjugating enzyme activity	33208|Metazoa	NotTardiSpe	UBE2J2|ubiquitin-conjugating-enzyme-E2-J2-X2|NC_060925.1|XP_54190189.1	UBE2J2|ubiquitin-conjugating-enzyme-E2-J2-2|NC_060925.1|NP_477515.2	CG5823|uncharacterized-proteinA|Dmel_CG5823|NT_033777.3|NP_650631.1	CG5823|uncharacterized-proteinB|Dmel_CG5823|NT_033777.3|NP_1262669.1	ubc-26|UBC-core-domain-containing-protein|CELE_Y110A2AM.3|NC_003280.10|NP_1370987.1	ubc-26|UBC-core-domain-containing-protein|CELE_Y110A2AM.3|NC_003280.10|NP_1370987.1	Hexe_geneID_BV898_17412	Prot_BV898_17412.1|Hexe_geneID_BV898_17412	Prot_BV898_17412.1|Hexe_geneID_BV898_17412	BV898_17412|Ubiquitin-conjugating-enzyme-E2-J2|MTYJ01000295.1|OWA52974.1	BV898_17412|Ubiquitin-conjugating-enzyme-E2-J2|MTYJ01000295.1|OWA52974.1	RvY_08947|hypothetical-protein|BDGG01000004.1|GAU97696.1	RvY_08947|hypothetical-protein|BDGG01000004.1|GAU97696.1	LOC129586235|ubiquitin-conjugating-enzyme-E2-J2-like|NW_026570240.1|XP_55335297.1	LOC129586235|ubiquitin-conjugating-enzyme-E2-J2-like|NW_026570240.1|XP_55335297.1	ko00000,ko00001,ko01000,ko04121
Aant_geneID_rb_37974	IR	NT	7396.48	2183.41	4789.95	1.7608	0.152288	11.5624	6.39341e-31	5.0258e-29	NA	NA	NA	NotTardiSpe	NA	APMAP|adipocyte-plasma-membrane-associated-protein-X1|NC_060944.1|XP_54179700.1	NA	NA	NA	NA	Hexe_geneID_BV898_07382	Prot_BV898_07382.1|Hexe_geneID_BV898_07382	Prot_BV898_07382.1|Hexe_geneID_BV898_07382	BV898_07382|hypothetical-protein|MTYJ01000048.1|OQV18556.1	BV898_07382|hypothetical-protein|MTYJ01000048.1|OQV18556.1	RvY_10594|hypothetical-protein|BDGG01000005.1|GAU99626.1	RvY_10594|hypothetical-protein|BDGG01000005.1|GAU99626.1	LOC129581537|uncharacterized-protein-LOC129581537|NW_026570226.1|XP_55328643.1	LOC129581537|uncharacterized-protein-LOC129581537|NW_026570226.1|XP_55328643.1	NA
Aant_geneID_rb_46870	IR	NT	4079.16	1203.58	2641.37	1.75984	0.153461	11.4677	1.91734e-30	1.49596e-28	NA	NA	NA	TardiSpe	CREBZF|CREB/ATF-bZIP-transcription-factor-X1|NC_060935.1|XP_54225548.1	NA	NA	NA	NA	NA	NA	Prot_BV898_01539.2|Hexe_geneID_BV898_01539	Prot_BV898_13143.1|Hexe_geneID_BV898_13143	BV898_01539|hypothetical-protein|MTYJ01000006.1|OQV24477.1	BV898_13143|hypothetical-protein|MTYJ01000141.1|OQV12574.1	RvY_05884|hypothetical-protein|BDGG01000002.1|GAU94039.1	RvY_05884|hypothetical-protein|BDGG01000002.1|GAU94039.1	LOC129584660|uncharacterized-protein-LOC129584660|NW_026570234.1|XP_55332895.1	LOC129584660|uncharacterized-protein-LOC129584660|NW_026570234.1|XP_55332895.1	NA
Aant_geneID_rb_54080	IR	NT	804.857	173.828	489.343	2.21765	0.194111	11.4246	3.14939e-30	2.43903e-28	NA	NA	NA	TardiSpe	NA	NA	NA	NA	NA	NA	Hexe_geneID_BV898_15030	Prot_BV898_15030.1|Hexe_geneID_BV898_15030	Prot_BV898_15030.1|Hexe_geneID_BV898_15030	BV898_15030|hypothetical-protein|MTYJ01000195.1|OWA50517.1	BV898_15030|hypothetical-protein|MTYJ01000195.1|OWA50517.1	RvY_00805|hypothetical-protein|BDGG01000001.1|GAU88034.1	RvY_00805|hypothetical-protein|BDGG01000001.1|GAU88034.1	LOC129599264|uncharacterized-protein-LOC129599264-X1|NW_026570362.1|XP_55353429.1	LOC129599264|uncharacterized-protein-LOC129599264-X2|NW_026570362.1|XP_55353430.1	NA
Aant_geneID_rb_6662	IR	NT	27710.4	13650.4	20680.4	1.02172	0.0895067	11.415	3.518e-30	2.70446e-28	rpl35	60s ribosomal protein l35	4751|Fungi	NotTardiSpe	RPL35|60S-ribosomal-protein-L35|NC_060933.1|NP_9140.1	RPL35|60S-ribosomal-protein-L35|NC_060933.1|NP_9140.1	CG3609|uncharacterized-proteinA|Dmel_CG3609|NT_033779.5|NP_608675.1	CG3609|uncharacterized-proteinB|Dmel_CG3609|NT_033779.5|NP_1188684.1	rpl-35|60S-ribosomal-protein-L35|CELE_ZK652.4|NC_003281.10|NP_1379601.1	rpl-35|60S-ribosomal-protein-L35|CELE_ZK652.4|NC_003281.10|NP_1379601.1	Hexe_geneID_BV898_00635	Prot_BV898_00635.1|Hexe_geneID_BV898_00635	Prot_BV898_00635.1|Hexe_geneID_BV898_00635	BV898_00635|putative-60S-ribosomal-protein-L35|MTYJ01000002.1|OQV25704.1	BV898_00635|putative-60S-ribosomal-protein-L35|MTYJ01000002.1|OQV25704.1	RvY_17396|hypothetical-protein|BDGG01000015.1|GAV07577.1	RvY_13096|hypothetical-protein|BDGG01000008.1|GAV02549.1	LOC129588662|60S-ribosomal-protein-L35-like|NW_026570250.1|XP_55338969.1	LOC129588662|60S-ribosomal-protein-L35-like|NW_026570250.1|XP_55338969.1	br01610,ko00000,ko00001,ko00002,ko03011
Aant_geneID_rb_15810	IR	NT	655.263	200.119	427.691	1.71849	0.150773	11.3979	4.28377e-30	3.26911e-28	NA	MIT domain of nuclear receptor-binding factor 2	33208|Metazoa	NotTardiSpe	NA	NA	NA	NA	NA	NA	Hexe_geneID_BV898_16548	Prot_BV898_16548.1|Hexe_geneID_BV898_16548	Prot_BV898_16548.1|Hexe_geneID_BV898_16548	BV898_16548|hypothetical-protein|MTYJ01000250.1|OWA52085.1	BV898_16548|hypothetical-protein|MTYJ01000250.1|OWA52085.1	RvY_06974|hypothetical-protein|BDGG01000003.1|GAU95340.1	RvY_06974|hypothetical-protein|BDGG01000003.1|GAU95340.1	LOC129599342|nuclear-receptor-binding-factor-2-like|NW_026570224.1|XP_55353537.1	LOC129599342|nuclear-receptor-binding-factor-2-like|NW_026570224.1|XP_55353537.1	ko00000,ko00001,ko04131
Aant_geneID_rb_71925	IR	NT	51924.5	11096.3	31510.4	2.22647	0.195538	11.3864	4.88708e-30	3.7025e-28	SQSTM1	Zinc ion binding	33208|Metazoa	NotTardiSpe	SQSTM1|sequestosome-1-1|NC_060929.1|NP_3891.1	SQSTM1|sequestosome-1-1|NC_060929.1|NP_3891.1	ref(2)P|refractory-to-sigma-PA|Dmel_CG10360|NT_033779.5|NP_476700.1	ref(2)P|refractory-to-sigma-PB|Dmel_CG10360|NT_033779.5|NP_1014491.1	sqst-3|ZZ-type-domain-containing-protein|CELE_T26H2.5|NC_003283.11|NP_507738.1	sqst-1|SeQueSTosome-related|CELE_T12G3.1|NC_003282.8|NP_1255609.1	Hexe_geneID_BV898_12314	Prot_BV898_12314.1|Hexe_geneID_BV898_12314	Prot_BV898_12314.1|Hexe_geneID_BV898_12314	BV898_12314|putative-Sequestosome-1|MTYJ01000123.1|OQV13462.1	BV898_12314|putative-Sequestosome-1|MTYJ01000123.1|OQV13462.1	RvY_00608|hypothetical-protein|BDGG01000001.1|GAU87810.1	RvY_00608|hypothetical-protein|BDGG01000001.1|GAU87810.1	LOC129597638|sequestosome-1-like|NW_026570223.1|XP_55351250.1	LOC129597638|sequestosome-1-like|NW_026570223.1|XP_55351250.1	ko00000,ko00001,ko03029,ko04131,ko04147
Aant_geneID_rb_71414	IR	NT	1037.83	330.562	684.198	1.64563	0.144732	11.3702	5.8859e-30	4.42713e-28	FN3K	Fructosamine-3-kinase	33208|Metazoa	NotTardiSpe	FN3K|fructosamine-3-kinase|NC_060941.1|NP_71441.1	FN3KRP|ketosamine-3-kinase|NC_060941.1|NP_78895.2	CG33170|uncharacterized-proteinC|Dmel_CG33170|NT_037436.4|NP_1262224.1	CG33170|uncharacterized-proteinB|Dmel_CG33170|NT_037436.4|NP_1138000.1	Y116A8C.25|Protein-ribulosamine-3-kinase|CELE_Y116A8C.25|NC_003282.8|NP_1368547.1	Y116A8C.25|Protein-ribulosamine-3-kinase|CELE_Y116A8C.25|NC_003282.8|NP_1368546.1	Hexe_geneID_BV898_03894	Prot_BV898_03894.1|Hexe_geneID_BV898_03894	Prot_BV898_03894.1|Hexe_geneID_BV898_03894	BV898_03894|hypothetical-protein|MTYJ01000019.1|OQV22047.1	BV898_03894|hypothetical-protein|MTYJ01000019.1|OQV22047.1	RvY_13630|hypothetical-protein|BDGG01000009.1|GAV03162.1	RvY_13630|hypothetical-protein|BDGG01000009.1|GAV03162.1	LOC129586774|uncharacterized-protein-LOC129586774-X1|NW_026570242.1|XP_55336154.1	LOC129586774|uncharacterized-protein-LOC129586774-X1|NW_026570242.1|XP_55336154.1	ko00000,ko01000
Aant_geneID_rb_63671	IR	NT	6856.99	1465.54	4161.26	2.22766	0.1961	11.3598	6.63037e-30	4.95147e-28	NA	NA	NA	NotTardiSpe	NA	NA	NA	NA	NA	NA	Hexe_geneID_BV898_00645	Prot_BV898_00645.1|Hexe_geneID_BV898_00645	Prot_BV898_00645.1|Hexe_geneID_BV898_00645	BV898_00645|hypothetical-protein|MTYJ01000002.1|OQV25715.1	BV898_00645|hypothetical-protein|MTYJ01000002.1|OQV25715.1	RvY_01081|hypothetical-protein|BDGG01000001.1|GAU88371.1	RvY_01081|hypothetical-protein|BDGG01000001.1|GAU88371.1	LOC129583715|uncharacterized-protein-LOC129583715|NW_026570231.1|XP_55331622.1	LOC129583715|uncharacterized-protein-LOC129583715|NW_026570231.1|XP_55331622.1	NA
Aant_geneID_rb_50544	IR	NT	57590.3	294.648	28942.5	7.6089	0.670608	11.3463	7.73904e-30	5.73842e-28	MACROH2A1	H2A histone family, member Y	33208|Metazoa	NotTardiSpe	MACROH2A1|core-histone-macro-H2A.1-4|NC_060929.1|NP_1387332.1	MACROH2A1|core-histone-macro-H2A.1-4|NC_060929.1|NP_1387332.1	His2A:CG33859|histone-H2A|Dmel_CG33859|NT_033779.5|NP_1027376.1	His2A:CG33808|histone-H2A|Dmel_CG33808|NT_033779.5|NP_1027292.1	htz-1|Histone-H2A.V|CELE_R08C7.3|NC_003282.8|NP_500569.1	htz-1|Histone-H2A.V|CELE_R08C7.3|NC_003282.8|NP_500569.1	Hexe_geneID_BV898_10478	Prot_BV898_10478.1|Hexe_geneID_BV898_10478	Prot_BV898_10478.1|Hexe_geneID_BV898_10478	BV898_10478|Core-histone-macro-H2A.1|MTYJ01000090.1|OQV15372.1	BV898_10478|Core-histone-macro-H2A.1|MTYJ01000090.1|OQV15372.1	RvY_00439|hypothetical-protein|BDGG01000001.1|GAU87620.1	RvY_00439|hypothetical-protein|BDGG01000001.1|GAU87620.1	LOC129591714|core-histone-macro-H2A.1-like|NW_026570267.1|XP_55343449.1	LOC129591714|core-histone-macro-H2A.1-like|NW_026570267.1|XP_55343449.1	ko00000,ko00001,ko03036,ko04147
Aant_geneID_rb_65168	IR	NT	5348.86	762.077	3055.47	2.80927	0.248099	11.3232	1.00774e-29	7.41967e-28	NA	NA	NA	TardiSpe	NA	NA	NA	NA	NA	NA	NA	Prot_BV898_18457.1|Hexe_geneID_BV898_18457	Prot_BV898_08896.1|Hexe_geneID_BV898_08896	BV898_18457|hypothetical-protein|MTYJ01000366.1|OWA54035.1	BV898_08896|hypothetical-protein|MTYJ01000067.1|OQV17034.1	RvY_18580|hypothetical-protein|BDGG01000019.1|GAV08964.1	RvY_18580|hypothetical-protein|BDGG01000019.1|GAV08964.1	NA	NA	NA
Aant_geneID_rb_17700	IR	NT	2027.63	603.017	1315.32	1.75136	0.155257	11.2804	1.63937e-29	1.19857e-27	CUTA	Protein CutA isoform X1	33208|Metazoa	NotTardiSpe	CUTA|protein-CutA-1-precursor|NC_060930.1|NP_57005.1	CUTA|protein-CutA-1-precursor|NC_060930.1|NP_1014433.2	CG11590|uncharacterized-protein|Dmel_CG11590|NC_004354.4|NP_572945.1	CG11590|uncharacterized-protein|Dmel_CG11590|NC_004354.4|NP_572945.1	F35G12.7|Uncharacterized-protein|CELE_F35G12.7|NC_003281.10|NP_497934.2	F35G12.7|Uncharacterized-protein|CELE_F35G12.7|NC_003281.10|NP_497934.2	Hexe_geneID_BV898_09969	Prot_BV898_09969.1|Hexe_geneID_BV898_09969	Prot_BV898_09969.1|Hexe_geneID_BV898_09969	BV898_09969|putative-Protein-CutA-like-protein|MTYJ01000081.1|OQV15873.1	BV898_09969|putative-Protein-CutA-like-protein|MTYJ01000081.1|OQV15873.1	RvY_02977|hypothetical-protein|BDGG01000001.1|GAU90576.1	RvY_02977|hypothetical-protein|BDGG01000001.1|GAU90576.1	LOC129583652|protein-CutA-homolog-X2|NW_026570231.1|XP_55331515.1	LOC129583652|protein-CutA-homolog-X2|NW_026570231.1|XP_55331515.1	ko00000
Aant_geneID_rb_60703	IR	NT	587.988	142.115	365.052	2.04676	0.181592	11.2712	1.82037e-29	1.32166e-27	NA	NA	NA	TardiSpe	NA	NA	NA	NA	NA	NA	Hexe_geneID_BV898_06824	Prot_BV898_06824.1|Hexe_geneID_BV898_06824	Prot_BV898_06824.1|Hexe_geneID_BV898_06824	BV898_06824|hypothetical-protein|MTYJ01000042.1|OQV19187.1	BV898_06824|hypothetical-protein|MTYJ01000042.1|OQV19187.1	RvY_09957|hypothetical-protein|BDGG01000005.1|GAU98874.1	RvY_09957|hypothetical-protein|BDGG01000005.1|GAU98874.1	LOC129581862|uncharacterized-protein-LOC129581862-X2|NW_026570226.1|XP_55329109.1	LOC129581862|uncharacterized-protein-LOC129581862-X2|NW_026570226.1|XP_55329109.1	NA
Aant_geneID_rb_56226	IR	NT	850.016	223.962	536.989	1.92861	0.172505	11.18	5.10833e-29	3.68328e-27	PSMG3	Proteasome prosome, macropain assembly chaperone 3	33208|Metazoa	NotTardiSpe	NA	PSMG3|proteasome-assembly-chaperone-3|NC_060931.1|NP_1127812.1	NA	NA	NA	NA	Hexe_geneID_BV898_05928	Prot_BV898_05928.1|Hexe_geneID_BV898_05928	Prot_BV898_05928.1|Hexe_geneID_BV898_05928	BV898_05928|hypothetical-protein|MTYJ01000033.1|OQV20136.1	BV898_05928|hypothetical-protein|MTYJ01000033.1|OQV20136.1	RvY_16535|hypothetical-protein|BDGG01000013.1|GAV06569.1	RvY_16535|hypothetical-protein|BDGG01000013.1|GAV06569.1	LOC129587637|proteasome-assembly-chaperone-3-like|NW_026570222.1|XP_55337444.1	LOC129587637|proteasome-assembly-chaperone-3-like|NW_026570222.1|XP_55337444.1	ko00000,ko03051
Aant_geneID_rb_32279	IR	NT	10399.8	3573.77	6986.81	1.54067	0.137914	11.1712	5.63939e-29	4.03835e-27	UQCC1	Ubiquinol-cytochrome C chaperone	33208|Metazoa	NotTardiSpe	UQCC1|ubiquinol-cytochrome-c-reductase-complex-assembly-factor-1-c|NC_060944.1|NP_1171906.1	UQCC1|ubiquinol-cytochrome-c-reductase-complex-assembly-factor-1-c|NC_060944.1|NP_1171906.1	CG10075|uncharacterized-protein|Dmel_CG10075|NT_037436.4|NP_648064.1	CG10075|uncharacterized-protein|Dmel_CG10075|NT_037436.4|NP_648064.1	C35D10.5|Uncharacterized-protein|CELE_C35D10.5|NC_003281.10|NP_498013.2	C35D10.5|Uncharacterized-protein|CELE_C35D10.5|NC_003281.10|NP_498013.2	Hexe_geneID_BV898_11373	Prot_BV898_11373.1|Hexe_geneID_BV898_11373	Prot_BV898_11373.1|Hexe_geneID_BV898_11373	BV898_11373|putative-Ubiquinol-cytochrome-c-reductase-complex-assembly-factor-1|MTYJ01000105.1|OQV14396.1	BV898_11373|putative-Ubiquinol-cytochrome-c-reductase-complex-assembly-factor-1|MTYJ01000105.1|OQV14396.1	RvY_15853|hypothetical-protein|BDGG01000012.1|GAV05775.1	RvY_15853|hypothetical-protein|BDGG01000012.1|GAV05775.1	LOC129589177|ubiquinol-cytochrome-c-reductase-complex-assembly-factor-1-like|NW_026570253.1|XP_55339723.1	LOC129589177|ubiquinol-cytochrome-c-reductase-complex-assembly-factor-1-like|NW_026570253.1|XP_55339723.1	ko00000,ko03029
Aant_geneID_rb_23904	IR	NT	2135.14	714.713	1424.93	1.58024	0.142158	11.1161	1.04704e-28	7.4468e-27	ENTPD1	Ectonucleoside triphosphate diphosphohydrolase 1	33208|Metazoa	NotTardiSpe	ENTPD1|ectonucleoside-triphosphate-diphosphohydrolase-1-1|NC_060934.1|NP_1767.3	ENTPD1|ectonucleoside-triphosphate-diphosphohydrolase-1-2|NC_060934.1|NP_1091645.1	NTPase|NTPaseA|Dmel_CG3059|NT_033779.5|NP_477370.1	NTPase|NTPaseA|Dmel_CG3059|NT_033779.5|NP_477370.1	mig-23|Nucleoside-diphosphatase-mig-23|CELE_R07E4.4|NC_003284.9|NP_508994.1	mig-23|Nucleoside-diphosphatase-mig-23|CELE_R07E4.4|NC_003284.9|NP_508994.1	Hexe_geneID_BV898_07385	Prot_BV898_07385.1|Hexe_geneID_BV898_07385	Prot_BV898_07385.1|Hexe_geneID_BV898_07385	BV898_07385|Ectonucleoside-triphosphate-diphosphohydrolase-1|MTYJ01000048.1|OQV18559.1	BV898_07385|Ectonucleoside-triphosphate-diphosphohydrolase-1|MTYJ01000048.1|OQV18559.1	RvY_10598|hypothetical-protein|BDGG01000005.1|GAU99630.1	RvY_10598|hypothetical-protein|BDGG01000005.1|GAU99630.1	LOC129581536|ectonucleoside-triphosphate-diphosphohydrolase-1-like|NW_026570226.1|XP_55328642.1	LOC129581536|ectonucleoside-triphosphate-diphosphohydrolase-1-like|NW_026570226.1|XP_55328642.1	ko00000,ko00001,ko01000,ko04090
Aant_geneID_rb_46625	IR	NT	846.321	87.3642	466.843	3.29033	0.297007	11.0783	1.59903e-28	1.12958e-26	exsH	xyloglucan:xyloglucosyl transferase activity	2|Bacteria	NotTardiSpe	NA	NA	GNBP2|Gram-negative-bacteria-binding-protein-2D|Dmel_CG4144|NT_037436.4|NP_730351.1	GNBP2|Gram-negative-bacteria-binding-protein-2D|Dmel_CG4144|NT_037436.4|NP_730351.1	NA	NA	Hexe_geneID_BV898_09045	Prot_BV898_09045.1|Hexe_geneID_BV898_09045	Prot_BV898_09045.1|Hexe_geneID_BV898_09045	BV898_09045|hypothetical-protein|MTYJ01000069.1|OQV16874.1	BV898_09045|hypothetical-protein|MTYJ01000069.1|OQV16874.1	RvY_12782|hypothetical-protein|BDGG01000008.1|GAV02186.1	RvY_12782|hypothetical-protein|BDGG01000008.1|GAV02186.1	LOC129587459|glucan-endo-1,3-beta-glucosidase-A1-like|NW_026570245.1|XP_55337190.1	LOC129587459|glucan-endo-1,3-beta-glucosidase-A1-like|NW_026570245.1|XP_55337190.1	ko00000,ko00001,ko00002,ko01000,ko02042,ko03110
Aant_geneID_rb_72828	IR	NT	8266.9	2281.3	5274.1	1.85704	0.168073	11.049	2.21548e-28	1.55455e-26	ZFAND2B	AN1-type zinc finger protein 2B	33208|Metazoa	NotTardiSpe	ZFAND2B|AN1-type-zinc-finger-protein-2B-X2|NC_060926.1|XP_54196552.1	ZFAND2A|AN1-type-zinc-finger-protein-2A-3|NC_060931.1|NP_1352312.1	CG12795|uncharacterized-protein|Dmel_CG12795|NT_033779.5|NP_1097074.1	CG12795|uncharacterized-protein|Dmel_CG12795|NT_033779.5|NP_1097074.1	aip-1|Arsenite-Inducible-Protein|CELE_F58E10.4|NC_003283.11|NP_506479.1	aip-1|Arsenite-Inducible-Protein|CELE_F58E10.4|NC_003283.11|NP_506479.1	Hexe_geneID_BV898_07739	Prot_BV898_07739.1|Hexe_geneID_BV898_07739	Prot_BV898_07739.1|Hexe_geneID_BV898_07739	BV898_07739|putative-AN1-type-zinc-finger-protein-2B|MTYJ01000052.1|OQV18151.1	BV898_07739|putative-AN1-type-zinc-finger-protein-2B|MTYJ01000052.1|OQV18151.1	RvY_07623|hypothetical-protein|BDGG01000003.1|GAU96135.1	RvY_07623|hypothetical-protein|BDGG01000003.1|GAU96135.1	LOC129590488|AN1-type-zinc-finger-protein-2A-like|NW_026570260.1|XP_55341719.1	LOC129590488|AN1-type-zinc-finger-protein-2A-like|NW_026570260.1|XP_55341719.1	NA
Aant_geneID_rb_52314	IR	NT	1507.76	425.833	966.794	1.82457	0.165319	11.0367	2.54303e-28	1.7725e-26	SF3B5	Splicing factor 3B subunit	33208|Metazoa	NotTardiSpe	SF3B5|splicing-factor-3B-subunit-5|NC_060930.1|NP_112577.1	SF3B5|splicing-factor-3B-subunit-5|NC_060930.1|NP_112577.1	Sf3b5|splicing-factor-3b-subunit-5|Dmel_CG11985|NT_033777.3|NP_652189.1	Sf3b5|splicing-factor-3b-subunit-5|Dmel_CG11985|NT_033777.3|NP_652189.1	moa-2|Protein-moa-2|CELE_B0495.6|NC_003280.10|NP_495616.1	moa-2|Protein-moa-2|CELE_B0495.6|NC_003280.10|NP_495616.1	Hexe_geneID_BV898_13948	Prot_BV898_13948.1|Hexe_geneID_BV898_13948	Prot_BV898_13948.1|Hexe_geneID_BV898_13948	BV898_13948|putative-splicing-factor-3B-subunit-5|MTYJ01000162.1|OQV11751.1	BV898_13948|putative-splicing-factor-3B-subunit-5|MTYJ01000162.1|OQV11751.1	RvY_18268|hypothetical-protein|BDGG01000018.1|GAV08603.1	RvY_18268|hypothetical-protein|BDGG01000018.1|GAV08603.1	LOC129593405|splicing-factor-3B-subunit-5-like|NW_026570281.1|XP_55345674.1	LOC129593405|splicing-factor-3B-subunit-5-like|NW_026570281.1|XP_55345674.1	ko00000,ko00001,ko00002,ko03000,ko03041
Aant_geneID_rb_48152	IR	NT	10760.8	2188.91	6474.84	2.29769	0.208436	11.0235	2.9437e-28	2.03817e-26	NA	NA	NA	TardiSpe	NA	NA	NA	NA	NA	NA	NA	NA	Prot_BV898_05933.1|Hexe_geneID_BV898_05933	NA	BV898_05933|hypothetical-protein|MTYJ01000033.1|OQV20141.1	NA	NA	NA	NA	NA
Aant_geneID_rb_13098	IR	NT	19045.4	10733.6	14889.5	0.827286	0.0750529	11.0227	2.96968e-28	2.04263e-26	HIST2H3A	Histone H3	33208|Metazoa	NotTardiSpe	H3C14|histone-H3.2|NC_060925.1|NP_66403.2	H3C15|histone-H3.2|NC_060925.1|NP_1005464.1	His3:CG31613|histone-H3|Dmel_CG31613|NT_033779.5|NP_724345.1	His3:CG33803|histone-H3|Dmel_CG33803|NT_033779.5|NP_1027285.1	his-2|Histone-H3|CELE_T10C6.13|NC_003283.11|NP_507033.1	his-40|Histone-H3|CELE_K03A1.1|NC_003284.9|NP_1263958.1	NA	Prot_BV898_01614.1|Hexe_geneID_BV898_01614	Prot_BV898_05000.1|Hexe_geneID_BV898_05000	BV898_18552|histone-H3|MTYJ01000374.1|OWA54134.1	BV898_05000|histone-H3|MTYJ01000026.1|OQV20926.1	RvY_15453|hypothetical-protein|BDGG01000012.1|GAV05298.1	RvY_05961|hypothetical-protein|BDGG01000002.1|GAU94132.1	LOC129587512|histone-H3|NW_026570245.1|XP_55337280.1	LOC129582754|histone-H3|NW_026570228.1|XP_55330337.1	ko00000,ko00001,ko03036,ko04147
Aant_geneID_rb_40821	IR	NT	1342.83	430.174	886.5	1.64114	0.148959	11.0174	3.14976e-28	2.15234e-26	DCAF6	Ddb1 and cul4 associated factor 6	33208|Metazoa	NotTardiSpe	DCAF6|DDB1--and-CUL4-associated-factor-6-b|NC_060925.1|NP_1017977.1	DCAF6|DDB1--and-CUL4-associated-factor-6-b|NC_060925.1|NP_1017977.1	adp|adiposeA|Dmel_CG5124|NT_033778.4|NP_611296.2	adp|adiposeB|Dmel_CG5124|NT_033778.4|NP_1286563.1	adpr-1|WD_REPEATS_REGION-domain-containing-protein|CELE_Y73E7A.9|NC_003279.8|NP_1293410.1	adpr-1|WD_REPEATS_REGION-domain-containing-protein|CELE_Y73E7A.9|NC_003279.8|NP_1293410.1	Hexe_geneID_BV898_10009	Prot_BV898_10009.1|Hexe_geneID_BV898_10009	Prot_BV898_10009.1|Hexe_geneID_BV898_10009	BV898_10009|DDB1--and-CUL4-associated-factor-6|MTYJ01000081.1|OQV15913.1	BV898_10009|DDB1--and-CUL4-associated-factor-6|MTYJ01000081.1|OQV15913.1	RvY_18828-1|hypothetical-protein|BDGG01000021.1|GAV09257.1	RvY_18828-1|hypothetical-protein|BDGG01000021.1|GAV09257.1	LOC129583671|DDB1--and-CUL4-associated-factor-6-like|NW_026570231.1|XP_55331544.1	LOC129583671|DDB1--and-CUL4-associated-factor-6-like|NW_026570231.1|XP_55331544.1	ko00000,ko04121
Aant_geneID_rb_36588	IR	NT	2727.39	980.428	1853.91	1.47427	0.134119	10.9923	4.16205e-28	2.8256e-26	OACYL	Transferase activity, transferring acyl groups other than amino-acyl groups	33208|Metazoa	NotTardiSpe	TK2|thymidine-kinase-2-2|NC_060940.1|NP_1166114.1	TK2|thymidine-kinase-2-5|NC_060940.1|NP_1258863.1	CG14204|uncharacterized-proteinA|Dmel_CG14204|NC_004354.4|NP_608321.1	CG14205|uncharacterized-protein|Dmel_CG14205|NC_004354.4|NP_608323.1	nrf-6|Nose-resistant-to-fluoxetine-protein-6|CELE_C08B11.4|NC_003280.10|NP_495680.1	nrf-6|Nose-resistant-to-fluoxetine-protein-6|CELE_C08B11.4|NC_003280.10|NP_495680.1	NA	Prot_BV898_04466.1|Hexe_geneID_BV898_04466	Prot_BV898_04471.1|Hexe_geneID_BV898_04471	BV898_04466|putative-Nose-resistant-to-fluoxetine-protein-6|MTYJ01000022.1|OQV21564.1	BV898_04466|putative-Nose-resistant-to-fluoxetine-protein-6|MTYJ01000022.1|OQV21564.1	RvY_00970|hypothetical-protein|BDGG01000001.1|GAU88230.1	RvY_00970|hypothetical-protein|BDGG01000001.1|GAU88230.1	LOC129588494|nose-resistant-to-fluoxetine-protein-6-like|NW_026570250.1|XP_55338682.1	LOC129588494|nose-resistant-to-fluoxetine-protein-6-like|NW_026570250.1|XP_55338682.1	NA
Aant_geneID_rb_58000	IR	NT	204.412	809.034	506.723	-1.9897	0.18109	-10.9874	4.39548e-28	2.96483e-26	ERG10	Belongs to the thiolase family	4751|Fungi	NotTardiSpe	ACAT1|acetyl-CoA-acetyltransferase,-mitochondrial-a-precursor|NC_060935.1|NP_1373606.1	ACAT1|acetyl-CoA-acetyltransferase,-mitochondrial-a-precursor|NC_060935.1|NP_1373606.1	Acat1|Acetyl-CoA-acetyltransferase-1A|Dmel_CG10932|NC_004354.4|NP_572414.1	Acat1|Acetyl-CoA-acetyltransferase-1B|Dmel_CG10932|NC_004354.4|NP_1284987.1	T02G5.7|Uncharacterized-protein|CELE_T02G5.7|NC_003280.10|NP_495456.1	T02G5.7|Uncharacterized-protein|CELE_T02G5.7|NC_003280.10|NP_495456.1	Hexe_geneID_BV898_16783	Prot_BV898_16783.1|Hexe_geneID_BV898_16783	Prot_BV898_16783.1|Hexe_geneID_BV898_16783	BV898_16783|hypothetical-protein|MTYJ01000262.1|OWA52328.1	BV898_16783|hypothetical-protein|MTYJ01000262.1|OWA52328.1	RvY_00770|hypothetical-protein|BDGG01000001.1|GAU87994.1	RvY_00770|hypothetical-protein|BDGG01000001.1|GAU87994.1	LOC129585629|uncharacterized-protein-LOC129585629|NW_026570238.1|XP_55334353.1	LOC129585629|uncharacterized-protein-LOC129585629|NW_026570238.1|XP_55334353.1	ko00000,ko00001,ko00002,ko01000,ko04147
Aant_geneID_rb_59769	IR	NT	517.448	128.621	323.034	2.01245	0.184486	10.9084	1.05069e-27	7.04165e-26	NA	Double-stranded DNA binding. It is involved in the biological process described with regulation of transcription, DNA-templated	33208|Metazoa	NotTardiSpe	NA	NA	mTerf5|mitochondrial-transcription-termination-factor-5|Dmel_CG7175|NT_033777.3|NP_650693.1	NA	NA	NA	Hexe_geneID_BV898_07770	Prot_BV898_07770.1|Hexe_geneID_BV898_07770	Prot_BV898_07770.1|Hexe_geneID_BV898_07770	BV898_07770|hypothetical-protein|MTYJ01000052.1|OQV18180.1	BV898_07770|hypothetical-protein|MTYJ01000052.1|OQV18180.1	RvY_07584|hypothetical-protein|BDGG01000003.1|GAU96093.1	RvY_07584|hypothetical-protein|BDGG01000003.1|GAU96093.1	LOC129602611|uncharacterized-protein-LOC129602611|NW_026570224.1|XP_55357657.1	LOC129602611|uncharacterized-protein-LOC129602611|NW_026570224.1|XP_55357657.1	NA
Aant_geneID_rb_40595	IR	NT	1149.23	382.295	765.761	1.59196	0.146764	10.8471	2.0591e-27	1.3712e-25	MAP3K1	JUN kinase kinase kinase activity	33208|Metazoa	NotTardiSpe	MAP3K19|mitogen-activated-protein-kinase-kinase-kinase-19-5|NC_060926.1|NP_1269812.1	MAP3K3|mitogen-activated-protein-kinase-kinase-kinase-3-X1|NC_060941.1|XP_54172127.1	Ask1|apoptotic-signal-regulating-kinase-1B|Dmel_CG4720|NT_033777.3|NP_996240.1	NA	nsy-1|Mitogen-activated-protein-kinase-kinase-kinase-nsy-1|CELE_F59A6.1|NC_003280.10|NP_1370698.1	hpo-11|Protein-kinase-domain-containing-protein|CELE_H37N21.1|NC_003279.8|NP_492022.3	Hexe_geneID_BV898_08567	Prot_BV898_08567.1|Hexe_geneID_BV898_08567	Prot_BV898_08567.1|Hexe_geneID_BV898_08567	BV898_08567|putative-Mitogen-activated-protein-kinase-kinase-kinase-NPK1|MTYJ01000062.1|OQV17318.1	BV898_08567|putative-Mitogen-activated-protein-kinase-kinase-kinase-NPK1|MTYJ01000062.1|OQV17318.1	RvY_04874|hypothetical-protein|BDGG01000002.1|GAU92846.1	RvY_04874|hypothetical-protein|BDGG01000002.1|GAU92846.1	LOC129589475|uncharacterized-protein-LOC129589475|NW_026570255.1|XP_55340227.1	LOC129589475|uncharacterized-protein-LOC129589475|NW_026570255.1|XP_55340227.1	ko00000,ko00001,ko00002,ko01000,ko01001,ko04121
Aant_geneID_rb_49316	IR	NT	323.249	35.1905	179.22	3.21022	0.296494	10.8273	2.55604e-27	1.69135e-25	NA	NA	NA	TardiSpe	NA	NA	NA	NA	NA	NA	Hexe_geneID_BV898_08096	Prot_BV898_08096.1|Hexe_geneID_BV898_08096	Prot_BV898_08096.1|Hexe_geneID_BV898_08096	BV898_08096|DnaJ-like-protein-subfamily-C-member-13|MTYJ01000056.1|OQV17800.1	BV898_08096|DnaJ-like-protein-subfamily-C-member-13|MTYJ01000056.1|OQV17800.1	RvY_09301|hypothetical-protein|BDGG01000004.1|GAU98117.1	RvY_09301|hypothetical-protein|BDGG01000004.1|GAU98117.1	NA	NA	NA
Aant_geneID_rb_32407	IR	NT	2898.08	1310.64	2104.36	1.14697	0.106319	10.788	3.92178e-27	2.57875e-25	HPRT1	Phosphoribosyl transferase domain	33208|Metazoa	NotTardiSpe	HPRT1|hypoxanthine-guanine-phosphoribosyltransferase|NC_060947.1|NP_185.1	HPRT1|hypoxanthine-guanine-phosphoribosyltransferase|NC_060947.1|NP_185.1	NA	NA	hprt-1|Hypoxanthine-phosphoribosyltransferase|CELE_Y105E8B.5|NC_003279.8|NP_493545.1	hprt-1|Hypoxanthine-phosphoribosyltransferase|CELE_Y105E8B.5|NC_003279.8|NP_493545.1	Hexe_geneID_BV898_13267	Prot_BV898_13267.1|Hexe_geneID_BV898_13267	Prot_BV898_13267.1|Hexe_geneID_BV898_13267	BV898_13267|putative-Hypoxanthine-guanine-phosphoribosyltransferase|MTYJ01000144.1|OQV12467.1	BV898_13267|putative-Hypoxanthine-guanine-phosphoribosyltransferase|MTYJ01000144.1|OQV12467.1	RvY_08158|hypothetical-protein|BDGG01000003.1|GAU96766.1	RvY_08158|hypothetical-protein|BDGG01000003.1|GAU96766.1	LOC129595405|hypoxanthine-guanine-phosphoribosyltransferase-like-X1|NW_026570223.1|XP_55348384.1	LOC129595405|hypoxanthine-guanine-phosphoribosyltransferase-like-X1|NW_026570223.1|XP_55348384.1	ko00000,ko00001,ko01000
Aant_geneID_rb_46313	IR	NT	2840.99	110.74	1475.86	4.68816	0.436552	10.739	6.67331e-27	4.36059e-25	NA	Fungal-type cellulose-binding domain	4751|Fungi	NotTardiSpe	NA	NA	NA	NA	NA	NA	NA	Prot_BV898_09789.1|Hexe_geneID_BV898_09789	Prot_BV898_17084.1|Hexe_geneID_BV898_17084	BV898_09789|Endoglucanase-5|MTYJ01000079.1|OQV16017.1	BV898_17084|Endoglucanase-5|MTYJ01000278.1|OWA52637.1	RvY_11417|hypothetical-protein|BDGG01000006.1|GAV00591.1	RvY_11417|hypothetical-protein|BDGG01000006.1|GAV00591.1	LOC129600111|uncharacterized-protein-LOC129600111-X2|NW_026570384.1|XP_55354488.1	LOC129600111|uncharacterized-protein-LOC129600111-X2|NW_026570384.1|XP_55354488.1	NA
Aant_geneID_rb_67884	IR	NT	2677.89	926.568	1802.23	1.52973	0.142462	10.7378	6.76714e-27	4.39444e-25	NA	NA	NA	TardiSpe	NA	NA	NA	NA	NA	NA		NA	NA	NA	NA	NA	NA	NA	NA	NA
Aant_geneID_rb_54418	IR	NT	336.34	1037.28	686.811	-1.62748	0.15221	-10.6923	1.10595e-26	7.13749e-25	CPLX1	syntaxin binding	33208|Metazoa	NotTardiSpe	NA	CPLX1|complexin-1|NC_060928.1|NP_6642.1	cpx|complexinJ|Dmel_CG32490|NT_033777.3|NP_1014603.1	cpx|complexinZ|Dmel_CG32490|NT_033777.3|NP_1262247.1	cpx-1|Putative-complexin-1|CELE_Y73E7A.4|NC_003279.8|NP_490868.1	cpx-1|Putative-complexin-1|CELE_Y73E7A.4|NC_003279.8|NP_490868.1	Hexe_geneID_BV898_00581	Prot_BV898_00581.1|Hexe_geneID_BV898_00581	Prot_BV898_00581.1|Hexe_geneID_BV898_00581	BV898_00581|hypothetical-protein|MTYJ01000002.1|OQV25646.1	BV898_00581|hypothetical-protein|MTYJ01000002.1|OQV25646.1	RvY_04012|hypothetical-protein|BDGG01000002.1|GAU91831.1	RvY_04012|hypothetical-protein|BDGG01000002.1|GAU91831.1	LOC129585250|complexin-like|NW_026570236.1|XP_55333844.1	LOC129585250|complexin-like|NW_026570236.1|XP_55333844.1	ko00000,ko00001,ko04131
Aant_geneID_rb_36548	IR	NT	31000	4387.45	17693.7	2.82123	0.264073	10.6835	1.21598e-26	7.7994e-25	VPS15	VPS15 protein kinase	4751|Fungi	NotTardiSpe	PIK3R4|phosphoinositide-3-kinase-regulatory-subunit-4|NC_060927.1|NP_55417.1	PIK3R4|phosphoinositide-3-kinase-regulatory-subunit-4|NC_060927.1|NP_55417.1	Vps15|vacuolar-protein-sorting-15B|Dmel_CG9746|NT_033777.3|NP_1163565.1	Vps15|vacuolar-protein-sorting-15C|Dmel_CG9746|NT_033777.3|NP_1262405.1	vps-15|Non-specific-serine-threonine-protein-kinase|CELE_ZK930.1|NC_003280.10|NP_1254322.1	vps-15|Non-specific-serine-threonine-protein-kinase|CELE_ZK930.1|NC_003280.10|NP_1254322.1	Hexe_geneID_BV898_03750	Prot_BV898_03750.1|Hexe_geneID_BV898_03750	Prot_BV898_03750.1|Hexe_geneID_BV898_03750	BV898_03750|Phosphoinositide-3-kinase-regulatory-subunit-4|MTYJ01000018.1|OQV22247.1	BV898_03750|Phosphoinositide-3-kinase-regulatory-subunit-4|MTYJ01000018.1|OQV22247.1	RvY_15521|hypothetical-protein|BDGG01000012.1|GAV05374.1	RvY_15521|hypothetical-protein|BDGG01000012.1|GAV05374.1	LOC129582472|phosphoinositide-3-kinase-regulatory-subunit-4-like-X1|NW_026570222.1|XP_55329963.1	LOC129582472|phosphoinositide-3-kinase-regulatory-subunit-4-like-X1|NW_026570222.1|XP_55329963.1	ko00000,ko00001,ko01000,ko01001,ko04131
Aant_geneID_rb_18097	IR	NT	14396.4	2667.64	8532.04	2.43136	0.227944	10.6665	1.46086e-26	9.31301e-25	NA	NA	NA	TardiSpe	NA	NA	NA	NA	NA	NA		NA	NA	NA	NA	NA	NA	NA	NA	NA
Aant_geneID_rb_41293	IR	NT	606.349	1297.58	951.965	-1.09778	0.103374	-10.6195	2.41917e-26	1.53287e-24	PRKACB	cAMP-dependent protein kinase catalytic subunit,putative	33208|Metazoa	NotTardiSpe	PRKACA|cAMP-dependent-protein-kinase-catalytic-subunit-alpha-Calpha1|NC_060943.1|NP_2721.1	PRKACB|cAMP-dependent-protein-kinase-catalytic-subunit-beta-4|NC_060925.1|NP_1229786.1	Pka-C1|protein-kinase,-cAMP-dependent,-catalytic-subunit-1C|Dmel_CG4379|NT_033779.5|NP_995672.1	Pka-C1|protein-kinase,-cAMP-dependent,-catalytic-subunit-1D|Dmel_CG4379|NT_033779.5|NP_476977.1	kin-1|cAMP-dependent-protein-kinase-catalytic-subunit|CELE_ZK909.2|NC_003279.8|NP_740960.1	kin-1|cAMP-dependent-protein-kinase-catalytic-subunit|CELE_ZK909.2|NC_003279.8|NP_1366905.1	NA	Prot_BV898_14961.2|Hexe_geneID_BV898_14961	Prot_BV898_14961.1|Hexe_geneID_BV898_14961	BV898_14961|cAMP-dependent-protein-kinase-catalytic-subunit-alpha|MTYJ01000192.1|OWA50445.1	BV898_14961|cAMP-dependent-protein-kinase-catalytic-subunit-alpha|MTYJ01000192.1|OWA50444.1	RvY_14973-1|hypothetical-protein|BDGG01000011.1|GAV04741.1	RvY_14973-2|hypothetical-protein|BDGG01000011.1|GAV04740.1	LOC129592035|cAMP-dependent-protein-kinase-catalytic-subunit-alpha-X2|NW_026570269.1|XP_55343952.1	LOC129592035|cAMP-dependent-protein-kinase-catalytic-subunit-alpha-X1|NW_026570269.1|XP_55343951.1	ko00000,ko00001,ko00002,ko01000,ko01001,ko03019,ko03036
Aant_geneID_rb_14574	IR	NT	17843.3	2973.31	10408.3	2.58545	0.243517	10.6171	2.48046e-26	1.56224e-24	NA	NA	NA	NotTardiSpe	NA	NA	NA	NA	NA	NA	Hexe_geneID_BV898_10262	Prot_BV898_10262.1|Hexe_geneID_BV898_10262	Prot_BV898_10262.1|Hexe_geneID_BV898_10262	BV898_10262|hypothetical-protein|MTYJ01000087.1|OQV15540.1	BV898_10262|hypothetical-protein|MTYJ01000087.1|OQV15540.1	RvY_01081|hypothetical-protein|BDGG01000001.1|GAU88371.1	RvY_01081|hypothetical-protein|BDGG01000001.1|GAU88371.1	LOC129583422|uncharacterized-protein-LOC129583422|NW_026570230.1|XP_55331186.1	LOC129583421|uncharacterized-protein-LOC129583421|NW_026570230.1|XP_55331185.1	NA
Aant_geneID_rb_31452	IR	NT	987.353	423.167	705.26	1.225	0.115742	10.5839	3.53893e-26	2.21554e-24	NSFL1C	Nsfl1 cofactor P47	33208|Metazoa	NotTardiSpe	NSFL1C|NSFL1-cofactor-p47-X2|NC_060944.1|XP_54179685.1	NSFL1C|NSFL1-cofactor-p47-X1|NC_060944.1|XP_54179684.1	p47|p47|Dmel_CG11139|NT_033778.4|NP_610284.1	p47|p47|Dmel_CG11139|NT_033778.4|NP_610284.1	ubxn-2|UBX-domain-containing-protein-2|CELE_Y94H6A.9|NC_003282.8|NP_1023590.1	ubxn-2|UBX-domain-containing-protein-2|CELE_Y94H6A.9|NC_003282.8|NP_1023590.1	Hexe_geneID_BV898_16209	Prot_BV898_16209.1|Hexe_geneID_BV898_16209	Prot_BV898_16209.1|Hexe_geneID_BV898_16209	BV898_16209|NSFL1-cofactor-p47|MTYJ01000237.1|OWA51738.1	BV898_16209|NSFL1-cofactor-p47|MTYJ01000237.1|OWA51738.1	RvY_15802|hypothetical-protein|BDGG01000012.1|GAV05712.1	RvY_15802|hypothetical-protein|BDGG01000012.1|GAV05712.1	LOC129589084|NSFL1-cofactor-p47-like|NW_026570253.1|XP_55339575.1	LOC129589084|NSFL1-cofactor-p47-like|NW_026570253.1|XP_55339575.1	ko00000,ko00001
Aant_geneID_rb_13344	IR	NT	50.8517	329.962	190.407	-2.7085	0.256612	-10.5548	4.82512e-26	3.00277e-24	NA	Belongs to the UDP-glycosyltransferase family	35493|Streptophyta	NotTardiSpe	UGT8|2-hydroxyacylsphingosine-1-beta-galactosyltransferase-precursor|NC_060928.1|NP_3351.3	UGT8|2-hydroxyacylsphingosine-1-beta-galactosyltransferase-precursor|NC_060928.1|NP_1121646.2	Ugt36D1|UDP-glycosyltransferase-family-36-member-D1A|Dmel_CG17323|NT_033779.5|NP_609910.1	Ugt36D1|UDP-glycosyltransferase-family-36-member-D1E|Dmel_CG17323|NT_033779.5|NP_1246082.2	ugt-46|Putative-UDP-glucuronosyltransferase-ugt-46|CELE_B0310.5|NC_003284.9|NP_508112.1	ugt-50|UDP-glucuronosyltransferase|CELE_T07C5.1|NC_003284.9|NP_1300379.1	Hexe_geneID_BV898_00124	Prot_BV898_00124.1|Hexe_geneID_BV898_00124	Prot_BV898_00124.1|Hexe_geneID_BV898_00124	BV898_00124|putative-UDP-glycosyltransferase-73C1|MTYJ01000001.1|OQV25988.1	BV898_00124|putative-UDP-glycosyltransferase-73C1|MTYJ01000001.1|OQV25988.1	RvY_10534|hypothetical-protein|BDGG01000005.1|GAU99547.1	RvY_10534|hypothetical-protein|BDGG01000005.1|GAU99547.1	LOC129584288|uncharacterized-protein-LOC129584288|NW_026570233.1|XP_55332398.1	LOC129599669|uncharacterized-protein-LOC129599669|NW_026570372.1|XP_55353946.1	ko00000,ko01000,ko01003
Aant_geneID_rb_269	IR	NT	284.923	917.067	600.995	-1.68333	0.159526	-10.552	4.9705e-26	3.07495e-24	CREB3L1	Cyclic AMP-responsive element-binding protein 3-like	33208|Metazoa	NotTardiSpe	CREB3L1|cyclic-AMP-responsive-element-binding-protein-3-like-protein-1|NC_060935.1|NP_443086.1	CREB3L1|cyclic-AMP-responsive-element-binding-protein-3-like-protein-1-X1|NC_060935.1|XP_54226441.1	CrebA|Cyclic-AMP-response-element-binding-protein-AB|Dmel_CG7450|NT_037436.4|NP_996096.1	CrebA|Cyclic-AMP-response-element-binding-protein-AA|Dmel_CG7450|NT_037436.4|NP_524087.3	crh-2|CREB-homolog-crh-2|CELE_C27D6.4|NC_003280.10|NP_1293486.1	crh-2|CREB-homolog-crh-2|CELE_C27D6.4|NC_003280.10|NP_1293486.1	Hexe_geneID_BV898_17888	Prot_BV898_17888.1|Hexe_geneID_BV898_17888	Prot_BV898_17888.1|Hexe_geneID_BV898_17888	BV898_17888|putative-Cyclic-AMP-responsive-element-binding-protein-3-like-protein-2|MTYJ01000323.1|OWA53460.1	BV898_17888|putative-Cyclic-AMP-responsive-element-binding-protein-3-like-protein-2|MTYJ01000323.1|OWA53460.1	RvY_08719-1|hypothetical-protein|BDGG01000004.1|GAU97417.1	RvY_08719-1|hypothetical-protein|BDGG01000004.1|GAU97417.1	LOC129584947|cyclic-AMP-responsive-element-binding-protein-3-like-protein-3-A|NW_026570235.1|XP_55333367.1	LOC129584947|cyclic-AMP-responsive-element-binding-protein-3-like-protein-3-A|NW_026570235.1|XP_55333367.1	ko00000,ko00001,ko03000
Aant_geneID_rb_5115	IR	NT	248.852	684.765	466.809	-1.46183	0.140316	-10.4181	2.05045e-25	1.26103e-23	RWDD2A	RWD domain-containing protein 2A	33208|Metazoa	NotTardiSpe	RWDD2B|RWD-domain-containing-protein-2B-2|NC_060945.1|NP_1307653.1	RWDD2B|RWD-domain-containing-protein-2B-2|NC_060945.1|NP_1307653.1	CG30338|uncharacterized-protein|Dmel_CG30338|NT_033778.4|NP_724811.1	CG30338|uncharacterized-protein|Dmel_CG30338|NT_033778.4|NP_724811.1	NA	NA	Hexe_geneID_BV898_07854	Prot_BV898_07854.1|Hexe_geneID_BV898_07854	Prot_BV898_07854.1|Hexe_geneID_BV898_07854	BV898_07854|putative-RWD-domain-containing-protein-2B|MTYJ01000053.1|OQV18083.1	BV898_07854|putative-RWD-domain-containing-protein-2B|MTYJ01000053.1|OQV18083.1	RvY_09474|hypothetical-protein|BDGG01000004.1|GAU98310.1	RvY_09474|hypothetical-protein|BDGG01000004.1|GAU98310.1	LOC129589125|RWD-domain-containing-protein-2B-like|NW_026570222.1|XP_55339648.1	LOC129589125|RWD-domain-containing-protein-2B-like|NW_026570222.1|XP_55339648.1	NA
Aant_geneID_rb_14797	IR	NT	27805.6	8939.43	18372.5	1.63688	0.157376	10.4011	2.4511e-25	1.49861e-23	NA	NA	NA	TardiSpe	NA	NA	NA	NA	NA	NA	Hexe_geneID_BV898_00240	Prot_BV898_00240.1|Hexe_geneID_BV898_00240	Prot_BV898_00240.1|Hexe_geneID_BV898_00240	BV898_00240|hypothetical-protein|MTYJ01000001.1|OQV26116.1	BV898_00240|hypothetical-protein|MTYJ01000001.1|OQV26116.1	RvY_03852|hypothetical-protein|BDGG01000002.1|GAU91631.1	RvY_03852|hypothetical-protein|BDGG01000002.1|GAU91631.1	LOC129588457|uncharacterized-PPE-family-protein-PPE40-like|NW_026570249.1|XP_55338639.1	LOC129588457|uncharacterized-PPE-family-protein-PPE40-like|NW_026570249.1|XP_55338639.1	NA
Aant_geneID_rb_32224	IR	NT	1959.04	695.512	1327.28	1.49514	0.144392	10.3547	3.98308e-25	2.42111e-23	RCAN2	calcium-dependent protein serine/threonine phosphatase regulator activity	33208|Metazoa	NotTardiSpe	RCAN2|calcipressin-2-1|NC_060930.1|NP_5813.2	RCAN2|calcipressin-2-1|NC_060930.1|NP_5813.2	sra|sarahA|Dmel_CG6072|NT_033777.3|NP_524378.1	sra|sarahB|Dmel_CG6072|NT_033777.3|NP_1287361.1	rcan-1|Calcipressin-like-protein|CELE_F54E7.7|NC_003281.10|NP_498223.2	rcan-1|Calcipressin-like-protein|CELE_F54E7.7|NC_003281.10|NP_498223.2	Hexe_geneID_BV898_12042	Prot_BV898_12042.1|Hexe_geneID_BV898_12042	Prot_BV898_12042.1|Hexe_geneID_BV898_12042	BV898_12042|putative-Calcipressin-2|MTYJ01000117.1|OQV13727.1	BV898_12042|putative-Calcipressin-2|MTYJ01000117.1|OQV13727.1	RvY_11640|hypothetical-protein|BDGG01000006.1|GAV00848.1	RvY_11640|hypothetical-protein|BDGG01000006.1|GAV00848.1	LOC129584836|calcipressin-1-like|NW_026570235.1|XP_55333149.1	LOC129584836|calcipressin-1-like|NW_026570235.1|XP_55333149.1	ko00000,ko00001,ko04131
Aant_geneID_rb_69875	IR	NT	924.572	393.235	658.904	1.23461	0.119908	10.2963	7.32069e-25	4.42415e-23	DDI2	Retroviral aspartyl protease	33208|Metazoa	NotTardiSpe	DDI2|protein-DDI1-homolog-2|NC_060925.1|NP_115717.3	DDI2|protein-DDI1-homolog-2|NC_060925.1|NP_115717.3	rngo|rings-lostA|Dmel_CG4420|NC_004354.4|NP_573129.1	rngo|rings-lostB|Dmel_CG4420|NC_004354.4|NP_1285328.1	ddi-1|Protein-DDI1-homolog-1|CELE_C01G5.6|NC_003282.8|NP_500992.1	ddi-1|Protein-DDI1-homolog-1|CELE_C01G5.6|NC_003282.8|NP_500992.1	Hexe_geneID_BV898_02251	Prot_BV898_02251.1|Hexe_geneID_BV898_02251	Prot_BV898_02251.1|Hexe_geneID_BV898_02251	BV898_02251|Protein-DDI1-like-protein-2|MTYJ01000009.1|OQV23903.1	BV898_02251|Protein-DDI1-like-protein-2|MTYJ01000009.1|OQV23903.1	RvY_05221|hypothetical-protein|BDGG01000002.1|GAU93255.1	RvY_05221|hypothetical-protein|BDGG01000002.1|GAU93255.1	LOC129591363|protein-DDI1-homolog-2-like|NW_026570265.1|XP_55342975.1	LOC129591363|protein-DDI1-homolog-2-like|NW_026570265.1|XP_55342975.1	ko00000,ko03051
Aant_geneID_rb_16121	IR	NT	2422.04	735.537	1578.79	1.72233	0.167585	10.2774	8.91435e-25	5.35629e-23	PGLS	6-phosphogluconolactonase activity. It is involved in the biological process described with pentose-phosphate shunt	33208|Metazoa	NotTardiSpe	PGLS|6-phosphogluconolactonase|NC_060943.1|NP_36220.1	PGLS|6-phosphogluconolactonase|NC_060943.1|NP_36220.1	Pgls|6-phosphogluconolactonase|Dmel_CG17333|NC_004354.4|NP_572656.1	Pgls|6-phosphogluconolactonase|Dmel_CG17333|NC_004354.4|NP_572656.1	Y57G11C.3|Putative-6-phosphogluconolactonase|CELE_Y57G11C.3|NC_003282.8|NP_1367136.1	Y57G11C.3|Putative-6-phosphogluconolactonase|CELE_Y57G11C.3|NC_003282.8|NP_1367136.1	Hexe_geneID_BV898_08848	Prot_BV898_08848.1|Hexe_geneID_BV898_08848	Prot_BV898_08848.1|Hexe_geneID_BV898_08848	BV898_08848|putative-6-phosphogluconolactonase|MTYJ01000067.1|OQV16984.1	BV898_08848|putative-6-phosphogluconolactonase|MTYJ01000067.1|OQV16984.1	RvY_18507|hypothetical-protein|BDGG01000019.1|GAV08881.1	RvY_18507|hypothetical-protein|BDGG01000019.1|GAV08881.1	LOC129590183|6-phosphogluconolactonase-like|NW_026570222.1|XP_55341239.1	LOC129590183|6-phosphogluconolactonase-like|NW_026570222.1|XP_55341239.1	ko00000,ko00001,ko00002,ko01000
Aant_geneID_rb_59821	IR	NT	3871.29	1729.88	2800.58	1.1619	0.113262	10.2585	1.0839e-24	6.47555e-23	SERINC3	Serine incorporator Serinc	33208|Metazoa	NotTardiSpe	SERINC3|serine-incorporator-3-precursor|NC_060944.1|NP_945179.1	SERINC3|serine-incorporator-3-precursor|NC_060944.1|NP_6802.1	Serinc|serine-incorporatorA|Dmel_CG4672|NT_037436.4|NP_648893.1	Serinc|serine-incorporatorA|Dmel_CG4672|NT_037436.4|NP_648893.1	Y57E12AL.1|Uncharacterized-protein|CELE_Y57E12AL.1|NC_003283.11|NP_741561.1	Y57E12AL.1|Uncharacterized-protein|CELE_Y57E12AL.1|NC_003283.11|NP_741561.1	Hexe_geneID_BV898_11398	Prot_BV898_11398.1|Hexe_geneID_BV898_11398	Prot_BV898_11398.1|Hexe_geneID_BV898_11398	BV898_11398|Serine-incorporator-3|MTYJ01000105.1|OQV14421.1	BV898_11398|Serine-incorporator-3|MTYJ01000105.1|OQV14421.1	RvY_15833|hypothetical-protein|BDGG01000012.1|GAV05753.1	RvY_15833|hypothetical-protein|BDGG01000012.1|GAV05753.1	LOC129589236|probable-serine-incorporator-X2|NW_026570253.1|XP_55339826.1	LOC129589236|probable-serine-incorporator-X2|NW_026570253.1|XP_55339826.1	NA
Aant_geneID_rb_67216	IR	NT	20742.4	5259.48	13000.9	1.97952	0.19298	10.2577	1.09303e-24	6.49297e-23	NA	NA	NA	NotTardiSpe	NA	NA	NA	NA	NA	ZK328.6|putative-F-box-protein-ZK328.6|CELE_ZK328.6|NC_003281.10|NP_498314.2	Hexe_geneID_BV898_01092	Prot_BV898_01092.1|Hexe_geneID_BV898_01092	Prot_BV898_01092.1|Hexe_geneID_BV898_01092	BV898_01092|hypothetical-protein|MTYJ01000003.1|OQV25416.1	BV898_01092|hypothetical-protein|MTYJ01000003.1|OQV25416.1	RvY_12637|hypothetical-protein|BDGG01000007.1|GAV02023.1	RvY_12637|hypothetical-protein|BDGG01000007.1|GAV02023.1	LOC129594164|uncharacterized-protein-LOC129594164|NW_026570286.1|XP_55346732.1	LOC129594164|uncharacterized-protein-LOC129594164|NW_026570286.1|XP_55346732.1	NA
Aant_geneID_rb_71634	IR	NT	6452.18	2827.08	4639.63	1.19092	0.116722	10.203	1.92254e-24	1.1356e-22	ABCF2	ABC transporter	33208|Metazoa	NotTardiSpe	ABCF2|ATP-binding-cassette-sub-family-F-member-2|NC_060931.1|NP_9120.1	ABCF2-H2BK1|ABCF2-H2B-protein|NC_060931.1|NP_5683.2	CG9281|uncharacterized-proteinC|Dmel_CG9281|NC_004354.4|NP_727881.1	CG9281|uncharacterized-proteinD|Dmel_CG9281|NC_004354.4|NP_1285284.1	abcf-2|ABC-transporter,-class-F|CELE_T27E9.7|NC_003281.10|NP_499779.1	abcf-2|ABC-transporter,-class-F|CELE_T27E9.7|NC_003281.10|NP_499779.1	Hexe_geneID_BV898_14186	Prot_BV898_14186.1|Hexe_geneID_BV898_14186	Prot_BV898_14186.1|Hexe_geneID_BV898_14186	BV898_14186|ATP-binding-cassette-sub-family-F-member-2|MTYJ01000169.1|OQV11530.1	BV898_14186|ATP-binding-cassette-sub-family-F-member-2|MTYJ01000169.1|OQV11530.1	RvY_02450|hypothetical-protein|BDGG01000001.1|GAU89960.1	RvY_02450|hypothetical-protein|BDGG01000001.1|GAU89960.1	LOC129599916|ATP-binding-cassette-sub-family-F-member-2-like|NW_026570377.1|XP_55354247.1	LOC129599916|ATP-binding-cassette-sub-family-F-member-2-like|NW_026570377.1|XP_55354247.1	ko00000,ko03009
Aant_geneID_rb_17761	IR	NT	2711.94	1000.83	1856.39	1.44033	0.1413	10.1935	2.12045e-24	1.24547e-22	UBL5	Ubiquitin-like domain	33208|Metazoa	NotTardiSpe	UBL5|ubiquitin-like-protein-5-X1|NC_060943.1|XP_54177631.1	UBL5|ubiquitin-like-protein-5|NC_060943.1|NP_1041706.1	ubl|ubiquitin-like|Dmel_CG3450|NT_033778.4|NP_610239.1	ubl|ubiquitin-like|Dmel_CG3450|NT_033778.4|NP_610239.1	ubl-5|Ubiquitin-like-protein-5|CELE_F46F11.4|NC_003279.8|NP_491640.1	ubl-5|Ubiquitin-like-protein-5|CELE_F46F11.4|NC_003279.8|NP_491640.1	Hexe_geneID_BV898_15049	Prot_BV898_15049.1|Hexe_geneID_BV898_15049	Prot_BV898_15049.1|Hexe_geneID_BV898_15049	BV898_15049|putative-Ubiquitin-like-protein-5|MTYJ01000195.1|OWA50536.1	BV898_15049|putative-Ubiquitin-like-protein-5|MTYJ01000195.1|OWA50536.1	RvY_05894|hypothetical-protein|BDGG01000002.1|GAU94050.1	RvY_05894|hypothetical-protein|BDGG01000002.1|GAU94050.1	NA	NA	ko00000,ko00001,ko01000,ko03041,ko04131
Aant_geneID_rb_30514	IR	NT	2366.76	907.396	1637.08	1.38478	0.136909	10.1146	4.75794e-24	2.77901e-22	IWS1	TFIIS helical bundle-like domain	33208|Metazoa	NotTardiSpe	IWS1|protein-IWS1-homolog-2|NC_060926.1|NP_1397852.1	IWS1|protein-IWS1-homolog-2|NC_060926.1|NP_1397852.1	CG9915|uncharacterized-proteinC|Dmel_CG9915|NC_004354.4|NP_1259604.1	CG9915|uncharacterized-proteinB|Dmel_CG9915|NC_004354.4|NP_1097000.1	F13B12.1|IWS1-like-protein|CELE_F13B12.1|NC_003282.8|NP_501924.1	F13B12.1|IWS1-like-protein|CELE_F13B12.1|NC_003282.8|NP_501924.1	Hexe_geneID_BV898_02702	Prot_BV898_02702.2|Hexe_geneID_BV898_02702	Prot_BV898_02702.2|Hexe_geneID_BV898_02702	BV898_02702|putative-Protein-IWS1-like-protein|MTYJ01000011.1|OQV23585.1	BV898_02702|putative-Protein-IWS1-like-protein|MTYJ01000011.1|OQV23585.1	RvY_08320|hypothetical-protein|BDGG01000003.1|GAU96956.1	RvY_08320|hypothetical-protein|BDGG01000003.1|GAU96956.1	LOC129580692|protein-IWS1-homolog|NW_026570224.1|XP_55327317.1	LOC129580692|protein-IWS1-homolog|NW_026570224.1|XP_55327317.1	ko00000,ko03021
Aant_geneID_rb_21360	IR	NT	926.847	324.945	625.896	1.50934	0.149522	10.0944	5.84817e-24	3.39681e-22	PPT2	Palmitoyl-protein thioesterase 2	33208|Metazoa	NotTardiSpe	PPT2|lysosomal-thioesterase-PPT2-b-precursor|NC_060930.1|NP_619731.2	PPT2|lysosomal-thioesterase-PPT2-a-precursor|NC_060930.1|NP_1191032.1	Ppt2|Palmitoyl-protein-thioesterase-2|Dmel_CG4851|NT_033779.5|NP_609500.1	Ppt2|Palmitoyl-protein-thioesterase-2|Dmel_CG4851|NT_033779.5|NP_609500.1	epg-9|Autophagy-related-protein-101|CELE_Y69A2AR.7|NC_003282.8|NP_741338.2	epg-9|Autophagy-related-protein-101|CELE_Y69A2AR.7|NC_003282.8|NP_741338.2	Hexe_geneID_BV898_13284	Prot_BV898_13284.1|Hexe_geneID_BV898_13284	Prot_BV898_13284.1|Hexe_geneID_BV898_13284	BV898_13284|Lysosomal-thioesterase-PPT2-A|MTYJ01000144.1|OQV12483.1	BV898_13284|Lysosomal-thioesterase-PPT2-A|MTYJ01000144.1|OQV12483.1	RvY_08135|hypothetical-protein|BDGG01000003.1|GAU96734.1	RvY_08135|hypothetical-protein|BDGG01000003.1|GAU96734.1	LOC129583026|autophagy-related-protein-101-like|NW_026570229.1|XP_55330693.1	LOC129583026|autophagy-related-protein-101-like|NW_026570229.1|XP_55330693.1	ko00000,ko00001,ko01000,ko01004
Aant_geneID_rb_61996	IR	NT	29139.8	2652.98	15896.4	3.45777	0.34337	10.0701	7.49162e-24	4.32734e-22	NA	NA	NA	TardiSpe	NA	PARPBP|PCNA-interacting-partner-41|NC_060936.1|NP_1387810.1	NA	NA	NA	NA		NA	NA	NA	NA	NA	NA	NA	NA	NA
Aant_geneID_rb_51103	IR	NT	766.611	1569.13	1167.87	-1.03458	0.103659	-9.98057	1.85404e-23	1.06506e-21	TRERF1	Metal ion binding	33208|Metazoa	NotTardiSpe	TRERF1|transcriptional-regulating-factor-1-X4|NC_060930.1|XP_54211880.1	TRERF1|transcriptional-regulating-factor-1-2|NC_060930.1|NP_1378912.1	CG16779|uncharacterized-proteinD|Dmel_CG16779|NT_033777.3|NP_1262418.1	CG16779|uncharacterized-proteinD|Dmel_CG16779|NT_033777.3|NP_1262418.1	saeg-1|Suppressor-of-activated-egl-4-protein-1|CELE_F53H10.2|NC_003283.11|NP_1122953.1	saeg-1|Suppressor-of-activated-egl-4-protein-1|CELE_F53H10.2|NC_003283.11|NP_1122953.1	Hexe_geneID_BV898_07864	Prot_BV898_07864.1|Hexe_geneID_BV898_07864	Prot_BV898_07864.1|Hexe_geneID_BV898_07864	BV898_07864|putative-Transcriptional-regulating-factor-1|MTYJ01000053.1|OQV18093.1	BV898_07864|putative-Transcriptional-regulating-factor-1|MTYJ01000053.1|OQV18093.1	RvY_09483-1|hypothetical-protein|BDGG01000004.1|GAU98320.1	RvY_09483-1|hypothetical-protein|BDGG01000004.1|GAU98320.1	LOC129588724|transcriptional-regulating-factor-1-like|NW_026570222.1|XP_55339054.1	LOC129588724|transcriptional-regulating-factor-1-like|NW_026570222.1|XP_55339054.1	NA
Aant_geneID_rb_20101	IR	NT	675.273	173.621	424.447	1.96347	0.198176	9.90772	3.85354e-23	2.19094e-21	LTN1	protein modification by small protein conjugation	33208|Metazoa	NotTardiSpe	LTN1|E3-ubiquitin-protein-ligase-listerin-X4|NC_060945.1|XP_54180406.1	LTN1|E3-ubiquitin-protein-ligase-listerin-X4|NC_060945.1|XP_54180406.1	Ltn1|listerin-E3-ubiquitin-protein-ligase-1|Dmel_CG32210|NT_037436.4|NP_730427.1	Ltn1|listerin-E3-ubiquitin-protein-ligase-1|Dmel_CG32210|NT_037436.4|NP_730427.1	Y54E10A.11|E3-ubiquitin-protein-ligase-listerin|CELE_Y54E10A.11|NC_003279.8|NP_491118.2	Y54E10A.11|E3-ubiquitin-protein-ligase-listerin|CELE_Y54E10A.11|NC_003279.8|NP_491118.2	Hexe_geneID_BV898_18286	Prot_BV898_18286.1|Hexe_geneID_BV898_18286	Prot_BV898_18286.1|Hexe_geneID_BV898_18286	BV898_18286|E3-ubiquitin-protein-ligase-listerin|MTYJ01000352.1|OWA53866.1	BV898_18286|E3-ubiquitin-protein-ligase-listerin|MTYJ01000352.1|OWA53866.1	RvY_18834|hypothetical-protein|BDGG01000021.1|GAV09264.1	RvY_18834|hypothetical-protein|BDGG01000021.1|GAV09264.1	LOC129593258|E3-ubiquitin-protein-ligase-listerin-like|NW_026570281.1|XP_55345451.1	LOC129593258|E3-ubiquitin-protein-ligase-listerin-like|NW_026570281.1|XP_55345451.1	ko00000,ko01000,ko04121
Aant_geneID_rb_47215	IR	NT	5663.59	2006.26	3834.92	1.4974	0.151136	9.90766	3.85589e-23	2.19094e-21	NA	xyloglucan:xyloglucosyl transferase activity	2|Bacteria	NotTardiSpe	NA	NA	GNBP2|Gram-negative-bacteria-binding-protein-2D|Dmel_CG4144|NT_037436.4|NP_730351.1	GNBP2|Gram-negative-bacteria-binding-protein-2D|Dmel_CG4144|NT_037436.4|NP_730351.1	NA	NA	Hexe_geneID_BV898_09053	Prot_BV898_09053.1|Hexe_geneID_BV898_09053	Prot_BV898_09053.1|Hexe_geneID_BV898_09053	BV898_09053|putative-Glucan-endo-1,3-beta-glucosidase-A1|MTYJ01000069.1|OQV16882.1	BV898_09053|putative-Glucan-endo-1,3-beta-glucosidase-A1|MTYJ01000069.1|OQV16882.1	RvY_12782|hypothetical-protein|BDGG01000008.1|GAV02186.1	RvY_12782|hypothetical-protein|BDGG01000008.1|GAV02186.1	LOC129587459|glucan-endo-1,3-beta-glucosidase-A1-like|NW_026570245.1|XP_55337190.1	LOC129587459|glucan-endo-1,3-beta-glucosidase-A1-like|NW_026570245.1|XP_55337190.1	NA
Aant_geneID_rb_471	IR	NT	203.119	706.621	454.87	-1.7933	0.181248	-9.89419	4.41163e-23	2.49317e-21	BCL11B	B-cell CLL lymphoma 11Ba zinc finger protein	33208|Metazoa	NotTardiSpe	BCL11A|B-cell-lymphoma/leukemia-11A-10|NC_060926.1|NP_1392658.1	BCL11A|B-cell-lymphoma/leukemia-11A-10|NC_060926.1|NP_1392658.1	CG9650|uncharacterized-proteinJ|Dmel_CG9650|NC_004354.4|NP_572385.2	CG9650|uncharacterized-proteinJ|Dmel_CG9650|NC_004354.4|NP_572385.2	bcl-11|mammalian-BCL-(B-cell-lymphoma)-gene-homologs|CELE_F13H6.1|NC_003283.11|NP_504620.2	bcl-11|mammalian-BCL-(B-cell-lymphoma)-gene-homologs|CELE_F13H6.1|NC_003283.11|NP_1122913.1	Hexe_geneID_BV898_08619	Prot_BV898_08619.1|Hexe_geneID_BV898_08619	Prot_BV898_08619.1|Hexe_geneID_BV898_08619	BV898_08619|putative-B-cell-lymphoma/leukemia-11A|MTYJ01000063.1|OQV17221.1	BV898_08619|putative-B-cell-lymphoma/leukemia-11A|MTYJ01000063.1|OQV17221.1	RvY_18300-1|hypothetical-protein|BDGG01000018.1|GAV08636.1	RvY_18300-1|hypothetical-protein|BDGG01000018.1|GAV08636.1	LOC129598976|B-cell-lymphoma-leukemia-11B-like-X1|NW_026570224.1|XP_55353050.1	LOC129598976|B-cell-lymphoma-leukemia-11B-like-X1|NW_026570224.1|XP_55353050.1	ko00000,ko00001,ko03000
Aant_geneID_rb_49409	IR	NT	298.665	856.954	577.81	-1.52042	0.153699	-9.89218	4.50121e-23	2.53012e-21	TBCEL	Tubulin folding cofactor E-like a	33208|Metazoa	NotTardiSpe	TBCEL|tubulin-specific-chaperone-cofactor-E-like-protein|NC_060935.1|NP_689928.3	TBCEL|tubulin-specific-chaperone-cofactor-E-like-protein|NC_060935.1|NP_1123519.1	mlt|muletB|Dmel_CG12214|NT_033778.4|NP_724901.1	mlt|muletC|Dmel_CG12214|NT_033778.4|NP_1260853.1	coel-1|tubulin-folding-COfactor-E-Like-protein|CELE_C52B9.3|NC_003284.9|NP_741764.1	coel-1|tubulin-folding-COfactor-E-Like-protein|CELE_C52B9.3|NC_003284.9|NP_741764.1	Hexe_geneID_BV898_05374	Prot_BV898_05374.1|Hexe_geneID_BV898_05374	Prot_BV898_05374.1|Hexe_geneID_BV898_05374	BV898_05374|Tubulin-specific-chaperone-cofactor-E-like-protein|MTYJ01000029.1|OQV20552.1	BV898_05374|Tubulin-specific-chaperone-cofactor-E-like-protein|MTYJ01000029.1|OQV20552.1	RvY_11024|hypothetical-protein|BDGG01000006.1|GAV00133.1	RvY_11024|hypothetical-protein|BDGG01000006.1|GAV00133.1	LOC129598279|tubulin-specific-chaperone-cofactor-E-like-protein|NW_026570339.1|XP_55352076.1	LOC129598279|tubulin-specific-chaperone-cofactor-E-like-protein|NW_026570339.1|XP_55352076.1	NA
Aant_geneID_rb_71600	IR	NT	838.741	293.835	566.288	1.52036	0.153928	9.8771	5.23233e-23	2.92535e-21	USB1	U6 snRNA 3-end processing	33208|Metazoa	NotTardiSpe	USB1|U6-snRNA-phosphodiesterase-1-4|NC_060940.1|NP_1317497.1	USB1|U6-snRNA-phosphodiesterase-1-4|NC_060940.1|NP_1317497.1	CG16790|uncharacterized-proteinA|Dmel_CG16790|NT_033777.3|NP_649911.1	CG16790|uncharacterized-proteinA|Dmel_CG16790|NT_033777.3|NP_649911.1	NA	NA	Hexe_geneID_BV898_08680	Prot_BV898_08680.1|Hexe_geneID_BV898_08680	Prot_BV898_08680.1|Hexe_geneID_BV898_08680	BV898_08680|putative-U6-snRNA-phosphodiesterase|MTYJ01000063.1|OQV17282.1	BV898_08680|putative-U6-snRNA-phosphodiesterase|MTYJ01000063.1|OQV17282.1	RvY_18399|hypothetical-protein|BDGG01000018.1|GAV08751.1	RvY_18399|hypothetical-protein|BDGG01000018.1|GAV08751.1	LOC129580653|U6-snRNA-phosphodiesterase-1-like|NW_026570224.1|XP_55327243.1	LOC129580653|U6-snRNA-phosphodiesterase-1-like|NW_026570224.1|XP_55327242.1	NA
Aant_geneID_rb_77268	IR	NT	977.026	206.542	591.784	2.23935	0.227167	9.85771	6.34816e-23	3.53032e-21	NA	mismatched DNA binding	33208|Metazoa	NotTardiSpe	PMS2|mismatch-repair-endonuclease-PMS2-X9|NC_060931.1|XP_54214413.1	PMS2|mismatch-repair-endonuclease-PMS2-X9|NC_060931.1|XP_54214413.1	Pms2|Pms2|Dmel_CG8169|NT_033778.4|NP_477023.1	Pms2|Pms2|Dmel_CG8169|NT_033778.4|NP_477023.1	pms-2|PMS-(Post-Meiotic-Segregation)-family|CELE_H12C20.2|NC_003283.11|NP_1369798.1	pms-2|PMS-(Post-Meiotic-Segregation)-family|CELE_H12C20.2|NC_003283.11|NP_1369798.1	Hexe_geneID_BV898_18044	Prot_BV898_18044.1|Hexe_geneID_BV898_18044	Prot_BV898_18044.1|Hexe_geneID_BV898_18044	BV898_18044|Mismatch-repair-endonuclease-PMS2|MTYJ01000334.1|OWA53623.1	BV898_18044|Mismatch-repair-endonuclease-PMS2|MTYJ01000334.1|OWA53623.1	RvY_08678-2|hypothetical-protein|BDGG01000004.1|GAU97367.1	RvY_08678-2|hypothetical-protein|BDGG01000004.1|GAU97367.1	LOC129591700|mismatch-repair-endonuclease-PMS2-like|NW_026570267.1|XP_55343429.1	LOC129591702|nudC-domain-containing-protein-3-like|NW_026570267.1|XP_55343431.1	ko00000,ko00001,ko00002,ko03400
Aant_geneID_rb_67543	IR	NT	38330.1	6592.33	22461.2	2.53985	0.258023	9.84349	7.31288e-23	4.0453e-21	NA	metalloendopeptidase activity	33154|Opisthokonta	NotTardiSpe	NA	NA	NA	NA	NA	NA	Hexe_geneID_BV898_14694	Prot_BV898_14694.1|Hexe_geneID_BV898_14694	Prot_BV898_14694.1|Hexe_geneID_BV898_14694	BV898_14694|hypothetical-protein|MTYJ01000184.1|OWA50169.1	BV898_14694|hypothetical-protein|MTYJ01000184.1|OWA50169.1	RvY_15083|hypothetical-protein|BDGG01000011.1|GAV04875.1	RvY_15083|hypothetical-protein|BDGG01000011.1|GAV04875.1	LOC129585336|uncharacterized-protein-LOC129585336|NW_026570236.1|XP_55333952.1	LOC129585336|uncharacterized-protein-LOC129585336|NW_026570236.1|XP_55333952.1	NA
Aant_geneID_rb_42404	IR	NT	591.585	198.895	395.24	1.58088	0.160713	9.83666	7.82662e-23	4.3067e-21	RARS	Belongs to the class-I aminoacyl-tRNA synthetase family	33208|Metazoa	NotTardiSpe	RARS1|arginine--tRNA-ligase,-cytoplasmic|NC_060929.1|NP_2878.2	RARS1|arginine--tRNA-ligase,-cytoplasmic|NC_060929.1|NP_2878.2	ArgRS|Arginyl-tRNA-synthetase|Dmel_CG9020|NC_004354.4|NP_573081.1	ArgRS|Arginyl-tRNA-synthetase|Dmel_CG9020|NC_004354.4|NP_573081.1	rars-1|putative-arginine--tRNA-ligase,-cytoplasmic|CELE_F26F4.10|NC_003281.10|NP_1022551.1	rars-1|putative-arginine--tRNA-ligase,-cytoplasmic|CELE_F26F4.10|NC_003281.10|NP_1022551.1	Hexe_geneID_BV898_16649	Prot_BV898_16649.1|Hexe_geneID_BV898_16649	Prot_BV898_16649.1|Hexe_geneID_BV898_16649	BV898_16649|Arginine--tRNA-ligase,-cytoplasmic|MTYJ01000255.1|OWA52190.1	BV898_16649|Arginine--tRNA-ligase,-cytoplasmic|MTYJ01000255.1|OWA52190.1	RvY_17712|hypothetical-protein|BDGG01000016.1|GAV07938.1	RvY_17712|hypothetical-protein|BDGG01000016.1|GAV07938.1	LOC129589315|arginine--tRNA-ligase,-cytoplasmic-like|NW_026570254.1|XP_55339993.1	LOC129589315|arginine--tRNA-ligase,-cytoplasmic-like|NW_026570254.1|XP_55339993.1	ko00000,ko00001,ko00002,ko01000,ko01007,ko03016,ko03029
Aant_geneID_rb_63061	IR	NT	4137.55	2025.17	3081.36	1.03213	0.105453	9.78755	1.27347e-22	6.97076e-21	EIF3J	component of the eukaryotic translation initiation factor 3 eIF-3 complex, which is involved in protein synthesis of a specialized repertoire of mRNAs and, together with other initiation factors, stimulates binding of mRNA and methionyl-tRNAi to the 40S ribosome. The eIF-3 complex specifically targets and initiates translation of a subset of mRNAs involved in cell proliferation	33208|Metazoa	NotTardiSpe	EIF3J|eukaryotic-translation-initiation-factor-3-subunit-J-3|NC_060939.1|NP_1271265.1	EIF3J|eukaryotic-translation-initiation-factor-3-subunit-J-1|NC_060939.1|NP_3749.2	eIF3j|eukaryotic-translation-initiation-factor-3-subunit-jA|Dmel_CG12131|NT_033778.4|NP_610541.1	NA	NA	NA	Hexe_geneID_BV898_03721	Prot_BV898_03721.1|Hexe_geneID_BV898_03721	Prot_BV898_03721.1|Hexe_geneID_BV898_03721	BV898_03721|hypothetical-protein|MTYJ01000018.1|OQV22219.1	BV898_03721|hypothetical-protein|MTYJ01000018.1|OQV22219.1	RvY_15560|hypothetical-protein|BDGG01000012.1|GAV05423.1	RvY_15560|hypothetical-protein|BDGG01000012.1|GAV05423.1	LOC129587626|eukaryotic-translation-initiation-factor-3-subunit-J-like|NW_026570222.1|XP_55337434.1	LOC129587626|eukaryotic-translation-initiation-factor-3-subunit-J-like|NW_026570222.1|XP_55337434.1	ko00000,ko00001,ko03009,ko03012
Aant_geneID_rb_32670	IR	NT	2762.14	871.934	1817.04	1.66483	0.170275	9.77732	1.40892e-22	7.672e-21	CC2D2A	protein localization to ciliary transition zone	33208|Metazoa	NotTardiSpe	DNAAF11|dynein-axonemal-assembly-factor-11-X7|NC_060932.1|XP_54216209.1	DNAAF11|dynein-axonemal-assembly-factor-11-X7|NC_060932.1|XP_54216209.1	tilB|touch-insensitive-larva-B|Dmel_CG14620|NC_004354.4|NP_608460.1	tilB|touch-insensitive-larva-B|Dmel_CG14620|NC_004354.4|NP_608460.1	K10D2.8|Uncharacterized-protein|CELE_K10D2.8|NC_003281.10|NP_1254924.1	K10D2.8|Uncharacterized-protein|CELE_K10D2.8|NC_003281.10|NP_1254924.1	Hexe_geneID_BV898_18585	Prot_BV898_18585.1|Hexe_geneID_BV898_18585	Prot_BV898_18585.1|Hexe_geneID_BV898_18585	BV898_18585|Protein-tilB-like-protein|MTYJ01000377.1|OWA54170.1	BV898_18585|Protein-tilB-like-protein|MTYJ01000377.1|OWA54170.1	RvY_10742|hypothetical-protein|BDGG01000005.1|GAU99792.1	RvY_10742|hypothetical-protein|BDGG01000005.1|GAU99792.1	LOC129595968|dynein-axonemal-assembly-factor-11-like|NW_026570304.1|XP_55349080.1	LOC129595968|dynein-axonemal-assembly-factor-11-like|NW_026570304.1|XP_55349080.1	ko00000,ko03036
Aant_geneID_rb_49359	IR	NT	935.465	342.129	638.797	1.45403	0.149046	9.75559	1.74578e-22	9.45709e-21	GDPGP1	GDP-D-glucose phosphorylase 1	33208|Metazoa	NotTardiSpe	GDPGP1|GDP-D-glucose-phosphorylase-1|NC_060939.1|NP_1309740.1	GDPGP1|GDP-D-glucose-phosphorylase-1|NC_060939.1|NP_1013679.2	CG3552|uncharacterized-proteinA|Dmel_CG3552|NT_037436.4|NP_648319.1	CG3552|uncharacterized-proteinD|Dmel_CG3552|NT_037436.4|NP_1137926.1	mcp-1|GDP-D-glucose-phosphorylase-1|CELE_C10F3.4|NC_003283.11|NP_1379651.1	mcp-1|GDP-D-glucose-phosphorylase-1|CELE_C10F3.4|NC_003283.11|NP_1379651.1	Hexe_geneID_BV898_05569	Prot_BV898_05569.1|Hexe_geneID_BV898_05569	Prot_BV898_05569.1|Hexe_geneID_BV898_05569	BV898_05569|putative-GDP-D-glucose-phosphorylase-1|MTYJ01000030.1|OQV20525.1	BV898_05569|putative-GDP-D-glucose-phosphorylase-1|MTYJ01000030.1|OQV20525.1	RvY_18936|hypothetical-protein|BDGG01000022.1|GAV09387.1	RvY_18936|hypothetical-protein|BDGG01000022.1|GAV09387.1	LOC129584913|GDP-D-glucose-phosphorylase-1-like|NW_026570235.1|XP_55333312.1	LOC129584913|GDP-D-glucose-phosphorylase-1-like|NW_026570235.1|XP_55333312.1	ko00000,ko01000
Aant_geneID_rb_52192	IR	NT	1279.17	397.577	838.374	1.68497	0.172831	9.74921	1.8591e-22	1.0019e-20	PCNT	mitotic spindle organization	33208|Metazoa	NotTardiSpe	PCNT|pericentrin-2|NC_060945.1|NP_1302458.1	AKAP9|A-kinase-anchor-protein-9-2|NC_060931.1|NP_5742.4	Plp|Pericentrin-like-proteinC|Dmel_CG33957|NT_037436.4|NP_1027573.1	Plp|Pericentrin-like-proteinC|Dmel_CG33957|NT_037436.4|NP_1027573.1	NA	NA	NA	Prot_BV898_12579.1|Hexe_geneID_BV898_12579	Prot_BV898_12579.2|Hexe_geneID_BV898_12579	BV898_12579|hypothetical-protein|MTYJ01000129.1|OQV13147.1	BV898_12579|hypothetical-protein|MTYJ01000129.1|OQV13147.1	RvY_10064|hypothetical-protein|BDGG01000005.1|GAU99002.1	RvY_10064|hypothetical-protein|BDGG01000005.1|GAU99002.1	LOC129581542|putative-protein-tag-278-X1|NW_026570226.1|XP_55328651.1	LOC129581542|putative-protein-tag-278-X1|NW_026570226.1|XP_55328651.1	ko00000,ko01009,ko03036,ko04131
Aant_geneID_rb_62412	IR	NT	339.831	913.569	626.7	-1.42506	0.14738	-9.66928	4.07246e-22	2.18346e-20	ELL	snRNA transcription by RNA polymerase II	2759|Eukaryota	NotTardiSpe	ELL|RNA-polymerase-II-elongation-factor-ELL|NC_060943.1|NP_6523.1	ELL2|RNA-polymerase-II-elongation-factor-ELL2-X1|NC_060929.1|XP_54208072.1	Su(Tpl)|suppressor-of-triplolethalA|Dmel_CG32217|NT_037436.4|NP_649155.3	Su(Tpl)|suppressor-of-triplolethalB|Dmel_CG32217|NT_037436.4|NP_1163477.1	ell-1|Occludin_ELL-domain-containing-protein|CELE_Y24D9A.1|NC_003282.8|NP_1299985.1	NA	Hexe_geneID_BV898_01890	Prot_BV898_01890.1|Hexe_geneID_BV898_01890	Prot_BV898_01890.1|Hexe_geneID_BV898_01890	BV898_01890|hypothetical-protein|MTYJ01000007.1|OQV24352.1	BV898_01890|hypothetical-protein|MTYJ01000007.1|OQV24352.1	RvY_05463|hypothetical-protein|BDGG01000002.1|GAU93537.1	RvY_05463|hypothetical-protein|BDGG01000002.1|GAU93537.1	LOC129588176|RNA-polymerase-II-elongation-factor-ELL-like-X1|NW_026570248.1|XP_55338279.1	LOC129588176|RNA-polymerase-II-elongation-factor-ELL-like-X1|NW_026570248.1|XP_55338279.1	ko00000,ko00001,ko01000,ko01009,ko03021,ko03036
Aant_geneID_rb_77360	IR	NT	217.47	631.603	424.536	-1.5376	0.159261	-9.65458	4.70098e-22	2.50759e-20	PLCB2	phosphatidylinositol phospholipase C activity. It is involved in the biological process described with intracellular signal transduction	33208|Metazoa	NotTardiSpe	PLCB1|1-phosphatidylinositol-4,5-bisphosphate-phosphodiesterase-beta-1-a|NC_060944.1|NP_56007.1	PLCB2|1-phosphatidylinositol-4,5-bisphosphate-phosphodiesterase-beta-2-2|NC_060939.1|NP_1271226.1	norpA|no-receptor-potential-AF|Dmel_CG3620|NC_004354.4|NP_1284860.1	Plc21C|phospholipase-C-at-21CH|Dmel_CG4574|NT_033779.5|NP_995604.2	egl-8|1-phosphatidylinositol-4,5-bisphosphate-phosphodiesterase|CELE_B0348.4|NC_003283.11|NP_1380185.1	egl-8|1-phosphatidylinositol-4,5-bisphosphate-phosphodiesterase|CELE_B0348.4|NC_003283.11|NP_1380185.1	Hexe_geneID_BV898_02257	Prot_BV898_02257.1|Hexe_geneID_BV898_02257	Prot_BV898_02257.1|Hexe_geneID_BV898_02257	BV898_02257|1-phosphatidylinositol-4,5-bisphosphate-phosphodiesterase-beta-1|MTYJ01000009.1|OQV23909.1	BV898_02257|1-phosphatidylinositol-4,5-bisphosphate-phosphodiesterase-beta-1|MTYJ01000009.1|OQV23909.1	RvY_05231|hypothetical-protein|BDGG01000002.1|GAU93265.1	RvY_05231|hypothetical-protein|BDGG01000002.1|GAU93265.1	LOC129591229|1-phosphatidylinositol-4,5-bisphosphate-phosphodiesterase-beta-1-like|NW_026570265.1|XP_55342780.1	LOC129591229|1-phosphatidylinositol-4,5-bisphosphate-phosphodiesterase-beta-1-like|NW_026570265.1|XP_55342779.1	ko00000,ko00001,ko00002,ko01000,ko04131
Aant_geneID_rb_19473	IR	NT	708.331	1628.11	1168.22	-1.19844	0.124231	-9.64686	5.06819e-22	2.68974e-20	DAB2IP	It is involved in the biological process described with regulation of Ras GTPase activity	33208|Metazoa	NotTardiSpe	DAB2IP|disabled-homolog-2-interacting-protein-2|NC_060933.1|NP_619723.1	DAB2IP|disabled-homolog-2-interacting-protein-2|NC_060933.1|NP_619723.1	raskol|raskolD|Dmel_CG42684|NC_004354.4|NP_728095.2	raskol|raskolD|Dmel_CG42684|NC_004354.4|NP_728095.2	gap-2|Ras-GTPase-activating-protein-gap-2|CELE_ZK899.8|NC_003284.9|NP_741873.1	gap-2|Ras-GTPase-activating-protein-gap-2|CELE_ZK899.8|NC_003284.9|NP_509598.1	Hexe_geneID_BV898_09396	Prot_BV898_09396.1|Hexe_geneID_BV898_09396	Prot_BV898_09396.1|Hexe_geneID_BV898_09396	BV898_09396|Disabled-like-protein-2-interacting-protein|MTYJ01000074.1|OQV16405.1	BV898_09396|Disabled-like-protein-2-interacting-protein|MTYJ01000074.1|OQV16405.1	RvY_13106-1|hypothetical-protein|BDGG01000008.1|GAV02561.1	RvY_13106-2|hypothetical-protein|BDGG01000008.1|GAV02560.1	LOC129597033|disabled-homolog-2-interacting-protein-like|NW_026570320.1|XP_55350428.1	LOC129597033|disabled-homolog-2-interacting-protein-like|NW_026570320.1|XP_55350428.1	ko00000,ko00001
Aant_geneID_rb_79761	IR	NT	80.2923	347.301	213.797	-2.10413	0.220502	-9.54244	1.39505e-21	7.36629e-20	KCNMA1	Large conductance calcium-activated potassium channel activity. It is involved in the biological process described with potassium ion transport	33208|Metazoa	NotTardiSpe	KCNMA1|calcium-activated-potassium-channel-subunit-alpha-1-X26|NC_060934.1|XP_54221803.1	KCNMA1|calcium-activated-potassium-channel-subunit-alpha-1-X25|NC_060934.1|XP_54221802.1	slo|slowpokeV|Dmel_CG10693|NT_033777.3|NP_1262926.1	slo|slowpokeQ|Dmel_CG10693|NT_033777.3|NP_1014651.1	slo-1|Calcium-activated-potassium-channel-slo-1|CELE_Y51A2D.19|NC_003283.11|NP_1024261.1	slo-1|Calcium-activated-potassium-channel-slo-1|CELE_Y51A2D.19|NC_003283.11|NP_1024259.1	Hexe_geneID_BV898_07603	Prot_BV898_07603.1|Hexe_geneID_BV898_07603	Prot_BV898_07603.1|Hexe_geneID_BV898_07603	BV898_07603|Calcium-activated-potassium-channel-subunit-alpha-1|MTYJ01000050.1|OQV18400.1	BV898_07603|Calcium-activated-potassium-channel-subunit-alpha-1|MTYJ01000050.1|OQV18400.1	RvY_02317-1|hypothetical-protein|BDGG01000001.1|GAU89812.1	RvY_02317-1|hypothetical-protein|BDGG01000001.1|GAU89812.1	LOC129597593|calcium-activated-potassium-channel-slowpoke-like|NW_026570327.1|XP_55351187.1	LOC129584700|calcium-activated-potassium-channel-slowpoke-like|NW_026570234.1|XP_55332968.1	ko00000,ko00001,ko04040
Aant_geneID_rb_50388	IR	NT	3157.96	1044.93	2101.44	1.59384	0.167314	9.52603	1.63406e-21	8.58498e-20	NA	NA	NA	TardiSpe	NA	NA	NA	NA	NA	NA	Hexe_geneID_BV898_00134	Prot_BV898_00134.1|Hexe_geneID_BV898_00134	Prot_BV898_00134.1|Hexe_geneID_BV898_00134	BV898_00134|hypothetical-protein|MTYJ01000001.1|OQV26000.1	BV898_00134|hypothetical-protein|MTYJ01000001.1|OQV26000.1	RvY_04287-2|hypothetical-protein|BDGG01000002.1|GAU92174.1	RvY_04287-1|hypothetical-protein|BDGG01000002.1|GAU92173.1	LOC129596561|uncharacterized-protein-LOC129596561-X2|NW_026570312.1|XP_55349862.1	LOC129596561|uncharacterized-protein-LOC129596561-X2|NW_026570312.1|XP_55349862.1	NA
Aant_geneID_rb_53543	IR	NT	1982.84	871.408	1427.13	1.18664	0.124582	9.52492	1.65164e-21	8.63393e-20	NA	Histone H4	33208|Metazoa	NotTardiSpe	H4C15|histone-H4-X1|NC_060925.1|XP_54193501.1	H4C15|histone-H4|NC_060925.1|NP_1029249.1	His4r|histone-H4-replacementB|Dmel_CG3379|NT_033777.3|NP_731928.1	His4:CG33909|histone-H4|Dmel_CG33909|NT_033779.5|NP_1027284.1	his-38|Histone-H4|CELE_K03A1.6|NC_003284.9|NP_509231.1	his-67|Histone-H4|CELE_T23D8.5|NC_003279.8|NP_492641.1	NA	Prot_BV898_01613.1|Hexe_geneID_BV898_01613	Prot_BV898_05001.1|Hexe_geneID_BV898_05001	BV898_18551|putative-Histone-H4|MTYJ01000374.1|OWA54133.1	BV898_05001|putative-Histone-H4|MTYJ01000026.1|OQV20927.1	RvY_15454|hypothetical-protein|BDGG01000012.1|GAV05299.1	RvY_05962|hypothetical-protein|BDGG01000002.1|GAU94133.1	LOC129587516|histone-H4|NW_026570245.1|XP_55337284.1	LOC129582755|histone-H4|NW_026570228.1|XP_55330338.1	ko00000,ko00001,ko03036
Aant_geneID_rb_9670	IR	NT	1293.02	544.871	918.945	1.25061	0.131334	9.5224	1.69227e-21	8.80232e-20	NAPRT	activity. It is involved in the biological process described with	33208|Metazoa	NotTardiSpe	NAPRT|nicotinate-phosphoribosyltransferase-1|NC_060932.1|NP_660202.3	NAPRT|nicotinate-phosphoribosyltransferase-1|NC_060932.1|NP_660202.3	Naprt|nicotinate-phosphoribosyltransferaseA|Dmel_CG3714|NT_033779.5|NP_722961.1	Naprt|nicotinate-phosphoribosyltransferaseG|Dmel_CG3714|NT_033779.5|NP_1260015.1	nprt-1|Nicotinate-phosphoribosyltransferase|CELE_Y54G2A.17|NC_003282.8|NP_500265.3	nprt-1|Nicotinate-phosphoribosyltransferase|CELE_Y54G2A.17|NC_003282.8|NP_1380099.1	Hexe_geneID_BV898_01286	Prot_BV898_01286.1|Hexe_geneID_BV898_01286	Prot_BV898_01286.1|Hexe_geneID_BV898_01286	BV898_01286|Nicotinate-phosphoribosyltransferase|MTYJ01000004.1|OQV25078.1	BV898_01286|Nicotinate-phosphoribosyltransferase|MTYJ01000004.1|OQV25078.1	RvY_01173|hypothetical-protein|BDGG01000001.1|GAU88481.1	RvY_01173|hypothetical-protein|BDGG01000001.1|GAU88481.1	LOC129597706|nicotinate-phosphoribosyltransferase-like|NW_026570328.1|XP_55351332.1	LOC129597706|nicotinate-phosphoribosyltransferase-like|NW_026570328.1|XP_55351332.1	ko00000,ko00001,ko01000
Aant_geneID_rb_32528	IR	NT	916.438	373.8	645.119	1.29565	0.136653	9.48132	2.51097e-21	1.29961e-19	NA	NA	NA	TardiSpe	NA	NA	Hrb87F|heterogeneous-nuclear-ribonucleoprotein-at-87FA|Dmel_CG12749|NT_033777.3|NP_476807.1	NA	NA	NA	Hexe_geneID_BV898_00549	Prot_BV898_00549.1|Hexe_geneID_BV898_00549	Prot_BV898_00549.1|Hexe_geneID_BV898_00549	BV898_00549|hypothetical-protein|MTYJ01000002.1|OQV25613.1	BV898_00549|hypothetical-protein|MTYJ01000002.1|OQV25613.1	RvY_08690|hypothetical-protein|BDGG01000004.1|GAU97380.1	RvY_08690|hypothetical-protein|BDGG01000004.1|GAU97380.1	LOC129585356|uncharacterized-protein-LOC129585356|NW_026570236.1|XP_55333974.1	LOC129585356|uncharacterized-protein-LOC129585356|NW_026570236.1|XP_55333974.1	NA
Aant_geneID_rb_14844	IR	NT	1472.69	797.753	1135.22	0.885489	0.0934594	9.47458	2.67825e-21	1.37936e-19	RAD23A	RAD23 homolog A, nucleotide excision repair protein	33208|Metazoa	NotTardiSpe	RAD23A|UV-excision-repair-protein-RAD23-homolog-A-1|NC_060943.1|NP_5044.1	RAD23A|UV-excision-repair-protein-RAD23-homolog-A-1|NC_060943.1|NP_5044.1	Rad23|Rad23B|Dmel_CG1836|NC_004353.4|NP_726561.1	Rad23|Rad23C|Dmel_CG1836|NC_004353.4|NP_1259052.1	rad-23|UV-excision-repair-protein-RAD23|CELE_ZK20.3|NC_003280.10|NP_496488.2	rad-23|UV-excision-repair-protein-RAD23|CELE_ZK20.3|NC_003280.10|NP_496488.2	Hexe_geneID_BV898_04735	Prot_BV898_04735.1|Hexe_geneID_BV898_04735	Prot_BV898_04735.1|Hexe_geneID_BV898_04735	BV898_04735|putative-UV-excision-repair-protein-RAD23-like-protein-B|MTYJ01000024.1|OQV21248.1	BV898_04735|putative-UV-excision-repair-protein-RAD23-like-protein-B|MTYJ01000024.1|OQV21248.1	RvY_00385|hypothetical-protein|BDGG01000001.1|GAU87555.1	RvY_02775|hypothetical-protein|BDGG01000001.1|GAU90347.1	LOC129583799|UV-excision-repair-protein-RAD23-homolog-B-like|NW_026570231.1|XP_55331745.1	LOC129583799|UV-excision-repair-protein-RAD23-homolog-B-like|NW_026570231.1|XP_55331745.1	ko00000,ko00001,ko03051,ko03400
Aant_geneID_rb_41959	IR	NT	1047.64	183.85	615.746	2.50287	0.264223	9.47257	2.73053e-21	1.39939e-19	NA	polyU RNA binding	2759|Eukaryota	NotTardiSpe	DAZAP1|DAZ-associated-protein-1-X10|NC_060943.1|XP_54176487.1	DAZAP1|DAZ-associated-protein-1-a|NC_060943.1|NP_733829.1	msi|musashiD|Dmel_CG5099|NT_033777.3|NP_1247304.1	msi|musashiD|Dmel_CG5099|NT_033777.3|NP_1247304.1	msi-1|MuSashI-(fly-neural)-family|CELE_R10E9.1|NC_003281.10|NP_1369851.1	msi-1|MuSashI-(fly-neural)-family|CELE_R10E9.1|NC_003281.10|NP_1369851.1	Hexe_geneID_BV898_08252	Prot_BV898_08252.1|Hexe_geneID_BV898_08252	Prot_BV898_08252.1|Hexe_geneID_BV898_08252	BV898_08252|hypothetical-protein|MTYJ01000058.1|OQV17628.1	BV898_08252|hypothetical-protein|MTYJ01000058.1|OQV17628.1	RvY_18992|hypothetical-protein|BDGG01000022.1|GAV09448.1	RvY_18992|hypothetical-protein|BDGG01000022.1|GAV09448.1	LOC129581120|squamous-cell-carcinoma-antigen-recognized-by-T-cells-3-like|NW_026570225.1|XP_55327991.1	LOC129581120|squamous-cell-carcinoma-antigen-recognized-by-T-cells-3-like|NW_026570225.1|XP_55327989.1	ko00000,ko00001,ko03019,ko03041
Aant_geneID_rb_82236	IR	NT	484.415	121.9	303.157	1.98444	0.209649	9.46554	2.92038e-21	1.4894e-19	NA	NA	NA	TardiSpe	NA	NA	NA	NA	NA	NA		NA	NA	NA	NA	RvY_03512|hypothetical-protein|BDGG01000002.1|GAU91210.1	NA	LOC129602064|decapping-and-exoribonuclease-protein-like|NW_026570539.1|XP_55356996.1	LOC129602064|decapping-and-exoribonuclease-protein-like|NW_026570539.1|XP_55356996.1	NA
Aant_geneID_rb_75602	IR	NT	9153.47	3937.18	6545.33	1.2173	0.128917	9.44249	3.64015e-21	1.84747e-19	COPG1	The coatomer is a cytosolic protein complex that binds to dilysine motifs and reversibly associates with Golgi non- clathrin-coated vesicles, which further mediate biosynthetic protein transport from the ER, via the Golgi up to the trans Golgi network. Coatomer complex is required for budding from Golgi membranes, and is essential for the retrograde Golgi-to-ER transport of dilysine-tagged protei…	33208|Metazoa	NotTardiSpe	COPG1|coatomer-subunit-gamma-1|NC_060927.1|NP_57212.1	COPG2|coatomer-subunit-gamma-2-2|NC_060931.1|NP_1276962.1	gammaCOP|coat-protein-(coatomer)-gammaB|Dmel_CG1528|NT_033777.3|NP_733432.1	gammaCOP|coat-protein-(coatomer)-gammaC|Dmel_CG1528|NT_033777.3|NP_1163784.1	copg-1|Coatomer-subunit-gamma|CELE_T14G10.5|NC_003282.8|NP_1040989.1	copg-1|putative-coatomer-subunit-gamma|CELE_T14G10.5|NC_003282.8|NP_1040988.1	Hexe_geneID_BV898_16726	Prot_BV898_16726.1|Hexe_geneID_BV898_16726	Prot_BV898_16726.1|Hexe_geneID_BV898_16726	BV898_16726|Coatomer-subunit-gamma-2|MTYJ01000260.1|OWA52268.1	BV898_16726|Coatomer-subunit-gamma-2|MTYJ01000260.1|OWA52268.1	RvY_01622|hypothetical-protein|BDGG01000001.1|GAU89023.1	RvY_01622|hypothetical-protein|BDGG01000001.1|GAU89023.1	LOC129587305|coatomer-subunit-gamma-2-like|NW_026570244.1|XP_55336961.1	LOC129587305|coatomer-subunit-gamma-2-like|NW_026570244.1|XP_55336961.1	ko00000,ko04131,ko04147
Aant_geneID_rb_34850	IR	NT	422.582	0	211.291	11.318	1.20042	9.42832	4.1671e-21	2.10469e-19	PGGT1B	Protein geranylgeranyltransferase type I, beta subunit	33208|Metazoa	NotTardiSpe	PGGT1B|geranylgeranyl-transferase-type-1-subunit-beta-X1|NC_060929.1|XP_54208798.1	PGGT1B|geranylgeranyl-transferase-type-1-subunit-beta|NC_060929.1|NP_5014.2	betaggt-I|beta-subunit-of-type-I-geranylgeranyl-transferaseA|Dmel_CG3469|NT_033779.5|NP_525100.2	betaggt-I|beta-subunit-of-type-I-geranylgeranyl-transferaseB|Dmel_CG3469|NT_033779.5|NP_1260061.1	Y48E1B.3|Geranylgeranyl-transferase-type-I-subunit-beta|CELE_Y48E1B.3|NC_003280.10|NP_1254400.1	NA	Hexe_geneID_BV898_10620	Prot_BV898_10620.1|Hexe_geneID_BV898_10620	Prot_BV898_10620.1|Hexe_geneID_BV898_10620	BV898_10620|Geranylgeranyl-transferase-type-1-subunit-beta|MTYJ01000092.1|OQV15238.1	BV898_10620|Geranylgeranyl-transferase-type-1-subunit-beta|MTYJ01000092.1|OQV15238.1	RvY_00576|hypothetical-protein|BDGG01000001.1|GAU87778.1	RvY_00576|hypothetical-protein|BDGG01000001.1|GAU87778.1	LOC129585781|geranylgeranyl-transferase-type-1-subunit-beta-like|NW_026570238.1|XP_55334602.1	LOC129585781|geranylgeranyl-transferase-type-1-subunit-beta-like|NW_026570238.1|XP_55334602.1	ko00000,ko01000,ko01006
Aant_geneID_rb_17345	IR	NT	362.05	99.3881	230.719	1.86047	0.198086	9.39225	5.87321e-21	2.95214e-19	GOSR2	vesicle fusion with Golgi apparatus	33208|Metazoa	NotTardiSpe	GOSR2|Golgi-SNAP-receptor-complex-member-2-A|NC_060941.1|NP_4278.2	GOSR2|Golgi-SNAP-receptor-complex-member-2-G|NC_060941.1|NP_1340043.1	Membrin|membrin|Dmel_CG4780|NT_037436.4|NP_647960.1	Membrin|membrin|Dmel_CG4780|NT_037436.4|NP_647960.1	memb-1|Golgi-SNAP-receptor-complex-member-2-homolog-memb-1|CELE_B0272.2|NC_003284.9|NP_509586.1	memb-1|Golgi-SNAP-receptor-complex-member-2-homolog-memb-1|CELE_B0272.2|NC_003284.9|NP_509586.1	Hexe_geneID_BV898_09588	Prot_BV898_09588.1|Hexe_geneID_BV898_09588	Prot_BV898_09588.1|Hexe_geneID_BV898_09588	BV898_09588|putative-Golgi-SNAP-receptor-complex-member-2|MTYJ01000076.1|OQV16280.1	BV898_09588|putative-Golgi-SNAP-receptor-complex-member-2|MTYJ01000076.1|OQV16280.1	RvY_13965|hypothetical-protein|BDGG01000009.1|GAV03566.1	RvY_13965|hypothetical-protein|BDGG01000009.1|GAV03566.1	LOC129584059|Golgi-SNAP-receptor-complex-member-2-like|NW_026570222.1|XP_55332139.1	LOC129584059|Golgi-SNAP-receptor-complex-member-2-like|NW_026570222.1|XP_55332139.1	ko00000,ko00001,ko04131
Aant_geneID_rb_63213	IR	NT	6119.93	1064.1	3592.02	2.52359	0.268985	9.3819	6.47954e-21	3.24132e-19	KAT6B	histone acetyltransferase activity	33208|Metazoa	NotTardiSpe	KAT6B|histone-acetyltransferase-KAT6B-8|NC_060934.1|NP_1357073.1	KAT6B|histone-acetyltransferase-KAT6B-8|NC_060934.1|NP_1357072.1	enok|enoki-mushroomA|Dmel_CG11290|NT_033778.4|NP_523838.1	chm|chameauC|Dmel_CG5229|NT_033779.5|NP_1260192.1	mys-1|Histone-acetyltransferase-Tip60-homolog|CELE_VC5.4|NC_003283.11|NP_504796.1	mys-1|Histone-acetyltransferase-Tip60-homolog|CELE_VC5.4|NC_003283.11|NP_504796.1	Hexe_geneID_BV898_10067	Prot_BV898_10067.1|Hexe_geneID_BV898_10067	Prot_BV898_10067.1|Hexe_geneID_BV898_10067	BV898_10067|Histone-acetyltransferase-KAT6B|MTYJ01000082.1|OQV15815.1	BV898_10067|Histone-acetyltransferase-KAT6B|MTYJ01000082.1|OQV15815.1	RvY_13962-1|hypothetical-protein|BDGG01000009.1|GAV03560.1	RvY_13962-1|hypothetical-protein|BDGG01000009.1|GAV03560.1	LOC129598725|histone-acetyltransferase-lsy-12-like|NW_026570223.1|XP_55352735.1	LOC129598725|histone-acetyltransferase-lsy-12-like|NW_026570223.1|XP_55352735.1	ko00000,ko00001,ko01000,ko03036
Aant_geneID_rb_45268	IR	NT	952.334	218.039	585.187	2.13119	0.22738	9.37278	7.06472e-21	3.51722e-19	NA	G-protein coupled receptor activity. It is involved in the biological process described with G-protein coupled receptor signaling pathway	33208|Metazoa	NotTardiSpe	CCKBR|gastrin/cholecystokinin-type-B-receptor-3|NC_060935.1|NP_1350481.1	NA	MsR1|myosuppressin-receptor-1B|Dmel_CG8985|NT_037436.4|NP_1261324.1	MsR2|myosuppressin-receptor-2C|Dmel_CG43745|NT_037436.4|NP_1261323.1	B0563.6|putative-G-protein-coupled-receptor-B0563.6|CELE_B0563.6|NC_003284.9|NP_741869.1	K03H6.5|G_PROTEIN_RECEP_F1_2-domain-containing-protein|CELE_K03H6.5|NC_003282.8|NP_1294346.1	Hexe_geneID_BV898_09221	Prot_BV898_09221.1|Hexe_geneID_BV898_09221	Prot_BV898_09221.1|Hexe_geneID_BV898_09221	BV898_09221|hypothetical-protein|MTYJ01000071.1|OQV16712.1	BV898_09221|hypothetical-protein|MTYJ01000071.1|OQV16712.1	RvY_10735|hypothetical-protein|BDGG01000005.1|GAU99783.1	RvY_10735|hypothetical-protein|BDGG01000005.1|GAU99783.1	LOC129592670|uncharacterized-protein-LOC129592670|NW_026570274.1|XP_55344734.1	LOC129592670|uncharacterized-protein-LOC129592670|NW_026570274.1|XP_55344733.1	ko00000,ko04030
Aant_geneID_rb_14024	IR	NT	889.186	393.295	641.24	1.17912	0.125959	9.36114	7.88822e-21	3.90859e-19	NA	Pre-SET motif	4751|Fungi	NotTardiSpe	EHMT2|histone-lysine-N-methyltransferase-EHMT2-k|NC_060930.1|NP_1382094.1	EHMT2|histone-lysine-N-methyltransferase-EHMT2-c|NC_060930.1|NP_1276342.1	G9a|G9aA|Dmel_CG2995|NC_004354.4|NP_569834.1	G9a|G9aA|Dmel_CG2995|NC_004354.4|NP_569834.1	set-11|SET-(trithorax-polycomb)-domain-containing|CELE_F34D6.4|NC_003280.10|NP_1364763.1	set-11|SET-(trithorax-polycomb)-domain-containing|CELE_F34D6.4|NC_003280.10|NP_1364763.1	Hexe_geneID_BV898_06115	Prot_BV898_06115.1|Hexe_geneID_BV898_06115	Prot_BV898_06115.1|Hexe_geneID_BV898_06115	BV898_06115|putative-Histone-lysine-N-methyltransferase-EHMT2|MTYJ01000035.1|OQV19844.1	BV898_06115|putative-Histone-lysine-N-methyltransferase-EHMT2|MTYJ01000035.1|OQV19844.1	RvY_06712|hypothetical-protein|BDGG01000003.1|GAU95023.1	RvY_06712|hypothetical-protein|BDGG01000003.1|GAU95023.1	LOC129600932|uncharacterized-protein-LOC129600932|NW_026570224.1|XP_55355590.1	LOC129600932|uncharacterized-protein-LOC129600932|NW_026570224.1|XP_55355590.1	ko00000,ko00001,ko01000,ko03036
Aant_geneID_rb_48061	IR	NT	515.687	134.985	325.336	1.93887	0.208411	9.3031	1.36415e-20	6.72745e-19	NA	NA	NA	TardiSpe	NA	NA	NA	NA	NA	NA		NA	NA	NA	NA	NA	NA	NA	NA	NA
Aant_geneID_rb_44466	IR	NT	1529.03	539.652	1034.34	1.50686	0.162203	9.28999	1.54306e-20	7.57402e-19	NA	NA	NA	NotTardiSpe	NA	NA	Patj|patjB|Dmel_CG12021|NT_037436.4|NP_728674.1	Patj|patjC|Dmel_CG12021|NT_037436.4|NP_477342.1	NA	NA	Hexe_geneID_BV898_10862	Prot_BV898_10862.1|Hexe_geneID_BV898_10862	Prot_BV898_10862.1|Hexe_geneID_BV898_10862	BV898_10862|hypothetical-protein|MTYJ01000096.1|OQV14958.1	BV898_10862|hypothetical-protein|MTYJ01000096.1|OQV14958.1	RvY_03512|hypothetical-protein|BDGG01000002.1|GAU91210.1	RvY_03512|hypothetical-protein|BDGG01000002.1|GAU91210.1	LOC129602064|decapping-and-exoribonuclease-protein-like|NW_026570539.1|XP_55356996.1	LOC129602064|decapping-and-exoribonuclease-protein-like|NW_026570539.1|XP_55356996.1	NA
Aant_geneID_rb_38037	IR	NT	1974.67	675.751	1325.21	1.54566	0.166499	9.28326	1.64367e-20	8.03017e-19	PDCD6IP	Programmed cell death 6 interacting protein	33208|Metazoa	NotTardiSpe	PDCD6IP|programmed-cell-death-6-interacting-protein-1|NC_060927.1|NP_37506.2	PDCD6IP|programmed-cell-death-6-interacting-protein-1|NC_060927.1|NP_37506.2	ALiX|ALG-2-interacting-protein-X|Dmel_CG12876|NT_033777.3|NP_651582.1	ALiX|ALG-2-interacting-protein-X|Dmel_CG12876|NT_033777.3|NP_651582.1	alx-1|Apoptosis-linked-gene-2-interacting-protein-X-1|CELE_R10E12.1|NC_003281.10|NP_1022714.1	alx-1|Apoptosis-linked-gene-2-interacting-protein-X-1|CELE_R10E12.1|NC_003281.10|NP_1022714.1	Hexe_geneID_BV898_15304	Prot_BV898_15304.1|Hexe_geneID_BV898_15304	Prot_BV898_15304.1|Hexe_geneID_BV898_15304	BV898_15304|Programmed-cell-death-6-interacting-protein|MTYJ01000203.1|OWA50797.1	BV898_15304|Programmed-cell-death-6-interacting-protein|MTYJ01000203.1|OWA50797.1	RvY_12811|hypothetical-protein|BDGG01000008.1|GAV02217.1	RvY_12811|hypothetical-protein|BDGG01000008.1|GAV02217.1	LOC129586346|tetratricopeptide-repeat-protein-17-like|NW_026570240.1|XP_55335504.1	LOC129586346|tetratricopeptide-repeat-protein-17-like|NW_026570240.1|XP_55335504.1	ko00000,ko00001,ko04131,ko04147
Aant_geneID_rb_67022	IR	NT	229.199	698.417	463.808	-1.60646	0.173224	-9.2739	1.79462e-20	8.72686e-19	SLC25A10	Mitochondrial carrier protein	33208|Metazoa	NotTardiSpe	SLC25A10|mitochondrial-dicarboxylate-carrier-2|NC_060941.1|NP_36272.2	SLC25A10|mitochondrial-dicarboxylate-carrier-2|NC_060941.1|NP_36272.2	Dic1|dicarboxylate-carrier-1B|Dmel_CG8790|NT_033777.3|NP_731793.1	Dic1|dicarboxylate-carrier-1C|Dmel_CG8790|NT_033777.3|NP_1287313.1	slc-25A10|SLC-(SoLute-Carrier)-homolog|CELE_K11G12.5|NC_003284.9|NP_509133.1	slc-25A10|SLC-(SoLute-Carrier)-homolog|CELE_K11G12.5|NC_003284.9|NP_509133.1	Hexe_geneID_BV898_03445	Prot_BV898_03445.1|Hexe_geneID_BV898_03445	Prot_BV898_03445.1|Hexe_geneID_BV898_03445	BV898_03445|Mitochondrial-dicarboxylate-carrier|MTYJ01000016.1|OQV22620.1	BV898_03445|Mitochondrial-dicarboxylate-carrier|MTYJ01000016.1|OQV22620.1	RvY_18990-1|hypothetical-protein|BDGG01000022.1|GAV09445.1	RvY_18990-1|hypothetical-protein|BDGG01000022.1|GAV09445.1	LOC129600104|mitochondrial-dicarboxylate-carrier-like|NW_026570384.1|XP_55354479.1	LOC129600104|mitochondrial-dicarboxylate-carrier-like|NW_026570384.1|XP_55354479.1	ko00000,ko00001,ko02000
Aant_geneID_rb_55435	IR	NT	154.809	3.59309	79.2012	5.29619	0.571216	9.27179	1.83056e-20	8.8604e-19	NA	NA	2759|Eukaryota	NotTardiSpe	NA	NA	NA	NA	NA	NA	Hexe_geneID_BV898_03405	Prot_BV898_03405.1|Hexe_geneID_BV898_03405	Prot_BV898_03405.1|Hexe_geneID_BV898_03405	BV898_03405|hypothetical-protein|MTYJ01000016.1|OQV22579.1	BV898_03405|hypothetical-protein|MTYJ01000016.1|OQV22579.1	RvY_06670|hypothetical-protein|BDGG01000003.1|GAU94976.1	RvY_06670|hypothetical-protein|BDGG01000003.1|GAU94976.1	NA	NA	NA
Aant_geneID_rb_75833	IR	NT	590.522	164.363	377.443	1.85425	0.200434	9.25118	2.22027e-20	1.06972e-18	NA	NA	NA	NotTardiSpe	ZNF571|zinc-finger-protein-571|NC_060943.1|NP_57620.3	ZNF772|zinc-finger-protein-772-1|NC_060943.1|NP_1019767.1	CG12942|uncharacterized-protein|Dmel_CG12942|NT_033778.4|NP_610628.2	CG12942|uncharacterized-protein|Dmel_CG12942|NT_033778.4|NP_610628.2	NA	NA	Hexe_geneID_BV898_12000	Prot_BV898_12000.1|Hexe_geneID_BV898_12000	Prot_BV898_12000.1|Hexe_geneID_BV898_12000	BV898_12000|hypothetical-protein|MTYJ01000116.1|OQV13781.1	BV898_12000|hypothetical-protein|MTYJ01000116.1|OQV13781.1	RvY_07191|hypothetical-protein|BDGG01000003.1|GAU95595.1	RvY_07191|hypothetical-protein|BDGG01000003.1|GAU95595.1	NA	NA	NA
Aant_geneID_rb_75176	IR	NT	281.839	760.431	521.135	-1.43623	0.155423	-9.24082	2.4461e-20	1.17312e-18	ABLIM3	binding. It is involved in the biological process described with cytoskeleton organization	33208|Metazoa	NotTardiSpe	ABLIM2|actin-binding-LIM-protein-2-X34|NC_060928.1|XP_54207056.1	ABLIM2|actin-binding-LIM-protein-2-8|NC_060928.1|NP_1273617.1	Unc-115a|uncoordinated-115aJ|Dmel_CG31352|NT_033777.3|NP_1163575.2	Unc-115a|uncoordinated-115aE|Dmel_CG31352|NT_033777.3|NP_1287257.1	unc-115|Uncharacterized-protein|CELE_F09B9.2|NC_003284.9|NP_509702.3	unc-115|Uncharacterized-protein|CELE_F09B9.2|NC_003284.9|NP_509702.3	Hexe_geneID_BV898_00230	Prot_BV898_00230.2|Hexe_geneID_BV898_00230	Prot_BV898_00230.2|Hexe_geneID_BV898_00230	BV898_00230|hypothetical-protein|MTYJ01000001.1|OQV26105.1	BV898_00230|hypothetical-protein|MTYJ01000001.1|OQV26104.1	RvY_03898-2|hypothetical-protein|BDGG01000002.1|GAU91689.1	RvY_03898-1|hypothetical-protein|BDGG01000002.1|GAU91688.1	LOC129584256|dematin-like-X2|NW_026570233.1|XP_55332351.1	LOC129584256|dematin-like-X1|NW_026570233.1|XP_55332350.1	ko00000,ko00001
Aant_geneID_rb_70004	IR	NT	121.736	449.432	285.584	-1.89304	0.20565	-9.20515	3.41187e-20	1.62882e-18	NA	Belongs to the UDP-glycosyltransferase family	33090|Viridiplantae	NotTardiSpe	UGT8|2-hydroxyacylsphingosine-1-beta-galactosyltransferase-X1|NC_060928.1|XP_54206772.1	UGT1A6|UDP-glucuronosyltransferase-1-6-2|NC_060926.1|NP_995584.1	Ugt36D1|UDP-glycosyltransferase-family-36-member-D1A|Dmel_CG17323|NT_033779.5|NP_609910.1	Ugt36D1|UDP-glycosyltransferase-family-36-member-D1E|Dmel_CG17323|NT_033779.5|NP_1246082.2	ugt-54|Glucuronosyltransferase|CELE_T25B9.7|NC_003282.8|NP_501996.2	ugt-54|Glucuronosyltransferase|CELE_T25B9.7|NC_003282.8|NP_501996.2	NA	Prot_BV898_10039.1|Hexe_geneID_BV898_10039	Prot_BV898_10041.1|Hexe_geneID_BV898_10041	BV898_10039|putative-UDP-glycosyltransferase-84A1|MTYJ01000082.1|OQV15786.1	BV898_10041|putative-Cyanohydrin-beta-glucosyltransferase|MTYJ01000082.1|OQV15788.1	RvY_10534|hypothetical-protein|BDGG01000005.1|GAU99547.1	RvY_10534|hypothetical-protein|BDGG01000005.1|GAU99547.1	LOC129587551|uncharacterized-protein-LOC129587551|NW_026570245.1|XP_55337322.1	LOC129599669|uncharacterized-protein-LOC129599669|NW_026570372.1|XP_55353946.1	ko00000,ko01000,ko01003
Aant_geneID_rb_63381	IR	NT	18997.6	6456.81	12727.2	1.5572	0.169522	9.18581	4.08448e-20	1.94106e-18	NA	NA	NA	NotTardiSpe	NA	NA	NA	NA	NA	NA	Hexe_geneID_BV898_01091	Prot_BV898_01091.1|Hexe_geneID_BV898_01091	Prot_BV898_01091.1|Hexe_geneID_BV898_01091	BV898_01091|hypothetical-protein|MTYJ01000003.1|OQV25415.1	BV898_01091|hypothetical-protein|MTYJ01000003.1|OQV25415.1	RvY_12635|hypothetical-protein|BDGG01000007.1|GAV02021.1	RvY_12635|hypothetical-protein|BDGG01000007.1|GAV02021.1	LOC129594164|uncharacterized-protein-LOC129594164|NW_026570286.1|XP_55346732.1	LOC129594164|uncharacterized-protein-LOC129594164|NW_026570286.1|XP_55346732.1	NA
Aant_geneID_rb_56762	IR	NT	4340.69	2304.01	3322.35	0.914647	0.0995797	9.18507	4.11254e-20	1.94555e-18	H2AFZ	Histone H2A	33208|Metazoa	NotTardiSpe	H2AZ1|histone-H2A.Z|NC_060928.1|NP_2097.1	H2AZ1|histone-H2A.Z|NC_060928.1|NP_2097.1	His2Av|histone-H2A-variantA|Dmel_CG5499|NT_033777.3|NP_524519.1	His2Av|histone-H2A-variantB|Dmel_CG5499|NT_033777.3|NP_1262997.1	htz-1|Histone-H2A.V|CELE_R08C7.3|NC_003282.8|NP_500569.1	htz-1|Histone-H2A.V|CELE_R08C7.3|NC_003282.8|NP_500569.1	Hexe_geneID_BV898_11086	Prot_BV898_11086.1|Hexe_geneID_BV898_11086	Prot_BV898_11086.1|Hexe_geneID_BV898_11086	BV898_11086|Histone-H2A.V|MTYJ01000100.1|OQV14713.1	BV898_11086|Histone-H2A.V|MTYJ01000100.1|OQV14713.1	RvY_08756|hypothetical-protein|BDGG01000004.1|GAU97470.1	RvY_08756|hypothetical-protein|BDGG01000004.1|GAU97470.1	LOC129584067|histone-H2A.Z|NW_026570232.1|XP_55332148.1	LOC129584067|histone-H2A.Z|NW_026570232.1|XP_55332148.1	ko00000,ko00001,ko03019,ko03036,ko04147
Aant_geneID_rb_79346	IR	NT	4915.56	1433.74	3174.65	1.77808	0.194049	9.16306	5.04454e-20	2.37571e-18	DYRK1A	It is involved in the biological process described with protein	33208|Metazoa	NotTardiSpe	DYRK1A|dual-specificity-tyrosine-phosphorylation-regulated-kinase-1A-5|NC_060945.1|NP_569122.1	NA	mnb|minibrainH|Dmel_CG42273|NC_004354.4|NP_728107.2	mnb|minibrainH|Dmel_CG42273|NC_004354.4|NP_728107.2	mbk-1|Dual-specificity-tyrosine-phosphorylation-regulated-kinase-mbk-1|CELE_T04C10.1|NC_003284.9|NP_510460.2	NA	Hexe_geneID_BV898_12194	Prot_BV898_12194.1|Hexe_geneID_BV898_12194	Prot_BV898_12194.1|Hexe_geneID_BV898_12194	BV898_12194|hypothetical-protein|MTYJ01000121.1|OQV13557.1	BV898_12194|hypothetical-protein|MTYJ01000121.1|OQV13557.1	RvY_16970|hypothetical-protein|BDGG01000014.1|GAV07093.1	RvY_16970|hypothetical-protein|BDGG01000014.1|GAV07093.1	LOC129599837|dual-specificity-tyrosine-phosphorylation-regulated-kinase-mbk-1-like|NW_026570376.1|XP_55354140.1	LOC129599837|dual-specificity-tyrosine-phosphorylation-regulated-kinase-mbk-1-like|NW_026570376.1|XP_55354140.1	ko00000,ko01000,ko01001,ko04131
Aant_geneID_rb_78227	IR	NT	2919.48	1262.86	2091.17	1.21073	0.132197	9.15855	5.25975e-20	2.46595e-18	RNASEH1	ribonuclease H1	33208|Metazoa	NotTardiSpe	RNASEH1|ribonuclease-H1-3|NC_060926.1|NP_1273766.1	RNASEH1|ribonuclease-H1-3|NC_060926.1|NP_1273766.1	rnh1|ribonuclease-H1B|Dmel_CG8729|NT_033778.4|NP_995777.1	rnh1|ribonuclease-H1B|Dmel_CG8729|NT_033778.4|NP_995777.1	rnh-1.0|Ribonuclease-H1|CELE_F59A6.6|NC_003280.10|NP_1040786.1	rnh-1.0|Ribonuclease-H1|CELE_F59A6.6|NC_003280.10|NP_1040786.1	Hexe_geneID_BV898_10134	Prot_BV898_10134.1|Hexe_geneID_BV898_10134	Prot_BV898_10134.1|Hexe_geneID_BV898_10134	BV898_10134|putative-Ribonuclease-H1|MTYJ01000084.1|OQV15745.1	BV898_10134|putative-Ribonuclease-H1|MTYJ01000084.1|OQV15745.1	RvY_12714-1|hypothetical-protein|BDGG01000008.1|GAV02110.1	RvY_12714-1|hypothetical-protein|BDGG01000008.1|GAV02110.1	LOC129581986|ribonuclease-H1-like-X2|NW_026570226.1|XP_55329306.1	LOC129581986|ribonuclease-H1-like-X2|NW_026570226.1|XP_55329305.1	ko00000,ko00001,ko01000,ko03032
Aant_geneID_rb_45258	IR	NT	453.233	159.702	306.468	1.50732	0.164996	9.13547	6.5125e-20	3.03965e-18	NDUFAF5	peptidyl-arginine hydroxylation	33208|Metazoa	NotTardiSpe	NDUFAF5|arginine-hydroxylase-NDUFAF5,-mitochondrial-1|NC_060944.1|NP_77025.2	NDUFAF5|arginine-hydroxylase-NDUFAF5,-mitochondrial-1|NC_060944.1|NP_77025.2	CG8067|uncharacterized-proteinA|Dmel_CG8067|NT_033778.4|NP_610922.1	CG8067|uncharacterized-proteinB|Dmel_CG8067|NT_033778.4|NP_1260960.1	K09E4.3|Methyltransf_11-domain-containing-protein|CELE_K09E4.3|NC_003280.10|NP_1370103.1	K09E4.3|Methyltransf_11-domain-containing-protein|CELE_K09E4.3|NC_003280.10|NP_1370103.1	Hexe_geneID_BV898_04618	Prot_BV898_04618.1|Hexe_geneID_BV898_04618	Prot_BV898_04618.1|Hexe_geneID_BV898_04618	BV898_04618|NADH-dehydrogenase|MTYJ01000023.1|OQV21409.1	BV898_04618|NADH-dehydrogenase|MTYJ01000023.1|OQV21409.1	RvY_07754-2|hypothetical-protein|BDGG01000003.1|GAU96287.1	RvY_07754-2|hypothetical-protein|BDGG01000003.1|GAU96287.1	LOC129594533|arginine-hydroxylase-NDUFAF5,-mitochondrial-like|NW_026570289.1|XP_55347223.1	LOC129594533|arginine-hydroxylase-NDUFAF5,-mitochondrial-like|NW_026570289.1|XP_55347222.1	ko00000,ko00001,ko01000,ko03029
Aant_geneID_rb_52762	IR	NT	375.435	1080.82	728.129	-1.5237	0.167052	-9.12112	7.4353e-20	3.45494e-18	bglX	hydrolase, family 3	201174|Actinobacteria	NotTardiSpe	NA	NA	NA	NA	NA	NA	NA	Prot_BV898_13200.1|Hexe_geneID_BV898_13200	Prot_BV898_12881.1|Hexe_geneID_BV898_12881	BV898_13200|Periplasmic-beta-glucosidase|MTYJ01000142.1|OQV12556.1	BV898_13200|Periplasmic-beta-glucosidase|MTYJ01000142.1|OQV12556.1	RvY_12142|hypothetical-protein|BDGG01000007.1|GAV01429.1	RvY_12018|hypothetical-protein|BDGG01000007.1|GAV01281.1	NA	NA	ko00000,ko00001,ko01000
Aant_geneID_rb_23705	IR	NT	127.049	440.033	283.541	-1.79173	0.196454	-9.12036	7.48718e-20	3.46365e-18	NA	Fatty acid desaturase	554915|Amoebozoa	NotTardiSpe	PRDM15|PR-domain-zinc-finger-protein-15-X8|NC_060945.1|XP_54180728.1	PLAGL1|zinc-finger-protein-PLAGL1-2|NC_060930.1|NP_1074420.1	crol|crooked-legsA|Dmel_CG14938|NT_033779.5|NP_477243.1	CG42726|uncharacterized-protein|Dmel_CG42726|NT_033777.3|NP_732017.3	cytb-5.1|Cytochrome-b5-heme-binding-domain-containing-protein|CELE_C31E10.7|NC_003284.9|NP_510335.2	cytb-5.1|Cytochrome-b5-heme-binding-domain-containing-protein|CELE_C31E10.7|NC_003284.9|NP_510335.2	NA	Prot_BV898_03350.1|Hexe_geneID_BV898_03350	Prot_BV898_07736.1|Hexe_geneID_BV898_07736	BV898_03350|putative-Zinc-finger-protein-PLAGL1|MTYJ01000015.1|OQV22924.1	BV898_07736|Delta(5)-fatty-acid-desaturase-A|MTYJ01000052.1|OQV18148.1	RvY_12413|hypothetical-protein|BDGG01000007.1|GAV01754.1	RvY_12413|hypothetical-protein|BDGG01000007.1|GAV01754.1	LOC129599730|PR-domain-zinc-finger-protein-15-like|NW_026570374.1|XP_55354014.1	LOC129599730|PR-domain-zinc-finger-protein-15-like|NW_026570374.1|XP_55354014.1	NA
Aant_geneID_rb_54771	IR	NT	16407.1	8619.04	12513.1	0.928401	0.101827	9.11743	7.69298e-20	3.54318e-18	Gp150	Leucine rich repeats 6 copies	33208|Metazoa	NotTardiSpe	LRRN1|leucine-rich-repeat-neuronal-protein-1-X1|NC_060927.1|XP_54203380.1	RTN4RL2|reticulon-4-receptor-like-2-precursor|NC_060935.1|NP_848665.1	atk|artichokeA|Dmel_CG5195|NT_037436.4|NP_649228.1	CG7896|uncharacterized-protein|Dmel_CG7896|NT_033777.3|NP_651754.1	dma-1|LRRCT-domain-containing-protein|CELE_T01G9.3|NC_003279.8|NP_492253.1	lron-9|eLRR-(extracellular-Leucine-Rich-Repeat)-ONly|CELE_T23G11.6|NC_003279.8|NP_1021638.1	Hexe_geneID_BV898_06284	Prot_BV898_06284.1|Hexe_geneID_BV898_06284	Prot_BV898_06284.1|Hexe_geneID_BV898_06284	BV898_06284|hypothetical-protein|MTYJ01000036.1|OQV19745.1	BV898_06284|hypothetical-protein|MTYJ01000036.1|OQV19745.1	RvY_02154|hypothetical-protein|BDGG01000001.1|GAU89624.1	NA	LOC129582717|uncharacterized-protein-LOC129582717|NW_026570228.1|XP_55330290.1	LOC129582717|uncharacterized-protein-LOC129582717|NW_026570228.1|XP_55330290.1	NA
Aant_geneID_rb_5214	IR	NT	921.271	439.968	680.62	1.06433	0.116809	9.11175	8.10617e-20	3.7171e-18	NA	RING finger protein	4751|Fungi	NotTardiSpe	RNF14|E3-ubiquitin-protein-ligase-RNF14-X1|NC_060929.1|XP_54209821.1	RNF14|E3-ubiquitin-protein-ligase-RNF14-1|NC_060929.1|NP_1188294.1	ari-2|ariadne-2|Dmel_CG5709|NT_033778.4|NP_477374.1	ari-2|ariadne-2|Dmel_CG5709|NT_033778.4|NP_477374.1	F56D2.2|RBR-type-E3-ubiquitin-transferase|CELE_F56D2.2|NC_003281.10|NP_1367432.1	F56D2.2|RBR-type-E3-ubiquitin-transferase|CELE_F56D2.2|NC_003281.10|NP_1367432.1	Hexe_geneID_BV898_12358	Prot_BV898_12358.1|Hexe_geneID_BV898_12358	Prot_BV898_12358.1|Hexe_geneID_BV898_12358	BV898_12358|E3-ubiquitin-protein-ligase-RNF14|MTYJ01000124.1|OQV13406.1	BV898_12358|E3-ubiquitin-protein-ligase-RNF14|MTYJ01000124.1|OQV13406.1	RvY_07787|hypothetical-protein|BDGG01000003.1|GAU96326.1	RvY_07787|hypothetical-protein|BDGG01000003.1|GAU96326.1	LOC129595404|E3-ubiquitin-protein-ligase-RNF14-like-X3|NW_026570297.1|XP_55348381.1	LOC129595404|E3-ubiquitin-protein-ligase-RNF14-like-X3|NW_026570297.1|XP_55348381.1	ko00000,ko01000,ko04121
Aant_geneID_rb_35592	IR	NT	1694.85	662.901	1178.88	1.35327	0.148617	9.10577	8.56562e-20	3.91064e-18	NCK2	Src homology 2 domains	33208|Metazoa	NotTardiSpe	NCK2|cytoplasmic-protein-NCK2-A|NC_060926.1|NP_3572.2	NCK2|cytoplasmic-protein-NCK2-A|NC_060926.1|NP_1004720.1	dock|dreadlocksA|Dmel_CG3727|NT_033779.5|NP_476976.1	dock|dreadlocksA|Dmel_CG3727|NT_033779.5|NP_476976.1	nck-1|NCK-(Non-Catalytic-region-of-tyrosine-Kinase)-adaptor-protein-family|CELE_ZK470.5|NC_003284.9|NP_508706.2	nck-1|NCK-(Non-Catalytic-region-of-tyrosine-Kinase)-adaptor-protein-family|CELE_ZK470.5|NC_003284.9|NP_508706.2	Hexe_geneID_BV898_02050	Prot_BV898_02050.1|Hexe_geneID_BV898_02050	Prot_BV898_02050.1|Hexe_geneID_BV898_02050	BV898_02050|Cytoplasmic-protein-NCK2|MTYJ01000008.1|OQV24097.1	BV898_02050|Cytoplasmic-protein-NCK2|MTYJ01000008.1|OQV24097.1	RvY_03170|hypothetical-protein|BDGG01000001.1|GAU90805.1	RvY_03170|hypothetical-protein|BDGG01000001.1|GAU90805.1	LOC129592365|cytoplasmic-protein-NCK2-like|NW_026570223.1|XP_55344366.1	LOC129592365|cytoplasmic-protein-NCK2-like|NW_026570223.1|XP_55344358.1	ko00000,ko00001
Aant_geneID_rb_21867	IR	NT	100.093	376.683	238.388	-1.91276	0.210445	-9.0891	9.98589e-20	4.53924e-18	BRAF	Serine threonine-protein kinase B-raf	33208|Metazoa	NotTardiSpe	BRAF|serine/threonine-protein-kinase-B-raf-10|NC_060931.1|NP_1365401.1	BRAF|serine/threonine-protein-kinase-B-raf-9|NC_060931.1|NP_1365400.1	Raf|Raf-oncogeneA|Dmel_CG2845|NC_004354.4|NP_525047.1	Raf|Raf-oncogeneE|Dmel_CG2845|NC_004354.4|NP_1096867.3	lin-45|Raf-homolog-serine-threonine-protein-kinase|CELE_Y73B6A.5|NC_003282.8|NP_1368430.1	lin-45|Raf-homolog-serine-threonine-protein-kinase|CELE_Y73B6A.5|NC_003282.8|NP_1368430.1	Hexe_geneID_BV898_06980	Prot_BV898_06980.1|Hexe_geneID_BV898_06980	Prot_BV898_06980.1|Hexe_geneID_BV898_06980	BV898_06980|Serine/threonine-protein-kinase-B-raf|MTYJ01000044.1|OQV18919.1	BV898_06980|Serine/threonine-protein-kinase-B-raf|MTYJ01000044.1|OQV18919.1	RvY_05673|hypothetical-protein|BDGG01000002.1|GAU93787.1	RvY_05673|hypothetical-protein|BDGG01000002.1|GAU93787.1	LOC129590857|serine-threonine-protein-kinase-A-Raf-like|NW_026570262.1|XP_55342260.1	LOC129590857|serine-threonine-protein-kinase-A-Raf-like|NW_026570262.1|XP_55342260.1	ko00000,ko00001,ko00002,ko01000,ko01001,ko01009,ko04516
Aant_geneID_rb_74611	IR	NT	1183.78	556.516	870.146	1.08652	0.1202	9.03921	1.57807e-19	7.14233e-18	HAP1	Huntingtin-associated protein 1	33208|Metazoa	NotTardiSpe	TRAK1|trafficking-kinesin-binding-protein-1-4|NC_060927.1|NP_1252538.1	TRAK1|trafficking-kinesin-binding-protein-1-4|NC_060927.1|NP_1252538.1	milt|miltonA|Dmel_CG43227|NT_033779.5|NP_723249.1	milt|miltonE|Dmel_CG43227|NT_033779.5|NP_1245928.1	trak-1|HAP1-N-terminal-domain-containing-protein|CELE_T27A3.1|NC_003279.8|NP_1364787.1	trak-1|HAP1-N-terminal-domain-containing-protein|CELE_T27A3.1|NC_003279.8|NP_871887.1	Hexe_geneID_BV898_13489	Prot_BV898_13489.2|Hexe_geneID_BV898_13489	Prot_BV898_13489.2|Hexe_geneID_BV898_13489	BV898_13489|putative-Trafficking-kinesin-binding-protein-1|MTYJ01000150.1|OQV12227.1	BV898_13489|putative-Trafficking-kinesin-binding-protein-1|MTYJ01000150.1|OQV12226.1	RvY_09105|hypothetical-protein|BDGG01000004.1|GAU97879.1	RvY_09105|hypothetical-protein|BDGG01000004.1|GAU97879.1	LOC129586364|trafficking-kinesin-binding-protein-1-like-X1|NW_026570240.1|XP_55335525.1	LOC129586364|trafficking-kinesin-binding-protein-1-like-X2|NW_026570240.1|XP_55335526.1	ko00000
Aant_geneID_rb_46508	IR	NT	106654	378.983	53516.7	8.13555	0.904843	8.99111	2.44741e-19	1.10292e-17	TDR1	NA	NA	TardiSpe	NA	NA	NA	NA	NA	NA	Hexe_geneID_BV898_14257	Prot_BV898_14257_TDR1|Hexe_geneID_BV898_14257_TDR1	Prot_BV898_14257_TDR1|Hexe_geneID_BV898_14257_TDR1	BV898_10457|hypothetical-protein|MTYJ01000090.1|OQV15351.1	BV898_10457|hypothetical-protein|MTYJ01000090.1|OQV15351.1	NA	NA	LOC129585012|proteoglycan-4-like-X3|NW_026570235.1|XP_55333482.1	NA	NA
Aant_geneID_rb_77511	IR	NT	36055.8	15458.5	25757.1	1.22172	0.135988	8.98408	2.60919e-19	1.17078e-17	Hsc70-4	Hsp70 protein	33208|Metazoa	NotTardiSpe	HSPA8|heat-shock-cognate-71-kDa-protein-X1|NC_060935.1|XP_54224589.1	HSPA2|heat-shock-related-70-kDa-protein-2|NC_060938.1|NP_1374860.1	Hsc70-4|heat-shock-protein-70-cognate-4F|Dmel_CG4264|NT_033777.3|NP_788680.1	Hsc70-4|heat-shock-protein-70-cognate-4G|Dmel_CG4264|NT_033777.3|NP_1262586.1	hsp-1|Heat-shock-protein-hsp-1|CELE_F26D10.3|NC_003282.8|NP_503068.1	hsp-70|Heat-Shock-Protein|CELE_C12C8.1|NC_003279.8|NP_492485.1	NA	Prot_BV898_05797.1|Hexe_geneID_BV898_05797	Prot_BV898_04401.1|Hexe_geneID_BV898_04401	BV898_05797|Heat-shock-cognate-71-kDa-protein|MTYJ01000032.1|OQV20243.1	BV898_12581|78-kDa-glucose-regulated-protein|MTYJ01000129.1|OQV13150.1	RvY_12994|HSP70-12|BDGG01000008.1|GAV02426.1	RvY_10061|HSP70-6|BDGG01000005.1|GAU98999.1	LOC129582051|heat-shock-cognate-71-kDa-protein|NW_026570226.1|XP_55329416.1	LOC129581526|heat-shock-cognate-71-kDa-protein-like|NW_026570226.1|XP_55328630.1	ko00000,ko00001,ko00002,ko01009,ko03009,ko03029,ko03041,ko03051,ko03110,ko04131,ko04147,ko04516
Aant_geneID_rb_7103	IR	NT	2498.26	1240.92	1869.59	1.00854	0.112333	8.9782	2.75223e-19	1.22968e-17	IRS1	May mediate the control of various cellular processes by insulin-like peptides. When phosphorylated by the insulin receptor binds specifically to various cellular proteins containing SH2 domains. Involved in control of cell proliferation, cell size, and body and organ growth throughout development. Also has a role in a signaling pathway controlling the physiological response required to endure pe…	33208|Metazoa	NotTardiSpe	IRS1|insulin-receptor-substrate-1-X1|NC_060926.1|XP_54197850.1	IRS1|insulin-receptor-substrate-1|NC_060926.1|NP_5535.1	chico|chicoA|Dmel_CG5686|NT_033779.5|NP_723540.1	chico|chicoB|Dmel_CG5686|NT_033779.5|NP_1188772.1	ist-1|Insulin-receptor-SubsTrate-homolog|CELE_C54D1.3|NC_003284.9|NP_1317892.1	NA	Hexe_geneID_BV898_16496	Prot_BV898_16496.1|Hexe_geneID_BV898_16496	Prot_BV898_16496.1|Hexe_geneID_BV898_16496	BV898_16496|putative-Insulin-receptor-substrate-1|MTYJ01000249.1|OWA52039.1	BV898_16496|putative-Insulin-receptor-substrate-1|MTYJ01000249.1|OWA52039.1	RvY_10199|hypothetical-protein|BDGG01000005.1|GAU99161.1	RvY_10199|hypothetical-protein|BDGG01000005.1|GAU99161.1	LOC129597042|insulin-receptor-substrate-1-like-X1|NW_026570320.1|XP_55350440.1	LOC129597042|insulin-receptor-substrate-1-like-X1|NW_026570320.1|XP_55350440.1	ko00000,ko00001,ko00002
Aant_geneID_rb_7053	IR	NT	5794.67	3092.47	4443.57	0.906101	0.101057	8.96625	3.06794e-19	1.36491e-17	NA	NA	NA	TardiSpe	NA	NA	NA	NA	NA	NA	Hexe_geneID_BV898_17244	Prot_BV898_17244.1|Hexe_geneID_BV898_17244	Prot_BV898_17244.1|Hexe_geneID_BV898_17244	BV898_17244|hypothetical-protein|MTYJ01000287.1|OWA52801.1	BV898_17244|hypothetical-protein|MTYJ01000287.1|OWA52801.1	RvY_07120|hypothetical-protein|BDGG01000003.1|GAU95517.1	RvY_07120|hypothetical-protein|BDGG01000003.1|GAU95517.1	LOC129602589|secretory-abundant-heat-soluble-protein-1-like-X1|NW_026570224.1|XP_55357622.1	LOC129602589|secretory-abundant-heat-soluble-protein-1-like-X1|NW_026570224.1|XP_55357622.1	NA
Aant_geneID_rb_17913	IR	NT	4528.49	2262.39	3395.44	1.00259	0.111933	8.95704	3.33522e-19	1.47753e-17	NDUFB3	NADH dehydrogenase ubiquinone 1 beta subcomplex	33208|Metazoa	NotTardiSpe	NDUFB3|NADH-dehydrogenase [ubiquinone]-1-beta-subcomplex-subunit-3-X1|NC_060926.1|XP_54198229.1	NDUFB3|NADH-dehydrogenase [ubiquinone]-1-beta-subcomplex-subunit-3|NC_060926.1|NP_1244031.1	ND-B12|NADH-dehydrogenase-(ubiquinone)-B12-subunitA|Dmel_CG10320|NT_033778.4|NP_611596.1	ND-B12|NADH-dehydrogenase-(ubiquinone)-B12-subunitB|Dmel_CG10320|NT_033778.4|NP_1097399.1	C18E9.4|Complex-I-B12|CELE_C18E9.4|NC_003280.10|NP_495907.1	C18E9.4|Complex-I-B12|CELE_C18E9.4|NC_003280.10|NP_495907.1	Hexe_geneID_BV898_04098	Prot_BV898_04098.1|Hexe_geneID_BV898_04098	Prot_BV898_04098.1|Hexe_geneID_BV898_04098	BV898_04098|hypothetical-protein|MTYJ01000020.1|OQV21885.1	BV898_04098|hypothetical-protein|MTYJ01000020.1|OQV21885.1	RvY_01432|hypothetical-protein|BDGG01000001.1|GAU88798.1	RvY_01432|hypothetical-protein|BDGG01000001.1|GAU88798.1	LOC129585060|uncharacterized-protein-LOC129585060|NW_026570235.1|XP_55333552.1	LOC129585060|uncharacterized-protein-LOC129585060|NW_026570235.1|XP_55333552.1	ko00000,ko00001,ko00002
Aant_geneID_rb_51473	IR	NT	2728.84	1661.29	2195.07	0.716679	0.0804077	8.91306	4.96427e-19	2.18994e-17	NA	Ras subfamily of RAS small GTPases	33208|Metazoa	NotTardiSpe	RALB|ras-related-protein-Ral-B-X4|NC_060926.1|XP_54199228.1	RALB|ras-related-protein-Ral-B-X4|NC_060926.1|XP_54199227.1	Rala|Ras-like-protein-AA|Dmel_CG2849|NC_004354.4|NP_726882.1	Rala|Ras-like-protein-AC|Dmel_CG2849|NC_004354.4|NP_525063.1	ral-1|RAL-(Ras-related-GTPase)-homolog|CELE_Y53G8AR.3|NC_003281.10|NP_1254867.1	ral-1|RAL-(Ras-related-GTPase)-homolog|CELE_Y53G8AR.3|NC_003281.10|NP_1254867.1	Hexe_geneID_BV898_04624	Prot_BV898_04624.1|Hexe_geneID_BV898_04624	Prot_BV898_04624.1|Hexe_geneID_BV898_04624	BV898_04624|Ras-related-protein-O-RAL|MTYJ01000023.1|OQV21415.1	BV898_04624|Ras-related-protein-O-RAL|MTYJ01000023.1|OQV21415.1	RvY_07745|hypothetical-protein|BDGG01000003.1|GAU96277.1	RvY_07745|hypothetical-protein|BDGG01000003.1|GAU96277.1	LOC129597169|ras-related-protein-Ral-a-like|NW_026570321.1|XP_55350601.1	LOC129597169|ras-related-protein-Ral-a-like|NW_026570321.1|XP_55350601.1	ko00000,ko00001,ko04031,ko04131
Aant_geneID_rb_74292	IR	NT	2818.99	1249.17	2034.08	1.17185	0.131593	8.90514	5.33166e-19	2.34212e-17	NA	NA	NA	TardiSpe	NA	NA	NA	NA	NA	NA	Hexe_geneID_BV898_17926	Prot_BV898_17926.1|Hexe_geneID_BV898_17926	Prot_BV898_17926.1|Hexe_geneID_BV898_17926	BV898_17926|hypothetical-protein|MTYJ01000325.1|OWA53499.1	BV898_17926|hypothetical-protein|MTYJ01000325.1|OWA53499.1	RvY_08007|hypothetical-protein|BDGG01000003.1|GAU96579.1	RvY_08007|hypothetical-protein|BDGG01000003.1|GAU96579.1	LOC129596463|uncharacterized-protein-LOC129596463-X1|NW_026570311.1|XP_55349716.1	LOC129596463|uncharacterized-protein-LOC129596463-X1|NW_026570311.1|XP_55349716.1	NA
Aant_geneID_rb_25775	IR	NT	142.295	464.313	303.304	-1.71017	0.19232	-8.89231	5.98534e-19	2.61827e-17	ARRDC4	protein binding, bridging involved in substrate recognition for ubiquitination	33208|Metazoa	NotTardiSpe	ARRDC3|arrestin-domain-containing-protein-3-a|NC_060929.1|NP_65852.1	ARRDC3|arrestin-domain-containing-protein-3-a|NC_060929.1|NP_65852.1	NA	CG3014|uncharacterized-proteinC|Dmel_CG3014|NT_033777.3|NP_1138022.2	arrd-7|Arrestin_C-domain-containing-protein|CELE_Y17G7B.11|NC_003280.10|NP_496567.2	arrd-7|Arrestin_C-domain-containing-protein|CELE_Y17G7B.11|NC_003280.10|NP_496567.2	Hexe_geneID_BV898_16284	Prot_BV898_16284.1|Hexe_geneID_BV898_16284	Prot_BV898_16284.1|Hexe_geneID_BV898_16284	BV898_16284|hypothetical-protein|MTYJ01000240.1|OWA51821.1	BV898_16284|hypothetical-protein|MTYJ01000240.1|OWA51821.1	RvY_12697|hypothetical-protein|BDGG01000008.1|GAV02088.1	RvY_12697|hypothetical-protein|BDGG01000008.1|GAV02088.1	LOC129599755|arrestin-domain-containing-protein-3-like|NW_026570374.1|XP_55354041.1	LOC129599755|arrestin-domain-containing-protein-3-like|NW_026570374.1|XP_55354041.1	NA
Aant_geneID_rb_31312	IR	NT	1128.25	335.567	731.911	1.75358	0.197298	8.88801	6.22145e-19	2.71022e-17	MKRN1	Makorin, ring finger protein, 1	33208|Metazoa	NotTardiSpe	MKRN2|E3-ubiquitin-protein-ligase-makorin-2-1|NC_060927.1|NP_54879.3	MKRN2|E3-ubiquitin-protein-ligase-makorin-2-1|NC_060927.1|NP_54879.3	Mkrn1|makorin-1B|Dmel_CG7184|NT_037436.4|NP_730653.1	CG5347|uncharacterized-protein|Dmel_CG5347|NC_004354.4|NP_572970.1	lep-2|E3-ubiquitin-protein-ligase-makorin|CELE_Y55F3AM.6|NC_003282.8|NP_1023510.1	lep-2|E3-ubiquitin-protein-ligase-makorin|CELE_Y55F3AM.6|NC_003282.8|NP_1023510.1	Hexe_geneID_BV898_16059	Prot_BV898_16059.1|Hexe_geneID_BV898_16059	Prot_BV898_16059.1|Hexe_geneID_BV898_16059	BV898_16059|putative-E3-ubiquitin-protein-ligase-makorin-2|MTYJ01000232.1|OWA51584.1	BV898_16059|putative-E3-ubiquitin-protein-ligase-makorin-2|MTYJ01000232.1|OWA51584.1	RvY_06872|hypothetical-protein|BDGG01000003.1|GAU95219.1	RvY_06872|hypothetical-protein|BDGG01000003.1|GAU95219.1	LOC129602629|uncharacterized-protein-LOC129602629-X2|NW_026570224.1|XP_55357680.1	LOC129602629|uncharacterized-protein-LOC129602629-X2|NW_026570224.1|XP_55357680.1	ko00000,ko01000,ko04121
Aant_geneID_rb_63827	IR	NT	4533.13	2255.56	3394.34	1.00791	0.113532	8.8777	6.82581e-19	2.96116e-17	MYBBP1A	positive regulation of anoikis	33208|Metazoa	NotTardiSpe	MYBBP1A|myb-binding-protein-1A-1|NC_060941.1|NP_1099008.1	NA	NA	NA	K04C2.2|Uncharacterized-protein|CELE_K04C2.2|NC_003281.10|NP_498499.1	NA	Hexe_geneID_BV898_14608	Prot_BV898_14608.1|Hexe_geneID_BV898_14608	Prot_BV898_14608.1|Hexe_geneID_BV898_14608	BV898_14608|hypothetical-protein|MTYJ01000181.1|OWA50082.1	BV898_14608|hypothetical-protein|MTYJ01000181.1|OWA50082.1	RvY_13543|hypothetical-protein|BDGG01000009.1|GAV03061.1	RvY_13543|hypothetical-protein|BDGG01000009.1|GAV03061.1	LOC129590135|myb-binding-protein-1A-like-protein|NW_026570259.1|XP_55341141.1	LOC129590135|myb-binding-protein-1A-like-protein|NW_026570259.1|XP_55341141.1	ko00000,ko01000,ko03036,ko03400
Aant_geneID_rb_27595	IR	NT	1220.91	585.567	903.236	1.05981	0.119536	8.86602	7.58042e-19	3.27493e-17	NARS2	asparaginyl-tRNA synthetase 2, mitochondrial	33208|Metazoa	NotTardiSpe	NARS2|probable-asparagine--tRNA-ligase,-mitochondrial-1-precursor|NC_060935.1|NP_78954.4	NARS2|probable-asparagine--tRNA-ligase,-mitochondrial-1-precursor|NC_060935.1|NP_78954.4	AsnRS-m|Asparaginyl-tRNA-synthetase,-mitochondrial|Dmel_CG6796|NT_033778.4|NP_611176.1	AsnRS-m|Asparaginyl-tRNA-synthetase,-mitochondrial|Dmel_CG6796|NT_033778.4|NP_611176.1	nars-2|AA_TRNA_LIGASE_II-domain-containing-protein|CELE_Y66D12A.23|NC_003281.10|NP_499478.2	nars-2|AA_TRNA_LIGASE_II-domain-containing-protein|CELE_Y66D12A.23|NC_003281.10|NP_499478.2	Hexe_geneID_BV898_17110	Prot_BV898_17110.1|Hexe_geneID_BV898_17110	Prot_BV898_17110.1|Hexe_geneID_BV898_17110	BV898_17110|putative-asparagine--tRNA-ligase,-mitochondrial|MTYJ01000279.1|OWA52663.1	BV898_17110|putative-asparagine--tRNA-ligase,-mitochondrial|MTYJ01000279.1|OWA52663.1	RvY_10559|hypothetical-protein|BDGG01000005.1|GAU99582.1	RvY_10559|hypothetical-protein|BDGG01000005.1|GAU99582.1	LOC129587460|probable-asparagine--tRNA-ligase,-mitochondrial-X1|NW_026570245.1|XP_55337191.1	LOC129587460|probable-asparagine--tRNA-ligase,-mitochondrial-X1|NW_026570245.1|XP_55337191.1	ko00000,ko00001,ko00002,ko01000,ko01007,ko03016
Aant_geneID_rb_59825	IR	NT	6.03378	260.353	133.193	-5.45733	0.615597	-8.8651	7.64348e-19	3.28858e-17	NA	NA	NA	TardiSpe	NA	NA	NA	NA	NA	NA	NA	Prot_BV898_18299.1|Hexe_geneID_BV898_18299	NA	BV898_18299|Chorion-peroxidase|MTYJ01000353.1|OWA53880.1	NA	NA	NA	NA	NA	NA
Aant_geneID_rb_75951	IR	NT	3082.61	821.897	1952.25	1.91016	0.215626	8.85871	8.09488e-19	3.46852e-17	FANCM	homologous recombination	33208|Metazoa	NotTardiSpe	FANCM|Fanconi-anemia-group-M-protein-3|NC_060938.1|NP_1295063.1	FANCM|Fanconi-anemia-group-M-protein-3|NC_060938.1|NP_1295063.1	Fancm|fanconi-anemia-group-M-helicaseA|Dmel_CG7922|NT_033777.3|NP_650971.2	Fancm|fanconi-anemia-group-M-helicaseB|Dmel_CG7922|NT_033777.3|NP_1262806.1	daz-1|DAZ-protein-1|CELE_F56D1.7|NC_003280.10|NP_495036.3	drh-3|Dicer-Related-Helicase|CELE_D2005.5|NC_003279.8|NP_492161.3	NA	Prot_BV898_17966.2|Hexe_geneID_BV898_17966	Prot_BV898_17966.1|Hexe_geneID_BV898_17966	BV898_17966|Fanconi-anemia-group-M-protein-like-protein|MTYJ01000328.1|OWA53542.1	BV898_17966|Fanconi-anemia-group-M-protein-like-protein|MTYJ01000328.1|OWA53541.1	RvY_08252|hypothetical-protein|BDGG01000003.1|GAU96878.1	RvY_08252|hypothetical-protein|BDGG01000003.1|GAU96878.1	LOC129602184|uncharacterized-protein-LOC129602184|NW_026570224.1|XP_55357131.1	LOC129602184|uncharacterized-protein-LOC129602184|NW_026570224.1|XP_55357131.1	ko00000,ko00001,ko00002,ko03400
Aant_geneID_rb_3664	IR	NT	307.896	854.813	581.354	-1.47259	0.166431	-8.84805	8.90637e-19	3.80066e-17	KCNA2	delayed rectifier potassium channel activity	33208|Metazoa	NotTardiSpe	KCNA2|potassium-voltage-gated-channel-subfamily-A-member-2-X1|NC_060925.1|XP_54192409.1	KCNA2|potassium-voltage-gated-channel-subfamily-A-member-2-a|NC_060925.1|NP_4965.1	Sh|shakerV|Dmel_CG12348|NC_004354.4|NP_1401062.1	Sh|shakerV|Dmel_CG12348|NC_004354.4|NP_1401062.1	shk-1|Potassium-voltage-gated-channel-protein-shk-1|CELE_ZK1321.2|NC_003280.10|NP_1022516.1	shk-1|Potassium-voltage-gated-channel-protein-shk-1|CELE_ZK1321.2|NC_003280.10|NP_1022516.1	Hexe_geneID_BV898_03246	Prot_BV898_03246.1|Hexe_geneID_BV898_03246	Prot_BV898_03246.1|Hexe_geneID_BV898_03246	BV898_03246|Potassium-voltage-gated-channel-subfamily-A-member-1|MTYJ01000015.1|OQV22812.1	BV898_03246|Potassium-voltage-gated-channel-subfamily-A-member-1|MTYJ01000015.1|OQV22812.1	RvY_17956|hypothetical-protein|BDGG01000017.1|GAV08232.1	RvY_17956|hypothetical-protein|BDGG01000017.1|GAV08232.1	LOC129582180|potassium-voltage-gated-channel-subfamily-A-member-2-like|NW_026570227.1|XP_55329592.1	LOC129582180|potassium-voltage-gated-channel-subfamily-A-member-2-like|NW_026570227.1|XP_55329592.1	ko00000,ko00001,ko01009,ko04040
Aant_geneID_rb_40737	IR	NT	8373.54	2346.96	5360.25	1.83576	0.207646	8.84081	9.50309e-19	4.03881e-17	CANT1	guanosine-diphosphatase activity	33208|Metazoa	NotTardiSpe	CANT1|soluble-calcium-activated-nucleotidase-1-X1|NC_060941.1|XP_54170967.1	CANT1|soluble-calcium-activated-nucleotidase-1|NC_060941.1|NP_1153244.1	CG5276|uncharacterized-proteinA|Dmel_CG5276|NT_033777.3|NP_650074.1	CG5276|uncharacterized-proteinB|Dmel_CG5276|NT_033777.3|NP_1287287.1	apy-1|Apyrase-apy-1|CELE_F08C6.6|NC_003284.9|NP_509283.1	apy-1|Apyrase-apy-1|CELE_F08C6.6|NC_003284.9|NP_509283.1	Hexe_geneID_BV898_05248	Prot_BV898_05248.1|Hexe_geneID_BV898_05248	Prot_BV898_05248.1|Hexe_geneID_BV898_05248	BV898_05248|Soluble-calcium-activated-nucleotidase-1|MTYJ01000028.1|OQV20664.1	BV898_05248|Soluble-calcium-activated-nucleotidase-1|MTYJ01000028.1|OQV20664.1	RvY_07299-2|hypothetical-protein|BDGG01000003.1|GAU95727.1	RvY_07299-2|hypothetical-protein|BDGG01000003.1|GAU95727.1	LOC129580701|soluble-calcium-activated-nucleotidase-1-like-X2|NW_026570224.1|XP_55327329.1	LOC129580701|soluble-calcium-activated-nucleotidase-1-like-X1|NW_026570224.1|XP_55327327.1	ko00000,ko00001,ko01000
Aant_geneID_rb_55229	IR	NT	8.17873	483.766	245.972	-5.91849	0.669913	-8.83471	1.00356e-18	4.24788e-17	NA	NA	NA	TardiSpe	NA	NA	NA	NA	NA	NA		NA	NA	NA	NA	NA	NA	NA	NA	NA
Aant_geneID_rb_43495	IR	NT	7032.29	4544.06	5788.18	0.630555	0.0713885	8.83274	1.02146e-18	4.30622e-17	U2AF2	U2 snRNP auxiliary factor large subunit	33208|Metazoa	NotTardiSpe	U2AF2|splicing-factor-U2AF-65-kDa-subunit-b|NC_060943.1|NP_1012496.1	U2AF2|splicing-factor-U2AF-65-kDa-subunit-b|NC_060943.1|NP_1012496.1	U2af50|U2-small-nuclear-riboprotein-auxiliary-factor-50B|Dmel_CG9998|NC_004354.4|NP_1245708.1	U2af50|U2-small-nuclear-riboprotein-auxiliary-factor-50D|Dmel_CG9998|NC_004354.4|NP_1245710.1	uaf-1|Splicing-factor-U2AF-65-kDa-subunit|CELE_Y92C3B.2|NC_003281.10|NP_1022967.1	uaf-1|Splicing-factor-U2AF-65-kDa-subunit|CELE_Y92C3B.2|NC_003281.10|NP_1022967.1	Hexe_geneID_BV898_07097	Prot_BV898_07097.1|Hexe_geneID_BV898_07097	Prot_BV898_07097.1|Hexe_geneID_BV898_07097	BV898_07097|Splicing-factor-U2AF-50-kDa-subunit|MTYJ01000045.1|OQV18841.1	BV898_07097|Splicing-factor-U2AF-50-kDa-subunit|MTYJ01000045.1|OQV18841.1	RvY_01591|hypothetical-protein|BDGG01000001.1|GAU88989.1	RvY_01591|hypothetical-protein|BDGG01000001.1|GAU88989.1	LOC129583189|splicing-factor-U2AF-50-kDa-subunit-like|NW_026570230.1|XP_55330845.1	LOC129583189|splicing-factor-U2AF-50-kDa-subunit-like|NW_026570230.1|XP_55330845.1	ko00000,ko00001,ko03041
Aant_geneID_rb_21499	IR	NT	5696.7	1191.96	3444.33	2.25564	0.255959	8.81249	1.22394e-18	5.13908e-17	PLEKHM1	positive regulation of ruffle assembly	33208|Metazoa	NotTardiSpe	PLEKHM3|pleckstrin-homology-domain-containing-family-M-member-3-X5|NC_060926.1|XP_54197946.1	PLEKHM3|pleckstrin-homology-domain-containing-family-M-member-3-X5|NC_060926.1|XP_54197946.1	Plekhm1|pleckstrin-homology-and-RUN-domain-containing-M1|Dmel_CG6613|NT_033778.4|NP_611639.1	Plekhm1|pleckstrin-homology-and-RUN-domain-containing-M1|Dmel_CG6613|NT_033778.4|NP_611639.1	cup-14|DUF4206-domain-containing-protein|CELE_Y51H1A.2|NC_003280.10|NP_1254411.1	cup-14|DUF4206-domain-containing-protein|CELE_Y51H1A.2|NC_003280.10|NP_1254411.1	Hexe_geneID_BV898_07200	Prot_BV898_07200.1|Hexe_geneID_BV898_07200	Prot_BV898_07200.1|Hexe_geneID_BV898_07200	BV898_07200|Pleckstrin-like-proteiny-domain-containing-family-M-member-3|MTYJ01000046.1|OQV18763.1	BV898_07200|Pleckstrin-like-proteiny-domain-containing-family-M-member-3|MTYJ01000046.1|OQV18763.1	RvY_11353|hypothetical-protein|BDGG01000006.1|GAV00519.1	RvY_11353|hypothetical-protein|BDGG01000006.1|GAV00519.1	LOC129601157|uncharacterized-protein-LOC129601157|NW_026570436.1|XP_55355866.1	LOC129601157|uncharacterized-protein-LOC129601157|NW_026570436.1|XP_55355866.1	NA
Aant_geneID_rb_55531	IR	NT	487.418	1034.66	761.041	-1.08517	0.123233	-8.80582	1.29897e-18	5.43227e-17	RAB11FIP4	Rab11 family-interacting protein	33208|Metazoa	NotTardiSpe	RAB11FIP3|rab11-family-interacting-protein-3-2|NC_060940.1|NP_1135744.2	RAB11FIP3|rab11-family-interacting-protein-3-2|NC_060940.1|NP_1135744.2	nuf|nuclear-falloutA|Dmel_CG33991|NT_037436.4|NP_1034011.1	nuf|nuclear-falloutC|Dmel_CG33991|NT_037436.4|NP_1034009.1	rfip-1|FIP-RBD-domain-containing-protein|CELE_F55C12.1|NC_003280.10|NP_1367896.1	NA	Hexe_geneID_BV898_00658	Prot_BV898_00658.1|Hexe_geneID_BV898_00658	Prot_BV898_00658.1|Hexe_geneID_BV898_00658	BV898_00658|putative-Rab11-family-interacting-protein-3|MTYJ01000002.1|OQV25728.1	BV898_00658|putative-Rab11-family-interacting-protein-3|MTYJ01000002.1|OQV25728.1	RvY_01113|hypothetical-protein|BDGG01000001.1|GAU88405.1	RvY_01113|hypothetical-protein|BDGG01000001.1|GAU88405.1	LOC129588513|rab11-family-interacting-protein-4B-like|NW_026570250.1|XP_55338732.1	LOC129588513|rab11-family-interacting-protein-4B-like|NW_026570250.1|XP_55338725.1	ko00000,ko00001,ko04131
Aant_geneID_rb_50800	IR	NT	791.163	350.916	571.039	1.17046	0.133122	8.79233	1.46483e-18	6.10153e-17	PGP	glycerol-3-phosphatase activity	33208|Metazoa	NotTardiSpe	PGP|glycerol-3-phosphate-phosphatase|NC_060940.1|NP_1035830.1	PGP|glycerol-3-phosphate-phosphatase|NC_060940.1|NP_1035830.1	CG5567|uncharacterized-protein|Dmel_CG5567|NT_037436.4|NP_649015.2	CG5567|uncharacterized-protein|Dmel_CG5567|NT_037436.4|NP_649015.2	pgph-3|PhosphoGlycolate-Phosphatase-Homolog|CELE_C53A3.2|NC_003283.11|NP_504511.1	pgph-3|PhosphoGlycolate-Phosphatase-Homolog|CELE_C53A3.2|NC_003283.11|NP_504511.1	NA	Prot_BV898_14700.1|Hexe_geneID_BV898_14700	Prot_BV898_14632.1|Hexe_geneID_BV898_14632	BV898_14700|Phosphoglycolate-phosphatase|MTYJ01000184.1|OWA50175.1	BV898_14632|Multidrug-resistance-associated-protein-1|MTYJ01000182.1|OWA50106.1	RvY_12012|hypothetical-protein|BDGG01000007.1|GAV01275.1	RvY_12012|hypothetical-protein|BDGG01000007.1|GAV01275.1	LOC129595065|glycerol-3-phosphate-phosphatase-like|NW_026570223.1|XP_55347951.1	LOC129595065|glycerol-3-phosphate-phosphatase-like|NW_026570223.1|XP_55347951.1	ko00000,ko00001,ko00002,ko01000,ko01009
Aant_geneID_rb_60919	IR	NT	8794.28	3779.15	6286.72	1.21824	0.138594	8.79001	1.49551e-18	6.2046e-17	NA	NA	NA	NotTardiSpe	NA	NA	NA	NA	NA	NA	Hexe_geneID_BV898_07371	Prot_BV898_07371.1|Hexe_geneID_BV898_07371	Prot_BV898_07371.1|Hexe_geneID_BV898_07371	BV898_07371|hypothetical-protein|MTYJ01000048.1|OQV18546.1	BV898_07371|hypothetical-protein|MTYJ01000048.1|OQV18546.1	RvY_10577|hypothetical-protein|BDGG01000005.1|GAU99604.1	RvY_10577|hypothetical-protein|BDGG01000005.1|GAU99604.1	LOC129581786|uncharacterized-protein-LOC129581786|NW_026570226.1|XP_55328997.1	LOC129581786|uncharacterized-protein-LOC129581786|NW_026570226.1|XP_55328997.1	NA
Aant_geneID_rb_31502	IR	NT	1844.41	1044.45	1444.43	0.818951	0.0932923	8.77834	1.65909e-18	6.85605e-17	RUVBL1	Proposed core component of the chromatin remodeling INO80 complex which is involved in transcriptional regulation, DNA replication and probably DNA repair	33208|Metazoa	NotTardiSpe	RUVBL1|ruvB-like-1-1|NC_060927.1|NP_3698.1	RUVBL1|ruvB-like-1-1|NC_060927.1|NP_3698.1	pont|pontin|Dmel_CG4003|NT_033777.3|NP_652608.1	pont|pontin|Dmel_CG4003|NT_033777.3|NP_652608.1	ruvb-1|RuvB-like-1|CELE_C27H6.2|NC_003283.11|NP_505567.2	ruvb-1|RuvB-like-1|CELE_C27H6.2|NC_003283.11|NP_505567.2	Hexe_geneID_BV898_01247	Prot_BV898_01247.1|Hexe_geneID_BV898_01247	Prot_BV898_01247.1|Hexe_geneID_BV898_01247	BV898_01247|RuvB-like-1|MTYJ01000004.1|OQV25040.1	BV898_01247|RuvB-like-1|MTYJ01000004.1|OQV25040.1	RvY_04965|hypothetical-protein|BDGG01000002.1|GAU92955.1	RvY_04965|hypothetical-protein|BDGG01000002.1|GAU92955.1	LOC129597751|ruvB-like-1|NW_026570328.1|XP_55351393.1	LOC129597751|ruvB-like-1|NW_026570328.1|XP_55351393.1	ko00000,ko00001,ko03036
Aant_geneID_rb_41405	IR	NT	774.211	1388.16	1081.19	-0.842891	0.0961828	-8.76343	1.894e-18	7.77498e-17	ARRB1	It is involved in the biological process described with signal transduction	33208|Metazoa	NotTardiSpe	ARRB1|beta-arrestin-1-A|NC_060935.1|NP_4032.2	ARRB1|beta-arrestin-1-A|NC_060935.1|NP_4032.2	krz|kurtzA|Dmel_CG1487|NT_033777.3|NP_524988.1	krz|kurtzB|Dmel_CG1487|NT_033777.3|NP_1247400.1	arr-1|Beta-arrestin-arr-1|CELE_F53H8.2|NC_003284.9|NP_508183.1	arr-1|Beta-arrestin-arr-1|CELE_F53H8.2|NC_003284.9|NP_508183.1	Hexe_geneID_BV898_10965	Prot_BV898_10965.1|Hexe_geneID_BV898_10965	Prot_BV898_10965.1|Hexe_geneID_BV898_10965	BV898_10965|putative-beta-arrestin|MTYJ01000098.1|OQV14813.1	BV898_10965|putative-beta-arrestin|MTYJ01000098.1|OQV14813.1	RvY_11015|hypothetical-protein|BDGG01000006.1|GAV00123.1	RvY_11015|hypothetical-protein|BDGG01000006.1|GAV00123.1	LOC129583741|arrestin-red-cell-like-X1|NW_026570231.1|XP_55331660.1	LOC129583741|arrestin-red-cell-like-X1|NW_026570231.1|XP_55331660.1	ko00000,ko00001,ko04131
Aant_geneID_rb_49961	IR	NT	1398.96	682.078	1040.52	1.03631	0.118256	8.76329	1.89634e-18	7.77498e-17	ADAM10	It is involved in the biological process described with proteolysis	33208|Metazoa	NotTardiSpe	ADAM10|disintegrin-and-metalloproteinase-domain-containing-protein-10-1-preproprotein|NC_060939.1|NP_1101.1	ADAM10|disintegrin-and-metalloproteinase-domain-containing-protein-10-1-preproprotein|NC_060939.1|NP_1101.1	kuz|kuzbanianB|Dmel_CG7147|NT_033779.5|NP_723825.1	kuz|kuzbanianC|Dmel_CG7147|NT_033779.5|NP_1014481.1	sup-17|Disintegrin-and-metalloproteinase-domain-containing-protein-10-homolog|CELE_DY3.7|NC_003279.8|NP_492377.1	sup-17|Disintegrin-and-metalloproteinase-domain-containing-protein-10-homolog|CELE_DY3.7|NC_003279.8|NP_492377.1	Hexe_geneID_BV898_07544	Prot_BV898_07544.1|Hexe_geneID_BV898_07544	Prot_BV898_07544.1|Hexe_geneID_BV898_07544	BV898_07544|Disintegrin-and-metalloproteinase-domain-containing-protein-10|MTYJ01000050.1|OQV18341.1	BV898_07544|Disintegrin-and-metalloproteinase-domain-containing-protein-10|MTYJ01000050.1|OQV18341.1	RvY_06423|hypothetical-protein|BDGG01000002.1|GAU94698.1	RvY_06423|hypothetical-protein|BDGG01000002.1|GAU94698.1	LOC129585215|disintegrin-and-metalloproteinase-domain-containing-protein-10-like|NW_026570236.1|XP_55333790.1	LOC129585215|disintegrin-and-metalloproteinase-domain-containing-protein-10-like|NW_026570236.1|XP_55333789.1	ko00000,ko00001,ko01000,ko01002,ko04090
Aant_geneID_rb_69436	IR	NT	350.964	119.099	235.032	1.56663	0.179237	8.74055	2.31971e-18	9.47365e-17	PIGZ	Alg9-like mannosyltransferase family	33208|Metazoa	NotTardiSpe	PIGZ|GPI-mannosyltransferase-4|NC_060927.1|NP_79439.2	PIGZ|GPI-mannosyltransferase-4|NC_060927.1|NP_79439.2	PIG-Z|phosphatidylinositol-glycan-anchor-biosynthesis-class-Z|Dmel_CG45068|NT_033778.4|NP_1286840.1	PIG-Z|phosphatidylinositol-glycan-anchor-biosynthesis-class-Z|Dmel_CG45068|NT_033778.4|NP_1286840.1	pigb-1|Mannosyltransferase|CELE_T27F7.4|NC_003280.10|NP_1254097.1	pigb-1|Mannosyltransferase|CELE_T27F7.4|NC_003280.10|NP_1254097.1	Hexe_geneID_BV898_09252	Prot_BV898_09252.1|Hexe_geneID_BV898_09252	Prot_BV898_09252.1|Hexe_geneID_BV898_09252	BV898_09252|putative-GPI-mannosyltransferase-4|MTYJ01000072.1|OQV16580.1	BV898_09252|putative-GPI-mannosyltransferase-4|MTYJ01000072.1|OQV16580.1	RvY_08006|hypothetical-protein|BDGG01000003.1|GAU96578.1	RvY_08006|hypothetical-protein|BDGG01000003.1|GAU96578.1	LOC129587079|GPI-mannosyltransferase-4-like|NW_026570243.1|XP_55336637.1	LOC129587079|GPI-mannosyltransferase-4-like|NW_026570243.1|XP_55336637.1	ko00000,ko00001,ko01000,ko01003
Aant_geneID_rb_82187	IR	NT	2728.45	800.61	1764.53	1.77115	0.202666	8.73926	2.34638e-18	9.54527e-17	VARS	Belongs to the class-I aminoacyl-tRNA synthetase family	33208|Metazoa	NotTardiSpe	VARS1|valine--tRNA-ligase|NC_060930.1|NP_6286.1	VARS2|valine--tRNA-ligase,-mitochondrial-3|NC_060930.1|NP_1161205.1	ValRS|Valyl-tRNA-synthetaseB|Dmel_CG4062|NT_033778.4|NP_725259.1	ValRS|Valyl-tRNA-synthetaseC|Dmel_CG4062|NT_033778.4|NP_1260946.1	glp-4|Valine--tRNA-ligase|CELE_Y87G2A.5|NC_003279.8|NP_493377.1	glp-4|Valine--tRNA-ligase|CELE_Y87G2A.5|NC_003279.8|NP_493377.1	NA	Prot_BV898_05320.1|Hexe_geneID_BV898_05320	Prot_BV898_12644.1|Hexe_geneID_BV898_12644	BV898_05320|Valine--tRNA-ligase|MTYJ01000028.1|OQV20740.1	BV898_12644|Valine--tRNA-ligase|MTYJ01000130.1|OQV13104.1	RvY_07193|hypothetical-protein|BDGG01000003.1|GAU95599.1	RvY_06243|hypothetical-protein|BDGG01000002.1|GAU94472.1	LOC129602783|valine--tRNA-ligase-like|NW_026570224.1|XP_55357909.1	LOC129597586|valine--tRNA-ligase-like|NW_026570327.1|XP_55351177.1	ko00000,ko00001,ko00002,ko01000,ko01007,ko03016
Aant_geneID_rb_31384	IR	NT	117.32	360.164	238.742	-1.61582	0.18497	-8.73556	2.4245e-18	9.82486e-17	SLC35F4	transmembrane transporter activity	33208|Metazoa	NotTardiSpe	SLC35F3|putative-thiamine-transporter-SLC35F3-2|NC_060925.1|NP_1287774.1	SLC35F4|solute-carrier-family-35-member-F4-f-precursor|NC_060938.1|NP_1338943.1	CG42322|uncharacterized-proteinD|Dmel_CG42322|NT_033777.3|NP_732550.1	CG42322|uncharacterized-proteinM|Dmel_CG42322|NT_033777.3|NP_1138091.2	Y73B6BL.31|TPT-domain-containing-protein|CELE_Y73B6BL.31|NC_003282.8|NP_1023569.1	Y73B6BL.31|TPT-domain-containing-protein|CELE_Y73B6BL.31|NC_003282.8|NP_1023569.1	Hexe_geneID_BV898_09231	Prot_BV898_09231.1|Hexe_geneID_BV898_09231	Prot_BV898_09231.1|Hexe_geneID_BV898_09231	BV898_09231|putative-thiamine-transporter-SLC35F3|MTYJ01000071.1|OQV16723.1	BV898_09231|putative-thiamine-transporter-SLC35F3|MTYJ01000071.1|OQV16723.1	RvY_04689|hypothetical-protein|BDGG01000002.1|GAU92636.1	RvY_07435|hypothetical-protein|BDGG01000003.1|GAU95904.1	LOC129587843|putative-thiamine-transporter-SLC35F3-X2|NW_026570246.1|XP_55337758.1	LOC129587843|putative-thiamine-transporter-SLC35F3-X2|NW_026570246.1|XP_55337758.1	ko00000,ko02000
Aant_geneID_rb_73267	IR	NT	4163.33	2462.27	3312.8	0.758385	0.0868366	8.73347	2.46971e-18	9.96945e-17	NFAT5	regulation of calcineurin-NFAT signaling cascade	33208|Metazoa	NotTardiSpe	NFAT5|nuclear-factor-of-activated-T-cells-5-c|NC_060940.1|NP_6590.1	NFAT5|nuclear-factor-of-activated-T-cells-5-e|NC_060940.1|NP_1354638.1	NFAT|NFAT-nuclear-factorG|Dmel_CG11172|NC_004354.4|NP_1259526.2	NFAT|NFAT-nuclear-factorG|Dmel_CG11172|NC_004354.4|NP_1259526.2	NA	NA	Hexe_geneID_BV898_07548	Prot_BV898_07548.1|Hexe_geneID_BV898_07548	Prot_BV898_07548.1|Hexe_geneID_BV898_07548	BV898_07548|Nuclear-factor-of-activated-T-cells-5|MTYJ01000050.1|OQV18345.1	BV898_07548|Nuclear-factor-of-activated-T-cells-5|MTYJ01000050.1|OQV18345.1	RvY_02600|hypothetical-protein|BDGG01000001.1|GAU90136.1	RvY_02600|hypothetical-protein|BDGG01000001.1|GAU90136.1	LOC129598507|nuclear-factor-of-activated-T-cells-5-like-X3|NW_026570344.1|XP_55352430.1	LOC129585283|nuclear-factor-of-activated-T-cells-5-like|NW_026570236.1|XP_55333885.1	ko00000,ko03000
Aant_geneID_rb_20906	IR	NT	5326.45	1668.09	3497.27	1.67571	0.192065	8.7247	2.66882e-18	1.07317e-16	GLG1	Golgi glycoprotein	33208|Metazoa	NotTardiSpe	GLG1|Golgi-apparatus-protein-1-1-precursor|NC_060940.1|NP_36333.2	GLG1|Golgi-apparatus-protein-1-2-precursor|NC_060940.1|NP_1139138.1	Glg1|golgi-complex-localized-glycoprotein-1B|Dmel_CG33214|NT_037436.4|NP_1262163.1	Glg1|golgi-complex-localized-glycoprotein-1B|Dmel_CG33214|NT_037436.4|NP_1262163.1	F14E5.2|Golgi-apparatus-protein-1-homolog|CELE_F14E5.2|NC_003280.10|NP_1367096.1	F14E5.2|Golgi-apparatus-protein-1-homolog|CELE_F14E5.2|NC_003280.10|NP_1022087.1	Hexe_geneID_BV898_07790	Prot_BV898_07790.1|Hexe_geneID_BV898_07790	Prot_BV898_07790.1|Hexe_geneID_BV898_07790	BV898_07790|Golgi-apparatus-protein-1|MTYJ01000052.1|OQV18201.1	BV898_07790|Golgi-apparatus-protein-1|MTYJ01000052.1|OQV18201.1	RvY_07561|hypothetical-protein|BDGG01000003.1|GAU96063.1	RvY_07561|hypothetical-protein|BDGG01000003.1|GAU96063.1	LOC129590460|Golgi-apparatus-protein-1-like|NW_026570260.1|XP_55341678.1	LOC129590460|Golgi-apparatus-protein-1-like|NW_026570260.1|XP_55341678.1	ko00000,ko00001,ko04516
Aant_geneID_rb_60112	IR	NT	593.952	248.635	421.294	1.25594	0.144004	8.72155	2.74407e-18	1.0992e-16	STARD3	lipid binding	33208|Metazoa	NotTardiSpe	STARD3|stAR-related-lipid-transfer-protein-3-1|NC_060941.1|NP_6795.3	STARD3|stAR-related-lipid-transfer-protein-3-1|NC_060941.1|NP_6795.3	Start1|Start1B|Dmel_CG3522|NT_033778.4|NP_995939.1	Start1|Start1B|Dmel_CG3522|NT_033778.4|NP_995939.1	tag-340|Uncharacterized-protein|CELE_F26F4.4|NC_003281.10|NP_1379724.1	tag-340|Uncharacterized-protein|CELE_F26F4.4|NC_003281.10|NP_1379724.1	Hexe_geneID_BV898_07426	Prot_BV898_07426.1|Hexe_geneID_BV898_07426	Prot_BV898_07426.1|Hexe_geneID_BV898_07426	BV898_07426|putative-StAR-related-lipid-transfer-protein-3|MTYJ01000048.1|OQV18602.1	BV898_07426|putative-StAR-related-lipid-transfer-protein-3|MTYJ01000048.1|OQV18602.1	RvY_13036|hypothetical-protein|BDGG01000008.1|GAV02474.1	RvY_13036|hypothetical-protein|BDGG01000008.1|GAV02474.1	LOC129581991|stAR-related-lipid-transfer-protein-3-like-X4|NW_026570226.1|XP_55329319.1	LOC129581991|stAR-related-lipid-transfer-protein-3-like-X4|NW_026570226.1|XP_55329319.1	ko00000,ko00001,ko02000
Aant_geneID_rb_44010	IR	NT	622.567	276.972	449.77	1.16774	0.133997	8.71472	2.91481e-18	1.16314e-16	RTCB	Catalytic subunit of the tRNA-splicing ligase complex that acts by directly joining spliced tRNA halves to mature-sized tRNAs by incorporating the precursor-derived splice junction phosphate into the mature tRNA as a canonical 3,5- phosphodiester. May act as an RNA ligase with broad substrate specificity, and may function toward other RNAs	33208|Metazoa	NotTardiSpe	RTCB|RNA-splicing-ligase-RtcB-homolog|NC_060946.1|NP_55121.1	RTCB|RNA-splicing-ligase-RtcB-homolog|NC_060946.1|NP_55121.1	RtcB|RtcB-RNA-ligase|Dmel_CG9987|NT_033779.5|NP_609965.1	RtcB|RtcB-RNA-ligase|Dmel_CG9987|NT_033779.5|NP_609965.1	rtcb-1|RNA-splicing-ligase-RtcB-homolog|CELE_F16A11.2|NC_003279.8|NP_492498.1	rtcb-1|RNA-splicing-ligase-RtcB-homolog|CELE_F16A11.2|NC_003279.8|NP_492498.1	Hexe_geneID_BV898_14411	Prot_BV898_14411.1|Hexe_geneID_BV898_14411	Prot_BV898_14411.1|Hexe_geneID_BV898_14411	BV898_14411|tRNA-splicing-ligase-RtcB-like-protein|MTYJ01000176.1|OWA49874.1	BV898_14411|tRNA-splicing-ligase-RtcB-like-protein|MTYJ01000176.1|OWA49874.1	RvY_18445|hypothetical-protein|BDGG01000019.1|GAV08804.1	RvY_18445|hypothetical-protein|BDGG01000019.1|GAV08804.1	LOC129581459|RNA-splicing-ligase-RtcB-homolog|NW_026570225.1|XP_55328531.1	LOC129581459|RNA-splicing-ligase-RtcB-homolog|NW_026570225.1|XP_55328531.1	ko00000,ko01000,ko03016
Aant_geneID_rb_63535	IR	NT	22363.7	10096.2	16229.9	1.14726	0.131821	8.70319	3.22671e-18	1.28271e-16	BOP1	cleavage in ITS2 between 5.8S rRNA and LSU-rRNA of tricistronic rRNA transcript SSU-rRNA, 5.8S rRNA, LSU-rRNA	33208|Metazoa	NotTardiSpe	BOP1|ribosome-biogenesis-protein-BOP1|NC_060932.1|NP_56016.1	BOP1|ribosome-biogenesis-protein-BOP1|NC_060932.1|NP_56016.1	CG5033|uncharacterized-protein|Dmel_CG5033|NT_033778.4|NP_611270.1	CG5033|uncharacterized-protein|Dmel_CG5033|NT_033778.4|NP_611270.1	Y48B6A.1|Ribosome-biogenesis-protein-BOP1-homolog|CELE_Y48B6A.1|NC_003280.10|NP_496956.1	Y48B6A.1|Ribosome-biogenesis-protein-BOP1-homolog|CELE_Y48B6A.1|NC_003280.10|NP_496956.1	Hexe_geneID_BV898_01543	Prot_BV898_01543.1|Hexe_geneID_BV898_01543	Prot_BV898_01543.1|Hexe_geneID_BV898_01543	BV898_01543|DnaJ-like-protein-subfamily-A-member-1|MTYJ01000006.1|OQV24481.1	BV898_01543|DnaJ-like-protein-subfamily-A-member-1|MTYJ01000006.1|OQV24481.1	RvY_05878|hypothetical-protein|BDGG01000002.1|GAU94030.1	RvY_05878|hypothetical-protein|BDGG01000002.1|GAU94030.1	LOC129584657|dnaJ-homolog-subfamily-A-member-1-like|NW_026570234.1|XP_55332893.1	LOC129584654|ribosome-biogenesis-protein-bop1-A-like|NW_026570234.1|XP_55332890.1	ko00000,ko03009
Aant_geneID_rb_76392	IR	NT	679.308	1549.47	1114.39	-1.18884	0.13729	-8.65933	4.74529e-18	1.87924e-16	gst-38	glutathione s-transferase	33208|Metazoa	NotTardiSpe	HPGDS|hematopoietic-prostaglandin-D-synthase|NC_060928.1|NP_55300.1	HPGDS|hematopoietic-prostaglandin-D-synthase|NC_060928.1|NP_55300.1	GstS1|glutathione-S-transferase-S1C|Dmel_CG8938|NT_033778.4|NP_725654.1	GstS1|glutathione-S-transferase-S1B|Dmel_CG8938|NT_033778.4|NP_523767.2	gst-6|putative-glutathione-S-transferase-6|CELE_F11G11.3|NC_003280.10|NP_494882.2	gst-6|putative-glutathione-S-transferase-6|CELE_F11G11.3|NC_003280.10|NP_494882.2	NA	Prot_BV898_10304.1|Hexe_geneID_BV898_10304	Prot_BV898_04445.1|Hexe_geneID_BV898_04445	BV898_10304|putative-Glutathione-S-transferase-1|MTYJ01000087.1|OQV15584.1	BV898_04445|putative-Hematopoietic-prostaglandin-D-synthase|MTYJ01000022.1|OQV21543.1	RvY_00932|hypothetical-protein|BDGG01000001.1|GAU88188.1	RvY_00932|hypothetical-protein|BDGG01000001.1|GAU88188.1	LOC129585647|glutathione-S-transferase-1-like|NW_026570238.1|XP_55334384.1	LOC129585647|glutathione-S-transferase-1-like|NW_026570238.1|XP_55334384.1	ko00000,ko00001,ko01000,ko02000
Aant_geneID_rb_23186	IR	NT	3389.2	824.442	2106.82	2.03813	0.235877	8.64064	5.58979e-18	2.20533e-16	DUSP16	Rhodanese Homology Domain	33208|Metazoa	NotTardiSpe	DUSP16|dual-specificity-protein-phosphatase-16-X1|NC_060936.1|XP_54229281.1	DUSP16|dual-specificity-protein-phosphatase-16|NC_060936.1|NP_85143.1	puc|puckeredB|Dmel_CG7850|NT_033777.3|NP_1287223.1	puc|puckeredB|Dmel_CG7850|NT_033777.3|NP_1287223.1	vhp-1|Protein-tyrosine-phosphatase|CELE_F08B1.1|NC_003280.10|NP_1343753.1	vhp-1|Protein-tyrosine-phosphatase|CELE_F08B1.1|NC_003280.10|NP_1343753.1	Hexe_geneID_BV898_06621	Prot_BV898_06621.1|Hexe_geneID_BV898_06621	Prot_BV898_06621.1|Hexe_geneID_BV898_06621	BV898_06621|Dual-specificity-protein-phosphatase-16|MTYJ01000040.1|OQV19390.1	BV898_06621|Dual-specificity-protein-phosphatase-16|MTYJ01000040.1|OQV19390.1	RvY_09200-1|hypothetical-protein|BDGG01000004.1|GAU97992.1	RvY_09200-1|hypothetical-protein|BDGG01000004.1|GAU97992.1	LOC129582163|dual-specificity-protein-phosphatase-16-like|NW_026570222.1|XP_55329583.1	LOC129582163|dual-specificity-protein-phosphatase-16-like|NW_026570222.1|XP_55329575.1	ko00000,ko00001,ko01000,ko01009
Aant_geneID_rb_16703	IR	NT	3885.41	1922.63	2904.02	1.016	0.117883	8.61873	6.77032e-18	2.66104e-16	UBE2L3	Belongs to the ubiquitin-conjugating enzyme family	33208|Metazoa	NotTardiSpe	UBE2L3|ubiquitin-conjugating-enzyme-E2-L3-1|NC_060946.1|NP_3338.1	UBE2L5|ubiquitin-conjugating-enzyme-E2-L5|NC_060937.1|NP_1342176.1	Ubc10|ubiquitin-conjugating-enzyme-10|Dmel_CG5788|NT_033778.4|NP_477414.1	Ubc10|ubiquitin-conjugating-enzyme-10|Dmel_CG5788|NT_033778.4|NP_477414.1	ubc-18|Ubiquitin-conjugating-enzyme-E2-ubc-18|CELE_R01H2.6|NC_003281.10|NP_498541.1	ubc-18|Ubiquitin-conjugating-enzyme-E2-ubc-18|CELE_R01H2.6|NC_003281.10|NP_498541.1	Hexe_geneID_BV898_14413	Prot_BV898_14413.1|Hexe_geneID_BV898_14413	Prot_BV898_14413.1|Hexe_geneID_BV898_14413	BV898_14413|Ubiquitin-conjugating-enzyme-E2-L3|MTYJ01000176.1|OWA49876.1	BV898_14413|Ubiquitin-conjugating-enzyme-E2-L3|MTYJ01000176.1|OWA49876.1	RvY_18443-2|hypothetical-protein|BDGG01000019.1|GAV08802.1	RvY_18443-2|hypothetical-protein|BDGG01000019.1|GAV08802.1	LOC129581462|ubiquitin-conjugating-enzyme-E2-18-kDa-like|NW_026570225.1|XP_55328535.1	LOC129581462|ubiquitin-conjugating-enzyme-E2-18-kDa-like|NW_026570225.1|XP_55328535.1	ko00000,ko00001,ko01000,ko04121
Aant_geneID_rb_71630	IR	NT	658.927	215.823	437.375	1.61298	0.187217	8.61553	6.96214e-18	2.72619e-16	NA	NA	NA	TardiSpe	NA	NA	NA	NA	NA	NA	Hexe_geneID_BV898_06305	Prot_BV898_06305.1|Hexe_geneID_BV898_06305	Prot_BV898_06305.1|Hexe_geneID_BV898_06305	BV898_06305|hypothetical-protein|MTYJ01000036.1|OQV19766.1	BV898_06305|hypothetical-protein|MTYJ01000036.1|OQV19766.1	RvY_08007|hypothetical-protein|BDGG01000003.1|GAU96579.1	RvY_08007|hypothetical-protein|BDGG01000003.1|GAU96579.1	LOC129595524|uncharacterized-protein-LOC129595524-X2|NW_026570299.1|XP_55348542.1	LOC129596489|uncharacterized-protein-LOC129596489|NW_026570311.1|XP_55349762.1	NA
Aant_geneID_rb_50707	IR	NT	1929.51	803.724	1366.62	1.26121	0.146449	8.61195	7.1828e-18	2.8021e-16	NA	heat shock protein binding	2759|Eukaryota	NotTardiSpe	DNAJA2|dnaJ-homolog-subfamily-A-member-2|NC_060940.1|NP_5871.1	DNAJA2|dnaJ-homolog-subfamily-A-member-2|NC_060940.1|NP_5871.1	DnaJ-H|DnaJ-homologC|Dmel_CG9828|NT_033779.5|NP_1260431.1	DnaJ-H|DnaJ-homologA|Dmel_CG9828|NT_033779.5|NP_609605.1	dnj-16|J-domain-containing-protein|CELE_R74.4|NC_003281.10|NP_1254890.1	dnj-16|J-domain-containing-protein|CELE_R74.4|NC_003281.10|NP_1254890.1	Hexe_geneID_BV898_04680	Prot_BV898_04680.1|Hexe_geneID_BV898_04680	Prot_BV898_04680.1|Hexe_geneID_BV898_04680	BV898_04680|putative-DnaJ-like-protein-subfamily-A-member-2|MTYJ01000023.1|OQV21476.1	BV898_04680|putative-DnaJ-like-protein-subfamily-A-member-2|MTYJ01000023.1|OQV21476.1	RvY_07684|hypothetical-protein|BDGG01000003.1|GAU96206.1	RvY_07684|hypothetical-protein|BDGG01000003.1|GAU96206.1	LOC129599459|uncharacterized-protein-LOC129599459|NW_026570366.1|XP_55353670.1	LOC129599459|uncharacterized-protein-LOC129599459|NW_026570366.1|XP_55353669.1	ko00000,ko03110
Aant_geneID_rb_58285	IR	NT	284.035	673.294	478.664	-1.24764	0.145175	-8.59404	8.39621e-18	3.26329e-16	NA	Ring finger	33208|Metazoa	NotTardiSpe	TRIM2|tripartite-motif-containing-protein-2-X5|NC_060928.1|XP_54205464.1	TRIM2|tripartite-motif-containing-protein-2-2|NC_060928.1|NP_1123539.1	tn|thinF|Dmel_CG15105|NT_033778.4|NP_1286598.1	tn|thinE|Dmel_CG15105|NT_033778.4|NP_1286597.1	nhl-3|B-box-type-domain-containing-protein|CELE_W04H10.3|NC_003280.10|NP_1040817.2	nhl-3|B-box-type-domain-containing-protein|CELE_W04H10.3|NC_003280.10|NP_1040817.2	Hexe_geneID_BV898_07490	Prot_BV898_07490.1|Hexe_geneID_BV898_07490	Prot_BV898_07490.1|Hexe_geneID_BV898_07490	BV898_07490|putative-Tripartite-motif-containing-protein-2|MTYJ01000049.1|OQV18481.1	BV898_07490|putative-Tripartite-motif-containing-protein-2|MTYJ01000049.1|OQV18481.1	RvY_09414|hypothetical-protein|BDGG01000004.1|GAU98239.1	RvY_09414|hypothetical-protein|BDGG01000004.1|GAU98239.1	LOC129588092|tripartite-motif-containing-protein-2-like-X2|NW_026570248.1|XP_55338130.1	LOC129588092|tripartite-motif-containing-protein-2-like-X1|NW_026570248.1|XP_55338124.1	ko00000,ko00001,ko01000,ko03019,ko04121
Aant_geneID_rb_14846	IR	NT	6655.73	2927.19	4791.46	1.1859	0.138717	8.54909	1.24066e-17	4.8041e-16	PSMA7	The proteasome is a multicatalytic proteinase complex which is characterized by its ability to cleave peptides with Arg, Phe, Tyr, Leu, and Glu adjacent to the leaving group at neutral or slightly basic pH	33208|Metazoa	NotTardiSpe	PSMA8|proteasome-subunit-alpha-type-8-2|NC_060942.1|NP_1020267.1	PSMA8|proteasome-subunit-alpha-type-8-2|NC_060942.1|NP_1020267.1	Prosalpha4|proteasome-alpha4-subunit|Dmel_CG3422|NC_004354.4|NP_525092.1	Prosalpha4|proteasome-alpha4-subunit|Dmel_CG3422|NC_004354.4|NP_525092.1	pas-4|Proteasome-subunit-alpha-type-7|CELE_C36B1.4|NC_003279.8|NP_492360.1	pas-4|Proteasome-subunit-alpha-type-7|CELE_C36B1.4|NC_003279.8|NP_492360.1	Hexe_geneID_BV898_19681	Prot_BV898_19681.1|Hexe_geneID_BV898_19681	Prot_BV898_19681.1|Hexe_geneID_BV898_19681	BV898_19681|Proteasome-subunit-alpha-type-7|MTYJ01000640.1|OWA55298.1	BV898_19681|Proteasome-subunit-alpha-type-7|MTYJ01000640.1|OWA55298.1	RvY_06844|hypothetical-protein|BDGG01000003.1|GAU95178.1	RvY_06844|hypothetical-protein|BDGG01000003.1|GAU95178.1	LOC129591872|proteasome-subunit-alpha-type-7-like|NW_026570269.1|XP_55343695.1	LOC129591872|proteasome-subunit-alpha-type-7-like|NW_026570269.1|XP_55343695.1	ko00000,ko00001,ko00002,ko01000,ko01002,ko03051,ko04131
Aant_geneID_rb_7927	IR	NT	1644.92	749.028	1196.97	1.13477	0.13363	8.49189	2.03312e-17	7.84363e-16	NA	NA	NA	TardiSpe	NA	NA	NA	NA	K06H6.1|Uncharacterized-protein|CELE_K06H6.1|NC_003283.11|NP_503255.1	NA	Hexe_geneID_BV898_00295	Prot_BV898_00295.1|Hexe_geneID_BV898_00295	Prot_BV898_00295.1|Hexe_geneID_BV898_00295	BV898_00295|hypothetical-protein|MTYJ01000001.1|OQV26175.1	BV898_00295|hypothetical-protein|MTYJ01000001.1|OQV26175.1	RvY_07289|hypothetical-protein|BDGG01000003.1|GAU95715.1	RvY_07289|hypothetical-protein|BDGG01000003.1|GAU95715.1	LOC129602657|uncharacterized-protein-LOC129602657|NW_026570224.1|XP_55357715.1	LOC129602657|uncharacterized-protein-LOC129602657|NW_026570224.1|XP_55357715.1	NA
Aant_geneID_rb_24760	IR	NT	3299.6	1562.44	2431.02	1.07687	0.126875	8.4876	2.10954e-17	8.10856e-16	VCP	Belongs to the AAA ATPase family	33208|Metazoa	NotTardiSpe	VCP|transitional-endoplasmic-reticulum-ATPase-1|NC_060933.1|NP_9057.1	VCP|transitional-endoplasmic-reticulum-ATPase-2|NC_060933.1|NP_1341856.1	TER94|transitional-endoplasmic-reticulum-94A|Dmel_CG2331|NT_033778.4|NP_477369.1	TER94|transitional-endoplasmic-reticulum-94C|Dmel_CG2331|NT_033778.4|NP_1097249.1	cdc-48.2|Transitional-endoplasmic-reticulum-ATPase-homolog-2|CELE_C41C4.8|NC_003280.10|NP_495705.1	cdc-48.2|Transitional-endoplasmic-reticulum-ATPase-homolog-2|CELE_C41C4.8|NC_003280.10|NP_495705.1	Hexe_geneID_BV898_04804	Prot_BV898_04804.1|Hexe_geneID_BV898_04804	Prot_BV898_04804.1|Hexe_geneID_BV898_04804	BV898_04804|Transitional-endoplasmic-reticulum-ATPase|MTYJ01000024.1|OQV21320.1	BV898_04804|Transitional-endoplasmic-reticulum-ATPase|MTYJ01000024.1|OQV21320.1	RvY_00236-2|hypothetical-protein|BDGG01000001.1|GAU87372.1	RvY_00236-1|hypothetical-protein|BDGG01000001.1|GAU87371.1	LOC129585912|transitional-endoplasmic-reticulum-ATPase-like|NW_026570238.1|XP_55334797.1	LOC129585912|transitional-endoplasmic-reticulum-ATPase-like|NW_026570238.1|XP_55334797.1	ko00000,ko00001,ko00002,ko03019,ko04131,ko04147
Aant_geneID_rb_538	IR	NT	1235.16	453.971	844.564	1.44656	0.170598	8.47936	2.26433e-17	8.67162e-16	PPAP2B	canonical Wnt signaling pathway involved in positive regulation of cell-cell adhesion	33208|Metazoa	NotTardiSpe	PLPP3|phospholipid-phosphatase-3|NC_060925.1|NP_3704.3	PLPP1|phospholipid-phosphatase-1-2|NC_060929.1|NP_795714.1	wun|wunenA|Dmel_CG8804|NT_033778.4|NP_477193.1	wun|wunenA|Dmel_CG8804|NT_033778.4|NP_477193.1	plpp-1.1|acidPPc-domain-containing-protein|CELE_F53C3.13|NC_003280.10|NP_1342020.1	plpp-1.2|Phospholipid-phosphatase-homolog-1.2-homolog|CELE_T28D9.3|NC_003280.10|NP_1022377.1	Hexe_geneID_BV898_11255	Prot_BV898_11255.1|Hexe_geneID_BV898_11255	Prot_BV898_11255.1|Hexe_geneID_BV898_11255	BV898_11255|putative-Phospholipid-phosphatase-1|MTYJ01000103.1|OQV14534.1	BV898_11255|putative-Phospholipid-phosphatase-1|MTYJ01000103.1|OQV14534.1	RvY_02691|hypothetical-protein|BDGG01000001.1|GAU90244.1	RvY_02691|hypothetical-protein|BDGG01000001.1|GAU90244.1	LOC129593454|phospholipid-phosphatase-2-like|NW_026570282.1|XP_55345757.1	LOC129593454|phospholipid-phosphatase-2-like|NW_026570282.1|XP_55345757.1	ko00000,ko00001,ko00002,ko01000
Aant_geneID_rb_70111	IR	NT	2233.58	1345.3	1789.44	0.730865	0.0862702	8.47181	2.416e-17	9.2187e-16	NA	Peptidase family S51	33208|Metazoa	NotTardiSpe	NA	NA	CG2200|uncharacterized-proteinA|Dmel_CG2200|NC_004354.4|NP_572852.1	CG2200|uncharacterized-proteinB|Dmel_CG2200|NC_004354.4|NP_1285183.1	NA	NA	Hexe_geneID_BV898_15948	Prot_BV898_15948.1|Hexe_geneID_BV898_15948	Prot_BV898_15948.1|Hexe_geneID_BV898_15948	BV898_15948|putative-Alpha-aspartyl-dipeptidase|MTYJ01000228.1|OWA51467.1	BV898_15948|putative-Alpha-aspartyl-dipeptidase|MTYJ01000228.1|OWA51467.1	RvY_08030|hypothetical-protein|BDGG01000003.1|GAU96603.1	RvY_08030|hypothetical-protein|BDGG01000003.1|GAU96603.1	LOC129587076|alpha-aspartyl-dipeptidase-like|NW_026570243.1|XP_55336633.1	LOC129587076|alpha-aspartyl-dipeptidase-like|NW_026570243.1|XP_55336633.1	ko00000,ko01000,ko01002
Aant_geneID_rb_17176	IR	NT	2119.07	5216.93	3668	-1.30041	0.153645	-8.46369	2.59041e-17	9.84825e-16	MIEN1	Migration and invasion enhancer 1	33208|Metazoa	NotTardiSpe	MIEN1|migration-and-invasion-enhancer-1-1|NC_060941.1|NP_115715.3	MIEN1|migration-and-invasion-enhancer-1-1|NC_060941.1|NP_115715.3	CG15456|uncharacterized-proteinA|Dmel_CG15456|NC_004354.4|NP_652292.1	CG15456|uncharacterized-proteinB|Dmel_CG15456|NC_004354.4|NP_1285491.1	NA	NA	Hexe_geneID_BV898_04839	Prot_BV898_04839.1|Hexe_geneID_BV898_04839	Prot_BV898_04839.1|Hexe_geneID_BV898_04839	BV898_04839|putative-selT-like-protein-C35C5.3|MTYJ01000025.1|OQV21075.1	BV898_04839|putative-selT-like-protein-C35C5.3|MTYJ01000025.1|OQV21075.1	RvY_14658|hypothetical-protein|BDGG01000010.1|GAV04370.1	NA	LOC129582626|migration-and-invasion-enhancer-1-like-X2|NW_026570222.1|XP_55330168.1	LOC129582626|migration-and-invasion-enhancer-1-like-X2|NW_026570222.1|XP_55330168.1	ko00000
Aant_geneID_rb_50912	IR	NT	729.172	1800.79	1264.98	-1.30376	0.154135	-8.45859	2.70626e-17	1.02514e-15	SEPW1	antioxidant activity	33208|Metazoa	NotTardiSpe	SELENOW|selenoprotein-W|NC_060943.1|NP_3000.1	SELENOV|selenoprotein-V-1|NC_060943.1|NP_874363.1	CG15456|uncharacterized-proteinA|Dmel_CG15456|NC_004354.4|NP_652292.1	CG15456|uncharacterized-proteinB|Dmel_CG15456|NC_004354.4|NP_1285491.1	NA	NA	NA	Prot_BV898_08354.1|Hexe_geneID_BV898_08354	NA	BV898_08354|Sodium-dependent-phosphate-transport-protein-2B|MTYJ01000059.1|OQV17583.1	NA	NA	NA	LOC129582626|migration-and-invasion-enhancer-1-like-X1|NW_026570222.1|XP_55330161.1	LOC129582626|migration-and-invasion-enhancer-1-like-X1|NW_026570222.1|XP_55330161.1	NA
Aant_geneID_rb_42839	IR	NT	1635.09	750.007	1192.55	1.12505	0.133607	8.42053	3.74795e-17	1.41461e-15	sem-5	Protein enhancer of sevenless	33208|Metazoa	NotTardiSpe	GRB2|growth-factor-receptor-bound-protein-2-1|NC_060941.1|NP_2077.1	GRB2|growth-factor-receptor-bound-protein-2-1|NC_060941.1|NP_2077.1	drk|downstream-of-receptor-kinaseF|Dmel_CG6033|NT_033778.4|NP_725306.1	drk|downstream-of-receptor-kinaseA|Dmel_CG6033|NT_033778.4|NP_476858.1	sem-5|Sex-muscle-abnormal-protein-5|CELE_C14F5.5|NC_003284.9|NP_509342.1	sem-5|Sex-muscle-abnormal-protein-5|CELE_C14F5.5|NC_003284.9|NP_509342.1	Hexe_geneID_BV898_16162	Prot_BV898_16162.1|Hexe_geneID_BV898_16162	Prot_BV898_16162.1|Hexe_geneID_BV898_16162	BV898_16162|Protein-E(sev)2B|MTYJ01000235.1|OWA51689.1	BV898_16162|Protein-E(sev)2B|MTYJ01000235.1|OWA51689.1	RvY_11448|hypothetical-protein|BDGG01000006.1|GAV00623.1	RvY_11448|hypothetical-protein|BDGG01000006.1|GAV00623.1	LOC129582543|growth-factor-receptor-bound-protein-2-like-X1|NW_026570228.1|XP_55330031.1	LOC129582543|growth-factor-receptor-bound-protein-2-like-X1|NW_026570228.1|XP_55330031.1	ko00000,ko00001,ko04131
Aant_geneID_rb_73696	IR	NT	5960.39	1917.4	3938.9	1.63545	0.194236	8.41991	3.76785e-17	1.41701e-15	JUN	leading edge cell differentiation	33208|Metazoa	NotTardiSpe	JUN|transcription-factor-Jun|NC_060925.1|NP_2219.1	JUN|transcription-factor-Jun|NC_060925.1|NP_2219.1	Jra|Jun-related-antigenB|Dmel_CG2275|NT_033778.4|NP_724882.1	Jra|Jun-related-antigenC|Dmel_CG2275|NT_033778.4|NP_1260844.1	06/01/23|Transcription-factor-jun-1|CELE_T24H10.7|NC_003280.10|NP_1370235.1	06/01/23|Transcription-factor-jun-1|CELE_T24H10.7|NC_003280.10|NP_1370235.1	Hexe_geneID_BV898_00178	Prot_BV898_00178.1|Hexe_geneID_BV898_00178	Prot_BV898_00178.1|Hexe_geneID_BV898_00178	BV898_00178|putative-Transcription-factor-AP-1|MTYJ01000001.1|OQV26048.1	BV898_00178|putative-Transcription-factor-AP-1|MTYJ01000001.1|OQV26048.1	RvY_04384|hypothetical-protein|BDGG01000002.1|GAU92284.1	RvY_04384|hypothetical-protein|BDGG01000002.1|GAU92284.1	LOC129599870|transcription-factor-Jun-like|NW_026570377.1|XP_55354188.1	LOC129599870|transcription-factor-Jun-like|NW_026570377.1|XP_55354188.1	ko00000,ko00001,ko03000
Aant_geneID_rb_76742	IR	NT	674.571	324.157	499.364	1.05525	0.125406	8.41469	3.93948e-17	1.47625e-15	UTP14A	U3 small nucleolar RNA-associated protein 14 homolog	33208|Metazoa	NotTardiSpe	UTP14A|U3-small-nucleolar-RNA-associated-protein-14-homolog-A-1|NC_060947.1|NP_6640.2	UTP14C|U3-small-nucleolar-RNA-associated-protein-14-homolog-C|NC_060937.1|NP_67677.4	CG12301|uncharacterized-protein|Dmel_CG12301|NT_037436.4|NP_648781.1	CG12301|uncharacterized-protein|Dmel_CG12301|NT_037436.4|NP_648781.1	F27C1.6|Uncharacterized-protein|CELE_F27C1.6|NC_003279.8|NP_491590.1	F27C1.6|Uncharacterized-protein|CELE_F27C1.6|NC_003279.8|NP_491590.1	Hexe_geneID_BV898_00962	Prot_BV898_00962.1|Hexe_geneID_BV898_00962	Prot_BV898_00962.1|Hexe_geneID_BV898_00962	BV898_00962|putative-U3-small-nucleolar-RNA-associated-protein-14-like-protein-A|MTYJ01000003.1|OQV25278.1	BV898_00962|putative-U3-small-nucleolar-RNA-associated-protein-14-like-protein-A|MTYJ01000003.1|OQV25278.1	RvY_14347|hypothetical-protein|BDGG01000010.1|GAV03999.1	RvY_14347|hypothetical-protein|BDGG01000010.1|GAV03999.1	LOC129586721|U3-small-nucleolar-RNA-associated-protein-14-homolog-A-like|NW_026570242.1|XP_55336059.1	LOC129586721|U3-small-nucleolar-RNA-associated-protein-14-homolog-A-like|NW_026570242.1|XP_55336059.1	ko00000,ko00001,ko03009
Aant_geneID_rb_78649	IR	NT	3190.51	1153.49	2172	1.46712	0.174501	8.40751	4.1881e-17	1.56381e-15	ITPK1	Kinase that can phosphorylate various inositol polyphosphate such as Ins3,4,5,6P4 or Ins1,3,4P3	33208|Metazoa	NotTardiSpe	ITPK1|inositol-tetrakisphosphate-1-kinase-a|NC_060938.1|NP_55031.2	ITPK1|inositol-tetrakisphosphate-1-kinase-a|NC_060938.1|NP_1136065.1	NA	NA	NA	NA	Hexe_geneID_BV898_06710	Prot_BV898_06710.1|Hexe_geneID_BV898_06710	Prot_BV898_06710.1|Hexe_geneID_BV898_06710	BV898_06710|Inositol-tetrakisphosphate-1-kinase|MTYJ01000041.1|OQV19289.1	BV898_06710|Inositol-tetrakisphosphate-1-kinase|MTYJ01000041.1|OQV19289.1	RvY_18562|hypothetical-protein|BDGG01000019.1|GAV08944.1	RvY_18562|hypothetical-protein|BDGG01000019.1|GAV08944.1	LOC129583283|inositol-tetrakisphosphate-1-kinase-like|NW_026570222.1|XP_55331010.1	LOC129583283|inositol-tetrakisphosphate-1-kinase-like|NW_026570222.1|XP_55331010.1	ko00000,ko00001,ko00002,ko01000
Aant_geneID_rb_70602	IR	NT	2542.28	1295.93	1919.1	0.971147	0.115669	8.39593	4.62204e-17	1.7197e-15	DERL1	Functional component of endoplasmic reticulum-associated degradation ERAD for misfolded lumenal proteins. May act by forming a channel that allows the retrotranslocation of misfolded proteins into the cytosol where they are ubiquitinated and degraded by the proteasome	33208|Metazoa	NotTardiSpe	DERL1|derlin-1-a|NC_060932.1|NP_77271.1	DERL1|derlin-1-a|NC_060932.1|NP_77271.1	Der-1|Derlin-1A|Dmel_CG10908|NT_033779.5|NP_608632.1	Der-1|Derlin-1B|Dmel_CG10908|NT_033779.5|NP_1259892.1	cup-2|Derlin-1|CELE_F25D7.1|NC_003279.8|NP_492721.1	cup-2|Derlin-1|CELE_F25D7.1|NC_003279.8|NP_492721.1	Hexe_geneID_BV898_15991	Prot_BV898_15991.1|Hexe_geneID_BV898_15991	Prot_BV898_15991.1|Hexe_geneID_BV898_15991	BV898_15991|Derlin-1|MTYJ01000230.1|OWA51512.1	BV898_15991|Derlin-1|MTYJ01000230.1|OWA51512.1	RvY_07800|hypothetical-protein|BDGG01000003.1|GAU96340.1	RvY_07800|hypothetical-protein|BDGG01000003.1|GAU96340.1	LOC129593066|derlin-1-like|NW_026570279.1|XP_55345227.1	LOC129593066|derlin-1-like|NW_026570279.1|XP_55345227.1	ko00000,ko00001,ko00002
Aant_geneID_rb_37302	IR	NT	1000.95	549.468	775.207	0.865106	0.103137	8.38792	4.94819e-17	1.83452e-15	NA	NADPH-dependent FMN reductase	204441|Rhodospirillales	NotTardiSpe	WNT16|protein-Wnt-16-2|NC_060931.1|NP_57171.2	WNT16|protein-Wnt-16-2|NC_060931.1|NP_57171.2	Wnt4|Wnt-oncogene-analog-4A|Dmel_CG4698|NT_033779.5|NP_476972.2	Wnt4|Wnt-oncogene-analog-4B|Dmel_CG4698|NT_033779.5|NP_1260187.1	egl-20|Uncharacterized-protein|CELE_W08D2.1|NC_003282.8|NP_1366963.1	egl-20|Uncharacterized-protein|CELE_W08D2.1|NC_003282.8|NP_1366963.1	Hexe_geneID_BV898_05122	Prot_BV898_05122.1|Hexe_geneID_BV898_05122	Prot_BV898_05122.1|Hexe_geneID_BV898_05122	BV898_05122|hypothetical-protein|MTYJ01000026.1|OQV21049.1	BV898_05122|hypothetical-protein|MTYJ01000026.1|OQV21049.1	RvY_00454-1|hypothetical-protein|BDGG01000001.1|GAU87637.1	RvY_00454-1|hypothetical-protein|BDGG01000001.1|GAU87637.1	LOC129583662|FMN-dependent-NADPH-azoreductase-like|NW_026570231.1|XP_55331525.1	LOC129583662|FMN-dependent-NADPH-azoreductase-like|NW_026570231.1|XP_55331525.1	NA
Aant_geneID_rb_12212	IR	NT	16783.4	5506.32	11144.9	1.60797	0.191941	8.37743	5.40974e-17	1.99855e-15	AMNP-like	NA	NA	NotTardiSpe	NA	NA	NA	NA	NA	NA	Hexe_geneID_BV898_10264	Prot_BV898_10264.1|Hexe_geneID_BV898_10264	Prot_BV898_10264.1|Hexe_geneID_BV898_10264	BV898_10264|hypothetical-protein|MTYJ01000087.1|OQV15542.1	BV898_10264|hypothetical-protein|MTYJ01000087.1|OQV15542.1	RvY_01081|hypothetical-protein|BDGG01000001.1|GAU88371.1	RvY_01081|hypothetical-protein|BDGG01000001.1|GAU88371.1	LOC129583422|uncharacterized-protein-LOC129583422|NW_026570230.1|XP_55331186.1	LOC129583421|uncharacterized-protein-LOC129583421|NW_026570230.1|XP_55331185.1	NA
Aant_geneID_rb_22895	IR	NT	124.462	351.375	237.919	-1.4989	0.179262	-8.36151	6.19187e-17	2.27687e-15	POU2F1	POU class 2 homeobox 1	33208|Metazoa	NotTardiSpe	POU2F2|POU-domain,-class-2,-transcription-factor-2-4|NC_060943.1|NP_1234923.1	POU2F2|POU-domain,-class-2,-transcription-factor-2-4|NC_060943.1|NP_1234923.1	pdm2|POU-domain-protein-2A|Dmel_CG12287|NT_033779.5|NP_523558.2	pdm2|POU-domain-protein-2A|Dmel_CG12287|NT_033779.5|NP_523558.2	ceh-6|Homeobox-protein-ceh-6|CELE_K02B12.1|NC_003279.8|NP_492304.1	ceh-6|Homeobox-protein-ceh-6|CELE_K02B12.1|NC_003279.8|NP_492304.1	Hexe_geneID_BV898_00668	Prot_BV898_00668.1|Hexe_geneID_BV898_00668	Prot_BV898_00668.1|Hexe_geneID_BV898_00668	BV898_00668|POU-domain,-class-2,-transcription-factor-1|MTYJ01000002.1|OQV25738.1	BV898_00668|POU-domain,-class-2,-transcription-factor-1|MTYJ01000002.1|OQV25738.1	RvY_01132|hypothetical-protein|BDGG01000001.1|GAU88429.1	RvY_01132|hypothetical-protein|BDGG01000001.1|GAU88429.1	LOC129588551|POU-domain,-class-3,-transcription-factor-3-A-like|NW_026570250.1|XP_55338806.1	LOC129588551|POU-domain,-class-3,-transcription-factor-3-A-like|NW_026570250.1|XP_55338803.1	ko00000,ko03000,ko03021
Aant_geneID_rb_50545	IR	NT	1488.19	719.862	1104.02	1.05066	0.125659	8.36123	6.20667e-17	2.27687e-15	AAMP	Angio-associated, migratory cell protein	33208|Metazoa	NotTardiSpe	AAMP|angio-associated-migratory-cell-protein-2|NC_060926.1|NP_1078.2	AAMP|angio-associated-migratory-cell-protein-1|NC_060926.1|NP_1289474.1	CG5114|uncharacterized-proteinA|Dmel_CG5114|NT_037436.4|NP_648731.1	CG5114|uncharacterized-proteinB|Dmel_CG5114|NT_037436.4|NP_1246760.1	Y111B2A.12|WD_REPEATS_REGION-domain-containing-protein|CELE_Y111B2A.12|NC_003281.10|NP_1255175.1	Y111B2A.12|WD_REPEATS_REGION-domain-containing-protein|CELE_Y111B2A.12|NC_003281.10|NP_1255175.1	Hexe_geneID_BV898_12450	Prot_BV898_12450.1|Hexe_geneID_BV898_12450	Prot_BV898_12450.1|Hexe_geneID_BV898_12450	BV898_12450|Angio-associated-migratory-cell-protein|MTYJ01000126.1|OQV13340.1	BV898_12450|Angio-associated-migratory-cell-protein|MTYJ01000126.1|OQV13340.1	RvY_09622|hypothetical-protein|BDGG01000004.1|GAU98483.1	RvY_09622|hypothetical-protein|BDGG01000004.1|GAU98483.1	LOC129589065|angio-associated-migratory-cell-protein-like|NW_026570222.1|XP_55339525.1	LOC129589065|angio-associated-migratory-cell-protein-like|NW_026570222.1|XP_55339525.1	ko00000,ko03009,ko04040
Aant_geneID_rb_11988	IR	NT	1499.84	615.72	1057.78	1.28541	0.154093	8.34178	7.31836e-17	2.66962e-15	SLC35C2	Solute carrier family 35 member	33208|Metazoa	NotTardiSpe	SLC35C2|solute-carrier-family-35-member-C2-d|NC_060944.1|NP_1268387.1	SLC35C2|solute-carrier-family-35-member-C2-d|NC_060944.1|NP_1268387.1	CG14971|uncharacterized-protein|Dmel_CG14971|NT_037436.4|NP_647817.2	CG14971|uncharacterized-protein|Dmel_CG14971|NT_037436.4|NP_647817.2	Y47G6A.7|TPT-domain-containing-protein|CELE_Y47G6A.7|NC_003279.8|NP_1021770.1	Y47G6A.7|TPT-domain-containing-protein|CELE_Y47G6A.7|NC_003279.8|NP_1021770.1	Hexe_geneID_BV898_14217	Prot_BV898_14217.1|Hexe_geneID_BV898_14217	Prot_BV898_14217.1|Hexe_geneID_BV898_14217	BV898_14217|putative-Solute-carrier-family-35-member-C2|MTYJ01000170.1|OQV11487.1	BV898_14217|putative-Solute-carrier-family-35-member-C2|MTYJ01000170.1|OQV11487.1	RvY_14803|hypothetical-protein|BDGG01000011.1|GAV04535.1	RvY_14803|hypothetical-protein|BDGG01000011.1|GAV04535.1	LOC129591889|solute-carrier-family-35-member-C2-like|NW_026570269.1|XP_55343718.1	LOC129591889|solute-carrier-family-35-member-C2-like|NW_026570269.1|XP_55343718.1	ko00000,ko02000
Aant_geneID_rb_50938	IR	NT	1160.87	2034.61	1597.74	-0.81072	0.0971947	-8.3412	7.3539e-17	2.66962e-15	PNP	The purine nucleoside phosphorylases catalyze the phosphorolytic breakdown of the N-glycosidic bond in the beta- deoxyribonucleoside molecules, with the formation of the corresponding free purine bases and pentose-1-phosphate	33208|Metazoa	NotTardiSpe	PNP|purine-nucleoside-phosphorylase|NC_060938.1|NP_261.2	PNP|purine-nucleoside-phosphorylase|NC_060938.1|NP_261.2	CG16758|uncharacterized-proteinB|Dmel_CG16758|NT_037436.4|NP_647727.2	CG16758|uncharacterized-proteinB|Dmel_CG16758|NT_037436.4|NP_647727.2	pnp-1|Purine-nucleoside-phosphorylase|CELE_K02D7.1|NC_003282.8|NP_1379888.1	pnp-1|Purine-nucleoside-phosphorylase|CELE_K02D7.1|NC_003282.8|NP_1368342.1	Hexe_geneID_BV898_11888	Prot_BV898_11888.1|Hexe_geneID_BV898_11888	Prot_BV898_11888.1|Hexe_geneID_BV898_11888	BV898_11888|hypothetical-protein|MTYJ01000114.1|OQV13891.1	BV898_11888|hypothetical-protein|MTYJ01000114.1|OQV13891.1	RvY_04750|hypothetical-protein|BDGG01000002.1|GAU92702.1	RvY_04750|hypothetical-protein|BDGG01000002.1|GAU92702.1	LOC129587758|neuronal-acetylcholine-receptor-subunit-alpha-10-like|NW_026570246.1|XP_55337632.1	LOC129587758|neuronal-acetylcholine-receptor-subunit-alpha-10-like|NW_026570246.1|XP_55337632.1	ko00000,ko00001,ko01000
Aant_geneID_rb_71390	IR	NT	357.251	118.845	238.048	1.58159	0.189611	8.34124	7.35177e-17	2.66962e-15	EFTUD1	GTPase activity	33208|Metazoa	NotTardiSpe	EFL1|elongation-factor-like-GTPase-1-1|NC_060939.1|NP_78856.4	EFL1|elongation-factor-like-GTPase-1-2|NC_060939.1|NP_1035700.1	CG33158|uncharacterized-protein|Dmel_CG33158|NT_037436.4|NP_788515.1	CG33158|uncharacterized-protein|Dmel_CG33158|NT_037436.4|NP_788515.1	K10C3.5|Tr-type-G-domain-containing-protein|CELE_K10C3.5|NC_003279.8|NP_1021564.1	K10C3.5|Tr-type-G-domain-containing-protein|CELE_K10C3.5|NC_003279.8|NP_1021564.1	NA	Prot_BV898_11068.1|Hexe_geneID_BV898_11068	Prot_BV898_11068.2|Hexe_geneID_BV898_11068	BV898_11068|Elongation|MTYJ01000100.1|OQV14692.1	BV898_11068|Elongation|MTYJ01000100.1|OQV14692.1	RvY_17448|hypothetical-protein|BDGG01000015.1|GAV07633.1	RvY_17448|hypothetical-protein|BDGG01000015.1|GAV07633.1	LOC129598290|elongation-factor-like-GTPase-1|NW_026570339.1|XP_55352090.1	LOC129598290|elongation-factor-like-GTPase-1|NW_026570339.1|XP_55352088.1	ko00000,ko00001,ko01000,ko03009
Aant_geneID_rb_78643	IR	NT	6007.49	2432.68	4220.08	1.30541	0.156594	8.33627	7.66716e-17	2.77371e-15	RAN	GTP-binding protein involved in nucleocytoplasmic transport. Required for the import of protein into the nucleus and also for RNA export. Involved in chromatin condensation and control of cell cycle	33208|Metazoa	NotTardiSpe	RAN|GTP-binding-nuclear-protein-Ran-1|NC_060936.1|NP_6316.1	RAN|GTP-binding-nuclear-protein-Ran-1|NC_060936.1|NP_6316.1	Ran|RanB|Dmel_CG1404|NC_004354.4|NP_727499.1	Ran|RanC|Dmel_CG1404|NC_004354.4|NP_1285111.1	ran-1|GTP-binding-nuclear-protein-ran-1|CELE_K01G5.4|NC_003281.10|NP_499369.1	ran-1|GTP-binding-nuclear-protein-ran-1|CELE_K01G5.4|NC_003281.10|NP_499369.1	Hexe_geneID_BV898_16122	Prot_BV898_16122.1|Hexe_geneID_BV898_16122	Prot_BV898_16122.1|Hexe_geneID_BV898_16122	BV898_16122|GTP-binding-nuclear-protein-Ran|MTYJ01000234.1|OWA51648.1	BV898_16122|GTP-binding-nuclear-protein-Ran|MTYJ01000234.1|OWA51648.1	RvY_11859|hypothetical-protein|BDGG01000007.1|GAV01092.1	RvY_11859|hypothetical-protein|BDGG01000007.1|GAV01092.1	LOC129594085|GTP-binding-nuclear-protein-Ran|NW_026570286.1|XP_55346619.1	LOC129594085|GTP-binding-nuclear-protein-Ran|NW_026570286.1|XP_55346619.1	ko00000,ko00001,ko03009,ko03016,ko03019,ko03036,ko04031,ko04147
Aant_geneID_rb_48871	IR	NT	1214.41	425.957	820.181	1.51065	0.181761	8.31121	9.47313e-17	3.41523e-15	KCNJ5	G-protein activated inward rectifier potassium channel activity	33208|Metazoa	NotTardiSpe	KCNJ9|G-protein-activated-inward-rectifier-potassium-channel-3-X2|NC_060925.1|XP_54192455.1	KCNJ9|G-protein-activated-inward-rectifier-potassium-channel-3|NC_060925.1|NP_4974.2	Irk1|inwardly-rectifying-potassium-channel-1H|Dmel_CG44159|NT_033777.3|NP_1262863.1	Irk1|inwardly-rectifying-potassium-channel-1D|Dmel_CG44159|NT_033777.3|NP_651131.2	irk-2|Inward-Rectifying-K-(potassium)-channel-family|CELE_M02A10.2|NC_003284.9|NP_1256977.1	irk-2|Inward-Rectifying-K-(potassium)-channel-family|CELE_M02A10.2|NC_003284.9|NP_1294850.1	Hexe_geneID_BV898_14936	Prot_BV898_14936.1|Hexe_geneID_BV898_14936	Prot_BV898_14936.1|Hexe_geneID_BV898_14936	BV898_14936|G-protein-activated-inward-rectifier-potassium-channel-3|MTYJ01000192.1|OWA50419.1	BV898_14936|G-protein-activated-inward-rectifier-potassium-channel-3|MTYJ01000192.1|OWA50419.1	RvY_07137|hypothetical-protein|BDGG01000003.1|GAU95536.1	RvY_07137|hypothetical-protein|BDGG01000003.1|GAU95536.1	LOC129580785|G-protein-activated-inward-rectifier-potassium-channel-3-like|NW_026570224.1|XP_55327427.1	LOC129580785|G-protein-activated-inward-rectifier-potassium-channel-3-like|NW_026570224.1|XP_55327427.1	ko00000,ko00001,ko04040
Aant_geneID_rb_19855	IR	NT	1648.33	509.686	1079.01	1.69473	0.20402	8.30669	9.84099e-17	3.53566e-15	EEA1	viral RNA genome replication	33208|Metazoa	NotTardiSpe	EEA1|early-endosome-antigen-1|NC_060936.1|NP_3557.3	EEA1|early-endosome-antigen-1|NC_060936.1|NP_3557.3	CG31064|uncharacterized-proteinB|Dmel_CG31064|NT_033777.3|NP_733203.1	hbt|headbuttD|Dmel_CG43778|NT_033779.5|NP_609635.2	eea-1|FYVE-type-domain-containing-protein|CELE_T10G3.5|NC_003283.11|NP_1024128.1	eea-1|FYVE-type-domain-containing-protein|CELE_T10G3.5|NC_003283.11|NP_1024128.1	Hexe_geneID_BV898_06954	Prot_BV898_06954.1|Hexe_geneID_BV898_06954	Prot_BV898_06954.1|Hexe_geneID_BV898_06954	BV898_06954|putative-Early-endosome-antigen-1|MTYJ01000043.1|OQV19099.1	BV898_06954|putative-Early-endosome-antigen-1|MTYJ01000043.1|OQV19099.1	RvY_16583|hypothetical-protein|BDGG01000013.1|GAV06627.1	RvY_16583|hypothetical-protein|BDGG01000013.1|GAV06627.1	LOC129594395|early-endosome-antigen-1-like|NW_026570287.1|XP_55347048.1	LOC129587037|uncharacterized-protein-LOC129587037|NW_026570243.1|XP_55336588.1	ko00000,ko00001,ko04131
Aant_geneID_rb_15013	IR	NT	2743.2	1392.14	2067.67	0.977422	0.117838	8.29463	1.08924e-16	3.90001e-15	NA	NA	NA	TardiSpe	NA	NA	CG9896|uncharacterized-protein|Dmel_CG9896|NT_033778.4|NP_611745.1	NA	NA	NA	Hexe_geneID_BV898_04186	Prot_BV898_04186.1|Hexe_geneID_BV898_04186	Prot_BV898_04186.1|Hexe_geneID_BV898_04186	BV898_04186|hypothetical-protein|MTYJ01000020.1|OQV21975.1	BV898_04186|hypothetical-protein|MTYJ01000020.1|OQV21975.1	RvY_00930|hypothetical-protein|BDGG01000001.1|GAU88186.1	RvY_00930|hypothetical-protein|BDGG01000001.1|GAU88186.1	LOC129594983|uncharacterized-protein-LOC129594983|NW_026570223.1|XP_55347847.1	LOC129594983|uncharacterized-protein-LOC129594983|NW_026570223.1|XP_55347847.1	NA
Aant_geneID_rb_35174	IR	NT	97.2182	414.913	256.066	-2.09623	0.252912	-8.28837	1.14809e-16	4.0967e-15	NA	U1-like zinc finger	33208|Metazoa	NotTardiSpe	ZFHX3|zinc-finger-homeobox-protein-3-X2|NC_060940.1|XP_54236372.1	ZFHX3|zinc-finger-homeobox-protein-3-A|NC_060940.1|NP_1373664.1	zfh2|Zn-finger-homeodomain-2B|Dmel_CG1449|NC_004353.4|NP_1245425.1	zfh2|Zn-finger-homeodomain-2C|Dmel_CG1449|NC_004353.4|NP_1259059.1	zfh-2|Zinc-Finger-and-Homeobox|CELE_ZC123.3|NC_003279.8|NP_1368416.1	zfh-2|Zinc-Finger-and-Homeobox|CELE_ZC123.3|NC_003279.8|NP_1370923.1	Hexe_geneID_BV898_13262	Prot_BV898_13262.1|Hexe_geneID_BV898_13262	Prot_BV898_13262.1|Hexe_geneID_BV898_13262	BV898_13262|Zinc-finger-homeobox-protein-4|MTYJ01000144.1|OQV12462.1	BV898_13262|Zinc-finger-homeobox-protein-4|MTYJ01000144.1|OQV12462.1	RvY_08173|hypothetical-protein|BDGG01000003.1|GAU96782.1	RvY_08173|hypothetical-protein|BDGG01000003.1|GAU96782.1	LOC129598262|zinc-finger-homeobox-protein-4-like-X2|NW_026570223.1|XP_55352158.1	LOC129598262|zinc-finger-homeobox-protein-4-like-X1|NW_026570223.1|XP_55352059.1	ko00000,ko00001,ko03000
Aant_geneID_rb_52125	IR	NT	1718.68	1025.99	1372.34	0.745624	0.090012	8.28361	1.19501e-16	4.2496e-15	ELOF1	chromatin-mediated maintenance of transcription	33208|Metazoa	NotTardiSpe	ELOF1|transcription-elongation-factor-1-homolog|NC_060943.1|NP_115753.1	ELOF1|transcription-elongation-factor-1-homolog|NC_060943.1|NP_1350602.2	CG40228|uncharacterized-proteinD|Dmel_CG40228|NT_037436.4|NP_1263166.1	CG6244|uncharacterized-protein|Dmel_CG6244|NT_037436.4|NP_996099.1	elof-1|Transcription-elongation-factor-1-homolog|CELE_Y54G11A.11|NC_003280.10|NP_496983.1	elof-1|Transcription-elongation-factor-1-homolog|CELE_Y54G11A.11|NC_003280.10|NP_496983.1	Hexe_geneID_BV898_12348	Prot_BV898_12348.1|Hexe_geneID_BV898_12348	Prot_BV898_12348.1|Hexe_geneID_BV898_12348	BV898_12348|putative-Transcription-elongation-factor-1-like-protein|MTYJ01000124.1|OQV13396.1	BV898_12348|putative-Transcription-elongation-factor-1-like-protein|MTYJ01000124.1|OQV13396.1	RvY_07980|hypothetical-protein|BDGG01000003.1|GAU96550.1	RvY_07980|hypothetical-protein|BDGG01000003.1|GAU96550.1	LOC129596147|transcription-elongation-factor-1-homolog|NW_026570307.1|XP_55349314.1	LOC129596147|transcription-elongation-factor-1-homolog|NW_026570307.1|XP_55349314.1	ko00000,ko01000,ko01002
Aant_geneID_rb_50460	IR	NT	2670.71	1436.95	2053.83	0.895917	0.108261	8.27554	1.2787e-16	4.53181e-15	NA	NA	NA	TardiSpe	NA	NA	NA	NA	NA	NA	Hexe_geneID_BV898_01904	Prot_BV898_01904.1|Hexe_geneID_BV898_01904	Prot_BV898_01904.1|Hexe_geneID_BV898_01904	BV898_01904|hypothetical-protein|MTYJ01000007.1|OQV24367.1	BV898_01904|hypothetical-protein|MTYJ01000007.1|OQV24367.1	RvY_12343|hypothetical-protein|BDGG01000007.1|GAV01665.1	RvY_12343|hypothetical-protein|BDGG01000007.1|GAV01665.1	LOC129588099|uncharacterized-protein-LOC129588099|NW_026570248.1|XP_55338137.1	LOC129588099|uncharacterized-protein-LOC129588099|NW_026570248.1|XP_55338137.1	NA
Aant_geneID_rb_49817	IR	NT	66995.7	37223.6	52109.7	0.847857	0.102529	8.26943	1.34599e-16	4.75418e-15	UBC	Ubiquitin-2 like Rad60 SUMO-like	33208|Metazoa	NotTardiSpe	UBB|polyubiquitin-B-precursor|NC_060941.1|NP_61828.1	UBB|polyubiquitin-B-precursor|NC_060941.1|NP_1268645.1	Ubi-p5E|Ubiquitin-5EA|Dmel_CG32744|NC_004354.4|NP_727078.1	Ubi-p5E|Ubiquitin-5EB|Dmel_CG32744|NC_004354.4|NP_1284937.1	ubq-1|Ubiquitin-related|CELE_F25B5.4|NC_003281.10|NP_741157.1	ubq-1|Ubiquitin-related|CELE_F25B5.4|NC_003281.10|NP_741157.1	NA	Prot_BV898_10504.1|Hexe_geneID_BV898_10504	Prot_BV898_03727.1|Hexe_geneID_BV898_03727	BV898_03727|Polyubiquitin-A|MTYJ01000018.1|OQV22225.1	BV898_11509|Polyubiquitin-A|MTYJ01000107.1|OQV14272.1	RvY_01883|hypothetical-protein|BDGG01000001.1|GAU89323.1	RvY_01883|hypothetical-protein|BDGG01000001.1|GAU89323.1	LOC129597757|polyubiquitin-B|NW_026570328.1|XP_55351400.1	LOC129597757|polyubiquitin-B|NW_026570328.1|XP_55351400.1	ko00000,ko00001,ko04121
Aant_geneID_rb_21899	IR	NT	592.237	121.103	356.67	2.28935	0.277186	8.25924	1.46602e-16	5.16068e-15	Pvr	ATP binding. It is involved in the biological process described with protein phosphorylation	33208|Metazoa	NotTardiSpe	CSF1R|macrophage-colony-stimulating-factor-1-receptor-b|NC_060929.1|NP_1362250.1	CSF1R|macrophage-colony-stimulating-factor-1-receptor-b|NC_060929.1|NP_1362250.1	btl|breathlessA|Dmel_CG32134|NT_037436.4|NP_729956.1	btl|breathlessB|Dmel_CG32134|NT_037436.4|NP_1014583.1	old-1|Tyrosine-protein-kinase-receptor-old-1|CELE_C08H9.5|NC_003280.10|NP_496130.2	old-1|Tyrosine-protein-kinase-receptor-old-1|CELE_C08H9.5|NC_003280.10|NP_496130.2	Hexe_geneID_BV898_03543	Prot_BV898_03543.1|Hexe_geneID_BV898_03543	Prot_BV898_03543.1|Hexe_geneID_BV898_03543	BV898_03543|Macrophage-colony-stimulating-factor-1-receptor-2|MTYJ01000016.1|OQV22714.1	BV898_03543|Macrophage-colony-stimulating-factor-1-receptor-2|MTYJ01000016.1|OQV22714.1	RvY_06820|hypothetical-protein|BDGG01000003.1|GAU95145.1	RvY_06815|hypothetical-protein|BDGG01000003.1|GAU95140.1	LOC129581635|fibroblast-growth-factor-receptor-3-like|NW_026570226.1|XP_55328805.1	LOC129581635|fibroblast-growth-factor-receptor-3-like|NW_026570226.1|XP_55328805.1	ko00000,ko00001,ko00536,ko01000,ko01001,ko01020,ko04050,ko04090,ko04516
Aant_geneID_rb_71162	IR	NT	816.935	405.398	611.167	1.01296	0.122797	8.24912	1.59565e-16	5.59815e-15	SEPHS1	AIR synthase related protein, N-terminal domain	33208|Metazoa	NotTardiSpe	SEPHS2|selenide,-water-dikinase-2|NC_060940.1|NP_36380.2	SEPHS1|selenide,-water-dikinase-1-1|NC_060934.1|NP_36379.2	Sps1|selenophosphate-synthetase-1B|Dmel_CG8553|NT_033778.4|NP_725375.1	Sps1|selenophosphate-synthetase-1A|Dmel_CG8553|NT_033778.4|NP_725374.1	seld-1|putative-selenide,-water-dikinase|CELE_Y45F10A.4|NC_003282.8|NP_1369794.1	seld-1|putative-selenide,-water-dikinase|CELE_Y45F10A.4|NC_003282.8|NP_1369794.1	Hexe_geneID_BV898_09824	Prot_BV898_09824.1|Hexe_geneID_BV898_09824	Prot_BV898_09824.1|Hexe_geneID_BV898_09824	BV898_09824|Selenide,-water-dikinase|MTYJ01000079.1|OQV16054.1	BV898_09824|Selenide,-water-dikinase|MTYJ01000079.1|OQV16054.1	RvY_18616|hypothetical-protein|BDGG01000020.1|GAV09007.1	RvY_18616|hypothetical-protein|BDGG01000020.1|GAV09007.1	LOC129580833|inactive-selenide,-water-dikinase-like-protein-X1|NW_026570225.1|XP_55327509.1	LOC129580833|inactive-selenide,-water-dikinase-like-protein-X1|NW_026570225.1|XP_55327509.1	ko00000,ko00001,ko01000,ko03016
Aant_geneID_rb_53781	IR	NT	369.957	81.3828	225.67	2.19146	0.266166	8.23343	1.81926e-16	6.36133e-15	NA	NA	NA	NotTardiSpe	ZNF367|zinc-finger-protein-367|NC_060933.1|NP_710162.1	ZNF367|zinc-finger-protein-367|NC_060933.1|NP_710162.1	phol|pleiohomeotic-likeA|Dmel_CG3445|NT_037436.4|NP_648317.1	phol|pleiohomeotic-likeB|Dmel_CG3445|NT_037436.4|NP_1287005.1	odd-2|Protein-odd-skipped-related-2|CELE_C34H3.2|NC_003284.9|NP_509032.1	odd-2|Protein-odd-skipped-related-2|CELE_C34H3.2|NC_003284.9|NP_509032.1	Hexe_geneID_BV898_10629	Prot_BV898_10629.1|Hexe_geneID_BV898_10629	Prot_BV898_10629.1|Hexe_geneID_BV898_10629	BV898_10629|hypothetical-protein|MTYJ01000092.1|OQV15247.1	BV898_10629|hypothetical-protein|MTYJ01000092.1|OQV15247.1	RvY_00568|hypothetical-protein|BDGG01000001.1|GAU87767.1	RvY_00568|hypothetical-protein|BDGG01000001.1|GAU87767.1	LOC129585847|zinc-finger-and-BTB-domain-containing-protein-49-like|NW_026570238.1|XP_55334703.1	LOC129585847|zinc-finger-and-BTB-domain-containing-protein-49-like|NW_026570238.1|XP_55334703.1	NA
Aant_geneID_rb_53620	IR	NT	739.91	242.415	491.163	1.61547	0.196266	8.23102	1.85624e-16	6.469e-15	NA	NA	NA	TardiSpe	NA	NA	NA	NA	NA	NA	Hexe_geneID_BV898_17760	Prot_BV898_17760.1|Hexe_geneID_BV898_17760	Prot_BV898_17760.1|Hexe_geneID_BV898_17760	BV898_14440|hypothetical-protein|MTYJ01000177.1|OWA49905.1	BV898_17760|hypothetical-protein|MTYJ01000315.1|OWA53326.1	NA	NA	NA	NA	NA
Aant_geneID_rb_32741	IR	NT	85.5456	331.372	208.459	-1.94787	0.236702	-8.2292	1.88471e-16	6.54639e-15	HAAO	3-hydroxyanthranilate 3,4-dioxygenase	33208|Metazoa	NotTardiSpe	HAAO|3-hydroxyanthranilate-3,4-dioxygenase|NC_060926.1|NP_36337.2	HAAO|3-hydroxyanthranilate-3,4-dioxygenase|NC_060926.1|NP_36337.2	NA	NA	haao-1|3-hydroxyanthranilate-3,4-dioxygenase|CELE_K06A4.5|NC_003283.11|NP_505450.1	haao-1|3-hydroxyanthranilate-3,4-dioxygenase|CELE_K06A4.5|NC_003283.11|NP_505450.1	Hexe_geneID_BV898_10230	Prot_BV898_10230.1|Hexe_geneID_BV898_10230	Prot_BV898_10230.1|Hexe_geneID_BV898_10230	BV898_10230|3-hydroxyanthranilate-3,4-dioxygenase|MTYJ01000086.1|OQV15643.1	BV898_10230|3-hydroxyanthranilate-3,4-dioxygenase|MTYJ01000086.1|OQV15643.1	RvY_07463|hypothetical-protein|BDGG01000003.1|GAU95947.1	RvY_07463|hypothetical-protein|BDGG01000003.1|GAU95947.1	LOC129599626|3-hydroxyanthranilate-3,4-dioxygenase-like|NW_026570371.1|XP_55353884.1	LOC129599626|3-hydroxyanthranilate-3,4-dioxygenase-like|NW_026570371.1|XP_55353884.1	ko00000,ko00001,ko00002,ko01000
Aant_geneID_rb_50343	IR	NT	203.045	505.382	354.214	-1.31506	0.159955	-8.22141	2.01122e-16	6.96269e-15	KLF5	zinc finger	33208|Metazoa	NotTardiSpe	KLF5|Krueppel-like-factor-5-2|NC_060937.1|NP_1273747.1	KLF5|Krueppel-like-factor-5-2|NC_060937.1|NP_1273747.1	luna|lunaB|Dmel_CG33473|NT_033778.4|NP_995811.1	luna|lunaC|Dmel_CG33473|NT_033778.4|NP_1260879.1	klf-1|Kruppel-like-factor-1|CELE_F56F11.3|NC_003281.10|NP_497632.1	klf-1|Kruppel-like-factor-1|CELE_F56F11.3|NC_003281.10|NP_497632.1	Hexe_geneID_BV898_07193	Prot_BV898_07193.2|Hexe_geneID_BV898_07193	Prot_BV898_07193.2|Hexe_geneID_BV898_07193	BV898_07193|putative-Krueppel-like-factor-5|MTYJ01000046.1|OQV18756.1	BV898_07193|putative-Krueppel-like-factor-5|MTYJ01000046.1|OQV18756.1	RvY_11346-2|hypothetical-protein|BDGG01000006.1|GAV00507.1	RvY_11346-2|hypothetical-protein|BDGG01000006.1|GAV00507.1	LOC129602189|Kruppel-like-factor-2-X1|NW_026570576.1|XP_55357135.1	LOC129602189|Kruppel-like-factor-2-X1|NW_026570576.1|XP_55357134.1	ko00000,ko03000
Aant_geneID_rb_27581	IR	NT	211.591	603.422	407.507	-1.51071	0.183824	-8.21822	2.06549e-16	7.12696e-15	CYP315A1	heme binding. It is involved in the biological process described with oxidation-reduction process	33208|Metazoa	NotTardiSpe	CYP27A1|sterol-26-hydroxylase,-mitochondrial-precursor|NC_060926.1|NP_775.1	CYP24A1|1,25-dihydroxyvitamin-D(3)-24-hydroxylase,-mitochondrial-1-precursor|NC_060944.1|NP_773.2	sad|shadow|Dmel_CG14728|NT_033777.3|NP_650123.1	sad|shadow|Dmel_CG14728|NT_033777.3|NP_650123.1	cyp-44A1|putative-cytochrome-P450-CYP44|CELE_ZK177.5|NC_003280.10|NP_495052.1	cyp-44A1|putative-cytochrome-P450-CYP44|CELE_ZK177.5|NC_003280.10|NP_495052.1	Hexe_geneID_BV898_04263	Prot_BV898_04263.1|Hexe_geneID_BV898_04263	Prot_BV898_04263.1|Hexe_geneID_BV898_04263	BV898_04263|Sterol-26-hydroxylase,-mitochondrial|MTYJ01000021.1|OQV21685.1	BV898_04263|Sterol-26-hydroxylase,-mitochondrial|MTYJ01000021.1|OQV21685.1	RvY_14246|hypothetical-protein|BDGG01000010.1|GAV03877.1	RvY_14246|hypothetical-protein|BDGG01000010.1|GAV03877.1	LOC129595599|1,25-dihydroxyvitamin-D(3)-24-hydroxylase,-mitochondrial-like|NW_026570300.1|XP_55348630.1	LOC129595599|1,25-dihydroxyvitamin-D(3)-24-hydroxylase,-mitochondrial-like|NW_026570300.1|XP_55348630.1	ko00000,ko00001,ko00199,ko01000
Aant_geneID_rb_38871	IR	NT	264.521	676.346	470.433	-1.35328	0.164679	-8.21769	2.07468e-16	7.13513e-15	MEX3C	K homology RNA-binding domain	33208|Metazoa	NotTardiSpe	MEX3D|RNA-binding-protein-MEX3D-2|NC_060943.1|NP_1167589.1	NEURL3|E3-ubiquitin-protein-ligase-NEURL3-X2|NC_060926.1|XP_54200553.1	CG11360|uncharacterized-proteinA|Dmel_CG11360|NC_004353.4|NP_651934.2	CG11360|uncharacterized-proteinC|Dmel_CG11360|NC_004353.4|NP_1259068.1	C11H1.3|RING-type-domain-containing-protein|CELE_C11H1.3|NC_003284.9|NP_510385.1	C11H1.3|RING-type-domain-containing-protein|CELE_C11H1.3|NC_003284.9|NP_510385.1	NA	Prot_BV898_15339.1|Hexe_geneID_BV898_15339	Prot_BV898_09519.1|Hexe_geneID_BV898_09519	BV898_15339|hypothetical-protein|MTYJ01000204.1|OWA50834.1	BV898_09519|hypothetical-protein|MTYJ01000075.1|OQV16374.1	RvY_11877|hypothetical-protein|BDGG01000007.1|GAV01116.1	RvY_11877|hypothetical-protein|BDGG01000007.1|GAV01116.1	LOC129592139|protein-neuralized-like|NW_026570270.1|XP_55344087.1	LOC129580957|uncharacterized-protein-LOC129580957-X2|NW_026570225.1|XP_55327711.1	ko00000,ko01000,ko03019,ko04121
Aant_geneID_rb_46707	IR	NT	255.031	597.397	426.214	-1.23161	0.149976	-8.21206	2.17422e-16	7.45292e-15	NA	NA	NA	TardiSpe	NA	NA	NA	NA	NA	NA	Hexe_geneID_BV898_13534	Prot_BV898_13534.1|Hexe_geneID_BV898_13534	Prot_BV898_13534.1|Hexe_geneID_BV898_13534	BV898_13534|Phosphoribosylformylglycinamidine-synthase|MTYJ01000151.1|OQV12192.1	BV898_13534|Phosphoribosylformylglycinamidine-synthase|MTYJ01000151.1|OQV12192.1	RvY_05011|hypothetical-protein|BDGG01000002.1|GAU93011.1	RvY_05011|hypothetical-protein|BDGG01000002.1|GAU93011.1	LOC129602661|uncharacterized-protein-LOC129602661|NW_026570224.1|XP_55357724.1	LOC129602661|uncharacterized-protein-LOC129602661|NW_026570224.1|XP_55357720.1	NA
Aant_geneID_rb_51497	IR	NT	544.872	207.311	376.091	1.40085	0.170734	8.20487	2.30844e-16	7.88717e-15	TAF8	TAF8 RNA polymerase II, TATA box binding protein TBP-associated factor	33208|Metazoa	NotTardiSpe	TAF8|transcription-initiation-factor-TFIID-subunit-8-2|NC_060930.1|NP_1397835.1	NA	Taf8|TBP-associated-factor-8|Dmel_CG7128|NC_004354.4|NP_523397.1	Taf8|TBP-associated-factor-8|Dmel_CG7128|NC_004354.4|NP_523397.1	taf-8|Transcription-initiation-factor-TFIID-subunit-8|CELE_ZK1320.12|NC_003280.10|NP_1022513.1	taf-8|Transcription-initiation-factor-TFIID-subunit-8|CELE_ZK1320.12|NC_003280.10|NP_1022513.1	Hexe_geneID_BV898_11026	Prot_BV898_11026.1|Hexe_geneID_BV898_11026	Prot_BV898_11026.1|Hexe_geneID_BV898_11026	BV898_11026|hypothetical-protein|MTYJ01000099.1|OQV14762.1	BV898_11026|hypothetical-protein|MTYJ01000099.1|OQV14762.1	RvY_13746|hypothetical-protein|BDGG01000009.1|GAV03302.1	RvY_13746|hypothetical-protein|BDGG01000009.1|GAV03302.1	LOC129602735|transcription-initiation-factor-TFIID-subunit-8-like|NW_026570224.1|XP_55357843.1	LOC129602735|transcription-initiation-factor-TFIID-subunit-8-like|NW_026570224.1|XP_55357843.1	ko00000,ko00001,ko03021
Aant_geneID_rb_34324	IR	NT	3030.77	1617.95	2324.36	0.906832	0.110612	8.19828	2.43845e-16	8.30425e-15	ATOX1	copper chaperone activity	33208|Metazoa	NotTardiSpe	ATOX1|copper-transport-protein-ATOX1|NC_060929.1|NP_4036.1	ATOX1|copper-transport-protein-ATOX1|NC_060929.1|NP_4036.1	Atox1|antioxidant-1-copper-chaperoneA|Dmel_CG32446|NT_037436.4|NP_730672.1	Atox1|antioxidant-1-copper-chaperoneA|Dmel_CG32446|NT_037436.4|NP_730672.1	cuc-1|HMA-domain-containing-protein|CELE_ZK652.11|NC_003281.10|NP_498707.1	cuc-1|HMA-domain-containing-protein|CELE_ZK652.11|NC_003281.10|NP_498707.1	Hexe_geneID_BV898_07646	Prot_BV898_07646.1|Hexe_geneID_BV898_07646	Prot_BV898_07646.1|Hexe_geneID_BV898_07646	BV898_07646|hypothetical-protein|MTYJ01000051.1|OQV18250.1	BV898_07646|hypothetical-protein|MTYJ01000051.1|OQV18250.1	RvY_11127|hypothetical-protein|BDGG01000006.1|GAV00246.1	RvY_11127|hypothetical-protein|BDGG01000006.1|GAV00246.1	LOC129584151|copper-transport-protein-ATOX1-like|NW_026570232.1|XP_55332242.1	LOC129584151|copper-transport-protein-ATOX1-like|NW_026570232.1|XP_55332242.1	ko00000,ko00001
Aant_geneID_rb_20078	IR	NT	30.4821	243.218	136.85	-3.00039	0.366425	-8.18828	2.64995e-16	8.9952e-15	NA	NA	NA	TardiSpe	NA	NA	NA	NA	NA	NA	Hexe_geneID_BV898_12909	Prot_BV898_12909.1|Hexe_geneID_BV898_12909	Prot_BV898_12909.1|Hexe_geneID_BV898_12909	BV898_12909|hypothetical-protein|MTYJ01000136.1|OQV12782.1	BV898_12909|hypothetical-protein|MTYJ01000136.1|OQV12782.1	NA	NA	NA	NA	NA
Aant_geneID_rb_52317	IR	NT	61.7572	248.086	154.922	-2.01645	0.24632	-8.18631	2.69362e-16	9.11384e-15	PDE1C	Calcium calmodulin-dependent 3,5-cyclic nucleotide phosphodiesterase	33208|Metazoa	NotTardiSpe	PDE1C|dual-specificity-calcium/calmodulin-dependent-3,5-cyclic-nucleotide-phosphodiesterase-1C-4|NC_060931.1|NP_1308987.1	PDE1C|dual-specificity-calcium/calmodulin-dependent-3,5-cyclic-nucleotide-phosphodiesterase-1C-1|NC_060931.1|NP_1177985.1	Pde1c|phosphodiesterase-1cH|Dmel_CG44007|NT_033779.5|NP_1245994.1	Pde1c|phosphodiesterase-1cH|Dmel_CG44007|NT_033779.5|NP_1245994.1	pde-1|Phosphodiesterase|CELE_T04D3.3|NC_003279.8|NP_1129790.1	pde-1|Phosphodiesterase|CELE_T04D3.3|NC_003279.8|NP_1129790.1	Hexe_geneID_BV898_04778	Prot_BV898_04778.2|Hexe_geneID_BV898_04778	Prot_BV898_04778.2|Hexe_geneID_BV898_04778	BV898_04778|Calcium/calmodulin-dependent-3,5-cyclic-nucleotide-phosphodiesterase-1C|MTYJ01000024.1|OQV21293.1	BV898_04778|Calcium/calmodulin-dependent-3,5-cyclic-nucleotide-phosphodiesterase-1C|MTYJ01000024.1|OQV21292.1	RvY_00254-1|hypothetical-protein|BDGG01000001.1|GAU87405.1	RvY_00254-3|hypothetical-protein|BDGG01000001.1|GAU87404.1	LOC129583568|dual-specificity-calcium-calmodulin-dependent-3,5-cyclic-nucleotide-phosphodiesterase-1A-like-X1|NW_026570231.1|XP_55331377.1	LOC129583568|dual-specificity-calcium-calmodulin-dependent-3,5-cyclic-nucleotide-phosphodiesterase-1A-like-X1|NW_026570231.1|XP_55331377.1	ko00000,ko00001,ko01000
Aant_geneID_rb_38344	IR	NT	879.257	430.886	655.072	1.02743	0.125727	8.17188	3.03628e-16	1.02401e-14	RPS6KC1	Ribosomal protein S6 kinase	33208|Metazoa	NotTardiSpe	RPS6KC1|ribosomal-protein-S6-kinase-delta-1-d|NC_060925.1|NP_1336600.1	RPS6KC1|ribosomal-protein-S6-kinase-delta-1-d|NC_060925.1|NP_1274149.1	Pkc98E|protein-C-kinase-98EB|Dmel_CG1954|NT_033777.3|NP_1163767.1	CG7156|uncharacterized-protein|Dmel_CG7156|NT_033777.3|NP_650697.1	tpa-1|Protein-kinase-C-like-1|CELE_B0545.1|NC_003282.8|NP_1359809.1	rskd-1|PX-domain-containing-protein|CELE_F55C5.7|NC_003283.11|NP_506082.2	Hexe_geneID_BV898_05450	Prot_BV898_05450.1|Hexe_geneID_BV898_05450	Prot_BV898_05450.1|Hexe_geneID_BV898_05450	BV898_05450|putative-Ribosomal-protein-S6-kinase-delta-1|MTYJ01000029.1|OQV20633.1	BV898_05450|putative-Ribosomal-protein-S6-kinase-delta-1|MTYJ01000029.1|OQV20633.1	RvY_11512|hypothetical-protein|BDGG01000006.1|GAV00702.1	RvY_11512|hypothetical-protein|BDGG01000006.1|GAV00702.1	LOC129598839|ribosomal-protein-S6-kinase-delta-1-like|NW_026570350.1|XP_55352894.1	LOC129598839|ribosomal-protein-S6-kinase-delta-1-like|NW_026570350.1|XP_55352894.1	ko00000,ko01001
Aant_geneID_rb_62302	IR	NT	6918.87	2286.33	4602.6	1.5984	0.195746	8.16572	3.19523e-16	1.07415e-14	MYL9	light chain	33208|Metazoa	NotTardiSpe	MYL9|myosin-regulatory-light-polypeptide-9-a|NC_060944.1|NP_6088.2	MYL12B|myosin-regulatory-light-chain-12B|NC_060942.1|NP_1138416.1	sqh|spaghetti-squashA|Dmel_CG3595|NC_004354.4|NP_511057.1	sqh|spaghetti-squashB|Dmel_CG3595|NC_004354.4|NP_1284928.1	mlc-4|Myosin-regulatory-light-chain|CELE_C56G7.1|NC_003281.10|NP_497700.1	mlc-4|Myosin-regulatory-light-chain|CELE_C56G7.1|NC_003281.10|NP_497700.1	Hexe_geneID_BV898_18914	Prot_BV898_18914.1|Hexe_geneID_BV898_18914	Prot_BV898_18914.1|Hexe_geneID_BV898_18914	BV898_18914|Myosin-regulatory-light-chain-sqh|MTYJ01000416.1|OWA54514.1	BV898_18914|Myosin-regulatory-light-chain-sqh|MTYJ01000416.1|OWA54514.1	RvY_10835|hypothetical-protein|BDGG01000005.1|GAU99899.1	RvY_10835|hypothetical-protein|BDGG01000005.1|GAU99899.1	LOC129598021|myosin-regulatory-light-chain-sqh-like|NW_026570332.1|XP_55351740.1	LOC129598021|myosin-regulatory-light-chain-sqh-like|NW_026570332.1|XP_55351738.1	ko00000,ko00001,ko04147,ko04812
Aant_geneID_rb_55117	IR	NT	3485.26	1863.32	2674.29	0.90404	0.111021	8.14296	3.85728e-16	1.29256e-14	PSMB6	threonine-type endopeptidase activity. It is involved in the biological process described with proteolysis involved in cellular protein catabolic process	33208|Metazoa	NotTardiSpe	PSMB6|proteasome-subunit-beta-type-6-1|NC_060941.1|NP_2789.1	PSMB6|proteasome-subunit-beta-type-6-1|NC_060941.1|NP_2789.1	Prosbeta1|proteasome-beta1-subunit|Dmel_CG8392|NT_033778.4|NP_652031.2	Prosbeta1|proteasome-beta1-subunit|Dmel_CG8392|NT_033778.4|NP_652031.2	mce-1|VOC-domain-containing-protein|CELE_D2030.5|NC_003279.8|NP_492120.1	mce-1|VOC-domain-containing-protein|CELE_D2030.5|NC_003279.8|NP_492120.1	Hexe_geneID_BV898_16075	Prot_BV898_16075.1|Hexe_geneID_BV898_16075	Prot_BV898_16075.1|Hexe_geneID_BV898_16075	BV898_16075|Proteasome-subunit-beta-type-6|MTYJ01000232.1|OWA51600.1	BV898_16075|Proteasome-subunit-beta-type-6|MTYJ01000232.1|OWA51600.1	RvY_07377-1|hypothetical-protein|BDGG01000003.1|GAU95830.1	RvY_07377-1|hypothetical-protein|BDGG01000003.1|GAU95830.1	LOC129596161|proteasome-subunit-beta-type-6-like|NW_026570307.1|XP_55349331.1	LOC129596161|proteasome-subunit-beta-type-6-like|NW_026570307.1|XP_55349331.1	ko00000,ko00001,ko00002,ko01000,ko01002,ko03051
Aant_geneID_rb_46779	IR	NT	9604.93	5699.14	7652.04	0.753475	0.0927626	8.12262	4.56244e-16	1.52397e-14	TMBIM6	endoribonuclease inhibitor activity	33208|Metazoa	NotTardiSpe	TMBIM6|bax-inhibitor-1-X2|NC_060936.1|XP_54229088.1	TMBIM6|bax-inhibitor-1-1|NC_060936.1|NP_1401391.1	BI-1|Bax-Inhibitor-1A|Dmel_CG7188|NT_037436.4|NP_648205.1	BI-1|Bax-Inhibitor-1A|Dmel_CG7188|NT_037436.4|NP_648205.1	NA	NA	Hexe_geneID_BV898_07165	Prot_BV898_07165.1|Hexe_geneID_BV898_07165	Prot_BV898_07165.1|Hexe_geneID_BV898_07165	BV898_07165|putative-Bax-inhibitor-1|MTYJ01000046.1|OQV18726.1	BV898_07165|putative-Bax-inhibitor-1|MTYJ01000046.1|OQV18726.1	RvY_17478|hypothetical-protein|BDGG01000015.1|GAV07663.1	RvY_17478|hypothetical-protein|BDGG01000015.1|GAV07663.1	LOC129583823|probable-Bax-inhibitor-1|NW_026570232.1|XP_55331779.1	LOC129583823|probable-Bax-inhibitor-1|NW_026570232.1|XP_55331779.1	ko00000,ko02000
Aant_geneID_rb_36102	IR	NT	170.933	423.722	297.328	-1.30571	0.160817	-8.11923	4.69166e-16	1.56214e-14	NA	importin subunit	35493|Streptophyta	NotTardiSpe	KPNA6|importin-subunit-alpha-7|NC_060925.1|NP_36448.1	KPNA1|importin-subunit-alpha-5|NC_060927.1|NP_2255.3	Kap-alpha1|karyopherin-alpha1|Dmel_CG8548|NT_037436.4|NP_524167.1	Kap-alpha1|karyopherin-alpha1|Dmel_CG8548|NT_037436.4|NP_524167.1	ima-3|Importin-subunit-alpha-3|CELE_F32E10.4|NC_003282.8|NP_501227.1	ima-3|Importin-subunit-alpha-3|CELE_F32E10.4|NC_003282.8|NP_501227.1	Hexe_geneID_BV898_10095	Prot_BV898_10095.1|Hexe_geneID_BV898_10095	Prot_BV898_10095.1|Hexe_geneID_BV898_10095	BV898_10095|hypothetical-protein|MTYJ01000083.1|OQV15758.1	BV898_10095|hypothetical-protein|MTYJ01000083.1|OQV15758.1	RvY_09095|hypothetical-protein|BDGG01000004.1|GAU97869.1	RvY_09095|hypothetical-protein|BDGG01000004.1|GAU97869.1	LOC129586315|importin-subunit-alpha-5-like|NW_026570240.1|XP_55335439.1	LOC129586315|importin-subunit-alpha-5-like|NW_026570240.1|XP_55335439.1	NA
Aant_geneID_rb_582	IR	NT	759.133	1683.96	1221.55	-1.14905	0.141827	-8.10176	5.41681e-16	1.79787e-14	NR1H3	ecdysteroid hormone receptor activity. It is involved in the biological process described with ecdysone receptor-mediated signaling pathway	33208|Metazoa	NotTardiSpe	NR1H3|oxysterols-receptor-LXR-alpha-X1|NC_060935.1|XP_54223357.1	NR1H3|oxysterols-receptor-LXR-alpha-3|NC_060935.1|NP_1123574.1	EcR|ecdysone-receptorC|Dmel_CG1765|NT_033778.4|NP_724459.1	EcR|ecdysone-receptorC|Dmel_CG1765|NT_033778.4|NP_724459.1	nhr-41|Nuclear-Hormone-Receptor-family|CELE_Y104H12A.1|NC_003282.8|NP_1294505.1	nhr-35|Nuclear-hormone-receptor-family-member-nhr-35|CELE_C07A12.3|NC_003284.9|NP_1379629.1	Hexe_geneID_BV898_11183	Prot_BV898_11183.1|Hexe_geneID_BV898_11183	Prot_BV898_11183.1|Hexe_geneID_BV898_11183	BV898_11183|Ecdysone-receptor|MTYJ01000101.1|OQV14677.1	BV898_11183|Ecdysone-receptor|MTYJ01000101.1|OQV14677.1	RvY_12877|EcRA1|BDGG01000008.1|GAV02288.1	RvY_12877|EcRA1|BDGG01000008.1|GAV02288.1	LOC129582047|ecdysone-receptor-like-X1|NW_026570226.1|XP_55329408.1	LOC129582047|ecdysone-receptor-like-X1|NW_026570226.1|XP_55329402.1	ko00000,ko00001,ko03000,ko03310
Aant_geneID_rb_46849	IR	NT	806.855	218.213	512.534	1.88078	0.23248	8.09008	5.96262e-16	1.97276e-14	GTF2B	General transcription factor IIB	33208|Metazoa	NotTardiSpe	GTF2B|transcription-initiation-factor-IIB|NC_060925.1|NP_1505.1	GTF2B|transcription-initiation-factor-IIB|NC_060925.1|NP_1505.1	TfIIB|transcription-factor-IIBA|Dmel_CG5193|NT_033779.5|NP_476888.1	TfIIB|transcription-factor-IIBB|Dmel_CG5193|NT_033779.5|NP_1260349.1	ttb-1|Transcription-initiation-factor-IIB|CELE_W03F9.5|NC_003283.11|NP_503146.1	ttb-1|Transcription-initiation-factor-IIB|CELE_W03F9.5|NC_003283.11|NP_503146.1	Hexe_geneID_BV898_02234	Prot_BV898_02234.1|Hexe_geneID_BV898_02234	Prot_BV898_02234.1|Hexe_geneID_BV898_02234	BV898_02234|Transcription-initiation-factor-IIB|MTYJ01000009.1|OQV23885.1	BV898_02234|Transcription-initiation-factor-IIB|MTYJ01000009.1|OQV23885.1	RvY_05193|hypothetical-protein|BDGG01000002.1|GAU93220.1	RvY_05193|hypothetical-protein|BDGG01000002.1|GAU93220.1	LOC129591400|transcription-initiation-factor-IIB-like|NW_026570265.1|XP_55343012.1	LOC129591400|transcription-initiation-factor-IIB-like|NW_026570265.1|XP_55343012.1	ko00000,ko00001,ko03021
Aant_geneID_rb_53580	IR	NT	1636.52	769.405	1202.96	1.08983	0.134914	8.07801	6.58322e-16	2.17122e-14	NA	NA	NA	TardiSpe	NA	NA	NA	NA	NA	NA		NA	NA	NA	NA	NA	NA	NA	NA	NA
Aant_geneID_rb_17237	IR	NT	105.096	367.526	236.311	-1.81487	0.224698	-8.07693	6.64194e-16	2.18369e-14	NA	NA	NA	TardiSpe	NA	NA	NA	NA	NA	NA	Hexe_geneID_BV898_12584	Prot_BV898_12584.1|Hexe_geneID_BV898_12584	Prot_BV898_12584.1|Hexe_geneID_BV898_12584	BV898_12584|putative-glutathione-S-transferase-8|MTYJ01000129.1|OQV13153.1	BV898_12584|putative-glutathione-S-transferase-8|MTYJ01000129.1|OQV13153.1	RvY_10056|hypothetical-protein|BDGG01000005.1|GAU98993.1	NA	LOC129581593|hematopoietic-prostaglandin-D-synthase-like|NW_026570226.1|XP_55328745.1	LOC129581593|hematopoietic-prostaglandin-D-synthase-like|NW_026570226.1|XP_55328745.1	NA
Aant_geneID_rb_1916	IR	NT	2044.82	916.279	1480.55	1.15691	0.143254	8.07594	6.69596e-16	2.19456e-14	NOSTRIN	endocytosis	33208|Metazoa	NotTardiSpe	NOSTRIN|nostrin-2|NC_060926.1|NP_1034813.2	NOSTRIN|nostrin-2|NC_060926.1|NP_1034813.2	Nost|nostrinD|Dmel_CG42388|NC_004354.4|NP_572515.2	Nost|nostrinD|Dmel_CG42388|NC_004354.4|NP_572515.2	C36E8.4|Uncharacterized-protein|CELE_C36E8.4|NC_003281.10|NP_497805.2	C36E8.4|Uncharacterized-protein|CELE_C36E8.4|NC_003281.10|NP_497805.2	Hexe_geneID_BV898_14612	Prot_BV898_14612.1|Hexe_geneID_BV898_14612	Prot_BV898_14612.1|Hexe_geneID_BV898_14612	BV898_14612|putative-Nostrin|MTYJ01000181.1|OWA50086.1	BV898_14612|putative-Nostrin|MTYJ01000181.1|OWA50086.1	RvY_15625-1|hypothetical-protein|BDGG01000012.1|GAV05504.1	RvY_15625-3|hypothetical-protein|BDGG01000012.1|GAV05502.1	LOC129590894|nostrin-like-X2|NW_026570222.1|XP_55342321.1	LOC129590894|nostrin-like-X1|NW_026570222.1|XP_55342312.1	ko00000,ko04131
Aant_geneID_rb_80967	IR	NT	451.005	937.446	694.225	-1.05818	0.131371	-8.05489	7.95497e-16	2.59904e-14	GRAMD1B	Domain of unknown function DUF4782	33208|Metazoa	NotTardiSpe	GRAMD1C|protein-Aster-C-X2|NC_060927.1|XP_54202931.1	GRAMD1B|protein-Aster-B-1|NC_060935.1|NP_1273492.1	GramD1B|GRAM-domain-containing-1BD|Dmel_CG34394|NT_033779.5|NP_1097068.1	GramD1B|GRAM-domain-containing-1BD|Dmel_CG34394|NT_033779.5|NP_1097068.1	ZC328.3|VASt-domain-containing-protein|CELE_ZC328.3|NC_003279.8|NP_1367991.1	ZC328.3|VASt-domain-containing-protein|CELE_ZC328.3|NC_003279.8|NP_1367991.1	Hexe_geneID_BV898_12526	Prot_BV898_12526.1|Hexe_geneID_BV898_12526	Prot_BV898_12526.1|Hexe_geneID_BV898_12526	BV898_12526|putative-GRAM-domain-containing-protein-1B|MTYJ01000128.1|OQV13202.1	BV898_12526|putative-GRAM-domain-containing-protein-1B|MTYJ01000128.1|OQV13202.1	RvY_13015|hypothetical-protein|BDGG01000008.1|GAV02450.1	RvY_13015|hypothetical-protein|BDGG01000008.1|GAV02450.1	LOC129590841|protein-Aster-B-like-X2|NW_026570262.1|XP_55342240.1	LOC129590841|protein-Aster-B-like-X2|NW_026570262.1|XP_55342240.1	NA
Aant_geneID_rb_49078	IR	NT	659.751	254.152	456.952	1.36866	0.170485	8.02804	9.90403e-16	3.22575e-14	NA	ZnF_NFX	3041|Chlorophyta	NotTardiSpe	NFX1|transcriptional-repressor-NF-X1-1|NC_060933.1|NP_2495.2	NFX1|transcriptional-repressor-NF-X1-1|NC_060933.1|NP_2495.2	stc|shuttle-craftD|Dmel_CG3647|NT_033779.5|NP_1260461.1	stc|shuttle-craftA|Dmel_CG3647|NT_033779.5|NP_476598.1	nfx-1|Transcriptional-repressor-NF-X1-homolog|CELE_C16A3.7|NC_003281.10|NP_498394.1	nfx-1|Transcriptional-repressor-NF-X1-homolog|CELE_C16A3.7|NC_003281.10|NP_498394.1	Hexe_geneID_BV898_14350	Prot_BV898_14350.1|Hexe_geneID_BV898_14350	Prot_BV898_14350.1|Hexe_geneID_BV898_14350	BV898_14350|Transcriptional-repressor-NF-X1|MTYJ01000174.1|OWA49815.1	BV898_14350|Transcriptional-repressor-NF-X1|MTYJ01000174.1|OWA49815.1	RvY_10706|hypothetical-protein|BDGG01000005.1|GAU99752.1	RvY_10706|hypothetical-protein|BDGG01000005.1|GAU99752.1	LOC129584874|transcriptional-repressor-NF-X1-like|NW_026570235.1|XP_55333242.1	LOC129584874|transcriptional-repressor-NF-X1-like|NW_026570235.1|XP_55333242.1	ko00000,ko04121
Aant_geneID_rb_21767	IR	NT	220.482	30.0581	125.27	2.8904	0.360554	8.01655	1.08759e-15	3.5313e-14	BLM	binding. It is involved in the biological process described with DNA	33208|Metazoa	NotTardiSpe	BLM|recQ-like-DNA-helicase-BLM-X1|NC_060939.1|XP_54234576.1	BLM|recQ-like-DNA-helicase-BLM-X1|NC_060939.1|XP_54234576.1	Blm|bloom-syndrome-helicase|Dmel_CG6920|NT_033777.3|NP_524319.2	Blm|bloom-syndrome-helicase|Dmel_CG6920|NT_033777.3|NP_524319.2	him-6|Bloom-syndrome-protein-homolog|CELE_T04A11.6|NC_003282.8|NP_502390.2	him-6|Bloom-syndrome-protein-homolog|CELE_T04A11.6|NC_003282.8|NP_502390.2	Hexe_geneID_BV898_16070	Prot_BV898_16070.1|Hexe_geneID_BV898_16070	Prot_BV898_16070.1|Hexe_geneID_BV898_16070	BV898_16070|Bloom-syndrome-protein-like-protein|MTYJ01000232.1|OWA51595.1	BV898_16070|Bloom-syndrome-protein-like-protein|MTYJ01000232.1|OWA51595.1	RvY_07369|hypothetical-protein|BDGG01000003.1|GAU95820.1	RvY_07369|hypothetical-protein|BDGG01000003.1|GAU95820.1	LOC129596154|recQ-like-DNA-helicase-blm-1|NW_026570307.1|XP_55349321.1	LOC129596154|recQ-like-DNA-helicase-blm-1|NW_026570307.1|XP_55349321.1	ko00000,ko00001,ko00002,ko01000,ko03032,ko03400
Aant_geneID_rb_35685	IR	NT	1359.39	568.247	963.82	1.25821	0.157326	7.99749	1.26982e-15	4.11022e-14	ABCB11	ATP-binding cassette, subfamily B MDR TAP, member	33208|Metazoa	NotTardiSpe	ABCB4|phosphatidylcholine-translocator-ABCB4-A|NC_060931.1|NP_434.1	ABCB4|phosphatidylcholine-translocator-ABCB4-A|NC_060931.1|NP_434.1	Mdr50|multi-drug-resistance-50|Dmel_CG8523|NT_033778.4|NP_523740.3	Mdr50|multi-drug-resistance-50|Dmel_CG8523|NT_033778.4|NP_523740.3	pgp-9|P-GlycoProtein-related|CELE_C47A10.1|NC_003283.11|NP_507487.1	pgp-6|P-GlycoProtein-related|CELE_T21E8.1|NC_003284.9|NP_1041287.2	NA	Prot_BV898_03158.1|Hexe_geneID_BV898_03158	Prot_BV898_13682.1|Hexe_geneID_BV898_13682	BV898_03158|Multidrug-resistance-protein-1|MTYJ01000014.1|OQV23113.1	BV898_13682|Multidrug-resistance-protein-1A|MTYJ01000155.1|OQV12032.1	RvY_16576|hypothetical-protein|BDGG01000013.1|GAV06617.1	RvY_12259|hypothetical-protein|BDGG01000007.1|GAV01568.1	LOC129588266|ATP-dependent-translocase-ABCB1-like|NW_026570249.1|XP_55338409.1	LOC129580624|ATP-dependent-translocase-ABCB1-like|NW_026570224.1|XP_55327207.1	ko00000,ko00001,ko01000,ko02000,ko04090,ko04147
Aant_geneID_rb_77242	IR	NT	220.085	36.5899	128.337	2.58276	0.323002	7.99613	1.2839e-15	4.14297e-14	NAM7	RNA helicase UPF2 interacting domain	4751|Fungi	NotTardiSpe	UPF1|regulator-of-nonsense-transcripts-1-2|NC_060943.1|NP_2902.2	UPF1|regulator-of-nonsense-transcripts-1-2|NC_060943.1|NP_2902.2	Upf1|Upf1-RNA-helicaseA|Dmel_CG1559|NC_004354.4|NP_572767.1	Upf1|Upf1-RNA-helicaseB|Dmel_CG1559|NC_004354.4|NP_1285145.1	smg-2|Regulator-of-nonsense-transcripts-1|CELE_Y48G8AL.6|NC_003279.8|NP_490829.1	smg-2|Regulator-of-nonsense-transcripts-1|CELE_Y48G8AL.6|NC_003279.8|NP_490829.1	Hexe_geneID_BV898_08290	Prot_BV898_08290.1|Hexe_geneID_BV898_08290	Prot_BV898_08290.1|Hexe_geneID_BV898_08290	BV898_08290|Regulator-of-nonsense-transcripts-1-like-protein|MTYJ01000058.1|OQV17667.1	BV898_08290|Regulator-of-nonsense-transcripts-1-like-protein|MTYJ01000058.1|OQV17667.1	RvY_01574|hypothetical-protein|BDGG01000001.1|GAU88968.1	RvY_01574|hypothetical-protein|BDGG01000001.1|GAU88968.1	LOC129592582|regulator-of-nonsense-transcripts-1-like|NW_026570274.1|XP_55344624.1	LOC129592582|regulator-of-nonsense-transcripts-1-like|NW_026570274.1|XP_55344624.1	ko00000,ko00001,ko00002,ko01000,ko03019
Aant_geneID_rb_26736	IR	NT	2678.05	1516.09	2097.07	0.820139	0.102947	7.9666	1.63099e-15	5.24678e-14	MOXD1	Copper type II ascorbate-dependent monooxygenase, N-terminal domain	33208|Metazoa	NotTardiSpe	DBH|dopamine-beta-hydroxylase-precursor|NC_060933.1|NP_778.3	DBH|dopamine-beta-hydroxylase-precursor|NC_060933.1|NP_778.3	olf413|olf413B|Dmel_CG12673|NT_037436.4|NP_730711.3	olf413|olf413C|Dmel_CG12673|NT_037436.4|NP_1262204.1	tbh-1|Tyramine-beta-hydroxylase|CELE_H13N06.6|NC_003284.9|NP_1257265.1	tbh-1|Tyramine-beta-hydroxylase|CELE_H13N06.6|NC_003284.9|NP_1257265.1	Hexe_geneID_BV898_11948	Prot_BV898_11948.1|Hexe_geneID_BV898_11948	Prot_BV898_11948.1|Hexe_geneID_BV898_11948	BV898_11948|DBH-like-monooxygenase-protein-1|MTYJ01000115.1|OQV13839.1	BV898_11948|DBH-like-monooxygenase-protein-1|MTYJ01000115.1|OQV13839.1	RvY_06869|hypothetical-protein|BDGG01000003.1|GAU95213.1	RvY_06869|hypothetical-protein|BDGG01000003.1|GAU95213.1	LOC129591197|MOXD1-homolog-2-like|NW_026570265.1|XP_55342737.1	LOC129591197|MOXD1-homolog-2-like|NW_026570265.1|XP_55342737.1	ko00000,ko00001,ko00002,ko01000
Aant_geneID_rb_20071	IR	NT	144.045	384.027	264.036	-1.41915	0.17818	-7.96468	1.65657e-15	5.3127e-14	TTC39B	tetratricopeptide repeat	33208|Metazoa	NotTardiSpe	TTC39B|tetratricopeptide-repeat-protein-39B-2|NC_060933.1|NP_1161811.2	TTC39B|tetratricopeptide-repeat-protein-39B-2|NC_060933.1|NP_1161811.2	NA	NA	C32D5.6|Uncharacterized-protein|CELE_C32D5.6|NC_003280.10|NP_495273.1	C32D5.6|Uncharacterized-protein|CELE_C32D5.6|NC_003280.10|NP_495273.1	Hexe_geneID_BV898_04845	Prot_BV898_04845.1|Hexe_geneID_BV898_04845	Prot_BV898_04845.1|Hexe_geneID_BV898_04845	BV898_04845|Tetratricopeptide-repeat-protein-39B|MTYJ01000025.1|OQV21081.1	BV898_04845|Tetratricopeptide-repeat-protein-39B|MTYJ01000025.1|OQV21081.1	RvY_14660|hypothetical-protein|BDGG01000010.1|GAV04372.1	RvY_06828|hypothetical-protein|BDGG01000003.1|GAU95156.1	LOC129589183|tetratricopeptide-repeat-protein-39B-like|NW_026570253.1|XP_55339728.1	LOC129589183|tetratricopeptide-repeat-protein-39B-like|NW_026570253.1|XP_55339728.1	NA
Aant_geneID_rb_51518	IR	NT	2555.94	1251.95	1903.95	1.02837	0.129147	7.9628	1.68195e-15	5.3776e-14	RAB5B	RAB5B, member RAS oncogene family	33208|Metazoa	NotTardiSpe	RAB5B|ras-related-protein-Rab-5B-1|NC_060936.1|NP_2859.1	RAB5B|ras-related-protein-Rab-5B-1|NC_060936.1|NP_1238965.1	Rab5|Rab5F|Dmel_CG3664|NT_033779.5|NP_722799.1	Rab5|Rab5G|Dmel_CG3664|NT_033779.5|NP_1259925.1	rab-5|RAB-family|CELE_F26H9.6|NC_003279.8|NP_492481.1	rab-5|RAB-family|CELE_F26H9.6|NC_003279.8|NP_492481.1	Hexe_geneID_BV898_17233	Prot_BV898_17233.1|Hexe_geneID_BV898_17233	Prot_BV898_17233.1|Hexe_geneID_BV898_17233	BV898_17233|Ras-related-protein-Rab-5B|MTYJ01000286.1|OWA52791.1	BV898_17233|Ras-related-protein-Rab-5B|MTYJ01000286.1|OWA52791.1	RvY_15875|hypothetical-protein|BDGG01000012.1|GAV05800.1	RvY_15875|hypothetical-protein|BDGG01000012.1|GAV05800.1	LOC129588997|ras-related-protein-Rab-5B-like|NW_026570253.1|XP_55339418.1	LOC129588997|ras-related-protein-Rab-5B-like|NW_026570253.1|XP_55339417.1	ko00000,ko00001,ko04031,ko04131,ko04147
Aant_geneID_rb_7857	IR	NT	1118.45	421.818	770.134	1.40744	0.176906	7.95584	1.77917e-15	5.6711e-14	PELO	May function in recognizing stalled ribosomes and triggering endonucleolytic cleavage of the mRNA, a mechanism to release non-functional ribosomes and degrade damaged mRNAs	33208|Metazoa	NotTardiSpe	PELO|protein-pelota-homolog|NC_060929.1|NP_57030.3	PELO|protein-pelota-homolog|NC_060929.1|NP_57030.3	pelo|pelota|Dmel_CG3959|NT_033779.5|NP_476982.1	pelo|pelota|Dmel_CG3959|NT_033779.5|NP_476982.1	pelo-1|Protein-pelota-homolog|CELE_R74.6|NC_003281.10|NP_497842.1	pelo-1|Protein-pelota-homolog|CELE_R74.6|NC_003281.10|NP_497842.1	Hexe_geneID_BV898_14614	Prot_BV898_14614.1|Hexe_geneID_BV898_14614	Prot_BV898_14614.1|Hexe_geneID_BV898_14614	BV898_14614|Protein-pelota|MTYJ01000181.1|OWA50088.1	BV898_14614|Protein-pelota|MTYJ01000181.1|OWA50088.1	RvY_15626|hypothetical-protein|BDGG01000012.1|GAV05505.1	RvY_15626|hypothetical-protein|BDGG01000012.1|GAV05505.1	LOC129590930|protein-pelota-like-X1|NW_026570222.1|XP_55342355.1	LOC129590930|protein-pelota-like-X1|NW_026570222.1|XP_55342355.1	ko00000,ko00001
Aant_geneID_rb_71023	IR	NT	6007.13	2681.93	4344.53	1.16277	0.146643	7.92926	2.20459e-15	7.00578e-14	lron-7	Leucine Rich Repeat	33208|Metazoa	NotTardiSpe	LRRN2|leucine-rich-repeat-neuronal-protein-2-precursor|NC_060925.1|NP_963924.1	LRRTM2|leucine-rich-repeat-transmembrane-neuronal-protein-2-precursor|NC_060929.1|NP_56379.1	CG16974|uncharacterized-proteinA|Dmel_CG16974|NT_033779.5|NP_609610.2	CG5096|uncharacterized-protein|Dmel_CG5096|NT_033779.5|NP_723576.1	lron-7|LRRCT-domain-containing-protein|CELE_K03A1.2|NC_003284.9|NP_509227.2	lron-7|LRRCT-domain-containing-protein|CELE_K03A1.2|NC_003284.9|NP_1123160.1	Hexe_geneID_BV898_08020	Prot_BV898_08020.1|Hexe_geneID_BV898_08020	Prot_BV898_08020.1|Hexe_geneID_BV898_08020	BV898_08020|hypothetical-protein|MTYJ01000055.1|OQV17889.1	BV898_08020|hypothetical-protein|MTYJ01000055.1|OQV17889.1	RvY_11824|hypothetical-protein|BDGG01000006.1|GAV01053.1	RvY_11824|hypothetical-protein|BDGG01000006.1|GAV01053.1	LOC129583254|carboxypeptidase-N-subunit-2-like|NW_026570230.1|XP_55330956.1	LOC129583254|carboxypeptidase-N-subunit-2-like|NW_026570230.1|XP_55330956.1	NA
Aant_geneID_rb_50508	IR	NT	216.065	58.5577	137.311	1.89605	0.239175	7.92747	2.23658e-15	7.0859e-14	NA	Major Facilitator Superfamily	33208|Metazoa	NotTardiSpe	SLC46A3|solute-carrier-family-46-member-3-a-precursor|NC_060937.1|NP_861450.1	SLC46A3|solute-carrier-family-46-member-3-b-precursor|NC_060937.1|NP_1129391.1	CG30345|uncharacterized-protein|Dmel_CG30345|NT_033778.4|NP_724760.2	CG30345|uncharacterized-protein|Dmel_CG30345|NT_033778.4|NP_724760.2	slc-46A|SLC-(SoLute-Carrier)-homolog|CELE_Y4C6B.5|NC_003282.8|NP_500781.2	slc-46A|SLC-(SoLute-Carrier)-homolog|CELE_Y4C6B.5|NC_003282.8|NP_500781.2	Hexe_geneID_BV898_18086	Prot_BV898_18086.1|Hexe_geneID_BV898_18086	Prot_BV898_18086.1|Hexe_geneID_BV898_18086	BV898_18086|putative-Proton-coupled-folate-transporter|MTYJ01000337.1|OWA53665.1	BV898_18086|putative-Proton-coupled-folate-transporter|MTYJ01000337.1|OWA53665.1	RvY_02688|hypothetical-protein|BDGG01000001.1|GAU90240.1	RvY_15114|hypothetical-protein|BDGG01000011.1|GAV04912.1	LOC129585871|proton-coupled-folate-transporter-like-X2|NW_026570238.1|XP_55334736.1	LOC129585871|proton-coupled-folate-transporter-like-X2|NW_026570238.1|XP_55334736.1	ko00000,ko00001,ko02000,ko04131
Aant_geneID_rb_68250	IR	NT	2962.63	1525.91	2244.27	0.958408	0.12112	7.91291	2.51447e-15	7.94222e-14	ELMO3	Domain of unknown function DUF3361	33208|Metazoa	NotTardiSpe	ELMO1|engulfment-and-cell-motility-protein-1-X1|NC_060931.1|XP_54215406.1	ELMO1|engulfment-and-cell-motility-protein-1-1|NC_060931.1|NP_1193409.1	Ced-12|Ced-12|Dmel_CG5336|NT_033779.5|NP_609548.1	Ced-12|Ced-12|Dmel_CG5336|NT_033779.5|NP_609548.1	ZK686.3|putative-dolichyl-diphosphooligosaccharide--protein-glycosyltransferase-subunit-3|CELE_ZK686.3|NC_003281.10|NP_498691.1	ZK686.3|putative-dolichyl-diphosphooligosaccharide--protein-glycosyltransferase-subunit-3|CELE_ZK686.3|NC_003281.10|NP_498691.1	Hexe_geneID_BV898_05265	Prot_BV898_05265.1|Hexe_geneID_BV898_05265	Prot_BV898_05265.1|Hexe_geneID_BV898_05265	BV898_05265|Magnesium-transporter-protein-1|MTYJ01000028.1|OQV20681.1	BV898_05265|Magnesium-transporter-protein-1|MTYJ01000028.1|OQV20681.1	RvY_06927|hypothetical-protein|BDGG01000003.1|GAU95281.1	RvY_06927|hypothetical-protein|BDGG01000003.1|GAU95281.1	LOC129602810|tumor-suppressor-candidate-3-like|NW_026570224.1|XP_55357941.1	LOC129602810|tumor-suppressor-candidate-3-like|NW_026570224.1|XP_55357941.1	ko00000,ko00001
Aant_geneID_rb_65255	IR	NT	851.751	419.836	635.794	1.02339	0.129403	7.90858	2.60351e-15	8.19871e-14	CUL1	SCF-dependent proteasomal ubiquitin-dependent protein catabolic process	33208|Metazoa	NotTardiSpe	CUL1|cullin-1|NC_060931.1|NP_3583.2	CUL1|cullin-1|NC_060931.1|NP_1357589.1	Cul1|cullin-1C|Dmel_CG1877|NT_033778.4|NP_724623.1	Cul1|cullin-1D|Dmel_CG1877|NT_033778.4|NP_523655.1	cul-1|Cullin-1|CELE_D2045.6|NC_003281.10|NP_499309.1	cul-1|Cullin-1|CELE_D2045.6|NC_003281.10|NP_499309.1	Hexe_geneID_BV898_00931	Prot_BV898_00931.1|Hexe_geneID_BV898_00931	Prot_BV898_00931.1|Hexe_geneID_BV898_00931	BV898_00931|Cullin-1|MTYJ01000003.1|OQV25245.1	BV898_02501|Cullin-1|MTYJ01000010.1|OQV23770.1	RvY_01640|hypothetical-protein|BDGG01000001.1|GAU89044.1	RvY_01640|hypothetical-protein|BDGG01000001.1|GAU89044.1	LOC129591039|cullin-1-like|NW_026570263.1|XP_55342516.1	LOC129591039|cullin-1-like|NW_026570263.1|XP_55342513.1	ko00000,ko00001,ko00002,ko04121
Aant_geneID_rb_67948	IR	NT	3127.65	1869.51	2498.58	0.742594	0.0940173	7.89848	2.82333e-15	8.86424e-14	ALYREF	mRNA transport	33208|Metazoa	NotTardiSpe	ALYREF|THO-complex-subunit-4|NC_060941.1|NP_5773.3	ALYREF|THO-complex-subunit-4|NC_060941.1|NP_5773.3	Ref1|RNA-and-export-factor-binding-protein-1|Dmel_CG1101|NT_033777.3|NP_651968.1	Ref1|RNA-and-export-factor-binding-protein-1|Dmel_CG1101|NT_033777.3|NP_651968.1	C02B10.4|RRM-domain-containing-protein|CELE_C02B10.4|NC_003282.8|NP_500722.1	C02B10.4|RRM-domain-containing-protein|CELE_C02B10.4|NC_003282.8|NP_500722.1	Hexe_geneID_BV898_09964	Prot_BV898_09964.1|Hexe_geneID_BV898_09964	Prot_BV898_09964.1|Hexe_geneID_BV898_09964	BV898_09964|putative-THO-complex-subunit-4|MTYJ01000081.1|OQV15868.1	BV898_09964|putative-THO-complex-subunit-4|MTYJ01000081.1|OQV15868.1	RvY_02983|hypothetical-protein|BDGG01000001.1|GAU90584.1	RvY_02983|hypothetical-protein|BDGG01000001.1|GAU90584.1	LOC129583655|THO-complex-subunit-4-like|NW_026570231.1|XP_55331518.1	LOC129583655|THO-complex-subunit-4-like|NW_026570231.1|XP_55331518.1	ko00000,ko00001,ko00002,ko03019,ko03041
Aant_geneID_rb_41918	IR	NT	224.028	577.951	400.989	-1.36719	0.17334	-7.88729	3.08823e-15	9.63805e-14	SLC9B2	Mitochondrial sodium hydrogen exchanger	33208|Metazoa	NotTardiSpe	SLC9B2|sodium/hydrogen-exchanger-9B2-1|NC_060928.1|NP_849155.2	SLC9B1|sodium/hydrogen-exchanger-9B1-1|NC_060928.1|NP_631912.3	Nha1|Na[+]/H[+]-hydrogen-antiporter-1B|Dmel_CG10806|NT_033779.5|NP_609080.1	Nha1|Na[+]/H[+]-hydrogen-antiporter-1B|Dmel_CG10806|NT_033779.5|NP_609080.1	slc-9B.1|Na_H_Exchanger-domain-containing-protein|CELE_F41E7.1|NC_003284.9|NP_509724.1	slc-9B.1|Na_H_Exchanger-domain-containing-protein|CELE_F41E7.1|NC_003284.9|NP_509724.1	Hexe_geneID_BV898_00333	Prot_BV898_00333.1|Hexe_geneID_BV898_00333	Prot_BV898_00333.1|Hexe_geneID_BV898_00333	BV898_00333|Mitochondrial-sodium/hydrogen-exchanger-9B2|MTYJ01000001.1|OQV26214.1	BV898_00333|Mitochondrial-sodium/hydrogen-exchanger-9B2|MTYJ01000001.1|OQV26214.1	RvY_04710|hypothetical-protein|BDGG01000002.1|GAU92661.1	RvY_04710|hypothetical-protein|BDGG01000002.1|GAU92661.1	LOC129587742|sodium-hydrogen-exchanger-9B2-like|NW_026570246.1|XP_55337600.1	LOC129587742|sodium-hydrogen-exchanger-9B2-like|NW_026570246.1|XP_55337600.1	NA
Aant_geneID_rb_48619	IR	NT	2.0691	137.561	69.8151	-6.19664	0.785629	-7.88748	3.08341e-15	9.63805e-14	NA	Cofilin/tropomyosin-type actin-binding protein	227086.JGI_V11_60593|-	NotTardiSpe	NA	NA	NA	NA	NA	NA		NA	NA	NA	NA	NA	NA	NA	NA	NA
Aant_geneID_rb_31529	IR	NT	277.734	72.2945	175.014	1.94492	0.247274	7.86545	3.6777e-15	1.14435e-13	NA	NA	NA	NotTardiSpe	NA	NA	CG33773|uncharacterized-protein|Dmel_CG33773|NT_033777.3|NP_1027213.1	CG33773|uncharacterized-protein|Dmel_CG33773|NT_033777.3|NP_1027213.1	NA	NA	Hexe_geneID_BV898_07760	Prot_BV898_07760.1|Hexe_geneID_BV898_07760	Prot_BV898_07760.1|Hexe_geneID_BV898_07760	BV898_07760|Decapping-and-exoribonuclease-protein|MTYJ01000052.1|OQV18171.1	BV898_07760|Decapping-and-exoribonuclease-protein|MTYJ01000052.1|OQV18171.1	RvY_03512|hypothetical-protein|BDGG01000002.1|GAU91210.1	RvY_03512|hypothetical-protein|BDGG01000002.1|GAU91210.1	LOC129599445|decapping-and-exoribonuclease-protein-like|NW_026570366.1|XP_55353645.1	LOC129602064|decapping-and-exoribonuclease-protein-like|NW_026570539.1|XP_55356996.1	NA
Aant_geneID_rb_2781	IR	NT	351.553	101.088	226.32	1.7871	0.227453	7.85699	3.93467e-15	1.22068e-13	NA	May mediate accelerated ATP-independent bidirectional transbilayer migration of phospholipids upon binding calcium ions that results in a loss of phospholipid asymmetry in the plasma membrane	33208|Metazoa	NotTardiSpe	PLSCR1|phospholipid-scramblase-1-2|NC_060927.1|NP_1350801.1	PLSCR1|phospholipid-scramblase-1-1|NC_060927.1|NP_1392963.1	scramb1|scramblase-1A|Dmel_CG32056|NT_037436.4|NP_648389.3	scramb1|scramblase-1B|Dmel_CG32056|NT_037436.4|NP_729601.1	scrm-1|Phospholipid-scramblase|CELE_T22H2.5|NC_003279.8|NP_1379216.1	scrm-1|Phospholipid-scramblase|CELE_T22H2.5|NC_003279.8|NP_1251705.1	Hexe_geneID_BV898_17463	Prot_BV898_17463.1|Hexe_geneID_BV898_17463	Prot_BV898_17463.1|Hexe_geneID_BV898_17463	BV898_17463|Phospholipid-scramblase-2|MTYJ01000298.1|OWA53027.1	BV898_17463|Phospholipid-scramblase-2|MTYJ01000298.1|OWA53027.1	RvY_03382-1|hypothetical-protein|BDGG01000002.1|GAU91053.1	RvY_03382-1|hypothetical-protein|BDGG01000002.1|GAU91053.1	LOC129594740|phospholipid-scramblase-2-like|NW_026570291.1|XP_55347501.1	LOC129594740|phospholipid-scramblase-2-like|NW_026570291.1|XP_55347501.1	NA
Aant_geneID_rb_33522	IR	NT	267.123	67.6111	167.367	1.98394	0.253046	7.84025	4.49656e-15	1.39087e-13	NA	PFAM Glycosyl hydrolases family 16	1117|Cyanobacteria	NotTardiSpe	NA	NA	NA	NA	NA	NA	Hexe_geneID_BV898_07520	Prot_BV898_07520.1|Hexe_geneID_BV898_07520	Prot_BV898_07520.1|Hexe_geneID_BV898_07520	BV898_07520|Macrophage-colony-stimulating-factor-1-receptor|MTYJ01000050.1|OQV18315.1	BV898_07520|Macrophage-colony-stimulating-factor-1-receptor|MTYJ01000050.1|OQV18315.1	RvY_12782|hypothetical-protein|BDGG01000008.1|GAV02186.1	RvY_12782|hypothetical-protein|BDGG01000008.1|GAV02186.1	LOC129599727|fibroblast-growth-factor-receptor-4-like|NW_026570374.1|XP_55354012.1	LOC129599727|fibroblast-growth-factor-receptor-4-like|NW_026570374.1|XP_55354012.1	NA
Aant_geneID_rb_31522	IR	NT	1052.54	590.475	821.51	0.832564	0.10631	7.83146	4.82231e-15	1.48723e-13	FDX1	2Fe-2S iron-sulfur cluster binding domain	33208|Metazoa	NotTardiSpe	FDX1|adrenodoxin,-mitochondrial-X1|NC_060935.1|XP_54224022.1	FDX1|adrenodoxin,-mitochondrial-X1|NC_060935.1|XP_54224022.1	Fdx2|ferredoxin-2|Dmel_CG1319|NT_037436.4|NP_647889.2	Fdx2|ferredoxin-2|Dmel_CG1319|NT_037436.4|NP_647889.2	Y73F8A.27|2Fe-2S-ferredoxin-type-domain-containing-protein|CELE_Y73F8A.27|NC_003282.8|NP_502861.1	Y73F8A.27|2Fe-2S-ferredoxin-type-domain-containing-protein|CELE_Y73F8A.27|NC_003282.8|NP_502861.1	Hexe_geneID_BV898_03833	Prot_BV898_03833.1|Hexe_geneID_BV898_03833	Prot_BV898_03833.1|Hexe_geneID_BV898_03833	BV898_03833|putative-Adrenodoxin,-mitochondrial|MTYJ01000018.1|OQV22335.1	BV898_03833|putative-Adrenodoxin,-mitochondrial|MTYJ01000018.1|OQV22335.1	RvY_15392|hypothetical-protein|BDGG01000012.1|GAV05226.1	RvY_15392|hypothetical-protein|BDGG01000012.1|GAV05226.1	LOC129590702|adrenodoxin-like-protein-2,-mitochondrial|NW_026570222.1|XP_55342032.1	LOC129590702|adrenodoxin-like-protein-2,-mitochondrial|NW_026570222.1|XP_55342032.1	ko00000,ko03029
Aant_geneID_rb_11735	IR	NT	957.068	2309.65	1633.36	-1.27271	0.162655	-7.82462	5.09201e-15	1.56579e-13	NA	Arylsulfatase B	33208|Metazoa	NotTardiSpe	ARSJ|arylsulfatase-J-2-precursor|NC_060928.1|NP_1341139.1	ARSJ|arylsulfatase-J-2-precursor|NC_060928.1|NP_1341139.1	CG7402|uncharacterized-protein|Dmel_CG7402|NT_037436.4|NP_649023.1	CG7402|uncharacterized-protein|Dmel_CG7402|NT_037436.4|NP_649023.1	sul-3|Sulfatase-domain-containing-protein|CELE_C54D2.4|NC_003284.9|NP_1360719.1	sul-3|Sulfatase-domain-containing-protein|CELE_C54D2.4|NC_003284.9|NP_1360719.1	NA	Prot_BV898_08580.1|Hexe_geneID_BV898_08580	Prot_BV898_12298.1|Hexe_geneID_BV898_12298	BV898_08580|Arylsulfatase-J|MTYJ01000062.1|OQV17331.1	BV898_12298|Arylsulfatase-I|MTYJ01000123.1|OQV13446.1	RvY_04051|hypothetical-protein|BDGG01000002.1|GAU91876.1	RvY_00835|hypothetical-protein|BDGG01000001.1|GAU88072.1	LOC129585209|arylsulfatase-B-like|NW_026570236.1|XP_55333780.1	LOC129585166|arylsulfatase-B-like|NW_026570236.1|XP_55333730.1	ko00000,ko00001,ko00002,ko01000
Aant_geneID_rb_51827	IR	NT	46.2368	246.089	146.163	-2.41327	0.308764	-7.8159	5.45724e-15	1.67318e-13	RGMB	coreceptor activity	33208|Metazoa	NotTardiSpe	RGMB|repulsive-guidance-molecule-B-X4|NC_060929.1|XP_54208433.1	RGMB|repulsive-guidance-molecule-B-X4|NC_060929.1|XP_54208433.1	NA	NA	drag-1|Repulsive-guidance-molecule-B-homolog-drag-1|CELE_Y71G12B.16|NC_003279.8|NP_490881.4	drag-1|Repulsive-guidance-molecule-B-homolog-drag-1|CELE_Y71G12B.16|NC_003279.8|NP_490881.4	Hexe_geneID_BV898_10390	Prot_BV898_10390.1|Hexe_geneID_BV898_10390	Prot_BV898_10390.1|Hexe_geneID_BV898_10390	BV898_10390|putative-Repulsive-guidance-molecule-A|MTYJ01000088.1|OQV15526.1	BV898_10390|putative-Repulsive-guidance-molecule-A|MTYJ01000088.1|OQV15526.1	RvY_17141|hypothetical-protein|BDGG01000015.1|GAV07284.1	RvY_17141|hypothetical-protein|BDGG01000015.1|GAV07284.1	LOC129600958|repulsive-guidance-molecule-B-like|NW_026570426.1|XP_55355621.1	LOC129600958|repulsive-guidance-molecule-B-like|NW_026570426.1|XP_55355621.1	ko00000,ko04516
Aant_geneID_rb_54741	IR	NT	6894.91	2924	4909.46	1.23675	0.158489	7.80339	6.02657e-15	1.84233e-13	hsp-25	Hsp20/alpha crystallin family	33208|Metazoa	NotTardiSpe	HSPB1|heat-shock-protein-beta-1|NC_060931.1|NP_1531.1	HSPB1|heat-shock-protein-beta-1|NC_060931.1|NP_1531.1	CG14207|uncharacterized-proteinA|Dmel_CG14207|NC_004354.4|NP_608326.1	CG14207|uncharacterized-proteinC|Dmel_CG14207|NC_004354.4|NP_1245760.1	hsp-25|SHSP-domain-containing-protein|CELE_C09B8.6|NC_003284.9|NP_1379641.1	hsp-25|SHSP-domain-containing-protein|CELE_C09B8.6|NC_003284.9|NP_1379641.1	Hexe_geneID_BV898_06733	Prot_BV898_06733.1|Hexe_geneID_BV898_06733	Prot_BV898_06733.1|Hexe_geneID_BV898_06733	BV898_06733|hypothetical-protein|MTYJ01000041.1|OQV19315.1	BV898_06733|hypothetical-protein|MTYJ01000041.1|OQV19315.1	RvY_13475|HSP20-7|BDGG01000009.1|GAV02981.1	RvY_13475|HSP20-7|BDGG01000009.1|GAV02981.1	LOC129586747|nuclear-transcription-factor-Y-subunit-beta-like|NW_026570242.1|XP_55336099.1	LOC129586747|nuclear-transcription-factor-Y-subunit-beta-like|NW_026570242.1|XP_55336099.1	ko00000,ko03110
Aant_geneID_rb_29915	IR	NT	9965.02	5527.64	7746.33	0.849733	0.109033	7.79338	6.52408e-15	1.98861e-13	VWA7	Von Willebrand factor A	33208|Metazoa	NotTardiSpe	NA	NA	NA	NA	NA	NA	Hexe_geneID_BV898_04545	Prot_BV898_04545.1|Hexe_geneID_BV898_04545	Prot_BV898_04545.1|Hexe_geneID_BV898_04545	BV898_04545|von-Willebrand-factor-A-domain-containing-protein-7|MTYJ01000022.1|OQV21646.1	BV898_04545|von-Willebrand-factor-A-domain-containing-protein-7|MTYJ01000022.1|OQV21646.1	NA	NA	LOC129588711|von-Willebrand-factor-A-domain-containing-protein-7-like|NW_026570251.1|XP_55339033.1	LOC129588711|von-Willebrand-factor-A-domain-containing-protein-7-like|NW_026570251.1|XP_55339033.1	NA
Aant_geneID_rb_26285	IR	NT	304.603	68.514	186.559	2.15957	0.277257	7.78904	6.75198e-15	2.05209e-13	SLCO1A2	Solute carrier organic anion transporter family member	33208|Metazoa	NotTardiSpe	SLCO5A1|solute-carrier-organic-anion-transporter-family-member-5A1-1|NC_060932.1|NP_112220.2	SLCO5A1|solute-carrier-organic-anion-transporter-family-member-5A1-1|NC_060932.1|NP_112220.2	Oatp74D|organic-anion-transporting-polypeptide-74DA|Dmel_CG7571|NT_037436.4|NP_648989.1	Oatp74D|organic-anion-transporting-polypeptide-74DC|Dmel_CG7571|NT_037436.4|NP_1163460.1	F21G4.1|Solute-carrier-organic-anion-transporter-family-member|CELE_F21G4.1|NC_003284.9|NP_509659.3	F21G4.1|Solute-carrier-organic-anion-transporter-family-member|CELE_F21G4.1|NC_003284.9|NP_509659.3	Hexe_geneID_BV898_10410	Prot_BV898_10410.1|Hexe_geneID_BV898_10410	Prot_BV898_10410.1|Hexe_geneID_BV898_10410	BV898_10410|Solute-carrier-organic-anion-transporter-family-member-1A4|MTYJ01000089.1|OQV15400.1	BV898_10410|Solute-carrier-organic-anion-transporter-family-member-1A4|MTYJ01000089.1|OQV15400.1	RvY_15586|hypothetical-protein|BDGG01000012.1|GAV05454.1	RvY_15586|hypothetical-protein|BDGG01000012.1|GAV05454.1	LOC129588327|solute-carrier-organic-anion-transporter-family-member-5A1-like|NW_026570222.1|XP_55338478.1	LOC129588321|solute-carrier-organic-anion-transporter-family-member-74D-like|NW_026570222.1|XP_55338464.1	ko00000,ko00001,ko02000
Aant_geneID_rb_26640	IR	NT	563.583	225.231	394.407	1.32898	0.170654	7.78758	6.83044e-15	2.06992e-13	UVSSA	UV-stimulated scaffold protein A	33208|Metazoa	NotTardiSpe	UVSSA|UV-stimulated-scaffold-protein-A-X5|NC_060928.1|XP_54206599.1	UVSSA|UV-stimulated-scaffold-protein-A-X5|NC_060928.1|XP_54206599.1	NA	NA	uvs-1|UV-stimulated-scaffold-protein-A-homolog|CELE_ZK742.2|NC_003283.11|NP_505012.2	uvs-1|UV-stimulated-scaffold-protein-A-homolog|CELE_ZK742.2|NC_003283.11|NP_505012.2	Hexe_geneID_BV898_02318	Prot_BV898_02318.1|Hexe_geneID_BV898_02318	Prot_BV898_02318.1|Hexe_geneID_BV898_02318	BV898_02318|UV-stimulated-scaffold-protein-A|MTYJ01000009.1|OQV23972.1	BV898_02318|UV-stimulated-scaffold-protein-A|MTYJ01000009.1|OQV23972.1	RvY_12741|hypothetical-protein|BDGG01000008.1|GAV02140.1	RvY_12741|hypothetical-protein|BDGG01000008.1|GAV02140.1	LOC129587530|UV-stimulated-scaffold-protein-A-like|NW_026570245.1|XP_55337299.1	LOC129587530|UV-stimulated-scaffold-protein-A-like|NW_026570245.1|XP_55337299.1	NA
Aant_geneID_rb_19951	IR	NT	578.6	204.458	391.529	1.50681	0.193503	7.78698	6.86293e-15	2.07376e-13	EAPP	E2f-associated phosphoprotein	33208|Metazoa	NotTardiSpe	EAPP|E2F-associated-phosphoprotein-1|NC_060938.1|NP_60923.2	EAPP|E2F-associated-phosphoprotein-1|NC_060938.1|NP_60923.2	NA	NA	F48E8.2|Uncharacterized-protein|CELE_F48E8.2|NC_003281.10|NP_498165.2	F48E8.2|Uncharacterized-protein|CELE_F48E8.2|NC_003281.10|NP_498165.2	Hexe_geneID_BV898_15773	Prot_BV898_15773.1|Hexe_geneID_BV898_15773	Prot_BV898_15773.1|Hexe_geneID_BV898_15773	BV898_15773|putative-E2F-associated-phosphoprotein|MTYJ01000220.1|OWA51281.1	BV898_15773|putative-E2F-associated-phosphoprotein|MTYJ01000220.1|OWA51281.1	RvY_08630|hypothetical-protein|BDGG01000004.1|GAU97310.1	RvY_08630|hypothetical-protein|BDGG01000004.1|GAU97310.1	LOC129591665|E2F-associated-phosphoprotein-like|NW_026570267.1|XP_55343384.1	LOC129591665|E2F-associated-phosphoprotein-like|NW_026570267.1|XP_55343383.1	NA
Aant_geneID_rb_63972	IR	NT	7156.1	3389.44	5272.77	1.07719	0.138368	7.78497	6.97298e-15	2.10094e-13	NA	Thin filament-associated protein that is implicated in the regulation and modulation of smooth muscle contraction. It is capable of binding to actin, calmodulin, troponin C and tropomyosin. The interaction of calponin with actin inhibits the actomyosin Mg-ATPase activity	33208|Metazoa	NotTardiSpe	TAGLN3|transgelin-3|NC_060927.1|NP_37391.2	TAGLN3|transgelin-3|NC_060927.1|NP_1008273.1	Mp20|muscle-protein-20A|Dmel_CG4696|NT_033778.4|NP_476643.1	CG5023|uncharacterized-protein|Dmel_CG5023|NT_033777.3|NP_650867.1	cpn-2|Transgelin|CELE_D1069.2|NC_003280.10|NP_493713.2	cpn-2|Transgelin|CELE_D1069.2|NC_003280.10|NP_493713.2	Hexe_geneID_BV898_11115	Prot_BV898_11115.1|Hexe_geneID_BV898_11115	Prot_BV898_11115.1|Hexe_geneID_BV898_11115	BV898_11115|putative-Myophilin|MTYJ01000100.1|OQV14743.1	BV898_11115|putative-Myophilin|MTYJ01000100.1|OQV14743.1	RvY_11050|hypothetical-protein|BDGG01000006.1|GAV00163.1	RvY_11050|hypothetical-protein|BDGG01000006.1|GAV00163.1	LOC129598287|myophilin-like|NW_026570339.1|XP_55352084.1	LOC129598287|myophilin-like|NW_026570339.1|XP_55352084.1	ko00000,ko04131
Aant_geneID_rb_69523	IR	NT	122.147	344.383	233.265	-1.49253	0.191993	-7.77386	7.61282e-15	2.28713e-13	NA	NA	2759|Eukaryota	NotTardiSpe	NA	NA	NA	NA	NA	NA	Hexe_geneID_BV898_06656	Prot_BV898_06656.1|Hexe_geneID_BV898_06656	Prot_BV898_06656.1|Hexe_geneID_BV898_06656	BV898_06656|hypothetical-protein|MTYJ01000041.1|OQV19231.1	BV898_06656|hypothetical-protein|MTYJ01000041.1|OQV19231.1	RvY_15636|hypothetical-protein|BDGG01000012.1|GAV05515.1	RvY_15636|hypothetical-protein|BDGG01000012.1|GAV05515.1	LOC129587089|uncharacterized-protein-LOC129587089-X3|NW_026570222.1|XP_55336680.1	LOC129587089|uncharacterized-protein-LOC129587089-X3|NW_026570222.1|XP_55336680.1	NA
Aant_geneID_rb_45663	IR	NT	1583.64	657.074	1120.36	1.27244	0.163881	7.76439	8.20363e-15	2.45756e-13	UFD1L	Ubiquitin fusion degradation protein UFD1	33208|Metazoa	NotTardiSpe	UFD1|ubiquitin-recognition-factor-in-ER-associated-degradation-protein-1-C|NC_060946.1|NP_1349839.1	UFD1|ubiquitin-recognition-factor-in-ER-associated-degradation-protein-1-C|NC_060946.1|NP_1349839.1	Ufd1|ubiquitin-fusion-degradation-1-like|Dmel_CG6233|NT_037436.4|NP_524023.1	Ufd1|ubiquitin-fusion-degradation-1-like|Dmel_CG6233|NT_037436.4|NP_524023.1	ufd-1|Ubiquitin-fusion-degradation-protein-1-homolog|CELE_F19B6.2|NC_003282.8|NP_502348.1	ufd-1|Ubiquitin-fusion-degradation-protein-1-homolog|CELE_F19B6.2|NC_003282.8|NP_502348.1	Hexe_geneID_BV898_08352	Prot_BV898_08352.1|Hexe_geneID_BV898_08352	Prot_BV898_08352.1|Hexe_geneID_BV898_08352	BV898_08352|Ubiquitin-fusion-degradation-protein-1-like-protein|MTYJ01000059.1|OQV17581.1	BV898_08352|Ubiquitin-fusion-degradation-protein-1-like-protein|MTYJ01000059.1|OQV17581.1	RvY_01304-4|hypothetical-protein|BDGG01000001.1|GAU88649.1	RvY_01304-4|hypothetical-protein|BDGG01000001.1|GAU88649.1	LOC129588644|ubiquitin-recognition-factor-in-ER-associated-degradation-protein-1-like|NW_026570250.1|XP_55338942.1	LOC129588644|ubiquitin-recognition-factor-in-ER-associated-degradation-protein-1-like|NW_026570250.1|XP_55338941.1	ko00000,ko00001,ko00002
Aant_geneID_rb_52589	IR	NT	537.609	1294.52	916.067	-1.26912	0.163569	-7.75893	8.5648e-15	2.55843e-13	LMNA	Lamin Tail Domain	33208|Metazoa	NotTardiSpe	LMNA|lamin-C|NC_060925.1|NP_5563.1	LMNB1|lamin-B1-1|NC_060929.1|NP_5564.1	Lam|laminA|Dmel_CG6944|NT_033779.5|NP_476616.1	LamC|lamin-CB|Dmel_CG10119|NT_033778.4|NP_1260974.1	lmn-1|Lamin-1|CELE_DY3.2|NC_003279.8|NP_492371.1	lmn-1|Lamin-1|CELE_DY3.2|NC_003279.8|NP_492371.1	Hexe_geneID_BV898_14348	Prot_BV898_14348.1|Hexe_geneID_BV898_14348	Prot_BV898_14348.1|Hexe_geneID_BV898_14348	BV898_14348|putative-Lamin-A|MTYJ01000174.1|OWA49813.1	BV898_14348|putative-Lamin-A|MTYJ01000174.1|OWA49813.1	RvY_10703|hypothetical-protein|BDGG01000005.1|GAU99749.1	RvY_10703|hypothetical-protein|BDGG01000005.1|GAU99749.1	LOC129598451|cytotardin-like|NW_026570343.1|XP_55352329.1	LOC129598451|cytotardin-like|NW_026570343.1|XP_55352329.1	ko00000,ko00001,ko04131,ko04812
Aant_geneID_rb_47542	IR	NT	616.398	231.951	424.175	1.41232	0.182513	7.73816	1.00865e-14	3.00439e-13	MDP1	magnesium-dependent phosphatase 1	33208|Metazoa	NotTardiSpe	MDP1|magnesium-dependent-phosphatase-1-4|NC_060938.1|NP_1399117.1	MDP1|magnesium-dependent-phosphatase-1-4|NC_060938.1|NP_1399117.1	NA	NA	NA	NA	Hexe_geneID_BV898_17960	Prot_BV898_17960.1|Hexe_geneID_BV898_17960	Prot_BV898_17960.1|Hexe_geneID_BV898_17960	BV898_17960|putative-Magnesium-dependent-phosphatase-1|MTYJ01000328.1|OWA53535.1	BV898_17960|putative-Magnesium-dependent-phosphatase-1|MTYJ01000328.1|OWA53535.1	RvY_08271|hypothetical-protein|BDGG01000003.1|GAU96900.1	RvY_08271|hypothetical-protein|BDGG01000003.1|GAU96900.1	LOC129601640|uncharacterized-protein-LOC129601640|NW_026570224.1|XP_55356483.1	LOC129601640|uncharacterized-protein-LOC129601640|NW_026570224.1|XP_55356483.1	ko00000,ko01000,ko01009
Aant_geneID_rb_2700	IR	NT	8808.38	4886.89	6847.64	0.850431	0.110026	7.7294	1.08058e-14	3.20949e-13	EDF1	positive regulation of DNA binding	33208|Metazoa	NotTardiSpe	EDF1|endothelial-differentiation-related-factor-1-alpha|NC_060933.1|NP_3783.1	EDF1|endothelial-differentiation-related-factor-1-alpha|NC_060933.1|NP_3783.1	mbf1|multiprotein-bridging-factor-1B|Dmel_CG4143|NT_037436.4|NP_730178.1	mbf1|multiprotein-bridging-factor-1D|Dmel_CG4143|NT_037436.4|NP_1246795.1	mbf-1|HTH-cro-C1-type-domain-containing-protein|CELE_H21P03.1|NC_003282.8|NP_502166.1	mbf-1|HTH-cro-C1-type-domain-containing-protein|CELE_H21P03.1|NC_003282.8|NP_502166.1	Hexe_geneID_BV898_03939	Prot_BV898_03939.1|Hexe_geneID_BV898_03939	Prot_BV898_03939.1|Hexe_geneID_BV898_03939	BV898_03939|putative-Endothelial-differentiation-related-factor-1-like-protein|MTYJ01000019.1|OQV22094.1	BV898_03939|putative-Endothelial-differentiation-related-factor-1-like-protein|MTYJ01000019.1|OQV22094.1	RvY_13594-1|hypothetical-protein|BDGG01000009.1|GAV03117.1	RvY_13594-1|hypothetical-protein|BDGG01000009.1|GAV03117.1	LOC129586737|intraflagellar-transport-protein-81-homolog|NW_026570242.1|XP_55336080.1	LOC129586737|intraflagellar-transport-protein-81-homolog|NW_026570242.1|XP_55336080.1	ko00000
Aant_geneID_rb_35246	IR	NT	712.949	1495.74	1104.34	-1.06622	0.137978	-7.72748	1.09698e-14	3.24899e-13	CAMKK2	Protein tyrosine kinase	33208|Metazoa	NotTardiSpe	CAMKK2|calcium/calmodulin-dependent-protein-kinase-kinase-2-X5|NC_060936.1|XP_54226778.1	CAMKK2|calcium/calmodulin-dependent-protein-kinase-kinase-2-5|NC_060936.1|NP_757363.1	CG17698|uncharacterized-proteinD|Dmel_CG17698|NT_037436.4|NP_1036634.1	CG17698|uncharacterized-proteinD|Dmel_CG17698|NT_037436.4|NP_1036634.1	ckk-1|Calcium-calmodulin-dependent-protein-kinase-kinase|CELE_C05H8.1|NC_003281.10|NP_1021153.1	ckk-1|Calcium-calmodulin-dependent-protein-kinase-kinase|CELE_C05H8.1|NC_003281.10|NP_1021153.1	Hexe_geneID_BV898_00362	Prot_BV898_00362.1|Hexe_geneID_BV898_00362	Prot_BV898_00362.1|Hexe_geneID_BV898_00362	BV898_00362|Calcium/calmodulin-dependent-protein-kinase-kinase|MTYJ01000001.1|OQV26244.1	BV898_00362|Calcium/calmodulin-dependent-protein-kinase-kinase|MTYJ01000001.1|OQV26244.1	RvY_04691|hypothetical-protein|BDGG01000002.1|GAU92638.1	RvY_04691|hypothetical-protein|BDGG01000002.1|GAU92638.1	LOC129587864|calcium-calmodulin-dependent-protein-kinase-kinase-2-like|NW_026570246.1|XP_55337781.1	LOC129587864|calcium-calmodulin-dependent-protein-kinase-kinase-2-like|NW_026570246.1|XP_55337781.1	ko00000,ko00001,ko01000,ko01001,ko04040
Aant_geneID_rb_64044	IR	NT	5397.73	2383.97	3890.85	1.17989	0.153299	7.69664	1.39686e-14	4.12547e-13	NA	NA	NA	TardiSpe	NA	NA	NA	NA	NA	NA		NA	NA	NA	NA	NA	NA	NA	NA	NA
Aant_geneID_rb_47924	IR	NT	756.968	79.8619	418.415	3.24514	0.424032	7.65305	1.96267e-14	5.78019e-13	NA	NA	NA	TardiSpe	NA	NA	NA	NA	NA	NA	NA	Prot_BV898_15589.1|Hexe_geneID_BV898_15589	NA	BV898_15589|hypothetical-protein|MTYJ01000214.1|OWA51089.1	NA	RvY_06179|hypothetical-protein|BDGG01000002.1|GAU94399.1	RvY_06179|hypothetical-protein|BDGG01000002.1|GAU94399.1	NA	NA	NA
Aant_geneID_rb_68374	IR	NT	638.755	338.677	488.716	0.914207	0.119473	7.65203	1.97836e-14	5.81006e-13	NA	DDE superfamily endonuclease	33208|Metazoa	NotTardiSpe	HARBI1|putative-nuclease-HARBI1-X2|NC_060935.1|XP_54224519.1	HARBI1|putative-nuclease-HARBI1|NC_060935.1|NP_776172.1	CG43088|uncharacterized-protein|Dmel_CG43088|NC_004354.4|NP_1245670.1	CG43088|uncharacterized-protein|Dmel_CG43088|NC_004354.4|NP_1245670.1	NA	NA	Hexe_geneID_BV898_00360	Prot_BV898_00360.1|Hexe_geneID_BV898_00360	Prot_BV898_00360.1|Hexe_geneID_BV898_00360	BV898_00360|hypothetical-protein|MTYJ01000001.1|OQV26242.1	BV898_00360|hypothetical-protein|MTYJ01000001.1|OQV26242.1	RvY_16244|hypothetical-protein|BDGG01000013.1|GAV06223.1	RvY_16902|hypothetical-protein|BDGG01000014.1|GAV07002.1	LOC129585241|uncharacterized-protein-LOC129585241|NW_026570222.1|XP_55333828.1	LOC129585241|uncharacterized-protein-LOC129585241|NW_026570222.1|XP_55333828.1	NA
Aant_geneID_rb_21934	IR	NT	1132.36	571.789	852.076	0.983381	0.128562	7.64907	2.02435e-14	5.92847e-13	UNC45A	Myosin-binding striated muscle assembly central	33208|Metazoa	NotTardiSpe	UNC45B|protein-unc-45-homolog-B-2|NC_060941.1|NP_1253981.1	UNC45B|protein-unc-45-homolog-B-2|NC_060941.1|NP_1028748.1	unc-45|uncoordinated-45A|Dmel_CG2708|NT_033777.3|NP_524796.1	unc-45|uncoordinated-45B|Dmel_CG2708|NT_033777.3|NP_1303425.1	unc-45|UNC45-central-domain-containing-protein|CELE_F30H5.1|NC_003281.10|NP_497205.1	unc-45|UNC45-central-domain-containing-protein|CELE_F30H5.1|NC_003281.10|NP_497205.1	Hexe_geneID_BV898_04749	Prot_BV898_04749.1|Hexe_geneID_BV898_04749	Prot_BV898_04749.1|Hexe_geneID_BV898_04749	BV898_04749|Protein-unc-45-like-protein-B|MTYJ01000024.1|OQV21263.1	BV898_04749|Protein-unc-45-like-protein-B|MTYJ01000024.1|OQV21263.1	RvY_15029|hypothetical-protein|BDGG01000011.1|GAV04806.1	RvY_15029|hypothetical-protein|BDGG01000011.1|GAV04806.1	LOC129591886|protein-unc-45-homolog-B-like|NW_026570269.1|XP_55343715.1	LOC129591886|protein-unc-45-homolog-B-like|NW_026570269.1|XP_55343715.1	ko00000,ko03110
Aant_geneID_rb_30326	IR	NT	2461.04	1526.38	1993.71	0.687877	0.0900204	7.64134	2.14972e-14	6.27802e-13	MVP1	to Saccharomyces cerevisiae MVP1 YMR004W	4751|Fungi	NotTardiSpe	SNX8|sorting-nexin-8-X3|NC_060931.1|XP_54213999.1	SNX8|sorting-nexin-8-X3|NC_060931.1|XP_54213998.1	SH3PX1|SH3-and-PX-domain-containing-1|Dmel_CG6757|NT_037436.4|NP_648348.1	SH3PX1|SH3-and-PX-domain-containing-1|Dmel_CG6757|NT_037436.4|NP_648348.1	snx-1|PX-domain-containing-protein|CELE_C05D9.1|NC_003284.9|NP_508216.1	snx-1|PX-domain-containing-protein|CELE_C05D9.1|NC_003284.9|NP_508216.1	Hexe_geneID_BV898_04216	Prot_BV898_04216.1|Hexe_geneID_BV898_04216	Prot_BV898_04216.1|Hexe_geneID_BV898_04216	BV898_04216|putative-Sorting-nexin-8|MTYJ01000020.1|OQV22006.1	BV898_04216|putative-Sorting-nexin-8|MTYJ01000020.1|OQV22006.1	RvY_01548-1|hypothetical-protein|BDGG01000001.1|GAU88937.1	RvY_01548-1|hypothetical-protein|BDGG01000001.1|GAU88937.1	LOC129590676|sorting-nexin-8-like|NW_026570261.1|XP_55341997.1	LOC129590676|sorting-nexin-8-like|NW_026570261.1|XP_55341997.1	ko00000
Aant_geneID_rb_39084	IR	NT	281.212	663.154	472.183	-1.23344	0.161492	-7.63776	2.21029e-14	6.43692e-13	NFIB	Sequence-specific DNA binding transcription factor activity. It is involved in the biological process described with	33208|Metazoa	NotTardiSpe	NFIX|nuclear-factor-1-X-type-2|NC_060943.1|NP_2492.2	NFIX|nuclear-factor-1-X-type-5|NC_060943.1|NP_1352911.1	NfI|nuclear-factor-IC|Dmel_CG2380|NC_004353.4|NP_1259051.1	NfI|nuclear-factor-IC|Dmel_CG2380|NC_004353.4|NP_1259051.1	nfi-1|Nuclear-factor-I-family-protein|CELE_ZK1290.4|NC_003280.10|NP_1367579.1	nfi-1|Nuclear-factor-I-family-protein|CELE_ZK1290.4|NC_003280.10|NP_1367579.1	NA	Prot_BV898_17810.1|Hexe_geneID_BV898_17810	Prot_BV898_17810.3|Hexe_geneID_BV898_17810	BV898_17810|Nuclear-factor-1-B-type|MTYJ01000317.1|OWA53380.1	BV898_17810|Nuclear-factor-1-C-type|MTYJ01000317.1|OWA53377.1	RvY_09631|hypothetical-protein|BDGG01000004.1|GAU98493.1	RvY_09631|hypothetical-protein|BDGG01000004.1|GAU98493.1	LOC129585075|nuclear-factor-1-C-type-like-X2|NW_026570222.1|XP_55333584.1	LOC129585075|nuclear-factor-1-C-type-like-X1|NW_026570222.1|XP_55333570.1	ko00000,ko03000
Aant_geneID_rb_53734	IR	NT	1605.08	464.406	1034.74	1.78925	0.234768	7.62137	2.50995e-14	7.28931e-13	TPBGL	trophoblast	33208|Metazoa	NotTardiSpe	IGFALS|insulin-like-growth-factor-binding-protein-complex-acid-labile-subunit-2-precursor|NC_060940.1|NP_4961.1	LRRC15|leucine-rich-repeat-containing-protein-15-b-precursor|NC_060927.1|NP_570843.2	CG4168|uncharacterized-proteinB|Dmel_CG4168|NT_033779.5|NP_609740.4	rdo|reduced-ocelliA|Dmel_CG15151|NT_033779.5|NP_609861.1	lron-1|LRRCT-domain-containing-protein|CELE_C44H4.1|NC_003284.9|NP_510424.4	sma-10|Leucine-rich-repeats-and-immunoglobulin-like-domains-protein-sma-10|CELE_T21D12.9|NC_003282.8|NP_499896.1	Hexe_geneID_BV898_08675	Prot_BV898_08675.1|Hexe_geneID_BV898_08675	Prot_BV898_08675.1|Hexe_geneID_BV898_08675	BV898_08675|hypothetical-protein|MTYJ01000063.1|OQV17277.1	BV898_08675|hypothetical-protein|MTYJ01000063.1|OQV17277.1	RvY_18379|hypothetical-protein|BDGG01000018.1|GAV08725.1	RvY_18379|hypothetical-protein|BDGG01000018.1|GAV08725.1	LOC129602644|SLIT-and-NTRK-like-protein-5|NW_026570224.1|XP_55357700.1	LOC129602644|SLIT-and-NTRK-like-protein-5|NW_026570224.1|XP_55357697.1	NA
Aant_geneID_rb_21893	IR	NT	770.809	307.23	539.02	1.32124	0.173422	7.61861	2.56414e-14	7.42607e-13	CASP7	Cysteine-type endopeptidase activity. It is involved in the biological process described with	33208|Metazoa	NotTardiSpe	CASP3|caspase-3-b|NC_060928.1|NP_1341709.1	CASP7|caspase-7-alpha-precursor|NC_060934.1|NP_1218.1	Drice|death-related-ICE-like-caspase|Dmel_CG7788|NT_033777.3|NP_524551.2	Drice|death-related-ICE-like-caspase|Dmel_CG7788|NT_033777.3|NP_524551.2	ced-3|Cell-death-protein-3-subunit-p17|CELE_C48D1.2|NC_003282.8|NP_1255709.1	ced-3|Cell-death-protein-3-subunit-p17|CELE_C48D1.2|NC_003282.8|NP_1255709.1	Hexe_geneID_BV898_06873	Prot_BV898_06873.2|Hexe_geneID_BV898_06873	Prot_BV898_06873.2|Hexe_geneID_BV898_06873	BV898_06873|putative-Caspase-3|MTYJ01000043.1|OQV19016.1	BV898_06873|putative-Caspase-3|MTYJ01000043.1|OQV19016.1	RvY_16325|hypothetical-protein|BDGG01000013.1|GAV06311.1	RvY_16325|hypothetical-protein|BDGG01000013.1|GAV06311.1	LOC129594273|caspase-3-like|NW_026570287.1|XP_55346877.1	LOC129594273|caspase-3-like|NW_026570287.1|XP_55346874.1	ko00000,ko00001,ko00002,ko01000,ko01002
Aant_geneID_rb_57946	IR	NT	4211.32	2365.83	3288.58	0.831564	0.109535	7.59178	3.15542e-14	9.11324e-13	CDC37	Cdc37 C terminal domain	33208|Metazoa	NotTardiSpe	CDC37|hsp90-co-chaperone-Cdc37|NC_060943.1|NP_8996.1	CDC37|hsp90-co-chaperone-Cdc37|NC_060943.1|NP_8996.1	Cdc37|Cdc37|Dmel_CG12019|NT_037436.4|NP_477006.1	Cdc37|Cdc37|Dmel_CG12019|NT_037436.4|NP_477006.1	cdc-37|putative-Hsp90-co-chaperone-cdc37|CELE_W08F4.8|NC_003280.10|NP_1379645.1	cdc-37|putative-Hsp90-co-chaperone-cdc37|CELE_W08F4.8|NC_003280.10|NP_1379645.1	Hexe_geneID_BV898_08138	Prot_BV898_08138.1|Hexe_geneID_BV898_08138	Prot_BV898_08138.1|Hexe_geneID_BV898_08138	BV898_08138|Hsp90-co-chaperone-Cdc37|MTYJ01000056.1|OQV17849.1	BV898_08138|Hsp90-co-chaperone-Cdc37|MTYJ01000056.1|OQV17849.1	RvY_09369|hypothetical-protein|BDGG01000004.1|GAU98190.1	RvY_09369|hypothetical-protein|BDGG01000004.1|GAU98190.1	LOC129589455|hsp90-co-chaperone-Cdc37-like|NW_026570222.1|XP_55340209.1	LOC129589455|hsp90-co-chaperone-Cdc37-like|NW_026570222.1|XP_55340209.1	ko00000,ko00001,ko00536,ko03029,ko03110
Aant_geneID_rb_51860	IR	NT	644.51	1181.5	913.004	-0.874432	0.115215	-7.58954	3.21035e-14	9.24634e-13	AMMECR1L	Alport syndrome, mental retardation, midface hypoplasia and elliptocytosis chromosomal region gene 1 homolog human	33208|Metazoa	NotTardiSpe	AMMECR1|nuclear-protein-AMMECR1-3|NC_060947.1|NP_1165160.1	AMMECR1|nuclear-protein-AMMECR1-3|NC_060947.1|NP_1165160.1	CG5902|uncharacterized-proteinB|Dmel_CG5902|NT_033777.3|NP_732929.1	CG5902|uncharacterized-proteinC|Dmel_CG5902|NT_033777.3|NP_1163705.1	R166.3|Uncharacterized-protein|CELE_R166.3|NC_003280.10|NP_496270.1	R166.3|Uncharacterized-protein|CELE_R166.3|NC_003280.10|NP_496270.1	Hexe_geneID_BV898_07909	Prot_BV898_07909.1|Hexe_geneID_BV898_07909	Prot_BV898_07909.1|Hexe_geneID_BV898_07909	BV898_07909|AMME-syndrome-candidate-gene-1-like-protein|MTYJ01000054.1|OQV17966.1	BV898_07909|AMME-syndrome-candidate-gene-1-like-protein|MTYJ01000054.1|OQV17966.1	RvY_15360|hypothetical-protein|BDGG01000012.1|GAV05192.1	RvY_15360|hypothetical-protein|BDGG01000012.1|GAV05192.1	LOC129592332|nuclear-protein-AMMECR1-like|NW_026570223.1|XP_55344334.1	LOC129592332|nuclear-protein-AMMECR1-like|NW_026570223.1|XP_55344320.1	NA
Aant_geneID_rb_57914	IR	NT	1737.26	946.791	1342.02	0.873394	0.11523	7.57957	3.46705e-14	9.95826e-13	ABHD5	Abhydrolase domain-containing protein	33208|Metazoa	NotTardiSpe	ABHD4|(Lyso)-N-acylphosphatidylethanolamine-lipase-a|NC_060938.1|NP_71343.2	ABHD4|(Lyso)-N-acylphosphatidylethanolamine-lipase-a|NC_060938.1|NP_71343.2	puml|pummeligA|Dmel_CG1882|NT_033778.4|NP_610326.1	puml|pummeligF|Dmel_CG1882|NT_033778.4|NP_1286169.1	abhd-5.2|Abhydrolase-domain-containing-protein-abhd-5.2|CELE_C37H5.3|NC_003283.11|NP_872178.1	abhd-5.2|Abhydrolase-domain-containing-protein-abhd-5.2|CELE_C37H5.3|NC_003283.11|NP_504297.1	Hexe_geneID_BV898_13039	Prot_BV898_13039.1|Hexe_geneID_BV898_13039	Prot_BV898_13039.1|Hexe_geneID_BV898_13039	BV898_13039|Protein-ABHD4|MTYJ01000138.1|OQV12719.1	BV898_13039|Protein-ABHD4|MTYJ01000138.1|OQV12719.1	RvY_06443|hypothetical-protein|BDGG01000003.1|GAU94719.1	RvY_06443|hypothetical-protein|BDGG01000003.1|GAU94719.1	LOC129591895|(Lyso)-N-acylphosphatidylethanolamine-lipase-like-X3|NW_026570269.1|XP_55343730.1	LOC129591895|(Lyso)-N-acylphosphatidylethanolamine-lipase-like-X1|NW_026570269.1|XP_55343725.1	ko00000,ko00001,ko01000,ko01002,ko01004
Aant_geneID_rb_19773	IR	NT	741.298	364.55	552.924	1.02262	0.135249	7.56104	3.99873e-14	1.14539e-12	PTPN3	FERM adjacent FA	33208|Metazoa	NotTardiSpe	PTPN4|tyrosine-protein-phosphatase-non-receptor-type-4|NC_060926.1|NP_2821.1	PTPN4|tyrosine-protein-phosphatase-non-receptor-type-4|NC_060926.1|NP_2821.1	Ptpmeg|protein-tyrosine-phosphatase-MegH|Dmel_CG1228|NT_037436.4|NP_728523.2	Ptpmeg|protein-tyrosine-phosphatase-MegI|Dmel_CG1228|NT_037436.4|NP_1163309.2	ptp-1|Tyrosine-protein-phosphatase-1|CELE_C48D5.2|NC_003281.10|NP_741112.1	ptp-1|Tyrosine-protein-phosphatase-1|CELE_C48D5.2|NC_003281.10|NP_741112.1	Hexe_geneID_BV898_09443	Prot_BV898_09443.1|Hexe_geneID_BV898_09443	Prot_BV898_09443.1|Hexe_geneID_BV898_09443	BV898_09443|Tyrosine-protein-phosphatase-non-receptor-type-4|MTYJ01000074.1|OQV16452.1	BV898_09443|Tyrosine-protein-phosphatase-non-receptor-type-4|MTYJ01000074.1|OQV16452.1	RvY_10243-1|hypothetical-protein|BDGG01000005.1|GAU99210.1	RvY_10243-1|hypothetical-protein|BDGG01000005.1|GAU99210.1	LOC129597154|tyrosine-protein-phosphatase-non-receptor-type-4-like|NW_026570320.1|XP_55350577.1	LOC129597154|tyrosine-protein-phosphatase-non-receptor-type-4-like|NW_026570320.1|XP_55350577.1	ko00000,ko01000,ko01009
Aant_geneID_rb_75207	IR	NT	2692.39	1631.1	2161.74	0.723199	0.0957325	7.55437	4.20882e-14	1.20227e-12	UBA1	modifier activating enzyme 1	33208|Metazoa	NotTardiSpe	UBA1|ubiquitin-like-modifier-activating-enzyme-1-X5|NC_060947.1|XP_54183669.1	UBA1|ubiquitin-like-modifier-activating-enzyme-1|NC_060947.1|NP_3325.2	Uba1|ubiquitin-activating-enzyme-1A|Dmel_CG1782|NT_033778.4|NP_477310.2	Uba1|ubiquitin-activating-enzyme-1C|Dmel_CG1782|NT_033778.4|NP_1260831.1	uba-1|UBA_e1_C-domain-containing-protein|CELE_C47E12.5|NC_003282.8|NP_1367213.1	uba-1|UBA_e1_C-domain-containing-protein|CELE_C47E12.5|NC_003282.8|NP_1033404.1	NA	Prot_BV898_03325.1|Hexe_geneID_BV898_03325	Prot_BV898_09055.1|Hexe_geneID_BV898_09055	BV898_03325|Ubiquitin-like-modifier-activating-enzyme-1|MTYJ01000015.1|OQV22894.1	BV898_09055|Ubiquitin-like-modifier-activating-enzyme-6|MTYJ01000069.1|OQV16884.1	RvY_18136|hypothetical-protein|BDGG01000017.1|GAV08451.1	RvY_12784|hypothetical-protein|BDGG01000008.1|GAV02188.1	LOC129582149|ubiquitin-like-modifier-activating-enzyme-1|NW_026570227.1|XP_55329554.1	LOC129582149|ubiquitin-like-modifier-activating-enzyme-1|NW_026570227.1|XP_55329553.1	ko00000,ko00001,ko01000,ko04121,ko04147
Aant_geneID_rb_15077	IR	NT	1047.39	455.139	751.264	1.2	0.159086	7.54312	4.58875e-14	1.30723e-12	NA	NA	NA	TardiSpe	NA	NA	NA	NA	NA	NA	Hexe_geneID_BV898_15719	Prot_BV898_15719.1|Hexe_geneID_BV898_15719	Prot_BV898_15719.1|Hexe_geneID_BV898_15719	BV898_15719|hypothetical-protein|MTYJ01000218.1|OWA51225.1	BV898_15719|hypothetical-protein|MTYJ01000218.1|OWA51225.1	RvY_14917|hypothetical-protein|BDGG01000011.1|GAV04667.1	RvY_14917|hypothetical-protein|BDGG01000011.1|GAV04667.1	LOC129602573|uncharacterized-protein-LOC129602573|NW_026570224.1|XP_55357600.1	LOC129602573|uncharacterized-protein-LOC129602573|NW_026570224.1|XP_55357600.1	NA
Aant_geneID_rb_68244	IR	NT	4644.35	2732.36	3688.35	0.765063	0.101461	7.54049	4.68198e-14	1.33016e-12	UBE2A	ubiquitin-conjugating enzyme	33208|Metazoa	NotTardiSpe	UBE2B|ubiquitin-conjugating-enzyme-E2-B|NC_060929.1|NP_3328.1	UBE2B|ubiquitin-conjugating-enzyme-E2-B|NC_060929.1|NP_3328.1	Ubc6|ubiquitin-conjugating-enzyme-6A|Dmel_CG2013|NT_033777.3|NP_524230.2	Ubc6|ubiquitin-conjugating-enzyme-6C|Dmel_CG2013|NT_033777.3|NP_1246916.1	ubc-1|Ubiquitin-conjugating-enzyme-E2-1|CELE_C35B1.1|NC_003282.8|NP_1379774.1	ubc-1|Ubiquitin-conjugating-enzyme-E2-1|CELE_C35B1.1|NC_003282.8|NP_1379774.1	Hexe_geneID_BV898_02875	Prot_BV898_02875.1|Hexe_geneID_BV898_02875	Prot_BV898_02875.1|Hexe_geneID_BV898_02875	BV898_02875|Ubiquitin-conjugating-enzyme-E2-B|MTYJ01000013.1|OQV23140.1	BV898_02875|Ubiquitin-conjugating-enzyme-E2-B|MTYJ01000013.1|OQV23140.1	RvY_06128-1|hypothetical-protein|BDGG01000002.1|GAU94336.1	RvY_06128-1|hypothetical-protein|BDGG01000002.1|GAU94336.1	LOC129599207|ubiquitin-conjugating-enzyme-E2-B-like|NW_026570360.1|XP_55353350.1	LOC129599207|ubiquitin-conjugating-enzyme-E2-B-like|NW_026570360.1|XP_55353350.1	ko00000,ko00001,ko01000,ko03400,ko04121
Aant_geneID_rb_51523	IR	NT	1170.31	553.36	861.835	1.07761	0.143392	7.51515	5.68445e-14	1.61059e-12	NA	Belongs to the BI1 family	33208|Metazoa	NotTardiSpe	GRINA|protein-lifeguard-1|NC_060932.1|NP_1009184.1	GRINA|protein-lifeguard-1|NC_060932.1|NP_828.1	Nmda1|N-methyl-D-aspartate-receptor-associated-proteinB|Dmel_CG3798|NT_033778.4|NP_725238.1	Nmda1|N-methyl-D-aspartate-receptor-associated-proteinG|Dmel_CG3798|NT_033778.4|NP_1246288.1	tag-120|Uncharacterized-protein|CELE_F40F9.2|NC_003283.11|NP_505501.1	Y42H9AR.2|Uncharacterized-protein|CELE_Y42H9AR.2|NC_003282.8|NP_501350.3	Hexe_geneID_BV898_11326	Prot_BV898_11326.1|Hexe_geneID_BV898_11326	Prot_BV898_11326.1|Hexe_geneID_BV898_11326	BV898_11326|putative-Protein-lifeguard-1|MTYJ01000104.1|OQV14484.1	BV898_11326|putative-Protein-lifeguard-1|MTYJ01000104.1|OQV14484.1	RvY_01587|hypothetical-protein|BDGG01000001.1|GAU88984.1	RvY_01587|hypothetical-protein|BDGG01000001.1|GAU88984.1	LOC129583194|protein-lifeguard-1-like|NW_026570230.1|XP_55330852.1	LOC129583194|protein-lifeguard-1-like|NW_026570230.1|XP_55330852.1	ko00000
Aant_geneID_rb_16604	IR	NT	801.302	417.665	609.483	0.944156	0.12579	7.50581	6.10521e-14	1.72513e-12	SF3A2	nucleic acid binding	33208|Metazoa	NotTardiSpe	SF3A2|splicing-factor-3A-subunit-2|NC_060943.1|NP_9096.2	SF3A2|splicing-factor-3A-subunit-2|NC_060943.1|NP_9096.2	Sf3a2|splicing-factor-3a-subunit-2|Dmel_CG10754|NT_037436.4|NP_648603.1	Sf3a2|splicing-factor-3a-subunit-2|Dmel_CG10754|NT_037436.4|NP_648603.1	repo-1|Matrin-type-domain-containing-protein|CELE_F11A10.2|NC_003282.8|NP_502290.1	repo-1|Matrin-type-domain-containing-protein|CELE_F11A10.2|NC_003282.8|NP_502290.1	Hexe_geneID_BV898_10127	Prot_BV898_10127.1|Hexe_geneID_BV898_10127	Prot_BV898_10127.1|Hexe_geneID_BV898_10127	BV898_10127|Splicing-factor-3A-subunit-2|MTYJ01000084.1|OQV15737.1	BV898_10127|Splicing-factor-3A-subunit-2|MTYJ01000084.1|OQV15737.1	RvY_14693|hypothetical-protein|BDGG01000010.1|GAV04412.1	RvY_14693|hypothetical-protein|BDGG01000010.1|GAV04412.1	LOC129593263|splicing-factor-3A-subunit-2-like|NW_026570281.1|XP_55345458.1	LOC129593263|splicing-factor-3A-subunit-2-like|NW_026570281.1|XP_55345458.1	ko00000,ko00001,ko00002,ko03041
Aant_geneID_rb_19402	IR	NT	1655.11	843.238	1249.17	0.970403	0.129318	7.50399	6.19023e-14	1.74444e-12	RIN3	Ras and Rab interactor	33208|Metazoa	NotTardiSpe	RIN1|ras-and-Rab-interactor-1-X1|NC_060935.1|XP_54226577.1	RIN1|ras-and-Rab-interactor-1-X2|NC_060935.1|XP_54226578.1	spri|sprintO|Dmel_CG34414|NC_004354.4|NP_1259418.1	spri|sprintL|Dmel_CG34414|NC_004354.4|NP_1259415.1	rin-1|VPS9-domain-containing-protein|CELE_C48G7.3|NC_003283.11|NP_1256619.1	rin-1|VPS9-domain-containing-protein|CELE_C48G7.3|NC_003283.11|NP_1256620.1	Hexe_geneID_BV898_09160	Prot_BV898_09160.1|Hexe_geneID_BV898_09160	Prot_BV898_09160.1|Hexe_geneID_BV898_09160	BV898_09160|putative-Protein-sprint|MTYJ01000070.1|OQV16805.1	BV898_09160|putative-Protein-sprint|MTYJ01000070.1|OQV16805.1	RvY_07115|hypothetical-protein|BDGG01000003.1|GAU95511.1	RvY_07115|hypothetical-protein|BDGG01000003.1|GAU95511.1	LOC129602710|protein-sprint-like|NW_026570224.1|XP_55357795.1	LOC129602710|protein-sprint-like|NW_026570224.1|XP_55357795.1	NA
Aant_geneID_rb_57418	IR	NT	116.442	298.34	207.391	-1.35614	0.181563	-7.46929	8.06259e-14	2.26598e-12	HMCN2	smooth muscle contraction	33208|Metazoa	NotTardiSpe	PTK7|inactive-tyrosine-protein-kinase-7-e|NC_060930.1|NP_1257327.1	PTK7|inactive-tyrosine-protein-kinase-7-e|NC_060930.1|NP_1257327.1	otk|off-trackB|Dmel_CG8967|NT_033778.4|NP_1286325.1	otk|off-trackB|Dmel_CG8967|NT_033778.4|NP_1286325.1	ddr-2|Discoidin-domain-containing-receptor-tyrosine-kinase-B|CELE_F11D5.3|NC_003284.9|NP_508573.1	ddr-2|Discoidin-domain-containing-receptor-tyrosine-kinase-B|CELE_F11D5.3|NC_003284.9|NP_508573.1	Hexe_geneID_BV898_08924	Prot_BV898_08924.1|Hexe_geneID_BV898_08924	Prot_BV898_08924.1|Hexe_geneID_BV898_08924	BV898_08924|Inactive-tyrosine-protein-kinase-7|MTYJ01000068.1|OQV16918.1	BV898_08924|Inactive-tyrosine-protein-kinase-7|MTYJ01000068.1|OQV16918.1	RvY_06548|hypothetical-protein|BDGG01000003.1|GAU94838.1	RvY_06548|hypothetical-protein|BDGG01000003.1|GAU94838.1	LOC129594847|inactive-tyrosine-protein-kinase-7-like-X2|NW_026570223.1|XP_55347683.1	LOC129594847|inactive-tyrosine-protein-kinase-7-like-X1|NW_026570223.1|XP_55347676.1	ko00000
Aant_geneID_rb_17979	IR	NT	1023.27	577.44	800.353	0.82705	0.111315	7.42984	1.08731e-13	3.04767e-12	UFC1	E2-like enzyme which forms an intermediate with ufm1 via a thioester linkage	33208|Metazoa	NotTardiSpe	UFC1|ubiquitin-fold-modifier-conjugating-enzyme-1-X2|NC_060925.1|XP_54192947.1	UFC1|ubiquitin-fold-modifier-conjugating-enzyme-1|NC_060925.1|NP_57490.2	Ufc1|Ubiquitin-fold-modifier-conjugating-enzyme-1|Dmel_CG8386|NT_033778.4|NP_611074.1	Ufc1|Ubiquitin-fold-modifier-conjugating-enzyme-1|Dmel_CG8386|NT_033778.4|NP_611074.1	ufc-1|Ubiquitin-fold-modifier-conjugating-enzyme-1|CELE_C40H1.6|NC_003281.10|NP_499055.1	ufc-1|Ubiquitin-fold-modifier-conjugating-enzyme-1|CELE_C40H1.6|NC_003281.10|NP_499055.1	Hexe_geneID_BV898_01282	Prot_BV898_01282.1|Hexe_geneID_BV898_01282	Prot_BV898_01282.1|Hexe_geneID_BV898_01282	BV898_01282|Ubiquitin-fold-modifier-conjugating-enzyme-1|MTYJ01000004.1|OQV25073.1	BV898_01282|Ubiquitin-fold-modifier-conjugating-enzyme-1|MTYJ01000004.1|OQV25073.1	RvY_05001|hypothetical-protein|BDGG01000002.1|GAU92999.1	RvY_05001|hypothetical-protein|BDGG01000002.1|GAU92999.1	LOC129597728|ubiquitin-fold-modifier-conjugating-enzyme-1-like|NW_026570328.1|XP_55351365.1	LOC129597728|ubiquitin-fold-modifier-conjugating-enzyme-1-like|NW_026570328.1|XP_55351365.1	ko00000,ko04121
Aant_geneID_rb_72698	IR	NT	4969.45	1690.61	3330.03	1.55437	0.209251	7.42824	1.10051e-13	3.07641e-12	NA	Thin filament-associated protein that is implicated in the regulation and modulation of smooth muscle contraction. It is capable of binding to actin, calmodulin, troponin C and tropomyosin. The interaction of calponin with actin inhibits the actomyosin Mg-ATPase activity	33208|Metazoa	NotTardiSpe	TAGLN2|transgelin-2-b|NC_060925.1|NP_3555.1	TAGLN2|transgelin-2-b|NC_060925.1|NP_1264152.1	CG5023|uncharacterized-protein|Dmel_CG5023|NT_033777.3|NP_650867.1	CG5023|uncharacterized-protein|Dmel_CG5023|NT_033777.3|NP_650867.1	cpn-1|Calponin-homology-(CH)-domain-containing-protein|CELE_F43G9.9|NC_003279.8|NP_1369984.1	cpn-1|Calponin-homology-(CH)-domain-containing-protein|CELE_F43G9.9|NC_003279.8|NP_1369984.1	NA	Prot_BV898_16765.1|Hexe_geneID_BV898_16765	Prot_BV898_16766.1|Hexe_geneID_BV898_16766	BV898_16765|hypothetical-protein|MTYJ01000262.1|OWA52307.1	BV898_16766|putative-Muscle-specific-protein-20|MTYJ01000262.1|OWA52308.1	RvY_00799|hypothetical-protein|BDGG01000001.1|GAU88027.1	RvY_00799|hypothetical-protein|BDGG01000001.1|GAU88027.1	LOC129585752|muscle-specific-protein-20-like|NW_026570238.1|XP_55334556.1	LOC129585752|muscle-specific-protein-20-like|NW_026570238.1|XP_55334556.1	ko00000,ko04131
Aant_geneID_rb_50337	IR	NT	9436.01	1404.02	5420.01	2.74916	0.371295	7.40423	1.31916e-13	3.67782e-12	NA	Oxidoreductase activity, acting on single donors with incorporation of molecular oxygen, incorporation of two atoms of oxygen	33208|Metazoa	NotTardiSpe	P4HA2|prolyl-4-hydroxylase-subunit-alpha-2-2-precursor|NC_060929.1|NP_1352609.1	P4HA2|prolyl-4-hydroxylase-subunit-alpha-2-2-precursor|NC_060929.1|NP_1017974.1	PH4alphaEFB|prolyl-4-hydroxylase-alpha-EFB|Dmel_CG31022|NT_033777.3|NP_733371.1	PH4alphaEFB|prolyl-4-hydroxylase-alpha-EFB|Dmel_CG31022|NT_033777.3|NP_733371.1	phy-2|Prolyl-4-hydroxylase-subunit-alpha-2|CELE_F35G2.4|NC_003282.8|NP_502317.1	phy-2|Prolyl-4-hydroxylase-subunit-alpha-2|CELE_F35G2.4|NC_003282.8|NP_502317.1	Hexe_geneID_BV898_08522	Prot_BV898_08522.1|Hexe_geneID_BV898_08522	Prot_BV898_08522.1|Hexe_geneID_BV898_08522	BV898_08522|1-phosphatidylinositol-4,5-bisphosphate-phosphodiesterase-delta-1|MTYJ01000061.1|OQV17419.1	BV898_08522|1-phosphatidylinositol-4,5-bisphosphate-phosphodiesterase-delta-1|MTYJ01000061.1|OQV17419.1	RvY_06660|hypothetical-protein|BDGG01000003.1|GAU94965.1	RvY_06660|hypothetical-protein|BDGG01000003.1|GAU94965.1	LOC129599634|prolyl-4-hydroxylase-subunit-alpha-2-like|NW_026570371.1|XP_55353899.1	LOC129599634|prolyl-4-hydroxylase-subunit-alpha-2-like|NW_026570371.1|XP_55353899.1	ko00000,ko00001,ko01000
Aant_geneID_rb_16877	IR	NT	3160.07	1670.62	2415.34	0.919993	0.124362	7.39768	1.3858e-13	3.85334e-12	BNIP3	BNIP3	33208|Metazoa	NotTardiSpe	NA	NA	NA	NA	NA	NA	Hexe_geneID_BV898_12611	Prot_BV898_12611.1|Hexe_geneID_BV898_12611	Prot_BV898_12611.1|Hexe_geneID_BV898_12611	BV898_12611|hypothetical-protein|MTYJ01000129.1|OQV13183.1	BV898_12611|hypothetical-protein|MTYJ01000129.1|OQV13183.1	RvY_10021|hypothetical-protein|BDGG01000005.1|GAU98951.1	RvY_10021|hypothetical-protein|BDGG01000005.1|GAU98951.1	LOC129581785|uncharacterized-protein-LOC129581785|NW_026570226.1|XP_55328996.1	LOC129581785|uncharacterized-protein-LOC129581785|NW_026570226.1|XP_55328996.1	ko00000,ko00001,ko02000,ko03029,ko04131
Aant_geneID_rb_14338	IR	NT	355.963	1111.47	733.716	-1.64245	0.222204	-7.39163	1.4504e-13	4.02225e-12	SDR16C5	keratinocyte proliferation	33208|Metazoa	NotTardiSpe	SDR16C5|epidermal-retinol-dehydrogenase-2-2|NC_060932.1|NP_620419.2	SDR16C5|epidermal-retinol-dehydrogenase-2-2|NC_060932.1|NP_620419.2	CG15629|uncharacterized-protein|Dmel_CG15629|NT_033779.5|NP_608859.1	CG9265|uncharacterized-proteinB|Dmel_CG9265|NT_033779.5|NP_1260655.1	dhs-19|DeHydrogenases,-Short-chain|CELE_T11F9.11|NC_003283.11|NP_505915.1	dhs-19|DeHydrogenases,-Short-chain|CELE_T11F9.11|NC_003283.11|NP_505915.1	Hexe_geneID_BV898_04120	Prot_BV898_04120.1|Hexe_geneID_BV898_04120	Prot_BV898_04120.1|Hexe_geneID_BV898_04120	BV898_04120|Epidermal-retinol-dehydrogenase-2|MTYJ01000020.1|OQV21907.1	BV898_04120|Epidermal-retinol-dehydrogenase-2|MTYJ01000020.1|OQV21907.1	RvY_15413|hypothetical-protein|BDGG01000012.1|GAV05250.1	RvY_15413|hypothetical-protein|BDGG01000012.1|GAV05250.1	LOC129590314|epidermal-retinol-dehydrogenase-2-like|NW_026570222.1|XP_55341451.1	LOC129590314|epidermal-retinol-dehydrogenase-2-like|NW_026570222.1|XP_55341451.1	ko00000,ko00001,ko01000
Aant_geneID_rb_79792	IR	NT	3870.85	1800.77	2835.81	1.10337	0.149338	7.38838	1.48628e-13	4.11085e-12	NA	DnaJ molecular chaperone homology domain	4751|Fungi	NotTardiSpe	SGTB|small-glutamine-rich-tetratricopeptide-repeat-containing-protein-beta-X1|NC_060929.1|XP_54208829.1	SGTB|small-glutamine-rich-tetratricopeptide-repeat-containing-protein-beta|NC_060929.1|NP_61945.1	Sgt|small-glutamine-rich-tetratricopeptide-containing-proteinA|Dmel_CG5094|NT_033779.5|NP_609842.1	Sgt|small-glutamine-rich-tetratricopeptide-containing-proteinB|Dmel_CG5094|NT_033779.5|NP_1246058.1	sgt-1|SGTA_dimer-domain-containing-protein|CELE_R05F9.10|NC_003280.10|NP_494893.1	sgt-1|SGTA_dimer-domain-containing-protein|CELE_R05F9.10|NC_003280.10|NP_494893.1	Hexe_geneID_BV898_05065	Prot_BV898_05065.1|Hexe_geneID_BV898_05065	Prot_BV898_05065.1|Hexe_geneID_BV898_05065	BV898_05065|putative-Small-glutamine-rich-tetratricopeptide-repeat-containing-protein-alpha|MTYJ01000026.1|OQV20989.1	BV898_05065|putative-Small-glutamine-rich-tetratricopeptide-repeat-containing-protein-alpha|MTYJ01000026.1|OQV20989.1	RvY_03446|hypothetical-protein|BDGG01000002.1|GAU91131.1	RvY_03446|hypothetical-protein|BDGG01000002.1|GAU91131.1	LOC129584677|small-glutamine-rich-tetratricopeptide-repeat-containing-protein-alpha-like|NW_026570234.1|XP_55332932.1	LOC129584677|small-glutamine-rich-tetratricopeptide-repeat-containing-protein-alpha-like|NW_026570234.1|XP_55332932.1	ko00000,ko03110
Aant_geneID_rb_41549	IR	NT	1485.39	842.687	1164.04	0.817827	0.110847	7.37801	1.60676e-13	4.43237e-12	FLOT2	prohibitin homologues	33208|Metazoa	NotTardiSpe	FLOT2|flotillin-2-1|NC_060941.1|NP_4466.2	FLOT2|flotillin-2-1|NC_060941.1|NP_4466.2	Flo2|flotillin-2F|Dmel_CG32593|NC_004354.4|NP_727799.1	Flo2|flotillin-2B|Dmel_CG32593|NC_004354.4|NP_511157.2	NA	NA	Hexe_geneID_BV898_17650	Prot_BV898_17650.1|Hexe_geneID_BV898_17650	Prot_BV898_17650.1|Hexe_geneID_BV898_17650	BV898_17650|Flotillin-2|MTYJ01000308.1|OWA53217.1	BV898_17650|Flotillin-2|MTYJ01000308.1|OWA53217.1	NA	NA	LOC129591875|flotillin-2-like|NW_026570269.1|XP_55343698.1	LOC129591875|flotillin-2-like|NW_026570269.1|XP_55343698.1	ko00000,ko00001,ko03036,ko04131,ko04147
Aant_geneID_rb_65510	IR	NT	14726.1	5799.72	10262.9	1.34425	0.182214	7.37732	1.61512e-13	4.44369e-12	NA	Histone H2A	33208|Metazoa	NotTardiSpe	H2AX|histone-H2AX|NC_060935.1|NP_2096.1	H2AJ|histone-H2A.J|NC_060936.1|NP_808760.1	His2A:CG31618|histone-H2A|Dmel_CG31618|NT_033779.5|NP_724343.1	His2A:CG33808|histone-H2A|Dmel_CG33808|NT_033779.5|NP_1027292.1	his-35|Histone-H2A|CELE_C50F4.13|NC_003283.11|NP_505463.1	his-35|Histone-H2A|CELE_C50F4.13|NC_003283.11|NP_505463.1	Hexe_geneID_BV898_01616	Prot_BV898_01616.1|Hexe_geneID_BV898_01616	Prot_BV898_01616.1|Hexe_geneID_BV898_01616	BV898_01616|putative-Histone-H2A|MTYJ01000006.1|OQV24556.1	BV898_01616|putative-Histone-H2A|MTYJ01000006.1|OQV24556.1	RvY_15450|hypothetical-protein|BDGG01000012.1|GAV05295.1	RvY_15450|hypothetical-protein|BDGG01000012.1|GAV05295.1	LOC129587510|histone-H2A-like|NW_026570245.1|XP_55337278.1	LOC129582550|histone-H2A|NW_026570228.1|XP_55330046.1	ko00000,ko00001,ko03036,ko04147
Aant_geneID_rb_2175	IR	NT	636.102	198.971	417.536	1.67121	0.226612	7.37477	1.64632e-13	4.51765e-12	G2E3	PHD-like zinc-binding domain	33208|Metazoa	NotTardiSpe	G2E3|G2/M-phase-specific-E3-ubiquitin-protein-ligase-X5|NC_060938.1|XP_54232308.1	G2E3|G2/M-phase-specific-E3-ubiquitin-protein-ligase-X5|NC_060938.1|XP_54232308.1	Phf7|PHD-finger-protein-7A|Dmel_CG9576|NC_004354.4|NP_608374.1	Phf7|PHD-finger-protein-7B|Dmel_CG9576|NC_004354.4|NP_1259740.1	lin-49|Protein-lin-49|CELE_F42A9.2|NC_003282.8|NP_501475.1	Y53C12A.7|Uncharacterized-protein|CELE_Y53C12A.7|NC_003280.10|NP_1022462.1	Hexe_geneID_BV898_08146	Prot_BV898_08146.1|Hexe_geneID_BV898_08146	Prot_BV898_08146.1|Hexe_geneID_BV898_08146	BV898_08146|putative-G2/M-phase-specific-E3-ubiquitin-protein-ligase|MTYJ01000057.1|OQV17688.1	BV898_08146|putative-G2/M-phase-specific-E3-ubiquitin-protein-ligase|MTYJ01000057.1|OQV17688.1	RvY_07159|hypothetical-protein|BDGG01000003.1|GAU95560.1	RvY_07159|hypothetical-protein|BDGG01000003.1|GAU95560.1	LOC129602549|G2-M-phase-specific-E3-ubiquitin-protein-ligase-like|NW_026570224.1|XP_55357572.1	LOC129602549|G2-M-phase-specific-E3-ubiquitin-protein-ligase-like|NW_026570224.1|XP_55357572.1	ko00000,ko01000,ko04121
Aant_geneID_rb_65152	IR	NT	12015.7	4295.91	8155.81	1.48411	0.201341	7.37111	1.69215e-13	4.63127e-12	NA	Protein of unknown function DUF3759	4751|Fungi	NotTardiSpe	NA	NA	CG11722|uncharacterized-protein|Dmel_CG11722|NT_033777.3|NP_649970.1	NA	NA	NA	Hexe_geneID_BV898_16027	Prot_BV898_16027.1|Hexe_geneID_BV898_16027	Prot_BV898_16027.1|Hexe_geneID_BV898_16027	BV898_16027|hypothetical-protein|MTYJ01000231.1|OWA51548.1	BV898_16027|hypothetical-protein|MTYJ01000231.1|OWA51548.1	RvY_08067|hypothetical-protein|BDGG01000003.1|GAU96649.1	RvY_08067|hypothetical-protein|BDGG01000003.1|GAU96649.1	LOC129602729|uncharacterized-protein-LOC129602729|NW_026570224.1|XP_55357825.1	LOC129602729|uncharacterized-protein-LOC129602729|NW_026570224.1|XP_55357825.1	NA
Aant_geneID_rb_25576	IR	NT	3192.97	1656.56	2424.77	0.947684	0.128718	7.36247	1.80535e-13	4.92817e-12	ARF6	ADP-ribosylation factor 6	33208|Metazoa	NotTardiSpe	ARF6|ADP-ribosylation-factor-6|NC_060938.1|NP_1654.1	ARF6|ADP-ribosylation-factor-6|NC_060938.1|NP_1654.1	Arf6|ADP-ribosylation-factor-6E|Dmel_CG8156|NT_033778.4|NP_725455.1	Arf6|ADP-ribosylation-factor-6A|Dmel_CG8156|NT_033778.4|NP_523751.2	arf-6|ADP-ribosylation-factor-6|CELE_Y116A8C.12|NC_003282.8|NP_503011.1	arf-6|ADP-ribosylation-factor-6|CELE_Y116A8C.12|NC_003282.8|NP_503011.1	Hexe_geneID_BV898_07156	Prot_BV898_07156.1|Hexe_geneID_BV898_07156	Prot_BV898_07156.1|Hexe_geneID_BV898_07156	BV898_07156|ADP-ribosylation-factor-6|MTYJ01000046.1|OQV18717.1	BV898_07156|ADP-ribosylation-factor-6|MTYJ01000046.1|OQV18717.1	RvY_17470|hypothetical-protein|BDGG01000015.1|GAV07655.1	RvY_17470|hypothetical-protein|BDGG01000015.1|GAV07655.1	LOC129583804|ADP-ribosylation-factor-6-like|NW_026570232.1|XP_55331748.1	LOC129583804|ADP-ribosylation-factor-6-like|NW_026570232.1|XP_55331748.1	ko00000,ko00001,ko04031,ko04131,ko04147
Aant_geneID_rb_55492	IR	NT	154.187	415.718	284.953	-1.42495	0.193605	-7.3601	1.83775e-13	5.00357e-12	CAPN1	calpain_III	33208|Metazoa	NotTardiSpe	CAPN3|calpain-3-c|NC_060939.1|NP_775110.1	CAPN3|calpain-3-c|NC_060939.1|NP_775110.1	CalpB|Calpain-BA|Dmel_CG8107|NT_037436.4|NP_524016.4	CalpB|Calpain-BB|Dmel_CG8107|NT_037436.4|NP_1246706.1	clp-1|Calpain-clp-1|CELE_C06G4.2|NC_003281.10|NP_498740.2	clp-1|Calpain-clp-1|CELE_C06G4.2|NC_003281.10|NP_498740.2	NA	Prot_BV898_11316.1|Hexe_geneID_BV898_11316	Prot_BV898_11796.1|Hexe_geneID_BV898_11796	BV898_11316|Calpain-B|MTYJ01000104.1|OQV14474.1	BV898_11796|Calpain-B|MTYJ01000112.1|OQV14025.1	RvY_08228|hypothetical-protein|BDGG01000003.1|GAU96851.1	RvY_08228|hypothetical-protein|BDGG01000003.1|GAU96851.1	LOC129599150|calpain-9-like|NW_026570224.1|XP_55353273.1	LOC129599150|calpain-9-like|NW_026570224.1|XP_55353273.1	ko00000,ko00001,ko01000,ko01002
Aant_geneID_rb_54579	IR	NT	314.842	694.807	504.824	-1.14284	0.15535	-7.35657	1.88692e-13	5.1241e-12	NA	Aralkyl acyl-CoA:amino acid N-acyltransferase, C-terminal region	33208|Metazoa	NotTardiSpe	GLYATL3|glycine-N-acyltransferase-like-protein-3|NC_060930.1|NP_1010904.1	GLYAT|glycine-N-acyltransferase-a|NC_060935.1|NP_964011.2	CG14615|uncharacterized-proteinA|Dmel_CG14615|NC_004354.4|NP_608459.1	CG14615|uncharacterized-proteinB|Dmel_CG14615|NC_004354.4|NP_1285525.1	cap-1|F-actin-capping-protein-subunit-alpha|CELE_D2024.6|NC_003282.8|NP_501145.1	NA	Hexe_geneID_BV898_08337	Prot_BV898_08337.1|Hexe_geneID_BV898_08337	Prot_BV898_08337.1|Hexe_geneID_BV898_08337	BV898_08337|hypothetical-protein|MTYJ01000059.1|OQV17566.1	BV898_08337|hypothetical-protein|MTYJ01000059.1|OQV17566.1	RvY_07945|hypothetical-protein|BDGG01000003.1|GAU96511.1	RvY_07945|hypothetical-protein|BDGG01000003.1|GAU96511.1	LOC129588616|uncharacterized-protein-LOC129588616-X1|NW_026570250.1|XP_55338904.1	LOC129588616|uncharacterized-protein-LOC129588616-X1|NW_026570250.1|XP_55338904.1	NA
Aant_geneID_rb_1740	IR	NT	265.524	689.137	477.33	-1.37101	0.186521	-7.35043	1.97568e-13	5.35122e-12	SLC6A6	Sodium- and chloride-dependent taurine transporter-like	33208|Metazoa	NotTardiSpe	SLC6A13|sodium--and-chloride-dependent-GABA-transporter-2-1|NC_060936.1|NP_57699.2	SLC6A1|sodium--and-chloride-dependent-GABA-transporter-1-a|NC_060927.1|NP_1335179.1	Gat|GABA-transporterA|Dmel_CG1732|NC_004353.4|NP_651930.2	Gat|GABA-transporterA|Dmel_CG1732|NC_004353.4|NP_651930.2	snf-11|Transporter|CELE_T03F7.1|NC_003283.11|NP_505873.2	snf-11|Transporter|CELE_T03F7.1|NC_003283.11|NP_505873.2	NA	Prot_BV898_01848.1|Hexe_geneID_BV898_01848	Prot_BV898_00512.1|Hexe_geneID_BV898_00512	BV898_01848|Sodium--and-chloride-dependent-GABA-transporter-2|MTYJ01000007.1|OQV24309.1	BV898_01848|Sodium--and-chloride-dependent-GABA-transporter-2|MTYJ01000007.1|OQV24309.1	RvY_05404|hypothetical-protein|BDGG01000002.1|GAU93469.1	RvY_05404|hypothetical-protein|BDGG01000002.1|GAU93469.1	LOC129588200|sodium--and-chloride-dependent-GABA-transporter-2-like|NW_026570248.1|XP_55338320.1	LOC129588200|sodium--and-chloride-dependent-GABA-transporter-2-like|NW_026570248.1|XP_55338317.1	ko00000,ko02000
[truncated: 10,133 more rows]
