# Supplementary material for: Comparative transcriptomics reveal a novel tardigrade-specific DNA-binding protein induced in response to ionizing radiation
Source: eLife. 2024 Jul 9;13:RP92621. doi: 10.7554/eLife.92621 (PMC11233135; doi:10.7554/eLife.92621)
Supplement: Figure 4—source data 2. [file elife-92621-fig4-data2.xlsx]

## Sheet: Aant.emapper.annotations.byGene
GeneID	sampleA	sampleB	baseMeanA	baseMeanB	baseMean	log2FoldChange	lfcSE	stat	pvalue	padj	Name	max_annot_lvl	Description	Origin	Hsap_homolog_blastx	Hsap_homolog_tblastn	Cele_homolog_blastx	Cele_homolog_tblastn	Dmel_homolog_blastx	Dmel_homolog_tblastn	Hexe_homolog	Hexe_homolog_blastx	Hexe_homolog_tblastn	HexeNCBI_homolog_blastx	HexeNCBI_homolog_tblastn	Rvar_homolog_blastx	Rvar_homolog_tblastn	Pmet_homolog_blastx	Pmet_homolog_tblastn	BRITE
Aant_geneID_rb_61996	BL	NT	29281.1	1747.26	15514.2	4.06747	0.283099	14.3677	8.25827e-47	8.98582e-43	NA	NA	NA	TardiSpe	NA	PARPBP|PCNA-interacting-partner-41|NC_060936.1|NP_1387810.1	NA	NA	NA	NA		NA	NA	NA	NA	NA	NA	NA	NA	NA
Aant_geneID_rb_46601	BL	NT	763.274	17.0779	390.176	5.4779	0.415351	13.1886	1.02076e-39	5.55347e-36	NA	NA	NA	TardiSpe	NA	NA	NA	NA	NA	NA		NA	NA	NA	NA	NA	NA	NA	NA	NA
Aant_geneID_rb_42895	BL	NT	1802.91	152.584	977.746	3.56235	0.291754	12.2101	2.74477e-34	9.95529e-31	ada	1236|Gammaproteobacteria	6-O-methylguanine DNA methyltransferase, DNA binding domain	NotTardiSpe	MGMT|methylated-DNA--protein-cysteine-methyltransferase|NC_060934.1|NP_2403.3	MGMT|methylated-DNA--protein-cysteine-methyltransferase|NC_060934.1|NP_2403.3	agt-1|6-O-methylguanine-DNA-methyltransferase|CELE_Y62E10A.5|NC_003282.8|NP_1041055.1	agt-1|6-O-methylguanine-DNA-methyltransferase|CELE_Y62E10A.5|NC_003282.8|NP_1041055.1	agt|O-6-alkylguanine-DNA-alkyltransferaseA|Dmel_CG1303|NT_033777.3|NP_477366.1	agt|O-6-alkylguanine-DNA-alkyltransferaseB|Dmel_CG1303|NT_033777.3|NP_1303422.1	Hexe_geneID_BV898_12449	Prot_BV898_12449.1|Hexe_geneID_BV898_12449	Prot_BV898_12449.1|Hexe_geneID_BV898_12449	BV898_12449|putative-Methylated-DNA--protein-cysteine-methyltransferase|MTYJ01000126.1|OQV13339.1	BV898_12449|putative-Methylated-DNA--protein-cysteine-methyltransferase|MTYJ01000126.1|OQV13339.1	NA	NA	LOC129585169|methylated-DNA--protein-cysteine-methyltransferase-like|NW_026570222.1|XP_55333740.1	LOC129585169|methylated-DNA--protein-cysteine-methyltransferase-like|NW_026570222.1|XP_55333740.1	ko00000,ko01000,ko03000,ko03400
Aant_geneID_rb_46313	BL	NT	1659.14	99.7777	879.461	4.06513	0.336563	12.0784	1.37395e-33	3.73749e-30	NA	4751|Fungi	Fungal-type cellulose-binding domain	NotTardiSpe	NA	NA	NA	NA	NA	NA	NA	Prot_BV898_09789.1|Hexe_geneID_BV898_09789	Prot_BV898_17084.1|Hexe_geneID_BV898_17084	BV898_09789|Endoglucanase-5|MTYJ01000079.1|OQV16017.1	BV898_17084|Endoglucanase-5|MTYJ01000278.1|OWA52637.1	RvY_11417|hypothetical-protein|BDGG01000006.1|GAV00591.1	RvY_11417|hypothetical-protein|BDGG01000006.1|GAV00591.1	LOC129600111|uncharacterized-protein-LOC129600111-X2|NW_026570384.1|XP_55354488.1	LOC129600111|uncharacterized-protein-LOC129600111-X2|NW_026570384.1|XP_55354488.1	NA
Aant_geneID_rb_59825	BL	NT	3.26167	3196.62	1599.94	-9.8983	0.872254	-11.348	7.59176e-30	1.65212e-26	NA	NA	NA	TardiSpe	NA	NA	NA	NA	NA	NA	NA	Prot_BV898_18299.1|Hexe_geneID_BV898_18299	NA	BV898_18299|Chorion-peroxidase|MTYJ01000353.1|OWA53880.1	NA	NA	NA	NA	NA	NA
Aant_geneID_rb_36548	BL	NT	47549.1	3360.04	25454.6	3.82313	0.341073	11.2091	3.67877e-29	6.67145e-26	VPS15	4751|Fungi	VPS15 protein kinase	NotTardiSpe	PIK3R4|phosphoinositide-3-kinase-regulatory-subunit-4|NC_060927.1|NP_55417.1	PIK3R4|phosphoinositide-3-kinase-regulatory-subunit-4|NC_060927.1|NP_55417.1	vps-15|Non-specific-serine-threonine-protein-kinase|CELE_ZK930.1|NC_003280.10|NP_1254322.1	vps-15|Non-specific-serine-threonine-protein-kinase|CELE_ZK930.1|NC_003280.10|NP_1254322.1	Vps15|vacuolar-protein-sorting-15B|Dmel_CG9746|NT_033777.3|NP_1163565.1	Vps15|vacuolar-protein-sorting-15C|Dmel_CG9746|NT_033777.3|NP_1262405.1	Hexe_geneID_BV898_03750	Prot_BV898_03750.1|Hexe_geneID_BV898_03750	Prot_BV898_03750.1|Hexe_geneID_BV898_03750	BV898_03750|Phosphoinositide-3-kinase-regulatory-subunit-4|MTYJ01000018.1|OQV22247.1	BV898_03750|Phosphoinositide-3-kinase-regulatory-subunit-4|MTYJ01000018.1|OQV22247.1	RvY_15521|hypothetical-protein|BDGG01000012.1|GAV05374.1	RvY_15521|hypothetical-protein|BDGG01000012.1|GAV05374.1	LOC129582472|phosphoinositide-3-kinase-regulatory-subunit-4-like-X1|NW_026570222.1|XP_55329963.1	LOC129582472|phosphoinositide-3-kinase-regulatory-subunit-4-like-X1|NW_026570222.1|XP_55329963.1	ko00000,ko00001,ko01000,ko01001,ko04131
Aant_geneID_rb_377	BL	NT	2710.86	113.921	1412.39	4.56558	0.411603	11.0922	1.36891e-28	2.12788e-25	NA	33208|Metazoa	positive regulation of natural killer cell degranulation	NotTardiSpe	NA	NA	NA	NA	Pi3K21B|Pi3K21BD|Dmel_CG2699|NT_033779.5|NP_1259816.1	Pi3K21B|Pi3K21BC|Dmel_CG2699|NT_033779.5|NP_1259815.1	Hexe_geneID_BV898_00800	Prot_BV898_00800.1|Hexe_geneID_BV898_00800	Prot_BV898_00800.1|Hexe_geneID_BV898_00800	BV898_00800|hypothetical-protein|MTYJ01000003.1|OQV25108.1	BV898_00800|hypothetical-protein|MTYJ01000003.1|OQV25108.1	RvY_12021|hypothetical-protein|BDGG01000007.1|GAV01284.1	RvY_14593|hypothetical-protein|BDGG01000010.1|GAV04290.1	LOC129580968|uncharacterized-protein-LOC129580968|NW_026570225.1|XP_55327727.1	LOC129580968|uncharacterized-protein-LOC129580968|NW_026570225.1|XP_55327727.1	ko00000,ko00001,ko04131
Aant_geneID_rb_78042	BL	NT	5092.57	444.803	2768.69	3.51787	0.32776	10.7331	7.11876e-27	9.68241e-24	ABCC2	33208|Metazoa	ATP-binding cassette, sub-family C CFTR MRP, member	NotTardiSpe	ABCC2|ATP-binding-cassette-sub-family-C-member-2-X1|NC_060934.1|XP_54220766.1	ABCC2|ATP-binding-cassette-sub-family-C-member-2|NC_060934.1|NP_383.2	mrp-4|Uncharacterized-protein|CELE_F21G4.2|NC_003284.9|NP_509658.1	mrp-7|Multidrug-resistance-protein-mrp-7|CELE_Y43F8C.12|NC_003283.11|NP_507812.3	MRP|Multidrug-Resistance-like-protein-1H|Dmel_CG6214|NT_033779.5|NP_995694.1	MRP|Multidrug-Resistance-like-protein-1R|Dmel_CG6214|NT_033779.5|NP_1303319.1	NA	Prot_BV898_08470.1|Hexe_geneID_BV898_08470	Prot_BV898_08478.1|Hexe_geneID_BV898_08478	BV898_08470|Canalicular-multispecific-organic-anion-transporter-2|MTYJ01000061.1|OQV17365.1	BV898_08470|Canalicular-multispecific-organic-anion-transporter-2|MTYJ01000061.1|OQV17365.1	RvY_13289|hypothetical-protein|BDGG01000008.1|GAV02763.1	RvY_13289|hypothetical-protein|BDGG01000008.1|GAV02763.1	LOC129594358|multidrug-resistance-associated-protein-1-like|NW_026570287.1|XP_55346994.1	LOC129594358|multidrug-resistance-associated-protein-1-like|NW_026570287.1|XP_55346994.1	ko00000,ko00001,ko02000
Aant_geneID_rb_61561	BL	NT	7682.29	773.294	4227.79	3.31142	0.31538	10.4998	8.65766e-26	1.04671e-22	BCS1L	33208|Metazoa	BCS1_N	NotTardiSpe	BCS1L|mitochondrial-chaperone-BCS1-X1|NC_060926.1|XP_54199265.1	BCS1L|mitochondrial-chaperone-BCS1-a|NC_060926.1|NP_1073335.1	bcs-1|BCS1-like-protein|CELE_F54C9.6|NC_003280.10|NP_1022191.1	bcs-1|BCS1-like-protein|CELE_F54C9.6|NC_003280.10|NP_1022191.1	Bcs1|Bcs1-chaperoneB|Dmel_CG4908|NT_033779.5|NP_723532.1	Bcs1|Bcs1-chaperoneA|Dmel_CG4908|NT_033779.5|NP_609358.1	NA	Prot_BV898_12811.1|Hexe_geneID_BV898_12811	Prot_BV898_02010.1|Hexe_geneID_BV898_02010	BV898_12811|putative-mitochondrial-chaperone-BCS1-B|MTYJ01000133.1|OQV12975.1	BV898_12811|putative-mitochondrial-chaperone-BCS1-B|MTYJ01000133.1|OQV12975.1	RvY_03227|hypothetical-protein|BDGG01000001.1|GAU90868.1	RvY_03227|hypothetical-protein|BDGG01000001.1|GAU90868.1	LOC129593535|mitochondrial-chaperone-BCS1-like|NW_026570282.1|XP_55345872.1	LOC129593535|mitochondrial-chaperone-BCS1-like|NW_026570282.1|XP_55345872.1	ko00000,ko03029
Aant_geneID_rb_32672	BL	NT	17.224	13193.3	6605.28	-9.57366	0.933238	-10.2585	1.08325e-24	1.17869e-21	ACT1	2759|Eukaryota	ATP binding	NotTardiSpe	ACTB|actin,-cytoplasmic-1|NC_060931.1|NP_1092.1	ACTBL2|beta-actin-like-protein-2|NC_060929.1|NP_1017992.1	act-2|Actin-2|CELE_T04C12.5|NC_003283.11|NP_1370033.1	act-3|Actin-3|CELE_T04C12.4|NC_003283.11|NP_1366892.1	Act5C|actin-5CA|Dmel_CG4027|NC_004354.4|NP_727048.1	Act5C|actin-5CD|Dmel_CG4027|NC_004354.4|NP_1014725.1	Hexe_geneID_BV898_02877	Prot_BV898_02877.1|Hexe_geneID_BV898_02877	Prot_BV898_02877.1|Hexe_geneID_BV898_02877	BV898_02877|Actin,-cytoplasmic-1|MTYJ01000013.1|OQV23142.1	BV898_02877|Actin,-cytoplasmic-1|MTYJ01000013.1|OQV23142.1	RvY_14968|hypothetical-protein|BDGG01000011.1|GAV04735.1	RvY_05587|hypothetical-protein|BDGG01000002.1|GAU93689.1	LOC129599202|actin,-cytoplasmic-1|NW_026570360.1|XP_55353335.1	LOC129594617|actin,-cytoplasmic-1-like|NW_026570290.1|XP_55347341.1	ko00000,ko00001,ko03019,ko03021,ko03029,ko03036,ko04147,ko04812
Aant_geneID_rb_36553	BL	NT	517.183	1474.6	995.891	-1.51172	0.149065	-10.1413	3.62198e-24	3.5828e-21	SHPK	33208|Metazoa	sedoheptulokinase	NotTardiSpe	SHPK|sedoheptulokinase|NC_060941.1|NP_37408.2	SHPK|sedoheptulokinase|NC_060941.1|NP_37408.2	uev-1|Ubiquitin-conjugating-enzyme-E2-variant-1|CELE_F39B2.2|NC_003279.8|NP_493578.1	uev-1|Ubiquitin-conjugating-enzyme-E2-variant-1|CELE_F39B2.2|NC_003279.8|NP_493578.1	Uev1A|Ubiquitin-conjugating-enzyme-variant-1AA|Dmel_CG10640|NT_037436.4|NP_647959.1	Uev1A|Ubiquitin-conjugating-enzyme-variant-1AC|Dmel_CG10640|NT_037436.4|NP_1286940.1	Hexe_geneID_BV898_16557	Prot_BV898_16557.1|Hexe_geneID_BV898_16557	Prot_BV898_16557.1|Hexe_geneID_BV898_16557	BV898_16557|Sedoheptulokinase|MTYJ01000251.1|OWA52094.1	BV898_16557|Sedoheptulokinase|MTYJ01000251.1|OWA52094.1	RvY_06450|hypothetical-protein|BDGG01000003.1|GAU94727.1	RvY_06450|hypothetical-protein|BDGG01000003.1|GAU94727.1	LOC129599699|sedoheptulokinase-like|NW_026570224.1|XP_55353989.1	LOC129599699|sedoheptulokinase-like|NW_026570224.1|XP_55353989.1	ko00000,ko00001,ko01000
Aant_geneID_rb_22921	BL	NT	1.04805	1335.62	668.333	-10.1207	1.00891	-10.0313	1.11015e-23	1.00663e-20	NA	NA	NA	NotTardiSpe	NA	NA	NA	NA	NA	NA		NA	NA	NA	NA	NA	NA	NA	NA	NA
Aant_geneID_rb_52042	BL	NT	100.239	1510.05	805.145	-3.9168	0.391522	-10.004	1.46306e-23	1.22458e-20	NA	NA	NA	TardiSpe	NA	NA	NA	NA	NA	NA	Hexe_geneID_BV898_04643	Prot_BV898_04643.1|Hexe_geneID_BV898_04643	Prot_BV898_04643.1|Hexe_geneID_BV898_04643	BV898_04643|hypothetical-protein|MTYJ01000023.1|OQV21436.1	BV898_04643|hypothetical-protein|MTYJ01000023.1|OQV21436.1	RvY_15489|hypothetical-protein|BDGG01000012.1|GAV05341.1	RvY_19271|hypothetical-protein|BDGG01000027.1|GAV09787.1	LOC129583412|mucin-2-like|NW_026570222.1|XP_55331177.1	LOC129583995|uncharacterized-protein-LOC129583995|NW_026570232.1|XP_55332045.1	NA
Aant_geneID_rb_33571	BL	NT	888.905	2731.95	1810.42	-1.61919	0.164891	-9.81978	9.25462e-23	7.19282e-20	NA	NA	NA	NotTardiSpe	SPOCK3|testican-3-4|NC_060928.1|NP_1191282.1	SPOCK3|testican-3-4|NC_060928.1|NP_1191282.1	NA	NA	NA	NA	Hexe_geneID_BV898_08839	Prot_BV898_08839.1|Hexe_geneID_BV898_08839	Prot_BV898_08839.1|Hexe_geneID_BV898_08839	BV898_08839|hypothetical-protein|MTYJ01000066.1|OQV17122.1	BV898_08839|hypothetical-protein|MTYJ01000066.1|OQV17122.1	RvY_19282-1|hypothetical-protein|BDGG01000028.1|GAV09800.1	RvY_19282-1|hypothetical-protein|BDGG01000028.1|GAV09800.1	LOC129589209|uncharacterized-protein-LOC129589209|NW_026570253.1|XP_55339773.1	LOC129589209|uncharacterized-protein-LOC129589209|NW_026570253.1|XP_55339773.1	NA
Aant_geneID_rb_10547	BL	NT	392.206	87.5718	239.889	2.16546	0.22089	9.80333	1.0893e-22	7.90181e-20	NA	33208|Metazoa	NA	NotTardiSpe	NA	NA	NA	NA	NA	NA	Hexe_geneID_BV898_03760	Prot_BV898_03760.1|Hexe_geneID_BV898_03760	Prot_BV898_03760.1|Hexe_geneID_BV898_03760	BV898_03760|hypothetical-protein|MTYJ01000018.1|OQV22257.1	BV898_03760|hypothetical-protein|MTYJ01000018.1|OQV22257.1	RvY_15505|hypothetical-protein|BDGG01000012.1|GAV05357.1	RvY_15505|hypothetical-protein|BDGG01000012.1|GAV05357.1	LOC129582982|uncharacterized-protein-LOC129582982|NW_026570229.1|XP_55330598.1	LOC129582982|uncharacterized-protein-LOC129582982|NW_026570229.1|XP_55330598.1	NA
Aant_geneID_rb_5496	BL	NT	10113.9	2082.35	6098.13	2.28002	0.236562	9.63817	5.51601e-22	3.75123e-19	XRCC5	33208|Metazoa	negative regulation of t-circle formation	NotTardiSpe	XRCC5|X-ray-repair-cross-complementing-protein-5|NC_060926.1|NP_66964.1	XRCC5|X-ray-repair-cross-complementing-protein-5|NC_060926.1|NP_66964.1	sftb-6|Splicing-factor-3B-subunit-6-like-protein|CELE_C50D2.5|NC_003280.10|NP_493659.3	sftb-6|Splicing-factor-3B-subunit-6-like-protein|CELE_C50D2.5|NC_003280.10|NP_493659.3	Sf3b6|splicing-factor-3b-subunit-6|Dmel_CG13298|NT_037436.4|NP_648037.1	Sf3b6|splicing-factor-3b-subunit-6|Dmel_CG13298|NT_037436.4|NP_648037.1	Hexe_geneID_BV898_01166	Prot_BV898_01166.1|Hexe_geneID_BV898_01166	Prot_BV898_01166.1|Hexe_geneID_BV898_01166	BV898_01166|X-ray-repair-cross-complementing-protein-5|MTYJ01000004.1|OQV24956.1	BV898_01166|X-ray-repair-cross-complementing-protein-5|MTYJ01000004.1|OQV24956.1	RvY_14011|Ku80|BDGG01000009.1|GAV03615.1	RvY_14011|Ku80|BDGG01000009.1|GAV03615.1	LOC129581437|X-ray-repair-cross-complementing-protein-5-like|NW_026570225.1|XP_55328473.1	LOC129581437|X-ray-repair-cross-complementing-protein-5-like|NW_026570225.1|XP_55328473.1	ko00000,ko00001,ko00002,ko03400
Aant_geneID_rb_27224	BL	NT	2931.44	1198.7	2065.07	1.29038	0.135864	9.49761	2.14769e-21	1.37465e-18	FAF2	33208|Metazoa	lipase binding	NotTardiSpe	FAF2|FAS-associated-factor-2|NC_060929.1|NP_55428.1	FAF2|FAS-associated-factor-2|NC_060929.1|NP_55428.1	Y71H2AM.6|Uncharacterized-protein|CELE_Y71H2AM.6|NC_003281.10|NP_497616.1	Y71H2AM.6|Uncharacterized-protein|CELE_Y71H2AM.6|NC_003281.10|NP_497616.1	Faf2|Fas-associated-factor-2A|Dmel_CG10372|NT_033779.5|NP_477388.1	Faf2|Fas-associated-factor-2B|Dmel_CG10372|NT_033779.5|NP_1286057.1	Hexe_geneID_BV898_13413	Prot_BV898_13413.1|Hexe_geneID_BV898_13413	Prot_BV898_13413.1|Hexe_geneID_BV898_13413	BV898_13413|FAS-associated-factor-2-B|MTYJ01000148.1|OQV12301.1	BV898_13413|FAS-associated-factor-2-B|MTYJ01000148.1|OQV12301.1	RvY_18473-1|hypothetical-protein|BDGG01000019.1|GAV08837.1	RvY_18473-1|hypothetical-protein|BDGG01000019.1|GAV08837.1	LOC129581118|FAS-associated-factor-2-like|NW_026570225.1|XP_55327987.1	LOC129581118|FAS-associated-factor-2-like|NW_026570225.1|XP_55327987.1	ko00000,ko01000,ko03009,ko03019
Aant_geneID_rb_25580	BL	NT	2362.34	169.915	1266.13	3.79589	0.40127	9.45969	3.08843e-21	1.86696e-18	RAD51	33208|Metazoa	Plays an important role in homologous strand exchange, a key step in DNA repair through homologous recombination. Binds to single and double-stranded DNA and exhibits DNA-dependent ATPase activity. Catalyzes the recognition of homology and strand exchange between homologous DNA partners to form a joint molecule between a processed DNA break and the repair template. Binds to single-stranded DNA in…	NotTardiSpe	RAD51|DNA-repair-protein-RAD51-homolog-1-X2|NC_060939.1|XP_54234544.1	RAD51|DNA-repair-protein-RAD51-homolog-1-1|NC_060939.1|NP_2866.2	rad-51|DNA-repair-protein-RAD51-homolog|CELE_Y43C5A.6|NC_003282.8|NP_1379410.1	rad-51|DNA-repair-protein-RAD51-homolog|CELE_Y43C5A.6|NC_003282.8|NP_1263771.1	spn-A|spindle-AA|Dmel_CG7948|NT_033777.3|NP_524583.1	spn-A|spindle-AA|Dmel_CG7948|NT_033777.3|NP_524583.1	Hexe_geneID_BV898_00321	Prot_BV898_00321.1|Hexe_geneID_BV898_00321	Prot_BV898_00321.1|Hexe_geneID_BV898_00321	BV898_00321|DNA-repair-protein-RAD51-like-protein-1|MTYJ01000001.1|OQV26202.1	BV898_00321|DNA-repair-protein-RAD51-like-protein-1|MTYJ01000001.1|OQV26202.1	RvY_05095|Rad51a|BDGG01000002.1|GAU93108.1	RvY_05095|Rad51a|BDGG01000002.1|GAU93108.1	LOC129587728|DNA-repair-protein-RAD51-homolog-A-like|NW_026570246.1|XP_55337580.1	LOC129587728|DNA-repair-protein-RAD51-homolog-A-like|NW_026570246.1|XP_55337580.1	ko00000,ko00001,ko03400,ko04121,ko04131
Aant_geneID_rb_61395	BL	NT	6835.05	19285.5	13060.3	-1.49642	0.158622	-9.43389	3.95163e-21	2.26303e-18	CTSL	33208|Metazoa	cysteine-type endopeptidase activity	NotTardiSpe	CTSV|cathepsin-L2-preproprotein|NC_060933.1|NP_1324.2	CTSV|cathepsin-L2-preproprotein|NC_060933.1|NP_1188504.1	cpl-1|Cathepsin-L-like|CELE_T03E6.7|NC_003283.11|NP_1256718.1	cpl-1|Cathepsin-L-like|CELE_T03E6.7|NC_003283.11|NP_1256718.1	Cp1|cysteine-proteinase-1A|Dmel_CG6692|NT_033778.4|NP_725347.1	Cp1|cysteine-proteinase-1A|Dmel_CG6692|NT_033778.4|NP_725347.1	Hexe_geneID_BV898_09384	Prot_BV898_09384.1|Hexe_geneID_BV898_09384	Prot_BV898_09384.1|Hexe_geneID_BV898_09384	BV898_09384|Cathepsin-L1|MTYJ01000073.1|OQV16548.1	BV898_09384|Cathepsin-L1|MTYJ01000073.1|OQV16548.1	RvY_09451|hypothetical-protein|BDGG01000004.1|GAU98286.1	RvY_09451|hypothetical-protein|BDGG01000004.1|GAU98286.1	LOC129580903|uncharacterized-protein-LOC129580903|NW_026570225.1|XP_55327633.1	LOC129580903|uncharacterized-protein-LOC129580903|NW_026570225.1|XP_55327633.1	ko00000,ko00001,ko00537,ko01000,ko01002,ko03110
Aant_geneID_rb_12619	BL	NT	333.9	11.9465	172.923	4.78612	0.512609	9.33678	9.93037e-21	5.40262e-18	NA	33208|Metazoa	guanylate cyclase activity	NotTardiSpe	NPR1|atrial-natriuretic-peptide-receptor-1-X2|NC_060925.1|XP_54192772.1	GABBR1|gamma-aminobutyric-acid-type-B-receptor-subunit-1-X8|NC_060930.1|XP_54211038.1	gcy-9|Receptor-type-guanylate-cyclase-gcy-9|CELE_ZK455.2|NC_003284.9|NP_509897.3	gcy-9|Receptor-type-guanylate-cyclase-gcy-9|CELE_ZK455.2|NC_003284.9|NP_509897.3	CG31183|uncharacterized-proteinA|Dmel_CG31183|NT_033777.3|NP_650505.2	GABA-B-R3|metabotropic-GABA-B-receptor-subtype-3H|Dmel_CG3022|NT_033779.5|NP_1285552.1	Hexe_geneID_BV898_10218	Prot_BV898_10218.1|Hexe_geneID_BV898_10218	Prot_BV898_10218.1|Hexe_geneID_BV898_10218	BV898_10218|hypothetical-protein|MTYJ01000086.1|OQV15631.1	BV898_10218|hypothetical-protein|MTYJ01000086.1|OQV15631.1	RvY_02078|hypothetical-protein|BDGG01000001.1|GAU89536.1	RvY_02078|hypothetical-protein|BDGG01000001.1|GAU89536.1	LOC129594485|atrial-natriuretic-peptide-receptor-1-like|NW_026570288.1|XP_55347158.1	LOC129594485|atrial-natriuretic-peptide-receptor-1-like|NW_026570288.1|XP_55347158.1	ko00000,ko00001,ko00002,ko01000,ko01001
Aant_geneID_rb_34136	BL	NT	253.159	18.5898	135.874	3.74799	0.402248	9.31759	1.19012e-20	6.16651e-18	PPP3R1	33208|Metazoa	EF-hand domain	NotTardiSpe	PPP3R1|calcineurin-subunit-B-type-1|NC_060926.1|NP_936.1	PPP3R1|calcineurin-subunit-B-type-1|NC_060926.1|NP_936.1	cnb-1|Protein-phosphatase-2B-regulatory-subunit-cnb-1|CELE_F55C10.1|NC_003283.11|NP_1256317.1	cnb-1|Protein-phosphatase-2B-regulatory-subunit-cnb-1|CELE_F55C10.1|NC_003283.11|NP_1256317.1	CanB2|calcineurin-B2A|Dmel_CG11217|NT_033778.4|NP_524874.2	CanB2|calcineurin-B2B|Dmel_CG11217|NT_033778.4|NP_1246192.1	Hexe_geneID_BV898_09980	Prot_BV898_09980.1|Hexe_geneID_BV898_09980	Prot_BV898_09980.1|Hexe_geneID_BV898_09980	BV898_09980|Calcineurin-subunit-B-type-2|MTYJ01000081.1|OQV15884.1	BV898_09980|Calcineurin-subunit-B-type-2|MTYJ01000081.1|OQV15884.1	RvY_08727|hypothetical-protein|BDGG01000004.1|GAU97428.1	RvY_08727|hypothetical-protein|BDGG01000004.1|GAU97428.1	LOC129583566|calcineurin-subunit-B-type-1|NW_026570231.1|XP_55331375.1	LOC129583566|calcineurin-subunit-B-type-1|NW_026570231.1|XP_55331375.1	ko00000,ko00001,ko01009
Aant_geneID_rb_52505	BL	NT	1.17762	1263.11	632.143	-10.005	1.09814	-9.11084	8.17447e-20	4.04302e-17	NA	2759|Eukaryota	regulation of canonical Wnt signaling pathway involved in osteoblast differentiation	NotTardiSpe	NA	NA	NA	NA	Gnptab|N-acetylglucosamine-1-phosphate-transferase-subunits-alpha-and-beta|Dmel_CG8027|NT_033778.4|NP_610469.3	Gnptab|N-acetylglucosamine-1-phosphate-transferase-subunits-alpha-and-beta|Dmel_CG8027|NT_033778.4|NP_610469.3	NA	Prot_BV898_07451.1|Hexe_geneID_BV898_07451	NA	BV898_07451|Neurogenic-locus-Notch-protein|MTYJ01000049.1|OQV18440.1	NA	RvY_01189|hypothetical-protein|BDGG01000001.1|GAU88502.1	RvY_01189|hypothetical-protein|BDGG01000001.1|GAU88502.1	NA	NA	ko00000,ko00001,ko00002
Aant_geneID_rb_66192	BL	NT	9247.88	2284.85	5766.36	2.01711	0.231376	8.71789	2.83439e-18	1.34091e-15	NA	33208|Metazoa	Histone H2B	NotTardiSpe	H2BC13|histone-H2B-type-1-L|NC_060930.1|NP_3510.1	H2BC12|histone-H2B-type-1-K|NC_060930.1|NP_1299582.1	his-66|putative-histone-H2B-4|CELE_H02I12.6|NC_003282.8|NP_502149.1	his-62|putative-histone-H2B-4|CELE_F55G1.3|NC_003282.8|NP_501202.1	His2B:CG17949|histone-H2B|Dmel_CG17949|NT_033779.5|NP_724342.1	His2B:CG33910|histone-H2B|Dmel_CG33910|NT_033779.5|NP_1027283.1	Hexe_geneID_BV898_01753	Prot_BV898_01753.1|Hexe_geneID_BV898_01753	Prot_BV898_01753.1|Hexe_geneID_BV898_01753	BV898_01753|putative-Histone-H2B.1,-embryonic|MTYJ01000006.1|OQV24695.1	BV898_01753|putative-Histone-H2B.1,-embryonic|MTYJ01000006.1|OQV24695.1	RvY_15451|hypothetical-protein|BDGG01000012.1|GAV05296.1	RvY_05959|hypothetical-protein|BDGG01000002.1|GAU94130.1	LOC129587514|histone-H2B-like|NW_026570245.1|XP_55337282.1	LOC129587514|histone-H2B-like|NW_026570245.1|XP_55337282.1	ko00000,ko00001,ko03036,ko04147
Aant_geneID_rb_76882	BL	NT	2153.92	266.468	1210.2	3.01224	0.354307	8.50179	1.86682e-17	8.46368e-15	PARP2	33208|Metazoa	protein ADP-ribosylase activity	NotTardiSpe	PARP2|poly [ADP-ribose]-polymerase-2-2|NC_060938.1|NP_1036083.1	PARP2|poly [ADP-ribose]-polymerase-2-2|NC_060938.1|NP_1036083.1	parp-1|Poly [ADP-ribose]-polymerase-1|CELE_Y71F9AL.18|NC_003279.8|NP_491072.1	parp-1|Poly [ADP-ribose]-polymerase-1|CELE_Y71F9AL.18|NC_003279.8|NP_491072.1	Parp|Poly-(ADP-ribose)-polymerase|Dmel_CG40411|NT_033777.3|NP_1104452.1	Parp|Poly-(ADP-ribose)-polymerase|Dmel_CG40411|NT_033777.3|NP_1104452.1	Hexe_geneID_BV898_08059	Prot_BV898_08059.1|Hexe_geneID_BV898_08059	Prot_BV898_08059.1|Hexe_geneID_BV898_08059	BV898_08059|Poly-ADP-ribose]-polymerase-2|MTYJ01000055.1|OQV17931.1	BV898_08059|Poly-ADP-ribose]-polymerase-2|MTYJ01000055.1|OQV17931.1	RvY_08263-2|hypothetical-protein|BDGG01000003.1|GAU96892.1	RvY_08263-1|hypothetical-protein|BDGG01000003.1|GAU96891.1	LOC129588520|poly [ADP-ribose]-polymerase-2-like|NW_026570250.1|XP_55338742.1	LOC129588520|poly [ADP-ribose]-polymerase-2-like|NW_026570250.1|XP_55338742.1	ko00000,ko00001,ko00002,ko01000,ko03032,ko03036,ko03400
Aant_geneID_rb_82266	BL	NT	2.87926	1411.04	706.96	-8.893	1.05225	-8.45145	2.87717e-17	1.25226e-14	dp	33208|Metazoa	Calcium ion binding	NotTardiSpe	NA	NA	fbn-1|FiBrilliN-homolog|CELE_ZK783.1|NC_003281.10|NP_1263718.1	NA	NA	dpy|dumpyM|Dmel_CG33196|NT_033779.5|NP_1245879.1		NA	NA	NA	NA	NA	NA	NA	NA	NA
Aant_geneID_rb_63862	BL	NT	3429.89	1374.25	2402.07	1.32006	0.158496	8.32865	8.17669e-17	3.42194e-14	nas-15	33208|Metazoa	Astacin Peptidase family M12A	NotTardiSpe	TLL1|tolloid-like-protein-1-2-precursor|NC_060928.1|NP_1191689.1	TLL1|tolloid-like-protein-1-2-precursor|NC_060928.1|NP_1191689.1	nas-4|Zinc-metalloproteinase-nas-4|CELE_C05D11.6|NC_003281.10|NP_1254939.1	nas-4|Zinc-metalloproteinase-nas-4|CELE_C05D11.6|NC_003281.10|NP_1254939.1	CG6763|uncharacterized-proteinA|Dmel_CG6763|NT_033777.3|NP_651138.1	CG6763|uncharacterized-proteinB|Dmel_CG6763|NT_033777.3|NP_1262871.1	Hexe_geneID_BV898_13083	Prot_BV898_13083.1|Hexe_geneID_BV898_13083	Prot_BV898_13083.1|Hexe_geneID_BV898_13083	BV898_13083|putative-Zinc-metalloproteinase-nas-4|MTYJ01000139.1|OQV12675.1	BV898_13083|putative-Zinc-metalloproteinase-nas-4|MTYJ01000139.1|OQV12675.1	RvY_07510|hypothetical-protein|BDGG01000003.1|GAU96000.1	RvY_07510|hypothetical-protein|BDGG01000003.1|GAU96000.1	LOC129590378|high-choriolytic-enzyme-1-like|NW_026570260.1|XP_55341554.1	LOC129590378|high-choriolytic-enzyme-1-like|NW_026570260.1|XP_55341554.1	ko00000,ko01000,ko01002
Aant_geneID_rb_1200	BL	NT	431.154	2147.14	1289.14	-2.31534	0.278995	-8.29885	1.05127e-16	4.08532e-14	MAN2A1	33208|Metazoa	Alpha mannosidase middle domain	NotTardiSpe	MAN2A2|alpha-mannosidase-2x-X1|NC_060939.1|XP_54233896.1	MAN2A2|alpha-mannosidase-2x-2|NC_060939.1|NP_1307906.1	aman-2|Alpha-mannosidase|CELE_F58H1.1|NC_003283.11|NP_505995.2	aman-2|Alpha-mannosidase|CELE_F58H1.1|NC_003283.11|NP_505995.2	alpha-Man-IIa|alpha-Mannosidase-class-II-aB|Dmel_CG18802|NT_033777.3|NP_1262413.1	alpha-Man-IIa|alpha-Mannosidase-class-II-aB|Dmel_CG18802|NT_033777.3|NP_1262413.1	Hexe_geneID_BV898_14690	Prot_BV898_14690.1|Hexe_geneID_BV898_14690	Prot_BV898_14690.1|Hexe_geneID_BV898_14690	BV898_14690|Alpha-mannosidase-2|MTYJ01000184.1|OWA50165.1	BV898_14690|Alpha-mannosidase-2|MTYJ01000184.1|OWA50165.1	RvY_02489|hypothetical-protein|BDGG01000001.1|GAU90007.1	RvY_02489|hypothetical-protein|BDGG01000001.1|GAU90007.1	LOC129598492|alpha-mannosidase-2-like|NW_026570344.1|XP_55352389.1	LOC129598492|alpha-mannosidase-2-like|NW_026570344.1|XP_55352389.1	ko00000,ko00001,ko00002,ko01000
Aant_geneID_rb_72214	BL	NT	1388.23	256.692	822.463	2.43321	0.29307	8.30251	1.01935e-16	4.08532e-14	YIF1A	33208|Metazoa	Yip1 interacting factor homolog A S. cerevisiae	NotTardiSpe	YIF1B|protein-YIF1B-3|NC_060943.1|NP_1034760.1	YIF1B|protein-YIF1B-3|NC_060943.1|NP_1034760.1	yif-1|YIP1-Interacting-Factor-homolog|CELE_F57A8.2|NC_003283.11|NP_1041127.1	yif-1|YIP1-Interacting-Factor-homolog|CELE_F57A8.2|NC_003283.11|NP_1041127.1	Yif1|Yip1-interacting-factor-1B|Dmel_CG5484|NT_033777.3|NP_733164.1	Yif1|Yip1-interacting-factor-1A|Dmel_CG5484|NT_033777.3|NP_733163.1	Hexe_geneID_BV898_15766	Prot_BV898_15766.1|Hexe_geneID_BV898_15766	Prot_BV898_15766.1|Hexe_geneID_BV898_15766	BV898_15766|Protein-YIF1B|MTYJ01000220.1|OWA51274.1	BV898_15766|Protein-YIF1B|MTYJ01000220.1|OWA51274.1	RvY_08632|hypothetical-protein|BDGG01000004.1|GAU97312.1	RvY_08632|hypothetical-protein|BDGG01000004.1|GAU97312.1	LOC129582886|protein-YIF1B-like|NW_026570228.1|XP_55330489.1	LOC129582886|protein-YIF1B-like|NW_026570228.1|XP_55330489.1	ko00000,ko04131
Aant_geneID_rb_25666	BL	NT	1496.32	472.9	984.609	1.66037	0.200221	8.29271	1.10698e-16	4.15346e-14	JOSD1	33208|Metazoa	Josephin	NotTardiSpe	JOSD2|josephin-2-1|NC_060943.1|NP_612207.1	JOSD1|josephin-1|NC_060946.1|NP_1347164.1	josd-1|Ubiquitinyl-hydrolase-1|CELE_Y71H2AR.3|NC_003281.10|NP_871685.1	josd-1|Ubiquitinyl-hydrolase-1|CELE_Y71H2AR.3|NC_003281.10|NP_871685.1	CG3781|uncharacterized-protein|Dmel_CG3781|NC_004354.4|NP_572303.4	CG3781|uncharacterized-protein|Dmel_CG3781|NC_004354.4|NP_572303.4	Hexe_geneID_BV898_11384	Prot_BV898_11384.1|Hexe_geneID_BV898_11384	Prot_BV898_11384.1|Hexe_geneID_BV898_11384	BV898_11384|putative-Josephin-2|MTYJ01000105.1|OQV14407.1	BV898_11384|putative-Josephin-2|MTYJ01000105.1|OQV14407.1	RvY_15842|hypothetical-protein|BDGG01000012.1|GAV05762.1	RvY_15842|hypothetical-protein|BDGG01000012.1|GAV05762.1	LOC129589046|josephin-2-like|NW_026570253.1|XP_55339498.1	LOC129589046|josephin-2-like|NW_026570253.1|XP_55339498.1	ko00000,ko01000,ko01002,ko04121
Aant_geneID_rb_63381	BL	NT	10223.7	3720.97	6972.36	1.45865	0.176355	8.2711	1.32725e-16	4.81393e-14	NA	NA	NA	NotTardiSpe	NA	NA	NA	NA	NA	NA	Hexe_geneID_BV898_01091	Prot_BV898_01091.1|Hexe_geneID_BV898_01091	Prot_BV898_01091.1|Hexe_geneID_BV898_01091	BV898_01091|hypothetical-protein|MTYJ01000003.1|OQV25415.1	BV898_01091|hypothetical-protein|MTYJ01000003.1|OQV25415.1	RvY_12635|hypothetical-protein|BDGG01000007.1|GAV02021.1	RvY_12635|hypothetical-protein|BDGG01000007.1|GAV02021.1	LOC129594164|uncharacterized-protein-LOC129594164|NW_026570286.1|XP_55346732.1	LOC129594164|uncharacterized-protein-LOC129594164|NW_026570286.1|XP_55346732.1	NA
Aant_geneID_rb_7870	BL	NT	25.3349	299.653	162.494	-3.56327	0.431128	-8.265	1.39692e-16	4.90319e-14	NA	33208|Metazoa	Trypsin-like serine protease	NotTardiSpe	KLKB1|plasma-kallikrein-3-precursor|NC_060928.1|NP_1305325.1	KLKB1|plasma-kallikrein-X5|NC_060928.1|XP_54205941.1	try-1|Peptidase-S1-domain-containing-protein|CELE_ZK546.15|NC_003280.10|NP_494910.2	try-1|Peptidase-S1-domain-containing-protein|CELE_ZK546.15|NC_003280.10|NP_494910.2	CG9372|uncharacterized-protein|Dmel_CG9372|NT_037436.4|NP_649132.1	CG18735|uncharacterized-protein|Dmel_CG18735|NT_033778.4|NP_652645.1	Hexe_geneID_BV898_07539	Prot_BV898_07539.1|Hexe_geneID_BV898_07539	Prot_BV898_07539.1|Hexe_geneID_BV898_07539	BV898_07539|hypothetical-protein|MTYJ01000050.1|OQV18336.1	BV898_07539|hypothetical-protein|MTYJ01000050.1|OQV18336.1	RvY_03922|hypothetical-protein|BDGG01000002.1|GAU91717.1	RvY_03922|hypothetical-protein|BDGG01000002.1|GAU91717.1	LOC129585406|uncharacterized-protein-LOC129585406|NW_026570236.1|XP_55334045.1	LOC129585406|uncharacterized-protein-LOC129585406|NW_026570236.1|XP_55334045.1	ko00000,ko01000,ko01002
Aant_geneID_rb_50544	BL	NT	8438.35	396.799	4417.57	4.40863	0.533684	8.26075	1.44758e-16	4.92223e-14	MACROH2A1	33208|Metazoa	H2A histone family, member Y	NotTardiSpe	MACROH2A1|core-histone-macro-H2A.1-4|NC_060929.1|NP_1387332.1	MACROH2A1|core-histone-macro-H2A.1-4|NC_060929.1|NP_1387332.1	htz-1|Histone-H2A.V|CELE_R08C7.3|NC_003282.8|NP_500569.1	htz-1|Histone-H2A.V|CELE_R08C7.3|NC_003282.8|NP_500569.1	His2A:CG33859|histone-H2A|Dmel_CG33859|NT_033779.5|NP_1027376.1	His2A:CG33808|histone-H2A|Dmel_CG33808|NT_033779.5|NP_1027292.1	Hexe_geneID_BV898_10478	Prot_BV898_10478.1|Hexe_geneID_BV898_10478	Prot_BV898_10478.1|Hexe_geneID_BV898_10478	BV898_10478|Core-histone-macro-H2A.1|MTYJ01000090.1|OQV15372.1	BV898_10478|Core-histone-macro-H2A.1|MTYJ01000090.1|OQV15372.1	RvY_00439|hypothetical-protein|BDGG01000001.1|GAU87620.1	RvY_00439|hypothetical-protein|BDGG01000001.1|GAU87620.1	LOC129591714|core-histone-macro-H2A.1-like|NW_026570267.1|XP_55343449.1	LOC129591714|core-histone-macro-H2A.1-like|NW_026570267.1|XP_55343449.1	ko00000,ko00001,ko03036,ko04147
Aant_geneID_rb_34484	BL	NT	7.412	1181.34	594.375	-7.33432	0.893222	-8.21108	2.19212e-16	7.22803e-14	NA	121069|Pythiales	ADP-ribosylation factor family. Source PGD	NotTardiSpe	ARF3|ADP-ribosylation-factor-3-X1|NC_060936.1|XP_54227981.1	ARF3|ADP-ribosylation-factor-3-a|NC_060936.1|NP_1399843.1	arf-5|ADP-Ribosylation-Factor-homolog|CELE_F57H12.1|NC_003282.8|NP_501336.1	arf-5|ADP-Ribosylation-Factor-homolog|CELE_F57H12.1|NC_003282.8|NP_501336.1	Arf1|ADP-ribosylation-factor-1E|Dmel_CG8385|NT_037436.4|NP_730760.1	Arf1|ADP-ribosylation-factor-1F|Dmel_CG8385|NT_037436.4|NP_1097667.1	Hexe_geneID_BV898_03185	Prot_BV898_03185.1|Hexe_geneID_BV898_03185	Prot_BV898_03185.1|Hexe_geneID_BV898_03185	BV898_03185|ADP-ribosylation-factor-1|MTYJ01000015.1|OQV22746.1	BV898_03185|ADP-ribosylation-factor-1|MTYJ01000015.1|OQV22746.1	RvY_16034|hypothetical-protein|BDGG01000013.1|GAV05990.1	RvY_16034|hypothetical-protein|BDGG01000013.1|GAV05990.1	LOC129584880|ADP-ribosylation-factor-1|NW_026570235.1|XP_55333252.1	LOC129584880|ADP-ribosylation-factor-1|NW_026570235.1|XP_55333251.1	NA
Aant_geneID_rb_50337	BL	NT	7590.53	1085.99	4338.26	2.80558	0.345358	8.12367	4.52287e-16	1.44745e-13	NA	33208|Metazoa	Oxidoreductase activity, acting on single donors with incorporation of molecular oxygen, incorporation of two atoms of oxygen	NotTardiSpe	P4HA2|prolyl-4-hydroxylase-subunit-alpha-2-2-precursor|NC_060929.1|NP_1352609.1	P4HA2|prolyl-4-hydroxylase-subunit-alpha-2-2-precursor|NC_060929.1|NP_1017974.1	phy-2|Prolyl-4-hydroxylase-subunit-alpha-2|CELE_F35G2.4|NC_003282.8|NP_502317.1	phy-2|Prolyl-4-hydroxylase-subunit-alpha-2|CELE_F35G2.4|NC_003282.8|NP_502317.1	PH4alphaEFB|prolyl-4-hydroxylase-alpha-EFB|Dmel_CG31022|NT_033777.3|NP_733371.1	PH4alphaEFB|prolyl-4-hydroxylase-alpha-EFB|Dmel_CG31022|NT_033777.3|NP_733371.1	Hexe_geneID_BV898_08522	Prot_BV898_08522.1|Hexe_geneID_BV898_08522	Prot_BV898_08522.1|Hexe_geneID_BV898_08522	BV898_08522|1-phosphatidylinositol-4,5-bisphosphate-phosphodiesterase-delta-1|MTYJ01000061.1|OQV17419.1	BV898_08522|1-phosphatidylinositol-4,5-bisphosphate-phosphodiesterase-delta-1|MTYJ01000061.1|OQV17419.1	RvY_06660|hypothetical-protein|BDGG01000003.1|GAU94965.1	RvY_06660|hypothetical-protein|BDGG01000003.1|GAU94965.1	LOC129599634|prolyl-4-hydroxylase-subunit-alpha-2-like|NW_026570371.1|XP_55353899.1	LOC129599634|prolyl-4-hydroxylase-subunit-alpha-2-like|NW_026570371.1|XP_55353899.1	ko00000,ko00001,ko01000
Aant_geneID_rb_31982	BL	NT	0.644428	1195.12	597.885	-10.8675	1.34375	-8.08748	6.09134e-16	1.89371e-13	ODC1	33208|Metazoa	Belongs to the Orn Lys Arg decarboxylase class-II family	NotTardiSpe	ODC1|ornithine-decarboxylase-2|NC_060926.1|NP_1274117.1	ODC1|ornithine-decarboxylase-2|NC_060926.1|NP_1274117.1	odc-1|Ornithine-decarboxylase|CELE_K11C4.4|NC_003283.11|NP_504752.1	odc-1|Ornithine-decarboxylase|CELE_K11C4.4|NC_003283.11|NP_504752.1	Odc1|ornithine-decarboxylase-1|Dmel_CG8721|NT_033778.4|NP_477052.2	Odc1|ornithine-decarboxylase-1|Dmel_CG8721|NT_033778.4|NP_477052.2	Hexe_geneID_BV898_12605	Prot_BV898_12605.1|Hexe_geneID_BV898_12605	Prot_BV898_12605.1|Hexe_geneID_BV898_12605	BV898_12605|Ornithine-decarboxylase|MTYJ01000129.1|OQV13176.1	BV898_12605|Ornithine-decarboxylase|MTYJ01000129.1|OQV13176.1	RvY_05468|hypothetical-protein|BDGG01000002.1|GAU93542.1	RvY_05468|hypothetical-protein|BDGG01000002.1|GAU93542.1	LOC129582012|ornithine-decarboxylase-like|NW_026570226.1|XP_55329354.1	LOC129582012|ornithine-decarboxylase-like|NW_026570226.1|XP_55329354.1	ko00000,ko00001,ko00002,ko01000
Aant_geneID_rb_14326	BL	NT	1.04805	773.034	387.041	-9.36235	1.16116	-8.06296	7.44691e-16	2.25083e-13	NA	NA	NA	TardiSpe	NA	NA	NA	NA	NA	NA		NA	NA	NA	NA	NA	NA	NA	NA	NA
Aant_geneID_rb_12696	BL	NT	0.846238	438.786	219.816	-8.894	1.12151	-7.9304	2.18444e-15	6.42403e-13	NA	NA	NA	TardiSpe	NA	NA	NA	NA	NA	NA		NA	NA	NA	NA	NA	NA	NA	NA	NA
Aant_geneID_rb_55229	BL	NT	0.524024	1373.58	687.053	-11.1586	1.40979	-7.91508	2.47099e-15	7.07549e-13	NA	NA	NA	TardiSpe	NA	NA	NA	NA	NA	NA		NA	NA	NA	NA	NA	NA	NA	NA	NA
Aant_geneID_rb_67875	BL	NT	836.605	183.039	509.822	2.18602	0.276427	7.90813	2.61274e-15	7.28953e-13	EFTUD1	33208|Metazoa	GTPase activity	NotTardiSpe	EFL1|elongation-factor-like-GTPase-1-1|NC_060939.1|NP_78856.4	EFL1|elongation-factor-like-GTPase-1-1|NC_060939.1|NP_1309774.1	K10C3.5|Tr-type-G-domain-containing-protein|CELE_K10C3.5|NC_003279.8|NP_1021564.1	K10C3.5|Tr-type-G-domain-containing-protein|CELE_K10C3.5|NC_003279.8|NP_1021565.1	CG33158|uncharacterized-protein|Dmel_CG33158|NT_037436.4|NP_788515.1	CG33158|uncharacterized-protein|Dmel_CG33158|NT_037436.4|NP_788515.1	NA	Prot_BV898_11068.1|Hexe_geneID_BV898_11068	Prot_BV898_11068.2|Hexe_geneID_BV898_11068	BV898_11068|Elongation|MTYJ01000100.1|OQV14692.1	BV898_11068|Elongation|MTYJ01000100.1|OQV14692.1	RvY_17448|hypothetical-protein|BDGG01000015.1|GAV07633.1	RvY_17448|hypothetical-protein|BDGG01000015.1|GAV07633.1	LOC129598290|elongation-factor-like-GTPase-1|NW_026570339.1|XP_55352090.1	LOC129598290|elongation-factor-like-GTPase-1|NW_026570339.1|XP_55352088.1	ko00000,ko00001,ko01000,ko03009
Aant_geneID_rb_51041	BL	NT	0	375.154	187.577	-11.0484	1.39937	-7.89525	2.89745e-15	7.88178e-13	NA	2759|Eukaryota	Parallel beta-helix repeats	NotTardiSpe	NA	NA	NA	NA	NA	NA		NA	NA	NA	NA	NA	NA	NA	NA	NA
Aant_geneID_rb_73351	BL	NT	235.078	24.513	129.795	3.27528	0.416233	7.86888	3.57838e-15	9.49668e-13	NA	33208|Metazoa	PINIT domain	NotTardiSpe	ZMIZ2|zinc-finger-MIZ-domain-containing-protein-2-X9|NC_060931.1|XP_54215118.1	PIAS1|E3-SUMO-protein-ligase-PIAS1-X5|NC_060939.1|XP_54235013.1	gei-17|E3-SUMO-protein-ligase-gei-17|CELE_W10D5.3|NC_003279.8|NP_1021679.3	gei-17|E3-SUMO-protein-ligase-gei-17|CELE_W10D5.3|NC_003279.8|NP_1021679.3	Su(var)2-10|suppressor-of-variegation-2-10K|Dmel_CG8068|NT_033778.4|NP_1188887.1	Su(var)2-10|suppressor-of-variegation-2-10E|Dmel_CG8068|NT_033778.4|NP_724756.1	Hexe_geneID_BV898_14551	Prot_BV898_14551.1|Hexe_geneID_BV898_14551	Prot_BV898_14551.1|Hexe_geneID_BV898_14551	BV898_14551|hypothetical-protein|MTYJ01000180.1|OWA50020.1	BV898_14551|hypothetical-protein|MTYJ01000180.1|OWA50020.1	RvY_00086-1|hypothetical-protein|BDGG01000001.1|GAU87202.1	RvY_00086-1|hypothetical-protein|BDGG01000001.1|GAU87202.1	LOC129585773|uncharacterized-protein-LOC129585773|NW_026570238.1|XP_55334591.1	LOC129585773|uncharacterized-protein-LOC129585773|NW_026570238.1|XP_55334591.1	ko00000,ko00001,ko04121,ko04812
Aant_geneID_rb_16126	BL	NT	0.524024	1085.08	542.8	-10.8139	1.38125	-7.8291	4.91376e-15	1.27301e-12	NA	NA	NA	TardiSpe	NA	NA	NA	NA	NA	NA		NA	NA	NA	NA	NA	NA	NA	NA	NA
Aant_geneID_rb_21466	BL	NT	1449.29	237.651	843.471	2.60657	0.333211	7.82258	5.17496e-15	1.30951e-12	XRCC6	33208|Metazoa	double-strand break repair via classical nonhomologous end joining	NotTardiSpe	XRCC6|X-ray-repair-cross-complementing-protein-6-1|NC_060946.1|NP_1460.1	XRCC6|X-ray-repair-cross-complementing-protein-6-1|NC_060946.1|NP_1275905.1	cku-70|ATP-dependent-DNA-helicase-2-subunit-1|CELE_Y47D3A.4|NC_003281.10|NP_499438.2	cku-70|ATP-dependent-DNA-helicase-2-subunit-1|CELE_Y47D3A.4|NC_003281.10|NP_499438.2	Irbp|inverted-repeat-binding-proteinA|Dmel_CG5247|NT_033777.3|NP_536773.1	Irbp|inverted-repeat-binding-proteinA|Dmel_CG5247|NT_033777.3|NP_536773.1	Hexe_geneID_BV898_13167	Prot_BV898_13167.1|Hexe_geneID_BV898_13167	Prot_BV898_13167.1|Hexe_geneID_BV898_13167	BV898_13167|X-ray-repair-cross-complementing-protein-6|MTYJ01000141.1|OQV12605.1	BV898_13167|X-ray-repair-cross-complementing-protein-6|MTYJ01000141.1|OQV12605.1	RvY_01573|Ku70|BDGG01000001.1|GAU88967.1	RvY_01573|Ku70|BDGG01000001.1|GAU88967.1	LOC129602253|X-ray-repair-cross-complementing-protein-5-like|NW_026570593.1|XP_55357223.1	LOC129602253|X-ray-repair-cross-complementing-protein-5-like|NW_026570593.1|XP_55357223.1	ko00000,ko00001,ko00002,ko03041,ko03400
Aant_geneID_rb_27126	BL	NT	0.915605	500.209	250.562	-9.06055	1.15887	-7.81843	5.34873e-15	1.32272e-12	SLC44A2	2759|Eukaryota	choline transmembrane transporter activity	NotTardiSpe	SLC44A5|choline-transporter-like-protein-5-X5|NC_060925.1|XP_54191031.1	SLC44A5|choline-transporter-like-protein-5-X5|NC_060925.1|XP_54191030.1	chtl-1|Choline-transporter-like-protein-1|CELE_F35C8.7|NC_003284.9|NP_1367416.1	chtl-1|Choline-transporter-like-protein-1|CELE_F35C8.7|NC_003284.9|NP_741790.2	Ctl2|choline-transporter-like-2C|Dmel_CG11880|NT_033777.3|NP_733269.1	Ctl2|choline-transporter-like-2A|Dmel_CG11880|NT_033777.3|NP_651670.1	Hexe_geneID_BV898_17879	Prot_BV898_17879.1|Hexe_geneID_BV898_17879	Prot_BV898_17879.1|Hexe_geneID_BV898_17879	BV898_17879|Choline-transporter-like-protein-5|MTYJ01000322.1|OWA53451.1	BV898_17879|Choline-transporter-like-protein-5|MTYJ01000322.1|OWA53451.1	RvY_09007|hypothetical-protein|BDGG01000004.1|GAU97770.1	RvY_12453-2|hypothetical-protein|BDGG01000007.1|GAV01800.1	LOC129590299|choline-transporter-like-protein-2|NW_026570259.1|XP_55341428.1	LOC129590299|choline-transporter-like-protein-2|NW_026570259.1|XP_55341428.1	ko00000,ko00001,ko02000,ko04090,ko04147
Aant_geneID_rb_72978	BL	NT	836.123	4716.63	2776.38	-2.49505	0.319639	-7.80583	5.91112e-15	1.42931e-12	FRRS1	33208|Metazoa	Possible catecholamine-binding domain present in a variety of eukaryotic proteins.	NotTardiSpe	NA	NA	NA	NA	CG8399|uncharacterized-proteinA|Dmel_CG8399|NT_033778.4|NP_611079.2	NA	Hexe_geneID_BV898_18950	Prot_BV898_18950.1|Hexe_geneID_BV898_18950	Prot_BV898_18950.1|Hexe_geneID_BV898_18950	BV898_18950|putative-ferric-chelate-reductase-1|MTYJ01000421.1|OWA54550.1	BV898_18950|putative-ferric-chelate-reductase-1|MTYJ01000421.1|OWA54550.1	RvY_16491|hypothetical-protein|BDGG01000013.1|GAV06519.1	RvY_16491|hypothetical-protein|BDGG01000013.1|GAV06519.1	LOC129597976|uncharacterized-protein-LOC129597976|NW_026570332.1|XP_55351666.1	LOC129597976|uncharacterized-protein-LOC129597976|NW_026570332.1|XP_55351666.1	NA
Aant_geneID_rb_32738	BL	NT	0.786036	641.238	321.012	-9.48827	1.22377	-7.75329	8.95392e-15	2.11799e-12	NA	2759|Eukaryota	NA	NotTardiSpe	ITSN1|intersectin-1-X21|NC_060945.1|XP_54180747.1	SH3YL1|SH3-domain-containing-YSC84-like-protein-1-3|NC_060926.1|NP_1269611.1	sem-5|Sex-muscle-abnormal-protein-5|CELE_C14F5.5|NC_003284.9|NP_509342.1	sem-5|Sex-muscle-abnormal-protein-5|CELE_C14F5.5|NC_003284.9|NP_509342.1	drk|downstream-of-receptor-kinaseF|Dmel_CG6033|NT_033778.4|NP_725306.1	drk|downstream-of-receptor-kinaseA|Dmel_CG6033|NT_033778.4|NP_476858.1	Hexe_geneID_BV898_15706	Prot_BV898_15706.1|Hexe_geneID_BV898_15706	Prot_BV898_15706.1|Hexe_geneID_BV898_15706	BV898_15706|1-phosphatidylinositol-4,5-bisphosphate-phosphodiesterase-gamma-1|MTYJ01000218.1|OWA51211.1	BV898_15706|1-phosphatidylinositol-4,5-bisphosphate-phosphodiesterase-gamma-1|MTYJ01000218.1|OWA51211.1	RvY_09949|hypothetical-protein|BDGG01000005.1|GAU98865.1	RvY_09949|hypothetical-protein|BDGG01000005.1|GAU98865.1	LOC129581864|signal-transducing-adapter-molecule-1-like|NW_026570226.1|XP_55329115.1	LOC129592365|cytoplasmic-protein-NCK2-like|NW_026570223.1|XP_55344358.1	NA
Aant_geneID_rb_46798	BL	NT	0	617.44	308.72	-11.7674	1.52429	-7.71993	1.16398e-14	2.69473e-12	NA	NA	NA	TardiSpe	NA	NA	NA	NA	NA	NA		NA	NA	NA	NA	NA	NA	NA	NA	NA
Aant_geneID_rb_33258	BL	NT	539.554	136.444	337.999	1.98665	0.258697	7.67943	1.59797e-14	3.62241e-12	RNF146	33208|Metazoa	Ring finger protein 146	NotTardiSpe	RNF146|E3-ubiquitin-protein-ligase-RNF146-X1|NC_060930.1|XP_54212474.1	RNF146|E3-ubiquitin-protein-ligase-RNF146-a|NC_060930.1|NP_1229773.1	Y105E8A.14|Uncharacterized-protein|CELE_Y105E8A.14|NC_003279.8|NP_740943.2	Y105E8A.14|Uncharacterized-protein|CELE_Y105E8A.14|NC_003279.8|NP_740943.2	Rnf146|ring-finger-protein-146G|Dmel_CG8786|NT_037436.4|NP_1137979.2	Rnf146|ring-finger-protein-146C|Dmel_CG8786|NT_037436.4|NP_1137978.1	Hexe_geneID_BV898_16497	Prot_BV898_16497.1|Hexe_geneID_BV898_16497	Prot_BV898_16497.1|Hexe_geneID_BV898_16497	BV898_16497|hypothetical-protein|MTYJ01000249.1|OWA52040.1	BV898_16497|hypothetical-protein|MTYJ01000249.1|OWA52040.1	RvY_10198-1|hypothetical-protein|BDGG01000005.1|GAU99159.1	RvY_10198-1|hypothetical-protein|BDGG01000005.1|GAU99159.1	LOC129597065|E3-ubiquitin-protein-ligase-rnf146-like|NW_026570320.1|XP_55350471.1	LOC129597065|E3-ubiquitin-protein-ligase-rnf146-like|NW_026570320.1|XP_55350471.1	ko00000,ko01000,ko04121
Aant_geneID_rb_39563	BL	NT	295.589	20.3954	157.992	3.88042	0.505836	7.6713	1.70267e-14	3.78096e-12	RAD54L	33208|Metazoa	DNA repair and recombination protein RAD54-like	NotTardiSpe	RAD54L|DNA-repair-and-recombination-protein-RAD54-like-2|NC_060925.1|NP_1357695.1	RAD54L|DNA-repair-and-recombination-protein-RAD54-like-1|NC_060925.1|NP_1136020.1	rad-54.L|Uncharacterized-protein|CELE_W06D4.6|NC_003279.8|NP_492438.1	rad-54.L|Uncharacterized-protein|CELE_W06D4.6|NC_003279.8|NP_492438.1	okr|okra|Dmel_CG3736|NT_033779.5|NP_476661.1	okr|okra|Dmel_CG3736|NT_033779.5|NP_476661.1	Hexe_geneID_BV898_07392	Prot_BV898_07392.1|Hexe_geneID_BV898_07392	Prot_BV898_07392.1|Hexe_geneID_BV898_07392	BV898_07392|DNA-repair-and-recombination-protein-RAD54-like|MTYJ01000048.1|OQV18566.1	BV898_07392|DNA-repair-and-recombination-protein-RAD54-like|MTYJ01000048.1|OQV18566.1	RvY_10609|hypothetical-protein|BDGG01000005.1|GAU99641.1	RvY_10609|hypothetical-protein|BDGG01000005.1|GAU99641.1	LOC129581642|DNA-repair-and-recombination-protein-RAD54-like|NW_026570226.1|XP_55328817.1	LOC129581642|DNA-repair-and-recombination-protein-RAD54-like|NW_026570226.1|XP_55328817.1	ko00000,ko00001,ko01000,ko03400
Aant_geneID_rb_56129	BL	NT	455.72	62.1992	258.96	2.88587	0.377282	7.64909	2.02405e-14	4.40473e-12	RAD54B	33208|Metazoa	DNA repair and recombination protein	NotTardiSpe	RAD54B|DNA-repair-and-recombination-protein-RAD54B-1|NC_060932.1|NP_36547.1	RAD54B|DNA-repair-and-recombination-protein-RAD54B-1|NC_060932.1|NP_36547.1	rad-54.B|Uncharacterized-protein|CELE_Y116A8C.13|NC_003282.8|NP_1255913.1	rad-54.B|Uncharacterized-protein|CELE_Y116A8C.13|NC_003282.8|NP_1255913.1	NA	NA	Hexe_geneID_BV898_09619	Prot_BV898_09619.1|Hexe_geneID_BV898_09619	Prot_BV898_09619.1|Hexe_geneID_BV898_09619	BV898_09619|hypothetical-protein|MTYJ01000076.1|OQV16311.1	BV898_09619|hypothetical-protein|MTYJ01000076.1|OQV16311.1	RvY_13984|hypothetical-protein|BDGG01000009.1|GAV03588.1	RvY_13984|hypothetical-protein|BDGG01000009.1|GAV03588.1	LOC129582089|uncharacterized-protein-LOC129582089|NW_026570226.1|XP_55329473.1	LOC129582089|uncharacterized-protein-LOC129582089|NW_026570226.1|XP_55329473.1	ko00000,ko00001,ko01000,ko03400,ko04516
Aant_geneID_rb_69067	BL	NT	609.369	112.71	361.039	2.42926	0.31864	7.62384	2.46236e-14	5.25353e-12	MRE11A	33208|Metazoa	Mre11 DNA-binding presumed domain	NotTardiSpe	MRE11|double-strand-break-repair-protein-MRE11-X3|NC_060935.1|XP_54224818.1	MRE11|double-strand-break-repair-protein-MRE11-3|NC_060935.1|NP_1317276.1	mre-11|Double-strand-break-repair-protein-mre-11|CELE_ZC302.1|NC_003283.11|NP_505736.2	mre-11|Double-strand-break-repair-protein-mre-11|CELE_ZC302.1|NC_003283.11|NP_505736.2	mre11|meiotic-recombination-11|Dmel_CG16928|NT_033779.5|NP_523547.1	mre11|meiotic-recombination-11|Dmel_CG16928|NT_033779.5|NP_523547.1	Hexe_geneID_BV898_01799	Prot_BV898_01799.1|Hexe_geneID_BV898_01799	Prot_BV898_01799.1|Hexe_geneID_BV898_01799	BV898_01799|Double-strand-break-repair-protein-MRE11|MTYJ01000007.1|OQV24259.1	BV898_01799|Double-strand-break-repair-protein-MRE11|MTYJ01000007.1|OQV24259.1	RvY_14108|MRE11B|BDGG01000010.1|GAV03719.1	RvY_11928-1|MRE11C|BDGG01000007.1|GAV01177.1	LOC129588122|double-strand-break-repair-protein-MRE11-like|NW_026570248.1|XP_55338176.1	LOC129588025|double-strand-break-repair-protein-MRE11-like|NW_026570248.1|XP_55338004.1	ko00000,ko00001,ko00002,ko03032,ko03400
Aant_geneID_rb_17991	BL	NT	86.2346	305.056	195.645	-1.82051	0.239908	-7.58837	3.23951e-14	6.77867e-12	NA	NA	NA	TardiSpe	NA	NA	NA	NA	NA	NA		NA	NA	NA	NA	NA	NA	NA	NA	NA
Aant_geneID_rb_1238	BL	NT	1531.68	4029.12	2780.4	-1.39536	0.184397	-7.56715	3.81489e-14	7.83205e-12	C1orf85	33208|Metazoa	nuclear receptor transcription coactivator activity	NotTardiSpe	CYB561|transmembrane-ascorbate-dependent-reductase-CYB561-1|NC_060941.1|NP_1906.3	CYB561|transmembrane-ascorbate-dependent-reductase-CYB561-1|NC_060941.1|NP_1017916.1	F55H2.5|Putative-transmembrane-ascorbate-dependent-reductase-CYB561-homolog|CELE_F55H2.5|NC_003281.10|NP_499095.1	F55H2.5|Putative-transmembrane-ascorbate-dependent-reductase-CYB561-homolog|CELE_F55H2.5|NC_003281.10|NP_499095.1	CG1275|uncharacterized-proteinA|Dmel_CG1275|NT_037436.4|NP_728727.1	CG1275|uncharacterized-proteinB|Dmel_CG1275|NT_037436.4|NP_647703.1	Hexe_geneID_BV898_09937	Prot_BV898_09937.1|Hexe_geneID_BV898_09937	Prot_BV898_09937.1|Hexe_geneID_BV898_09937	BV898_09937|putative-Cytochrome-b561|MTYJ01000081.1|OQV15840.1	BV898_09937|putative-Cytochrome-b561|MTYJ01000081.1|OQV15840.1	RvY_00407|hypothetical-protein|BDGG01000001.1|GAU87581.1	RvY_00407|hypothetical-protein|BDGG01000001.1|GAU87581.1	LOC129583529|glycosylated-lysosomal-membrane-protein-B-like|NW_026570231.1|XP_55331320.1	LOC129583529|glycosylated-lysosomal-membrane-protein-B-like|NW_026570231.1|XP_55331320.1	NA
Aant_geneID_rb_26877	BL	NT	6.71025	138.78	72.7451	-4.37625	0.585017	-7.48056	7.40083e-14	1.46596e-11	GAL102	4751|Fungi	4,6-dehydratase	NotTardiSpe	TGDS|dTDP-D-glucose-4,6-dehydratase-1|NC_060937.1|NP_55120.1	TGDS|dTDP-D-glucose-4,6-dehydratase-1|NC_060937.1|NP_55120.1	bus-5|NAD(P)-bd_dom-domain-containing-protein|CELE_F53B1.4|NC_003284.9|NP_508390.1	bus-5|NAD(P)-bd_dom-domain-containing-protein|CELE_F53B1.4|NC_003284.9|NP_508390.1	Uxs|UDP-xylose-synthase|Dmel_CG7979|NT_037436.4|NP_648182.1	Uxs|UDP-xylose-synthase|Dmel_CG7979|NT_037436.4|NP_648182.1	NA	Prot_BV898_01992.1|Hexe_geneID_BV898_01992	Prot_BV898_11189.1|Hexe_geneID_BV898_11189	BV898_01992|UDP-glucuronic-acid-decarboxylase-1|MTYJ01000008.1|OQV24037.1	BV898_11189|UDP-glucose-4-epimerase|MTYJ01000101.1|OQV14683.1	RvY_02097|hypothetical-protein|BDGG01000001.1|GAU89560.1	RvY_02097|hypothetical-protein|BDGG01000001.1|GAU89560.1	LOC129601703|dTDP-D-glucose-4,6-dehydratase-like|NW_026570486.1|XP_55356542.1	LOC129600002|uncharacterized-protein-LOC129600002|NW_026570380.1|XP_55354352.1	ko00000,ko00001,ko00002,ko01000
Aant_geneID_rb_81078	BL	NT	1572.81	288.697	930.751	2.4437	0.32668	7.48039	7.40999e-14	1.46596e-11	RAD50	33208|Metazoa	Rad50 zinc hook motif	NotTardiSpe	RAD50|DNA-repair-protein-RAD50|NC_060929.1|NP_5723.2	RAD50|DNA-repair-protein-RAD50|NC_060929.1|NP_5723.2	rad-50|Zinc-hook-domain-containing-protein|CELE_T04H1.4|NC_003283.11|NP_1122999.1	rad-50|Zinc-hook-domain-containing-protein|CELE_T04H1.4|NC_003283.11|NP_1122999.1	rad50|rad50D|Dmel_CG6339|NT_033778.4|NP_726199.3	rad50|rad50D|Dmel_CG6339|NT_033778.4|NP_726199.3	Hexe_geneID_BV898_09974	Prot_BV898_09974.1|Hexe_geneID_BV898_09974	Prot_BV898_09974.1|Hexe_geneID_BV898_09974	BV898_09974|DNA-repair-protein-RAD50|MTYJ01000081.1|OQV15878.1	BV898_09974|DNA-repair-protein-RAD50|MTYJ01000081.1|OQV15878.1	RvY_02973|Rad50|BDGG01000001.1|GAU90572.1	RvY_02973|Rad50|BDGG01000001.1|GAU90572.1	LOC129583607|DNA-repair-protein-RAD50-like|NW_026570231.1|XP_55331446.1	LOC129583607|DNA-repair-protein-RAD50-like|NW_026570231.1|XP_55331445.1	ko00000,ko00001,ko00002,ko01000,ko03032,ko03400
Aant_geneID_rb_55326	BL	NT	0	318.414	159.207	-10.812	1.45518	-7.43001	1.08589e-13	2.10993e-11	NA	2759|Eukaryota	calcium ion binding	NotTardiSpe	NA	PLXNB3|plexin-B3-1-precursor|NC_060947.1|NP_5384.2	NA	NA	NA	NA	NA	Prot_BV898_12863.1|Hexe_geneID_BV898_12863	NA	BV898_12863|putative-Hepatocyte-growth-factor-receptor|MTYJ01000135.1|OQV12842.1	NA	NA	NA	NA	NA	ko00000,ko04147
Aant_geneID_rb_34932	BL	NT	0	378.598	189.299	-11.0621	1.49135	-7.41749	1.19359e-13	2.2785e-11	NA	976|Bacteroidetes	COG0604 NADPH quinone reductase and related Zn-dependent	NotTardiSpe	VAT1|synaptic-vesicle-membrane-protein-VAT-1-homolog|NC_060941.1|NP_6364.2	TP53I3|quinone-oxidoreductase-PIG3-X2|NC_060926.1|XP_54200635.1	F23F12.3|Uncharacterized-protein|CELE_F23F12.3|NC_003281.10|NP_498433.3	NA	NA	NA		NA	NA	NA	NA	NA	NA	LOC129587242|reticulon-4-interacting-protein-1,-mitochondrial-like|NW_026570222.1|XP_55336859.1	LOC129587242|reticulon-4-interacting-protein-1,-mitochondrial-like|NW_026570222.1|XP_55336859.1	NA
Aant_geneID_rb_49278	BL	NT	111.822	947.572	529.697	-3.08482	0.416151	-7.41274	1.23717e-13	2.30707e-11	CALB1	33208|Metazoa	Calcium ion binding	NotTardiSpe	SCGN|secretagogin|NC_060930.1|NP_8929.2	SCGN|secretagogin|NC_060930.1|NP_8929.2	tnc-2|Troponin-C-2|CELE_ZK673.7|NC_003280.10|NP_496251.1	cmd-1|Calmodulin|CELE_T21H3.3|NC_003283.11|NP_503386.1	Cbp53E|calbindin-53EA|Dmel_CG6702|NT_033778.4|NP_476838.1	Cbp53E|calbindin-53EB|Dmel_CG6702|NT_033778.4|NP_1286511.1	Hexe_geneID_BV898_11621	Prot_BV898_11621.1|Hexe_geneID_BV898_11621	Prot_BV898_11621.1|Hexe_geneID_BV898_11621	BV898_11621|Calbindin-32|MTYJ01000109.1|OQV14148.1	BV898_11621|Calbindin-32|MTYJ01000109.1|OQV14148.1	RvY_00710|hypothetical-protein|BDGG01000001.1|GAU87924.1	RvY_00710|hypothetical-protein|BDGG01000001.1|GAU87924.1	LOC129585780|calbindin-32-like|NW_026570238.1|XP_55334601.1	LOC129585780|calbindin-32-like|NW_026570238.1|XP_55334601.1	ko00000,ko00001
Aant_geneID_rb_55363	BL	NT	7.88157	154.742	81.3119	-4.2692	0.576041	-7.41127	1.25096e-13	2.30707e-11	NA	33208|Metazoa	Chitin-binding domain type 2	NotTardiSpe	NA	NA	cbd-1|Chitin-binding-domain-protein-cbd-1|CELE_H02I12.1|NC_003282.8|NP_502145.2	cbd-1|Chitin-binding-domain-protein-cbd-1|CELE_H02I12.1|NC_003282.8|NP_502145.2	obst-B|obstructor-B|Dmel_CG4778|NT_033779.5|NP_609339.1	obst-B|obstructor-B|Dmel_CG4778|NT_033779.5|NP_609339.1	Hexe_geneID_BV898_06522	Prot_BV898_06522.1|Hexe_geneID_BV898_06522	Prot_BV898_06522.1|Hexe_geneID_BV898_06522	BV898_06522|putative-Zinc-finger-CCHC-domain-containing-protein-8|MTYJ01000038.1|OQV19535.1	BV898_06522|putative-Zinc-finger-CCHC-domain-containing-protein-8|MTYJ01000038.1|OQV19535.1	RvY_11095|hypothetical-protein|BDGG01000006.1|GAV00213.1	RvY_11095|hypothetical-protein|BDGG01000006.1|GAV00213.1	LOC129591537|mucin-2-like|NW_026570267.1|XP_55343182.1	LOC129591537|mucin-2-like|NW_026570267.1|XP_55343182.1	NA
Aant_geneID_rb_7923	BL	NT	1690.25	10447.1	6068.69	-2.62826	0.355874	-7.38538	1.52022e-13	2.75692e-11	NA	NA	NA	TardiSpe	NA	NA	NA	NA	NA	NA	Hexe_geneID_BV898_14190	Prot_BV898_14190.1|Hexe_geneID_BV898_14190	Prot_BV898_14190.1|Hexe_geneID_BV898_14190	BV898_14190|hypothetical-protein|MTYJ01000169.1|OQV11534.1	BV898_14190|hypothetical-protein|MTYJ01000169.1|OQV11534.1	RvY_06141|hypothetical-protein|BDGG01000002.1|GAU94351.1	RvY_06141|hypothetical-protein|BDGG01000002.1|GAU94351.1	LOC129587333|uncharacterized-protein-LOC129587333|NW_026570221.1|XP_55337048.1	LOC129587333|uncharacterized-protein-LOC129587333|NW_026570221.1|XP_55337048.1	NA
Aant_geneID_rb_43809	BL	NT	0	502.323	251.161	-11.47	1.55517	-7.37537	1.63893e-13	2.92348e-11	NA	NA	NA	TardiSpe	NA	NA	NA	NA	NA	NA		NA	NA	NA	NA	NA	NA	NA	NA	NA
Aant_geneID_rb_31959	BL	NT	110.411	1035.31	572.859	-3.23222	0.438769	-7.36657	1.75069e-13	3.07247e-11	NA	NA	NA	TardiSpe	NA	NA	NA	NA	NA	NA	Hexe_geneID_BV898_02424	Prot_BV898_02424.1|Hexe_geneID_BV898_02424	Prot_BV898_02424.1|Hexe_geneID_BV898_02424	BV898_02424|hypothetical-protein|MTYJ01000010.1|OQV23686.1	BV898_02424|hypothetical-protein|MTYJ01000010.1|OQV23686.1	RvY_01342|hypothetical-protein|BDGG01000001.1|GAU88698.1	RvY_01342|hypothetical-protein|BDGG01000001.1|GAU88698.1	LOC129595157|titin-like|NW_026570295.1|XP_55348049.1	LOC129595157|titin-like|NW_026570295.1|XP_55348049.1	NA
Aant_geneID_rb_37104	BL	NT	1432	9562.81	5497.4	-2.73915	0.372387	-7.35565	1.90003e-13	3.28163e-11	NA	NA	NA	NotTardiSpe	NA	MAGED1|melanoma-associated-antigen-D1-b|NC_060947.1|NP_1005332.1	gna-2|Glucosamine-6-phosphate-N-acetyltransferase|CELE_T23G11.2|NC_003279.8|NP_492144.1	gna-2|Glucosamine-6-phosphate-N-acetyltransferase|CELE_T23G11.2|NC_003279.8|NP_492144.1	NA	NA	NA	Prot_BV898_14516.1|Hexe_geneID_BV898_14516	Prot_BV898_14513.1|Hexe_geneID_BV898_14513	BV898_14516|hypothetical-protein|MTYJ01000179.1|OWA49984.1	BV898_14513|hypothetical-protein|MTYJ01000179.1|OWA49981.1	RvY_16131|hypothetical-protein|BDGG01000013.1|GAV06099.1	RvY_16131|hypothetical-protein|BDGG01000013.1|GAV06099.1	LOC129588442|uncharacterized-protein-LOC129588442-X2|NW_026570249.1|XP_55338618.1	LOC129598261|uncharacterized-protein-LOC129598261-X1|NW_026570221.1|XP_55352093.1	NA
Aant_geneID_rb_29094	BL	NT	16.1181	1338.06	677.087	-6.3824	0.869919	-7.33677	2.18807e-13	3.67498e-11	NA	121069|Pythiales	Heat shock protein 90. Source PGD	NotTardiSpe	HSP90AA1|heat-shock-protein-HSP-90-alpha-2|NC_060938.1|NP_5339.3	HSP90AA1|heat-shock-protein-HSP-90-alpha-1|NC_060938.1|NP_1017963.2	hsp-90|Heat-shock-protein-90|CELE_C47E8.5|NC_003283.11|NP_506626.1	hsp-90|Heat-shock-protein-90|CELE_C47E8.5|NC_003283.11|NP_506626.1	Hsp83|heat-shock-protein-83A|Dmel_CG1242|NT_037436.4|NP_523899.1	Hsp83|heat-shock-protein-83B|Dmel_CG1242|NT_037436.4|NP_1261362.1	Hexe_geneID_BV898_05798	Prot_BV898_05798.1|Hexe_geneID_BV898_05798	Prot_BV898_05798.1|Hexe_geneID_BV898_05798	BV898_05798|Heat-shock-protein-HSP-90-alpha|MTYJ01000032.1|OQV20244.1	BV898_05798|Heat-shock-protein-HSP-90-alpha|MTYJ01000032.1|OQV20244.1	RvY_12993|HSP90-2|BDGG01000008.1|GAV02425.1	RvY_12993|HSP90-2|BDGG01000008.1|GAV02425.1	LOC129582049|heat-shock-protein-HSP-90-alpha-like|NW_026570226.1|XP_55329412.1	LOC129582049|heat-shock-protein-HSP-90-alpha-like|NW_026570226.1|XP_55329412.1	NA
Aant_geneID_rb_31309	BL	NT	3.0117	1049.16	526.084	-8.38587	1.14306	-7.33633	2.19533e-13	3.67498e-11	NA	NA	NA	NotTardiSpe	NA	NA	NA	NA	NA	NA	NA	Prot_BV898_00508.1|Hexe_geneID_BV898_00508	NA	BV898_00508|Transmembrane-emp24-domain-containing-protein-7|MTYJ01000002.1|OQV25570.1	NA	NA	NA	NA	NA	NA
Aant_geneID_rb_46509	BL	NT	450.098	56.2312	253.164	3.00614	0.410471	7.32363	2.41348e-13	3.97896e-11	FUT4	33208|Metazoa	activity. It is involved in the biological process described with protein glycosylation	NotTardiSpe	FUT3|3-galactosyl-N-acetylglucosaminide-4-alpha-L-fucosyltransferase-FUT3|NC_060943.1|NP_1369679.1	FUT3|3-galactosyl-N-acetylglucosaminide-4-alpha-L-fucosyltransferase-FUT3|NC_060943.1|NP_140.1	fut-3|Alpha-(1,3)-fucosyltransferase-fut-3|CELE_F59E12.13|NC_003280.10|NP_495106.1	fut-3|Alpha-(1,3)-fucosyltransferase-fut-3|CELE_F59E12.13|NC_003280.10|NP_495106.1	FucTC|alpha1,3-fucosyltransferase-C|Dmel_CG40305|NC_004354.4|NP_1036320.3	FucTC|alpha1,3-fucosyltransferase-C|Dmel_CG40305|NC_004354.4|NP_1036320.3	Hexe_geneID_BV898_01632	Prot_BV898_01632.1|Hexe_geneID_BV898_01632	Prot_BV898_01632.1|Hexe_geneID_BV898_01632	BV898_01632|putative-Alpha-(1,3)-fucosyltransferase-C|MTYJ01000006.1|OQV24572.1	BV898_01632|putative-Alpha-(1,3)-fucosyltransferase-C|MTYJ01000006.1|OQV24572.1	RvY_10555-1|hypothetical-protein|BDGG01000005.1|GAU99573.1	RvY_10555-1|hypothetical-protein|BDGG01000005.1|GAU99573.1	LOC129584591|alpha-(1,3)-fucosyltransferase-C-like|NW_026570234.1|XP_55332791.1	LOC129584591|alpha-(1,3)-fucosyltransferase-C-like|NW_026570234.1|XP_55332791.1	ko00000,ko00001,ko01000,ko01003
Aant_geneID_rb_59527	BL	NT	204.12	0	102.06	10.0872	1.37991	7.31003	2.67084e-13	4.33752e-11	NA	NA	NA	TardiSpe	NA	NA	NA	NA	NA	NA		NA	NA	NA	NA	NA	NA	NA	NA	NA
Aant_geneID_rb_70565	BL	NT	419.77	1269.09	844.429	-1.59698	0.219016	-7.29165	3.06191e-13	4.8995e-11	DDO	33208|Metazoa	D-aspartate oxidase	NotTardiSpe	DDO|D-aspartate-oxidase-h|NC_060930.1|NP_1359037.1	DDO|D-aspartate-oxidase-h|NC_060930.1|NP_1359037.1	daao-1|D-amino-acid-oxidase|CELE_Y69A2AR.5|NC_003282.8|NP_500234.3	daao-1|D-amino-acid-oxidase|CELE_Y69A2AR.5|NC_003282.8|NP_500234.3	Daao1|D-amino-acid-oxidase-1A|Dmel_CG12338|NT_033778.4|NP_610603.2	Daao1|D-amino-acid-oxidase-1B|Dmel_CG12338|NT_033778.4|NP_1286292.1	Hexe_geneID_BV898_17607	Prot_BV898_17607.1|Hexe_geneID_BV898_17607	Prot_BV898_17607.1|Hexe_geneID_BV898_17607	BV898_17607|D-aspartate-oxidase|MTYJ01000306.1|OWA53173.1	BV898_17607|D-aspartate-oxidase|MTYJ01000306.1|OWA53173.1	RvY_07844|hypothetical-protein|BDGG01000003.1|GAU96389.1	RvY_07844|hypothetical-protein|BDGG01000003.1|GAU96389.1	LOC129592807|D-aspartate-oxidase-like|NW_026570276.1|XP_55344901.1	LOC129592807|D-aspartate-oxidase-like|NW_026570276.1|XP_55344901.1	ko00000,ko00001,ko01000,ko03036,ko04812
Aant_geneID_rb_52029	BL	NT	491.366	2404.68	1448.02	-2.29202	0.315542	-7.26378	3.76427e-13	5.9361e-11	NA	33208|Metazoa	Cytochrome b561	NotTardiSpe	CYB561|transmembrane-ascorbate-dependent-reductase-CYB561-1|NC_060941.1|NP_1906.3	CYB561|transmembrane-ascorbate-dependent-reductase-CYB561-1|NC_060941.1|NP_1017916.1	F55H2.5|Putative-transmembrane-ascorbate-dependent-reductase-CYB561-homolog|CELE_F55H2.5|NC_003281.10|NP_499095.1	F55H2.5|Putative-transmembrane-ascorbate-dependent-reductase-CYB561-homolog|CELE_F55H2.5|NC_003281.10|NP_499095.1	CG1275|uncharacterized-proteinD|Dmel_CG1275|NT_037436.4|NP_995963.1	CG1275|uncharacterized-proteinD|Dmel_CG1275|NT_037436.4|NP_995963.1	Hexe_geneID_BV898_09936	Prot_BV898_09936.1|Hexe_geneID_BV898_09936	Prot_BV898_09936.1|Hexe_geneID_BV898_09936	BV898_09936|putative-Cytochrome-b561|MTYJ01000081.1|OQV15839.1	BV898_09936|putative-Cytochrome-b561|MTYJ01000081.1|OQV15839.1	RvY_00409|hypothetical-protein|BDGG01000001.1|GAU87583.1	RvY_00409|hypothetical-protein|BDGG01000001.1|GAU87583.1	LOC129583717|uncharacterized-protein-LOC129583717|NW_026570231.1|XP_55331624.1	LOC129583717|uncharacterized-protein-LOC129583717|NW_026570231.1|XP_55331624.1	ko00000,ko01000,ko02000
Aant_geneID_rb_53573	BL	NT	11692.7	2046.68	6869.71	2.51424	0.346885	7.24804	4.22841e-13	6.57276e-11	CLEC7A	33208|Metazoa	C-type lectin CTL or carbohydrate-recognition domain CRD	NotTardiSpe	CLEC10A|C-type-lectin-domain-family-10-member-A-X2|NC_060941.1|XP_54170676.1	CLEC10A|C-type-lectin-domain-family-10-member-A-X2|NC_060941.1|XP_54170676.1	clec-55|C-type-LECtin|CELE_F08H9.9|NC_003283.11|NP_506591.1	clec-266|C-type-lectin-domain-containing-protein|CELE_C25B8.4|NC_003284.9|NP_1379719.1	lectin-30A|lectin-30A|Dmel_CG17011|NT_033779.5|NP_652635.2	lectin-30A|lectin-30A|Dmel_CG17011|NT_033779.5|NP_652635.2	Hexe_geneID_BV898_00747	Prot_BV898_00747.1|Hexe_geneID_BV898_00747	Prot_BV898_00747.1|Hexe_geneID_BV898_00747	BV898_00747|hypothetical-protein|MTYJ01000002.1|OQV25821.1	BV898_00747|hypothetical-protein|MTYJ01000002.1|OQV25821.1	RvY_01198|hypothetical-protein|BDGG01000001.1|GAU88511.1	RvY_01198|hypothetical-protein|BDGG01000001.1|GAU88511.1	LOC129583305|perlucin-like-protein-X1|NW_026570230.1|XP_55331043.1	LOC129583305|perlucin-like-protein-X1|NW_026570230.1|XP_55331043.1	ko00000,ko00001,ko04090,ko04091,ko04131
Aant_geneID_rb_27942	BL	NT	0	355.793	177.896	-10.9723	1.51642	-7.23568	4.63197e-13	7.09866e-11	NA	2759|Eukaryota	octopamine biosynthetic process	NotTardiSpe	NA	NA	NA	NA	Tbh|tyramine-beta-hydroxylaseB|Dmel_CG1543|NC_004354.4|NP_788884.1	NA	NA	NA	Prot_BV898_03230.1|Hexe_geneID_BV898_03230	NA	BV898_03230|DBH-like-monooxygenase-protein-1-like-protein|MTYJ01000015.1|OQV22795.1	RvY_06862|hypothetical-protein|BDGG01000003.1|GAU95204.1	RvY_06869|hypothetical-protein|BDGG01000003.1|GAU95213.1	NA	NA	NA
Aant_geneID_rb_71949	BL	NT	2197.99	571.78	1384.89	1.94146	0.268582	7.22855	4.88175e-13	7.37755e-11	CSNK2B	33208|Metazoa	Plays a complex role in regulating the basal catalytic activity of the alpha subunit	NotTardiSpe	CSNK2B|casein-kinase-II-subunit-beta-1|NC_060930.1|NP_1311.3	CSNK2B|casein-kinase-II-subunit-beta-1|NC_060930.1|NP_1311.3	kin-10|Casein-kinase-II-subunit-beta|CELE_T01G9.6|NC_003279.8|NP_1379151.1	kin-10|Casein-kinase-II-subunit-beta|CELE_T01G9.6|NC_003279.8|NP_1379152.1	CkIIbeta|casein-kinase-II-beta-subunitE|Dmel_CG15224|NC_004354.4|NP_996415.1	CkIIbeta|casein-kinase-II-beta-subunitE|Dmel_CG15224|NC_004354.4|NP_996415.1	Hexe_geneID_BV898_03942	Prot_BV898_03942.1|Hexe_geneID_BV898_03942	Prot_BV898_03942.1|Hexe_geneID_BV898_03942	BV898_03942|Casein-kinase-II-subunit-beta|MTYJ01000019.1|OQV22097.1	BV898_03942|Casein-kinase-II-subunit-beta|MTYJ01000019.1|OQV22097.1	RvY_13582|hypothetical-protein|BDGG01000009.1|GAV03102.1	RvY_13582|hypothetical-protein|BDGG01000009.1|GAV03102.1	LOC129586729|casein-kinase-II-subunit-beta|NW_026570242.1|XP_55336072.1	LOC129586729|casein-kinase-II-subunit-beta|NW_026570242.1|XP_55336069.1	ko00000,ko00001,ko03009
Aant_geneID_rb_51537	BL	NT	2253.99	1064.47	1659.23	1.08357	0.150745	7.1881	6.5698e-13	9.7926e-11	EIF6	33208|Metazoa	Binds to the 60S ribosomal subunit and prevents its association with the 40S ribosomal subunit to form the 80S initiation complex in the cytoplasm. May also be involved in ribosome biogenesis	NotTardiSpe	EIF6|eukaryotic-translation-initiation-factor-6-a|NC_060944.1|NP_852133.1	EIF6|eukaryotic-translation-initiation-factor-6-a|NC_060944.1|NP_1254739.1	eif-6|Eukaryotic-translation-initiation-factor-6|CELE_C47B2.5|NC_003279.8|NP_493272.1	eif-6|Eukaryotic-translation-initiation-factor-6|CELE_C47B2.5|NC_003279.8|NP_493272.1	eIF6|eukaryotic-translation-initiation-factor-6|Dmel_CG17611|NT_033778.4|NP_659573.1	eIF6|eukaryotic-translation-initiation-factor-6|Dmel_CG17611|NT_033778.4|NP_659573.1	Hexe_geneID_BV898_09250	Prot_BV898_09250.1|Hexe_geneID_BV898_09250	Prot_BV898_09250.1|Hexe_geneID_BV898_09250	BV898_09250|Eukaryotic-translation-initiation-factor-6|MTYJ01000072.1|OQV16577.1	BV898_09250|Eukaryotic-translation-initiation-factor-6|MTYJ01000072.1|OQV16577.1	RvY_07074|hypothetical-protein|BDGG01000003.1|GAU95462.1	RvY_07074|hypothetical-protein|BDGG01000003.1|GAU95462.1	LOC129600167|eukaryotic-translation-initiation-factor-6-like|NW_026570224.1|XP_55354571.1	LOC129600167|eukaryotic-translation-initiation-factor-6-like|NW_026570224.1|XP_55354571.1	ko00000,ko00001,ko03009,ko03012
Aant_geneID_rb_47665	BL	NT	125.739	1102.36	614.049	-3.13158	0.435876	-7.18455	6.74284e-13	9.91471e-11	NA	33208|Metazoa	It is involved in the biological process described with proteolysis	NotTardiSpe	ASTL|astacin-like-metalloendopeptidase-precursor|NC_060926.1|NP_1002036.3	ASTL|astacin-like-metalloendopeptidase-precursor|NC_060926.1|NP_1002036.3	nas-7|Zinc-metalloproteinase-nas-7|CELE_C07D10.4|NC_003280.10|NP_495552.2	nas-7|Zinc-metalloproteinase-nas-7|CELE_C07D10.4|NC_003280.10|NP_495552.2	CG6763|uncharacterized-proteinA|Dmel_CG6763|NT_033777.3|NP_651138.1	CG6763|uncharacterized-proteinB|Dmel_CG6763|NT_033777.3|NP_1262871.1	Hexe_geneID_BV898_09470	Prot_BV898_09470.1|Hexe_geneID_BV898_09470	Prot_BV898_09470.1|Hexe_geneID_BV898_09470	BV898_09470|putative-Low-choriolytic-enzyme|MTYJ01000074.1|OQV16480.1	BV898_09470|putative-Low-choriolytic-enzyme|MTYJ01000074.1|OQV16480.1	RvY_10207|hypothetical-protein|BDGG01000005.1|GAU99171.1	RvY_10207|hypothetical-protein|BDGG01000005.1|GAU99171.1	LOC129597123|high-choriolytic-enzyme-1-like|NW_026570320.1|XP_55350541.1	LOC129597123|high-choriolytic-enzyme-1-like|NW_026570320.1|XP_55350541.1	NA
Aant_geneID_rb_7805	BL	NT	0	285.153	142.577	-10.6529	1.48882	-7.15527	8.35074e-13	1.21153e-10	NA	121069|Pythiales	Anoctamin. Source PGD	NotTardiSpe	ANO7|anoctamin-7-1|NC_060926.1|NP_1357623.1	ANO7|anoctamin-7-1|NC_060926.1|NP_1357623.1	anoh-1|Anoctamin|CELE_F56A8.1|NC_003281.10|NP_1255191.1	anoh-1|Anoctamin|CELE_F56A8.1|NC_003281.10|NP_1255191.1	CG6938|uncharacterized-proteinB|Dmel_CG6938|NT_037436.4|NP_648535.2	CG6938|uncharacterized-proteinB|Dmel_CG6938|NT_037436.4|NP_648535.2	Hexe_geneID_BV898_01751	Prot_BV898_01751.1|Hexe_geneID_BV898_01751	Prot_BV898_01751.1|Hexe_geneID_BV898_01751	BV898_01751|Anoctamin-10|MTYJ01000006.1|OQV24692.1	BV898_01751|Anoctamin-10|MTYJ01000006.1|OQV24692.1	RvY_00644|hypothetical-protein|BDGG01000001.1|GAU87848.1	RvY_00644|hypothetical-protein|BDGG01000001.1|GAU87848.1	LOC129593661|anoctamin-7-like-X3|NW_026570283.1|XP_55346068.1	LOC129593661|anoctamin-7-like-X3|NW_026570283.1|XP_55346068.1	NA
Aant_geneID_rb_39147	BL	NT	0	239.16	119.58	-10.3991	1.46279	-7.10911	1.16796e-12	1.67218e-10	PTCH1	33208|Metazoa	Hedgehog receptor activity	NotTardiSpe	PTCH1|protein-patched-homolog-1-8|NC_060933.1|NP_1341847.1	PTCH1|protein-patched-homolog-1-L|NC_060933.1|NP_1077072.1	ptc-1|Protein-patched-homolog-1|CELE_ZK675.1|NC_003280.10|NP_495662.2	ptc-3|Protein-patched-homolog-3|CELE_Y110A2AL.8|NC_003280.10|NP_1122650.1	ptc|patched|Dmel_CG2411|NT_033778.4|NP_523661.2	ptc|patched|Dmel_CG2411|NT_033778.4|NP_523661.2	NA	Prot_BV898_08861.1|Hexe_geneID_BV898_08861	Prot_BV898_09054.1|Hexe_geneID_BV898_09054	BV898_08861|Protein-patched|MTYJ01000067.1|OQV16996.1	BV898_09054|Niemann-Pick-C1-protein|MTYJ01000069.1|OQV16883.1	RvY_19330-1|hypothetical-protein|BDGG01000034.1|GAV09859.1	RvY_12783|hypothetical-protein|BDGG01000008.1|GAV02187.1	LOC129589098|protein-patched-homolog-1-like|NW_026570253.1|XP_55339601.1	NA	ko00000,ko00001,ko00002
Aant_geneID_rb_26511	BL	NT	1197.7	271.552	734.624	2.13954	0.301191	7.10358	1.21566e-12	1.71786e-10	POLL	33208|Metazoa	Polymerase DNA directed, lambda	NotTardiSpe	POLL|DNA-polymerase-lambda-X14|NC_060934.1|XP_54221577.1	POLL|DNA-polymerase-lambda-X14|NC_060934.1|XP_54221577.1	NA	NA	NA	NA	Hexe_geneID_BV898_09905	Prot_BV898_09905.1|Hexe_geneID_BV898_09905	Prot_BV898_09905.1|Hexe_geneID_BV898_09905	BV898_09905|DNA-polymerase-lambda|MTYJ01000080.1|OQV15984.1	BV898_09905|DNA-polymerase-lambda|MTYJ01000080.1|OQV15984.1	RvY_02488|hypothetical-protein|BDGG01000001.1|GAU90006.1	RvY_02488|hypothetical-protein|BDGG01000001.1|GAU90006.1	LOC129581880|DNA-polymerase-lambda-like-X1|NW_026570226.1|XP_55329137.1	LOC129581880|DNA-polymerase-lambda-like-X1|NW_026570226.1|XP_55329137.1	ko00000,ko00001,ko00002,ko01000,ko03400
Aant_geneID_rb_54454	BL	NT	0.653593	289.89	145.272	-8.83334	1.24388	-7.10147	1.2344e-12	1.72199e-10	NA	4776|Peronosporales	TCP-1/cpn60 chaperonin family	NotTardiSpe	HSPD1|60-kDa-heat-shock-protein,-mitochondrial|NC_060926.1|NP_955472.1	HSPD1|60-kDa-heat-shock-protein,-mitochondrial|NC_060926.1|NP_2147.2	hsp-60|Chaperonin-homolog-Hsp-60,-mitochondrial|CELE_Y22D7AL.5|NC_003281.10|NP_497429.1	hsp-60|Chaperonin-homolog-Hsp-60,-mitochondrial|CELE_Y22D7AL.5|NC_003281.10|NP_497429.1	Hsp60C|heat-shock-protein-60CB|Dmel_CG7235|NT_033779.5|NP_723105.2	Hsp60A|heat-shock-protein-60AA|Dmel_CG12101|NC_004354.4|NP_511115.2	Hexe_geneID_BV898_06826	Prot_BV898_06826.1|Hexe_geneID_BV898_06826	Prot_BV898_06826.1|Hexe_geneID_BV898_06826	BV898_06826|60-kDa-heat-shock-protein,-mitochondrial|MTYJ01000042.1|OQV19189.1	BV898_06826|60-kDa-heat-shock-protein,-mitochondrial|MTYJ01000042.1|OQV19189.1	RvY_09959|hypothetical-protein|BDGG01000005.1|GAU98876.1	RvY_09959|hypothetical-protein|BDGG01000005.1|GAU98876.1	LOC129581863|60-kDa-heat-shock-protein,-mitochondrial-like|NW_026570226.1|XP_55329110.1	LOC129581863|60-kDa-heat-shock-protein,-mitochondrial-like|NW_026570226.1|XP_55329110.1	ko00000,ko00001,ko03019,ko03029,ko03110,ko04147
Aant_geneID_rb_11850	BL	NT	0.524024	507.742	254.133	-9.71602	1.37087	-7.08747	1.36587e-12	1.88128e-10	NA	2|Bacteria	collagen metabolic process	NotTardiSpe	TPP1|tripeptidyl-peptidase-1-preproprotein|NC_060935.1|NP_382.3	TPP1|tripeptidyl-peptidase-1-preproprotein|NC_060935.1|NP_382.3	NA	NA	NA	NA	NA	Prot_BV898_00318.1|Hexe_geneID_BV898_00318	NA	BV898_00318|Tripeptidyl-peptidase-sed3|MTYJ01000001.1|OQV26199.1	NA	NA	NA	NA	NA	ko00000,ko01002
Aant_geneID_rb_17401	BL	NT	0.783163	730.784	365.784	-10.0611	1.43141	-7.02882	2.08286e-12	2.83296e-10	CALR	2759|Eukaryota	unfolded protein binding	NotTardiSpe	CALR|calreticulin-precursor|NC_060943.1|NP_4334.1	CALR|calreticulin-precursor|NC_060943.1|NP_4334.1	crt-1|Calreticulin|CELE_Y38A10A.5|NC_003283.11|NP_504575.1	crt-1|Calreticulin|CELE_Y38A10A.5|NC_003283.11|NP_504575.1	Calr|calreticulinA|Dmel_CG9429|NT_033777.3|NP_524293.2	Cnx99A|calnexin-99AD|Dmel_CG11958|NT_033777.3|NP_1036767.1	Hexe_geneID_BV898_03895	Prot_BV898_03895.1|Hexe_geneID_BV898_03895	Prot_BV898_03895.1|Hexe_geneID_BV898_03895	BV898_03895|Calreticulin|MTYJ01000019.1|OQV22048.1	BV898_03895|Calreticulin|MTYJ01000019.1|OQV22048.1	RvY_13628|hypothetical-protein|BDGG01000009.1|GAV03160.1	RvY_13628|hypothetical-protein|BDGG01000009.1|GAV03160.1	LOC129586687|calreticulin-like|NW_026570242.1|XP_55336005.1	LOC129586687|calreticulin-like|NW_026570242.1|XP_55336005.1	ko00000,ko00001,ko03110,ko04091
Aant_geneID_rb_64815	BL	NT	18975.2	97292.1	58133.7	-2.35817	0.336461	-7.00875	2.40464e-12	3.23023e-10	inaD	33208|Metazoa	Domain present in PSD-95, Dlg, and ZO-1/2.	NotTardiSpe	MPDZ|multiple-PDZ-domain-protein-X8|NC_060933.1|XP_54220107.1	MPDZ|multiple-PDZ-domain-protein-2|NC_060933.1|NP_1248335.1	mpz-1|Multiple-PDZ-domain-protein|CELE_C52A11.4|NC_003280.10|NP_1254264.1	mpz-1|Multiple-PDZ-domain-protein|CELE_C52A11.4|NC_003280.10|NP_1254264.1	scrib|scribbleH|Dmel_CG43398|NT_033777.3|NP_1014670.2	scrib|scribbleB|Dmel_CG43398|NT_033777.3|NP_1036761.3	Hexe_geneID_BV898_08386	Prot_BV898_08386.1|Hexe_geneID_BV898_08386	Prot_BV898_08386.1|Hexe_geneID_BV898_08386	BV898_08386|putative-Multiple-PDZ-domain-protein|MTYJ01000060.1|OQV17452.1	BV898_08386|putative-Multiple-PDZ-domain-protein|MTYJ01000060.1|OQV17452.1	RvY_13788-1|hypothetical-protein|BDGG01000009.1|GAV03348.1	RvY_13788-1|hypothetical-protein|BDGG01000009.1|GAV03348.1	LOC129593357|multiple-PDZ-domain-protein-like-X1|NW_026570281.1|XP_55345594.1	LOC129593357|multiple-PDZ-domain-protein-like-X1|NW_026570281.1|XP_55345594.1	ko00000,ko00001
Aant_geneID_rb_35011	BL	NT	0	520.282	260.141	-11.5204	1.64589	-6.99953	2.56826e-12	3.3669e-10	NA	NA	NA	TardiSpe	NA	NA	NA	NA	NA	NA		NA	NA	NA	NA	NA	NA	NA	NA	NA
Aant_geneID_rb_70299	BL	NT	1522.46	273.09	897.777	2.47979	0.354279	6.99956	2.56768e-12	3.3669e-10	NA	33208|Metazoa	positive regulation of integrin-mediated signaling pathway	NotTardiSpe	CD63|CD63-antigen-A|NC_060936.1|NP_1771.1	TSPAN6|tetraspanin-6-a|NC_060947.1|NP_3261.1	tsp-7|Tetraspanin|CELE_T23D8.2|NC_003279.8|NP_492636.1	tsp-7|Tetraspanin|CELE_T23D8.2|NC_003279.8|NP_492636.1	Tsp47F|tetraspanin-47F|Dmel_CG9033|NT_033778.4|NP_725044.1	Tsp47F|tetraspanin-47F|Dmel_CG9033|NT_033778.4|NP_725044.1	Hexe_geneID_BV898_04966	Prot_BV898_04966.1|Hexe_geneID_BV898_04966	Prot_BV898_04966.1|Hexe_geneID_BV898_04966	BV898_04966|putative-CD63-antigen|MTYJ01000025.1|OQV21208.1	BV898_04966|putative-CD63-antigen|MTYJ01000025.1|OQV21208.1	RvY_15873|hypothetical-protein|BDGG01000012.1|GAV05798.1	RvY_15873|hypothetical-protein|BDGG01000012.1|GAV05798.1	LOC129589028|CD63-antigen-like|NW_026570253.1|XP_55339471.1	LOC129589028|CD63-antigen-like|NW_026570253.1|XP_55339469.1	ko00000,ko00001,ko04090,ko04147
Aant_geneID_rb_15117	BL	NT	1661.51	654.966	1158.24	1.34326	0.192697	6.97086	3.15018e-12	4.08061e-10	NUBP1	33208|Metazoa	Component of the cytosolic iron-sulfur Fe S protein assembly CIA machinery. Required for maturation of extramitochondrial Fe-S proteins. The nubp1-nubp2 heterotetramer forms a Fe-S scaffold complex, mediating the de novo assembly of an Fe-S cluster and its transfer to target apoproteins	NotTardiSpe	NUBP1|cytosolic-Fe-S-cluster-assembly-factor-NUBP1-1|NC_060940.1|NP_2475.2	NUBP1|cytosolic-Fe-S-cluster-assembly-factor-NUBP1-1|NC_060940.1|NP_2475.2	nubp-1|Cytosolic-Fe-S-cluster-assembly-factor-NUBP1-homolog|CELE_F10G8.6|NC_003279.8|NP_492653.2	nubp-1|Cytosolic-Fe-S-cluster-assembly-factor-NUBP1-homolog|CELE_F10G8.6|NC_003279.8|NP_492653.2	CG17904|uncharacterized-protein|Dmel_CG17904|NT_033779.5|NP_609805.1	CG17904|uncharacterized-protein|Dmel_CG17904|NT_033779.5|NP_609805.1	Hexe_geneID_BV898_07259	Prot_BV898_07259.1|Hexe_geneID_BV898_07259	Prot_BV898_07259.1|Hexe_geneID_BV898_07259	BV898_07259|Cytosolic-Fe-S-cluster-assembly-factor-nubp1|MTYJ01000047.1|OQV18630.1	BV898_07259|Cytosolic-Fe-S-cluster-assembly-factor-nubp1|MTYJ01000047.1|OQV18630.1	RvY_16982|hypothetical-protein|BDGG01000014.1|GAV07106.1	RvY_16982|hypothetical-protein|BDGG01000014.1|GAV07106.1	LOC129599773|cytosolic-Fe-S-cluster-assembly-factor-nubp1-A-like-X1|NW_026570374.1|XP_55354061.1	LOC129599773|cytosolic-Fe-S-cluster-assembly-factor-nubp1-A-like-X1|NW_026570374.1|XP_55354061.1	NA
Aant_geneID_rb_42743	BL	NT	136.39	745.331	440.86	-2.44501	0.350981	-6.96623	3.25542e-12	4.16733e-10	NA	NA	NA	TardiSpe	NA	NA	NA	NA	NA	NA	Hexe_geneID_BV898_18095	Prot_BV898_18095.1|Hexe_geneID_BV898_18095	Prot_BV898_18095.1|Hexe_geneID_BV898_18095	BV898_18095|hypothetical-protein|MTYJ01000338.1|OWA53674.1	BV898_18095|hypothetical-protein|MTYJ01000338.1|OWA53674.1	RvY_18424|hypothetical-protein|BDGG01000019.1|GAV08779.1	RvY_18424|hypothetical-protein|BDGG01000019.1|GAV08779.1	LOC129580912|uncharacterized-protein-LOC129580912|NW_026570225.1|XP_55327648.1	LOC129580912|uncharacterized-protein-LOC129580912|NW_026570225.1|XP_55327648.1	NA
Aant_geneID_rb_55312	BL	NT	7526.71	21620.9	14573.8	-1.52218	0.218799	-6.957	3.47605e-12	4.39801e-10	NA	NA	NA	TardiSpe	NA	NA	NA	NA	NA	NA	Hexe_geneID_BV898_03296	Prot_BV898_03296.1|Hexe_geneID_BV898_03296	Prot_BV898_03296.1|Hexe_geneID_BV898_03296	BV898_03296|hypothetical-protein|MTYJ01000015.1|OQV22864.1	BV898_03296|hypothetical-protein|MTYJ01000015.1|OQV22864.1	RvY_12292|hypothetical-protein|BDGG01000007.1|GAV01604.1	RvY_12292|hypothetical-protein|BDGG01000007.1|GAV01604.1	LOC129582952|uncharacterized-protein-LOC129582952|NW_026570229.1|XP_55330559.1	LOC129582952|uncharacterized-protein-LOC129582952|NW_026570229.1|XP_55330559.1	NA
Aant_geneID_rb_18011	BL	NT	0	284.766	142.383	-10.6507	1.53641	-6.93218	4.14394e-12	5.18279e-10	CTSW	33208|Metazoa	cysteine-type endopeptidase activity	NotTardiSpe	CTSC|dipeptidyl-peptidase-1-a-preproprotein|NC_060935.1|NP_1805.4	CTSC|dipeptidyl-peptidase-1-a-preproprotein|NC_060935.1|NP_1805.4	R07E3.1|Uncharacterized-protein|CELE_R07E3.1|NC_003284.9|NP_1041280.1	W07B8.4|Pept_C1-domain-containing-protein|CELE_W07B8.4|NC_003283.11|NP_1300213.1	Swim|secreted-Wg-interacting-moleculeA|Dmel_CG3074|NT_033778.4|NP_726176.1	Swim|secreted-Wg-interacting-moleculeB|Dmel_CG3074|NT_033778.4|NP_611652.2	Hexe_geneID_BV898_04264	Prot_BV898_04264.1|Hexe_geneID_BV898_04264	Prot_BV898_04264.1|Hexe_geneID_BV898_04264	BV898_04264|Cathepsin-B|MTYJ01000021.1|OQV21686.1	BV898_04264|Cathepsin-B|MTYJ01000021.1|OQV21686.1	RvY_05160|hypothetical-protein|BDGG01000002.1|GAU93182.1	RvY_05160|hypothetical-protein|BDGG01000002.1|GAU93182.1	LOC129586717|digestive-cysteine-proteinase-2-like|NW_026570242.1|XP_55336049.1	LOC129586717|digestive-cysteine-proteinase-2-like|NW_026570242.1|XP_55336049.1	ko00000,ko00001,ko01000,ko01002
Aant_geneID_rb_40941	BL	NT	683.698	198.229	440.964	1.7822	0.257189	6.92953	4.22239e-12	5.22089e-10	NASP	33208|Metazoa	DNA replication-dependent nucleosome assembly	NotTardiSpe	NASP|nuclear-autoantigenic-sperm-protein-X2|NC_060925.1|XP_54192722.1	NA	nasp-1|Protein-NASP-homolog-1|CELE_C09H10.6|NC_003280.10|NP_496380.1	nasp-2|SHNi-TPR-domain-containing-protein|CELE_C50B6.2|NC_003283.11|NP_506298.1	CG8223|uncharacterized-proteinA|Dmel_CG8223|NT_033777.3|NP_649828.1	CG8223|uncharacterized-proteinB|Dmel_CG8223|NT_033777.3|NP_1246993.1	Hexe_geneID_BV898_07351	Prot_BV898_07351.1|Hexe_geneID_BV898_07351	Prot_BV898_07351.1|Hexe_geneID_BV898_07351	BV898_07351|putative-Protein-HGV2|MTYJ01000048.1|OQV18524.1	BV898_07351|putative-Protein-HGV2|MTYJ01000048.1|OQV18524.1	RvY_07483|hypothetical-protein|BDGG01000003.1|GAU95968.1	RvY_07483|hypothetical-protein|BDGG01000003.1|GAU95968.1	LOC129582097|protein-HGV2-like-X2|NW_026570226.1|XP_55329487.1	LOC129582097|protein-HGV2-like-X2|NW_026570226.1|XP_55329487.1	ko00000,ko03036
Aant_geneID_rb_16361	BL	NT	0	268.789	134.394	-10.5678	1.52795	-6.91633	4.63507e-12	5.45385e-10	NA	4776|Peronosporales	Eukaryotic aspartyl protease	NotTardiSpe	CTSE|cathepsin-E-X1|NC_060925.1|XP_54190674.1	CTSE|cathepsin-E-X1|NC_060925.1|XP_54190674.1	hrg-7|Aspartic-protease-10|CELE_C15C8.3|NC_003283.11|NP_1256448.1	asp-4|Aspartic-protease-4|CELE_R12H7.2|NC_003284.9|NP_510191.1	cathD|cathepsin-DA|Dmel_CG1548|NT_033778.4|NP_652013.1	cathD|cathepsin-DB|Dmel_CG1548|NT_033778.4|NP_1334713.1	Hexe_geneID_BV898_14573	Prot_BV898_14573.1|Hexe_geneID_BV898_14573	Prot_BV898_14573.1|Hexe_geneID_BV898_14573	BV898_14573|Lysosomal-aspartic-protease|MTYJ01000180.1|OWA50042.1	BV898_14573|Lysosomal-aspartic-protease|MTYJ01000180.1|OWA50042.1	RvY_12437|hypothetical-protein|BDGG01000007.1|GAV01781.1	RvY_12437|hypothetical-protein|BDGG01000007.1|GAV01781.1	LOC129590557|lysosomal-aspartic-protease-like|NW_026570260.1|XP_55341827.1	LOC129590557|lysosomal-aspartic-protease-like|NW_026570260.1|XP_55341827.1	ko00000,ko00001,ko01000,ko01002
Aant_geneID_rb_40352	BL	NT	0	239.5	119.75	-10.4015	1.50306	-6.92019	4.51039e-12	5.45385e-10	NA	2759|Eukaryota	creatine kinase activity	NotTardiSpe	CKB|creatine-kinase-B-type-1|NC_060938.1|NP_1814.2	CKMT2|creatine-kinase-S-type,-mitochondrial-precursor|NC_060929.1|NP_1093205.1	F46H5.3|putative-arginine-kinase-F46H5.3|CELE_F46H5.3|NC_003284.9|NP_1367862.1	ZC434.8|putative-arginine-kinase-ZC434.8|CELE_ZC434.8|NC_003279.8|NP_492714.1	Argk2|arginine-kinase-2|Dmel_CG5144|NT_037436.4|NP_648284.1	Argk2|arginine-kinase-2|Dmel_CG5144|NT_037436.4|NP_648284.1	Hexe_geneID_BV898_00233	Prot_BV898_00233.1|Hexe_geneID_BV898_00233	Prot_BV898_00233.1|Hexe_geneID_BV898_00233	BV898_00233|Arginine-kinase|MTYJ01000001.1|OQV26108.1	BV898_00233|Arginine-kinase|MTYJ01000001.1|OQV26108.1	RvY_03866|hypothetical-protein|BDGG01000002.1|GAU91647.1	RvY_03866|hypothetical-protein|BDGG01000002.1|GAU91647.1	LOC129581624|arginine-kinase-Lit-v-2.0101-like|NW_026570226.1|XP_55328792.1	LOC129581624|arginine-kinase-Lit-v-2.0101-like|NW_026570226.1|XP_55328792.1	ko00000,ko00001,ko00002,ko01000,ko04147
Aant_geneID_rb_44246	BL	NT	0.786036	375.717	188.251	-8.72343	1.26143	-6.91552	4.66141e-12	5.45385e-10	NA	135614|Xanthomonadales	Pro-kumamolisin, activation domain	NotTardiSpe	TPP1|tripeptidyl-peptidase-1-preproprotein|NC_060935.1|NP_382.3	TPP1|tripeptidyl-peptidase-1-preproprotein|NC_060935.1|NP_382.3	NA	NA	NA	NA	NA	Prot_BV898_00318.1|Hexe_geneID_BV898_00318	NA	BV898_00318|Tripeptidyl-peptidase-sed3|MTYJ01000001.1|OQV26199.1	NA	NA	NA	NA	NA	NA
Aant_geneID_rb_46969	BL	NT	0.846238	245.716	123.281	-8.06272	1.16571	-6.91657	4.62719e-12	5.45385e-10	NA	2759|Eukaryota	sensory perception of sound	NotTardiSpe	NA	NA	NA	NA	NA	NA		NA	NA	NA	NA	NA	NA	NA	NA	NA
Aant_geneID_rb_65619	BL	NT	18238.5	5949.33	12093.9	1.61634	0.233697	6.91639	4.63288e-12	5.45385e-10	NA	NA	NA	NotTardiSpe	NA	NA	NA	NA	NA	NA	NA	Prot_BV898_04756.1|Hexe_geneID_BV898_04756	Prot_BV898_04755.1|Hexe_geneID_BV898_04755	BV898_04756|hypothetical-protein|MTYJ01000024.1|OQV21270.1	BV898_04755|hypothetical-protein|MTYJ01000024.1|OQV21269.1	RvY_00337|hypothetical-protein|BDGG01000001.1|GAU87505.1	RvY_00337|hypothetical-protein|BDGG01000001.1|GAU87505.1	LOC129583715|uncharacterized-protein-LOC129583715|NW_026570231.1|XP_55331622.1	LOC129583715|uncharacterized-protein-LOC129583715|NW_026570231.1|XP_55331622.1	NA
Aant_geneID_rb_55345	BL	NT	973.652	3466.46	2220.05	-1.83269	0.26566	-6.89861	5.25134e-12	6.07871e-10	NA	1239|Firmicutes	Belongs to the glycosyl hydrolase 5 cellulase A family	NotTardiSpe	NA	NA	NA	NA	NA	NA	Hexe_geneID_BV898_06366	Prot_BV898_06366.1|Hexe_geneID_BV898_06366	Prot_BV898_06366.1|Hexe_geneID_BV898_06366	BV898_06366|putative-Mannan-endo-1,4-beta-mannosidase-2|MTYJ01000037.1|OQV19592.1	BV898_06366|putative-Mannan-endo-1,4-beta-mannosidase-2|MTYJ01000037.1|OQV19592.1	NA	NA	NA	NA	ko00000,ko00001,ko01000
Aant_geneID_rb_47554	BL	NT	1.16845	342.958	172.063	-8.12776	1.17844	-6.89703	5.30996e-12	6.08186e-10	NA	NA	NA	TardiSpe	FAT1|protocadherin-Fat-1-X2|NC_060928.1|XP_54205234.1	NA	NA	NA	NA	NA	NA	Prot_BV898_14324.1|Hexe_geneID_BV898_14324	NA	BV898_14324|Fat-like-cadherin-related-tumor-suppressor-like-protein|MTYJ01000173.1|OWA49788.1	NA	NA	NA	NA	NA	NA
Aant_geneID_rb_56578	BL	NT	1.04517	529.519	265.282	-9.06536	1.32031	-6.86611	6.59768e-12	7.47806e-10	P4HB	33208|Metazoa	This multifunctional protein catalyzes the formation, breakage and rearrangement of disulfide bonds. At the cell surface, seems to act as a reductase that cleaves disulfide bonds of proteins attached to the cell. May therefore cause structural modifications of exofacial proteins. Inside the cell, seems to form rearrange disulfide bonds of nascent proteins. At high concentrations, functions as a c…	NotTardiSpe	P4HB|protein-disulfide-isomerase-precursor|NC_060941.1|NP_909.2	P4HB|protein-disulfide-isomerase-precursor|NC_060941.1|NP_909.2	pdi-2|Protein-disulfide-isomerase-2|CELE_C07A12.4|NC_003284.9|NP_508778.1	pdi-2|Protein-disulfide-isomerase-2|CELE_C07A12.4|NC_003284.9|NP_508778.1	Pdi|protein-disulfide-isomeraseA|Dmel_CG6988|NT_037436.4|NP_524079.1	Pdi|protein-disulfide-isomeraseE|Dmel_CG6988|NT_037436.4|NP_1287070.1	Hexe_geneID_BV898_18808	Prot_BV898_18808.1|Hexe_geneID_BV898_18808	Prot_BV898_18808.1|Hexe_geneID_BV898_18808	BV898_18808|Protein-disulfide-isomerase|MTYJ01000402.1|OWA54404.1	BV898_18808|Protein-disulfide-isomerase|MTYJ01000402.1|OWA54404.1	RvY_09797|hypothetical-protein|BDGG01000004.1|GAU98683.1	RvY_09797|hypothetical-protein|BDGG01000004.1|GAU98683.1	LOC129589341|protein-disulfide-isomerase-2-like|NW_026570254.1|XP_55340028.1	LOC129589341|protein-disulfide-isomerase-2-like|NW_026570254.1|XP_55340028.1	ko00000,ko00001,ko01000,ko03110,ko04131,ko04147
Aant_geneID_rb_12220	BL	NT	71.4868	476.9	274.193	-2.74295	0.400694	-6.8455	7.62108e-12	8.54897e-10	NFIL3	33208|Metazoa	sequence-specific DNA binding. It is involved in the biological process described with regulation of transcription, DNA-templated	NotTardiSpe	NFIL3|nuclear-factor-interleukin-3-regulated-protein-X1|NC_060933.1|XP_54218976.1	NFIL3|nuclear-factor-interleukin-3-regulated-protein|NC_060933.1|NP_1276928.1	atf-2|ATF-(cAMP-dependent-transcription-factor)-family|CELE_K08F8.2|NC_003280.10|NP_495861.1	atf-8|BZIP-domain-containing-protein|CELE_F17A9.3|NC_003283.11|NP_504576.1	vri|vrilleC|Dmel_CG14029|NT_033779.5|NP_723075.1	vri|vrilleE|Dmel_CG14029|NT_033779.5|NP_1285623.1	Hexe_geneID_BV898_08909	Prot_BV898_08909.1|Hexe_geneID_BV898_08909	Prot_BV898_08909.1|Hexe_geneID_BV898_08909	BV898_08909|putative-Nuclear-factor-interleukin-3-regulated-protein|MTYJ01000067.1|OQV17047.1	BV898_08909|putative-Nuclear-factor-interleukin-3-regulated-protein|MTYJ01000067.1|OQV17047.1	RvY_18571|hypothetical-protein|BDGG01000019.1|GAV08955.1	RvY_18571|hypothetical-protein|BDGG01000019.1|GAV08955.1	LOC129586772|nuclear-factor-interleukin-3-regulated-protein-like|NW_026570222.1|XP_55336174.1	LOC129586772|nuclear-factor-interleukin-3-regulated-protein-like|NW_026570222.1|XP_55336156.1	ko00000,ko00001,ko03000
Aant_geneID_rb_65979	BL	NT	2574.69	347.885	1461.29	2.88571	0.423255	6.8179	9.23817e-12	1.02572e-09	PNKP	33208|Metazoa	Bifunctional polynucleotide phosphatase kinase	NotTardiSpe	PNKP|bifunctional-polynucleotide-phosphatase/kinase|NC_060943.1|NP_9185.2	PNKP|bifunctional-polynucleotide-phosphatase/kinase|NC_060943.1|NP_9185.2	F21D5.5|Uncharacterized-protein|CELE_F21D5.5|NC_003282.8|NP_501503.1	F21D5.5|Uncharacterized-protein|CELE_F21D5.5|NC_003282.8|NP_501503.1	PNKP|polynucleotide-kinase-3-phosphatase|Dmel_CG9601|NT_033777.3|NP_649792.3	PNKP|polynucleotide-kinase-3-phosphatase|Dmel_CG9601|NT_033777.3|NP_649792.3	Hexe_geneID_BV898_14774	Prot_BV898_14774.1|Hexe_geneID_BV898_14774	Prot_BV898_14774.1|Hexe_geneID_BV898_14774	BV898_14774|Bifunctional-polynucleotide-phosphatase/kinase|MTYJ01000186.1|OWA50251.1	BV898_14774|Bifunctional-polynucleotide-phosphatase/kinase|MTYJ01000186.1|OWA50251.1	RvY_19109|hypothetical-protein|BDGG01000024.1|GAV09603.1	RvY_19109|hypothetical-protein|BDGG01000024.1|GAV09603.1	LOC129591928|uncharacterized-protein-F21D5.5-like|NW_026570269.1|XP_55343787.1	LOC129591928|uncharacterized-protein-F21D5.5-like|NW_026570269.1|XP_55343787.1	ko00000,ko01000,ko01009,ko03400
Aant_geneID_rb_73867	BL	NT	0	389.583	194.791	-11.1032	1.63106	-6.80737	9.94003e-12	1.0925e-09	NA	NA	NA	TardiSpe	NA	NA	NA	NA	NA	NA		NA	NA	NA	NA	NA	NA	NA	NA	NA
Aant_geneID_rb_34978	BL	NT	0	447.649	223.824	-11.3037	1.66397	-6.79321	1.09666e-11	1.19328e-09	NA	121069|Pythiales	Ubiquinol cytochrome c reductase subunit QCR9. Source PGD	NotTardiSpe	NA	NA	NA	NA	NA	NA		NA	NA	NA	NA	RvY_14713|hypothetical-protein|BDGG01000010.1|GAV04438.1	RvY_14713|hypothetical-protein|BDGG01000010.1|GAV04438.1	NA	NA	NA
Aant_geneID_rb_18610	BL	NT	0	336.626	168.313	-10.892	1.60664	-6.77933	1.20733e-11	1.30068e-09	NA	NA	NA	TardiSpe	NA	NA	NA	NA	NA	NA		NA	NA	NA	NA	NA	NA	NA	NA	NA
Aant_geneID_rb_46642	BL	NT	3.97834	387.768	195.873	-6.55962	0.971155	-6.75445	1.43383e-11	1.5147e-09	NA	4751|Fungi	Fungal specific transcription factor domain	NotTardiSpe	NA	NA	NA	NA	NA	NA		NA	NA	NA	NA	NA	NA	NA	NA	NA
Aant_geneID_rb_51110	BL	NT	35.6978	237.24	136.469	-2.72246	0.403012	-6.75527	1.42566e-11	1.5147e-09	CLEC4F	33208|Metazoa	carbohydrate binding	NotTardiSpe	MRC1|macrophage-mannose-receptor-1-precursor|NC_060934.1|NP_2429.1	MRC2|C-type-mannose-receptor-2-precursor|NC_060941.1|NP_6030.2	clec-53|C-type-LECtin|CELE_T03F1.10|NC_003279.8|NP_491247.2	clec-53|C-type-LECtin|CELE_T03F1.10|NC_003279.8|NP_491247.2	CG43055|uncharacterized-protein|Dmel_CG43055|NT_033779.5|NP_1245867.1	CG43055|uncharacterized-protein|Dmel_CG43055|NT_033779.5|NP_1245867.1	NA	Prot_BV898_13751.1|Hexe_geneID_BV898_13751	Prot_BV898_12631.1|Hexe_geneID_BV898_12631	BV898_13751|C-type-mannose-receptor-2|MTYJ01000157.1|OQV11956.1	BV898_13748|Macrophage-mannose-receptor-1|MTYJ01000157.1|OQV11953.1	RvY_02778|hypothetical-protein|BDGG01000001.1|GAU90351.1	RvY_02778|hypothetical-protein|BDGG01000001.1|GAU90351.1	LOC129597631|uncharacterized-protein-LOC129597631|NW_026570327.1|XP_55351238.1	LOC129593576|macrophage-mannose-receptor-1-like|NW_026570282.1|XP_55345940.1	ko00000,ko04090,ko04091
Aant_geneID_rb_59472	BL	NT	7786.29	19740.6	13763.4	-1.34208	0.19901	-6.74376	1.54338e-11	1.61476e-09	NA	NA	NA	TardiSpe	NA	NA	NA	NA	NA	NA	Hexe_geneID_BV898_03297	Prot_BV898_03297.1|Hexe_geneID_BV898_03297	Prot_BV898_03297.1|Hexe_geneID_BV898_03297	BV898_03297|hypothetical-protein|MTYJ01000015.1|OQV22865.1	BV898_03297|hypothetical-protein|MTYJ01000015.1|OQV22865.1	RvY_12293|hypothetical-protein|BDGG01000007.1|GAV01605.1	RvY_12293|hypothetical-protein|BDGG01000007.1|GAV01605.1	LOC129582954|uncharacterized-protein-LOC129582954|NW_026570229.1|XP_55330560.1	LOC129582954|uncharacterized-protein-LOC129582954|NW_026570229.1|XP_55330560.1	NA
Aant_geneID_rb_71485	BL	NT	537.576	122.735	330.156	2.12678	0.315694	6.73684	1.61864e-11	1.67737e-09	LIG4	33208|Metazoa	DNA ligation involved in DNA recombination	NotTardiSpe	LIG4|DNA-ligase-4-1|NC_060937.1|NP_996820.1	LIG4|DNA-ligase-4-1|NC_060937.1|NP_1091738.1	lig-1|DNA-ligase-1|CELE_C29A12.3|NC_003283.11|NP_741625.2	lig-4|DNA-ligase-IV|CELE_C07H6.1|NC_003281.10|NP_1367462.1	DNAlig4|DNA-ligase-4|Dmel_CG12176|NC_004354.4|NP_572907.1	DNAlig4|DNA-ligase-4|Dmel_CG12176|NC_004354.4|NP_572907.1	Hexe_geneID_BV898_18536	Prot_BV898_18536.1|Hexe_geneID_BV898_18536	Prot_BV898_18536.1|Hexe_geneID_BV898_18536	BV898_18536|DNA-ligase-4|MTYJ01000372.1|OWA54118.1	BV898_18536|DNA-ligase-4|MTYJ01000372.1|OWA54118.1	RvY_18881|hypothetical-protein|BDGG01000021.1|GAV09317.1	RvY_18881|hypothetical-protein|BDGG01000021.1|GAV09317.1	LOC129587578|DNA-ligase-4-like|NW_026570245.1|XP_55337356.1	LOC129587578|DNA-ligase-4-like|NW_026570245.1|XP_55337355.1	ko00000,ko00001,ko01000,ko03021,ko03400
Aant_geneID_rb_22836	BL	NT	0	183.232	91.6158	-10.0149	1.4874	-6.73316	1.66023e-11	1.70424e-09	NA	NA	NA	NotTardiSpe	FZD5|frizzled-5-precursor|NC_060926.1|NP_3459.2	NA	NA	NA	mthl3|methuselah-like-3A|Dmel_CG6530|NT_033778.4|NP_663308.1	mthl3|methuselah-like-3B|Dmel_CG6530|NT_033778.4|NP_1286526.1		NA	NA	NA	NA	NA	NA	NA	NA	NA
Aant_geneID_rb_18653	BL	NT	0	436.333	218.166	-11.2667	1.67522	-6.7255	1.74986e-11	1.77946e-09	ACTR3	2759|Eukaryota	Arp2/3 complex-mediated actin nucleation	NotTardiSpe	ACTR3|actin-related-protein-3-2|NC_060926.1|NP_1264069.1	ACTR3|actin-related-protein-3-2|NC_060926.1|NP_1264069.1	arx-1|Actin-related-protein-3|CELE_Y71F9AL.16|NC_003279.8|NP_491066.1	arx-1|Actin-related-protein-3|CELE_Y71F9AL.16|NC_003279.8|NP_491066.1	Arp3|Actin-related-protein-3A|Dmel_CG7558|NT_037436.4|NP_523968.1	Arp3|Actin-related-protein-3B|Dmel_CG7558|NT_037436.4|NP_1261559.1	Hexe_geneID_BV898_08104	Prot_BV898_08104.1|Hexe_geneID_BV898_08104	Prot_BV898_08104.1|Hexe_geneID_BV898_08104	BV898_08104|Actin-related-protein-3|MTYJ01000056.1|OQV17808.1	BV898_08104|Actin-related-protein-3|MTYJ01000056.1|OQV17808.1	RvY_09336|hypothetical-protein|BDGG01000004.1|GAU98156.1	RvY_09336|hypothetical-protein|BDGG01000004.1|GAU98156.1	LOC129582656|actin-related-protein-3|NW_026570222.1|XP_55330206.1	LOC129582656|actin-related-protein-3|NW_026570222.1|XP_55330206.1	ko00000,ko00001,ko03019,ko04131,ko04147,ko04812
Aant_geneID_rb_32301	BL	NT	1983.43	863.792	1423.61	1.19975	0.178658	6.71534	1.87631e-11	1.87304e-09	CHMP2B	33208|Metazoa	Snf7	NotTardiSpe	CHMP2B|charged-multivesicular-body-protein-2b-1|NC_060927.1|NP_54762.2	CHMP2B|charged-multivesicular-body-protein-2b-2|NC_060927.1|NP_1231573.1	C01A2.4|Uncharacterized-protein|CELE_C01A2.4|NC_003279.8|NP_1369988.1	C01A2.4|Uncharacterized-protein|CELE_C01A2.4|NC_003279.8|NP_1369988.1	CHMP2B|charged-multivesicular-body-protein-2b|Dmel_CG4618|NT_037436.4|NP_647947.1	CHMP2B|charged-multivesicular-body-protein-2b|Dmel_CG4618|NT_037436.4|NP_647947.1	Hexe_geneID_BV898_13110	Prot_BV898_13110.1|Hexe_geneID_BV898_13110	Prot_BV898_13110.1|Hexe_geneID_BV898_13110	BV898_13110|putative-Charged-multivesicular-body-protein-2b|MTYJ01000140.1|OQV12620.1	BV898_13110|putative-Charged-multivesicular-body-protein-2b|MTYJ01000140.1|OQV12620.1	RvY_09389|hypothetical-protein|BDGG01000004.1|GAU98213.1	RvY_09389|hypothetical-protein|BDGG01000004.1|GAU98213.1	LOC129586001|charged-multivesicular-body-protein-2b-like|NW_026570222.1|XP_55334954.1	LOC129586001|charged-multivesicular-body-protein-2b-like|NW_026570222.1|XP_55334954.1	ko00000,ko00001,ko00002,ko04131,ko04147
Aant_geneID_rb_56797	BL	NT	237.927	990.452	614.19	-2.05788	0.306437	-6.71552	1.87393e-11	1.87304e-09	NA	NA	NA	TardiSpe	NA	NA	NA	NA	NA	NA	NA	Prot_BV898_03163.1|Hexe_geneID_BV898_03163	Prot_BV898_16426.1|Hexe_geneID_BV898_16426	BV898_03163|hypothetical-protein|MTYJ01000015.1|OQV22723.1	BV898_16426|hypothetical-protein|MTYJ01000246.1|OWA51968.1	RvY_10963|hypothetical-protein|BDGG01000005.1|GAV00060.1	RvY_10963|hypothetical-protein|BDGG01000005.1|GAV00060.1	LOC129600523|uncharacterized-protein-LOC129600523|NW_026570224.1|XP_55355059.1	LOC129583097|uncharacterized-protein-LOC129583097|NW_026570229.1|XP_55330788.1	NA
Aant_geneID_rb_18309	BL	NT	0	286.292	143.146	-10.6589	1.58798	-6.71225	1.91645e-11	1.89572e-09	NA	NA	NA	TardiSpe	NA	NA	NA	NA	NA	NA		NA	NA	NA	NA	NA	NA	NA	NA	NA
Aant_geneID_rb_16478	BL	NT	0.262012	492.549	246.405	-10.4797	1.56323	-6.70389	2.02949e-11	1.98945e-09	NA	4776|Peronosporales	Lipopolysaccharide kinase Kdo/WaaP family	NotTardiSpe	CAMK1|calcium/calmodulin-dependent-protein-kinase-type-1|NC_060927.1|NP_3647.1	CAMK1|calcium/calmodulin-dependent-protein-kinase-type-1|NC_060927.1|NP_3647.1	cmk-1|Calcium-calmodulin-dependent-protein-kinase-type-1|CELE_K07A9.2|NC_003282.8|NP_500139.1	cmk-1|Calcium-calmodulin-dependent-protein-kinase-type-1|CELE_K07A9.2|NC_003282.8|NP_500139.1	CaMKI|Calcium/calmodulin-dependent-protein-kinase-II|Dmel_CG1495|NC_004353.4|NP_726571.2	CaMKI|Calcium/calmodulin-dependent-protein-kinase-II|Dmel_CG1495|NC_004353.4|NP_726571.2	NA	Prot_BV898_06410.1|Hexe_geneID_BV898_06410	Prot_BV898_07226.1|Hexe_geneID_BV898_07226	BV898_06410|Calcium/calmodulin-dependent-protein-kinase-type-1|MTYJ01000037.1|OQV19638.1	BV898_07226|Calcium/calmodulin-dependent-protein-kinase-type-II-alpha-chain|MTYJ01000046.1|OQV18789.1	RvY_05087|hypothetical-protein|BDGG01000002.1|GAU93100.1	RvY_05087|hypothetical-protein|BDGG01000002.1|GAU93100.1	LOC129591248|calcium-calmodulin-dependent-protein-kinase-type-1-like-X2|NW_026570265.1|XP_55342807.1	LOC129591248|calcium-calmodulin-dependent-protein-kinase-type-1-like-X2|NW_026570265.1|XP_55342807.1	ko00000,ko00001,ko01000,ko01001
Aant_geneID_rb_75425	BL	NT	427.576	2274.03	1350.8	-2.41141	0.360003	-6.6983	2.10859e-11	2.04854e-09	NA	33208|Metazoa	Belongs to the peptidase S1 family	NotTardiSpe	TMPRSS6|transmembrane-protease-serine-6-X2|NC_060946.1|XP_54181173.1	TMPRSS6|transmembrane-protease-serine-6-X2|NC_060946.1|XP_54181173.1	try-1|Peptidase-S1-domain-containing-protein|CELE_ZK546.15|NC_003280.10|NP_494910.2	try-1|Peptidase-S1-domain-containing-protein|CELE_ZK546.15|NC_003280.10|NP_494910.2	CG31954|uncharacterized-protein|Dmel_CG31954|NT_033779.5|NP_722915.1	Np|notopleuralB|Dmel_CG34350|NT_033778.4|NP_1246213.1	Hexe_geneID_BV898_11942	Prot_BV898_11942.1|Hexe_geneID_BV898_11942	Prot_BV898_11942.1|Hexe_geneID_BV898_11942	BV898_11942|putative-E3-SUMO-protein-ligase-pli1|MTYJ01000115.1|OQV13833.1	BV898_11942|putative-E3-SUMO-protein-ligase-pli1|MTYJ01000115.1|OQV13833.1	RvY_02522|hypothetical-protein|BDGG01000001.1|GAU90046.1	RvY_02522|hypothetical-protein|BDGG01000001.1|GAU90046.1	LOC129598346|zinc-finger-MIZ-domain-containing-protein-1-like|NW_026570340.1|XP_55352183.1	LOC129598346|zinc-finger-MIZ-domain-containing-protein-1-like|NW_026570340.1|XP_55352183.1	ko00000,ko00001,ko01000,ko01002,ko04147
Aant_geneID_rb_51876	BL	NT	2376.11	831.682	1603.9	1.51468	0.226276	6.69396	2.17214e-11	2.0916e-09	NA	33208|Metazoa	Sulfatase	NotTardiSpe	ARSJ|arylsulfatase-J-1-precursor|NC_060928.1|NP_78866.3	ARSJ|arylsulfatase-J-2-precursor|NC_060928.1|NP_1341139.1	sul-3|Sulfatase-domain-containing-protein|CELE_C54D2.4|NC_003284.9|NP_1360719.1	sul-3|Sulfatase-domain-containing-protein|CELE_C54D2.4|NC_003284.9|NP_1360719.1	CG7402|uncharacterized-protein|Dmel_CG7402|NT_037436.4|NP_649023.1	CG7402|uncharacterized-protein|Dmel_CG7402|NT_037436.4|NP_649023.1	Hexe_geneID_BV898_12298	Prot_BV898_12298.1|Hexe_geneID_BV898_12298	Prot_BV898_12298.1|Hexe_geneID_BV898_12298	BV898_12298|Arylsulfatase-I|MTYJ01000123.1|OQV13446.1	BV898_13918|Arylsulfatase-J|MTYJ01000161.1|OQV11793.1	RvY_00835|hypothetical-protein|BDGG01000001.1|GAU88072.1	RvY_00835|hypothetical-protein|BDGG01000001.1|GAU88072.1	LOC129585810|arylsulfatase-B-like|NW_026570238.1|XP_55334651.1	LOC129585166|arylsulfatase-B-like|NW_026570236.1|XP_55333730.1	ko00000,ko00001,ko00002,ko01000
Aant_geneID_rb_46508	BL	NT	10556.7	411.813	5484.25	4.67859	0.699075	6.69254	2.19334e-11	2.09349e-09	TDR1	NA	NA	TardiSpe	NA	NA	NA	NA	NA	NA	Hexe_geneID_BV898_14257	Prot_BV898_14257_TDR1|Hexe_geneID_BV898_14257_TDR1	Prot_BV898_14257_TDR1|Hexe_geneID_BV898_14257_TDR1	BV898_10457|hypothetical-protein|MTYJ01000090.1|OQV15351.1	BV898_10457|hypothetical-protein|MTYJ01000090.1|OQV15351.1	NA	NA	LOC129585012|proteoglycan-4-like-X3|NW_026570235.1|XP_55333482.1	NA	NA
Aant_geneID_rb_634	BL	NT	0	243.892	121.946	-10.4276	1.56172	-6.67696	2.43944e-11	2.30814e-09	Myo22	2759|Eukaryota	motor activity	NotTardiSpe	MYO7A|unconventional-myosin-VIIa-X31|NC_060935.1|XP_54224844.1	MYO7A|unconventional-myosin-VIIa-X31|NC_060935.1|XP_54224844.1	hum-6|Unconventional-myosin-heavy-chain-6|CELE_T10H10.1|NC_003284.9|NP_508420.1	nmy-1|Non-muscle-MYosin|CELE_F52B10.1|NC_003284.9|NP_1362097.1	ck|crinkledA|Dmel_CG7595|NT_033779.5|NP_723895.1	ck|crinkledC|Dmel_CG7595|NT_033779.5|NP_1285949.1	Hexe_geneID_BV898_02767	Prot_BV898_02767.1|Hexe_geneID_BV898_02767	Prot_BV898_02767.1|Hexe_geneID_BV898_02767	BV898_02767|Myosin-VIIa|MTYJ01000012.1|OQV23320.1	BV898_02767|Myosin-VIIa|MTYJ01000012.1|OQV23320.1	RvY_02550|hypothetical-protein|BDGG01000001.1|GAU90078.1	RvY_02550|hypothetical-protein|BDGG01000001.1|GAU90078.1	LOC129593969|myosin-VIIa-like|NW_026570285.1|XP_55346483.1	LOC129593969|myosin-VIIa-like|NW_026570285.1|XP_55346482.1	NA
Aant_geneID_rb_60919	BL	NT	10090.2	3096.62	6593.41	1.70418	0.255329	6.67443	2.4819e-11	2.32806e-09	NA	NA	NA	NotTardiSpe	NA	NA	NA	NA	NA	NA	Hexe_geneID_BV898_07371	Prot_BV898_07371.1|Hexe_geneID_BV898_07371	Prot_BV898_07371.1|Hexe_geneID_BV898_07371	BV898_07371|hypothetical-protein|MTYJ01000048.1|OQV18546.1	BV898_07371|hypothetical-protein|MTYJ01000048.1|OQV18546.1	RvY_10577|hypothetical-protein|BDGG01000005.1|GAU99604.1	RvY_10577|hypothetical-protein|BDGG01000005.1|GAU99604.1	LOC129581786|uncharacterized-protein-LOC129581786|NW_026570226.1|XP_55328997.1	LOC129581786|uncharacterized-protein-LOC129581786|NW_026570226.1|XP_55328997.1	NA
Aant_geneID_rb_47496	BL	NT	1398.59	532.088	965.341	1.3936	0.209113	6.66432	2.659e-11	2.47287e-09	PITHD1	33208|Metazoa	cellular response to DNA damage stimulus	NotTardiSpe	PITHD1|PITH-domain-containing-protein-1|NC_060925.1|NP_65095.2	PITHD1|PITH-domain-containing-protein-1|NC_060925.1|NP_65095.2	ZK353.9|PITH-domain-containing-protein-ZK353.9|CELE_ZK353.9|NC_003281.10|NP_498859.1	ZK353.9|PITH-domain-containing-protein-ZK353.9|CELE_ZK353.9|NC_003281.10|NP_498859.1	CG6153|uncharacterized-proteinA|Dmel_CG6153|NT_033779.5|NP_609580.1	CG6153|uncharacterized-proteinC|Dmel_CG6153|NT_033779.5|NP_1162966.2	Hexe_geneID_BV898_05722	Prot_BV898_05722.1|Hexe_geneID_BV898_05722	Prot_BV898_05722.1|Hexe_geneID_BV898_05722	BV898_05722|PITH-domain-containing-protein-1|MTYJ01000032.1|OQV20164.1	BV898_05722|PITH-domain-containing-protein-1|MTYJ01000032.1|OQV20164.1	RvY_12934|hypothetical-protein|BDGG01000008.1|GAV02358.1	RvY_12934|hypothetical-protein|BDGG01000008.1|GAV02358.1	LOC129582024|PITH-domain-containing-protein-1-like|NW_026570226.1|XP_55329370.1	LOC129582024|PITH-domain-containing-protein-1-like|NW_026570226.1|XP_55329370.1	NA
Aant_geneID_rb_46283	BL	NT	0	190.521	95.2603	-10.0704	1.51258	-6.65775	2.78047e-11	2.56393e-09	NA	35493|Streptophyta	Methylmalonate-semialdehyde dehydrogenase	NotTardiSpe	ALDH6A1|methylmalonate-semialdehyde-dehydrogenase [acylating],-mitochondrial-3|NC_060938.1|NP_1265523.1	ALDH6A1|methylmalonate-semialdehyde-dehydrogenase [acylating],-mitochondrial-3|NC_060938.1|NP_1265523.1	alh-8|putative-methylmalonate-semialdehyde-dehydrogenase [acylating],-mitochondrial|CELE_F13D12.4|NC_003280.10|NP_1022078.1	alh-8|putative-methylmalonate-semialdehyde-dehydrogenase [acylating],-mitochondrial|CELE_F13D12.4|NC_003280.10|NP_1022078.1	CG17896|uncharacterized-proteinB|Dmel_CG17896|NC_004354.4|NP_569845.2	CG17896|uncharacterized-proteinB|Dmel_CG17896|NC_004354.4|NP_569845.2	Hexe_geneID_BV898_15047	Prot_BV898_15047.1|Hexe_geneID_BV898_15047	Prot_BV898_15047.1|Hexe_geneID_BV898_15047	BV898_15047|putative-methylmalonate-semialdehyde-dehydrogenase-acylating],-mitochondrial|MTYJ01000195.1|OWA50534.1	BV898_15047|putative-methylmalonate-semialdehyde-dehydrogenase-acylating],-mitochondrial|MTYJ01000195.1|OWA50534.1	RvY_13882|hypothetical-protein|BDGG01000009.1|GAV03463.1	RvY_13882|hypothetical-protein|BDGG01000009.1|GAV03463.1	LOC129581356|probable-methylmalonate-semialdehyde-dehydrogenase [acylating],-mitochondrial|NW_026570225.1|XP_55328339.1	LOC129581356|probable-methylmalonate-semialdehyde-dehydrogenase [acylating],-mitochondrial|NW_026570225.1|XP_55328339.1	ko00000,ko00001,ko00002,ko01000
Aant_geneID_rb_9741	BL	NT	0.262012	362.121	181.191	-10.0359	1.50807	-6.65477	2.83746e-11	2.59449e-09	frmB	2759|Eukaryota	motor activity	NotTardiSpe	MYO7B|unconventional-myosin-VIIb-3|NC_060926.1|NP_1380523.1	MYO7A|unconventional-myosin-VIIa-1|NC_060935.1|NP_251.3	hum-6|Unconventional-myosin-heavy-chain-6|CELE_T10H10.1|NC_003284.9|NP_508420.1	hum-6|Unconventional-myosin-heavy-chain-6|CELE_T10H10.1|NC_003284.9|NP_508420.1	Myo81F|myosin-81F|Dmel_CG45784|NT_033777.3|NP_1303492.1	Myo81F|myosin-81F|Dmel_CG45784|NT_033777.3|NP_1303492.1	Hexe_geneID_BV898_02767	Prot_BV898_02767.1|Hexe_geneID_BV898_02767	Prot_BV898_02767.1|Hexe_geneID_BV898_02767	BV898_02767|Myosin-VIIa|MTYJ01000012.1|OQV23320.1	BV898_02767|Myosin-VIIa|MTYJ01000012.1|OQV23320.1	RvY_02550|hypothetical-protein|BDGG01000001.1|GAU90078.1	RvY_02550|hypothetical-protein|BDGG01000001.1|GAU90078.1	LOC129594025|myosin-VIIa-like|NW_026570285.1|XP_55346543.1	LOC129594025|myosin-VIIa-like|NW_026570285.1|XP_55346543.1	ko00000,ko03036,ko04131,ko04147,ko04812
Aant_geneID_rb_46352	BL	NT	158.524	31.4127	94.9681	2.34	0.351701	6.65338	2.86439e-11	2.59729e-09	NA	NA	NA	TardiSpe	NA	NA	NA	NA	NA	NA	Hexe_geneID_BV898_13143	Prot_BV898_13143.1|Hexe_geneID_BV898_13143	Prot_BV898_13143.1|Hexe_geneID_BV898_13143	BV898_13143|hypothetical-protein|MTYJ01000141.1|OQV12574.1	BV898_13143|hypothetical-protein|MTYJ01000141.1|OQV12574.1	RvY_05884|hypothetical-protein|BDGG01000002.1|GAU94039.1	RvY_05884|hypothetical-protein|BDGG01000002.1|GAU94039.1	LOC129584660|uncharacterized-protein-LOC129584660|NW_026570234.1|XP_55332895.1	LOC129584660|uncharacterized-protein-LOC129584660|NW_026570234.1|XP_55332895.1	NA
Aant_geneID_rb_18022	BL	NT	0.524024	310.592	155.558	-9.00716	1.36936	-6.57765	4.77934e-11	4.29785e-09	NA	NA	NA	TardiSpe	NA	NA	NA	NA	NA	NA		NA	NA	NA	NA	NA	NA	NA	NA	NA
Aant_geneID_rb_23829	BL	NT	1159.03	7720.33	4439.68	-2.73584	0.416829	-6.56346	5.25747e-11	4.68906e-09	NA	33154|Opisthokonta	methylglyoxal reductase NADPH-dependent activity	NotTardiSpe	NSDHL|sterol-4-alpha-carboxylate-3-dehydrogenase,-decarboxylating-X2|NC_060947.1|XP_54183139.1	UXS1|UDP-glucuronic-acid-decarboxylase-1-6|NC_060926.1|NP_1364435.1	F13D11.4|3Beta_HSD-domain-containing-protein|CELE_F13D11.4|NC_003284.9|NP_508978.3	F13D11.4|3Beta_HSD-domain-containing-protein|CELE_F13D11.4|NC_003284.9|NP_508978.3	CG7724|uncharacterized-protein|Dmel_CG7724|NT_037436.4|NP_648957.1	CG7724|uncharacterized-protein|Dmel_CG7724|NT_037436.4|NP_648957.1	Hexe_geneID_BV898_13351	Prot_BV898_13351.1|Hexe_geneID_BV898_13351	Prot_BV898_13351.1|Hexe_geneID_BV898_13351	BV898_13351|putative-uncharacterized-oxidoreductase|MTYJ01000146.1|OQV12398.1	BV898_13351|putative-uncharacterized-oxidoreductase|MTYJ01000146.1|OQV12398.1	RvY_07636|hypothetical-protein|BDGG01000003.1|GAU96149.1	RvY_07636|hypothetical-protein|BDGG01000003.1|GAU96149.1	LOC129584643|uncharacterized-protein-LOC129584643|NW_026570234.1|XP_55332866.1	LOC129584643|uncharacterized-protein-LOC129584643|NW_026570234.1|XP_55332866.1	NA
Aant_geneID_rb_28487	BL	NT	0.975807	220.432	110.704	-7.84545	1.19635	-6.5578	5.46077e-11	4.83078e-09	HSP90B	2759|Eukaryota	unfolded protein binding	NotTardiSpe	HSP90B1|endoplasmin-precursor|NC_060936.1|NP_3290.1	HSP90B1|endoplasmin-precursor|NC_060936.1|NP_3290.1	enpl-1|Endoplasmin-homolog|CELE_T05E11.3|NC_003282.8|NP_1255536.1	enpl-1|Endoplasmin-homolog|CELE_T05E11.3|NC_003282.8|NP_1255536.1	Gp93|glycoprotein-93|Dmel_CG5520|NT_033777.3|NP_651601.1	Gp93|glycoprotein-93|Dmel_CG5520|NT_033777.3|NP_651601.1	Hexe_geneID_BV898_01780	Prot_BV898_01780.1|Hexe_geneID_BV898_01780	Prot_BV898_01780.1|Hexe_geneID_BV898_01780	BV898_01780|Endoplasmin|MTYJ01000007.1|OQV24237.1	BV898_01780|Endoplasmin|MTYJ01000007.1|OQV24237.1	RvY_05327|HSP90-1|BDGG01000002.1|GAU93374.1	RvY_05327|HSP90-1|BDGG01000002.1|GAU93374.1	LOC129599487|endoplasmin-like|NW_026570367.1|XP_55353709.1	LOC129599487|endoplasmin-like|NW_026570367.1|XP_55353708.1	ko00000,ko00001,ko01009,ko03029,ko03051,ko03110,ko04131,ko04147
Aant_geneID_rb_32954	BL	NT	0.966642	477.39	239.178	-8.95205	1.36598	-6.55357	5.61786e-11	4.92967e-09	NA	NA	NA	TardiSpe	NA	GPR152|probable-G-protein-coupled-receptor-152|NC_060935.1|NP_996880.1	NA	NA	NA	Muc12Ea|mucin-12Ea|Dmel_CG32602|NC_004354.4|NP_1368944.1	NA	Prot_BV898_13106.1|Hexe_geneID_BV898_13106	Prot_BV898_07326.1|Hexe_geneID_BV898_07326	BV898_13106|hypothetical-protein|MTYJ01000140.1|OQV12616.1	BV898_07326|hypothetical-protein|MTYJ01000047.1|OQV18696.1	NA	NA	NA	LOC129581167|keratin-associated-protein-21-1-like|NW_026570221.1|XP_55328068.1	NA
Aant_geneID_rb_57998	BL	NT	398.499	135.683	267.091	1.55802	0.238316	6.5376	6.25128e-11	5.44161e-09	EXD3	33208|Metazoa	Mut7-C RNAse domain	NotTardiSpe	EXD3|exonuclease-mut-7-homolog-a|NC_060933.1|NP_60290.3	EXD3|exonuclease-mut-7-homolog-X8|NC_060933.1|XP_54219159.1	mut-7|Exonuclease-mut-7|CELE_ZK1098.8|NC_003281.10|NP_499105.1	mut-7|Exonuclease-mut-7|CELE_ZK1098.8|NC_003281.10|NP_499105.1	Nbr|nibbler|Dmel_CG9247|NT_033779.5|NP_610094.1	Nbr|nibbler|Dmel_CG9247|NT_033779.5|NP_610094.1	Hexe_geneID_BV898_12454	Prot_BV898_12454.1|Hexe_geneID_BV898_12454	Prot_BV898_12454.1|Hexe_geneID_BV898_12454	BV898_12454|Exonuclease-mut-7-like-protein|MTYJ01000126.1|OQV13344.1	BV898_12454|Exonuclease-mut-7-like-protein|MTYJ01000126.1|OQV13344.1	RvY_10830|hypothetical-protein|BDGG01000005.1|GAU99894.1	RvY_10830|hypothetical-protein|BDGG01000005.1|GAU99894.1	LOC129597574|exonuclease-mut-7-homolog-X1|NW_026570327.1|XP_55351158.1	LOC129597574|exonuclease-mut-7-homolog-X1|NW_026570327.1|XP_55351158.1	NA
Aant_geneID_rb_28498	BL	NT	18.3236	291.413	154.868	-3.98664	0.611039	-6.52436	6.82911e-11	5.89742e-09	NA	33208|Metazoa	isomerase activity. It is involved in the biological process described with cell redox homeostasis	NotTardiSpe	PDIA4|protein-disulfide-isomerase-A4-isofrom-2-precursor|NC_060931.1|NP_4902.1	PDIA4|protein-disulfide-isomerase-A4-isofrom-2-precursor|NC_060931.1|NP_4902.1	C14B9.2|putative-protein-disulfide-isomerase-A4|CELE_C14B9.2|NC_003281.10|NP_498775.2	C14B9.2|putative-protein-disulfide-isomerase-A4|CELE_C14B9.2|NC_003281.10|NP_498775.2	ERp60|endoplasmic-reticulum-p60|Dmel_CG8983|NT_033778.4|NP_725084.2	ERp60|endoplasmic-reticulum-p60|Dmel_CG8983|NT_033778.4|NP_725084.2	Hexe_geneID_BV898_09455	Prot_BV898_09455.1|Hexe_geneID_BV898_09455	Prot_BV898_09455.1|Hexe_geneID_BV898_09455	BV898_09455|Protein-disulfide-isomerase-A4|MTYJ01000074.1|OQV16465.1	BV898_09455|Protein-disulfide-isomerase-A4|MTYJ01000074.1|OQV16465.1	RvY_10224|hypothetical-protein|BDGG01000005.1|GAU99188.1	RvY_10224|hypothetical-protein|BDGG01000005.1|GAU99188.1	LOC129597072|protein-disulfide-isomerase-A4-like|NW_026570320.1|XP_55350483.1	LOC129597072|protein-disulfide-isomerase-A4-like|NW_026570320.1|XP_55350483.1	ko00000,ko00001,ko01000,ko03110,ko04131,ko04147
Aant_geneID_rb_29828	BL	NT	0	199.741	99.8705	-10.139	1.55433	-6.5231	6.88667e-11	5.9003e-09	NA	NA	NA	TardiSpe	NA	NA	NA	NA	NA	NA		NA	NA	NA	NA	NA	NA	NA	NA	NA
Aant_geneID_rb_35578	BL	NT	2604.72	12053.9	7329.33	-2.21064	0.339814	-6.50544	7.7467e-11	6.5853e-09	DNASE1L2	33208|Metazoa	deoxyribonuclease I	NotTardiSpe	DNASE1L3|deoxyribonuclease-gamma-1-precursor|NC_060927.1|NP_4935.1	DNASE1L3|deoxyribonuclease-gamma-1-precursor|NC_060927.1|NP_4935.1	NA	NA	NA	NA	Hexe_geneID_BV898_14383	Prot_BV898_14383.1|Hexe_geneID_BV898_14383	Prot_BV898_14383.1|Hexe_geneID_BV898_14383	BV898_14383|putative-Deoxyribonuclease-1|MTYJ01000175.1|OWA49846.1	BV898_14382|putative-Deoxyribonuclease-1-like-2|MTYJ01000175.1|OWA49845.1	RvY_03237|hypothetical-protein|BDGG01000001.1|GAU90879.1	RvY_03237|hypothetical-protein|BDGG01000001.1|GAU90879.1	LOC129583241|mucin-2-like-X2|NW_026570230.1|XP_55330937.1	LOC129583241|mucin-2-like-X2|NW_026570230.1|XP_55330937.1	ko00000,ko01000
Aant_geneID_rb_18076	BL	NT	0	394.705	197.352	-11.122	1.71066	-6.50161	7.94672e-11	6.70297e-09	NA	121069|Pythiales	Ribosomal protein L15	NotTardiSpe	RPL15|60S-ribosomal-protein-L15-1|NC_060927.1|NP_2939.2	RPL15|60S-ribosomal-protein-L15-1|NC_060927.1|NP_1240308.1	rpl-15|60S-ribosomal-protein-L15|CELE_K11H12.2|NC_003282.8|NP_499964.1	rpl-15|60S-ribosomal-protein-L15|CELE_K11H12.2|NC_003282.8|NP_499964.1	RpL15|ribosomal-protein-L15I|Dmel_CG17420|NT_037436.4|NP_1245398.1	RpL15|ribosomal-protein-L15A|Dmel_CG17420|NT_037436.4|NP_1015155.1	Hexe_geneID_BV898_13131	Prot_BV898_13131.1|Hexe_geneID_BV898_13131	Prot_BV898_13131.1|Hexe_geneID_BV898_13131	BV898_13131|60S-ribosomal-protein-L15|MTYJ01000140.1|OQV12642.1	BV898_13131|60S-ribosomal-protein-L15|MTYJ01000140.1|OQV12642.1	RvY_09404|hypothetical-protein|BDGG01000004.1|GAU98228.1	RvY_09404|hypothetical-protein|BDGG01000004.1|GAU98228.1	LOC129585507|60S-ribosomal-protein-L15-like|NW_026570222.1|XP_55334193.1	LOC129585507|60S-ribosomal-protein-L15-like|NW_026570222.1|XP_55334193.1	NA
Aant_geneID_rb_16138	BL	NT	0	324.261	162.131	-10.8384	1.6682	-6.49708	8.18926e-11	6.85441e-09	NA	4776|Peronosporales	Aminotransferase class I and II	NotTardiSpe	GOT2|aspartate-aminotransferase,-mitochondrial-1-precursor|NC_060940.1|NP_2071.2	GOT2|aspartate-aminotransferase,-mitochondrial-1-precursor|NC_060940.1|NP_2071.2	got-2.2|Aspartate-aminotransferase|CELE_C14F11.1|NC_003284.9|NP_741810.1	got-2.2|Aspartate-aminotransferase|CELE_C14F11.1|NC_003284.9|NP_741810.1	Got2|glutamate-oxaloacetate-transaminase-2A|Dmel_CG4233|NT_033779.5|NP_722744.1	Got2|glutamate-oxaloacetate-transaminase-2A|Dmel_CG4233|NT_033779.5|NP_722744.1	Hexe_geneID_BV898_10898	Prot_BV898_10898.1|Hexe_geneID_BV898_10898	Prot_BV898_10898.1|Hexe_geneID_BV898_10898	BV898_10898|Guanine-nucleotide-binding-protein-G(s)-subunit-alpha|MTYJ01000097.1|OQV14866.1	BV898_10898|Guanine-nucleotide-binding-protein-G(s)-subunit-alpha|MTYJ01000097.1|OQV14866.1	RvY_18960|hypothetical-protein|BDGG01000022.1|GAV09413.1	RvY_18960|hypothetical-protein|BDGG01000022.1|GAV09413.1	LOC129598368|uncharacterized-protein-LOC129598368|NW_026570340.1|XP_55352213.1	LOC129598368|uncharacterized-protein-LOC129598368|NW_026570340.1|XP_55352213.1	ko00000,ko00001,ko00002,ko01000,ko01007
Aant_geneID_rb_65827	BL	NT	28166.3	8565.86	18366.1	1.71739	0.264493	6.49315	8.40618e-11	6.98226e-09	POLR2B	33208|Metazoa	DNA-dependent RNA polymerase catalyzes the transcription of DNA into RNA using the four ribonucleoside triphosphates as substrates	NotTardiSpe	POLR2B|DNA-directed-RNA-polymerase-II-subunit-RPB2-2|NC_060928.1|NP_1290197.1	POLR2B|DNA-directed-RNA-polymerase-II-subunit-RPB2-1|NC_060928.1|NP_929.1	rpb-2|DNA-directed-RNA-polymerase-II-subunit-RPB2|CELE_C26E6.4|NC_003281.10|NP_498047.2	rpb-2|DNA-directed-RNA-polymerase-II-subunit-RPB2|CELE_C26E6.4|NC_003281.10|NP_498047.2	Polr2B|RNA-polymerase-II-subunit-BA|Dmel_CG3180|NT_033777.3|NP_476706.1	Polr2B|RNA-polymerase-II-subunit-BB|Dmel_CG3180|NT_033777.3|NP_1287323.1	NA	Prot_BV898_10468.1|Hexe_geneID_BV898_10468	Prot_BV898_01516.1|Hexe_geneID_BV898_01516	BV898_10468|DNA-directed-RNA-polymerase-II-subunit-RPB2|MTYJ01000090.1|OQV15362.1	BV898_10450|DNA-directed-RNA-polymerase-II-subunit-RPB2|MTYJ01000090.1|OQV15344.1	RvY_11843|hypothetical-protein|BDGG01000006.1|GAV01076.1	RvY_04994|hypothetical-protein|BDGG01000002.1|GAU92991.1	LOC129597759|DNA-directed-RNA-polymerase-II-subunit-RPB2-like|NW_026570328.1|XP_55351402.1	LOC129584577|DNA-directed-RNA-polymerase-III-subunit-RPC2-like|NW_026570234.1|XP_55332773.1	br01611,ko00000,ko00001,ko00002,ko01000,ko03021,ko03400
Aant_geneID_rb_862	BL	NT	0.262012	302.042	151.152	-9.77435	1.51033	-6.47166	9.69327e-11	7.99034e-09	NA	4776|Peronosporales	Belongs to the TRAFAC class myosin-kinesin ATPase superfamily. Myosin family	NotTardiSpe	MYO6|unconventional-myosin-VI-8|NC_060930.1|NP_1355795.1	MYO6|unconventional-myosin-VI-8|NC_060930.1|NP_1355795.1	spe-15|Myosin-motor-domain-containing-protein|CELE_F47G6.4|NC_003279.8|NP_490856.1	spe-15|Myosin-motor-domain-containing-protein|CELE_F47G6.4|NC_003279.8|NP_490856.1	jar|jaguarI|Dmel_CG5695|NT_033777.3|NP_1014649.2	jar|jaguarN|Dmel_CG5695|NT_033777.3|NP_1287501.1	Hexe_geneID_BV898_13978	Prot_BV898_13978.1|Hexe_geneID_BV898_13978	Prot_BV898_13978.1|Hexe_geneID_BV898_13978	BV898_13978|Myosin-heavy-chain-95F|MTYJ01000163.1|OQV11705.1	BV898_13978|Myosin-heavy-chain-95F|MTYJ01000163.1|OQV11705.1	RvY_09041|hypothetical-protein|BDGG01000004.1|GAU97810.1	RvY_09041|hypothetical-protein|BDGG01000004.1|GAU97810.1	LOC129586120|unconventional-myosin-VI-like|NW_026570240.1|XP_55335103.1	LOC129586120|unconventional-myosin-VI-like|NW_026570240.1|XP_55335103.1	ko00000,ko04131,ko04147,ko04812
Aant_geneID_rb_53097	BL	NT	84.9639	686.388	385.676	-3.01842	0.466618	-6.46873	9.88296e-11	8.08545e-09	NA	NA	NA	TardiSpe	NA	NA	NA	NA	NA	NA	Hexe_geneID_BV898_06917	Prot_BV898_06917.1|Hexe_geneID_BV898_06917	Prot_BV898_06917.1|Hexe_geneID_BV898_06917	BV898_06917|hypothetical-protein|MTYJ01000043.1|OQV19064.1	BV898_06917|hypothetical-protein|MTYJ01000043.1|OQV19064.1	RvY_13315|hypothetical-protein|BDGG01000008.1|GAV02792.1	RvY_13315|hypothetical-protein|BDGG01000008.1|GAV02792.1	NA	LOC129594246|uncharacterized-protein-LOC129594246|NW_026570287.1|XP_55346843.1	NA
Aant_geneID_rb_45093	BL	NT	0.584226	441.275	220.929	-9.4793	1.467	-6.46169	1.0354e-10	8.40758e-09	NA	1117|Cyanobacteria	ABC-type Fe3 -hydroxamate transport system, periplasmic component	NotTardiSpe	NA	NA	NA	NA	NA	NA		NA	NA	NA	NA	NA	NA	NA	NA	ko00000,ko00001,ko00002,ko02000
Aant_geneID_rb_63379	BL	NT	81.67	2317.38	1199.53	-4.8276	0.748576	-6.44904	1.1256e-10	9.07233e-09	GM2A	33208|Metazoa	Ganglioside GM2 activator	NotTardiSpe	GM2A|ganglioside-GM2-activator-1-precursor|NC_060929.1|NP_396.2	GM2A|ganglioside-GM2-activator-1-precursor|NC_060929.1|NP_396.2	NA	NA	NA	NA	Hexe_geneID_BV898_14843	Prot_BV898_14843.1|Hexe_geneID_BV898_14843	Prot_BV898_14843.1|Hexe_geneID_BV898_14843	BV898_14843|hypothetical-protein|MTYJ01000188.1|OWA50322.1	BV898_14843|hypothetical-protein|MTYJ01000188.1|OWA50322.1	RvY_00749|hypothetical-protein|BDGG01000001.1|GAU87972.1	RvY_00749|hypothetical-protein|BDGG01000001.1|GAU87972.1	LOC129592025|ganglioside-GM2-activator-like-X1|NW_026570223.1|XP_55343942.1	LOC129583633|ganglioside-GM2-activator-like|NW_026570231.1|XP_55331494.1	ko00000,ko00001,ko04147
Aant_geneID_rb_34277	BL	NT	0.524024	392.461	196.493	-9.35787	1.4524	-6.44304	1.17103e-10	9.36545e-09	NA	28221|Deltaproteobacteria	Alpha-tubulin suppressor and related RCC1 domain-containing	NotTardiSpe	RPGR|X-linked-retinitis-pigmentosa-GTPase-regulator-X1|NC_060947.1|XP_54183494.1	RPGR|X-linked-retinitis-pigmentosa-GTPase-regulator-A|NC_060947.1|NP_319.1	glo-4|X-linked-retinitis-pigmentosa-GTPase-regulator-homolog|CELE_F07C3.4|NC_003283.11|NP_505392.3	herc-1|HECT-domain-containing-protein|CELE_Y48G8AL.1|NC_003279.8|NP_490834.1	ca|claretA|Dmel_CG31037|NT_033777.3|NP_733309.3	NA	NA	Prot_BV898_13282.1|Hexe_geneID_BV898_13282	NA	BV898_13282|RCC1-and-BTB-domain-containing-protein-1|MTYJ01000144.1|OQV12481.1	NA	RvY_02448|hypothetical-protein|BDGG01000001.1|GAU89958.1	NA	LOC129591614|RCC1-and-BTB-domain-containing-protein-1-like|NW_026570223.1|XP_55343323.1	LOC129591614|RCC1-and-BTB-domain-containing-protein-1-like|NW_026570223.1|XP_55343314.1	NA
Aant_geneID_rb_40964	BL	NT	0	324.187	162.094	-10.8382	1.68243	-6.44199	1.17918e-10	9.36545e-09	NA	NA	NA	NotTardiSpe	NA	GPR152|probable-G-protein-coupled-receptor-152|NC_060935.1|NP_996880.1	NA	NA	NA	Muc12Ea|mucin-12Ea|Dmel_CG32602|NC_004354.4|NP_1368944.1	NA	Prot_BV898_00777.1|Hexe_geneID_BV898_00777	Prot_BV898_07326.1|Hexe_geneID_BV898_07326	BV898_00777|hypothetical-protein|MTYJ01000003.1|OQV25084.1	BV898_07326|hypothetical-protein|MTYJ01000047.1|OQV18696.1	NA	NA	NA	LOC129586461|mucin-2-like|NW_026570241.1|XP_55335698.1	NA
Aant_geneID_rb_34975	BL	NT	0	315.841	157.921	-10.8004	1.68136	-6.42359	1.33101e-10	1.03682e-08	RPL22	33208|Metazoa	Structural constituent of ribosome. It is involved in the biological process described with	NotTardiSpe	RPL22L1|60S-ribosomal-protein-L22-like-1-1|NC_060927.1|NP_1093115.1	RPL22|60S-ribosomal-protein-L22|NC_060925.1|NP_974.1	rpl-22|60S-ribosomal-protein-L22|CELE_C27A2.2|NC_003280.10|NP_494932.1	rpl-22|60S-ribosomal-protein-L22|CELE_C27A2.2|NC_003280.10|NP_494932.1	RpL22-like|ribosomal-protein-L22-like|Dmel_CG9871|NT_033778.4|NP_611771.1	RpL22-like|ribosomal-protein-L22-like|Dmel_CG9871|NT_033778.4|NP_611771.1	Hexe_geneID_BV898_05108	Prot_BV898_05108.1|Hexe_geneID_BV898_05108	Prot_BV898_05108.1|Hexe_geneID_BV898_05108	BV898_05108|putative-60S-ribosomal-protein-L22-like-1|MTYJ01000026.1|OQV21035.1	BV898_05108|putative-60S-ribosomal-protein-L22-like-1|MTYJ01000026.1|OQV21035.1	RvY_03409|hypothetical-protein|BDGG01000002.1|GAU91088.1	RvY_03409|hypothetical-protein|BDGG01000002.1|GAU91088.1	LOC129584589|60S-ribosomal-protein-L22-like-1|NW_026570234.1|XP_55332787.1	LOC129584589|60S-ribosomal-protein-L22-like-1|NW_026570234.1|XP_55332787.1	br01610,ko00000,ko00001,ko00002,ko03011
Aant_geneID_rb_42390	BL	NT	1.42759	166.297	83.8623	-6.96471	1.08425	-6.42353	1.33148e-10	1.03682e-08	NA	121069|Pythiales	Heat shock protein	NotTardiSpe	HSPH1|heat-shock-protein-105-kDa-X4|NC_060937.1|XP_54230015.1	HSPH1|heat-shock-protein-105-kDa-5|NC_060937.1|NP_1336633.1	hsp-110|Heat-shock-protein-110|CELE_C30C11.4|NC_003281.10|NP_498868.1	hsp-70|Heat-Shock-Protein|CELE_C12C8.1|NC_003279.8|NP_492485.1	Hsc70Cb|Hsc70CbC|Dmel_CG6603|NT_037436.4|NP_729952.1	Hsc70Cb|Hsc70CbE|Dmel_CG6603|NT_037436.4|NP_1189101.1	NA	Prot_BV898_11030.1|Hexe_geneID_BV898_11030	Prot_BV898_01892.1|Hexe_geneID_BV898_01892	BV898_11030|Heat-shock-protein-105-kDa|MTYJ01000099.1|OQV14766.1	BV898_01892|Hypoxia-up-regulated-protein-1|MTYJ01000007.1|OQV24354.1	RvY_17642|HSP70-5|BDGG01000016.1|GAV07856.1	RvY_05471|HSP70-3|BDGG01000002.1|GAU93545.1	LOC129589249|heat-shock-70-kDa-protein-4-like-X2|NW_026570254.1|XP_55339855.1	LOC129589249|heat-shock-70-kDa-protein-4-like-X2|NW_026570254.1|XP_55339853.1	NA
Aant_geneID_rb_47960	BL	NT	1087.32	2529.5	1808.41	-1.21712	0.189487	-6.42324	1.33402e-10	1.03682e-08	NA	NA	NA	TardiSpe	NA	NA	NA	NA	NA	NA	Hexe_geneID_BV898_15438	Prot_BV898_15438.1|Hexe_geneID_BV898_15438	Prot_BV898_15438.1|Hexe_geneID_BV898_15438	BV898_15438|hypothetical-protein|MTYJ01000208.1|OWA50937.1	BV898_15438|hypothetical-protein|MTYJ01000208.1|OWA50937.1	RvY_10963|hypothetical-protein|BDGG01000005.1|GAV00060.1	RvY_01369|hypothetical-protein|BDGG01000001.1|GAU88730.1	LOC129600534|uncharacterized-protein-LOC129600534|NW_026570224.1|XP_55355068.1	LOC129600534|uncharacterized-protein-LOC129600534|NW_026570224.1|XP_55355068.1	NA
Aant_geneID_rb_44017	BL	NT	2.97846	191.721	97.3499	-6.03015	0.940149	-6.41404	1.41714e-10	1.09361e-08	NA	35493|Streptophyta	Belongs to the importin alpha family	NotTardiSpe	KPNA6|importin-subunit-alpha-7|NC_060925.1|NP_36448.1	KPNA5|importin-subunit-alpha-6-c|NC_060930.1|NP_1353236.1	ima-3|Importin-subunit-alpha-3|CELE_F32E10.4|NC_003282.8|NP_501227.1	ima-3|Importin-subunit-alpha-3|CELE_F32E10.4|NC_003282.8|NP_501227.1	Kap-alpha1|karyopherin-alpha1|Dmel_CG8548|NT_037436.4|NP_524167.1	Kap-alpha1|karyopherin-alpha1|Dmel_CG8548|NT_037436.4|NP_524167.1	Hexe_geneID_BV898_13502	Prot_BV898_13502.1|Hexe_geneID_BV898_13502	Prot_BV898_13502.1|Hexe_geneID_BV898_13502	BV898_13502|Importin-subunit-alpha-7|MTYJ01000150.1|OQV12240.1	BV898_13502|Importin-subunit-alpha-7|MTYJ01000150.1|OQV12240.1	RvY_09095|hypothetical-protein|BDGG01000004.1|GAU97869.1	RvY_09095|hypothetical-protein|BDGG01000004.1|GAU97869.1	LOC129586315|importin-subunit-alpha-5-like|NW_026570240.1|XP_55335439.1	LOC129586315|importin-subunit-alpha-5-like|NW_026570240.1|XP_55335439.1	NA
Aant_geneID_rb_67097	BL	NT	805.156	16097.5	8451.33	-4.32133	0.673993	-6.41154	1.44056e-10	1.10385e-08	NA	NA	NA	TardiSpe	NA	NA	NA	NA	NA	NA	NA	Prot_BV898_15671.1|Hexe_geneID_BV898_15671	NA	BV898_15671|hypothetical-protein|MTYJ01000217.1|OWA51178.1	NA	NA	NA	NA	NA	NA
Aant_geneID_rb_25762	BL	NT	0	172.467	86.2333	-9.9271	1.5534	-6.39057	1.65273e-10	1.25757e-08	NA	4751|Fungi	Belongs to the aldehyde dehydrogenase family	NotTardiSpe	ALDH1A2|retinal-dehydrogenase-2-2|NC_060939.1|NP_733797.1	ALDH1A2|retinal-dehydrogenase-2-2|NC_060939.1|NP_733797.1	alh-1|Aldedh-domain-containing-protein|CELE_F54D8.3|NC_003281.10|NP_1379805.1	alh-1|Aldedh-domain-containing-protein|CELE_F54D8.3|NC_003281.10|NP_1379805.1	CG31075|uncharacterized-proteinB|Dmel_CG31075|NT_033777.3|NP_1247324.1	CG31075|uncharacterized-proteinB|Dmel_CG31075|NT_033777.3|NP_1247324.1	Hexe_geneID_BV898_07022	Prot_BV898_07022.1|Hexe_geneID_BV898_07022	Prot_BV898_07022.1|Hexe_geneID_BV898_07022	BV898_07022|Cytosolic-10-formyltetrahydrofolate-dehydrogenase|MTYJ01000044.1|OQV18967.1	BV898_07022|Cytosolic-10-formyltetrahydrofolate-dehydrogenase|MTYJ01000044.1|OQV18967.1	RvY_05615|hypothetical-protein|BDGG01000002.1|GAU93721.1	RvY_18382|hypothetical-protein|BDGG01000018.1|GAV08728.1	LOC129599237|mitochondrial-10-formyltetrahydrofolate-dehydrogenase-like|NW_026570360.1|XP_55353393.1	LOC129599237|mitochondrial-10-formyltetrahydrofolate-dehydrogenase-like|NW_026570360.1|XP_55353393.1	ko00000,ko00001,ko00002,ko01000
Aant_geneID_rb_7052	BL	NT	0	297.033	148.516	-10.7118	1.68335	-6.36339	1.97346e-10	1.4912e-08	NA	NA	NA	NotTardiSpe	NA	NA	NA	NA	NA	NA		NA	NA	NA	NA	NA	NA	NA	NA	NA
Aant_geneID_rb_17641	BL	NT	0.783163	601.22	301.002	-9.75971	1.53424	-6.36127	2.00095e-10	1.50154e-08	GME1	35493|Streptophyta	GDP-mannose 3,5-epimerase	NotTardiSpe	UXS1|UDP-glucuronic-acid-decarboxylase-1-X4|NC_060926.1|XP_54200015.1	UXS1|UDP-glucuronic-acid-decarboxylase-1-3|NC_060926.1|NP_1240805.1	sqv-1|UDP-glucuronate-decarboxylase|CELE_D2096.4|NC_003282.8|NP_1368459.1	sqv-1|UDP-glucuronate-decarboxylase|CELE_D2096.4|NC_003282.8|NP_1368459.1	Uxs|UDP-xylose-synthase|Dmel_CG7979|NT_037436.4|NP_648182.1	Uxs|UDP-xylose-synthase|Dmel_CG7979|NT_037436.4|NP_648182.1	Hexe_geneID_BV898_15969	Prot_BV898_15969.1|Hexe_geneID_BV898_15969	Prot_BV898_15969.1|Hexe_geneID_BV898_15969	BV898_15969|UDP-glucuronic-acid-decarboxylase-1|MTYJ01000229.1|OWA51489.1	BV898_15969|UDP-glucuronic-acid-decarboxylase-1|MTYJ01000229.1|OWA51489.1	RvY_02989|hypothetical-protein|BDGG01000001.1|GAU90591.1	RvY_02989|hypothetical-protein|BDGG01000001.1|GAU90591.1	LOC129593470|UDP-glucuronic-acid-decarboxylase-1-like|NW_026570282.1|XP_55345773.1	LOC129593470|UDP-glucuronic-acid-decarboxylase-1-like|NW_026570282.1|XP_55345773.1	ko00000,ko00001,ko00002,ko01000
Aant_geneID_rb_32966	BL	NT	0	344.229	172.115	-10.9247	1.72042	-6.35	2.1532e-10	1.60472e-08	NA	2759|Eukaryota	Nitronate monooxygenase	NotTardiSpe	NA	NA	NA	NA	NA	NA		NA	NA	NA	NA	NA	NA	NA	NA	NA
Aant_geneID_rb_35118	BL	NT	0	163.502	81.7508	-9.85018	1.55249	-6.34476	2.22774e-10	1.62685e-08	NA	NA	NA	TardiSpe	NA	NA	NA	NA	NA	NA		NA	NA	NA	NA	NA	NA	NA	NA	NA
Aant_geneID_rb_7008	BL	NT	145.386	1164.5	654.943	-3.00221	0.473128	-6.34544	2.21785e-10	1.62685e-08	NA	NA	NA	NotTardiSpe	SON|protein-SON-J|NC_060945.1|NP_1399062.1	SON|protein-SON-E|NC_060945.1|NP_1278340.2	NA	NA	NA	NA	Hexe_geneID_BV898_03890	Prot_BV898_03890.1|Hexe_geneID_BV898_03890	Prot_BV898_03890.1|Hexe_geneID_BV898_03890	BV898_03890|hypothetical-protein|MTYJ01000019.1|OQV22043.1	BV898_03890|hypothetical-protein|MTYJ01000019.1|OQV22043.1	RvY_01057-2|hypothetical-protein|BDGG01000001.1|GAU88343.1	RvY_01057-1|hypothetical-protein|BDGG01000001.1|GAU88344.1	LOC129591743|uncharacterized-PE-PGRS-family-protein-PE_PGRS24-like-X1|NW_026570268.1|XP_55343499.1	LOC129591743|uncharacterized-PE-PGRS-family-protein-PE_PGRS24-like-X1|NW_026570268.1|XP_55343499.1	NA
Aant_geneID_rb_76070	BL	NT	145.167	584.282	364.725	-2.00729	0.316332	-6.34553	2.21667e-10	1.62685e-08	NA	33208|Metazoa	K02A2.6-like	NotTardiSpe	RTL1|retrotransposon-like-protein-1|NC_060938.1|NP_1128360.1	GIN1|gypsy-retrotransposon-integrase-like-protein-1-X1|NC_060929.1|XP_54208839.1	K04G7.1|Integrase_H2C2-domain-containing-protein|CELE_K04G7.1|NC_003281.10|NP_498567.1	NA	NA	NA	Hexe_geneID_BV898_17976	Prot_BV898_17976.1|Hexe_geneID_BV898_17976	Prot_BV898_17976.1|Hexe_geneID_BV898_17976	BV898_17976|Transposon-Ty3-G-Gag-Pol-polyprotein|MTYJ01000329.1|OWA53553.1	BV898_17976|Transposon-Ty3-G-Gag-Pol-polyprotein|MTYJ01000329.1|OWA53553.1	RvY_10759|hypothetical-protein|BDGG01000005.1|GAU99817.1	RvY_10759|hypothetical-protein|BDGG01000005.1|GAU99817.1	LOC129601617|uncharacterized-protein-LOC129601617|NW_026570476.1|XP_55356454.1	LOC129591802|uncharacterized-protein-LOC129591802-X2|NW_026570268.1|XP_55343594.1	NA
Aant_geneID_rb_55257	BL	NT	2.80073	8760.14	4381.47	-11.5862	1.83262	-6.32222	2.57831e-10	1.8703e-08	NA	NA	NA	NotTardiSpe	NA	NA	NA	NA	NA	NA		NA	NA	NA	NA	NA	NA	NA	NA	NA
Aant_geneID_rb_55435	BL	NT	160.928	3.52274	82.2253	5.49708	0.870005	6.31845	2.64197e-10	1.90111e-08	NA	2759|Eukaryota	NA	NotTardiSpe	NA	NA	NA	NA	NA	NA	Hexe_geneID_BV898_03405	Prot_BV898_03405.1|Hexe_geneID_BV898_03405	Prot_BV898_03405.1|Hexe_geneID_BV898_03405	BV898_03405|hypothetical-protein|MTYJ01000016.1|OQV22579.1	BV898_03405|hypothetical-protein|MTYJ01000016.1|OQV22579.1	RvY_06670|hypothetical-protein|BDGG01000003.1|GAU94976.1	RvY_06670|hypothetical-protein|BDGG01000003.1|GAU94976.1	NA	NA	NA
Aant_geneID_rb_74621	BL	NT	2442.51	382.206	1412.36	2.67405	0.423267	6.31765	2.65572e-10	1.90111e-08	LIG1	33208|Metazoa	Okazaki fragment processing involved in mitotic DNA replication	NotTardiSpe	LIG1|DNA-ligase-1-4|NC_060943.1|NP_1307899.1	LIG1|DNA-ligase-1-1|NC_060943.1|NP_225.1	lig-1|DNA-ligase-1|CELE_C29A12.3|NC_003283.11|NP_741625.2	lig-1|DNA-ligase-1|CELE_C29A12.3|NC_003283.11|NP_741625.2	DNAlig1|DNA-ligase-1|Dmel_CG5602|NT_033778.4|NP_611843.2	DNAlig1|DNA-ligase-1|Dmel_CG5602|NT_033778.4|NP_611843.2	Hexe_geneID_BV898_18082	Prot_BV898_18082.1|Hexe_geneID_BV898_18082	Prot_BV898_18082.1|Hexe_geneID_BV898_18082	BV898_18082|DNA-ligase-1|MTYJ01000337.1|OWA53661.1	BV898_18082|DNA-ligase-1|MTYJ01000337.1|OWA53661.1	RvY_18763-1|hypothetical-protein|BDGG01000021.1|GAV09175.1	RvY_18763-1|hypothetical-protein|BDGG01000021.1|GAV09175.1	LOC129585685|DNA-ligase-1-like|NW_026570238.1|XP_55334442.1	LOC129585685|DNA-ligase-1-like|NW_026570238.1|XP_55334441.1	ko00000,ko00001,ko01000,ko03032,ko03400
Aant_geneID_rb_46559	BL	NT	589.036	1930.9	1259.97	-1.71236	0.271219	-6.31358	2.72661e-10	1.9391e-08	NA	2759|Eukaryota	NA	NotTardiSpe	NA	NA	NA	NA	NA	NA	Hexe_geneID_BV898_06963	Prot_BV898_06963.1|Hexe_geneID_BV898_06963	Prot_BV898_06963.1|Hexe_geneID_BV898_06963	BV898_06963|hypothetical-protein|MTYJ01000044.1|OQV18901.1	BV898_06963|hypothetical-protein|MTYJ01000044.1|OQV18901.1	RvY_06960-1|hypothetical-protein|BDGG01000003.1|GAU95326.1	RvY_06960-1|hypothetical-protein|BDGG01000003.1|GAU95326.1	LOC129599543|uncharacterized-protein-LOC129599543-X3|NW_026570224.1|XP_55353818.1	LOC129599543|uncharacterized-protein-LOC129599543-X3|NW_026570224.1|XP_55353818.1	NA
Aant_geneID_rb_37601	BL	NT	0.322214	319.239	159.78	-9.85412	1.56268	-6.30592	2.86482e-10	2.02416e-08	NA	33208|Metazoa	Cysteine-type peptidase activity. It is involved in the biological process described with proteolysis	NotTardiSpe	UAP1L1|UDP-N-acetylhexosamine-pyrophosphorylase-like-protein-1|NC_060933.1|NP_997192.2	CTSL|procathepsin-L-3|NC_060933.1|NP_1369687.1	cpl-1|Cathepsin-L-like|CELE_T03E6.7|NC_003283.11|NP_1256718.1	cpl-1|Cathepsin-L-like|CELE_T03E6.7|NC_003283.11|NP_1256718.1	mmy|mummyA|Dmel_CG9535|NT_033779.5|NP_609032.1	Cp1|cysteine-proteinase-1A|Dmel_CG6692|NT_033778.4|NP_725347.1	NA	Prot_BV898_16777.1|Hexe_geneID_BV898_16777	Prot_BV898_09384.1|Hexe_geneID_BV898_09384	BV898_16777|UDP-N-acetylhexosamine-pyrophosphorylase|MTYJ01000262.1|OWA52320.1	BV898_09384|Cathepsin-L1|MTYJ01000073.1|OQV16548.1	RvY_00782|hypothetical-protein|BDGG01000001.1|GAU88009.1	RvY_09451|hypothetical-protein|BDGG01000004.1|GAU98286.1	LOC129585807|UDP-N-acetylhexosamine-pyrophosphorylase-like|NW_026570238.1|XP_55334648.1	LOC129584524|procathepsin-L-like|NW_026570222.1|XP_55332692.1	ko00000,ko00001,ko00537,ko01000,ko01002,ko03110
Aant_geneID_rb_42097	BL	NT	0.915605	239.636	120.276	-8.0035	1.27071	-6.29846	3.00624e-10	2.11038e-08	NA	2759|Eukaryota	potassium:proton antiporter activity	NotTardiSpe	SLC9A2|sodium/hydrogen-exchanger-2-precursor|NC_060926.1|NP_3039.2	SLC9A4|sodium/hydrogen-exchanger-4-precursor|NC_060926.1|NP_1011552.2	nhx-9|putative-Na(+)-H(+)-antiporter-nhx-9|CELE_ZK822.3|NC_003282.8|NP_1023628.1	NA	Nhe2|Na[+]/H[+]-hydrogen-exchanger-2G|Dmel_CG9256|NT_033779.5|NP_1137851.1	NA	Hexe_geneID_BV898_16189	Prot_BV898_16189.1|Hexe_geneID_BV898_16189	Prot_BV898_16189.1|Hexe_geneID_BV898_16189	BV898_16189|Sodium/hydrogen-exchanger-7|MTYJ01000236.1|OWA51717.1	BV898_16189|Sodium/hydrogen-exchanger-7|MTYJ01000236.1|OWA51717.1	RvY_09267-2|hypothetical-protein|BDGG01000004.1|GAU98071.1	RvY_09267-2|hypothetical-protein|BDGG01000004.1|GAU98071.1	LOC129589675|uncharacterized-protein-LOC129589675|NW_026570222.1|XP_55340491.1	LOC129589675|uncharacterized-protein-LOC129589675|NW_026570222.1|XP_55340491.1	ko00000,ko00001,ko01000,ko02000
Aant_geneID_rb_73468	BL	NT	127.34	1.22754	64.2835	6.9099	1.09972	6.28335	3.3135e-10	2.31117e-08	NA	NA	NA	TardiSpe	NA	NA	NA	NA	NA	NA		NA	NA	NA	NA	NA	NA	NA	NA	NA
Aant_geneID_rb_10705	BL	NT	0.584226	327.265	163.925	-9.0467	1.44147	-6.27601	3.4738e-10	2.37726e-08	NA	NA	NA	TardiSpe	NA	NA	NA	NA	NA	NA		NA	NA	NA	NA	NA	NA	NA	NA	NA
Aant_geneID_rb_21499	BL	NT	3402.26	758.918	2080.59	2.16368	0.344656	6.27779	3.43416e-10	2.37726e-08	PLEKHM1	33208|Metazoa	positive regulation of ruffle assembly	NotTardiSpe	PLEKHM3|pleckstrin-homology-domain-containing-family-M-member-3-X5|NC_060926.1|XP_54197946.1	PLEKHM3|pleckstrin-homology-domain-containing-family-M-member-3-X5|NC_060926.1|XP_54197946.1	cup-14|DUF4206-domain-containing-protein|CELE_Y51H1A.2|NC_003280.10|NP_1254411.1	cup-14|DUF4206-domain-containing-protein|CELE_Y51H1A.2|NC_003280.10|NP_1254411.1	Plekhm1|pleckstrin-homology-and-RUN-domain-containing-M1|Dmel_CG6613|NT_033778.4|NP_611639.1	Plekhm1|pleckstrin-homology-and-RUN-domain-containing-M1|Dmel_CG6613|NT_033778.4|NP_611639.1	Hexe_geneID_BV898_07200	Prot_BV898_07200.1|Hexe_geneID_BV898_07200	Prot_BV898_07200.1|Hexe_geneID_BV898_07200	BV898_07200|Pleckstrin-like-proteiny-domain-containing-family-M-member-3|MTYJ01000046.1|OQV18763.1	BV898_07200|Pleckstrin-like-proteiny-domain-containing-family-M-member-3|MTYJ01000046.1|OQV18763.1	RvY_11353|hypothetical-protein|BDGG01000006.1|GAV00519.1	RvY_11353|hypothetical-protein|BDGG01000006.1|GAV00519.1	LOC129601157|uncharacterized-protein-LOC129601157|NW_026570436.1|XP_55355866.1	LOC129601157|uncharacterized-protein-LOC129601157|NW_026570436.1|XP_55355866.1	NA
Aant_geneID_rb_50317	BL	NT	1690.26	664.646	1177.45	1.34892	0.214903	6.27688	3.4543e-10	2.37726e-08	NA	2759|Eukaryota	Domain of unknown function DUF2828	NotTardiSpe	NA	NA	NA	NA	Irk2|inwardly-rectifying-potassium-channel-2C|Dmel_CG4370|NT_033777.3|NP_1163700.1	NA	Hexe_geneID_BV898_13424	Prot_BV898_13424.1|Hexe_geneID_BV898_13424	Prot_BV898_13424.1|Hexe_geneID_BV898_13424	BV898_13424|hypothetical-protein|MTYJ01000148.1|OQV12313.1	BV898_13424|hypothetical-protein|MTYJ01000148.1|OQV12313.1	RvY_03415|hypothetical-protein|BDGG01000002.1|GAU91094.1	RvY_03415|hypothetical-protein|BDGG01000002.1|GAU91094.1	LOC129587599|uncharacterized-protein-LOC129587599|NW_026570245.1|XP_55337383.1	LOC129587599|uncharacterized-protein-LOC129587599|NW_026570245.1|XP_55337383.1	NA
Aant_geneID_rb_55417	BL	NT	0.262012	224.714	112.488	-9.34775	1.49018	-6.27289	3.54402e-10	2.41015e-08	Myo22	2759|Eukaryota	motor activity	NotTardiSpe	MYO7B|unconventional-myosin-VIIb-X7|NC_060926.1|XP_54198142.1	MYO7A|unconventional-myosin-VIIa-X31|NC_060935.1|XP_54224844.1	hum-6|Unconventional-myosin-heavy-chain-6|CELE_T10H10.1|NC_003284.9|NP_508420.1	nmy-1|Non-muscle-MYosin|CELE_F52B10.1|NC_003284.9|NP_1362097.1	Myo28B1|myosin-28B1D|Dmel_CG6976|NT_033779.5|NP_723296.2	didum|dilute-class-unconventional-myosinB|Dmel_CG2146|NT_033778.4|NP_724570.1	Hexe_geneID_BV898_01273	Prot_BV898_01273.2|Hexe_geneID_BV898_01273	Prot_BV898_01273.2|Hexe_geneID_BV898_01273	BV898_01273|Unconventional-myosin-XV|MTYJ01000004.1|OQV25064.1	BV898_01273|Unconventional-myosin-XV|MTYJ01000004.1|OQV25064.1	RvY_02550|hypothetical-protein|BDGG01000001.1|GAU90078.1	RvY_11112|hypothetical-protein|BDGG01000006.1|GAV00230.1	LOC129597752|unconventional-myosin-XV-like|NW_026570328.1|XP_55351394.1	LOC129597752|unconventional-myosin-XV-like|NW_026570328.1|XP_55351394.1	NA
Aant_geneID_rb_56761	BL	NT	1465.44	162.06	813.749	3.18225	0.508618	6.25665	3.93329e-10	2.65827e-08	NA	NA	NA	TardiSpe	NA	NA	NA	NA	NA	NA	Hexe_geneID_BV898_03480	Prot_BV898_03480.1|Hexe_geneID_BV898_03480	Prot_BV898_03480.1|Hexe_geneID_BV898_03480	BV898_03480|hypothetical-protein|MTYJ01000016.1|OQV22655.1	BV898_03480|hypothetical-protein|MTYJ01000016.1|OQV22655.1	RvY_09943-2|hypothetical-protein|BDGG01000005.1|GAU98855.1	RvY_09943-2|hypothetical-protein|BDGG01000005.1|GAU98855.1	NA	NA	NA
Aant_geneID_rb_55601	BL	NT	0.653593	248.173	124.413	-8.60516	1.37633	-6.25227	4.04523e-10	2.71705e-08	NA	NA	NA	NotTardiSpe	NA	NA	NA	NA	NA	NA		NA	NA	NA	NA	NA	NA	NA	NA	NA
Aant_geneID_rb_53959	BL	NT	0.262012	383.089	191.676	-10.1172	1.61856	-6.25071	4.08583e-10	2.72748e-08	NA	3041|Chlorophyta	H -translocating pyrophosphatase	NotTardiSpe	NA	NA	NA	NA	NA	NA		NA	NA	NA	NA	NA	NA	NA	NA	ko00000,ko00001,ko01000
Aant_geneID_rb_3483	BL	NT	0	130.334	65.1669	-9.52384	1.52391	-6.24962	4.11462e-10	2.72995e-08	NA	4776|Peronosporales	homophilic cell adhesion via plasma membrane adhesion molecules	NotTardiSpe	NA	NA	NA	NA	NA	NA		NA	NA	NA	NA	NA	NA	NA	NA	ko00000,ko00001,ko04516
Aant_geneID_rb_47365	BL	NT	0	155.48	77.7401	-9.77953	1.56609	-6.24456	4.24994e-10	2.80264e-08	LHCA3	3041|Chlorophyta	The light-harvesting complex LHC functions as a light receptor, it captures and delivers excitation energy to photosystems with which it is closely associated	NotTardiSpe	NA	NA	NA	NA	NA	NA		NA	NA	NA	NA	NA	NA	NA	NA	ko00000,ko00001,ko00194
Aant_geneID_rb_65556	BL	NT	48.4663	437.97	243.218	-3.1773	0.50899	-6.24235	4.31045e-10	2.82542e-08	ABHD14A	33208|Metazoa	Alpha beta hydrolase domain-containing protein	NotTardiSpe	ABHD14B|putative-protein-lysine-deacylase-ABHD14B-1|NC_060927.1|NP_116139.1	ABHD14B|putative-protein-lysine-deacylase-ABHD14B-1|NC_060927.1|NP_1139786.1	abhd-14|AB-hydrolase-1-domain-containing-protein|CELE_Y55F3AM.10|NC_003282.8|NP_500027.1	abhd-14|AB-hydrolase-1-domain-containing-protein|CELE_Y55F3AM.10|NC_003282.8|NP_500027.1	NA	NA	Hexe_geneID_BV898_04992	Prot_BV898_04992.1|Hexe_geneID_BV898_04992	Prot_BV898_04992.1|Hexe_geneID_BV898_04992	BV898_04992|putative-Protein-ABHD14A|MTYJ01000026.1|OQV20917.1	BV898_04992|putative-Protein-ABHD14A|MTYJ01000026.1|OQV20917.1	RvY_03544|hypothetical-protein|BDGG01000002.1|GAU91248.1	RvY_03544|hypothetical-protein|BDGG01000002.1|GAU91248.1	LOC129601814|uncharacterized-protein-LOC129601814|NW_026570499.1|XP_55356694.1	LOC129601814|uncharacterized-protein-LOC129601814|NW_026570499.1|XP_55356694.1	ko00000,ko01002
Aant_geneID_rb_36567	BL	NT	0.524024	136.712	68.618	-7.80008	1.24986	-6.24075	4.3547e-10	2.83733e-08	NA	554915|Amoebozoa	Paraquat-inducible protein A	NotTardiSpe	NA	NA	NA	NA	NA	NA		NA	NA	NA	NA	NA	NA	NA	NA	NA
Aant_geneID_rb_55630	BL	NT	0	104.677	52.3384	-9.20799	1.47671	-6.23549	4.50362e-10	2.9169e-08	NA	2759|Eukaryota	Paraquat-inducible protein A	NotTardiSpe	NA	NA	K09F6.6|Uncharacterized-protein|CELE_K09F6.6|NC_003280.10|NP_1342011.1	K09F6.6|Uncharacterized-protein|CELE_K09F6.6|NC_003280.10|NP_1342011.1	NA	NA		NA	NA	NA	NA	NA	NA	NA	NA	NA
Aant_geneID_rb_47081	BL	NT	0	168.803	84.4015	-9.89623	1.5916	-6.21778	5.04244e-10	3.24656e-08	NA	976|Bacteroidetes	PFAM SMP-30 Gluconolaconase	NotTardiSpe	NA	NA	NA	NA	NA	NA		NA	NA	NA	NA	NA	NA	NA	NA	NA
Aant_geneID_rb_28534	BL	NT	0.262012	167.781	84.0215	-8.92451	1.43786	-6.20681	5.40715e-10	3.46089e-08	NA	33154|Opisthokonta	Major Facilitator Superfamily	NotTardiSpe	NA	SPNS3|protein-spinster-homolog-3-X5|NC_060941.1|XP_54171393.1	NA	NA	NA	NA		NA	NA	NA	NA	NA	NA	NA	NA	NA
Aant_geneID_rb_20405	BL	NT	338.613	825.185	581.899	-1.28688	0.207903	-6.18983	6.02289e-10	3.83246e-08	NA	33208|Metazoa	chitin binding. It is involved in the biological process described with chitin metabolic process	NotTardiSpe	NA	NA	NA	NA	CG14304|uncharacterized-proteinC|Dmel_CG14304|NT_033777.3|NP_1247183.1	CG14304|uncharacterized-proteinC|Dmel_CG14304|NT_033777.3|NP_1247183.1	Hexe_geneID_BV898_00741	Prot_BV898_00741.1|Hexe_geneID_BV898_00741	Prot_BV898_00741.1|Hexe_geneID_BV898_00741	BV898_00741|hypothetical-protein|MTYJ01000002.1|OQV25816.1	BV898_00741|hypothetical-protein|MTYJ01000002.1|OQV25816.1	RvY_01193|hypothetical-protein|BDGG01000001.1|GAU88506.1	RvY_01193|hypothetical-protein|BDGG01000001.1|GAU88506.1	LOC129583269|mucin-5AC-like|NW_026570230.1|XP_55330988.1	LOC129583269|mucin-5AC-like|NW_026570230.1|XP_55330988.1	NA
Aant_geneID_rb_37400	BL	NT	0	108.841	54.4207	-9.26316	1.49711	-6.18735	6.11826e-10	3.84814e-08	NA	2759|Eukaryota	Leucine rich repeat	NotTardiSpe	NA	NA	F58E6.13|Uncharacterized-protein|CELE_F58E6.13|NC_003283.11|NP_1256134.1	NA	NA	NA	NA	Prot_BV898_09681.1|Hexe_geneID_BV898_09681	NA	BV898_09681|Fibropellin-1|MTYJ01000077.1|OQV16197.1	NA	NA	NA	NA	NA	NA
Aant_geneID_rb_49873	BL	NT	130.77	1035.54	583.156	-2.98552	0.482452	-6.18823	6.08424e-10	3.84814e-08	NA	NA	NA	TardiSpe	NA	NA	NA	NA	NA	NA	Hexe_geneID_BV898_05032	Prot_BV898_05032.1|Hexe_geneID_BV898_05032	Prot_BV898_05032.1|Hexe_geneID_BV898_05032	BV898_05032|hypothetical-protein|MTYJ01000026.1|OQV20957.1	BV898_05032|hypothetical-protein|MTYJ01000026.1|OQV20957.1	RvY_03485|hypothetical-protein|BDGG01000002.1|GAU91178.1	RvY_03485|hypothetical-protein|BDGG01000002.1|GAU91178.1	LOC129584729|ATP-dependent-RNA-helicase-A-like-X2|NW_026570234.1|XP_55333005.1	LOC129584729|ATP-dependent-RNA-helicase-A-like-X2|NW_026570234.1|XP_55333005.1	NA
Aant_geneID_rb_17193	BL	NT	0.524024	259.096	129.81	-8.75315	1.41551	-6.18374	6.25992e-10	3.91461e-08	NA	121069|Pythiales	Serine threonine-protein phosphatase	NotTardiSpe	PPP2CB|serine/threonine-protein-phosphatase-2A-catalytic-subunit-beta|NC_060932.1|NP_1009552.1	PPP2CB|serine/threonine-protein-phosphatase-2A-catalytic-subunit-beta|NC_060932.1|NP_1009552.1	let-92|Serine-threonine-protein-phosphatase-2A-catalytic-subunit|CELE_F38H4.9|NC_003282.8|NP_1369970.1	let-92|Serine-threonine-protein-phosphatase-2A-catalytic-subunit|CELE_F38H4.9|NC_003282.8|NP_1369970.1	Pp4-19C|protein-phosphatase-19CE|Dmel_CG32505|NC_004354.4|NP_728342.1	Pp4-19C|protein-phosphatase-19CH|Dmel_CG32505|NC_004354.4|NP_1285489.1	Hexe_geneID_BV898_08828	Prot_BV898_08828.1|Hexe_geneID_BV898_08828	Prot_BV898_08828.1|Hexe_geneID_BV898_08828	BV898_08828|Serine/threonine-protein-phosphatase-2A-catalytic-subunit-alpha|MTYJ01000066.1|OQV17111.1	BV898_08828|Serine/threonine-protein-phosphatase-2A-catalytic-subunit-alpha|MTYJ01000066.1|OQV17111.1	RvY_08517|hypothetical-protein|BDGG01000004.1|GAU97171.1	RvY_08517|hypothetical-protein|BDGG01000004.1|GAU97171.1	LOC129583754|serine-threonine-protein-phosphatase-4-catalytic-subunit|NW_026570231.1|XP_55331675.1	LOC129583754|serine-threonine-protein-phosphatase-4-catalytic-subunit|NW_026570231.1|XP_55331675.1	NA
Aant_geneID_rb_56542	BL	NT	0.322214	159.276	79.7993	-8.85003	1.43263	-6.17747	6.51364e-10	4.05e-08	NA	33090|Viridiplantae	zinc finger CCCH domain-containing protein	NotTardiSpe	ZFP36L1|mRNA-decay-activator-protein-ZFP36L1-X1|NC_060938.1|XP_54232624.1	ZFP36L1|mRNA-decay-activator-protein-ZFP36L1-1|NC_060938.1|NP_1231627.1	gla-3|Uncharacterized-protein|CELE_T02E1.3|NC_003279.8|NP_492238.2	gla-3|Uncharacterized-protein|CELE_T02E1.3|NC_003279.8|NP_492238.2	Tis11|Tis11-zinc-finger-proteinD|Dmel_CG4070|NC_004354.4|NP_727633.2	Tis11|Tis11-zinc-finger-proteinC|Dmel_CG4070|NC_004354.4|NP_1259490.1	Hexe_geneID_BV898_15217	Prot_BV898_15217.1|Hexe_geneID_BV898_15217	Prot_BV898_15217.1|Hexe_geneID_BV898_15217	BV898_15217|putative-Protein-TIS11|MTYJ01000200.1|OWA50708.1	BV898_15217|putative-Protein-TIS11|MTYJ01000200.1|OWA50708.1	RvY_17729|hypothetical-protein|BDGG01000016.1|GAV07956.1	RvY_17729|hypothetical-protein|BDGG01000016.1|GAV07956.1	LOC129584849|mRNA-decay-activator-protein-ZFP36-like|NW_026570235.1|XP_55333169.1	LOC129584849|mRNA-decay-activator-protein-ZFP36-like|NW_026570235.1|XP_55333169.1	ko00000,ko00001,ko03019
Aant_geneID_rb_14381	BL	NT	0	167.049	83.5244	-9.88239	1.60453	-6.15905	7.31845e-10	4.52455e-08	NA	3041|Chlorophyta	Heat shock chaperonin-binding motif.	NotTardiSpe	STIP1|stress-induced-phosphoprotein-1-b|NC_060935.1|NP_6810.1	STIP1|stress-induced-phosphoprotein-1-c|NC_060935.1|NP_1269582.1	sti-1|Stress-induced-phosphoprotein-1|CELE_R09E12.3|NC_003283.11|NP_1367444.1	sti-1|Stress-induced-phosphoprotein-1|CELE_R09E12.3|NC_003283.11|NP_1367444.1	Stip1|stress-induced-phosphoprotein-1|Dmel_CG2720|NT_033779.5|NP_477354.1	Stip1|stress-induced-phosphoprotein-1|Dmel_CG2720|NT_033779.5|NP_477354.1	Hexe_geneID_BV898_13807	Prot_BV898_13807.1|Hexe_geneID_BV898_13807	Prot_BV898_13807.1|Hexe_geneID_BV898_13807	BV898_13807|Stress-induced-phosphoprotein-1|MTYJ01000158.1|OQV11929.1	BV898_13807|Stress-induced-phosphoprotein-1|MTYJ01000158.1|OQV11929.1	RvY_09534|hypothetical-protein|BDGG01000004.1|GAU98379.1	RvY_09534|hypothetical-protein|BDGG01000004.1|GAU98379.1	LOC129590020|stress-induced-phosphoprotein-1-like|NW_026570222.1|XP_55340971.1	LOC129590020|stress-induced-phosphoprotein-1-like|NW_026570222.1|XP_55340971.1	ko00000,ko00001,ko03110
Aant_geneID_rb_18331	BL	NT	7.06857	1021.43	514.247	-7.15472	1.16594	-6.13642	8.44024e-10	5.15945e-08	NA	2759|Eukaryota	Methyltransferase domain	NotTardiSpe	NA	NA	NA	NA	NA	NA	NA	Prot_BV898_10188.1|Hexe_geneID_BV898_10188	Prot_BV898_10188.4|Hexe_geneID_BV898_10188	BV898_10188|hypothetical-protein|MTYJ01000086.1|OQV15596.1	BV898_10188|hypothetical-protein|MTYJ01000086.1|OQV15599.1	RvY_03923|hypothetical-protein|BDGG01000002.1|GAU91718.1	RvY_03923|hypothetical-protein|BDGG01000002.1|GAU91718.1	LOC129583790|uncharacterized-protein-LOC129583790|NW_026570231.1|XP_55331734.1	LOC129583790|uncharacterized-protein-LOC129583790|NW_026570231.1|XP_55331734.1	NA
Aant_geneID_rb_19094	BL	NT	0	313.42	156.71	-10.7893	1.7582	-6.13656	8.43249e-10	5.15945e-08	NA	NA	NA	TardiSpe	NA	NA	NA	NA	NA	NA		NA	NA	NA	NA	NA	NA	NA	NA	NA
Aant_geneID_rb_32160	BL	NT	96.7032	6.21831	51.4607	3.98775	0.650248	6.13266	8.64204e-10	5.20755e-08	DCC	33208|Metazoa	Immunoglobulin C-2 Type	NotTardiSpe	DCC|netrin-receptor-DCC-X2|NC_060942.1|XP_54174203.1	DCC|netrin-receptor-DCC-X2|NC_060942.1|XP_54174203.1	him-4|EGF-like-domain-containing-protein|CELE_F15G9.4|NC_003284.9|NP_1024582.1	ttn-1|Titin-homolog|CELE_W06H8.8|NC_003283.11|NP_1346724.1	robo1|roundabout-1C|Dmel_CG13521|NT_033778.4|NP_726224.3	NA	Hexe_geneID_BV898_12401	Prot_BV898_12401.1|Hexe_geneID_BV898_12401	Prot_BV898_12401.1|Hexe_geneID_BV898_12401	BV898_12401|putative-Neural-cell-adhesion-molecule-1|MTYJ01000125.1|OQV13367.1	BV898_12401|putative-Neural-cell-adhesion-molecule-1|MTYJ01000125.1|OQV13367.1	RvY_01211-1|hypothetical-protein|BDGG01000001.1|GAU88525.1	RvY_01211-1|hypothetical-protein|BDGG01000001.1|GAU88525.1	LOC129583281|brother-of-CDO-like|NW_026570230.1|XP_55331005.1	LOC129583315|neural-cell-adhesion-molecule-1-like|NW_026570230.1|XP_55331055.1	ko00000,ko00001
Aant_geneID_rb_37533	BL	NT	2111.98	499.548	1305.76	2.07973	0.339145	6.13229	8.66249e-10	5.20755e-08	RRM2	33208|Metazoa	reductase	NotTardiSpe	RRM2|ribonucleoside-diphosphate-reductase-subunit-M2-2|NC_060926.1|NP_1025.1	RRM2|ribonucleoside-diphosphate-reductase-subunit-M2-2|NC_060926.1|NP_1025.1	rnr-2|Ribonucleoside-diphosphate-reductase-small-chain|CELE_C03C10.3|NC_003281.10|NP_497821.1	rnr-2|Ribonucleoside-diphosphate-reductase-small-chain|CELE_C03C10.3|NC_003281.10|NP_497821.1	RnrS|ribonucleoside-diphosphate-reductase-small-subunit|Dmel_CG8975|NT_033778.4|NP_525111.1	RnrS|ribonucleoside-diphosphate-reductase-small-subunit|Dmel_CG8975|NT_033778.4|NP_525111.1	Hexe_geneID_BV898_06221	Prot_BV898_06221.1|Hexe_geneID_BV898_06221	Prot_BV898_06221.1|Hexe_geneID_BV898_06221	BV898_06221|Ribonucleoside-diphosphate-reductase-subunit-M2|MTYJ01000036.1|OQV19679.1	BV898_06221|Ribonucleoside-diphosphate-reductase-subunit-M2|MTYJ01000036.1|OQV19679.1	RvY_16758|hypothetical-protein|BDGG01000014.1|GAV06837.1	RvY_16758|hypothetical-protein|BDGG01000014.1|GAV06837.1	LOC129583700|ribonucleoside-diphosphate-reductase-subunit-M2-B-like-X1|NW_026570231.1|XP_55331605.1	LOC129583700|ribonucleoside-diphosphate-reductase-subunit-M2-B-like-X1|NW_026570231.1|XP_55331603.1	ko00000,ko00001,ko00002,ko01000,ko03400
Aant_geneID_rb_66279	BL	NT	1888.45	264.575	1076.51	2.83393	0.462089	6.13287	8.63086e-10	5.20755e-08	TRPT1	33208|Metazoa	tRNA phosphotransferase 1	NotTardiSpe	TRPT1|tRNA-2-phosphotransferase-1-X2|NC_060935.1|XP_54226111.1	TRPT1|tRNA-2-phosphotransferase-1-1|NC_060935.1|NP_1028850.2	oatr-1|putative-ornithine-aminotransferase,-mitochondrial|CELE_C16A3.10|NC_003281.10|NP_741194.1	NA	Tpt|tRNA-2-phosphotransferaseA|Dmel_CG33057|NT_037436.4|NP_788477.1	Tpt|tRNA-2-phosphotransferaseB|Dmel_CG33057|NT_037436.4|NP_1286980.1	Hexe_geneID_BV898_08860	Prot_BV898_08860.1|Hexe_geneID_BV898_08860	Prot_BV898_08860.1|Hexe_geneID_BV898_08860	BV898_08860|putative-tRNA-2-phosphotransferase-1|MTYJ01000067.1|OQV16995.1	BV898_08860|putative-tRNA-2-phosphotransferase-1|MTYJ01000067.1|OQV16995.1	RvY_08210|hypothetical-protein|BDGG01000003.1|GAU96831.1	RvY_08210|hypothetical-protein|BDGG01000003.1|GAU96831.1	LOC129585312|tRNA-2-phosphotransferase-1-like|NW_026570222.1|XP_55333935.1	LOC129585312|tRNA-2-phosphotransferase-1-like|NW_026570222.1|XP_55333927.1	ko00000,ko01000,ko03016
Aant_geneID_rb_24551	BL	NT	0	139.674	69.8372	-9.62333	1.57528	-6.10895	1.00288e-09	5.9958e-08	NA	NA	NA	NotTardiSpe	ARHGAP27|rho-GTPase-activating-protein-27-X4|NC_060941.1|XP_54171330.1	PIN1|peptidyl-prolyl-cis-trans-isomerase-NIMA-interacting-1|NC_060943.1|NP_6212.1	NA	NA	NA	NA		NA	NA	NA	NA	NA	NA	NA	NA	NA
Aant_geneID_rb_56920	BL	NT	0.262012	150.829	75.5454	-8.77293	1.43631	-6.10798	1.00897e-09	5.99925e-08	NA	2759|Eukaryota	Paraquat-inducible protein A	NotTardiSpe	NA	NA	NA	NA	NA	NA		NA	NA	NA	NA	NA	NA	NA	NA	NA
Aant_geneID_rb_31716	BL	NT	0	200.131	100.066	-10.1423	1.66161	-6.10386	1.03535e-09	6.12264e-08	NA	NA	NA	TardiSpe	NA	NA	NA	NA	NA	NA		NA	NA	NA	NA	NA	NA	NA	NA	NA
Aant_geneID_rb_35692	BL	NT	0	123.418	61.7088	-9.44466	1.54786	-6.10173	1.04923e-09	6.13802e-08	NA	2759|Eukaryota	Parallel beta-helix repeats	NotTardiSpe	TG|thyroglobulin-X7|NC_060932.1|XP_54217104.1	TG|thyroglobulin-X5|NC_060932.1|XP_54217102.1	clec-78|C-type-LECtin|CELE_F47C12.2|NC_003282.8|NP_500454.2	clec-78|C-type-LECtin|CELE_F47C12.2|NC_003282.8|NP_500454.2	NA	NA	NA	Prot_BV898_09681.1|Hexe_geneID_BV898_09681	NA	BV898_09681|Fibropellin-1|MTYJ01000077.1|OQV16197.1	NA	RvY_12161|hypothetical-protein|BDGG01000007.1|GAV01451.1	RvY_12161|hypothetical-protein|BDGG01000007.1|GAV01451.1	NA	NA	NA
Aant_geneID_rb_43793	BL	NT	6.29459	310.018	158.156	-5.65279	0.926356	-6.10218	1.04629e-09	6.13802e-08	SDH3-1	2759|Eukaryota	unfolded protein binding	NotTardiSpe	HSPA9|stress-70-protein,-mitochondrial-precursor|NC_060929.1|NP_4125.3	HSPA9|stress-70-protein,-mitochondrial-precursor|NC_060929.1|NP_4125.3	hsp-6|Heat-shock-protein-hsp-6|CELE_C37H5.8|NC_003283.11|NP_1370558.1	hsp-6|Heat-shock-protein-hsp-6|CELE_C37H5.8|NC_003283.11|NP_1370558.1	Hsc70-5|heat-shock-protein-70-cognate-5A|Dmel_CG8542|NT_033778.4|NP_523741.2	Hsc70-3|heat-shock-protein-70-cognate-3E|Dmel_CG4147|NC_004354.4|NP_1285139.1	Hexe_geneID_BV898_08419	Prot_BV898_08419.1|Hexe_geneID_BV898_08419	Prot_BV898_08419.1|Hexe_geneID_BV898_08419	BV898_08419|Stress-70-protein,-mitochondrial|MTYJ01000060.1|OQV17486.1	BV898_12581|78-kDa-glucose-regulated-protein|MTYJ01000129.1|OQV13150.1	RvY_04263|HSP70-2|BDGG01000002.1|GAU92145.1	RvY_04263|HSP70-2|BDGG01000002.1|GAU92145.1	LOC129591270|stress-70-protein,-mitochondrial-like|NW_026570265.1|XP_55342840.1	LOC129581544|endoplasmic-reticulum-chaperone-BiP-like|NW_026570226.1|XP_55328655.1	ko00000,ko00001,ko00002,ko03019,ko03029,ko03110,ko04147
Aant_geneID_rb_31530	BL	NT	197.67	60.6669	129.168	1.70457	0.279888	6.09019	1.12775e-09	6.56204e-08	NA	NA	NA	TardiSpe	NA	NA	NA	NA	NA	NA		NA	NA	NA	NA	NA	NA	NA	NA	NA
Aant_geneID_rb_62100	BL	NT	5774.29	12266.3	9020.3	-1.08718	0.178649	-6.08555	1.16091e-09	6.71907e-08	NA	NA	NA	TardiSpe	NA	NA	NA	NA	NA	NA		NA	NA	NA	NA	NA	NA	NA	NA	NA
Aant_geneID_rb_47850	BL	NT	0.644428	247.729	124.187	-8.59545	1.41372	-6.08002	1.20164e-09	6.91802e-08	NA	2759|Eukaryota	Rac GTPase binding	NotTardiSpe	PAK1|serine/threonine-protein-kinase-PAK-1-11|NC_060935.1|NP_1363231.1	PAK1|serine/threonine-protein-kinase-PAK-1-7|NC_060935.1|NP_1363221.1	pak-1|Serine-threonine-protein-kinase-pak-1|CELE_C09B8.7|NC_003284.9|NP_1024379.1	pak-1|Serine-threonine-protein-kinase-pak-1|CELE_C09B8.7|NC_003284.9|NP_1024379.1	Pak|p21-activated-kinaseI|Dmel_CG10295|NT_033777.3|NP_1262312.1	Pak|p21-activated-kinaseE|Dmel_CG10295|NT_033777.3|NP_1262309.1	Hexe_geneID_BV898_04459	Prot_BV898_04459.1|Hexe_geneID_BV898_04459	Prot_BV898_04459.1|Hexe_geneID_BV898_04459	BV898_04459|Serine/threonine-protein-kinase-PAK-3|MTYJ01000022.1|OQV21557.1	BV898_04459|Serine/threonine-protein-kinase-PAK-3|MTYJ01000022.1|OQV21557.1	RvY_00964|hypothetical-protein|BDGG01000001.1|GAU88224.1	RvY_00964|hypothetical-protein|BDGG01000001.1|GAU88224.1	LOC129588497|serine-threonine-protein-kinase-PAK-1-like-X3|NW_026570250.1|XP_55338688.1	LOC129588497|serine-threonine-protein-kinase-PAK-1-like-X2|NW_026570250.1|XP_55338687.1	ko00000,ko00001,ko01000,ko01001,ko03036,ko04131
Aant_geneID_rb_40011	BL	NT	0	163.838	81.9189	-9.85375	1.62575	-6.06105	1.35234e-09	7.74464e-08	NA	4776|Peronosporales	Phosphoinositide 3-kinase, catalytic domain	NotTardiSpe	PIK3CG|phosphatidylinositol-4,5-bisphosphate-3-kinase-catalytic-subunit-gamma-X1|NC_060931.1|XP_54214385.1	PIK3CG|phosphatidylinositol-4,5-bisphosphate-3-kinase-catalytic-subunit-gamma|NC_060931.1|NP_1269355.1	piki-1|Phosphatidylinositol-3-kinase-piki-1|CELE_F39B1.1|NC_003284.9|NP_510529.1	vps-34|Phosphatidylinositol-3-kinase-catalytic-subunit-type-3|CELE_B0025.1|NC_003279.8|NP_491741.1	Pi3K92E|phosphatidylinositol-3-kinase-92EB|Dmel_CG4141|NT_033777.3|NP_732536.1	Pi3K92E|phosphatidylinositol-3-kinase-92EC|Dmel_CG4141|NT_033777.3|NP_1262770.1	Hexe_geneID_BV898_11692	Prot_BV898_11692.1|Hexe_geneID_BV898_11692	Prot_BV898_11692.1|Hexe_geneID_BV898_11692	BV898_11692|Phosphatidylinositol|MTYJ01000110.1|OQV14117.1	BV898_11692|Phosphatidylinositol|MTYJ01000110.1|OQV14117.1	RvY_09756|PI3Kc|BDGG01000004.1|GAU98637.1	RvY_09756|PI3Kc|BDGG01000004.1|GAU98637.1	LOC129589336|phosphatidylinositol-4,5-bisphosphate-3-kinase-catalytic-subunit-alpha-like|NW_026570254.1|XP_55340022.1	LOC129589336|phosphatidylinositol-4,5-bisphosphate-3-kinase-catalytic-subunit-alpha-like|NW_026570254.1|XP_55340022.1	ko00000,ko00001,ko00002,ko01000,ko04131
Aant_geneID_rb_60272	BL	NT	0.391581	130.619	65.5053	-8.56533	1.41377	-6.05851	1.37384e-09	7.82657e-08	NA	2759|Eukaryota	NA	NotTardiSpe	NA	NA	NA	NA	NA	NA		NA	NA	NA	NA	NA	NA	NA	NA	NA
Aant_geneID_rb_17368	BL	NT	4.10217	500.989	252.546	-6.95796	1.14885	-6.05646	1.39153e-09	7.88604e-08	NA	33090|Viridiplantae	RuBisCO catalyzes two reactions the carboxylation of D- ribulose 1,5-bisphosphate, the primary event in carbon dioxide fixation, as well as the oxidative fragmentation of the pentose substrate. Both reactions occur simultaneously and in competition at the same active site	NotTardiSpe	NA	NA	NA	NA	NA	NA	NA	Prot_BV898_10067.1|Hexe_geneID_BV898_10067	NA	BV898_10067|Histone-acetyltransferase-KAT6B|MTYJ01000082.1|OQV15815.1	NA	NA	NA	NA	NA	ko00000,ko00001,ko00002,ko01000
Aant_geneID_rb_48329	BL	NT	0	171.321	85.6606	-9.9179	1.63783	-6.05553	1.39958e-09	7.89059e-08	NA	NA	NA	TardiSpe	NA	NA	NA	NA	NA	NA		NA	NA	NA	NA	NA	NA	NA	NA	NA
Aant_geneID_rb_48356	BL	NT	0	268.395	134.198	-10.5656	1.74507	-6.05459	1.4078e-09	7.89601e-08	SCS-alpha	2759|Eukaryota	succinate-CoA ligase GDP-forming activity	NotTardiSpe	SUCLG1|succinate--CoA-ligase [ADP/GDP-forming]-subunit-alpha,-mitochondrial-precursor|NC_060926.1|NP_3840.2	SUCLG1|succinate--CoA-ligase [ADP/GDP-forming]-subunit-alpha,-mitochondrial-precursor|NC_060926.1|NP_3840.2	sucl-2|Succinate--CoA-ligase [ADP-GDP-forming]-subunit-alpha,-mitochondrial|CELE_F23H11.3|NC_003281.10|NP_497288.1	sucl-2|Succinate--CoA-ligase [ADP-GDP-forming]-subunit-alpha,-mitochondrial|CELE_F23H11.3|NC_003281.10|NP_497288.1	Scsalpha1|Succinyl-coenzyme-A-synthetase-alpha-subunit-1A|Dmel_CG1065|NT_037436.4|NP_523905.2	Scsalpha2|Succinyl-coenzyme-A-synthetase-alpha-subunit-2|Dmel_CG6255|NT_033777.3|NP_650809.1	Hexe_geneID_BV898_13637	Prot_BV898_13637.1|Hexe_geneID_BV898_13637	Prot_BV898_13637.1|Hexe_geneID_BV898_13637	BV898_13637|Succinyl-CoA-ligase-ADP/GDP-forming]-subunit-alpha,-mitochondrial|MTYJ01000154.1|OQV12078.1	BV898_13637|Succinyl-CoA-ligase-ADP/GDP-forming]-subunit-alpha,-mitochondrial|MTYJ01000154.1|OQV12078.1	RvY_16940|hypothetical-protein|BDGG01000014.1|GAV07052.1	RvY_16940|hypothetical-protein|BDGG01000014.1|GAV07052.1	LOC129597741|succinate--CoA-ligase [ADP-GDP-forming]-subunit-alpha,-mitochondrial-like|NW_026570328.1|XP_55351380.1	LOC129597741|succinate--CoA-ligase [ADP-GDP-forming]-subunit-alpha,-mitochondrial-like|NW_026570328.1|XP_55351380.1	ko00000,ko00001,ko00002,ko01000
Aant_geneID_rb_34351	BL	NT	0	306.38	153.19	-10.7565	1.77714	-6.05271	1.42427e-09	7.90755e-08	NA	35493|Streptophyta	60s ribosomal protein	NotTardiSpe	RPL6|60S-ribosomal-protein-L6-X2|NC_060936.1|XP_54228806.1	RPL6|60S-ribosomal-protein-L6-1|NC_060936.1|NP_961.2	rpl-6|60S-ribosomal-protein-L6|CELE_R151.3|NC_003281.10|NP_498584.1	rpl-6|60S-ribosomal-protein-L6|CELE_R151.3|NC_003281.10|NP_498584.1	RpL6|ribosomal-protein-L6A|Dmel_CG11522|NT_033777.3|NP_733433.1	RpL6|ribosomal-protein-L6A|Dmel_CG11522|NT_033777.3|NP_733433.1	Hexe_geneID_BV898_00824	Prot_BV898_00824.1|Hexe_geneID_BV898_00824	Prot_BV898_00824.1|Hexe_geneID_BV898_00824	BV898_00824|60S-ribosomal-protein-L6|MTYJ01000003.1|OQV25133.1	BV898_00824|60S-ribosomal-protein-L6|MTYJ01000003.1|OQV25133.1	RvY_14544|hypothetical-protein|BDGG01000010.1|GAV04233.1	RvY_14544|hypothetical-protein|BDGG01000010.1|GAV04233.1	LOC129581498|60S-ribosomal-protein-L6-like|NW_026570225.1|XP_55328596.1	LOC129581498|60S-ribosomal-protein-L6-like|NW_026570225.1|XP_55328596.1	br01610,ko00000,ko00001,ko00002,ko03011
Aant_geneID_rb_63671	BL	NT	4274.24	1003.13	2638.69	2.09161	0.345566	6.0527	1.42439e-09	7.90755e-08	NA	NA	NA	NotTardiSpe	NA	NA	NA	NA	NA	NA	Hexe_geneID_BV898_00645	Prot_BV898_00645.1|Hexe_geneID_BV898_00645	Prot_BV898_00645.1|Hexe_geneID_BV898_00645	BV898_00645|hypothetical-protein|MTYJ01000002.1|OQV25715.1	BV898_00645|hypothetical-protein|MTYJ01000002.1|OQV25715.1	RvY_01081|hypothetical-protein|BDGG01000001.1|GAU88371.1	RvY_01081|hypothetical-protein|BDGG01000001.1|GAU88371.1	LOC129583715|uncharacterized-protein-LOC129583715|NW_026570231.1|XP_55331622.1	LOC129583715|uncharacterized-protein-LOC129583715|NW_026570231.1|XP_55331622.1	NA
Aant_geneID_rb_56712	BL	NT	2130.46	13359.2	7744.81	-2.6487	0.439011	-6.03334	1.60604e-09	8.87074e-08	NA	NA	NA	TardiSpe	NA	NA	NA	NA	NA	NA	Hexe_geneID_BV898_03888	Prot_BV898_03888.1|Hexe_geneID_BV898_03888	Prot_BV898_03888.1|Hexe_geneID_BV898_03888	BV898_03888|hypothetical-protein|MTYJ01000019.1|OQV22041.1	BV898_03888|hypothetical-protein|MTYJ01000019.1|OQV22041.1	RvY_03682-3|hypothetical-protein|BDGG01000002.1|GAU91431.1	RvY_13636-1|hypothetical-protein|BDGG01000009.1|GAV03169.1	LOC129585275|uncharacterized-protein-LOC129585275-X2|NW_026570236.1|XP_55333875.1	LOC129591732|ctenidin-3-like-X1|NW_026570268.1|XP_55343485.1	NA
Aant_geneID_rb_61619	BL	NT	5908.48	19041.1	12474.8	-1.68838	0.280254	-6.02448	1.6965e-09	9.32305e-08	NA	NA	NA	TardiSpe	NA	NA	NA	NA	NA	NA	NA	Prot_BV898_03883.1|Hexe_geneID_BV898_03883	Prot_BV898_00133.1|Hexe_geneID_BV898_00133	BV898_03883|hypothetical-protein|MTYJ01000019.1|OQV22036.1	BV898_00133|hypothetical-protein|MTYJ01000001.1|OQV25999.1	RvY_13642|hypothetical-protein|BDGG01000009.1|GAV03177.1	RvY_13642|hypothetical-protein|BDGG01000009.1|GAV03177.1	LOC129591786|glycine-rich-protein-1-like|NW_026570268.1|XP_55343570.1	LOC129591746|putative-uncharacterized-protein-DDB_G0286901-X3|NW_026570268.1|XP_55343508.1	NA
Aant_geneID_rb_34802	BL	NT	0	116.702	58.3509	-9.36601	1.55645	-6.01755	1.77074e-09	9.68215e-08	NA	35493|Streptophyta	Belongs to the eukaryotic ribosomal protein eL6 family	NotTardiSpe	RPL6|60S-ribosomal-protein-L6-X2|NC_060936.1|XP_54228806.1	RPL6|60S-ribosomal-protein-L6-2|NC_060936.1|NP_1307071.1	rpl-6|60S-ribosomal-protein-L6|CELE_R151.3|NC_003281.10|NP_498584.1	rpl-6|60S-ribosomal-protein-L6|CELE_R151.3|NC_003281.10|NP_498584.1	RpL6|ribosomal-protein-L6A|Dmel_CG11522|NT_033777.3|NP_733433.1	RpL6|ribosomal-protein-L6A|Dmel_CG11522|NT_033777.3|NP_733433.1	Hexe_geneID_BV898_00824	Prot_BV898_00824.1|Hexe_geneID_BV898_00824	Prot_BV898_00824.1|Hexe_geneID_BV898_00824	BV898_00824|60S-ribosomal-protein-L6|MTYJ01000003.1|OQV25133.1	BV898_00824|60S-ribosomal-protein-L6|MTYJ01000003.1|OQV25133.1	RvY_14544|hypothetical-protein|BDGG01000010.1|GAV04233.1	RvY_14544|hypothetical-protein|BDGG01000010.1|GAV04233.1	LOC129581498|60S-ribosomal-protein-L6-like|NW_026570225.1|XP_55328596.1	LOC129581498|60S-ribosomal-protein-L6-like|NW_026570225.1|XP_55328596.1	br01610,ko00000,ko00001,ko00002,ko03011
Aant_geneID_rb_4471	BL	NT	4743.09	1668.74	3205.91	1.50757	0.251231	6.00071	1.96459e-09	1.06884e-07	NA	33208|Metazoa	Chitin-binding domain type 2	NotTardiSpe	TNXB|tenascin-X-1-precursor|NC_060930.1|NP_61978.6	NA	C35E7.5|Uncharacterized-protein|CELE_C35E7.5|NC_003279.8|NP_492830.1	C35E7.5|Uncharacterized-protein|CELE_C35E7.5|NC_003279.8|NP_492830.1	CG14304|uncharacterized-proteinA|Dmel_CG14304|NT_033777.3|NP_650731.3	CG14304|uncharacterized-proteinC|Dmel_CG14304|NT_033777.3|NP_1247183.1	NA	Prot_BV898_10233.1|Hexe_geneID_BV898_10233	Prot_BV898_17605.1|Hexe_geneID_BV898_17605	BV898_10233|hypothetical-protein|MTYJ01000086.1|OQV15646.1	BV898_17605|hypothetical-protein|MTYJ01000306.1|OWA53171.1	RvY_07465|hypothetical-protein|BDGG01000003.1|GAU95949.1	RvY_07465|hypothetical-protein|BDGG01000003.1|GAU95949.1	LOC129602767|uncharacterized-protein-LOC129602767|NW_026570224.1|XP_55357885.1	LOC129602767|uncharacterized-protein-LOC129602767|NW_026570224.1|XP_55357885.1	NA
Aant_geneID_rb_15990	BL	NT	1323.91	9656.08	5490	-2.86683	0.478141	-5.99578	2.02515e-09	1.09087e-07	NA	NA	NA	TardiSpe	NA	NA	NA	NA	NA	NA	Hexe_geneID_BV898_00016	Prot_BV898_00016.1|Hexe_geneID_BV898_00016	Prot_BV898_00016.1|Hexe_geneID_BV898_00016	BV898_00016|hypothetical-protein|MTYJ01000001.1|OQV25867.1	BV898_00016|hypothetical-protein|MTYJ01000001.1|OQV25867.1	RvY_06328|hypothetical-protein|BDGG01000002.1|GAU94586.1	RvY_06328|hypothetical-protein|BDGG01000002.1|GAU94586.1	LOC129600433|uncharacterized-protein-LOC129600433|NW_026570397.1|XP_55354914.1	LOC129600433|uncharacterized-protein-LOC129600433|NW_026570397.1|XP_55354913.1	NA
Aant_geneID_rb_17821	BL	NT	2.71645	330.251	166.484	-6.95206	1.1594	-5.99623	2.01949e-09	1.09087e-07	NA	2759|Eukaryota	GTPase activity	NotTardiSpe	RAB8A|ras-related-protein-Rab-8A|NC_060943.1|NP_5361.2	RAB8A|ras-related-protein-Rab-8A|NC_060943.1|NP_5361.2	rab-8|RAB-family|CELE_D1037.4|NC_003279.8|NP_491199.2	rab-8|RAB-family|CELE_D1037.4|NC_003279.8|NP_491199.2	Rab8|Rab8A|Dmel_CG8287|NT_037436.4|NP_524172.1	Rab8|Rab8C|Dmel_CG8287|NT_037436.4|NP_1246837.1	Hexe_geneID_BV898_05182	Prot_BV898_05182.1|Hexe_geneID_BV898_05182	Prot_BV898_05182.1|Hexe_geneID_BV898_05182	BV898_05182|Ras-related-protein-Rab-10|MTYJ01000027.1|OQV20838.1	BV898_05182|Ras-related-protein-Rab-10|MTYJ01000027.1|OQV20838.1	RvY_05573|hypothetical-protein|BDGG01000002.1|GAU93673.1	RvY_05573|hypothetical-protein|BDGG01000002.1|GAU93673.1	LOC129589405|ras-related-protein-ORAB-1|NW_026570254.1|XP_55340137.1	LOC129589405|ras-related-protein-ORAB-1|NW_026570254.1|XP_55340137.1	ko00000,ko00001,ko03036,ko04031,ko04131,ko04147
Aant_geneID_rb_20433	BL	NT	0.262012	156.501	78.3814	-8.82504	1.47534	-5.9817	2.20817e-09	1.1836e-07	NA	1120949.KB903313_gene514|-	NAD+ binding	NotTardiSpe	NA	NA	NA	NA	NA	NA		NA	NA	NA	NA	NA	NA	NA	NA	NA
Aant_geneID_rb_48845	BL	NT	619.91	3061.42	1840.66	-2.30398	0.385246	-5.98055	2.22385e-09	1.18616e-07	NA	NA	NA	TardiSpe	NA	NA	NA	NA	NA	NA	Hexe_geneID_BV898_14517	Prot_BV898_14517.1|Hexe_geneID_BV898_14517	Prot_BV898_14517.1|Hexe_geneID_BV898_14517	BV898_14517|hypothetical-protein|MTYJ01000179.1|OWA49985.1	BV898_14517|hypothetical-protein|MTYJ01000179.1|OWA49985.1	RvY_16131|hypothetical-protein|BDGG01000013.1|GAV06099.1	RvY_16130|hypothetical-protein|BDGG01000013.1|GAV06098.1	LOC129594317|uncharacterized-protein-LOC129594317|NW_026570287.1|XP_55346934.1	LOC129594317|uncharacterized-protein-LOC129594317|NW_026570287.1|XP_55346934.1	NA
Aant_geneID_rb_74916	BL	NT	71.1791	1016.45	543.816	-3.83149	0.641413	-5.97352	2.32193e-09	1.23243e-07	TG	33208|Metazoa	Putative ephrin-receptor like	NotTardiSpe	TG|thyroglobulin-X7|NC_060932.1|XP_54217104.1	TG|thyroglobulin-X4|NC_060932.1|XP_54217101.1	B0222.5|Uncharacterized-protein|CELE_B0222.5|NC_003283.11|NP_505373.1	B0222.5|Uncharacterized-protein|CELE_B0222.5|NC_003283.11|NP_505373.1	CG5639|uncharacterized-protein|Dmel_CG5639|NT_033777.3|NP_651570.1	NA	Hexe_geneID_BV898_04498	Prot_BV898_04498.1|Hexe_geneID_BV898_04498	Prot_BV898_04498.1|Hexe_geneID_BV898_04498	BV898_04498|hypothetical-protein|MTYJ01000022.1|OQV21599.1	BV898_04498|hypothetical-protein|MTYJ01000022.1|OQV21599.1	RvY_15645|hypothetical-protein|BDGG01000012.1|GAV05527.1	RvY_15645|hypothetical-protein|BDGG01000012.1|GAV05527.1	LOC129581481|uncharacterized-protein-LOC129581481|NW_026570225.1|XP_55328566.1	LOC129581481|uncharacterized-protein-LOC129581481|NW_026570225.1|XP_55328562.1	ko00000,ko00001
Aant_geneID_rb_18750	BL	NT	0	180.209	90.1043	-9.99003	1.67569	-5.96175	2.49545e-09	1.31811e-07	NA	NA	NA	TardiSpe	NA	NA	NA	NA	NA	NA		NA	NA	NA	NA	NA	NA	NA	NA	NA
Aant_geneID_rb_54964	BL	NT	1634.47	346.436	990.453	2.23935	0.375724	5.9601	2.52081e-09	1.32507e-07	NA	NA	NA	NotTardiSpe	NA	NA	NA	NA	NA	NA	Hexe_geneID_BV898_08586	Prot_BV898_08586.1|Hexe_geneID_BV898_08586	Prot_BV898_08586.1|Hexe_geneID_BV898_08586	BV898_08586|hypothetical-protein|MTYJ01000062.1|OQV17337.1	BV898_08586|hypothetical-protein|MTYJ01000062.1|OQV17337.1	RvY_10062|hypothetical-protein|BDGG01000005.1|GAU99000.1	RvY_10062|hypothetical-protein|BDGG01000005.1|GAU99000.1	LOC129592010|tectonin-1-like|NW_026570269.1|XP_55343925.1	LOC129592010|tectonin-1-like|NW_026570269.1|XP_55343925.1	NA
Aant_geneID_rb_16131	BL	NT	12912.6	2131.93	7522.24	2.59894	0.436175	5.95848	2.54595e-09	1.33185e-07	P4HA2	33208|Metazoa	Oxidoreductase activity, acting on single donors with incorporation of molecular oxygen, incorporation of two atoms of oxygen	NotTardiSpe	P4HA1|prolyl-4-hydroxylase-subunit-alpha-1-2-precursor|NC_060934.1|NP_1136067.1	P4HA1|prolyl-4-hydroxylase-subunit-alpha-1-2-precursor|NC_060934.1|NP_1017962.1	phy-2|Prolyl-4-hydroxylase-subunit-alpha-2|CELE_F35G2.4|NC_003282.8|NP_502317.1	phy-2|Prolyl-4-hydroxylase-subunit-alpha-2|CELE_F35G2.4|NC_003282.8|NP_502317.1	PH4alphaEFB|prolyl-4-hydroxylase-alpha-EFB|Dmel_CG31022|NT_033777.3|NP_733371.1	PH4alphaEFB|prolyl-4-hydroxylase-alpha-EFB|Dmel_CG31022|NT_033777.3|NP_733371.1	Hexe_geneID_BV898_01474	Prot_BV898_01474.1|Hexe_geneID_BV898_01474	Prot_BV898_01474.1|Hexe_geneID_BV898_01474	BV898_01474|Prolyl-4-hydroxylase-subunit-alpha-2|MTYJ01000005.1|OQV24891.1	BV898_01474|Prolyl-4-hydroxylase-subunit-alpha-2|MTYJ01000005.1|OQV24891.1	RvY_06661-2|hypothetical-protein|BDGG01000003.1|GAU94967.1	RvY_06661-2|hypothetical-protein|BDGG01000003.1|GAU94967.1	LOC129601376|prolyl-4-hydroxylase-subunit-alpha-1-like|NW_026570224.1|XP_55356153.1	LOC129601376|prolyl-4-hydroxylase-subunit-alpha-1-like|NW_026570224.1|XP_55356153.1	ko00000,ko00001,ko01000
Aant_geneID_rb_41918	BL	NT	195.726	769.662	482.694	-1.97873	0.332642	-5.94852	2.70583e-09	1.40872e-07	SLC9B2	33208|Metazoa	Mitochondrial sodium hydrogen exchanger	NotTardiSpe	SLC9B2|sodium/hydrogen-exchanger-9B2-1|NC_060928.1|NP_849155.2	SLC9B1|sodium/hydrogen-exchanger-9B1-1|NC_060928.1|NP_631912.3	slc-9B.1|Na_H_Exchanger-domain-containing-protein|CELE_F41E7.1|NC_003284.9|NP_509724.1	slc-9B.1|Na_H_Exchanger-domain-containing-protein|CELE_F41E7.1|NC_003284.9|NP_509724.1	Nha1|Na[+]/H[+]-hydrogen-antiporter-1B|Dmel_CG10806|NT_033779.5|NP_609080.1	Nha1|Na[+]/H[+]-hydrogen-antiporter-1B|Dmel_CG10806|NT_033779.5|NP_609080.1	Hexe_geneID_BV898_00333	Prot_BV898_00333.1|Hexe_geneID_BV898_00333	Prot_BV898_00333.1|Hexe_geneID_BV898_00333	BV898_00333|Mitochondrial-sodium/hydrogen-exchanger-9B2|MTYJ01000001.1|OQV26214.1	BV898_00333|Mitochondrial-sodium/hydrogen-exchanger-9B2|MTYJ01000001.1|OQV26214.1	RvY_04710|hypothetical-protein|BDGG01000002.1|GAU92661.1	RvY_04710|hypothetical-protein|BDGG01000002.1|GAU92661.1	LOC129587742|sodium-hydrogen-exchanger-9B2-like|NW_026570246.1|XP_55337600.1	LOC129587742|sodium-hydrogen-exchanger-9B2-like|NW_026570246.1|XP_55337600.1	NA
Aant_geneID_rb_28257	BL	NT	0.262012	198.079	99.1707	-9.16556	1.54215	-5.94335	2.7925e-09	1.44691e-07	NA	2759|Eukaryota	cGMP-dependent protein kinase activity	NotTardiSpe	PRKG1|cGMP-dependent-protein-kinase-1-1|NC_060934.1|NP_1091982.1	PRKG2|cGMP-dependent-protein-kinase-2-a|NC_060928.1|NP_1350330.1	kin-1|cAMP-dependent-protein-kinase-catalytic-subunit|CELE_ZK909.2|NC_003279.8|NP_493605.1	F47F2.1|cAMP-dependent-protein-kinase,-catalytic-subunit-like|CELE_F47F2.1|NC_003284.9|NP_1360751.1	for|foragingL|Dmel_CG10033|NT_033779.5|NP_1334731.1	for|foragingL|Dmel_CG10033|NT_033779.5|NP_1334731.1	Hexe_geneID_BV898_07170	Prot_BV898_07170.1|Hexe_geneID_BV898_07170	Prot_BV898_07170.1|Hexe_geneID_BV898_07170	BV898_07170|cGMP-dependent-protein-kinase-1|MTYJ01000046.1|OQV18731.1	BV898_07170|cGMP-dependent-protein-kinase-1|MTYJ01000046.1|OQV18731.1	RvY_11299-1|hypothetical-protein|BDGG01000006.1|GAV00455.1	RvY_11299-2|hypothetical-protein|BDGG01000006.1|GAV00456.1	LOC129584165|cGMP-dependent-protein-kinase-1-like-X1|NW_026570232.1|XP_55332266.1	LOC129584165|cGMP-dependent-protein-kinase-1-like-X1|NW_026570232.1|XP_55332266.1	ko00000,ko00001,ko00002,ko01000,ko01001
Aant_geneID_rb_17309	BL	NT	32.2389	778.232	405.236	-4.60374	0.775029	-5.94009	2.84868e-09	1.46903e-07	SOD1	4751|Fungi	Destroys radicals which are normally produced within the cells and which are toxic to biological systems	NotTardiSpe	SOD1|superoxide-dismutase [Cu-Zn]|NC_060945.1|NP_445.1	SOD1|superoxide-dismutase [Cu-Zn]|NC_060945.1|NP_445.1	sod-1|Superoxide-dismutase [Cu-Zn]|CELE_C15F1.7|NC_003280.10|NP_1021957.1	sod-1|Superoxide-dismutase [Cu-Zn]|CELE_C15F1.7|NC_003280.10|NP_1021957.1	Sod1|superoxide-dismutase-1|Dmel_CG11793|NT_037436.4|NP_476735.1	Sod1|superoxide-dismutase-1|Dmel_CG11793|NT_037436.4|NP_476735.1	Hexe_geneID_BV898_02613	Prot_BV898_02613.1|Hexe_geneID_BV898_02613	Prot_BV898_02613.1|Hexe_geneID_BV898_02613	BV898_02613|putative-Superoxide-dismutase-(Cu-Zn)|MTYJ01000011.1|OQV23496.1	BV898_02613|putative-Superoxide-dismutase-(Cu-Zn)|MTYJ01000011.1|OQV23496.1	RvY_06795|SOD_CuZN10|BDGG01000003.1|GAU95120.1	RvY_03754|SOD_CuZN5|BDGG01000002.1|GAU91516.1	LOC129602681|superoxide-dismutase [Cu-Zn]-like|NW_026570224.1|XP_55357758.1	LOC129602681|superoxide-dismutase [Cu-Zn]-like|NW_026570224.1|XP_55357758.1	ko00000,ko00001,ko01000
Aant_geneID_rb_13083	BL	NT	932.692	313.116	622.904	1.57708	0.265668	5.93627	2.91585e-09	1.49657e-07	NA	33208|Metazoa	Protein of unknown function DUF504	NotTardiSpe	LENG9|leukocyte-receptor-cluster-member-9|NC_060943.1|NP_1288711.1	LENG9|leukocyte-receptor-cluster-member-9|NC_060943.1|NP_1288711.1	ascc-1|KH-domain-containing-protein|CELE_C23H3.3|NC_003280.10|NP_1122591.1	ascc-1|KH-domain-containing-protein|CELE_C23H3.3|NC_003280.10|NP_1122591.1	NA	NA	Hexe_geneID_BV898_01623	Prot_BV898_01623.1|Hexe_geneID_BV898_01623	Prot_BV898_01623.1|Hexe_geneID_BV898_01623	BV898_01623|putative-Leukocyte-receptor-cluster-member-9|MTYJ01000006.1|OQV24563.1	BV898_01623|putative-Leukocyte-receptor-cluster-member-9|MTYJ01000006.1|OQV24563.1	RvY_05949|hypothetical-protein|BDGG01000002.1|GAU94120.1	RvY_05949|hypothetical-protein|BDGG01000002.1|GAU94120.1	LOC129584562|uncharacterized-protein-LOC129584562|NW_026570234.1|XP_55332749.1	LOC129584562|uncharacterized-protein-LOC129584562|NW_026570234.1|XP_55332749.1	NA
Aant_geneID_rb_12827	BL	NT	443.649	2924.61	1684.13	-2.72028	0.458915	-5.92764	3.07324e-09	1.56793e-07	NA	33208|Metazoa	Flavin containing amine oxidoreductase	NotTardiSpe	PAOX|peroxisomal-N(1)-acetyl-spermine/spermidine-oxidase-1|NC_060934.1|NP_690875.1	SMOX|spermine-oxidase-1|NC_060944.1|NP_787033.1	hpo-15|Amino_oxidase-domain-containing-protein|CELE_C24G6.6|NC_003283.11|NP_504456.1	hpo-15|Amino_oxidase-domain-containing-protein|CELE_C24G6.6|NC_003283.11|NP_504456.1	CG5653|uncharacterized-protein|Dmel_CG5653|NT_037436.4|NP_648269.1	CG5653|uncharacterized-protein|Dmel_CG5653|NT_037436.4|NP_648269.1	Hexe_geneID_BV898_08951	Prot_BV898_08951.1|Hexe_geneID_BV898_08951	Prot_BV898_08951.1|Hexe_geneID_BV898_08951	BV898_08951|putative-Spermine-oxidase|MTYJ01000068.1|OQV16946.1	BV898_08951|putative-Spermine-oxidase|MTYJ01000068.1|OQV16946.1	RvY_01414|hypothetical-protein|BDGG01000001.1|GAU88779.1	RvY_01414|hypothetical-protein|BDGG01000001.1|GAU88779.1	LOC129597585|spermine-oxidase-like|NW_026570223.1|XP_55351178.1	LOC129597585|spermine-oxidase-like|NW_026570223.1|XP_55351178.1	ko00000,ko00001,ko01000
Aant_geneID_rb_34888	BL	NT	0	171.749	85.8747	-9.92154	1.67393	-5.92708	3.0837e-09	1.56793e-07	PPP2R1B	33208|Metazoa	meiotic spindle elongation	NotTardiSpe	PPP2R1A|serine/threonine-protein-phosphatase-2A-65-kDa-regulatory-subunit-A-alpha-2|NC_060943.1|NP_1350585.1	PPP2R1A|serine/threonine-protein-phosphatase-2A-65-kDa-regulatory-subunit-A-alpha-2|NC_060943.1|NP_1350585.1	paa-1|putative-serine-threonine-protein-phosphatase-PP2A-regulatory-subunit|CELE_F48E8.5|NC_003281.10|NP_498162.2	paa-1|putative-serine-threonine-protein-phosphatase-PP2A-regulatory-subunit|CELE_F48E8.5|NC_003281.10|NP_498162.2	Pp2A-29B|protein-phosphatase-2A-at-29BE|Dmel_CG17291|NT_033779.5|NP_1285748.1	Pp2A-29B|protein-phosphatase-2A-at-29BC|Dmel_CG17291|NT_033779.5|NP_1027225.1	Hexe_geneID_BV898_08343	Prot_BV898_08343.1|Hexe_geneID_BV898_08343	Prot_BV898_08343.1|Hexe_geneID_BV898_08343	BV898_08343|Serine/threonine-protein-phosphatase-2A-65-kDa-regulatory-subunit-A-alpha|MTYJ01000059.1|OQV17572.1	BV898_08343|Serine/threonine-protein-phosphatase-2A-65-kDa-regulatory-subunit-A-alpha|MTYJ01000059.1|OQV17572.1	RvY_01331|hypothetical-protein|BDGG01000001.1|GAU88681.1	RvY_01331|hypothetical-protein|BDGG01000001.1|GAU88681.1	LOC129588671|serine-threonine-protein-phosphatase-2A-65-kDa-regulatory-subunit-A-alpha-like|NW_026570250.1|XP_55338980.1	LOC129588671|serine-threonine-protein-phosphatase-2A-65-kDa-regulatory-subunit-A-alpha-like|NW_026570250.1|XP_55338980.1	ko00000,ko00001,ko01009,ko03036
Aant_geneID_rb_56638	BL	NT	273.975	852.179	563.077	-1.63549	0.275978	-5.92617	3.10077e-09	1.56928e-07	NA	NA	NA	TardiSpe	NA	NA	NA	NA	NA	NA	Hexe_geneID_BV898_09235	Prot_BV898_09235.1|Hexe_geneID_BV898_09235	Prot_BV898_09235.1|Hexe_geneID_BV898_09235	BV898_09235|hypothetical-protein|MTYJ01000072.1|OQV16560.1	BV898_09235|hypothetical-protein|MTYJ01000072.1|OQV16560.1	RvY_06889|hypothetical-protein|BDGG01000003.1|GAU95240.1	RvY_06889|hypothetical-protein|BDGG01000003.1|GAU95240.1	LOC129601148|uncharacterized-protein-LOC129601148|NW_026570224.1|XP_55355860.1	LOC129601148|uncharacterized-protein-LOC129601148|NW_026570224.1|XP_55355860.1	NA
Aant_geneID_rb_38496	BL	NT	6807.27	19908.6	13357.9	-1.54813	0.261281	-5.92516	3.11989e-09	1.57164e-07	NA	NA	NA	TardiSpe	NA	BRAT1|BRCA1-associated-ATM-activator-1-1|NC_060931.1|NP_1337555.1	NA	NA	NA	NA	Hexe_geneID_BV898_03299	Prot_BV898_03299.1|Hexe_geneID_BV898_03299	Prot_BV898_03299.1|Hexe_geneID_BV898_03299	BV898_03299|hypothetical-protein|MTYJ01000015.1|OQV22867.1	BV898_03299|hypothetical-protein|MTYJ01000015.1|OQV22867.1	RvY_12295|hypothetical-protein|BDGG01000007.1|GAV01607.1	RvY_12295|hypothetical-protein|BDGG01000007.1|GAV01607.1	LOC129582989|uncharacterized-protein-LOC129582989|NW_026570229.1|XP_55330607.1	LOC129582989|uncharacterized-protein-LOC129582989|NW_026570229.1|XP_55330607.1	NA
Aant_geneID_rb_55035	BL	NT	2.01182	169.355	85.6836	-6.42967	1.08543	-5.92362	3.1493e-09	1.57915e-07	NA	NA	NA	TardiSpe	NA	NA	NA	NA	NA	NA		NA	NA	NA	NA	NA	NA	NA	NA	NA
Aant_geneID_rb_56343	BL	NT	0	150.522	75.2611	-9.73138	1.64866	-5.90261	3.57805e-09	1.78591e-07	PPP2R1A	33208|Metazoa	Serine threonine-protein phosphatase 2A 65 kDa regulatory subunit A alpha	NotTardiSpe	PPP2R1A|serine/threonine-protein-phosphatase-2A-65-kDa-regulatory-subunit-A-alpha-1|NC_060943.1|NP_55040.2	PPP2R1A|serine/threonine-protein-phosphatase-2A-65-kDa-regulatory-subunit-A-alpha-1|NC_060943.1|NP_55040.2	paa-1|putative-serine-threonine-protein-phosphatase-PP2A-regulatory-subunit|CELE_F48E8.5|NC_003281.10|NP_498162.2	paa-1|putative-serine-threonine-protein-phosphatase-PP2A-regulatory-subunit|CELE_F48E8.5|NC_003281.10|NP_498162.2	Pp2A-29B|protein-phosphatase-2A-at-29BA|Dmel_CG17291|NT_033779.5|NP_1027227.1	Pp2A-29B|protein-phosphatase-2A-at-29BC|Dmel_CG17291|NT_033779.5|NP_1027225.1	Hexe_geneID_BV898_08343	Prot_BV898_08343.1|Hexe_geneID_BV898_08343	Prot_BV898_08343.1|Hexe_geneID_BV898_08343	BV898_08343|Serine/threonine-protein-phosphatase-2A-65-kDa-regulatory-subunit-A-alpha|MTYJ01000059.1|OQV17572.1	BV898_08343|Serine/threonine-protein-phosphatase-2A-65-kDa-regulatory-subunit-A-alpha|MTYJ01000059.1|OQV17572.1	RvY_01331|hypothetical-protein|BDGG01000001.1|GAU88681.1	RvY_01331|hypothetical-protein|BDGG01000001.1|GAU88681.1	LOC129588671|serine-threonine-protein-phosphatase-2A-65-kDa-regulatory-subunit-A-alpha-like|NW_026570250.1|XP_55338980.1	LOC129588671|serine-threonine-protein-phosphatase-2A-65-kDa-regulatory-subunit-A-alpha-like|NW_026570250.1|XP_55338980.1	ko00000,ko00001,ko01009,ko03036
Aant_geneID_rb_34237	BL	NT	11.1134	384.347	197.73	-5.12581	0.868542	-5.90162	3.59951e-09	1.78841e-07	NA	3041|Chlorophyta	Photosystem II 10 kDa polypeptide PsbR	NotTardiSpe	NA	NA	NA	NA	NA	NA		NA	NA	NA	NA	NA	NA	NA	NA	ko00000,ko00001,ko00194
Aant_geneID_rb_17852	BL	NT	1.81288	347.95	174.882	-7.55469	1.28082	-5.89831	3.67247e-09	1.81637e-07	ICL1	4751|Fungi	Phosphoenolpyruvate phosphomutase	NotTardiSpe	NA	NA	icl-1|Malate-synthase|CELE_C05E4.9|NC_003283.11|NP_1021367.1	icl-1|Malate-synthase|CELE_C05E4.9|NC_003283.11|NP_1021367.1	NA	NA		NA	NA	NA	NA	NA	NA	NA	NA	ko00000,ko00001,ko00002,ko01000
Aant_geneID_rb_59994	BL	NT	19138.5	3906.45	11522.5	2.29267	0.388753	5.8975	3.69043e-09	1.817e-07	NA	NA	NA	TardiSpe	NA	NA	NA	NA	NA	NA	Hexe_geneID_BV898_02763	Prot_BV898_02763.1|Hexe_geneID_BV898_02763	Prot_BV898_02763.1|Hexe_geneID_BV898_02763	BV898_02763|hypothetical-protein|MTYJ01000012.1|OQV23315.1	BV898_02763|hypothetical-protein|MTYJ01000012.1|OQV23315.1	RvY_02388|hypothetical-protein|BDGG01000001.1|GAU89890.1	RvY_02388|hypothetical-protein|BDGG01000001.1|GAU89890.1	LOC129590880|uncharacterized-protein-LOC129590880|NW_026570263.1|XP_55342286.1	LOC129590880|uncharacterized-protein-LOC129590880|NW_026570263.1|XP_55342286.1	NA
Aant_geneID_rb_32224	BL	NT	1162.39	625.002	893.695	0.894693	0.152468	5.86808	4.40883e-09	2.16092e-07	RCAN2	33208|Metazoa	calcium-dependent protein serine/threonine phosphatase regulator activity	NotTardiSpe	RCAN2|calcipressin-2-1|NC_060930.1|NP_5813.2	RCAN2|calcipressin-2-1|NC_060930.1|NP_5813.2	rcan-1|Calcipressin-like-protein|CELE_F54E7.7|NC_003281.10|NP_498223.2	rcan-1|Calcipressin-like-protein|CELE_F54E7.7|NC_003281.10|NP_498223.2	sra|sarahA|Dmel_CG6072|NT_033777.3|NP_524378.1	sra|sarahB|Dmel_CG6072|NT_033777.3|NP_1287361.1	Hexe_geneID_BV898_12042	Prot_BV898_12042.1|Hexe_geneID_BV898_12042	Prot_BV898_12042.1|Hexe_geneID_BV898_12042	BV898_12042|putative-Calcipressin-2|MTYJ01000117.1|OQV13727.1	BV898_12042|putative-Calcipressin-2|MTYJ01000117.1|OQV13727.1	RvY_11640|hypothetical-protein|BDGG01000006.1|GAV00848.1	RvY_11640|hypothetical-protein|BDGG01000006.1|GAV00848.1	LOC129584836|calcipressin-1-like|NW_026570235.1|XP_55333149.1	LOC129584836|calcipressin-1-like|NW_026570235.1|XP_55333149.1	ko00000,ko00001,ko04131
Aant_geneID_rb_23861	BL	NT	94.0667	393.507	243.787	-2.06632	0.352564	-5.86086	4.60482e-09	2.24686e-07	NA	33208|Metazoa	apical constriction	NotTardiSpe	NA	NA	noah-2|uncharacterized-protein|CELE_F52B11.3|NC_003282.8|NP_502699.1	noah-2|uncharacterized-protein|CELE_F52B11.3|NC_003282.8|NP_502699.1	neo|neyoB|Dmel_CG7802|NT_033777.3|NP_996306.1	neo|neyoA|Dmel_CG7802|NT_033777.3|NP_651733.1	Hexe_geneID_BV898_03442	Prot_BV898_03442.1|Hexe_geneID_BV898_03442	Prot_BV898_03442.1|Hexe_geneID_BV898_03442	BV898_03442|hypothetical-protein|MTYJ01000016.1|OQV22617.1	BV898_03442|hypothetical-protein|MTYJ01000016.1|OQV22617.1	RvY_18997|hypothetical-protein|BDGG01000022.1|GAV09453.1	RvY_18997|hypothetical-protein|BDGG01000022.1|GAV09453.1	LOC129593722|uncharacterized-protein-LOC129593722-X2|NW_026570283.1|XP_55346148.1	LOC129593722|uncharacterized-protein-LOC129593722-X1|NW_026570283.1|XP_55346145.1	NA
Aant_geneID_rb_81339	BL	NT	125.692	1588.63	857.161	-3.65698	0.624071	-5.85987	4.63224e-09	2.25015e-07	NA	33208|Metazoa	Zinc-dependent metalloprotease	NotTardiSpe	ASTL|astacin-like-metalloendopeptidase-X1|NC_060926.1|XP_54198100.1	ASTL|astacin-like-metalloendopeptidase-precursor|NC_060926.1|NP_1002036.3	nas-4|Zinc-metalloproteinase-nas-4|CELE_C05D11.6|NC_003281.10|NP_1254939.1	nas-4|Zinc-metalloproteinase-nas-4|CELE_C05D11.6|NC_003281.10|NP_1254939.1	CG5715|uncharacterized-protein|Dmel_CG5715|NT_033777.3|NP_651242.1	CG5715|uncharacterized-protein|Dmel_CG5715|NT_033777.3|NP_651242.1	Hexe_geneID_BV898_18267	Prot_BV898_18267.1|Hexe_geneID_BV898_18267	Prot_BV898_18267.1|Hexe_geneID_BV898_18267	BV898_18267|putative-Zinc-metalloproteinase-nas-14|MTYJ01000350.1|OWA53846.1	BV898_18267|putative-Zinc-metalloproteinase-nas-14|MTYJ01000350.1|OWA53846.1	RvY_07510|hypothetical-protein|BDGG01000003.1|GAU96000.1	RvY_07510|hypothetical-protein|BDGG01000003.1|GAU96000.1	LOC129590378|high-choriolytic-enzyme-1-like|NW_026570260.1|XP_55341554.1	LOC129590378|high-choriolytic-enzyme-1-like|NW_026570260.1|XP_55341554.1	NA
Aant_geneID_rb_73218	BL	NT	316.005	881.629	598.817	-1.47769	0.252226	-5.85861	4.6677e-09	2.2573e-07	OBSCN	33208|Metazoa	titin binding	NotTardiSpe	TTN|titin-IC|NC_060926.1|NP_1254479.2	OBSCN|obscurin-a|NC_060925.1|NP_443075.3	unc-89|Muscle-M-line-assembly-protein-unc-89|CELE_C09D1.1|NC_003279.8|NP_1343716.1	unc-89|Muscle-M-line-assembly-protein-unc-89|CELE_C09D1.1|NC_003279.8|NP_1343711.1	bt|bentC|Dmel_CG32019|NC_004353.4|NP_995598.1	zormin|zorminI|Dmel_CG33484|NT_037436.4|NP_1036579.2	Hexe_geneID_BV898_04729	Prot_BV898_04729.1|Hexe_geneID_BV898_04729	Prot_BV898_04729.1|Hexe_geneID_BV898_04729	BV898_04729|hypothetical-protein|MTYJ01000024.1|OQV21242.1	BV898_04729|hypothetical-protein|MTYJ01000024.1|OQV21242.1	RvY_00402|hypothetical-protein|BDGG01000001.1|GAU87574.1	RvY_00402|hypothetical-protein|BDGG01000001.1|GAU87574.1	LOC129583666|uncharacterized-protein-LOC129583666|NW_026570231.1|XP_55331536.1	LOC129583666|uncharacterized-protein-LOC129583666|NW_026570231.1|XP_55331535.1	ko00000,ko01000,ko01001,ko04131
Aant_geneID_rb_35064	BL	NT	0	278.676	139.338	-10.6199	1.81476	-5.85194	4.85866e-09	2.33659e-07	NA	NA	NA	TardiSpe	NA	NA	NA	NA	NA	NA		NA	NA	NA	NA	NA	NA	LOC129591988|glutathione-reductase-like-X1|NW_026570223.1|XP_55343889.1	NA	NA
Aant_geneID_rb_48542	BL	NT	0	57.6673	28.8337	-8.34623	1.42637	-5.8514	4.8746e-09	2.33659e-07	NA	NA	NA	TardiSpe	NA	NA	NA	NA	NA	NA		NA	NA	NA	NA	NA	NA	NA	NA	NA
Aant_geneID_rb_47836	BL	NT	0	182.858	91.429	-10.0122	1.71359	-5.84281	5.13264e-09	2.44948e-07	NA	28221|Deltaproteobacteria	NlpC/P60 family	NotTardiSpe	NA	NA	NA	NA	NA	NA		NA	NA	NA	NA	NA	NA	LOC129591503|uncharacterized-protein-LOC129591503|NW_026570266.1|XP_55343149.1	NA	NA
Aant_geneID_rb_18421	BL	NT	0	210.425	105.212	-10.2141	1.74962	-5.83788	5.28688e-09	2.51208e-07	NA	NA	NA	NotTardiSpe	NA	NA	NA	NA	NA	NA		NA	NA	NA	NA	NA	NA	NA	NA	NA
Aant_geneID_rb_54207	BL	NT	74.7588	537.396	306.077	-2.84077	0.487363	-5.82886	5.5808e-09	2.6402e-07	PDIA3	33208|Metazoa	protein disulfide isomerase activity	NotTardiSpe	PDIA4|protein-disulfide-isomerase-A4-1-precursor|NC_060931.1|NP_1358173.1	PDIA4|protein-disulfide-isomerase-A4-isofrom-2-precursor|NC_060931.1|NP_4902.1	C14B9.2|putative-protein-disulfide-isomerase-A4|CELE_C14B9.2|NC_003281.10|NP_498775.2	C14B9.2|putative-protein-disulfide-isomerase-A4|CELE_C14B9.2|NC_003281.10|NP_498775.2	ERp60|endoplasmic-reticulum-p60|Dmel_CG8983|NT_033778.4|NP_725084.2	ERp60|endoplasmic-reticulum-p60|Dmel_CG8983|NT_033778.4|NP_725084.2	Hexe_geneID_BV898_09457	Prot_BV898_09457.1|Hexe_geneID_BV898_09457	Prot_BV898_09457.1|Hexe_geneID_BV898_09457	BV898_09457|Protein-disulfide-isomerase-A4|MTYJ01000074.1|OQV16467.1	BV898_09457|Protein-disulfide-isomerase-A4|MTYJ01000074.1|OQV16467.1	RvY_10222|hypothetical-protein|BDGG01000005.1|GAU99186.1	RvY_10222|hypothetical-protein|BDGG01000005.1|GAU99186.1	LOC129597060|probable-protein-disulfide-isomerase-A4|NW_026570320.1|XP_55350465.1	LOC129597060|probable-protein-disulfide-isomerase-A4|NW_026570320.1|XP_55350465.1	ko00000,ko00001,ko01000,ko03110,ko04131,ko04147
Aant_geneID_rb_64267	BL	NT	103.943	635.188	369.566	-2.61675	0.449018	-5.82773	5.61865e-09	2.6466e-07	nahoda	33208|Metazoa	Possible catecholamine-binding domain present in a variety of eukaryotic proteins.	NotTardiSpe	SPINT3|kunitz-type-protease-inhibitor-3-precursor|NC_060944.1|NP_6643.1	SPINT3|kunitz-type-protease-inhibitor-3-precursor|NC_060944.1|NP_6643.1	C09F9.2|Uncharacterized-protein|CELE_C09F9.2|NC_003280.10|NP_497053.1	C09F9.2|Uncharacterized-protein|CELE_C09F9.2|NC_003280.10|NP_497053.1	nahoda|nahodaB|Dmel_CG12781|NT_033778.4|NP_726264.1	nahoda|nahodaC|Dmel_CG12781|NT_033778.4|NP_1246474.1	Hexe_geneID_BV898_03871	Prot_BV898_03871.1|Hexe_geneID_BV898_03871	Prot_BV898_03871.1|Hexe_geneID_BV898_03871	BV898_03871|hypothetical-protein|MTYJ01000019.1|OQV22024.1	BV898_03871|hypothetical-protein|MTYJ01000019.1|OQV22024.1	RvY_13652|hypothetical-protein|BDGG01000009.1|GAV03190.1	RvY_13652|hypothetical-protein|BDGG01000009.1|GAV03190.1	LOC129591719|mucin-19-like-X1|NW_026570268.1|XP_55343465.1	LOC129591719|mucin-19-like-X1|NW_026570268.1|XP_55343465.1	ko00000,ko04090,ko04131,ko04147
Aant_geneID_rb_36007	BL	NT	5.54179	72.5168	39.0293	-3.73052	0.641378	-5.81641	6.01238e-09	2.81986e-07	CLIPA10	33208|Metazoa	Belongs to the peptidase S1 family	NotTardiSpe	PRSS55|serine-protease-55-1-precursor|NC_060932.1|NP_940866.2	PRSS55|serine-protease-55-1-precursor|NC_060932.1|NP_940866.2	try-1|Peptidase-S1-domain-containing-protein|CELE_ZK546.15|NC_003280.10|NP_494910.2	try-1|Peptidase-S1-domain-containing-protein|CELE_ZK546.15|NC_003280.10|NP_494910.2	CG40160|uncharacterized-proteinH|Dmel_CG40160|NT_037436.4|NP_1263165.1	CG40160|uncharacterized-proteinA|Dmel_CG40160|NT_037436.4|NP_1015212.1	Hexe_geneID_BV898_00071	Prot_BV898_00071.1|Hexe_geneID_BV898_00071	Prot_BV898_00071.1|Hexe_geneID_BV898_00071	BV898_00071|putative-Vitamin-K-dependent-protein-C|MTYJ01000001.1|OQV25929.1	BV898_00071|putative-Vitamin-K-dependent-protein-C|MTYJ01000001.1|OQV25929.1	RvY_03745|hypothetical-protein|BDGG01000002.1|GAU91506.1	RvY_03745|hypothetical-protein|BDGG01000002.1|GAU91506.1	LOC129587206|mucin-2-like-X2|NW_026570243.1|XP_55336806.1	LOC129587206|mucin-2-like-X2|NW_026570243.1|XP_55336806.1	NA
Aant_geneID_rb_5908	BL	NT	708.372	1759.8	1234.09	-1.31333	0.226084	-5.80902	6.28385e-09	2.93453e-07	NA	NA	NA	TardiSpe	SPINK5|serine-protease-inhibitor-Kazal-type-5-c-preproprotein|NC_060929.1|NP_1121171.1	NA	NA	NA	NA	NA	Hexe_geneID_BV898_06103	Prot_BV898_06103.1|Hexe_geneID_BV898_06103	Prot_BV898_06103.1|Hexe_geneID_BV898_06103	BV898_06103|hypothetical-protein|MTYJ01000035.1|OQV19832.1	BV898_06103|hypothetical-protein|MTYJ01000035.1|OQV19832.1	RvY_06718|hypothetical-protein|BDGG01000003.1|GAU95031.1	RvY_06718|hypothetical-protein|BDGG01000003.1|GAU95031.1	LOC129602084|uncharacterized-protein-LOC129602084|NW_026570224.1|XP_55357020.1	LOC129602084|uncharacterized-protein-LOC129602084|NW_026570224.1|XP_55357020.1	NA
Aant_geneID_rb_50935	BL	NT	0	166.751	83.3756	-9.87871	1.70225	-5.80333	6.50091e-09	3.02292e-07	NA	3041|Chlorophyta	Aminotransferase class I and II	NotTardiSpe	GOT1|aspartate-aminotransferase,-cytoplasmic|NC_060934.1|NP_2070.1	GOT1|aspartate-aminotransferase,-cytoplasmic|NC_060934.1|NP_2070.1	got-2.2|Aspartate-aminotransferase|CELE_C14F11.1|NC_003284.9|NP_741810.1	got-2.2|Aspartate-aminotransferase|CELE_C14F11.1|NC_003284.9|NP_741810.1	Got2|glutamate-oxaloacetate-transaminase-2A|Dmel_CG4233|NT_033779.5|NP_722744.1	Got2|glutamate-oxaloacetate-transaminase-2B|Dmel_CG4233|NT_033779.5|NP_722745.1	Hexe_geneID_BV898_12431	Prot_BV898_12431.1|Hexe_geneID_BV898_12431	Prot_BV898_12431.1|Hexe_geneID_BV898_12431	BV898_12431|Aspartate-aminotransferase,-cytoplasmic|MTYJ01000126.1|OQV13320.1	BV898_12431|Aspartate-aminotransferase,-cytoplasmic|MTYJ01000126.1|OQV13320.1	RvY_18960|hypothetical-protein|BDGG01000022.1|GAV09413.1	RvY_18960|hypothetical-protein|BDGG01000022.1|GAV09413.1	LOC129598368|uncharacterized-protein-LOC129598368|NW_026570340.1|XP_55352213.1	LOC129598368|uncharacterized-protein-LOC129598368|NW_026570340.1|XP_55352213.1	ko00000,ko00001,ko00002,ko01000,ko01007,ko04131,ko04147
Aant_geneID_rb_74040	BL	NT	63.5662	441.065	252.316	-2.79792	0.482796	-5.79525	6.822e-09	3.15873e-07	NA	4751|Fungi	Expressed protein	NotTardiSpe	NA	NA	NA	NA	NA	NA	Hexe_geneID_BV898_10911	Prot_BV898_10911.1|Hexe_geneID_BV898_10911	Prot_BV898_10911.1|Hexe_geneID_BV898_10911	BV898_10911|hypothetical-protein|MTYJ01000097.1|OQV14879.1	BV898_10911|hypothetical-protein|MTYJ01000097.1|OQV14879.1	RvY_08499|hypothetical-protein|BDGG01000004.1|GAU97147.1	RvY_08499|hypothetical-protein|BDGG01000004.1|GAU97147.1	LOC129594940|uncharacterized-protein-LOC129594940|NW_026570292.1|XP_55347779.1	LOC129594940|uncharacterized-protein-LOC129594940|NW_026570292.1|XP_55347779.1	NA
Aant_geneID_rb_63111	BL	NT	10.5653	111.814	61.1896	-3.39562	0.586611	-5.78853	7.1003e-09	3.27366e-07	NA	NA	NA	TardiSpe	NA	NA	NA	NA	NA	NA	Hexe_geneID_BV898_09198	Prot_BV898_09198.1|Hexe_geneID_BV898_09198	Prot_BV898_09198.1|Hexe_geneID_BV898_09198	BV898_09198|hypothetical-protein|MTYJ01000071.1|OQV16687.1	BV898_09198|hypothetical-protein|MTYJ01000071.1|OQV16687.1	RvY_04898|hypothetical-protein|BDGG01000002.1|GAU92874.1	RvY_04898|hypothetical-protein|BDGG01000002.1|GAU92874.1	LOC129587838|uncharacterized-protein-LOC129587838|NW_026570246.1|XP_55337752.1	LOC129587837|mucin-5AC-like|NW_026570246.1|XP_55337751.1	NA
Aant_geneID_rb_56675	BL	NT	1994.3	17996.9	9995.58	-3.17402	0.549455	-5.77668	7.61887e-09	3.49793e-07	NA	NA	NA	TardiSpe	NA	NA	NA	NA	NA	NA	Hexe_geneID_BV898_03888	Prot_BV898_03888.1|Hexe_geneID_BV898_03888	Prot_BV898_03888.1|Hexe_geneID_BV898_03888	BV898_03888|hypothetical-protein|MTYJ01000019.1|OQV22041.1	BV898_03888|hypothetical-protein|MTYJ01000019.1|OQV22041.1	RvY_03682-3|hypothetical-protein|BDGG01000002.1|GAU91431.1	RvY_13636-1|hypothetical-protein|BDGG01000009.1|GAV03169.1	LOC129591732|TATA-binding-protein-associated-factor-2N-like-X2|NW_026570268.1|XP_55343486.1	LOC129591732|ctenidin-3-like-X1|NW_026570268.1|XP_55343485.1	NA
Aant_geneID_rb_49848	BL	NT	2239.86	5193.13	3716.5	-1.21329	0.210238	-5.77101	7.87967e-09	3.60247e-07	NA	NA	NA	TardiSpe	NA	NA	NA	NA	NA	NA	Hexe_geneID_BV898_14024	Prot_BV898_14024.1|Hexe_geneID_BV898_14024	Prot_BV898_14024.1|Hexe_geneID_BV898_14024	BV898_14024|hypothetical-protein|MTYJ01000164.1|OQV11680.1	BV898_14024|hypothetical-protein|MTYJ01000164.1|OQV11680.1	RvY_16604|hypothetical-protein|BDGG01000014.1|GAV06648.1	RvY_16604|hypothetical-protein|BDGG01000014.1|GAV06648.1	LOC129590519|uncharacterized-protein-LOC129590519|NW_026570260.1|XP_55341764.1	LOC129590519|uncharacterized-protein-LOC129590519|NW_026570260.1|XP_55341764.1	NA
Aant_geneID_rb_182	BL	NT	0	77.2974	38.6487	-8.76968	1.52108	-5.76543	8.14479e-09	3.69959e-07	NA	2759|Eukaryota	regulation of canonical Wnt signaling pathway involved in osteoblast differentiation	NotTardiSpe	EPS8L3|epidermal-growth-factor-receptor-kinase-substrate-8-like-protein-3-b|NC_060925.1|NP_573444.2	EPS8L3|epidermal-growth-factor-receptor-kinase-substrate-8-like-protein-3-X6|NC_060925.1|XP_54194700.1	ape-1|Apoptotic-enhancer-1-protein|CELE_F46F3.4|NC_003283.11|NP_1256353.1	NA	NA	NA	NA	Prot_BV898_13709.1|Hexe_geneID_BV898_13709	NA	BV898_13709|Dynamin-binding-protein|MTYJ01000156.1|OQV11985.1	NA	RvY_08486|hypothetical-protein|BDGG01000004.1|GAU97134.1	NA	NA	NA	ko00000,ko00001
Aant_geneID_rb_70842	BL	NT	86.0214	399.836	242.929	-2.20876	0.383125	-5.76512	8.16011e-09	3.69959e-07	NA	33208|Metazoa	Pyridine nucleotide-disulphide oxidoreductase	NotTardiSpe	SMOX|spermine-oxidase-X2|NC_060944.1|XP_54179523.1	SMOX|spermine-oxidase-1|NC_060944.1|NP_787033.1	hpo-15|Amino_oxidase-domain-containing-protein|CELE_C24G6.6|NC_003283.11|NP_504456.1	hpo-15|Amino_oxidase-domain-containing-protein|CELE_C24G6.6|NC_003283.11|NP_504456.1	CG5653|uncharacterized-protein|Dmel_CG5653|NT_037436.4|NP_648269.1	CG5653|uncharacterized-protein|Dmel_CG5653|NT_037436.4|NP_648269.1	Hexe_geneID_BV898_15995	Prot_BV898_15995.1|Hexe_geneID_BV898_15995	Prot_BV898_15995.1|Hexe_geneID_BV898_15995	BV898_15995|putative-Spermine-oxidase|MTYJ01000230.1|OWA51516.1	BV898_15995|putative-Spermine-oxidase|MTYJ01000230.1|OWA51516.1	RvY_01414|hypothetical-protein|BDGG01000001.1|GAU88779.1	RvY_01414|hypothetical-protein|BDGG01000001.1|GAU88779.1	LOC129597808|spermine-oxidase-like|NW_026570329.1|XP_55351462.1	LOC129597808|spermine-oxidase-like|NW_026570329.1|XP_55351462.1	ko00000,ko00001,ko01000
Aant_geneID_rb_18002	BL	NT	0	189.759	94.8794	-10.0654	1.74641	-5.76347	8.24004e-09	3.72033e-07	NA	121069|Pythiales	60S ribosomal protein L23a. Source PGD	NotTardiSpe	RPL23A|60S-ribosomal-protein-L23a|NC_060941.1|NP_975.2	RPL23A|60S-ribosomal-protein-L23a|NC_060941.1|NP_975.2	rpl-25.2|60S-ribosomal-protein-L23a-2|CELE_F52B5.6|NC_003279.8|NP_1369950.1	rpl-25.2|60S-ribosomal-protein-L23a-2|CELE_F52B5.6|NC_003279.8|NP_1369950.1	RpL23A|ribosomal-protein-L23AA|Dmel_CG7977|NT_037436.4|NP_523886.1	RpL23A|ribosomal-protein-L23AB|Dmel_CG7977|NT_037436.4|NP_1356972.1	Hexe_geneID_BV898_03826	Prot_BV898_03826.1|Hexe_geneID_BV898_03826	Prot_BV898_03826.1|Hexe_geneID_BV898_03826	BV898_03826|putative-60S-ribosomal-protein-L23a|MTYJ01000018.1|OQV22328.1	BV898_03826|putative-60S-ribosomal-protein-L23a|MTYJ01000018.1|OQV22328.1	RvY_15407|hypothetical-protein|BDGG01000012.1|GAV05244.1	RvY_15407|hypothetical-protein|BDGG01000012.1|GAV05244.1	LOC129584314|60S-ribosomal-protein-L23a-like|NW_026570222.1|XP_55332438.1	LOC129584314|60S-ribosomal-protein-L23a-like|NW_026570222.1|XP_55332438.1	NA
Aant_geneID_rb_54076	BL	NT	0.391581	150.433	75.4123	-8.76883	1.52215	-5.76082	8.37062e-09	3.76366e-07	NA	NA	NA	NotTardiSpe	CDHR3|cadherin-related-family-member-3-1-precursor|NC_060931.1|NP_689963.2	ARHGAP9|rho-GTPase-activating-protein-9-8|NC_060936.1|NP_1354352.1	NA	NA	NA	NA	NA	Prot_BV898_07284.1|Hexe_geneID_BV898_07284	NA	BV898_07284|Rho-GTPase-activating-protein-27|MTYJ01000047.1|OQV18655.1	NA	RvY_10108|hypothetical-protein|BDGG01000005.1|GAU99055.1	NA	LOC129598703|rho-GTPase-activating-protein-15-like|NW_026570347.1|XP_55352707.1	LOC129588050|peptidyl-prolyl-cis-trans-isomerase-NIMA-interacting-1-like-X1|NW_026570248.1|XP_55338047.1	NA
Aant_geneID_rb_55259	BL	NT	369.803	806.131	587.967	-1.12295	0.195214	-5.75241	8.79789e-09	3.93492e-07	NA	554915|Amoebozoa	cysteine-type endopeptidase inhibitor activity	NotTardiSpe	CSTB|cystatin-B|NC_060945.1|NP_91.1	CSTB|cystatin-B|NC_060945.1|NP_91.1	NA	NA	NA	NA	Hexe_geneID_BV898_09773	Prot_BV898_09773.1|Hexe_geneID_BV898_09773	Prot_BV898_09773.1|Hexe_geneID_BV898_09773	BV898_09773|hypothetical-protein|MTYJ01000078.1|OQV16138.1	BV898_09773|hypothetical-protein|MTYJ01000078.1|OQV16138.1	RvY_16242|hypothetical-protein|BDGG01000013.1|GAV06221.1	RvY_16242|hypothetical-protein|BDGG01000013.1|GAV06221.1	LOC129588458|uncharacterized-protein-LOC129588458|NW_026570249.1|XP_55338640.1	LOC129588458|uncharacterized-protein-LOC129588458|NW_026570249.1|XP_55338640.1	ko00000,ko04147
Aant_geneID_rb_74765	BL	NT	9949.38	2421.56	6185.47	2.03869	0.354438	5.75191	8.82382e-09	3.93492e-07	CD109	33208|Metazoa	endopeptidase inhibitor activity	NotTardiSpe	CD109|CD109-antigen-1-preproprotein|NC_060930.1|NP_598000.2	CD109|CD109-antigen-1-preproprotein|NC_060930.1|NP_598000.2	tep-1|TEP-(ThiolEster-containing-Protein)|CELE_ZK337.1|NC_003279.8|NP_1366904.1	tep-1|TEP-(ThiolEster-containing-Protein)|CELE_ZK337.1|NC_003279.8|NP_1366904.1	Tep2|Thioester-containing-protein-2B|Dmel_CG7052|NT_033779.5|NP_723298.1	Tep2|Thioester-containing-protein-2A|Dmel_CG7052|NT_033779.5|NP_523506.1	Hexe_geneID_BV898_15111	Prot_BV898_15111.1|Hexe_geneID_BV898_15111	Prot_BV898_15111.1|Hexe_geneID_BV898_15111	BV898_15111|Endothelin-converting-enzyme-1|MTYJ01000197.1|OWA50600.1	BV898_15111|Endothelin-converting-enzyme-1|MTYJ01000197.1|OWA50600.1	RvY_13322-2|hypothetical-protein|BDGG01000008.1|GAV02802.1	RvY_13322-2|hypothetical-protein|BDGG01000008.1|GAV02802.1	LOC129594259|CD109-antigen-like|NW_026570287.1|XP_55346857.1	LOC129594259|CD109-antigen-like|NW_026570287.1|XP_55346857.1	ko00000,ko04090
Aant_geneID_rb_2172	BL	NT	0.524024	165.21	82.8669	-8.10264	1.4097	-5.74778	9.04222e-09	4.01585e-07	NA	2759|Eukaryota	calcium-transporting ATPase activity	NotTardiSpe	ATP2B3|plasma-membrane-calcium-transporting-ATPase-3-3a|NC_060947.1|NP_68768.2	ATP2B1|plasma-membrane-calcium-transporting-ATPase-1-1a|NC_060936.1|NP_1001323.1	mca-3|Calcium-transporting-ATPase|CELE_Y67D8C.10|NC_003282.8|NP_1380076.1	mca-1|Calcium-transporting-ATPase|CELE_W09C2.3|NC_003282.8|NP_1023426.1	PMCA|plasma-membrane-calcium-ATPaseP|Dmel_CG42314|NC_004353.4|NP_1188515.1	PMCA|plasma-membrane-calcium-ATPaseN|Dmel_CG42314|NC_004353.4|NP_1014687.3	NA	Prot_BV898_02890.1|Hexe_geneID_BV898_02890	Prot_BV898_08873.1|Hexe_geneID_BV898_08873	BV898_02890|Plasma-membrane-calcium-transporting-ATPase-3|MTYJ01000013.1|OQV23156.1	BV898_08873|Plasma-membrane-calcium-transporting-ATPase-3|MTYJ01000067.1|OQV17008.1	RvY_05571-2|hypothetical-protein|BDGG01000002.1|GAU93669.1	RvY_05571-2|hypothetical-protein|BDGG01000002.1|GAU93669.1	LOC129599192|plasma-membrane-calcium-transporting-ATPase-2-like-X1|NW_026570360.1|XP_55353323.1	LOC129584447|plasma-membrane-calcium-transporting-ATPase-2-like|NW_026570233.1|XP_55332584.1	ko00000,ko00001,ko01000
Aant_geneID_rb_31058	BL	NT	391.248	118.653	254.95	1.71886	0.299558	5.73798	9.58136e-09	4.238e-07	SPIDR	33208|Metazoa	cellular response to camptothecin	NotTardiSpe	NA	NA	NA	NA	NA	NA	Hexe_geneID_BV898_05927	Prot_BV898_05927.1|Hexe_geneID_BV898_05927	Prot_BV898_05927.1|Hexe_geneID_BV898_05927	BV898_05927|hypothetical-protein|MTYJ01000033.1|OQV20135.1	BV898_05927|hypothetical-protein|MTYJ01000033.1|OQV20135.1	RvY_09163|hypothetical-protein|BDGG01000004.1|GAU97945.1	RvY_09163|hypothetical-protein|BDGG01000004.1|GAU97945.1	LOC129586267|uncharacterized-protein-LOC129586267-X3|NW_026570240.1|XP_55335359.1	LOC129586267|uncharacterized-protein-LOC129586267-X3|NW_026570240.1|XP_55335359.1	NA
Aant_geneID_rb_9146	BL	NT	254.899	791.112	523.005	-1.63588	0.285685	-5.72616	1.02731e-08	4.52557e-07	Tcf	33208|Metazoa	regulation of neuroblast migration	NotTardiSpe	TCF7|transcription-factor-7-4|NC_060929.1|NP_963965.1	TCF7L2|transcription-factor-7-like-2-5|NC_060934.1|NP_1139757.1	pop-1|Protein-pop-1|CELE_W10C8.2|NC_003279.8|NP_491053.4	pop-1|Protein-pop-1|CELE_W10C8.2|NC_003279.8|NP_491053.4	pan|pangolinS|Dmel_CG34403|NC_004353.4|NP_726527.2	pan|pangolinI|Dmel_CG34403|NC_004353.4|NP_1033798.1	Hexe_geneID_BV898_08750	Prot_BV898_08750.1|Hexe_geneID_BV898_08750	Prot_BV898_08750.1|Hexe_geneID_BV898_08750	BV898_08750|putative-Protein-pangolins-A/H/I/S|MTYJ01000065.1|OQV17172.1	BV898_08750|putative-Protein-pangolins-A/H/I/S|MTYJ01000065.1|OQV17172.1	RvY_17584-1|hypothetical-protein|BDGG01000016.1|GAV07782.1	RvY_17584-2|hypothetical-protein|BDGG01000016.1|GAV07784.1	LOC129589428|protein-pangolins-A-H-I-S-like-X1|NW_026570254.1|XP_55340168.1	LOC129589428|protein-pangolins-A-H-I-S-like-X1|NW_026570254.1|XP_55340168.1	ko00000,ko00001,ko00002,ko03000
Aant_geneID_rb_41661	BL	NT	1.03601	133.074	67.0549	-7.07666	1.2362	-5.72453	1.03719e-08	4.54997e-07	NA	121069|Pythiales	ATP-binding Cassette ABC Superfamily. Source PGD	NotTardiSpe	ABCB1|ATP-dependent-translocase-ABCB1-2|NC_060931.1|NP_1335875.1	ABCB1|ATP-dependent-translocase-ABCB1-2|NC_060931.1|NP_918.2	pgp-9|P-GlycoProtein-related|CELE_C47A10.1|NC_003283.11|NP_507487.1	pgp-9|P-GlycoProtein-related|CELE_C47A10.1|NC_003283.11|NP_507487.1	Mdr65|multi-drug-resistance-65|Dmel_CG10181|NT_037436.4|NP_476831.1	CG10226|uncharacterized-proteinB|Dmel_CG10226|NT_037436.4|NP_1261473.1	Hexe_geneID_BV898_13682	Prot_BV898_13682.1|Hexe_geneID_BV898_13682	Prot_BV898_13682.1|Hexe_geneID_BV898_13682	BV898_13682|Multidrug-resistance-protein-1A|MTYJ01000155.1|OQV12032.1	BV898_13682|Multidrug-resistance-protein-1A|MTYJ01000155.1|OQV12032.1	RvY_12259|hypothetical-protein|BDGG01000007.1|GAV01568.1	RvY_12259|hypothetical-protein|BDGG01000007.1|GAV01568.1	LOC129580624|ATP-dependent-translocase-ABCB1-like|NW_026570224.1|XP_55327207.1	LOC129588266|ATP-dependent-translocase-ABCB1-like|NW_026570249.1|XP_55338409.1	NA
Aant_geneID_rb_479	BL	NT	164.434	0	82.217	9.77349	1.7075	5.72388	1.04121e-08	4.54997e-07	NA	NA	NA	TardiSpe	NA	NA	NA	NA	NA	NA	Hexe_geneID_BV898_02488	Prot_BV898_02488.1|Hexe_geneID_BV898_02488	Prot_BV898_02488.1|Hexe_geneID_BV898_02488	BV898_02488|hypothetical-protein|MTYJ01000010.1|OQV23755.1	BV898_02488|hypothetical-protein|MTYJ01000010.1|OQV23755.1	RvY_02572|hypothetical-protein|BDGG01000001.1|GAU90103.1	RvY_02572|hypothetical-protein|BDGG01000001.1|GAU90103.1	LOC129595143|anosmin-1-like|NW_026570294.1|XP_55348033.1	LOC129595143|anosmin-1-like|NW_026570294.1|XP_55348033.1	NA
Aant_geneID_rb_33182	BL	NT	0.262012	308.302	154.282	-9.80384	1.71391	-5.72016	1.06422e-08	4.63192e-07	NA	4751|Fungi	Elongation factor 1-gamma	NotTardiSpe	EEF1G|elongation-factor-1-gamma|NC_060935.1|NP_1395.1	EEF1G|elongation-factor-1-gamma|NC_060935.1|NP_1395.1	eef-1G|putative-elongation-factor-1-gamma|CELE_F17C11.9|NC_003283.11|NP_505800.1	eef-1G|putative-elongation-factor-1-gamma|CELE_F17C11.9|NC_003283.11|NP_1041100.1	eEF1gamma|eukaryotic-translation-elongation-factor-1-gammaB|Dmel_CG11901|NT_033777.3|NP_733280.1	eEF1gamma|eukaryotic-translation-elongation-factor-1-gammaC|Dmel_CG11901|NT_033777.3|NP_1189308.1	Hexe_geneID_BV898_10720	Prot_BV898_10720.1|Hexe_geneID_BV898_10720	Prot_BV898_10720.1|Hexe_geneID_BV898_10720	BV898_10720|Elongation-factor-1-gamma|MTYJ01000094.1|OQV15088.1	BV898_10720|Elongation-factor-1-gamma|MTYJ01000094.1|OQV15088.1	RvY_09564|hypothetical-protein|BDGG01000004.1|GAU98412.1	RvY_09564|hypothetical-protein|BDGG01000004.1|GAU98412.1	LOC129583401|elongation-factor-1-gamma-A-like|NW_026570222.1|XP_55331164.1	LOC129583401|elongation-factor-1-gamma-A-like|NW_026570222.1|XP_55331164.1	ko00000,ko00001,ko03012,ko03019
Aant_geneID_rb_50027	BL	NT	223.382	50.7218	137.052	2.12697	0.372216	5.71435	1.10127e-08	4.75511e-07	GRIN2B	33208|Metazoa	activity. It is involved in the biological process described with ion transport	NotTardiSpe	GRIN2C|glutamate-receptor-ionotropic,-NMDA-2C-2-precursor|NC_060941.1|NP_1265482.1	GRIN2C|glutamate-receptor-ionotropic,-NMDA-2C-2-precursor|NC_060941.1|NP_1265482.1	nmr-2|PBPe-domain-containing-protein|CELE_T01C3.10|NC_003283.11|NP_1256640.1	nmr-2|PBPe-domain-containing-protein|CELE_T01C3.10|NC_003283.11|NP_1256640.1	Nmdar2|NMDA-receptor-2G|Dmel_CG33513|NC_004354.4|NP_1284788.1	Nmdar2|NMDA-receptor-2C|Dmel_CG33513|NC_004354.4|NP_1014714.1	Hexe_geneID_BV898_01503	Prot_BV898_01503.1|Hexe_geneID_BV898_01503	Prot_BV898_01503.1|Hexe_geneID_BV898_01503	BV898_01503|Glutamate-receptor-ionotropic,-NMDA-2C|MTYJ01000006.1|OQV24439.1	BV898_01503|Glutamate-receptor-ionotropic,-NMDA-2C|MTYJ01000006.1|OQV24439.1	RvY_05833-2|hypothetical-protein|BDGG01000002.1|GAU93984.1	RvY_05833-1|hypothetical-protein|BDGG01000002.1|GAU93983.1	LOC129584567|glutamate-receptor-ionotropic,-NMDA-2B-like|NW_026570234.1|XP_55332758.1	LOC129584567|glutamate-receptor-ionotropic,-NMDA-2B-like|NW_026570234.1|XP_55332758.1	ko00000,ko00001,ko04040
Aant_geneID_rb_54073	BL	NT	543.298	3429.4	1986.35	-2.65916	0.465297	-5.71498	1.09717e-08	4.75511e-07	CTSB	33208|Metazoa	Belongs to the peptidase C1 family	NotTardiSpe	CTSB|cathepsin-B-1-preproprotein|NC_060932.1|NP_680093.1	CTSB|cathepsin-B-1-preproprotein|NC_060932.1|NP_1371643.1	cpr-5|Cathepsin-B-like-cysteine-proteinase-5|CELE_W07B8.5|NC_003283.11|NP_503383.1	cpr-5|Cathepsin-B-like-cysteine-proteinase-5|CELE_W07B8.5|NC_003283.11|NP_503383.1	CtsB|cathepsin-BA|Dmel_CG10992|NC_004354.4|NP_572920.1	CtsB|cathepsin-BC|Dmel_CG10992|NC_004354.4|NP_1259536.2	Hexe_geneID_BV898_05306	Prot_BV898_05306.1|Hexe_geneID_BV898_05306	Prot_BV898_05306.1|Hexe_geneID_BV898_05306	BV898_05306|Cathepsin-B|MTYJ01000028.1|OQV20724.1	BV898_05306|Cathepsin-B|MTYJ01000028.1|OQV20724.1	RvY_07718|hypothetical-protein|BDGG01000003.1|GAU96247.1	RvY_07718|hypothetical-protein|BDGG01000003.1|GAU96247.1	LOC129592695|uncharacterized-protein-LOC129592695|NW_026570274.1|XP_55344769.1	LOC129592695|uncharacterized-protein-LOC129592695|NW_026570274.1|XP_55344769.1	ko00000,ko00001,ko00536,ko01000,ko01002,ko03110,ko04147
Aant_geneID_rb_47352	BL	NT	0	122.133	61.0667	-9.42966	1.6547	-5.69873	1.20705e-08	5.19126e-07	NA	2759|Eukaryota	Common central domain of tyrosinase	NotTardiSpe	NA	NA	NA	NA	NA	NA		NA	NA	NA	NA	NA	NA	NA	NA	NA
Aant_geneID_rb_13379	BL	NT	1424.55	9178.63	5301.59	-2.68791	0.471962	-5.69518	1.23242e-08	5.23828e-07	NA	NA	NA	NotTardiSpe	NA	ACAN|aggrecan-core-protein-3-precursor|NC_060939.1|NP_1356197.1	H03A11.2|Uncharacterized-protein|CELE_H03A11.2|NC_003284.9|NP_510528.3	H03A11.2|Uncharacterized-protein|CELE_H03A11.2|NC_003284.9|NP_510528.3	CG6324|uncharacterized-proteinB|Dmel_CG6324|NC_004354.4|NP_1285273.1	CG6324|uncharacterized-proteinB|Dmel_CG6324|NC_004354.4|NP_1285273.1	Hexe_geneID_BV898_12940	Prot_BV898_12940.1|Hexe_geneID_BV898_12940	Prot_BV898_12940.1|Hexe_geneID_BV898_12940	BV898_12940|hypothetical-protein|MTYJ01000136.1|OQV12811.1	BV898_12940|hypothetical-protein|MTYJ01000136.1|OQV12811.1	RvY_16332-3|hypothetical-protein|BDGG01000013.1|GAV06318.1	NA	LOC129587651|histidine-rich-glycoprotein-like|NW_026570246.1|XP_55337454.1	LOC129587651|histidine-rich-glycoprotein-like|NW_026570246.1|XP_55337454.1	NA
Aant_geneID_rb_28460	BL	NT	0	159.027	79.5136	-9.81012	1.72233	-5.69583	1.22775e-08	5.23828e-07	GLNA	2759|Eukaryota	Glutamine synthetase type III N terminal	NotTardiSpe	NA	NA	NA	NA	NA	NA		NA	NA	NA	NA	NA	NA	NA	NA	ko00000,ko00001,ko01000,ko04147
Aant_geneID_rb_47031	BL	NT	284.049	2252.32	1268.18	-2.98869	0.524674	-5.69627	1.22454e-08	5.23828e-07	NA	NA	NA	TardiSpe	NA	NA	NA	NA	NA	NA	Hexe_geneID_BV898_03452	Prot_BV898_03452.1|Hexe_geneID_BV898_03452	Prot_BV898_03452.1|Hexe_geneID_BV898_03452	BV898_03452|hypothetical-protein|MTYJ01000016.1|OQV22627.1	BV898_03452|hypothetical-protein|MTYJ01000016.1|OQV22627.1	RvY_14923|hypothetical-protein|BDGG01000011.1|GAV04673.1	RvY_14923|hypothetical-protein|BDGG01000011.1|GAV04673.1	LOC129600470|protein-lifeguard-1-like|NW_026570398.1|XP_55354977.1	NA	NA
Aant_geneID_rb_25436	BL	NT	101.804	662.437	382.12	-2.70477	0.475488	-5.6884	1.28234e-08	5.42925e-07	NA	33208|Metazoa	Zona pellucida ZP domain	NotTardiSpe	PLG|plasminogen-2-precursor|NC_060930.1|NP_1161810.1	NA	cutl-28|CUTiclin-Like|CELE_F41A4.1|NC_003282.8|NP_499971.2	cutl-28|CUTiclin-Like|CELE_F41A4.1|NC_003282.8|NP_499971.2	nyo|nyobeD|Dmel_CG1499|NT_033777.3|NP_733431.2	nyo|nyobeC|Dmel_CG1499|NT_033777.3|NP_651871.2	Hexe_geneID_BV898_18295	Prot_BV898_18295.1|Hexe_geneID_BV898_18295	Prot_BV898_18295.1|Hexe_geneID_BV898_18295	BV898_18295|hypothetical-protein|MTYJ01000353.1|OWA53876.1	BV898_18295|hypothetical-protein|MTYJ01000353.1|OWA53876.1	RvY_18994|hypothetical-protein|BDGG01000022.1|GAV09450.1	RvY_18994|hypothetical-protein|BDGG01000022.1|GAV09450.1	LOC129593719|uncharacterized-protein-LOC129593719|NW_026570283.1|XP_55346140.1	LOC129593719|uncharacterized-protein-LOC129593719|NW_026570283.1|XP_55346140.1	ko00000,ko00001,ko01000
Aant_geneID_rb_35759	BL	NT	0	81.8473	40.9237	-8.85196	1.55659	-5.68678	1.29459e-08	5.45986e-07	NA	2759|Eukaryota	patched ligand maturation	NotTardiSpe	DISP3|protein-dispatched-homolog-3-X3|NC_060925.1|XP_54193799.1	DISP3|protein-dispatched-homolog-3-X3|NC_060925.1|XP_54193799.1	T01D3.1|EGF-like-domain-containing-protein|CELE_T01D3.1|NC_003283.11|NP_1256538.1	T01D3.1|EGF-like-domain-containing-protein|CELE_T01D3.1|NC_003283.11|NP_1256538.1	Ten-m|tenascin-majorD|Dmel_CG5723|NT_037436.4|NP_1097661.2	Ten-a|tenascin-accessoryG|Dmel_CG42338|NC_004354.4|NP_1162729.1	NA	Prot_BV898_08322.1|Hexe_geneID_BV898_08322	Prot_BV898_09054.1|Hexe_geneID_BV898_09054	BV898_08322|hypothetical-protein|MTYJ01000059.1|OQV17551.1	BV898_09054|Niemann-Pick-C1-protein|MTYJ01000069.1|OQV16883.1	RvY_12783|hypothetical-protein|BDGG01000008.1|GAV02187.1	RvY_12783|hypothetical-protein|BDGG01000008.1|GAV02187.1	LOC129592280|mucin-5AC-like|NW_026570223.1|XP_55344253.1	LOC129586461|mucin-2-like|NW_026570241.1|XP_55335698.1	NA
Aant_geneID_rb_45904	BL	NT	1730.16	442.283	1086.22	1.96721	0.346964	5.66979	1.42973e-08	6.00653e-07	MEP1B	33208|Metazoa	zinc metalloproteinase	NotTardiSpe	ASTL|astacin-like-metalloendopeptidase-precursor|NC_060926.1|NP_1002036.3	ASTL|astacin-like-metalloendopeptidase-precursor|NC_060926.1|NP_1002036.3	nas-4|Zinc-metalloproteinase-nas-4|CELE_C05D11.6|NC_003281.10|NP_1254939.1	nas-4|Zinc-metalloproteinase-nas-4|CELE_C05D11.6|NC_003281.10|NP_1254939.1	CG6763|uncharacterized-proteinA|Dmel_CG6763|NT_033777.3|NP_651138.1	CG6763|uncharacterized-proteinB|Dmel_CG6763|NT_033777.3|NP_1262871.1	Hexe_geneID_BV898_18258	Prot_BV898_18258.1|Hexe_geneID_BV898_18258	Prot_BV898_18258.1|Hexe_geneID_BV898_18258	BV898_18258|putative-Zinc-metalloproteinase-nas-4|MTYJ01000349.1|OWA53837.1	BV898_18258|putative-Zinc-metalloproteinase-nas-4|MTYJ01000349.1|OWA53837.1	RvY_06004|hypothetical-protein|BDGG01000002.1|GAU94179.1	RvY_06004|hypothetical-protein|BDGG01000002.1|GAU94179.1	LOC129583623|astacin-like|NW_026570231.1|XP_55331478.1	LOC129583623|astacin-like|NW_026570231.1|XP_55331478.1	ko00000,ko00001,ko01000,ko01002
Aant_geneID_rb_39137	BL	NT	0	94.9693	47.4846	-9.06708	1.60192	-5.66012	1.51264e-08	6.3304e-07	NA	2759|Eukaryota	Adenylate cyclase	NotTardiSpe	ADCY10|adenylate-cyclase-type-10-2|NC_060925.1|NP_1161221.1	ADCY10|adenylate-cyclase-type-10-2|NC_060925.1|NP_1161221.1	ZK632.12|Uncharacterized-protein|CELE_ZK632.12|NC_003281.10|NP_499183.1	ZK632.12|Uncharacterized-protein|CELE_ZK632.12|NC_003281.10|NP_499183.1	CG6051|uncharacterized-proteinC|Dmel_CG6051|NT_033777.3|NP_1247325.1	CG6051|uncharacterized-proteinB|Dmel_CG6051|NT_033777.3|NP_1097943.1	Hexe_geneID_BV898_06954	Prot_BV898_06954.1|Hexe_geneID_BV898_06954	Prot_BV898_06954.1|Hexe_geneID_BV898_06954	BV898_06954|putative-Early-endosome-antigen-1|MTYJ01000043.1|OQV19099.1	BV898_06954|putative-Early-endosome-antigen-1|MTYJ01000043.1|OQV19099.1	RvY_17790|hypothetical-protein|BDGG01000016.1|GAV08032.1	RvY_17790|hypothetical-protein|BDGG01000016.1|GAV08032.1	LOC129594395|early-endosome-antigen-1-like|NW_026570287.1|XP_55347048.1	LOC129594395|early-endosome-antigen-1-like|NW_026570287.1|XP_55347048.1	ko00000,ko00001,ko01000
Aant_geneID_rb_11807	BL	NT	365.722	98.9534	232.338	1.88687	0.333605	5.65601	1.54931e-08	6.45903e-07	SOCS6	33208|Metazoa	suppressor of cytokine signaling	NotTardiSpe	SOCS6|suppressor-of-cytokine-signaling-6|NC_060942.1|NP_4223.2	SOCS6|suppressor-of-cytokine-signaling-6|NC_060942.1|NP_4223.2	F39B2.5|Uncharacterized-protein|CELE_F39B2.5|NC_003279.8|NP_493574.2	F39B2.5|Uncharacterized-protein|CELE_F39B2.5|NC_003279.8|NP_493574.2	Socs16D|suppressor-of-cytokine-signaling-at-16DA|Dmel_CG8146|NC_004354.4|NP_523390.3	Socs16D|suppressor-of-cytokine-signaling-at-16DA|Dmel_CG8146|NC_004354.4|NP_523390.3	Hexe_geneID_BV898_02659	Prot_BV898_02659.1|Hexe_geneID_BV898_02659	Prot_BV898_02659.1|Hexe_geneID_BV898_02659	BV898_02659|putative-Suppressor-of-cytokine-signaling-6|MTYJ01000011.1|OQV23542.1	BV898_02659|putative-Suppressor-of-cytokine-signaling-6|MTYJ01000011.1|OQV23542.1	RvY_15261|hypothetical-protein|BDGG01000011.1|GAV05079.1	RvY_15261|hypothetical-protein|BDGG01000011.1|GAV05079.1	LOC129598988|suppressor-of-cytokine-signaling-6-like-X2|NW_026570224.1|XP_55353102.1	LOC129598988|suppressor-of-cytokine-signaling-6-like-X2|NW_026570224.1|XP_55353078.1	ko00000,ko00001,ko00002,ko04121
Aant_geneID_rb_68891	BL	NT	7.87295	93.0675	50.4702	-3.60437	0.637448	-5.65437	1.56418e-08	6.49613e-07	NA	NA	NA	TardiSpe	NA	NA	NA	NA	NA	NA	Hexe_geneID_BV898_09201	Prot_BV898_09201.1|Hexe_geneID_BV898_09201	Prot_BV898_09201.1|Hexe_geneID_BV898_09201	BV898_09201|hypothetical-protein|MTYJ01000071.1|OQV16690.1	BV898_09201|hypothetical-protein|MTYJ01000071.1|OQV16690.1	RvY_04899|hypothetical-protein|BDGG01000002.1|GAU92875.1	RvY_04899|hypothetical-protein|BDGG01000002.1|GAU92875.1	LOC129587838|uncharacterized-protein-LOC129587838|NW_026570246.1|XP_55337752.1	LOC129587838|uncharacterized-protein-LOC129587838|NW_026570246.1|XP_55337752.1	NA
Aant_geneID_rb_8189	BL	NT	10.3268	143.766	77.0463	-3.79327	0.672193	-5.64312	1.66995e-08	6.90901e-07	HPX6	33208|Metazoa	Animal haem peroxidase	NotTardiSpe	PXDN|peroxidasin-homolog-X2|NC_060926.1|XP_54199796.1	PXDN|peroxidasin-homolog-X2|NC_060926.1|XP_54199795.1	C46A5.4|Uncharacterized-protein|CELE_C46A5.4|NC_003282.8|NP_501272.2	C46A5.4|Uncharacterized-protein|CELE_C46A5.4|NC_003282.8|NP_501272.2	cysu|curly-Su|Dmel_CG5873|NT_033777.3|NP_650627.1	cysu|curly-Su|Dmel_CG5873|NT_033777.3|NP_650627.1	Hexe_geneID_BV898_09504	Prot_BV898_09504.1|Hexe_geneID_BV898_09504	Prot_BV898_09504.1|Hexe_geneID_BV898_09504	BV898_09504|Peroxidasin-like-protein|MTYJ01000075.1|OQV16359.1	BV898_09504|Peroxidasin-like-protein|MTYJ01000075.1|OQV16359.1	RvY_04828|hypothetical-protein|BDGG01000002.1|GAU92790.1	RvY_04828|hypothetical-protein|BDGG01000002.1|GAU92790.1	LOC129583328|peroxidase-like|NW_026570230.1|XP_55331071.1	LOC129581499|peroxidase-like-X1|NW_026570225.1|XP_55328597.1	NA
Aant_geneID_rb_29203	BL	NT	0	132.74	66.3701	-9.55015	1.69687	-5.6281	1.82205e-08	7.50973e-07	NA	2759|Eukaryota	actin filament network formation	NotTardiSpe	PLS1|plastin-1-X1|NC_060927.1|XP_54202858.1	PLS1|plastin-1|NC_060927.1|NP_1138791.1	plst-1|PLaSTin-(actin-bundling-protein)-homolog|CELE_Y104H12BR.1|NC_003282.8|NP_1294438.1	plst-1|PLaSTin-(actin-bundling-protein)-homolog|CELE_Y104H12BR.1|NC_003282.8|NP_1294438.1	Fim|fimbrinC|Dmel_CG8649|NC_004354.4|NP_728073.1	Fim|fimbrinA|Dmel_CG8649|NC_004354.4|NP_523385.1	Hexe_geneID_BV898_02676	Prot_BV898_02676.1|Hexe_geneID_BV898_02676	Prot_BV898_02676.1|Hexe_geneID_BV898_02676	BV898_02676|Plastin-1|MTYJ01000011.1|OQV23557.1	BV898_02676|Plastin-1|MTYJ01000011.1|OQV23557.1	RvY_15333|hypothetical-protein|BDGG01000011.1|GAV05161.1	RvY_15333|hypothetical-protein|BDGG01000011.1|GAV05161.1	LOC129585130|plastin-1-like|NW_026570235.1|XP_55333681.1	LOC129585130|plastin-1-like|NW_026570235.1|XP_55333675.1	ko00000,ko04147,ko04812
Aant_geneID_rb_16990	BL	NT	0.786036	295.156	147.971	-8.41043	1.49523	-5.62483	1.85693e-08	7.62461e-07	NA	35493|Streptophyta	Functions as actin-binding component of the Arp2 3 complex which is involved in regulation of actin polymerization and together with an activating nucleation-promoting factor NPF mediates the formation of branched actin networks	NotTardiSpe	ARPC2|actin-related-protein-2/3-complex-subunit-2|NC_060926.1|NP_690601.1	ARPC2|actin-related-protein-2/3-complex-subunit-2|NC_060926.1|NP_5722.1	arx-4|putative-actin-related-protein-2-3-complex-subunit-2|CELE_Y6D11A.2|NC_003281.10|NP_1370783.1	arx-4|putative-actin-related-protein-2-3-complex-subunit-2|CELE_Y6D11A.2|NC_003281.10|NP_1370783.1	Arpc2|Actin-related-protein-2/3-complex,-subunit-2A|Dmel_CG10954|NT_033779.5|NP_610033.1	Arpc2|Actin-related-protein-2/3-complex,-subunit-2B|Dmel_CG10954|NT_033779.5|NP_1286102.1	Hexe_geneID_BV898_15072	Prot_BV898_15072.1|Hexe_geneID_BV898_15072	Prot_BV898_15072.1|Hexe_geneID_BV898_15072	BV898_15072|Actin-related-protein-2/3-complex-subunit-2|MTYJ01000196.1|OWA50561.1	BV898_15072|Actin-related-protein-2/3-complex-subunit-2|MTYJ01000196.1|OWA50561.1	RvY_13320|hypothetical-protein|BDGG01000008.1|GAV02798.1	RvY_13320|hypothetical-protein|BDGG01000008.1|GAV02798.1	LOC129594252|actin-related-protein-2-3-complex-subunit-2-like|NW_026570287.1|XP_55346849.1	LOC129594252|actin-related-protein-2-3-complex-subunit-2-like|NW_026570287.1|XP_55346849.1	ko00000,ko00001,ko04131,ko04812
Aant_geneID_rb_30880	BL	NT	55.9175	334.735	195.326	-2.57377	0.457968	-5.61998	1.90978e-08	7.81215e-07	NA	33208|Metazoa	Methyltransferase domain	NotTardiSpe	METTL24|probable-methyltransferase-like-protein-24-1-precursor|NC_060930.1|NP_1116836.1	METTL24|probable-methyltransferase-like-protein-24-1-precursor|NC_060930.1|NP_1116836.1	NA	NA	NA	NA	Hexe_geneID_BV898_17097	Prot_BV898_17097.1|Hexe_geneID_BV898_17097	Prot_BV898_17097.1|Hexe_geneID_BV898_17097	BV898_17097|hypothetical-protein|MTYJ01000279.1|OWA52650.1	BV898_17097|hypothetical-protein|MTYJ01000279.1|OWA52650.1	RvY_07291-2|hypothetical-protein|BDGG01000003.1|GAU95717.1	RvY_07291-2|hypothetical-protein|BDGG01000003.1|GAU95717.1	LOC129602254|uncharacterized-protein-LOC129602254-X1|NW_026570224.1|XP_55357227.1	LOC129602254|uncharacterized-protein-LOC129602254-X1|NW_026570224.1|XP_55357227.1	NA
Aant_geneID_rb_26899	BL	NT	0	110.188	55.0938	-9.28189	1.6528	-5.61586	1.95589e-08	7.9708e-07	NA	35493|Streptophyta	Heat shock 70 kDa protein	NotTardiSpe	HYOU1|hypoxia-up-regulated-protein-1-X3|NC_060935.1|XP_54223450.1	HYOU1|hypoxia-up-regulated-protein-1-X3|NC_060935.1|XP_54223450.1	T24H7.2|Uncharacterized-protein|CELE_T24H7.2|NC_003280.10|NP_495249.1	T24H7.2|Uncharacterized-protein|CELE_T24H7.2|NC_003280.10|NP_495249.1	CG2918|uncharacterized-proteinA|Dmel_CG2918|NC_004354.4|NP_569995.1	CG2918|uncharacterized-proteinB|Dmel_CG2918|NC_004354.4|NP_1162645.1	Hexe_geneID_BV898_01892	Prot_BV898_01892.1|Hexe_geneID_BV898_01892	Prot_BV898_01892.1|Hexe_geneID_BV898_01892	BV898_01892|Hypoxia-up-regulated-protein-1|MTYJ01000007.1|OQV24354.1	BV898_01892|Hypoxia-up-regulated-protein-1|MTYJ01000007.1|OQV24354.1	RvY_14004|HSP70-13|BDGG01000009.1|GAV03608.1	RvY_05471|HSP70-3|BDGG01000002.1|GAU93545.1	LOC129588195|hypoxia-up-regulated-protein-1-like|NW_026570248.1|XP_55338308.1	LOC129588195|hypoxia-up-regulated-protein-1-like|NW_026570248.1|XP_55338308.1	ko00000,ko00001,ko03110
Aant_geneID_rb_55053	BL	NT	0.786036	2408.58	1204.68	-11.4915	2.04661	-5.6149	1.96675e-08	7.98514e-07	NA	2759|Eukaryota	NA	NotTardiSpe	NA	EFHD1|EF-hand-domain-containing-protein-D1-3|NC_060926.1|NP_1295324.1	NA	NA	NA	NA		NA	NA	NA	NA	NA	NA	NA	NA	NA
Aant_geneID_rb_25932	BL	NT	1267.72	2789.19	2028.46	-1.13764	0.202723	-5.61182	2.00209e-08	8.06841e-07	VPS1	4751|Fungi	Belongs to the TRAFAC class dynamin-like GTPase superfamily. Dynamin Fzo YdjA family	NotTardiSpe	DNM1L|dynamin-1-like-protein-3|NC_060936.1|NP_5681.2	DNM1L|dynamin-1-like-protein-3|NC_060936.1|NP_5681.2	drp-1|Dynamin-GTPase|CELE_T12E12.4|NC_003282.8|NP_1023375.1	drp-1|Dynamin-GTPase|CELE_T12E12.4|NC_003282.8|NP_1023375.1	Drp1|dynamin-related-protein-1A|Dmel_CG3210|NT_033779.5|NP_608694.2	Drp1|dynamin-related-protein-1B|Dmel_CG3210|NT_033779.5|NP_1259946.1	Hexe_geneID_BV898_07915	Prot_BV898_07915.1|Hexe_geneID_BV898_07915	Prot_BV898_07915.1|Hexe_geneID_BV898_07915	BV898_07915|Dynamin-1-like-protein|MTYJ01000054.1|OQV17972.1	BV898_07915|Dynamin-1-like-protein|MTYJ01000054.1|OQV17972.1	RvY_02364|hypothetical-protein|BDGG01000001.1|GAU89864.1	RvY_02364|hypothetical-protein|BDGG01000001.1|GAU89864.1	LOC129594136|uncharacterized-protein-LOC129594136|NW_026570223.1|XP_55346696.1	LOC129594136|uncharacterized-protein-LOC129594136|NW_026570223.1|XP_55346696.1	ko00000,ko00001,ko01000,ko03029,ko04131,ko04147
Aant_geneID_rb_61265	BL	NT	1798.11	18438.4	10118.3	-3.3584	0.598437	-5.61194	2.00067e-08	8.06841e-07	NA	33208|Metazoa	Belongs to the peptidase C1 family	NotTardiSpe	CTSB|cathepsin-B-1-preproprotein|NC_060932.1|NP_680093.1	CTSB|cathepsin-B-1-preproprotein|NC_060932.1|NP_1371643.1	cpr-5|Cathepsin-B-like-cysteine-proteinase-5|CELE_W07B8.5|NC_003283.11|NP_503383.1	cpr-5|Cathepsin-B-like-cysteine-proteinase-5|CELE_W07B8.5|NC_003283.11|NP_503383.1	CtsB|cathepsin-BA|Dmel_CG10992|NC_004354.4|NP_572920.1	CtsB|cathepsin-BC|Dmel_CG10992|NC_004354.4|NP_1259536.2	Hexe_geneID_BV898_08013	Prot_BV898_08013.1|Hexe_geneID_BV898_08013	Prot_BV898_08013.1|Hexe_geneID_BV898_08013	BV898_08013|putative-Cathepsin-B-like-cysteine-proteinase-4|MTYJ01000055.1|OQV17882.1	BV898_08013|putative-Cathepsin-B-like-cysteine-proteinase-4|MTYJ01000055.1|OQV17882.1	RvY_03463|hypothetical-protein|BDGG01000002.1|GAU91150.1	RvY_03463|hypothetical-protein|BDGG01000002.1|GAU91150.1	LOC129594592|uncharacterized-protein-LOC129594592|NW_026570223.1|XP_55347310.1	LOC129594592|uncharacterized-protein-LOC129594592|NW_026570223.1|XP_55347310.1	ko00000,ko00001,ko00536,ko01000,ko01002,ko03110,ko04147
Aant_geneID_rb_52606	BL	NT	642.925	197.008	419.967	1.70531	0.303927	5.61093	2.0124e-08	8.08006e-07	NA	35493|Streptophyta	E3 ubiquitin-protein ligase	NotTardiSpe	ARIH1|E3-ubiquitin-protein-ligase-ARIH1|NC_060939.1|NP_5735.2	ARIH1|E3-ubiquitin-protein-ligase-ARIH1|NC_060939.1|NP_5735.2	ari-1.1|E3-ubiquitin-protein-ligase-ari-1.1|CELE_C27A12.8|NC_003279.8|NP_491749.2	ari-1.2|RBR-type-E3-ubiquitin-transferase|CELE_C27A12.7|NC_003279.8|NP_491748.1	ari-2|ariadne-2|Dmel_CG5709|NT_033778.4|NP_477374.1	ari-2|ariadne-2|Dmel_CG5709|NT_033778.4|NP_477374.1	Hexe_geneID_BV898_07414	Prot_BV898_07414.1|Hexe_geneID_BV898_07414	Prot_BV898_07414.1|Hexe_geneID_BV898_07414	BV898_07414|putative-E3-ubiquitin-protein-ligase-ARI9|MTYJ01000048.1|OQV18589.1	BV898_07414|putative-E3-ubiquitin-protein-ligase-ARI9|MTYJ01000048.1|OQV18589.1	RvY_10804|hypothetical-protein|BDGG01000005.1|GAU99865.1	RvY_13026|hypothetical-protein|BDGG01000008.1|GAV02463.1	LOC129587492|uncharacterized-protein-LOC129587492|NW_026570245.1|XP_55337251.1	LOC129587492|uncharacterized-protein-LOC129587492|NW_026570245.1|XP_55337251.1	ko00000,ko01000,ko04121
Aant_geneID_rb_16844	BL	NT	118.693	1.81238	60.2525	6.27278	1.11818	5.60983	2.02529e-08	8.10192e-07	NA	NA	NA	TardiSpe	NA	NA	NA	NA	NA	NA		NA	NA	NA	NA	NA	NA	NA	NA	NA
Aant_geneID_rb_11478	BL	NT	0.262012	258.066	129.164	-9.54726	1.70583	-5.59683	2.18309e-08	8.70116e-07	NA	121069|Pythiales	Propionyl coenzyme A carboxylase Pi-PCC1. Source PGD	NotTardiSpe	PCCA|propionyl-CoA-carboxylase-alpha-chain,-mitochondrial-X5|NC_060937.1|XP_54230551.1	PCCA|propionyl-CoA-carboxylase-alpha-chain,-mitochondrial-X5|NC_060937.1|XP_54230551.1	mccc-1|MethylCrotonoyl-Coenzyme-A-Carboxylase-(alpha)|CELE_F32B6.2|NC_003282.8|NP_501777.2	pcca-1|Propionyl-CoA-carboxylase-alpha-chain,-mitochondrial|CELE_F27D9.5|NC_003284.9|NP_509293.1	Mccc1|Methylcrotonoyl-CoA-carboxylase-1A|Dmel_CG2118|NT_033777.3|NP_651896.1	Mccc1|Methylcrotonoyl-CoA-carboxylase-1C|Dmel_CG2118|NT_033777.3|NP_1247391.1	NA	Prot_BV898_05301.1|Hexe_geneID_BV898_05301	Prot_BV898_16660.1|Hexe_geneID_BV898_16660	BV898_05301|Propionyl-CoA-carboxylase-alpha-chain,-mitochondrial|MTYJ01000028.1|OQV20719.1	BV898_16660|Methylcrotonoyl-CoA-carboxylase-subunit-alpha,-mitochondrial|MTYJ01000256.1|OWA52201.1	RvY_07173|hypothetical-protein|BDGG01000003.1|GAU95575.1	RvY_07229|hypothetical-protein|BDGG01000003.1|GAU95643.1	LOC129587385|methylcrotonoyl-CoA-carboxylase-subunit-alpha,-mitochondrial-like|NW_026570245.1|XP_55337093.1	LOC129587385|methylcrotonoyl-CoA-carboxylase-subunit-alpha,-mitochondrial-like|NW_026570245.1|XP_55337093.1	NA
Aant_geneID_rb_48661	BL	NT	0	214.119	107.06	-10.2398	1.83221	-5.58877	2.28685e-08	9.08147e-07	CAT2	4751|Fungi	Belongs to the carnitine choline acetyltransferase family	NotTardiSpe	CPT2|carnitine-O-palmitoyltransferase-2,-mitochondrial-1-precursor|NC_060925.1|NP_89.1	CHAT|choline-O-acetyltransferase-1|NC_060934.1|NP_1136401.2	cpt-2|Carn_acyltransf-domain-containing-protein|CELE_R07H5.2|NC_003282.8|NP_1294004.1	cpt-2|Carn_acyltransf-domain-containing-protein|CELE_R07H5.2|NC_003282.8|NP_1294004.1	CG5265|uncharacterized-protein|Dmel_CG5265|NT_033777.3|NP_650605.1	CG5265|uncharacterized-protein|Dmel_CG5265|NT_033777.3|NP_650605.1	Hexe_geneID_BV898_04293	Prot_BV898_04293.1|Hexe_geneID_BV898_04293	Prot_BV898_04293.1|Hexe_geneID_BV898_04293	BV898_04293|Carnitine-O-palmitoyltransferase-2,-mitochondrial|MTYJ01000021.1|OQV21714.1	BV898_04293|Carnitine-O-palmitoyltransferase-2,-mitochondrial|MTYJ01000021.1|OQV21714.1	RvY_14218|hypothetical-protein|BDGG01000010.1|GAV03843.1	RvY_14218|hypothetical-protein|BDGG01000010.1|GAV03843.1	LOC129596083|carnitine-O-palmitoyltransferase-2,-mitochondrial-like|NW_026570306.1|XP_55349228.1	LOC129596083|carnitine-O-palmitoyltransferase-2,-mitochondrial-like|NW_026570306.1|XP_55349228.1	ko00000,ko00001,ko01000
Aant_geneID_rb_48507	BL	NT	0	74.278	37.139	-8.71328	1.56093	-5.58209	2.37639e-08	9.40273e-07	NA	2759|Eukaryota	negative regulation of ER-associated ubiquitin-dependent protein catabolic process	NotTardiSpe	SGTB|small-glutamine-rich-tetratricopeptide-repeat-containing-protein-beta-X2|NC_060929.1|XP_54208830.1	SGTB|small-glutamine-rich-tetratricopeptide-repeat-containing-protein-beta-X2|NC_060929.1|XP_54208830.1	sti-1|Stress-induced-phosphoprotein-1|CELE_R09E12.3|NC_003283.11|NP_1367444.1	sti-1|Stress-induced-phosphoprotein-1|CELE_R09E12.3|NC_003283.11|NP_1367444.1	CG43163|uncharacterized-proteinC|Dmel_CG43163|NT_037436.4|NP_648228.2	CG43163|uncharacterized-proteinD|Dmel_CG43163|NT_037436.4|NP_1246673.1	Hexe_geneID_BV898_00426	Prot_BV898_00426.1|Hexe_geneID_BV898_00426	Prot_BV898_00426.1|Hexe_geneID_BV898_00426	BV898_00426|putative-Tetratricopeptide-repeat-protein-1|MTYJ01000002.1|OQV25485.1	BV898_00426|putative-Tetratricopeptide-repeat-protein-1|MTYJ01000002.1|OQV25485.1	RvY_09534|hypothetical-protein|BDGG01000004.1|GAU98379.1	RvY_09534|hypothetical-protein|BDGG01000004.1|GAU98379.1	LOC129590020|stress-induced-phosphoprotein-1-like|NW_026570222.1|XP_55340971.1	LOC129590020|stress-induced-phosphoprotein-1-like|NW_026570222.1|XP_55340971.1	NA
Aant_geneID_rb_13953	BL	NT	0	94.1604	47.0802	-9.05418	1.62247	-5.58049	2.39846e-08	9.45565e-07	NA	NA	NA	NotTardiSpe	NA	NA	NA	NA	NA	NA		NA	NA	NA	NA	NA	NA	NA	NA	NA
Aant_geneID_rb_71853	BL	NT	428.692	131.213	279.953	1.70223	0.305345	5.57478	2.47848e-08	9.73584e-07	VEPH1	33208|Metazoa	Pleckstrin homology domain.	NotTardiSpe	VEPH1|ventricular-zone-expressed-PH-domain-containing-protein-homolog-1-X6|NC_060927.1|XP_54203851.1	VEPH1|ventricular-zone-expressed-PH-domain-containing-protein-homolog-1-1|NC_060927.1|NP_1161384.1	K10B4.3|Protein-melted-homolog|CELE_K10B4.3|NC_003280.10|NP_493664.2	K10B4.3|Protein-melted-homolog|CELE_K10B4.3|NC_003280.10|NP_493664.2	melt|meltedB|Dmel_CG8624|NT_037436.4|NP_1014572.1	melt|meltedB|Dmel_CG8624|NT_037436.4|NP_1014572.1	Hexe_geneID_BV898_16015	Prot_BV898_16015.1|Hexe_geneID_BV898_16015	Prot_BV898_16015.1|Hexe_geneID_BV898_16015	BV898_16015|Protein-melted|MTYJ01000230.1|OWA51536.1	BV898_16015|Protein-melted|MTYJ01000230.1|OWA51536.1	RvY_07816-1|hypothetical-protein|BDGG01000003.1|GAU96357.1	RvY_07816-1|hypothetical-protein|BDGG01000003.1|GAU96357.1	LOC129585106|protein-melted-like|NW_026570235.1|XP_55333624.1	LOC129585106|protein-melted-like|NW_026570235.1|XP_55333624.1	NA
Aant_geneID_rb_50318	BL	NT	0.262012	139.364	69.813	-8.65904	1.55419	-5.57141	2.52681e-08	9.89001e-07	HAK26	35493|Streptophyta	Potassium transporter	NotTardiSpe	NA	NA	NA	NA	NA	NA		NA	NA	NA	NA	NA	NA	NA	NA	ko00000,ko02000
Aant_geneID_rb_70996	BL	NT	124.923	605.024	364.974	-2.2789	0.409171	-5.56956	2.55386e-08	9.96006e-07	B4GALT3	33208|Metazoa	N-terminal region of glycosyl transferase group 7	NotTardiSpe	POGK|pogo-transposable-element-with-KRAB-domain-X3|NC_060925.1|XP_54193873.1	POGK|pogo-transposable-element-with-KRAB-domain-2|NC_060925.1|NP_1300943.1	rml-4|NAD(P)-bd_dom-domain-containing-protein|CELE_C01F1.3|NC_003280.10|NP_1040727.1	rml-4|NAD(P)-bd_dom-domain-containing-protein|CELE_C01F1.3|NC_003280.10|NP_1040727.1	NA	NA	Hexe_geneID_BV898_10912	Prot_BV898_10912.1|Hexe_geneID_BV898_10912	Prot_BV898_10912.1|Hexe_geneID_BV898_10912	BV898_10912|hypothetical-protein|MTYJ01000097.1|OQV14880.1	BV898_10912|hypothetical-protein|MTYJ01000097.1|OQV14880.1	RvY_02097|hypothetical-protein|BDGG01000001.1|GAU89560.1	RvY_02097|hypothetical-protein|BDGG01000001.1|GAU89560.1	LOC129601703|dTDP-D-glucose-4,6-dehydratase-like|NW_026570486.1|XP_55356542.1	LOC129601703|dTDP-D-glucose-4,6-dehydratase-like|NW_026570486.1|XP_55356542.1	ko00000,ko00001,ko00002,ko01000,ko01003,ko04131,ko04147
Aant_geneID_rb_18565	BL	NT	0	133.083	66.5413	-9.55385	1.7165	-5.56589	2.60816e-08	1.01355e-06	NA	NA	NA	TardiSpe	NA	NA	NA	NA	NA	NA		NA	NA	NA	NA	NA	NA	NA	NA	NA
Aant_geneID_rb_63891	BL	NT	89.7684	699.434	394.601	-2.9679	0.534021	-5.55764	2.73449e-08	1.05886e-06	dyl	33208|Metazoa	Zona pellucida ZP domain	NotTardiSpe	NA	NA	cutl-24|ZP-domain-containing-protein|CELE_Y38C1AA.5|NC_003282.8|NP_1023449.1	cutl-24|ZP-domain-containing-protein|CELE_Y38C1AA.5|NC_003282.8|NP_1023450.1	dy|dusky|Dmel_CG9355|NC_004354.4|NP_511130.2	dyl|dusky-likeA|Dmel_CG15013|NT_037436.4|NP_647890.2	Hexe_geneID_BV898_12891	Prot_BV898_12891.1|Hexe_geneID_BV898_12891	Prot_BV898_12891.1|Hexe_geneID_BV898_12891	BV898_12891|hypothetical-protein|MTYJ01000135.1|OQV12872.1	BV898_12891|hypothetical-protein|MTYJ01000135.1|OQV12872.1	RvY_02061|hypothetical-protein|BDGG01000001.1|GAU89517.1	RvY_02061|hypothetical-protein|BDGG01000001.1|GAU89517.1	LOC129592288|AT-rich-interactive-domain-containing-protein-1A-like|NW_026570223.1|XP_55344266.1	LOC129592288|AT-rich-interactive-domain-containing-protein-1A-like|NW_026570223.1|XP_55344266.1	NA
Aant_geneID_rb_28944	BL	NT	19.0667	171.045	95.056	-3.15119	0.567089	-5.55678	2.74795e-08	1.0603e-06	PDIL1-1	35493|Streptophyta	Thioredoxin	NotTardiSpe	PDIA4|protein-disulfide-isomerase-A4-isofrom-2-precursor|NC_060931.1|NP_4902.1	PDIA4|protein-disulfide-isomerase-A4-isofrom-2-precursor|NC_060931.1|NP_4902.1	C14B9.2|putative-protein-disulfide-isomerase-A4|CELE_C14B9.2|NC_003281.10|NP_498775.2	C14B9.2|putative-protein-disulfide-isomerase-A4|CELE_C14B9.2|NC_003281.10|NP_498775.2	ERp60|endoplasmic-reticulum-p60|Dmel_CG8983|NT_033778.4|NP_725084.2	ERp60|endoplasmic-reticulum-p60|Dmel_CG8983|NT_033778.4|NP_725084.2	Hexe_geneID_BV898_09456	Prot_BV898_09456.1|Hexe_geneID_BV898_09456	Prot_BV898_09456.1|Hexe_geneID_BV898_09456	BV898_09456|putative-Protein-disulfide-isomerase-A4|MTYJ01000074.1|OQV16466.1	BV898_09456|putative-Protein-disulfide-isomerase-A4|MTYJ01000074.1|OQV16466.1	RvY_10223|hypothetical-protein|BDGG01000005.1|GAU99187.1	RvY_10223|hypothetical-protein|BDGG01000005.1|GAU99187.1	LOC129597073|protein-disulfide-isomerase-A4-like|NW_026570320.1|XP_55350484.1	LOC129597073|protein-disulfide-isomerase-A4-like|NW_026570320.1|XP_55350484.1	ko00000,ko00001,ko01000,ko03110,ko04131,ko04147
Aant_geneID_rb_55262	BL	NT	0	127.677	63.8386	-9.49424	1.71028	-5.55129	2.83563e-08	1.09027e-06	NA	35493|Streptophyta	Broad-Complex, Tramtrack and Bric a brac	NotTardiSpe	NA	IBTK|inhibitor-of-Bruton-tyrosine-kinase-2|NC_060930.1|NP_1287835.1	bath-44|BTB-and-MATH-domain-containing|CELE_C07D10.2|NC_003280.10|NP_495550.1	mel-26|Protein-maternal-effect-lethal-26|CELE_ZK858.4|NC_003279.8|NP_492449.2	rdx|roadkillE|Dmel_CG12537|NT_033777.3|NP_650326.3	NA	Hexe_geneID_BV898_02711	Prot_BV898_02711.1|Hexe_geneID_BV898_02711	Prot_BV898_02711.1|Hexe_geneID_BV898_02711	BV898_02711|putative-Protein-roadkill|MTYJ01000012.1|OQV23256.1	BV898_02711|putative-Protein-roadkill|MTYJ01000012.1|OQV23256.1	RvY_01765|hypothetical-protein|BDGG01000001.1|GAU89186.1	RvY_01765|hypothetical-protein|BDGG01000001.1|GAU89186.1	LOC129593724|speckle-type-POZ-protein-like|NW_026570223.1|XP_55346150.1	LOC129593724|speckle-type-POZ-protein-like|NW_026570223.1|XP_55346150.1	ko00000,ko00001,ko00002,ko04121
Aant_geneID_rb_17508	BL	NT	1.04805	241.715	121.382	-7.72085	1.39326	-5.54158	2.9975e-08	1.14594e-06	gsn	33208|Metazoa	Gelsolin	NotTardiSpe	AVIL|advillin-X4|NC_060936.1|XP_54226791.1	AVIL|advillin-X4|NC_060936.1|XP_54226791.1	gsnl-1|Gelsolin-like-protein-1|CELE_K06A4.3|NC_003283.11|NP_505448.1	gsnl-1|Gelsolin-like-protein-1|CELE_K06A4.3|NC_003283.11|NP_505448.1	Gel|gelsolinJ|Dmel_CG1106|NT_033777.3|NP_996149.3	Gel|gelsolinB|Dmel_CG1106|NT_033777.3|NP_524865.2	NA	Prot_BV898_06786.1|Hexe_geneID_BV898_06786	Prot_BV898_00283.1|Hexe_geneID_BV898_00283	BV898_06786|Villin-1|MTYJ01000042.1|OQV19146.1	BV898_00283|Adseverin|MTYJ01000001.1|OQV26161.1	RvY_09924|hypothetical-protein|BDGG01000005.1|GAU98834.1	RvY_09924|hypothetical-protein|BDGG01000005.1|GAU98834.1	LOC129581965|villin-1-like|NW_026570226.1|XP_55329268.1	LOC129581965|villin-1-like|NW_026570226.1|XP_55329268.1	ko00000,ko00001,ko04147,ko04812
Aant_geneID_rb_44714	BL	NT	2.2767	171.064	86.6701	-6.17053	1.11354	-5.54135	3.0015e-08	1.14594e-06	NA	NA	NA	NotTardiSpe	MACF1|microtubule-actin-cross-linking-factor-1-3|NC_060925.1|NP_1384402.1	NEFM|neurofilament-medium-polypeptide-1|NC_060932.1|NP_5373.2	spp-11|Saposin-B-type-domain-containing-protein|CELE_T25D10.3|NC_003280.10|NP_1355419.1	NA	Muc12Ea|mucin-12Ea|Dmel_CG32602|NC_004354.4|NP_1368944.1	Muc12Ea|mucin-12Ea|Dmel_CG32602|NC_004354.4|NP_1368944.1	NA	Prot_BV898_00777.1|Hexe_geneID_BV898_00777	Prot_BV898_07326.1|Hexe_geneID_BV898_07326	BV898_00777|hypothetical-protein|MTYJ01000003.1|OQV25084.1	BV898_17239|hypothetical-protein|MTYJ01000287.1|OWA52796.1	RvY_00686|hypothetical-protein|BDGG01000001.1|GAU87898.1	NA	LOC129586461|mucin-2-like|NW_026570241.1|XP_55335698.1	LOC129586461|mucin-2-like|NW_026570241.1|XP_55335698.1	NA
Aant_geneID_rb_23456	BL	NT	111.763	308.513	210.138	-1.46755	0.265034	-5.5372	3.07337e-08	1.16646e-06	TMEM245	33208|Metazoa	Transmembrane protein 245	NotTardiSpe	TMEM245|transmembrane-protein-245-X7|NC_060933.1|XP_54218571.1	TMEM245|transmembrane-protein-245-X3|NC_060933.1|XP_54218567.1	M01F1.4|Uncharacterized-protein|CELE_M01F1.4|NC_003281.10|NP_1022687.1	M01F1.4|Uncharacterized-protein|CELE_M01F1.4|NC_003281.10|NP_1022686.1	CG2698|uncharacterized-proteinH|Dmel_CG2698|NT_033777.3|NP_1262361.1	CG2698|uncharacterized-proteinH|Dmel_CG2698|NT_033777.3|NP_1262361.1	Hexe_geneID_BV898_06367	Prot_BV898_06367.1|Hexe_geneID_BV898_06367	Prot_BV898_06367.1|Hexe_geneID_BV898_06367	BV898_06367|Transmembrane-protein-245|MTYJ01000037.1|OQV19593.1	BV898_06367|Transmembrane-protein-245|MTYJ01000037.1|OQV19593.1	RvY_05050|hypothetical-protein|BDGG01000002.1|GAU93059.1	RvY_05050|hypothetical-protein|BDGG01000002.1|GAU93059.1	LOC129594373|transmembrane-protein-245-like-X1|NW_026570287.1|XP_55347023.1	LOC129594373|transmembrane-protein-245-like-X1|NW_026570287.1|XP_55347022.1	NA
Aant_geneID_rb_7130	BL	NT	77.6884	412.26	244.974	-2.40874	0.435025	-5.53702	3.07669e-08	1.16646e-06	NA	33208|Metazoa	PAN domain	NotTardiSpe	NA	NA	noah-1|uncharacterized-protein|CELE_C34G6.6|NC_003279.8|NP_740858.2	noah-2|uncharacterized-protein|CELE_F52B11.3|NC_003282.8|NP_502699.1	tyn|trynityE|Dmel_CG17131|NC_004354.4|NP_1368965.1	tyn|trynityA|Dmel_CG17131|NC_004354.4|NP_1027032.1	Hexe_geneID_BV898_11992	Prot_BV898_11992.1|Hexe_geneID_BV898_11992	Prot_BV898_11992.1|Hexe_geneID_BV898_11992	BV898_11992|hypothetical-protein|MTYJ01000116.1|OQV13773.1	BV898_11992|hypothetical-protein|MTYJ01000116.1|OQV13773.1	RvY_00496|hypothetical-protein|BDGG01000001.1|GAU87683.1	RvY_00496|hypothetical-protein|BDGG01000001.1|GAU87683.1	LOC129583667|uncharacterized-protein-LOC129583667|NW_026570231.1|XP_55331537.1	LOC129583667|uncharacterized-protein-LOC129583667|NW_026570231.1|XP_55331537.1	NA
Aant_geneID_rb_46206	BL	NT	218.337	778.354	498.345	-1.83207	0.331345	-5.5292	3.21698e-08	1.21541e-06	NA	NA	NA	TardiSpe	NA	NA	rga-6|Rho-GAP-domain-containing-protein|CELE_C01F4.2|NC_003279.8|NP_491466.2	NA	NA	NA		NA	NA	NA	NA	NA	NA	NA	NA	NA
Aant_geneID_rb_56405	BL	NT	0.524024	372.927	186.725	-9.3161	1.6885	-5.51737	3.44109e-08	1.29559e-06	NA	4776|Peronosporales	ATP synthase alpha/beta family, nucleotide-binding domain	NotTardiSpe	ATP6V1A|V-type-proton-ATPase-catalytic-subunit-A-X1|NC_060927.1|XP_54202815.1	ATP6V1A|V-type-proton-ATPase-catalytic-subunit-A|NC_060927.1|NP_1681.2	vha-13|V-type-proton-ATPase-catalytic-subunit-A|CELE_Y49A3A.2|NC_003283.11|NP_506559.1	vha-13|V-type-proton-ATPase-catalytic-subunit-A|CELE_Y49A3A.2|NC_003283.11|NP_506559.1	Vha68-2|vacuolar-H[+]-ATPase-68-kDa-subunit-2C|Dmel_CG3762|NT_033779.5|NP_723776.1	Vha68-2|vacuolar-H[+]-ATPase-68-kDa-subunit-2D|Dmel_CG3762|NT_033779.5|NP_1246015.1	Hexe_geneID_BV898_01914	Prot_BV898_01914.1|Hexe_geneID_BV898_01914	Prot_BV898_01914.1|Hexe_geneID_BV898_01914	BV898_01914|V-type-proton-ATPase-catalytic-subunit-A|MTYJ01000007.1|OQV24379.1	BV898_01914|V-type-proton-ATPase-catalytic-subunit-A|MTYJ01000007.1|OQV24379.1	RvY_05477|hypothetical-protein|BDGG01000002.1|GAU93551.1	RvY_05477|hypothetical-protein|BDGG01000002.1|GAU93551.1	LOC129588034|V-type-proton-ATPase-catalytic-subunit-A-like|NW_026570248.1|XP_55338023.1	LOC129588034|V-type-proton-ATPase-catalytic-subunit-A-like|NW_026570248.1|XP_55338022.1	ko00000,ko00001,ko00002,ko01000
Aant_geneID_rb_15710	BL	NT	407.12	1749.82	1078.47	-2.10389	0.381433	-5.51576	3.47267e-08	1.29937e-06	NA	NA	NA	TardiSpe	NA	NA	NA	NA	NA	NA	Hexe_geneID_BV898_02443	Prot_BV898_02443.1|Hexe_geneID_BV898_02443	Prot_BV898_02443.1|Hexe_geneID_BV898_02443	BV898_02443|hypothetical-protein|MTYJ01000010.1|OQV23707.1	BV898_02443|hypothetical-protein|MTYJ01000010.1|OQV23707.1	RvY_18879|hypothetical-protein|BDGG01000021.1|GAV09315.1	RvY_18879|hypothetical-protein|BDGG01000021.1|GAV09315.1	LOC129595168|rRNA-2-O-methyltransferase-fibrillarin-like-X1|NW_026570295.1|XP_55348060.1	LOC129595168|rRNA-2-O-methyltransferase-fibrillarin-like-X1|NW_026570295.1|XP_55348060.1	NA
Aant_geneID_rb_55110	BL	NT	538.905	7160.52	3849.71	-3.73196	0.676613	-5.51565	3.47503e-08	1.29937e-06	NA	NA	NA	TardiSpe	NA	NA	NA	NA	NA	NA		NA	NA	NA	NA	RvY_04040|hypothetical-protein|BDGG01000002.1|GAU91862.1	NA	NA	NA	NA
Aant_geneID_rb_24530	BL	NT	0	92.7618	46.3809	-9.03312	1.63804	-5.51458	3.49613e-08	1.30215e-06	NA	201174|Actinobacteria	Acetyltransferase GNAT family	NotTardiSpe	ARHGAP22|rho-GTPase-activating-protein-22-X20|NC_060934.1|XP_54222454.1	ARHGAP22|rho-GTPase-activating-protein-22-X20|NC_060934.1|XP_54222454.1	NA	NA	NA	NA		NA	NA	NA	NA	NA	NA	LOC129583201|thialysine-N-epsilon-acetyltransferase-like|NW_026570230.1|XP_55330867.1	NA	NA
Aant_geneID_rb_55322	BL	NT	7.48479	696.046	351.765	-6.56732	1.19101	-5.51406	3.5064e-08	1.30215e-06	NA	3041|Chlorophyta	The light-harvesting complex LHC functions as a light receptor, it captures and delivers excitation energy to photosystems with which it is closely associated	NotTardiSpe	NA	NA	NA	NA	NA	NA		NA	NA	NA	NA	NA	NA	NA	NA	ko00000,ko00001,ko00194
Aant_geneID_rb_70421	BL	NT	594.222	1880.74	1237.48	-1.66376	0.301821	-5.51239	3.53989e-08	1.31012e-06	NA	33208|Metazoa	It is involved in the biological process described with cell redox homeostasis	NotTardiSpe	PDIA5|protein-disulfide-isomerase-A5-precursor|NC_060927.1|NP_6801.1	PDIA5|protein-disulfide-isomerase-A5-precursor|NC_060927.1|NP_6801.1	D2092.4|Thioredoxin-domain-containing-protein|CELE_D2092.4|NC_003279.8|NP_491903.2	D2092.4|Thioredoxin-domain-containing-protein|CELE_D2092.4|NC_003279.8|NP_491903.2	hlk|hulkB|Dmel_CG9432|NT_033778.4|NP_724492.1	hlk|hulkH|Dmel_CG9432|NT_033778.4|NP_1036474.2	Hexe_geneID_BV898_06593	Prot_BV898_06593.1|Hexe_geneID_BV898_06593	Prot_BV898_06593.1|Hexe_geneID_BV898_06593	BV898_06593|hypothetical-protein|MTYJ01000040.1|OQV19358.1	BV898_06593|hypothetical-protein|MTYJ01000040.1|OQV19358.1	RvY_09228|hypothetical-protein|BDGG01000004.1|GAU98024.1	RvY_09228|hypothetical-protein|BDGG01000004.1|GAU98024.1	LOC129590885|uncharacterized-protein-LOC129590885|NW_026570222.1|XP_55342299.1	LOC129590885|uncharacterized-protein-LOC129590885|NW_026570222.1|XP_55342299.1	NA
Aant_geneID_rb_218	BL	NT	978.562	202.87	590.716	2.26901	0.411864	5.50911	3.60646e-08	1.33023e-06	CHIA	33208|Metazoa	It is involved in the biological process described with carbohydrate metabolic process	NotTardiSpe	CHI3L2|chitinase-3-like-protein-2-c|NC_060925.1|NP_1020370.1	CHI3L1|chitinase-3-like-protein-1-precursor|NC_060925.1|NP_1267.2	cht-1|putative-endochitinase|CELE_C04F6.3|NC_003284.9|NP_508588.1	cht-1|putative-endochitinase|CELE_C04F6.3|NC_003284.9|NP_508588.1	Cht10|chitinase-10C|Dmel_CG18140|NT_033779.5|NP_1260698.1	Cht10|chitinase-10A|Dmel_CG18140|NT_033779.5|NP_1036422.1	Hexe_geneID_BV898_00747	Prot_BV898_00747.1|Hexe_geneID_BV898_00747	Prot_BV898_00747.1|Hexe_geneID_BV898_00747	BV898_00747|hypothetical-protein|MTYJ01000002.1|OQV25821.1	BV898_00747|hypothetical-protein|MTYJ01000002.1|OQV25821.1	RvY_01198|hypothetical-protein|BDGG01000001.1|GAU88511.1	RvY_01198|hypothetical-protein|BDGG01000001.1|GAU88511.1	LOC129583305|perlucin-like-protein-X1|NW_026570230.1|XP_55331043.1	LOC129583305|perlucin-like-protein-X1|NW_026570230.1|XP_55331043.1	ko00000,ko00001,ko01000
Aant_geneID_rb_74557	BL	NT	0	88.5033	44.2517	-8.96555	1.62954	-5.50187	3.75776e-08	1.38136e-06	ABCG2	33208|Metazoa	cholesterol efflux	NotTardiSpe	ABCG2|broad-substrate-specificity-ATP-binding-cassette-transporter-ABCG2-X2|NC_060928.1|XP_54207260.1	ABCG8|ATP-binding-cassette-sub-family-G-member-8-2|NC_060926.1|NP_1344250.1	wht-7|ABC-transporter-domain-containing-protein|CELE_Y42G9A.6|NC_003281.10|NP_1391164.1	wht-7|ABC-transporter-domain-containing-protein|CELE_Y42G9A.6|NC_003281.10|NP_1391164.1	w|white|Dmel_CG2759|NC_004354.4|NP_476787.1	Atet|ABC-transporter-expressed-in-tracheaC|Dmel_CG2969|NT_033779.5|NP_1097078.1	Hexe_geneID_BV898_15131	Prot_BV898_15131.1|Hexe_geneID_BV898_15131	Prot_BV898_15131.1|Hexe_geneID_BV898_15131	BV898_15131|Protein-white|MTYJ01000198.1|OWA50620.1	BV898_15131|Protein-white|MTYJ01000198.1|OWA50620.1	RvY_08512-1|hypothetical-protein|BDGG01000004.1|GAU97165.1	RvY_08512-1|hypothetical-protein|BDGG01000004.1|GAU97165.1	LOC129593809|protein-white-like|NW_026570284.1|XP_55346252.1	LOC129581970|protein-white-like|NW_026570226.1|XP_55329283.1	ko00000,ko00001,ko02000,ko04090,ko04147
Aant_geneID_rb_63235	BL	NT	1753.13	4596.68	3174.9	-1.39031	0.252783	-5.50002	3.79753e-08	1.39128e-06	NA	2759|Eukaryota	NA	NotTardiSpe	NA	NA	NA	NA	NA	NA	Hexe_geneID_BV898_06963	Prot_BV898_06963.1|Hexe_geneID_BV898_06963	Prot_BV898_06963.1|Hexe_geneID_BV898_06963	BV898_06963|hypothetical-protein|MTYJ01000044.1|OQV18901.1	BV898_06963|hypothetical-protein|MTYJ01000044.1|OQV18901.1	RvY_06960-1|hypothetical-protein|BDGG01000003.1|GAU95326.1	RvY_06960-1|hypothetical-protein|BDGG01000003.1|GAU95326.1	LOC129599543|uncharacterized-protein-LOC129599543-X3|NW_026570224.1|XP_55353818.1	LOC129599543|uncharacterized-protein-LOC129599543-X3|NW_026570224.1|XP_55353818.1	NA
Aant_geneID_rb_17788	BL	NT	0	117.727	58.8637	-9.37662	1.70544	-5.49807	3.83978e-08	1.40203e-06	PRE4	4751|Fungi	Proteasome subunit	NotTardiSpe	PSMB4|proteasome-subunit-beta-type-4|NC_060925.1|NP_2787.2	PSMB4|proteasome-subunit-beta-type-4|NC_060925.1|NP_2787.2	pbs-7|Proteasome-subunit-beta|CELE_F39H11.5|NC_003279.8|NP_492354.1	pbs-7|Proteasome-subunit-beta|CELE_F39H11.5|NC_003279.8|NP_492354.1	Prosbeta7|proteasome-beta7-subunitB|Dmel_CG12000|NT_033777.3|NP_730922.1	Prosbeta7|proteasome-beta7-subunitA|Dmel_CG12000|NT_033777.3|NP_649529.1	Hexe_geneID_BV898_11124	Prot_BV898_11124.1|Hexe_geneID_BV898_11124	Prot_BV898_11124.1|Hexe_geneID_BV898_11124	BV898_11124|Proteasome-subunit-beta-type-4|MTYJ01000101.1|OQV14619.1	BV898_11124|Proteasome-subunit-beta-type-4|MTYJ01000101.1|OQV14619.1	RvY_18368|hypothetical-protein|BDGG01000018.1|GAV08711.1	RvY_18368|hypothetical-protein|BDGG01000018.1|GAV08711.1	LOC129582113|proteasome-subunit-beta-type-4-like|NW_026570226.1|XP_55329515.1	LOC129582113|proteasome-subunit-beta-type-4-like|NW_026570226.1|XP_55329515.1	ko00000,ko00001,ko00002,ko01000,ko01002,ko03051
Aant_geneID_rb_23226	BL	NT	196.557	47.1949	121.876	2.07568	0.377982	5.49149	3.98547e-08	1.45037e-06	SUPT16H	33208|Metazoa	FACT complex subunit	NotTardiSpe	SUPT16H|FACT-complex-subunit-SPT16|NC_060938.1|NP_9123.1	SUPT16H|FACT-complex-subunit-SPT16|NC_060938.1|NP_9123.1	spt-16|FACT-complex-subunit-spt-16|CELE_F55A3.3|NC_003279.8|NP_492821.1	spt-16|FACT-complex-subunit-spt-16|CELE_F55A3.3|NC_003279.8|NP_492821.1	dre4|dre4A|Dmel_CG1828|NT_037436.4|NP_476610.2	dre4|dre4A|Dmel_CG1828|NT_037436.4|NP_476610.2	Hexe_geneID_BV898_04499	Prot_BV898_04499.1|Hexe_geneID_BV898_04499	Prot_BV898_04499.1|Hexe_geneID_BV898_04499	BV898_04499|FACT-complex-subunit-spt16|MTYJ01000022.1|OQV21600.1	BV898_04499|FACT-complex-subunit-spt16|MTYJ01000022.1|OQV21600.1	RvY_07133|hypothetical-protein|BDGG01000003.1|GAU95532.1	RvY_07133|hypothetical-protein|BDGG01000003.1|GAU95532.1	LOC129602763|FACT-complex-subunit-SPT16-like|NW_026570224.1|XP_55357882.1	LOC129602763|FACT-complex-subunit-SPT16-like|NW_026570224.1|XP_55357882.1	NA
Aant_geneID_rb_23256	BL	NT	357.178	137.7	247.439	1.36963	0.24968	5.48555	4.12194e-08	1.49503e-06	VPRBP	33208|Metazoa	DDB1 and CUL4 associated factor 1	NotTardiSpe	DCAF1|DDB1--and-CUL4-associated-factor-1-X4|NC_060927.1|XP_54204512.1	DCAF1|DDB1--and-CUL4-associated-factor-1-X4|NC_060927.1|XP_54204512.1	dcaf-1|DDB1--and-CUL4-associated-factor-homolog-1|CELE_ZK1251.9|NC_003282.8|NP_501725.2	dcaf-1|DDB1--and-CUL4-associated-factor-homolog-1|CELE_ZK1251.9|NC_003282.8|NP_501725.2	mahj|mahjongA|Dmel_CG10080|NT_033778.4|NP_611592.2	mahj|mahjongB|Dmel_CG10080|NT_033778.4|NP_1246451.1	Hexe_geneID_BV898_14278	Prot_BV898_14278.1|Hexe_geneID_BV898_14278	Prot_BV898_14278.1|Hexe_geneID_BV898_14278	BV898_14278|hypothetical-protein|MTYJ01000172.1|OQV11401.1	BV898_14278|hypothetical-protein|MTYJ01000172.1|OQV11401.1	RvY_08101|hypothetical-protein|BDGG01000003.1|GAU96693.1	RvY_08101|hypothetical-protein|BDGG01000003.1|GAU96693.1	LOC129585186|uncharacterized-protein-LOC129585186|NW_026570236.1|XP_55333753.1	LOC129585186|uncharacterized-protein-LOC129585186|NW_026570236.1|XP_55333753.1	ko00000,ko04121
Aant_geneID_rb_57169	BL	NT	637.121	322.103	479.612	0.986103	0.179823	5.48373	4.16448e-08	1.50544e-06	MIPEP	33208|Metazoa	Mitochondrial intermediate peptidase	NotTardiSpe	MIPEP|mitochondrial-intermediate-peptidase|NC_060937.1|NP_5923.3	MIPEP|mitochondrial-intermediate-peptidase|NC_060937.1|NP_5923.3	Y67H2A.7|Peptidase_M3-domain-containing-protein|CELE_Y67H2A.7|NC_003282.8|NP_502558.2	Y67H2A.7|Peptidase_M3-domain-containing-protein|CELE_Y67H2A.7|NC_003282.8|NP_502558.2	CG7791|uncharacterized-protein|Dmel_CG7791|NT_033778.4|NP_610183.1	CG7791|uncharacterized-protein|Dmel_CG7791|NT_033778.4|NP_610183.1	Hexe_geneID_BV898_03723	Prot_BV898_03723.1|Hexe_geneID_BV898_03723	Prot_BV898_03723.1|Hexe_geneID_BV898_03723	BV898_03723|GPI-ethanolamine-phosphate-transferase-3|MTYJ01000018.1|OQV22221.1	BV898_03723|GPI-ethanolamine-phosphate-transferase-3|MTYJ01000018.1|OQV22221.1	RvY_15554|hypothetical-protein|BDGG01000012.1|GAV05415.1	RvY_15554|hypothetical-protein|BDGG01000012.1|GAV05415.1	LOC129590740|GPI-ethanolamine-phosphate-transferase-3-like-X1|NW_026570222.1|XP_55342083.1	LOC129590754|mitochondrial-intermediate-peptidase-like|NW_026570222.1|XP_55342102.1	ko00000,ko01000,ko01002,ko03029
Aant_geneID_rb_33574	BL	NT	0.783163	145.225	73.0042	-7.73596	1.41219	-5.47797	4.30227e-08	1.5501e-06	NA	3041|Chlorophyta	The light-harvesting complex LHC functions as a light receptor, it captures and delivers excitation energy to photosystems with which it is closely associated	NotTardiSpe	NA	NA	NA	NA	NA	NA		NA	NA	NA	NA	NA	NA	NA	NA	ko00000,ko00001,ko00194
Aant_geneID_rb_47008	BL	NT	1903.53	712.227	1307.88	1.41739	0.258884	5.475	4.37499e-08	1.5711e-06	NA	NA	NA	TardiSpe	NA	NA	NA	NA	NA	NA	Hexe_geneID_BV898_01580	Prot_BV898_01580.1|Hexe_geneID_BV898_01580	Prot_BV898_01580.1|Hexe_geneID_BV898_01580	BV898_01580|hypothetical-protein|MTYJ01000006.1|OQV24518.1	BV898_01580|hypothetical-protein|MTYJ01000006.1|OQV24518.1	RvY_05992|hypothetical-protein|BDGG01000002.1|GAU94167.1	RvY_05992|hypothetical-protein|BDGG01000002.1|GAU94167.1	NA	NA	NA
Aant_geneID_rb_16282	BL	NT	0.524024	128.08	64.3022	-7.73616	1.41579	-5.4642	4.64999e-08	1.66436e-06	PNS1	4751|Fungi	Belongs to the CTL choline transporter-like family	NotTardiSpe	NA	NA	NA	NA	NA	NA	NA	Prot_BV898_18402.1|Hexe_geneID_BV898_18402	NA	BV898_18402|CTL-like-protein-1|MTYJ01000361.1|OWA53979.1	NA	NA	NA	NA	NA	NA
Aant_geneID_rb_37073	BL	NT	0.262012	168.053	84.1574	-8.92837	1.6358	-5.45811	4.81232e-08	1.71681e-06	NA	3041|Chlorophyta	ABC transporter	NotTardiSpe	ABCA3|phospholipid-transporting-ATPase-ABCA3|NC_060940.1|NP_1080.2	ABCA3|phospholipid-transporting-ATPase-ABCA3|NC_060940.1|NP_1080.2	abt-4|ABC-Transporter-family|CELE_Y39D8C.1|NC_003283.11|NP_503175.1	abt-4|ABC-Transporter-family|CELE_Y39D8C.1|NC_003283.11|NP_503175.1	Abca3|ATP-binding-cassette-subfamily-A-member-3B|Dmel_CG1718|NC_004354.4|NP_608445.2	Abca3|ATP-binding-cassette-subfamily-A-member-3D|Dmel_CG1718|NC_004354.4|NP_1259765.1	Hexe_geneID_BV898_10108	Prot_BV898_10108.1|Hexe_geneID_BV898_10108	Prot_BV898_10108.1|Hexe_geneID_BV898_10108	BV898_10108|ATP-binding-cassette-sub-family-A-member-1|MTYJ01000084.1|OQV15717.1	BV898_10108|ATP-binding-cassette-sub-family-A-member-1|MTYJ01000084.1|OQV15717.1	RvY_09881-2|hypothetical-protein|BDGG01000005.1|GAU98782.1	RvY_09881-2|hypothetical-protein|BDGG01000005.1|GAU98782.1	LOC129581832|ATP-binding-cassette-sub-family-A-member-7-like|NW_026570226.1|XP_55329068.1	LOC129581832|ATP-binding-cassette-sub-family-A-member-7-like|NW_026570226.1|XP_55329067.1	ko00000,ko00001,ko02000
Aant_geneID_rb_17447	BL	NT	0	821.108	410.554	-12.1787	2.23204	-5.45631	4.86127e-08	1.72861e-06	NA	4751|Fungi	Belongs to the 14-3-3 family	NotTardiSpe	YWHAG|14-3-3-protein-gamma|NC_060931.1|NP_36611.2	SFN|14-3-3-protein-sigma|NC_060925.1|NP_6133.1	ftt-2|14-3-3-like-protein-2|CELE_F52D10.3|NC_003284.9|NP_509939.1	ftt-2|14_3_3-domain-containing-protein|CELE_F52D10.3|NC_003284.9|NP_1337315.1	14-3-3epsilon|14-3-3epsilonA|Dmel_CG31196|NT_033777.3|NP_732309.1	14-3-3epsilon|14-3-3epsilonC|Dmel_CG31196|NT_033777.3|NP_732312.1	Hexe_geneID_BV898_09600	Prot_BV898_09600.1|Hexe_geneID_BV898_09600	Prot_BV898_09600.1|Hexe_geneID_BV898_09600	BV898_09600|14-3-3-protein-zeta|MTYJ01000076.1|OQV16292.1	BV898_09600|14-3-3-protein-zeta|MTYJ01000076.1|OQV16292.1	RvY_13950|hypothetical-protein|BDGG01000009.1|GAV03547.1	RvY_13950|hypothetical-protein|BDGG01000009.1|GAV03547.1	LOC129588205|14-3-3-protein-zeta-X2|NW_026570222.1|XP_55338342.1	LOC129588205|14-3-3-protein-zeta-X1|NW_026570222.1|XP_55338334.1	ko00000,ko00001,ko03400,ko04147
Aant_geneID_rb_60049	BL	NT	95.9815	4.34809	50.1648	4.47205	0.819702	5.4557	4.8781e-08	1.72894e-06	BORA	33208|Metazoa	Protein aurora borealis	NotTardiSpe	BORA|protein-aurora-borealis-1|NC_060937.1|NP_79084.4	BORA|protein-aurora-borealis-1|NC_060937.1|NP_1273675.2	NA	NA	bora|aurora-borealis|Dmel_CG6897|NT_037436.4|NP_649048.1	bora|aurora-borealis|Dmel_CG6897|NT_037436.4|NP_649048.1	Hexe_geneID_BV898_17700	Prot_BV898_17700.1|Hexe_geneID_BV898_17700	Prot_BV898_17700.1|Hexe_geneID_BV898_17700	BV898_17700|hypothetical-protein|MTYJ01000311.1|OWA53267.1	BV898_17700|hypothetical-protein|MTYJ01000311.1|OWA53267.1	RvY_16496|hypothetical-protein|BDGG01000013.1|GAV06526.1	RvY_16496|hypothetical-protein|BDGG01000013.1|GAV06526.1	LOC129587343|uncharacterized-protein-LOC129587343|NW_026570244.1|XP_55337023.1	LOC129587343|uncharacterized-protein-LOC129587343|NW_026570244.1|XP_55337023.1	ko00000,ko03036
Aant_geneID_rb_14045	BL	NT	65.8675	0	32.9338	8.45259	1.55031	5.45218	4.97558e-08	1.7521e-06	NA	NA	NA	TardiSpe	NA	NA	NA	NA	NA	NA		NA	NA	NA	NA	NA	NA	NA	NA	NA
Aant_geneID_rb_64650	BL	NT	108.081	1250.43	679.255	-3.53729	0.648784	-5.45218	4.97563e-08	1.7521e-06	CLIPA3	33208|Metazoa	Trypsin-like serine protease	NotTardiSpe	PRSS55|serine-protease-55-1-precursor|NC_060932.1|NP_940866.2	PRSS55|serine-protease-55-1-precursor|NC_060932.1|NP_940866.2	try-1|Peptidase-S1-domain-containing-protein|CELE_ZK546.15|NC_003280.10|NP_494910.2	try-1|Peptidase-S1-domain-containing-protein|CELE_ZK546.15|NC_003280.10|NP_494910.2	CG40160|uncharacterized-proteinH|Dmel_CG40160|NT_037436.4|NP_1263165.1	CG40160|uncharacterized-proteinA|Dmel_CG40160|NT_037436.4|NP_1015212.1	Hexe_geneID_BV898_00071	Prot_BV898_00071.1|Hexe_geneID_BV898_00071	Prot_BV898_00071.1|Hexe_geneID_BV898_00071	BV898_00071|putative-Vitamin-K-dependent-protein-C|MTYJ01000001.1|OQV25929.1	BV898_00071|putative-Vitamin-K-dependent-protein-C|MTYJ01000001.1|OQV25929.1	RvY_03745|hypothetical-protein|BDGG01000002.1|GAU91506.1	RvY_03745|hypothetical-protein|BDGG01000002.1|GAU91506.1	LOC129587206|mucin-2-like-X1|NW_026570243.1|XP_55336805.1	LOC129587206|mucin-2-like-X1|NW_026570243.1|XP_55336805.1	NA
Aant_geneID_rb_32232	BL	NT	0.524024	175.189	87.8563	-8.20233	1.50514	-5.44955	5.04974e-08	1.77246e-06	NA	NA	NA	TardiSpe	NA	NA	NA	NA	NA	NA		NA	NA	NA	NA	NA	NA	NA	NA	NA
Aant_geneID_rb_46580	BL	NT	1737.91	6404.23	4071.07	-1.88203	0.345793	-5.44265	5.24923e-08	1.83656e-06	MEP1B	33208|Metazoa	Zinc-dependent metalloprotease	NotTardiSpe	ASTL|astacin-like-metalloendopeptidase-X1|NC_060926.1|XP_54198100.1	ASTL|astacin-like-metalloendopeptidase-X1|NC_060926.1|XP_54198100.1	nas-6|Zinc-metalloproteinase-nas-6|CELE_4R79.1|NC_003282.8|NP_1040902.1	nas-6|Zinc-metalloproteinase-nas-6|CELE_4R79.1|NC_003282.8|NP_1040902.1	tld|tolloid|Dmel_CG6868|NT_033777.3|NP_524487.2	tld|tolloid|Dmel_CG6868|NT_033777.3|NP_524487.2	Hexe_geneID_BV898_11363	Prot_BV898_11363.1|Hexe_geneID_BV898_11363	Prot_BV898_11363.1|Hexe_geneID_BV898_11363	BV898_11363|Soluble-calcium-activated-nucleotidase-1|MTYJ01000105.1|OQV14385.1	BV898_11363|Soluble-calcium-activated-nucleotidase-1|MTYJ01000105.1|OQV14385.1	RvY_16315|hypothetical-protein|BDGG01000013.1|GAV06301.1	RvY_16315|hypothetical-protein|BDGG01000013.1|GAV06301.1	LOC129588527|astacin-like-metalloprotease-toxin-3-X3|NW_026570250.1|XP_55338754.1	LOC129588527|astacin-like-metalloprotease-toxin-3-X3|NW_026570250.1|XP_55338754.1	ko00000,ko00001,ko01000,ko01002
Aant_geneID_rb_54063	BL	NT	0.262012	108.655	54.4584	-8.29894	1.52558	-5.43985	5.33255e-08	1.85973e-06	NA	2759|Eukaryota	decanoate-CoA ligase activity	NotTardiSpe	ACSBG1|long-chain-fatty-acid--CoA-ligase-ACSBG1-X2|NC_060939.1|XP_54233534.1	ACSBG1|long-chain-fatty-acid--CoA-ligase-ACSBG1-2|NC_060939.1|NP_1186306.1	acs-3|AMP-binding-domain-containing-protein|CELE_T08B1.6|NC_003283.11|NP_503540.1	acs-13|AMP-binding-domain-containing-protein|CELE_Y65B4BL.5|NC_003279.8|NP_1293196.1	bgm|bubblegumA|Dmel_CG4501|NT_033779.5|NP_524698.1	bgm|bubblegumC|Dmel_CG4501|NT_033779.5|NP_1285923.1	Hexe_geneID_BV898_03476	Prot_BV898_03476.1|Hexe_geneID_BV898_03476	Prot_BV898_03476.1|Hexe_geneID_BV898_03476	BV898_03476|Long-chain-fatty-acid--CoA-ligase-ACSBG2|MTYJ01000016.1|OQV22651.1	BV898_03476|Long-chain-fatty-acid--CoA-ligase-ACSBG2|MTYJ01000016.1|OQV22651.1	RvY_14929|hypothetical-protein|BDGG01000011.1|GAV04679.1	RvY_14929|hypothetical-protein|BDGG01000011.1|GAV04679.1	LOC129599508|long-chain-fatty-acid--CoA-ligase-ACSBG2-like-X2|NW_026570367.1|XP_55353740.1	LOC129599508|long-chain-fatty-acid--CoA-ligase-ACSBG2-like-X1|NW_026570367.1|XP_55353739.1	ko00000,ko00001,ko00002,ko01000,ko01004
Aant_geneID_rb_48853	BL	NT	156.287	1040.26	598.275	-2.73599	0.503171	-5.4375	5.40324e-08	1.87836e-06	NA	33208|Metazoa	Zinc-dependent metalloprotease	NotTardiSpe	RPTN|repetin|NC_060925.1|NP_1116437.1	RPTN|repetin|NC_060925.1|NP_1116437.1	col-135|COLlagen|CELE_M199.5|NC_003282.8|NP_1255858.1	Y55F3C.17|Uncharacterized-protein|CELE_Y55F3C.17|NC_003282.8|NP_1350976.1	CG10910|uncharacterized-protein|Dmel_CG10910|NT_033778.4|NP_611280.2	CG10910|uncharacterized-protein|Dmel_CG10910|NT_033778.4|NP_611280.2	Hexe_geneID_BV898_18011	Prot_BV898_18011.1|Hexe_geneID_BV898_18011	Prot_BV898_18011.1|Hexe_geneID_BV898_18011	BV898_18011|hypothetical-protein|MTYJ01000331.1|OWA53590.1	BV898_18011|hypothetical-protein|MTYJ01000331.1|OWA53590.1	RvY_06936|hypothetical-protein|BDGG01000003.1|GAU95291.1	RvY_06936|hypothetical-protein|BDGG01000003.1|GAU95291.1	LOC129583490|low-choriolytic-enzyme-like|NW_026570222.1|XP_55331261.1	LOC129583490|low-choriolytic-enzyme-like|NW_026570222.1|XP_55331261.1	ko00000,ko01000,ko01002
Aant_geneID_rb_70339	BL	NT	0	91.4974	45.7487	-9.0133	1.65797	-5.43636	5.43806e-08	1.88444e-06	NA	2759|Eukaryota	motor activity	NotTardiSpe	MYO6|unconventional-myosin-VI-5|NC_060930.1|NP_1355067.1	MYO6|unconventional-myosin-VI-5|NC_060930.1|NP_1355067.1	myo-6|Myosin-motor-domain-containing-protein|CELE_F45G2.2|NC_003281.10|NP_1022590.1	myo-6|Myosin-motor-domain-containing-protein|CELE_F45G2.2|NC_003281.10|NP_1022590.1	Myo61F|myosin-61FD|Dmel_CG9155|NT_037436.4|NP_476934.2	Myo31DF|myosin-31DFC|Dmel_CG7438|NT_033779.5|NP_1188784.1	Hexe_geneID_BV898_03168	Prot_BV898_03168.1|Hexe_geneID_BV898_03168	Prot_BV898_03168.1|Hexe_geneID_BV898_03168	BV898_03168|Unconventional-myosin-Id|MTYJ01000015.1|OQV22728.1	BV898_03168|Unconventional-myosin-Id|MTYJ01000015.1|OQV22728.1	RvY_16036|hypothetical-protein|BDGG01000013.1|GAV05992.1	RvY_16036|hypothetical-protein|BDGG01000013.1|GAV05992.1	LOC129588356|unconventional-myosin-Id-like|NW_026570249.1|XP_55338515.1	LOC129588356|unconventional-myosin-Id-like|NW_026570249.1|XP_55338515.1	ko00000,ko03019,ko03029,ko03036,ko04131,ko04812
Aant_geneID_rb_55389	BL	NT	0.262012	152.282	76.2718	-8.78636	1.61666	-5.4349	5.48281e-08	1.89392e-06	NA	NA	NA	NotTardiSpe	NA	GPR152|probable-G-protein-coupled-receptor-152|NC_060935.1|NP_996880.1	NA	NA	Muc12Ea|mucin-12Ea|Dmel_CG32602|NC_004354.4|NP_1368944.1	Muc12Ea|mucin-12Ea|Dmel_CG32602|NC_004354.4|NP_1368944.1	NA	Prot_BV898_00777.1|Hexe_geneID_BV898_00777	Prot_BV898_06888.1|Hexe_geneID_BV898_06888	BV898_00777|hypothetical-protein|MTYJ01000003.1|OQV25084.1	BV898_06888|hypothetical-protein|MTYJ01000043.1|OQV19032.1	NA	NA	LOC129586461|mucin-2-like|NW_026570241.1|XP_55335698.1	LOC129586461|mucin-2-like|NW_026570241.1|XP_55335698.1	NA
Aant_geneID_rb_24528	BL	NT	1887.2	10079.6	5983.39	-2.41741	0.445465	-5.4267	5.74051e-08	1.9763e-06	TMPRSS2	33208|Metazoa	transmembrane protease serine	NotTardiSpe	KLKB1|plasma-kallikrein-X5|NC_060928.1|XP_54205941.1	KLKB1|plasma-kallikrein-X5|NC_060928.1|XP_54205941.1	try-1|Peptidase-S1-domain-containing-protein|CELE_ZK546.15|NC_003280.10|NP_494910.2	try-1|Peptidase-S1-domain-containing-protein|CELE_ZK546.15|NC_003280.10|NP_494910.2	CG9294|uncharacterized-protein|Dmel_CG9294|NT_033778.4|NP_995920.1	CG9294|uncharacterized-protein|Dmel_CG9294|NT_033778.4|NP_995920.1	Hexe_geneID_BV898_07465	Prot_BV898_07465.1|Hexe_geneID_BV898_07465	Prot_BV898_07465.1|Hexe_geneID_BV898_07465	BV898_07465|putative-Plasminogen|MTYJ01000049.1|OQV18456.1	BV898_07465|putative-Plasminogen|MTYJ01000049.1|OQV18456.1	RvY_17491|hypothetical-protein|BDGG01000015.1|GAV07680.1	RvY_17491|hypothetical-protein|BDGG01000015.1|GAV07680.1	LOC129594947|trypsin-1-like|NW_026570292.1|XP_55347785.1	LOC129594947|trypsin-1-like|NW_026570292.1|XP_55347785.1	ko00000,ko00001,ko01000,ko01002
Aant_geneID_rb_51815	BL	NT	11630.1	26536.3	19083.2	-1.19007	0.21932	-5.42617	5.75761e-08	1.9763e-06	NA	33208|Metazoa	It is involved in the biological process described with proteolysis	NotTardiSpe	MEP1A|meprin-A-subunit-alpha-X1|NC_060930.1|XP_54211437.1	MEP1A|meprin-A-subunit-alpha-precursor|NC_060930.1|NP_5579.2	nas-7|Zinc-metalloproteinase-nas-7|CELE_C07D10.4|NC_003280.10|NP_495552.2	nas-7|Zinc-metalloproteinase-nas-7|CELE_C07D10.4|NC_003280.10|NP_495552.2	CG6974|uncharacterized-protein|Dmel_CG6974|NT_033777.3|NP_650414.1	CG6974|uncharacterized-protein|Dmel_CG6974|NT_033777.3|NP_650414.1	Hexe_geneID_BV898_00195	Prot_BV898_00195.1|Hexe_geneID_BV898_00195	Prot_BV898_00195.1|Hexe_geneID_BV898_00195	BV898_00195|hypothetical-protein|MTYJ01000001.1|OQV26067.1	BV898_00195|hypothetical-protein|MTYJ01000001.1|OQV26067.1	RvY_04440|hypothetical-protein|BDGG01000002.1|GAU92347.1	RvY_04440|hypothetical-protein|BDGG01000002.1|GAU92347.1	LOC129598564|uncharacterized-protein-LOC129598564|NW_026570345.1|XP_55352509.1	LOC129598564|uncharacterized-protein-LOC129598564|NW_026570345.1|XP_55352509.1	NA
Aant_geneID_rb_16251	BL	NT	0	178.728	89.3639	-9.97911	1.84031	-5.42253	5.87626e-08	2.01068e-06	NA	NA	NA	TardiSpe	NA	NA	NA	NA	NA	NA		NA	NA	NA	NA	NA	NA	NA	NA	NA
Aant_geneID_rb_42925	BL	NT	7826.43	2650.52	5238.48	1.56248	0.288402	5.41774	6.03585e-08	2.05881e-06	CASP3	33208|Metazoa	Belongs to the peptidase C14A family	NotTardiSpe	CASP7|caspase-7-X3|NC_060934.1|XP_54222880.1	CASP7|caspase-7-X3|NC_060934.1|XP_54222880.1	ced-3|Cell-death-protein-3-subunit-p17|CELE_C48D1.2|NC_003282.8|NP_1255709.1	ced-3|Cell-death-protein-3-subunit-p17|CELE_C48D1.2|NC_003282.8|NP_1255709.1	Drice|death-related-ICE-like-caspase|Dmel_CG7788|NT_033777.3|NP_524551.2	Drice|death-related-ICE-like-caspase|Dmel_CG7788|NT_033777.3|NP_524551.2	Hexe_geneID_BV898_05632	Prot_BV898_05632.1|Hexe_geneID_BV898_05632	Prot_BV898_05632.1|Hexe_geneID_BV898_05632	BV898_05632|Caspase-3|MTYJ01000031.1|OQV20346.1	BV898_05632|Caspase-3|MTYJ01000031.1|OQV20346.1	RvY_10281|hypothetical-protein|BDGG01000005.1|GAU99251.1	RvY_10281|hypothetical-protein|BDGG01000005.1|GAU99251.1	LOC129595338|caspase-3-like-X3|NW_026570297.1|XP_55348297.1	LOC129595338|caspase-3-like-X2|NW_026570297.1|XP_55348296.1	ko00000,ko00001,ko00002,ko01000,ko01002
Aant_geneID_rb_80985	BL	NT	162.779	1355.54	759.161	-3.06096	0.565605	-5.41184	6.23791e-08	2.12108e-06	NA	NA	NA	TardiSpe	NA	NA	NA	NA	NA	NA	Hexe_geneID_BV898_14191	Prot_BV898_14191.1|Hexe_geneID_BV898_14191	Prot_BV898_14191.1|Hexe_geneID_BV898_14191	BV898_14191|hypothetical-protein|MTYJ01000169.1|OQV11535.1	BV898_14191|hypothetical-protein|MTYJ01000169.1|OQV11535.1	RvY_06142|hypothetical-protein|BDGG01000002.1|GAU94352.1	RvY_06142|hypothetical-protein|BDGG01000002.1|GAU94352.1	LOC129587838|uncharacterized-protein-LOC129587838|NW_026570246.1|XP_55337752.1	LOC129587838|uncharacterized-protein-LOC129587838|NW_026570246.1|XP_55337752.1	NA
Aant_geneID_rb_35112	BL	NT	0	647.188	323.594	-11.8354	2.18788	-5.40951	6.31975e-08	2.14222e-06	NA	NA	NA	TardiSpe	NA	NA	NA	NA	NA	NA	NA	Prot_BV898_07277.1|Hexe_geneID_BV898_07277	NA	BV898_07277|putative-Beta-1,3-galactosyltransferase-brn|MTYJ01000047.1|OQV18648.1	NA	NA	NA	NA	NA	NA
Aant_geneID_rb_8251	BL	NT	0.391581	179.566	89.9788	-9.02409	1.67165	-5.3983	6.72757e-08	2.27338e-06	acnB	1236|Gammaproteobacteria	Belongs to the aconitase IPM isomerase family	NotTardiSpe	NA	NA	NA	NA	mAcon1|mitochondrial-aconitase-1B|Dmel_CG9244|NT_033779.5|NP_524708.1	NA		NA	NA	NA	NA	NA	NA	NA	NA	br01601,ko00000,ko00001,ko00002,ko01000
Aant_geneID_rb_18493	BL	NT	0	76.2693	38.1346	-8.751	1.62213	-5.39475	6.86175e-08	2.31154e-06	NA	2759|Eukaryota	protein kinase activity	TardiSpe	MAP3K7|mitogen-activated-protein-kinase-kinase-kinase-7-A|NC_060930.1|NP_3179.1	NA	gcy-19|Guanylate-cyclase|CELE_C17F4.6|NC_003280.10|NP_1348700.1	NA	Cad96Ca|cadherin-96Ca|Dmel_CG10244|NT_033777.3|NP_651349.1	NA	NA	Prot_BV898_16625.1|Hexe_geneID_BV898_16625	NA	BV898_16625|Atrial-natriuretic-peptide-receptor-2|MTYJ01000254.1|OWA52165.1	NA	RvY_07549|hypothetical-protein|BDGG01000003.1|GAU96048.1	NA	LOC129595675|atrial-natriuretic-peptide-receptor-1-like|NW_026570301.1|XP_55348729.1	NA	NA
Aant_geneID_rb_16817	BL	NT	0	109.093	54.5464	-9.26848	1.71925	-5.39101	7.00646e-08	2.35175e-06	LHCB5	3041|Chlorophyta	The light-harvesting complex LHC functions as a light receptor, it captures and delivers excitation energy to photosystems with which it is closely associated	NotTardiSpe	NA	NA	NA	NA	NA	NA		NA	NA	NA	NA	NA	NA	NA	NA	ko00000,ko00001,ko00194
Aant_geneID_rb_79022	BL	NT	2271.38	9624.08	5947.73	-2.0834	0.386491	-5.39055	7.02433e-08	2.35175e-06	NA	35493|Streptophyta	pre-mRNA-processing-splicing factor	NotTardiSpe	NA	NA	NA	NA	CG14304|uncharacterized-proteinC|Dmel_CG14304|NT_033777.3|NP_1247183.1	CG14304|uncharacterized-proteinC|Dmel_CG14304|NT_033777.3|NP_1247183.1	Hexe_geneID_BV898_00605	Prot_BV898_00605.1|Hexe_geneID_BV898_00605	Prot_BV898_00605.1|Hexe_geneID_BV898_00605	BV898_00605|hypothetical-protein|MTYJ01000002.1|OQV25673.1	BV898_00605|hypothetical-protein|MTYJ01000002.1|OQV25673.1	RvY_07290|hypothetical-protein|BDGG01000003.1|GAU95716.1	RvY_07290|hypothetical-protein|BDGG01000003.1|GAU95716.1	LOC129589796|U-scoloptoxin(01)-Er1a-like|NW_026570257.1|XP_55340643.1	LOC129595518|U-scoloptoxin(01)-Er1a-like|NW_026570299.1|XP_55348535.1	ko00000,ko00001,ko00002,ko03041
Aant_geneID_rb_8801	BL	NT	249.044	540.895	394.969	-1.12112	0.208034	-5.38913	7.08007e-08	2.36314e-06	MFSD11	33208|Metazoa	Ion channel regulatory protein UNC-93	NotTardiSpe	MFSD11|UNC93-like-protein-MFSD11-X8|NC_060941.1|XP_54173170.1	MFSD11|UNC93-like-protein-MFSD11-1|NC_060941.1|NP_1229461.1	mfsd-11|Major-Facilitator-Superfamily-Domain-containing-homolog|CELE_M153.2|NC_003284.9|NP_510033.2	F36G9.3|Uncharacterized-protein|CELE_F36G9.3|NC_003283.11|NP_506999.2	CG18549|uncharacterized-protein|Dmel_CG18549|NT_033777.3|NP_650203.3	CG18549|uncharacterized-protein|Dmel_CG18549|NT_033777.3|NP_650203.3	Hexe_geneID_BV898_05769	Prot_BV898_05769.1|Hexe_geneID_BV898_05769	Prot_BV898_05769.1|Hexe_geneID_BV898_05769	BV898_05769|putative-UNC93-like-protein-MFSD11|MTYJ01000032.1|OQV20213.1	BV898_05769|putative-UNC93-like-protein-MFSD11|MTYJ01000032.1|OQV20213.1	RvY_12960|hypothetical-protein|BDGG01000008.1|GAV02387.1	RvY_12960|hypothetical-protein|BDGG01000008.1|GAV02387.1	LOC129582127|UNC93-like-protein-MFSD11-X1|NW_026570226.1|XP_55329536.1	LOC129582127|UNC93-like-protein-MFSD11-X1|NW_026570226.1|XP_55329536.1	NA
Aant_geneID_rb_51405	BL	NT	0.584226	172.686	86.6351	-8.12885	1.50896	-5.38707	7.16172e-08	2.38308e-06	NA	2|Bacteria	D-alanyl-D-alanine carboxypeptidase	NotTardiSpe	NA	NA	NA	NA	NA	NA		NA	NA	NA	NA	NA	NA	NA	NA	NA
Aant_geneID_rb_40476	BL	NT	0	49.8979	24.949	-8.13941	1.51217	-5.38259	7.34198e-08	2.42821e-06	NA	NA	NA	TardiSpe	NA	NA	NA	NA	NA	NA		NA	NA	NA	NA	NA	NA	NA	NA	NA
Aant_geneID_rb_45464	BL	NT	335.29	1358.48	846.887	-2.02082	0.375426	-5.38273	7.33647e-08	2.42821e-06	MRC1	33208|Metazoa	C-type lectin CTL or carbohydrate-recognition domain CRD	NotTardiSpe	CLEC12A|C-type-lectin-domain-family-12-member-A-X11|NC_060936.1|XP_54227206.1	CLEC12A|C-type-lectin-domain-family-12-member-A-X6|NC_060936.1|XP_54227201.1	clec-57|C-type-LECtin|CELE_F08H9.6|NC_003283.11|NP_506587.2	clec-57|C-type-LECtin|CELE_F08H9.6|NC_003283.11|NP_506587.2	NA	NA	Hexe_geneID_BV898_09031	Prot_BV898_09031.1|Hexe_geneID_BV898_09031	Prot_BV898_09031.1|Hexe_geneID_BV898_09031	BV898_09031|hypothetical-protein|MTYJ01000069.1|OQV16859.1	BV898_09031|hypothetical-protein|MTYJ01000069.1|OQV16859.1	RvY_01198|hypothetical-protein|BDGG01000001.1|GAU88511.1	RvY_01198|hypothetical-protein|BDGG01000001.1|GAU88511.1	LOC129587610|uncharacterized-protein-LOC129587610|NW_026570245.1|XP_55337403.1	LOC129587610|uncharacterized-protein-LOC129587610|NW_026570245.1|XP_55337403.1	ko00000,ko00001,ko04090,ko04091,ko04131
Aant_geneID_rb_17664	BL	NT	1.42759	186.005	93.7163	-7.099	1.31943	-5.38035	7.43406e-08	2.45121e-06	NA	NA	NA	NotTardiSpe	NA	NA	NA	NA	NA	NA		NA	NA	NA	NA	NA	NA	NA	NA	NA
Aant_geneID_rb_33514	BL	NT	351.325	42.1309	196.728	3.05791	0.568497	5.37894	7.49239e-08	2.46298e-06	NA	NA	NA	TardiSpe	NA	NA	NA	NA	NA	NA	Hexe_geneID_BV898_15615	Prot_BV898_15615.1|Hexe_geneID_BV898_15615	Prot_BV898_15615.1|Hexe_geneID_BV898_15615	BV898_15615|hypothetical-protein|MTYJ01000215.1|OWA51117.1	BV898_15615|hypothetical-protein|MTYJ01000215.1|OWA51117.1	RvY_06476-1|hypothetical-protein|BDGG01000003.1|GAU94755.1	RvY_06476-1|hypothetical-protein|BDGG01000003.1|GAU94755.1	LOC129593365|eclosion-hormone-like|NW_026570281.1|XP_55345617.1	LOC129593365|eclosion-hormone-like|NW_026570281.1|XP_55345615.1	NA
Aant_geneID_rb_42520	BL	NT	0	89.5345	44.7672	-8.98067	1.67066	-5.37554	7.6355e-08	2.50247e-06	NA	NA	NA	TardiSpe	NA	NA	NA	NA	NA	NA		NA	NA	NA	NA	NA	NA	NA	NA	NA
Aant_geneID_rb_12370	BL	NT	1267.06	2253.17	1760.12	-0.83021	0.154574	-5.37094	7.83269e-08	2.55938e-06	PM20D2	33208|Metazoa	peptidase M20	NotTardiSpe	PM20D2|xaa-Arg-dipeptidase|NC_060930.1|NP_1010853.1	PM20D2|xaa-Arg-dipeptidase|NC_060930.1|NP_1010853.1	NA	NA	NA	NA	Hexe_geneID_BV898_04653	Prot_BV898_04653.1|Hexe_geneID_BV898_04653	Prot_BV898_04653.1|Hexe_geneID_BV898_04653	BV898_04653|Peptidase-M20-domain-containing-protein-2|MTYJ01000023.1|OQV21447.1	BV898_04653|Peptidase-M20-domain-containing-protein-2|MTYJ01000023.1|OQV21447.1	RvY_07722|hypothetical-protein|BDGG01000003.1|GAU96251.1	RvY_07722|hypothetical-protein|BDGG01000003.1|GAU96251.1	LOC129590606|peptidase-M20-domain-containing-protein-2-like|NW_026570260.1|XP_55341901.1	LOC129590606|peptidase-M20-domain-containing-protein-2-like|NW_026570260.1|XP_55341901.1	NA
Aant_geneID_rb_35050	BL	NT	0	112.01	56.0049	-9.30553	1.73378	-5.36719	7.99732e-08	2.60535e-06	NA	NA	NA	TardiSpe	NA	NA	NA	NA	NA	NA		NA	NA	NA	NA	NA	NA	NA	NA	NA
Aant_geneID_rb_60865	BL	NT	1824.92	6307.41	4066.16	-1.78878	0.333359	-5.36592	8.05382e-08	2.61593e-06	NA	976|Bacteroidetes	Dioxygenase	NotTardiSpe	NA	NA	Y47C4A.1|Uncharacterized-protein|CELE_Y47C4A.1|NC_003284.9|NP_1362034.1	NA	NA	NA	Hexe_geneID_BV898_13404	Prot_BV898_13404.1|Hexe_geneID_BV898_13404	Prot_BV898_13404.1|Hexe_geneID_BV898_13404	BV898_13404|hypothetical-protein|MTYJ01000148.1|OQV12292.1	BV898_13404|hypothetical-protein|MTYJ01000148.1|OQV12292.1	RvY_18454|hypothetical-protein|BDGG01000019.1|GAV08815.1	RvY_18454|hypothetical-protein|BDGG01000019.1|GAV08815.1	LOC129592602|chlorocatechol-1,2-dioxygenase-like|NW_026570274.1|XP_55344651.1	LOC129592602|chlorocatechol-1,2-dioxygenase-like|NW_026570274.1|XP_55344651.1	ko00000,ko00001,ko00002,ko01000
Aant_geneID_rb_12004	BL	NT	4.67381	264.367	134.52	-5.79354	1.08028	-5.363	8.18518e-08	2.64282e-06	NA	NA	NA	TardiSpe	NA	NA	K09E2.2|Uncharacterized-protein|CELE_K09E2.2|NC_003284.9|NP_509468.3	NA	NA	NA		NA	NA	NA	NA	NA	NA	NA	NA	NA
Aant_geneID_rb_74212	BL	NT	106.721	13.0793	59.9001	3.04771	0.568268	5.36316	8.17807e-08	2.64282e-06	NA	33154|Opisthokonta	DNA binding	NotTardiSpe	NA	NA	NA	NA	Chs2|chitin-synthase-2C|Dmel_CG7464|NT_037436.4|NP_1137997.2	NA	Hexe_geneID_BV898_03846	Prot_BV898_03846.1|Hexe_geneID_BV898_03846	Prot_BV898_03846.1|Hexe_geneID_BV898_03846	BV898_03846|putative-Chitin-synthase-8|MTYJ01000018.1|OQV22349.1	BV898_03846|putative-Chitin-synthase-8|MTYJ01000018.1|OQV22349.1	RvY_15368|hypothetical-protein|BDGG01000012.1|GAV05200.1	RvY_15368|hypothetical-protein|BDGG01000012.1|GAV05200.1	LOC129588946|chitin-synthase-chs-2-like|NW_026570222.1|XP_55339355.1	NA	NA
Aant_geneID_rb_54905	BL	NT	0.262012	119.944	60.1029	-8.44173	1.57635	-5.35523	8.54482e-08	2.75077e-06	NAPSA	2759|Eukaryota	aspartic-type endopeptidase activity	NotTardiSpe	PGA5|pepsin-A-5-preproprotein|NC_060935.1|NP_55039.1	PGA5|pepsin-A-5-preproprotein|NC_060935.1|NP_55039.1	asp-3|Aspartic-protease-3|CELE_H22K11.1|NC_003284.9|NP_509142.2	asp-3|Aspartic-protease-3|CELE_H22K11.1|NC_003284.9|NP_509142.2	CG10104|uncharacterized-protein|Dmel_CG10104|NT_033778.4|NP_610961.1	CG10104|uncharacterized-protein|Dmel_CG10104|NT_033778.4|NP_610961.1	Hexe_geneID_BV898_14429	Prot_BV898_14429.1|Hexe_geneID_BV898_14429	Prot_BV898_14429.1|Hexe_geneID_BV898_14429	BV898_14429|Lysosomal-aspartic-protease|MTYJ01000176.1|OWA49893.1	BV898_14429|Lysosomal-aspartic-protease|MTYJ01000176.1|OWA49893.1	RvY_12437|hypothetical-protein|BDGG01000007.1|GAV01781.1	RvY_12437|hypothetical-protein|BDGG01000007.1|GAV01781.1	LOC129590557|lysosomal-aspartic-protease-like|NW_026570260.1|XP_55341827.1	LOC129590557|lysosomal-aspartic-protease-like|NW_026570260.1|XP_55341827.1	ko00000,ko00001,ko01000,ko01002,ko04147
Aant_geneID_rb_80748	BL	NT	9122.81	5529.27	7326.04	0.7222	0.134881	5.35436	8.5862e-08	2.75594e-06	GABARAPL1	33208|Metazoa	Ubiquitin-like autophagy protein Apg12	NotTardiSpe	GABARAPL1|gamma-aminobutyric-acid-receptor-associated-protein-like-1-2|NC_060936.1|NP_113600.1	GABARAP|gamma-aminobutyric-acid-receptor-associated-protein|NC_060941.1|NP_9209.1	lgg-1|Protein-lgg-1|CELE_C32D5.9|NC_003280.10|NP_495277.1	lgg-1|Protein-lgg-1|CELE_C32D5.9|NC_003280.10|NP_495277.1	Atg8a|Autophagy-related-8aA|Dmel_CG32672|NC_004354.4|NP_727447.1	Atg8a|Autophagy-related-8aA|Dmel_CG32672|NC_004354.4|NP_727447.1	Hexe_geneID_BV898_14934	Prot_BV898_14934.1|Hexe_geneID_BV898_14934	Prot_BV898_14934.1|Hexe_geneID_BV898_14934	BV898_14934|putative-Gamma-aminobutyric-acid-receptor-associated-protein-like-1|MTYJ01000192.1|OWA50417.1	BV898_14934|putative-Gamma-aminobutyric-acid-receptor-associated-protein-like-1|MTYJ01000192.1|OWA50417.1	RvY_06690|hypothetical-protein|BDGG01000003.1|GAU95000.1	RvY_06690|hypothetical-protein|BDGG01000003.1|GAU95000.1	LOC129602287|gamma-aminobutyric-acid-receptor-associated-protein-like|NW_026570224.1|XP_55357262.1	LOC129602287|gamma-aminobutyric-acid-receptor-associated-protein-like|NW_026570224.1|XP_55357262.1	ko00000,ko00001,ko03029,ko04121,ko04131
Aant_geneID_rb_41630	BL	NT	168.787	1171.92	670.354	-2.79573	0.522196	-5.3538	8.61242e-08	2.75623e-06	NA	NA	NA	TardiSpe	NA	NA	NA	NA	NA	NA	Hexe_geneID_BV898_00498	Prot_BV898_00498.1|Hexe_geneID_BV898_00498	Prot_BV898_00498.1|Hexe_geneID_BV898_00498	BV898_00498|hypothetical-protein|MTYJ01000002.1|OQV25560.1	BV898_00498|hypothetical-protein|MTYJ01000002.1|OQV25560.1	RvY_03716-1|hypothetical-protein|BDGG01000002.1|GAU91474.1	NA	NA	NA	NA
Aant_geneID_rb_74991	BL	NT	559.871	204.485	382.178	1.45281	0.271522	5.35061	8.76595e-08	2.79713e-06	TK2	33208|Metazoa	Thymidine kinase 2, mitochondrial	NotTardiSpe	TK2|thymidine-kinase-2-2|NC_060940.1|NP_1166114.1	TK2|thymidine-kinase-2-5|NC_060940.1|NP_1258863.1	NA	W08F4.1|Uncharacterized-protein|CELE_W08F4.1|NC_003280.10|NP_493767.1	dnk|deoxyribonucleoside-kinaseA|Dmel_CG5452|NT_033777.3|NP_524399.1	dnk|deoxyribonucleoside-kinaseB|Dmel_CG5452|NT_033777.3|NP_1262722.1	Hexe_geneID_BV898_05149	Prot_BV898_05149.1|Hexe_geneID_BV898_05149	Prot_BV898_05149.1|Hexe_geneID_BV898_05149	BV898_05149|hypothetical-protein|MTYJ01000027.1|OQV20803.1	BV898_05149|hypothetical-protein|MTYJ01000027.1|OQV20803.1	RvY_08351|hypothetical-protein|BDGG01000003.1|GAU96988.1	RvY_08351|hypothetical-protein|BDGG01000003.1|GAU96988.1	LOC129580812|deoxynucleoside-kinase-like-X1|NW_026570225.1|XP_55327467.1	LOC129580812|deoxynucleoside-kinase-like-X1|NW_026570225.1|XP_55327467.1	ko00000,ko00001,ko01000
Aant_geneID_rb_75999	BL	NT	69.1195	340.188	204.654	-2.30004	0.430099	-5.34771	8.90747e-08	2.83398e-06	NA	NA	NA	TardiSpe	NA	NA	NA	NA	NA	NA	Hexe_geneID_BV898_10622	Prot_BV898_10622.1|Hexe_geneID_BV898_10622	Prot_BV898_10622.1|Hexe_geneID_BV898_10622	BV898_10622|hypothetical-protein|MTYJ01000092.1|OQV15240.1	BV898_10622|hypothetical-protein|MTYJ01000092.1|OQV15240.1	RvY_00574|hypothetical-protein|BDGG01000001.1|GAU87776.1	RvY_00574|hypothetical-protein|BDGG01000001.1|GAU87776.1	LOC129585763|uncharacterized-protein-LOC129585763|NW_026570238.1|XP_55334572.1	LOC129585763|uncharacterized-protein-LOC129585763|NW_026570238.1|XP_55334571.1	NA
Aant_geneID_rb_15334	BL	NT	2842.55	11317.7	7080.15	-1.99344	0.372847	-5.34653	8.96554e-08	2.84414e-06	NA	33208|Metazoa	Domain of unknown function DUF1986	NotTardiSpe	KLKB1|plasma-kallikrein-X5|NC_060928.1|XP_54205941.1	KLKB1|plasma-kallikrein-X5|NC_060928.1|XP_54205941.1	try-1|Peptidase-S1-domain-containing-protein|CELE_ZK546.15|NC_003280.10|NP_494910.2	try-1|Peptidase-S1-domain-containing-protein|CELE_ZK546.15|NC_003280.10|NP_494910.2	CG3355|uncharacterized-proteinA|Dmel_CG3355|NT_033779.5|NP_608848.1	CG3355|uncharacterized-proteinA|Dmel_CG3355|NT_033779.5|NP_608848.1	Hexe_geneID_BV898_03283	Prot_BV898_03283.1|Hexe_geneID_BV898_03283	Prot_BV898_03283.1|Hexe_geneID_BV898_03283	BV898_03283|putative-Plasma-kallikrein|MTYJ01000015.1|OQV22851.1	BV898_03283|putative-Plasma-kallikrein|MTYJ01000015.1|OQV22851.1	RvY_16065|hypothetical-protein|BDGG01000013.1|GAV06025.1	RvY_16065|hypothetical-protein|BDGG01000013.1|GAV06025.1	LOC129592077|transmembrane-protease-serine-9-like|NW_026570270.1|XP_55344000.1	LOC129592077|transmembrane-protease-serine-9-like|NW_026570270.1|XP_55344000.1	ko00000,ko00537,ko01000,ko01002
Aant_geneID_rb_22197	BL	NT	0	63.0365	31.5183	-8.47535	1.58542	-5.34582	9.0007e-08	2.84699e-06	NA	121069|Pythiales	ATP-binding Cassette ABC Superfamily. Source PGD	NotTardiSpe	ABCB1|ATP-dependent-translocase-ABCB1-2|NC_060931.1|NP_1335875.1	ABCB11|bile-salt-export-pump|NC_060926.1|NP_3733.2	pgp-4|P-GlycoProtein-related|CELE_F42E11.1|NC_003284.9|NP_1257143.1	pgp-1|Multidrug-resistance-protein-pgp-1|CELE_K08E7.9|NC_003282.8|NP_502413.1	CG10226|uncharacterized-proteinB|Dmel_CG10226|NT_037436.4|NP_1261473.1	CG10226|uncharacterized-proteinB|Dmel_CG10226|NT_037436.4|NP_1261473.1	Hexe_geneID_BV898_03158	Prot_BV898_03158.1|Hexe_geneID_BV898_03158	Prot_BV898_03158.1|Hexe_geneID_BV898_03158	BV898_03158|Multidrug-resistance-protein-1|MTYJ01000014.1|OQV23113.1	BV898_03158|Multidrug-resistance-protein-1|MTYJ01000014.1|OQV23113.1	RvY_16576|hypothetical-protein|BDGG01000013.1|GAV06617.1	RvY_12259|hypothetical-protein|BDGG01000007.1|GAV01568.1	LOC129588266|ATP-dependent-translocase-ABCB1-like|NW_026570249.1|XP_55338409.1	LOC129588266|ATP-dependent-translocase-ABCB1-like|NW_026570249.1|XP_55338409.1	NA
Aant_geneID_rb_76059	BL	NT	128.625	533.707	331.166	-2.05874	0.385159	-5.34518	9.03272e-08	2.84884e-06	NA	33208|Metazoa	It is involved in the biological process described with proteolysis	NotTardiSpe	ASTL|astacin-like-metalloendopeptidase-X3|NC_060926.1|XP_54198102.1	ASTL|astacin-like-metalloendopeptidase-X3|NC_060926.1|XP_54198102.1	nas-17|Zinc-metalloproteinase-nas-17|CELE_K03B8.2|NC_003283.11|NP_505892.1	nas-17|Zinc-metalloproteinase-nas-17|CELE_K03B8.2|NC_003283.11|NP_505892.1	CG10280|uncharacterized-proteinA|Dmel_CG10280|NT_033777.3|NP_649607.1	CG10280|uncharacterized-proteinA|Dmel_CG10280|NT_033777.3|NP_649607.1	Hexe_geneID_BV898_03756	Prot_BV898_03756.1|Hexe_geneID_BV898_03756	Prot_BV898_03756.1|Hexe_geneID_BV898_03756	BV898_03756|hypothetical-protein|MTYJ01000018.1|OQV22253.1	BV898_03756|hypothetical-protein|MTYJ01000018.1|OQV22253.1	RvY_15516|hypothetical-protein|BDGG01000012.1|GAV05369.1	RvY_15516|hypothetical-protein|BDGG01000012.1|GAV05369.1	LOC129583490|low-choriolytic-enzyme-like|NW_026570222.1|XP_55331261.1	LOC129583490|low-choriolytic-enzyme-like|NW_026570222.1|XP_55331261.1	ko00000,ko00001,ko01000,ko01002,ko04147
Aant_geneID_rb_46813	BL	NT	1386.75	511.664	949.206	1.44007	0.269567	5.34216	9.18471e-08	2.88841e-06	GCLM	33208|Metazoa	Glutamate-cysteine ligase	NotTardiSpe	GCLM|glutamate--cysteine-ligase-regulatory-subunit-1|NC_060925.1|NP_2052.1	GCLM|glutamate--cysteine-ligase-regulatory-subunit-1|NC_060925.1|NP_2052.1	E01A2.1|GCS-light-chain|CELE_E01A2.1|NC_003279.8|NP_1379848.1	E01A2.1|GCS-light-chain|CELE_E01A2.1|NC_003279.8|NP_1379848.1	Gclm|Glutamate-cysteine-ligase-modifier-subunitA|Dmel_CG4919|NT_033777.3|NP_732780.1	Gclm|Glutamate-cysteine-ligase-modifier-subunitB|Dmel_CG4919|NT_033777.3|NP_1262845.1	Hexe_geneID_BV898_12892	Prot_BV898_12892.1|Hexe_geneID_BV898_12892	Prot_BV898_12892.1|Hexe_geneID_BV898_12892	BV898_12892|putative-Glutamate--cysteine-ligase-regulatory-subunit|MTYJ01000135.1|OQV12873.1	BV898_12892|putative-Glutamate--cysteine-ligase-regulatory-subunit|MTYJ01000135.1|OQV12873.1	RvY_02049|hypothetical-protein|BDGG01000001.1|GAU89504.1	RvY_02049|hypothetical-protein|BDGG01000001.1|GAU89504.1	LOC129598461|glutamate--cysteine-ligase-regulatory-subunit-like|NW_026570223.1|XP_55352377.1	LOC129598461|glutamate--cysteine-ligase-regulatory-subunit-like|NW_026570223.1|XP_55352355.1	ko00000,ko00001,ko00002
Aant_geneID_rb_53751	BL	NT	0.262012	106.905	53.5835	-8.27604	1.54973	-5.3403	9.27943e-08	2.90978e-06	NA	NA	NA	NotTardiSpe	RGS14|regulator-of-G-protein-signaling-14-X1|NC_060929.1|XP_54207424.1	RGS14|regulator-of-G-protein-signaling-14-2|NC_060929.1|NP_1353546.1	rgs-1|Regulator-of-G-protein-signaling-rgs-1|CELE_C05B5.7|NC_003281.10|NP_1369842.1	rgs-1|Regulator-of-G-protein-signaling-rgs-1|CELE_C05B5.7|NC_003281.10|NP_1369842.1	loco|locomotion-defectsC|Dmel_CG5248|NT_033777.3|NP_732776.1	loco|locomotion-defectsF|Dmel_CG5248|NT_033777.3|NP_1247241.1		NA	NA	NA	NA	NA	NA	NA	NA	NA
Aant_geneID_rb_54128	BL	NT	1592.21	5370.16	3481.19	-1.75448	0.328918	-5.33409	9.60231e-08	3.00238e-06	ASTL	33208|Metazoa	glutamic-type peptidase activity	NotTardiSpe	ASTL|astacin-like-metalloendopeptidase-precursor|NC_060926.1|NP_1002036.3	ASTL|astacin-like-metalloendopeptidase-precursor|NC_060926.1|NP_1002036.3	nas-4|Zinc-metalloproteinase-nas-4|CELE_C05D11.6|NC_003281.10|NP_1254939.1	nas-4|Zinc-metalloproteinase-nas-4|CELE_C05D11.6|NC_003281.10|NP_1254939.1	CG10280|uncharacterized-proteinA|Dmel_CG10280|NT_033777.3|NP_649607.1	CG10280|uncharacterized-proteinA|Dmel_CG10280|NT_033777.3|NP_649607.1	Hexe_geneID_BV898_04365	Prot_BV898_04365.1|Hexe_geneID_BV898_04365	Prot_BV898_04365.1|Hexe_geneID_BV898_04365	BV898_04365|hypothetical-protein|MTYJ01000021.1|OQV21789.1	BV898_04365|hypothetical-protein|MTYJ01000021.1|OQV21789.1	RvY_11873|hypothetical-protein|BDGG01000007.1|GAV01111.1	RvY_11873|hypothetical-protein|BDGG01000007.1|GAV01111.1	LOC129588525|uncharacterized-protein-LOC129588525|NW_026570250.1|XP_55338751.1	LOC129588525|uncharacterized-protein-LOC129588525|NW_026570250.1|XP_55338751.1	ko00000,ko00001,ko01000,ko01002
Aant_geneID_rb_31096	BL	NT	0	98.669	49.3345	-9.122	1.7103	-5.33356	9.63058e-08	3.00259e-06	NA	35493|Streptophyta	2-oxoglutarate dehydrogenase	NotTardiSpe	OGDH|2-oxoglutarate-dehydrogenase-complex-component-E1-4-precursor|NC_060931.1|NP_1350452.1	OGDH|2-oxoglutarate-dehydrogenase-complex-component-E1-1-precursor|NC_060931.1|NP_2532.2	ogdh-1|2-oxoglutarate-dehydrogenase,-mitochondrial|CELE_T22B11.5|NC_003282.8|NP_500617.1	ogdh-1|2-oxoglutarate-dehydrogenase,-mitochondrial|CELE_T22B11.5|NC_003282.8|NP_500617.1	Ogdh|oxoglutarate-dehydrogenaseG|Dmel_CG11661|NT_037436.4|NP_788519.1	Ogdh|oxoglutarate-dehydrogenaseK|Dmel_CG11661|NT_037436.4|NP_1401039.1	NA	Prot_BV898_11087.1|Hexe_geneID_BV898_11087	Prot_BV898_08971.1|Hexe_geneID_BV898_08971	BV898_11087|2-oxoglutarate-dehydrogenase,-mitochondrial|MTYJ01000100.1|OQV14714.1	BV898_08971|2-oxoglutarate-dehydrogenase,-mitochondrial|MTYJ01000068.1|OQV16966.1	RvY_08758|hypothetical-protein|BDGG01000004.1|GAU97472.1	RvY_08758|hypothetical-protein|BDGG01000004.1|GAU97472.1	LOC129585090|2-oxoglutarate-dehydrogenase-complex-component-E1-like|NW_026570235.1|XP_55333582.1	LOC129585090|2-oxoglutarate-dehydrogenase-complex-component-E1-like|NW_026570235.1|XP_55333582.1	br01601,ko00000,ko00001,ko00002,ko01000
Aant_geneID_rb_19422	BL	NT	5906.93	34311.6	20109.3	-2.53813	0.476476	-5.32688	9.99159e-08	3.10624e-06	N4BP2L2	2759|Eukaryota	2,3-cyclic-nucleotide 3-phosphodiesterase activity	NotTardiSpe	N4BP2|NEDD4-binding-protein-2-X1|NC_060928.1|XP_54206461.1	N4BP2|NEDD4-binding-protein-2-2|NC_060928.1|NP_1305288.1	NA	NA	NA	NA	Hexe_geneID_BV898_11888	Prot_BV898_11888.1|Hexe_geneID_BV898_11888	Prot_BV898_11888.1|Hexe_geneID_BV898_11888	BV898_11888|hypothetical-protein|MTYJ01000114.1|OQV13891.1	BV898_11888|hypothetical-protein|MTYJ01000114.1|OQV13891.1	RvY_12369|hypothetical-protein|BDGG01000007.1|GAV01699.1	RvY_12369|hypothetical-protein|BDGG01000007.1|GAV01699.1	LOC129594162|uncharacterized-protein-LOC129594162-X1|NW_026570286.1|XP_55346730.1	LOC129594162|uncharacterized-protein-LOC129594162-X1|NW_026570286.1|XP_55346730.1	ko00000,ko01000
Aant_geneID_rb_75451	BL	NT	347.924	1162.1	755.011	-1.74169	0.327363	-5.32038	1.03549e-07	3.21003e-06	NA	NA	NA	TardiSpe	NA	NA	NA	NA	NA	NA		NA	NA	NA	NA	NA	NA	NA	NA	NA
Aant_geneID_rb_16605	BL	NT	275.99	1363.95	819.97	-2.3066	0.434828	-5.30462	1.12906e-07	3.49015e-06	NA	NA	NA	TardiSpe	NA	NA	nas-4|Metalloendopeptidase|CELE_C05D11.6|NC_003281.10|NP_1254938.1	nas-14|Zinc-metalloproteinase-nas-14|CELE_F09E8.6|NC_003282.8|NP_502533.2	CG11865|uncharacterized-protein|Dmel_CG11865|NT_033779.5|NP_609759.1	CG15254|uncharacterized-proteinB|Dmel_CG15254|NT_033779.5|NP_1285959.1	Hexe_geneID_BV898_01201	Prot_BV898_01201.1|Hexe_geneID_BV898_01201	Prot_BV898_01201.1|Hexe_geneID_BV898_01201	BV898_01201|hypothetical-protein|MTYJ01000004.1|OQV24993.1	BV898_01201|hypothetical-protein|MTYJ01000004.1|OQV24993.1	RvY_08703|hypothetical-protein|BDGG01000004.1|GAU97396.1	RvY_08703|hypothetical-protein|BDGG01000004.1|GAU97396.1	LOC129587673|uncharacterized-protein-LOC129587673|NW_026570246.1|XP_55337495.1	LOC129587673|uncharacterized-protein-LOC129587673|NW_026570246.1|XP_55337495.1	NA
Aant_geneID_rb_4871	BL	NT	0	111.497	55.7487	-9.2987	1.75435	-5.30036	1.15574e-07	3.56251e-06	NA	NA	NA	TardiSpe	NA	NA	NA	NA	NA	NA		NA	NA	NA	NA	NA	NA	LOC129586461|mucin-2-like|NW_026570241.1|XP_55335698.1	LOC129586461|mucin-2-like|NW_026570241.1|XP_55335698.1	NA
Aant_geneID_rb_62479	BL	NT	4722.15	17958.9	11340.5	-1.92733	0.364298	-5.29052	1.21969e-07	3.74899e-06	CRISP2	33208|Metazoa	Crisp	NotTardiSpe	CRISP2|cysteine-rich-secretory-protein-2-precursor|NC_060930.1|NP_3287.1	CRISP2|cysteine-rich-secretory-protein-2-precursor|NC_060930.1|NP_1135879.1	lon-1|SCP-domain-containing-protein|CELE_F48E8.1|NC_003281.10|NP_498167.1	lon-1|SCP-domain-containing-protein|CELE_F48E8.1|NC_003281.10|NP_498167.1	CG8483|uncharacterized-protein|Dmel_CG8483|NT_033777.3|NP_650264.1	CG8483|uncharacterized-protein|Dmel_CG8483|NT_033777.3|NP_650264.1	Hexe_geneID_BV898_09006	Prot_BV898_09006.1|Hexe_geneID_BV898_09006	Prot_BV898_09006.1|Hexe_geneID_BV898_09006	BV898_09006|putative-Cysteine-rich-secretory-protein-3|MTYJ01000069.1|OQV16834.1	BV898_09006|putative-Cysteine-rich-secretory-protein-3|MTYJ01000069.1|OQV16834.1	RvY_16952|hypothetical-protein|BDGG01000014.1|GAV07070.1	RvY_16952|hypothetical-protein|BDGG01000014.1|GAV07070.1	LOC129587520|cysteine-rich-venom-protein-kaouthin-2-like|NW_026570245.1|XP_55337289.1	LOC129587520|cysteine-rich-venom-protein-kaouthin-2-like|NW_026570245.1|XP_55337289.1	ko00000,ko04131
Aant_geneID_rb_59544	BL	NT	1592.95	3056.42	2324.68	-0.94046	0.178368	-5.27259	1.34509e-07	4.12278e-06	NA	NA	NA	TardiSpe	NA	NA	NA	NA	NA	NA	Hexe_geneID_BV898_18301	Prot_BV898_18301.1|Hexe_geneID_BV898_18301	Prot_BV898_18301.1|Hexe_geneID_BV898_18301	BV898_18301|hypothetical-protein|MTYJ01000353.1|OWA53882.1	BV898_18301|hypothetical-protein|MTYJ01000353.1|OWA53882.1	RvY_19297|hypothetical-protein|BDGG01000028.1|GAV09818.1	RvY_19297|hypothetical-protein|BDGG01000028.1|GAV09818.1	LOC129581274|uncharacterized-protein-LOC129581274|NW_026570225.1|XP_55328230.1	LOC129581274|uncharacterized-protein-LOC129581274|NW_026570225.1|XP_55328230.1	NA
Aant_geneID_rb_48119	BL	NT	6530.35	19740.8	13135.6	-1.59591	0.303538	-5.2577	1.45869e-07	4.45842e-06	NA	NA	NA	TardiSpe	NA	NA	NA	NA	NA	NA		NA	NA	NA	NA	NA	NA	LOC129586633|uncharacterized-protein-LOC129586633|NW_026570241.1|XP_55335933.1	LOC129586633|uncharacterized-protein-LOC129586633|NW_026570241.1|XP_55335933.1	NA
Aant_geneID_rb_27339	BL	NT	0.262012	110.109	55.1857	-8.31866	1.5827	-5.25598	1.47237e-07	4.48763e-06	NA	NA	NA	TardiSpe	NA	NA	NA	NA	NA	NA		NA	NA	NA	NA	NA	NA	NA	NA	NA
Aant_geneID_rb_49731	BL	NT	13.1493	136.086	74.6178	-3.37594	0.644755	-5.236	1.64091e-07	4.98737e-06	ASTL	33208|Metazoa	Astacin Peptidase family M12A	NotTardiSpe	ASTL|astacin-like-metalloendopeptidase-precursor|NC_060926.1|NP_1002036.3	ASTL|astacin-like-metalloendopeptidase-precursor|NC_060926.1|NP_1002036.3	nas-4|Zinc-metalloproteinase-nas-4|CELE_C05D11.6|NC_003281.10|NP_1254939.1	nas-4|Zinc-metalloproteinase-nas-4|CELE_C05D11.6|NC_003281.10|NP_1254939.1	CG5715|uncharacterized-protein|Dmel_CG5715|NT_033777.3|NP_651242.1	CG5715|uncharacterized-protein|Dmel_CG5715|NT_033777.3|NP_651242.1	Hexe_geneID_BV898_04836	Prot_BV898_04836.1|Hexe_geneID_BV898_04836	Prot_BV898_04836.1|Hexe_geneID_BV898_04836	BV898_04836|putative-Zinc-metalloproteinase-nas-4|MTYJ01000025.1|OQV21072.1	BV898_04836|putative-Zinc-metalloproteinase-nas-4|MTYJ01000025.1|OQV21072.1	RvY_14646|hypothetical-protein|BDGG01000010.1|GAV04358.1	RvY_14646|hypothetical-protein|BDGG01000010.1|GAV04358.1	LOC129589148|uncharacterized-protein-LOC129589148-X2|NW_026570253.1|XP_55339683.1	LOC129589148|zinc-metalloproteinase-nas-7-like-X1|NW_026570253.1|XP_55339682.1	ko00000,ko01000,ko01002
Aant_geneID_rb_45564	BL	NT	175.625	37.6058	106.615	2.21155	0.423233	5.22537	1.73808e-07	5.26799e-06	NA	NA	NA	TardiSpe	NA	NA	NA	NA	NA	NA		NA	NA	NA	NA	NA	NA	NA	NA	NA
Aant_geneID_rb_60034	BL	NT	273.42	1026.13	649.777	-1.90517	0.36679	-5.19418	2.05623e-07	6.21496e-06	TMEM45A	33208|Metazoa	Family of unknown function DUF716	NotTardiSpe	TMEM45B|transmembrane-protein-45B-X1|NC_060935.1|XP_54223626.1	TMEM45B|transmembrane-protein-45B|NC_060935.1|NP_1318139.1	NA	NA	NT1|neurotrophin-1F|Dmel_CG42576|NT_037436.4|NP_729009.2	NT1|neurotrophin-1G|Dmel_CG42576|NT_037436.4|NP_1261417.1	Hexe_geneID_BV898_08758	Prot_BV898_08758.1|Hexe_geneID_BV898_08758	Prot_BV898_08758.1|Hexe_geneID_BV898_08758	BV898_08758|hypothetical-protein|MTYJ01000065.1|OQV17180.1	BV898_08758|hypothetical-protein|MTYJ01000065.1|OQV17180.1	RvY_17577|hypothetical-protein|BDGG01000016.1|GAV07775.1	RvY_17577|hypothetical-protein|BDGG01000016.1|GAV07775.1	LOC129589356|uncharacterized-protein-LOC129589356|NW_026570254.1|XP_55340053.1	LOC129589356|uncharacterized-protein-LOC129589356|NW_026570254.1|XP_55340050.1	NA
Aant_geneID_rb_16335	BL	NT	0	120.875	60.4373	-9.41499	1.81328	-5.19226	2.07761e-07	6.26217e-06	NA	NA	NA	NotTardiSpe	NA	NA	NA	NA	NA	NA	NA	Prot_BV898_04031.1|Hexe_geneID_BV898_04031	NA	BV898_04031|Histone-lysine-N-methyltransferase-EHMT1|MTYJ01000019.1|OQV22184.1	NA	NA	NA	NA	NA	NA
Aant_geneID_rb_31997	BL	NT	0.262012	186.995	93.6284	-9.08262	1.75515	-5.17484	2.28106e-07	6.85642e-06	HOM3	33154|Opisthokonta	lysine biosynthetic process via diaminopimelate	NotTardiSpe	NA	NA	NA	NA	NA	NA		NA	NA	NA	NA	NA	NA	NA	NA	ko00000,ko00001,ko00002,ko01000
Aant_geneID_rb_9598	BL	NT	378.845	141.716	260.28	1.41492	0.273512	5.17314	2.30196e-07	6.90016e-06	NA	33208|Metazoa	C-terminal domain of apextrin	NotTardiSpe	C8A|complement-component-C8-alpha-chain-X1|NC_060925.1|XP_54194582.1	C8A|complement-component-C8-alpha-chain-X2|NC_060925.1|XP_54194583.1	NA	NA	NA	NA	Hexe_geneID_BV898_06341	Prot_BV898_06341.1|Hexe_geneID_BV898_06341	Prot_BV898_06341.1|Hexe_geneID_BV898_06341	BV898_06341|hypothetical-protein|MTYJ01000037.1|OQV19567.1	BV898_06341|hypothetical-protein|MTYJ01000037.1|OQV19567.1	RvY_05021|hypothetical-protein|BDGG01000002.1|GAU93021.1	RvY_05021|hypothetical-protein|BDGG01000002.1|GAU93021.1	LOC129597712|uncharacterized-protein-LOC129597712|NW_026570328.1|XP_55351338.1	LOC129597712|uncharacterized-protein-LOC129597712|NW_026570328.1|XP_55351338.1	NA
Aant_geneID_rb_35084	BL	NT	0	132.413	66.2065	-9.54651	1.84703	-5.16857	2.35887e-07	7.05133e-06	NA	NA	NA	TardiSpe	NA	NA	NA	NA	NA	NA		NA	NA	NA	NA	NA	NA	NA	NA	NA
Aant_geneID_rb_54537	BL	NT	0	73.3452	36.6726	-8.69466	1.68238	-5.16806	2.36537e-07	7.05138e-06	NA	35493|Streptophyta	cytochrome P450	NotTardiSpe	CYP3A5|cytochrome-P450-3A5-3|NC_060931.1|NP_1278758.1	CYP3A5|cytochrome-P450-3A5-3|NC_060931.1|NP_1278758.1	cyp-13A10|Putative-cytochrome-P450-CYP13A10|CELE_ZK1320.4|NC_003280.10|NP_496085.3	cyp-13A10|Putative-cytochrome-P450-CYP13A10|CELE_ZK1320.4|NC_003280.10|NP_496085.3	Cyp313a1|cytochrome-P450-313a1|Dmel_CG3360|NT_033777.3|NP_650368.1	Cyp313a1|cytochrome-P450-313a1|Dmel_CG3360|NT_033777.3|NP_650368.1	Hexe_geneID_BV898_06768	Prot_BV898_06768.1|Hexe_geneID_BV898_06768	Prot_BV898_06768.1|Hexe_geneID_BV898_06768	BV898_06768|Cytochrome-P450-4V2|MTYJ01000042.1|OQV19129.1	BV898_06768|Cytochrome-P450-4V2|MTYJ01000042.1|OQV19129.1	RvY_09902|hypothetical-protein|BDGG01000005.1|GAU98809.1	RvY_04952|hypothetical-protein|BDGG01000002.1|GAU92941.1	LOC129585141|cytochrome-P450-2C15-like|NW_026570236.1|XP_55333697.1	LOC129595180|cytochrome-P450-2C30-like-X2|NW_026570295.1|XP_55348080.1	NA
Aant_geneID_rb_60614	BL	NT	109.422	381.094	245.258	-1.79845	0.348086	-5.16669	2.38271e-07	7.08369e-06	NA	2759|Eukaryota	NA	NotTardiSpe	NA	NA	NA	NA	NA	NA	Hexe_geneID_BV898_06963	Prot_BV898_06963.1|Hexe_geneID_BV898_06963	Prot_BV898_06963.1|Hexe_geneID_BV898_06963	BV898_06963|hypothetical-protein|MTYJ01000044.1|OQV18901.1	BV898_06963|hypothetical-protein|MTYJ01000044.1|OQV18901.1	RvY_06960-1|hypothetical-protein|BDGG01000003.1|GAU95326.1	RvY_06960-1|hypothetical-protein|BDGG01000003.1|GAU95326.1	LOC129599543|uncharacterized-protein-LOC129599543-X2|NW_026570224.1|XP_55353809.1	LOC129599543|uncharacterized-protein-LOC129599543-X2|NW_026570224.1|XP_55353809.1	NA
Aant_geneID_rb_91	BL	NT	5346.34	36030.7	20688.5	-2.75262	0.532915	-5.16521	2.40168e-07	7.12063e-06	XPR1	33208|Metazoa	inositol hexakisphosphate binding	NotTardiSpe	XPR1|xenotropic-and-polytropic-retrovirus-receptor-1-1|NC_060925.1|NP_4727.2	XPR1|xenotropic-and-polytropic-retrovirus-receptor-1-1|NC_060925.1|NP_4727.2	Y39A1A.22|Uncharacterized-protein|CELE_Y39A1A.22|NC_003281.10|NP_499359.3	Y39A1A.22|Uncharacterized-protein|CELE_Y39A1A.22|NC_003281.10|NP_499359.3	CG7536|uncharacterized-proteinB|Dmel_CG7536|NC_004354.4|NP_728131.1	CG7536|uncharacterized-proteinC|Dmel_CG7536|NC_004354.4|NP_1285398.1	Hexe_geneID_BV898_14027	Prot_BV898_14027.1|Hexe_geneID_BV898_14027	Prot_BV898_14027.1|Hexe_geneID_BV898_14027	BV898_14027|Xenotropic-and-polytropic-retrovirus-receptor-1|MTYJ01000164.1|OQV11683.1	BV898_14027|Xenotropic-and-polytropic-retrovirus-receptor-1|MTYJ01000164.1|OQV11683.1	RvY_04217|hypothetical-protein|BDGG01000002.1|GAU92087.1	RvY_04217|hypothetical-protein|BDGG01000002.1|GAU92087.1	LOC129599651|E3-SUMO-protein-ligase-ZBED1-like|NW_026570371.1|XP_55353922.1	LOC129599651|E3-SUMO-protein-ligase-ZBED1-like|NW_026570371.1|XP_55353922.1	NA
Aant_geneID_rb_55316	BL	NT	1.61107	2242.75	1122.18	-10.4418	2.02451	-5.15767	2.50048e-07	7.39341e-06	NA	NA	NA	TardiSpe	NA	NA	NA	NA	NA	NA		NA	NA	NA	NA	NA	NA	NA	LOC129586461|mucin-2-like|NW_026570241.1|XP_55335698.1	NA
Aant_geneID_rb_56382	BL	NT	32.8887	1571.2	802.043	-5.57964	1.08204	-5.15657	2.51513e-07	7.41658e-06	NA	2759|Eukaryota	ATP binding	NotTardiSpe	HSPA8|heat-shock-cognate-71-kDa-protein-X1|NC_060935.1|XP_54224589.1	HSPA2|heat-shock-related-70-kDa-protein-2|NC_060938.1|NP_1374860.1	hsp-1|Heat-shock-protein-hsp-1|CELE_F26D10.3|NC_003282.8|NP_503068.1	hsp-4|Endoplasmic-reticulum-chaperone-BiP-homolog|CELE_F43E2.8|NC_003280.10|NP_1370395.1	Hsc70-4|heat-shock-protein-70-cognate-4F|Dmel_CG4264|NT_033777.3|NP_788680.1	Hsc70-4|heat-shock-protein-70-cognate-4G|Dmel_CG4264|NT_033777.3|NP_1262586.1	NA	Prot_BV898_05797.1|Hexe_geneID_BV898_05797	Prot_BV898_04401.1|Hexe_geneID_BV898_04401	BV898_05797|Heat-shock-cognate-71-kDa-protein|MTYJ01000032.1|OQV20243.1	BV898_12581|78-kDa-glucose-regulated-protein|MTYJ01000129.1|OQV13150.1	RvY_12994|HSP70-12|BDGG01000008.1|GAV02426.1	RvY_10061|HSP70-6|BDGG01000005.1|GAU98999.1	LOC129582051|heat-shock-cognate-71-kDa-protein|NW_026570226.1|XP_55329416.1	LOC129581526|heat-shock-cognate-71-kDa-protein-like|NW_026570226.1|XP_55328630.1	ko00000,ko00001,ko00002,ko01009,ko03009,ko03029,ko03041,ko03051,ko03110,ko04131,ko04147,ko04516
Aant_geneID_rb_48581	BL	NT	0	113.031	56.5153	-9.3182	1.80928	-5.15023	2.60173e-07	7.65121e-06	NA	NA	NA	TardiSpe	NA	NA	NA	NA	NA	NA		NA	NA	NA	NA	NA	NA	NA	NA	NA
Aant_geneID_rb_15741	BL	NT	453.686	81.3255	267.506	2.47669	0.481005	5.14898	2.61902e-07	7.68128e-06	CTSL	33208|Metazoa	Belongs to the peptidase C1 family	NotTardiSpe	CTSV|cathepsin-L2-preproprotein|NC_060933.1|NP_1324.2	CTSV|cathepsin-L2-preproprotein|NC_060933.1|NP_1188504.1	cpl-1|Cathepsin-L-like|CELE_T03E6.7|NC_003283.11|NP_1256718.1	cpl-1|Cathepsin-L-like|CELE_T03E6.7|NC_003283.11|NP_1256718.1	Cp1|cysteine-proteinase-1C|Dmel_CG6692|NT_033778.4|NP_523735.2	Cp1|cysteine-proteinase-1A|Dmel_CG6692|NT_033778.4|NP_725347.1	Hexe_geneID_BV898_07828	Prot_BV898_07828.1|Hexe_geneID_BV898_07828	Prot_BV898_07828.1|Hexe_geneID_BV898_07828	BV898_07828|Cathepsin-L|MTYJ01000053.1|OQV18057.1	BV898_07828|Cathepsin-L|MTYJ01000053.1|OQV18057.1	RvY_09451|hypothetical-protein|BDGG01000004.1|GAU98286.1	RvY_09451|hypothetical-protein|BDGG01000004.1|GAU98286.1	LOC129584524|procathepsin-L-like|NW_026570222.1|XP_55332692.1	LOC129584524|procathepsin-L-like|NW_026570222.1|XP_55332692.1	ko00000,ko00001,ko00537,ko01000,ko01002,ko03110
Aant_geneID_rb_60072	BL	NT	0	85.5871	42.7936	-8.91896	1.73335	-5.14549	2.66819e-07	7.78352e-06	NA	3041|Chlorophyta	fructose-bisphosphate aldolase	NotTardiSpe	ALDOC|fructose-bisphosphate-aldolase-C-X1|NC_060941.1|XP_54171519.1	ALDOB|fructose-bisphosphate-aldolase-B|NC_060933.1|NP_26.2	aldo-2|Fructose-bisphosphate-aldolase-2|CELE_F01F1.12|NC_003281.10|NP_1021240.1	aldo-1|Fructose-bisphosphate-aldolase-1|CELE_T05D4.1|NC_003281.10|NP_741281.1	Ald1|aldolase-1K|Dmel_CG6058|NT_033777.3|NP_733144.3	Ald1|aldolase-1M|Dmel_CG6058|NT_033777.3|NP_1287541.1	Hexe_geneID_BV898_15045	Prot_BV898_15045.1|Hexe_geneID_BV898_15045	Prot_BV898_15045.1|Hexe_geneID_BV898_15045	BV898_15045|Fructose-bisphosphate-aldolase-A|MTYJ01000195.1|OWA50532.1	BV898_15045|Fructose-bisphosphate-aldolase-A|MTYJ01000195.1|OWA50532.1	RvY_13880-1|hypothetical-protein|BDGG01000009.1|GAV03461.1	RvY_13880-2|hypothetical-protein|BDGG01000009.1|GAV03460.1	LOC129580818|fructose-bisphosphate-aldolase-A-like-X2|NW_026570225.1|XP_55327481.1	LOC129580818|fructose-bisphosphate-aldolase-A-like-X2|NW_026570225.1|XP_55327481.1	ko00000,ko00001,ko00002,ko01000,ko03036,ko04131,ko04147
Aant_geneID_rb_64272	BL	NT	289.675	1016.56	653.115	-1.80823	0.35139	-5.14594	2.66182e-07	7.78352e-06	Gucy2g	33208|Metazoa	Guanylate cyclase	NotTardiSpe	NPR2|atrial-natriuretic-peptide-receptor-2-X2|NC_060933.1|XP_54218992.1	NPR2|atrial-natriuretic-peptide-receptor-2-X2|NC_060933.1|XP_54218992.1	gcy-28|Receptor-type-guanylate-cyclase-gcy-28|CELE_T01A4.1|NC_003279.8|NP_1249628.1	gcy-13|Receptor-type-guanylate-cyclase-gcy-13|CELE_F23H12.6|NC_003283.11|NP_506097.3	CG3216|uncharacterized-proteinD|Dmel_CG3216|NT_033778.4|NP_611532.2	CG3216|uncharacterized-proteinD|Dmel_CG3216|NT_033778.4|NP_611532.2	Hexe_geneID_BV898_18253	Prot_BV898_18253.1|Hexe_geneID_BV898_18253	Prot_BV898_18253.1|Hexe_geneID_BV898_18253	BV898_18253|Guanylyl-cyclase-GC-E|MTYJ01000349.1|OWA53831.1	BV898_18253|Guanylyl-cyclase-GC-E|MTYJ01000349.1|OWA53831.1	RvY_02040|hypothetical-protein|BDGG01000001.1|GAU89493.1	RvY_02040|hypothetical-protein|BDGG01000001.1|GAU89493.1	LOC129583584|retinal-guanylyl-cyclase-1-like|NW_026570231.1|XP_55331412.1	LOC129583584|retinal-guanylyl-cyclase-1-like|NW_026570231.1|XP_55331412.1	ko00000,ko00001,ko00002,ko01000,ko01001
Aant_geneID_rb_44010	BL	NT	586.719	272.686	429.702	1.10881	0.215725	5.13993	2.74836e-07	7.99597e-06	RTCB	33208|Metazoa	Catalytic subunit of the tRNA-splicing ligase complex that acts by directly joining spliced tRNA halves to mature-sized tRNAs by incorporating the precursor-derived splice junction phosphate into the mature tRNA as a canonical 3,5- phosphodiester. May act as an RNA ligase with broad substrate specificity, and may function toward other RNAs	NotTardiSpe	RTCB|RNA-splicing-ligase-RtcB-homolog|NC_060946.1|NP_55121.1	RTCB|RNA-splicing-ligase-RtcB-homolog|NC_060946.1|NP_55121.1	rtcb-1|RNA-splicing-ligase-RtcB-homolog|CELE_F16A11.2|NC_003279.8|NP_492498.1	rtcb-1|RNA-splicing-ligase-RtcB-homolog|CELE_F16A11.2|NC_003279.8|NP_492498.1	RtcB|RtcB-RNA-ligase|Dmel_CG9987|NT_033779.5|NP_609965.1	RtcB|RtcB-RNA-ligase|Dmel_CG9987|NT_033779.5|NP_609965.1	Hexe_geneID_BV898_14411	Prot_BV898_14411.1|Hexe_geneID_BV898_14411	Prot_BV898_14411.1|Hexe_geneID_BV898_14411	BV898_14411|tRNA-splicing-ligase-RtcB-like-protein|MTYJ01000176.1|OWA49874.1	BV898_14411|tRNA-splicing-ligase-RtcB-like-protein|MTYJ01000176.1|OWA49874.1	RvY_18445|hypothetical-protein|BDGG01000019.1|GAV08804.1	RvY_18445|hypothetical-protein|BDGG01000019.1|GAV08804.1	LOC129581459|RNA-splicing-ligase-RtcB-homolog|NW_026570225.1|XP_55328531.1	LOC129581459|RNA-splicing-ligase-RtcB-homolog|NW_026570225.1|XP_55328531.1	ko00000,ko01000,ko03016
Aant_geneID_rb_32741	BL	NT	192.497	442.56	317.529	-1.19934	0.233528	-5.13574	2.8104e-07	8.15465e-06	HAAO	33208|Metazoa	3-hydroxyanthranilate 3,4-dioxygenase	NotTardiSpe	HAAO|3-hydroxyanthranilate-3,4-dioxygenase|NC_060926.1|NP_36337.2	HAAO|3-hydroxyanthranilate-3,4-dioxygenase|NC_060926.1|NP_36337.2	haao-1|3-hydroxyanthranilate-3,4-dioxygenase|CELE_K06A4.5|NC_003283.11|NP_505450.1	haao-1|3-hydroxyanthranilate-3,4-dioxygenase|CELE_K06A4.5|NC_003283.11|NP_505450.1	NA	NA	Hexe_geneID_BV898_10230	Prot_BV898_10230.1|Hexe_geneID_BV898_10230	Prot_BV898_10230.1|Hexe_geneID_BV898_10230	BV898_10230|3-hydroxyanthranilate-3,4-dioxygenase|MTYJ01000086.1|OQV15643.1	BV898_10230|3-hydroxyanthranilate-3,4-dioxygenase|MTYJ01000086.1|OQV15643.1	RvY_07463|hypothetical-protein|BDGG01000003.1|GAU95947.1	RvY_07463|hypothetical-protein|BDGG01000003.1|GAU95947.1	LOC129599626|3-hydroxyanthranilate-3,4-dioxygenase-like|NW_026570371.1|XP_55353884.1	LOC129599626|3-hydroxyanthranilate-3,4-dioxygenase-like|NW_026570371.1|XP_55353884.1	ko00000,ko00001,ko00002,ko01000
Aant_geneID_rb_28263	BL	NT	349.068	863.124	606.096	-1.3082	0.255207	-5.12603	2.95919e-07	8.56356e-06	NA	NA	NA	NotTardiSpe	NA	NA	NA	NA	NA	NA	Hexe_geneID_BV898_05372	Prot_BV898_05372.1|Hexe_geneID_BV898_05372	Prot_BV898_05372.1|Hexe_geneID_BV898_05372	BV898_05372|hypothetical-protein|MTYJ01000029.1|OQV20550.1	BV898_05372|hypothetical-protein|MTYJ01000029.1|OQV20550.1	RvY_11027|hypothetical-protein|BDGG01000006.1|GAV00136.1	RvY_11027|hypothetical-protein|BDGG01000006.1|GAV00136.1	LOC129598280|uncharacterized-protein-LOC129598280|NW_026570339.1|XP_55352077.1	LOC129598280|uncharacterized-protein-LOC129598280|NW_026570339.1|XP_55352077.1	NA
Aant_geneID_rb_80222	BL	NT	1.61107	203.198	102.404	-6.97903	1.36242	-5.12254	3.01453e-07	8.70056e-06	NA	NA	NA	TardiSpe	NA	NA	NA	NA	NA	NA		NA	NA	NA	NA	NA	NA	NA	NA	NA
Aant_geneID_rb_36874	BL	NT	0.262012	162.76	81.5109	-8.88252	1.73488	-5.11996	3.056e-07	8.79691e-06	ABCD3	33154|Opisthokonta	ATP-binding cassette sub-family D	NotTardiSpe	ABCD4|lysosomal-cobalamin-transporter-ABCD4-a|NC_060938.1|NP_5041.1	ABCD4|lysosomal-cobalamin-transporter-ABCD4-f|NC_060938.1|NP_1340522.1	pmp-1|Peroxisomal-Membrane-Protein-related|CELE_C44B7.8|NC_003280.10|NP_495407.1	pmp-1|Peroxisomal-Membrane-Protein-related|CELE_C44B7.8|NC_003280.10|NP_495407.1	Abcd1|ATP-binding-cassette-subfamily-D-member-1G|Dmel_CG2316|NC_004353.4|NP_726546.1	Abcd1|ATP-binding-cassette-subfamily-D-member-1H|Dmel_CG2316|NC_004353.4|NP_1245409.1	Hexe_geneID_BV898_01231	Prot_BV898_01231.1|Hexe_geneID_BV898_01231	Prot_BV898_01231.1|Hexe_geneID_BV898_01231	BV898_01231|ATP-binding-cassette-sub-family-D-member-4|MTYJ01000004.1|OQV25024.1	BV898_01231|ATP-binding-cassette-sub-family-D-member-4|MTYJ01000004.1|OQV25024.1	RvY_04954-1|hypothetical-protein|BDGG01000002.1|GAU92944.1	RvY_04954-1|hypothetical-protein|BDGG01000002.1|GAU92944.1	LOC129587884|lysosomal-cobalamin-transporter-ABCD4-like|NW_026570246.1|XP_55337801.1	LOC129587884|lysosomal-cobalamin-transporter-ABCD4-like|NW_026570246.1|XP_55337801.1	ko00000,ko00001,ko02000
Aant_geneID_rb_55365	BL	NT	0.391581	79.9378	40.1647	-7.85695	1.53513	-5.11811	3.08607e-07	8.86002e-06	ARMC6	33208|Metazoa	Armadillo repeat containing 6	NotTardiSpe	ARMC6|armadillo-repeat-containing-protein-6-X2|NC_060943.1|XP_54178648.1	ARMC6|armadillo-repeat-containing-protein-6-1|NC_060943.1|NP_1186125.1	NA	NA	CG42724|uncharacterized-proteinG|Dmel_CG42724|NT_033777.3|NP_1036683.1	CG42724|uncharacterized-proteinG|Dmel_CG42724|NT_033777.3|NP_1036683.1	Hexe_geneID_BV898_08522	Prot_BV898_08522.1|Hexe_geneID_BV898_08522	Prot_BV898_08522.1|Hexe_geneID_BV898_08522	BV898_08522|1-phosphatidylinositol-4,5-bisphosphate-phosphodiesterase-delta-1|MTYJ01000061.1|OQV17419.1	BV898_08522|1-phosphatidylinositol-4,5-bisphosphate-phosphodiesterase-delta-1|MTYJ01000061.1|OQV17419.1	RvY_12791|hypothetical-protein|BDGG01000008.1|GAV02195.1	NA	LOC129592735|pre-mRNA-processing-factor-40-homolog-B-like|NW_026570223.1|XP_55344820.1	LOC129592735|pre-mRNA-processing-factor-40-homolog-B-like|NW_026570223.1|XP_55344820.1	NA
Aant_geneID_rb_48028	BL	NT	0	172.84	86.4201	-9.93089	1.94138	-5.11539	3.13099e-07	8.96535e-06	NA	4751|Fungi	Glutathione S-transferase kappa	NotTardiSpe	GSTK1|glutathione-S-transferase-kappa-1-a|NC_060931.1|NP_57001.1	GSTK1|glutathione-S-transferase-kappa-1-a|NC_060931.1|NP_57001.1	gstk-1|Glutathione-S-transferase-kappa-1|CELE_ZK1320.1|NC_003280.10|NP_496082.1	gstk-1|Glutathione-S-transferase-kappa-1|CELE_ZK1320.1|NC_003280.10|NP_496082.1	NA	NA		NA	NA	NA	NA	NA	NA	NA	NA	NA
Aant_geneID_rb_18009	BL	NT	0	66.5903	33.2951	-8.55478	1.67563	-5.10541	3.30081e-07	9.4213e-06	NA	NA	NA	TardiSpe	NA	NA	NA	NA	NA	NA		NA	NA	NA	NA	NA	NA	NA	NA	NA
Aant_geneID_rb_40470	BL	NT	0	135.978	67.989	-9.58476	1.87759	-5.10481	3.3112e-07	9.4213e-06	NA	35493|Streptophyta	ATPase 11, plasma	NotTardiSpe	ATP2C1|calcium-transporting-ATPase-type-2C-member-1-1e|NC_060927.1|NP_1186112.1	ATP2C1|calcium-transporting-ATPase-type-2C-member-1-2c|NC_060927.1|NP_1186111.1	pmr-1|Calcium-transporting-ATPase|CELE_ZK256.1|NC_003279.8|NP_1359606.1	pmr-1|Calcium-transporting-ATPase|CELE_ZK256.1|NC_003279.8|NP_1359606.1	Atpalpha|Na-pump-alpha-subunitG|Dmel_CG5670|NT_033777.3|NP_996248.1	Atpalpha|Na-pump-alpha-subunitD|Dmel_CG5670|NT_033777.3|NP_732575.1	NA	Prot_BV898_14304.1|Hexe_geneID_BV898_14304	Prot_BV898_14927.1|Hexe_geneID_BV898_14927	BV898_14304|Calcium-transporting-ATPase-type-2C-member-1|MTYJ01000172.1|OQV11428.1	BV898_14927|Sodium/potassium-transporting-ATPase-subunit-alpha-2|MTYJ01000192.1|OWA50409.1	RvY_18537|hypothetical-protein|BDGG01000019.1|GAV08918.1	RvY_05685|hypothetical-protein|BDGG01000002.1|GAU93801.1	LOC129589425|calcium-transporting-ATPase-type-2C-member-1-like|NW_026570254.1|XP_55340165.1	LOC129589425|calcium-transporting-ATPase-type-2C-member-1-like|NW_026570254.1|XP_55340164.1	ko00000,ko00001,ko01000
Aant_geneID_rb_55007	BL	NT	61.3308	521.172	291.252	-3.08823	0.604997	-5.10453	3.3162e-07	9.4213e-06	NA	33208|Metazoa	Chitin binding Peritrophin-A domain	NotTardiSpe	NA	NA	cbd-1|Chitin-binding-domain-protein-cbd-1|CELE_H02I12.1|NC_003282.8|NP_502145.2	NA	CG14304|uncharacterized-proteinC|Dmel_CG14304|NT_033777.3|NP_1247183.1	CG14304|uncharacterized-proteinC|Dmel_CG14304|NT_033777.3|NP_1247183.1	Hexe_geneID_BV898_09184	Prot_BV898_09184.1|Hexe_geneID_BV898_09184	Prot_BV898_09184.1|Hexe_geneID_BV898_09184	BV898_09184|hypothetical-protein|MTYJ01000071.1|OQV16673.1	BV898_09184|hypothetical-protein|MTYJ01000071.1|OQV16673.1	RvY_04885|hypothetical-protein|BDGG01000002.1|GAU92859.1	RvY_04885|hypothetical-protein|BDGG01000002.1|GAU92859.1	LOC129590905|uncharacterized-protein-LOC129590905|NW_026570263.1|XP_55342325.1	LOC129590905|uncharacterized-protein-LOC129590905|NW_026570263.1|XP_55342325.1	NA
Aant_geneID_rb_57306	BL	NT	38.2984	215.93	127.114	-2.50406	0.490639	-5.10368	3.33109e-07	9.43895e-06	NA	33208|Metazoa	Ligand binding domain of hormone receptors	NotTardiSpe	PPARD|peroxisome-proliferator-activated-receptor-delta-3|NC_060930.1|NP_1165290.1	RARA|retinoic-acid-receptor-alpha-1|NC_060941.1|NP_955.1	sex-1|Steroid-hormone-receptor-family-member-cnr14|CELE_F44A6.2|NC_003284.9|NP_1024662.1	sex-1|Steroid-hormone-receptor-family-member-cnr14|CELE_F44A6.2|NC_003284.9|NP_1024662.1	Eip78C|Ecdysone-induced-protein-78CB|Dmel_CG18023|NT_037436.4|NP_730609.3	Eip78C|Ecdysone-induced-protein-78CB|Dmel_CG18023|NT_037436.4|NP_730609.3	Hexe_geneID_BV898_11114	Prot_BV898_11114.1|Hexe_geneID_BV898_11114	Prot_BV898_11114.1|Hexe_geneID_BV898_11114	BV898_11114|Nuclear-hormone-receptor-E75|MTYJ01000100.1|OQV14742.1	BV898_11114|Nuclear-hormone-receptor-E75|MTYJ01000100.1|OQV14742.1	RvY_11051|hypothetical-protein|BDGG01000006.1|GAV00164.1	RvY_11051|hypothetical-protein|BDGG01000006.1|GAV00164.1	LOC129600929|ecdysone-induced-protein-78C-like|NW_026570424.1|XP_55355579.1	LOC129600929|ecdysone-induced-protein-78C-like|NW_026570424.1|XP_55355579.1	ko00000,ko03000,ko03310
Aant_geneID_rb_809	BL	NT	20.0373	110.324	65.1807	-2.4763	0.485947	-5.09584	3.47203e-07	9.81277e-06	NA	33208|Metazoa	EGF domain, unclasssified subfamily	NotTardiSpe	NA	NA	mua-3|Transmembrane-cell-adhesion-receptor-mua-3|CELE_K08E5.3|NC_003281.10|NP_1022674.1	NA	NA	NA	Hexe_geneID_BV898_06918	Prot_BV898_06918.1|Hexe_geneID_BV898_06918	Prot_BV898_06918.1|Hexe_geneID_BV898_06918	BV898_06918|hypothetical-protein|MTYJ01000043.1|OQV19065.1	BV898_06918|hypothetical-protein|MTYJ01000043.1|OQV19065.1	RvY_13316|hypothetical-protein|BDGG01000008.1|GAV02793.1	RvY_13316|hypothetical-protein|BDGG01000008.1|GAV02793.1	NA	NA	NA
Aant_geneID_rb_21593	BL	NT	560.425	274.386	417.406	1.03341	0.203076	5.08879	3.60364e-07	1.01584e-05	MAF1	33208|Metazoa	Element of the TORC1 signaling pathway that acts as a mediator of diverse signals and that represses RNA polymerase III transcription. Inhibits the de novo assembly of TFIIIB onto DNA	NotTardiSpe	NA	NA	B0205.12|Uncharacterized-protein|CELE_B0205.12|NC_003279.8|NP_1020959.1	B0205.12|Uncharacterized-protein|CELE_B0205.12|NC_003279.8|NP_1020959.1	CG33170|uncharacterized-proteinC|Dmel_CG33170|NT_037436.4|NP_1262224.1	CG33170|uncharacterized-proteinB|Dmel_CG33170|NT_037436.4|NP_1138000.1	Hexe_geneID_BV898_09415	Prot_BV898_09415.1|Hexe_geneID_BV898_09415	Prot_BV898_09415.1|Hexe_geneID_BV898_09415	BV898_09415|hypothetical-protein|MTYJ01000074.1|OQV16424.1	BV898_09415|hypothetical-protein|MTYJ01000074.1|OQV16424.1	RvY_13633|hypothetical-protein|BDGG01000009.1|GAV03166.1	RvY_13633|hypothetical-protein|BDGG01000009.1|GAV03166.1	LOC129597134|uncharacterized-protein-LOC129597134|NW_026570320.1|XP_55350554.1	LOC129597134|uncharacterized-protein-LOC129597134|NW_026570320.1|XP_55350554.1	NA
Aant_geneID_rb_386	BL	NT	2934.82	488.446	1711.63	2.58599	0.508335	5.08718	3.63425e-07	1.02182e-05	PSME4	33208|Metazoa	Proteasome prosome, macropain activator subunit	NotTardiSpe	PSME4|proteasome-activator-complex-subunit-4|NC_060926.1|NP_55429.2	PSME4|proteasome-activator-complex-subunit-4|NC_060926.1|NP_55429.2	C14C10.5|Uncharacterized-protein|CELE_C14C10.5|NC_003283.11|NP_1294711.1	C14C10.5|Uncharacterized-protein|CELE_C14C10.5|NC_003283.11|NP_1294711.1	NA	NA	Hexe_geneID_BV898_04305	Prot_BV898_04305.1|Hexe_geneID_BV898_04305	Prot_BV898_04305.1|Hexe_geneID_BV898_04305	BV898_04305|Proteasome-activator-complex-subunit-4|MTYJ01000021.1|OQV21727.1	BV898_07795|Proteasome-activator-complex-subunit-4|MTYJ01000052.1|OQV18206.1	RvY_14503|hypothetical-protein|BDGG01000010.1|GAV04190.1	RvY_07559|hypothetical-protein|BDGG01000003.1|GAU96061.1	LOC129596084|proteasome-activator-complex-subunit-4A-like-X1|NW_026570306.1|XP_55349229.1	LOC129590440|proteasome-activator-complex-subunit-4A-like|NW_026570260.1|XP_55341641.1	ko00000,ko00001,ko03051
Aant_geneID_rb_35363	BL	NT	0.262012	110.926	55.594	-8.32913	1.638	-5.08493	3.67767e-07	1.03136e-05	NA	33154|Opisthokonta	NA	NotTardiSpe	NA	NA	NA	NA	NA	NA		NA	NA	NA	NA	NA	NA	LOC129592727|uncharacterized-protein-LOC129592727|NW_026570275.1|XP_55344805.1	LOC129602474|uncharacterized-protein-LOC129602474|NW_026570707.1|XP_55357472.1	NA
Aant_geneID_rb_15667	BL	NT	0.262012	139.651	69.9564	-8.66132	1.7045	-5.08144	3.7459e-07	1.04779e-05	PNS1	4751|Fungi	Mortierella verticillata NRRL 6337	NotTardiSpe	SLC44A2|choline-transporter-like-protein-2-X3|NC_060943.1|XP_54177489.1	SLC44A2|choline-transporter-like-protein-2-X3|NC_060943.1|XP_54177489.1	chtl-1|Choline-transporter-like-protein-1|CELE_F35C8.7|NC_003284.9|NP_1367417.1	chtl-1|Choline-transporter-like-protein-1|CELE_F35C8.7|NC_003284.9|NP_1367416.1	Ctl1|choline-transporter-like-1B|Dmel_CG1311|NT_037436.4|NP_1261411.1	NA	Hexe_geneID_BV898_17879	Prot_BV898_17879.1|Hexe_geneID_BV898_17879	Prot_BV898_17879.1|Hexe_geneID_BV898_17879	BV898_17879|Choline-transporter-like-protein-5|MTYJ01000322.1|OWA53451.1	BV898_17879|Choline-transporter-like-protein-5|MTYJ01000322.1|OWA53451.1	RvY_12453-2|hypothetical-protein|BDGG01000007.1|GAV01800.1	RvY_12453-2|hypothetical-protein|BDGG01000007.1|GAV01800.1	LOC129590299|choline-transporter-like-protein-2|NW_026570259.1|XP_55341428.1	LOC129590299|choline-transporter-like-protein-2|NW_026570259.1|XP_55341428.1	NA
Aant_geneID_rb_76537	BL	NT	19.6337	1047.21	533.42	-5.74074	1.13002	-5.0802	3.77028e-07	1.05191e-05	ACTB	33208|Metazoa	Belongs to the actin family	NotTardiSpe	ACTG1|actin,-cytoplasmic-2|NC_060941.1|NP_1605.1	ACTBL2|beta-actin-like-protein-2|NC_060929.1|NP_1017992.1	act-4|Actin-4|CELE_M03F4.2|NC_003284.9|NP_1368079.1	act-3|Actin-3|CELE_T04C12.4|NC_003283.11|NP_1366892.1	Act5C|actin-5CA|Dmel_CG4027|NC_004354.4|NP_727048.1	Act5C|actin-5CD|Dmel_CG4027|NC_004354.4|NP_1014725.1	Hexe_geneID_BV898_02877	Prot_BV898_02877.1|Hexe_geneID_BV898_02877	Prot_BV898_02877.1|Hexe_geneID_BV898_02877	BV898_02877|Actin,-cytoplasmic-1|MTYJ01000013.1|OQV23142.1	BV898_02877|Actin,-cytoplasmic-1|MTYJ01000013.1|OQV23142.1	RvY_05587|hypothetical-protein|BDGG01000002.1|GAU93689.1	RvY_05587|hypothetical-protein|BDGG01000002.1|GAU93689.1	LOC129599202|actin,-cytoplasmic-1|NW_026570360.1|XP_55353335.1	LOC129594617|actin,-cytoplasmic-1-like|NW_026570290.1|XP_55347341.1	ko00000,ko00001,ko03019,ko03021,ko03029,ko03036,ko04147,ko04812
Aant_geneID_rb_11735	BL	NT	212.957	2283.34	1248.15	-3.42435	0.674513	-5.07678	3.8389e-07	1.06831e-05	NA	33208|Metazoa	Arylsulfatase B	NotTardiSpe	ARSJ|arylsulfatase-J-2-precursor|NC_060928.1|NP_1341139.1	ARSJ|arylsulfatase-J-2-precursor|NC_060928.1|NP_1341139.1	sul-3|Sulfatase-domain-containing-protein|CELE_C54D2.4|NC_003284.9|NP_1360719.1	sul-3|Sulfatase-domain-containing-protein|CELE_C54D2.4|NC_003284.9|NP_1360719.1	CG7402|uncharacterized-protein|Dmel_CG7402|NT_037436.4|NP_649023.1	CG7402|uncharacterized-protein|Dmel_CG7402|NT_037436.4|NP_649023.1	NA	Prot_BV898_08580.1|Hexe_geneID_BV898_08580	Prot_BV898_12298.1|Hexe_geneID_BV898_12298	BV898_08580|Arylsulfatase-J|MTYJ01000062.1|OQV17331.1	BV898_12298|Arylsulfatase-I|MTYJ01000123.1|OQV13446.1	RvY_04051|hypothetical-protein|BDGG01000002.1|GAU91876.1	RvY_00835|hypothetical-protein|BDGG01000001.1|GAU88072.1	LOC129585209|arylsulfatase-B-like|NW_026570236.1|XP_55333780.1	LOC129585166|arylsulfatase-B-like|NW_026570236.1|XP_55333730.1	ko00000,ko00001,ko00002,ko01000
Aant_geneID_rb_77313	BL	NT	362.142	1118.65	740.396	-1.62872	0.321081	-5.07262	3.92374e-07	1.08914e-05	NA	NA	NA	NotTardiSpe	GABBR1|gamma-aminobutyric-acid-type-B-receptor-subunit-1-X8|NC_060930.1|XP_54211038.1	GABBR1|gamma-aminobutyric-acid-type-B-receptor-subunit-1-X7|NC_060930.1|XP_54211037.1	NA	NA	NA	NA	Hexe_geneID_BV898_03889	Prot_BV898_03889.1|Hexe_geneID_BV898_03889	Prot_BV898_03889.1|Hexe_geneID_BV898_03889	BV898_03889|hypothetical-protein|MTYJ01000019.1|OQV22042.1	BV898_03889|hypothetical-protein|MTYJ01000019.1|OQV22042.1	RvY_13635|hypothetical-protein|BDGG01000009.1|GAV03168.1	RvY_13635|hypothetical-protein|BDGG01000009.1|GAV03168.1	LOC129591742|spidroin-2-like|NW_026570268.1|XP_55343498.1	LOC129591742|spidroin-2-like|NW_026570268.1|XP_55343498.1	NA
Aant_geneID_rb_46707	BL	NT	309.54	836.69	573.115	-1.43701	0.283772	-5.06397	4.10606e-07	1.13396e-05	NA	NA	NA	TardiSpe	NA	NA	NA	NA	NA	NA	Hexe_geneID_BV898_13534	Prot_BV898_13534.1|Hexe_geneID_BV898_13534	Prot_BV898_13534.1|Hexe_geneID_BV898_13534	BV898_13534|Phosphoribosylformylglycinamidine-synthase|MTYJ01000151.1|OQV12192.1	BV898_13534|Phosphoribosylformylglycinamidine-synthase|MTYJ01000151.1|OQV12192.1	RvY_05011|hypothetical-protein|BDGG01000002.1|GAU93011.1	RvY_05011|hypothetical-protein|BDGG01000002.1|GAU93011.1	LOC129602661|uncharacterized-protein-LOC129602661|NW_026570224.1|XP_55357724.1	LOC129602661|uncharacterized-protein-LOC129602661|NW_026570224.1|XP_55357720.1	NA
Aant_geneID_rb_47366	BL	NT	348.47	1225.1	786.785	-1.81374	0.358133	-5.06444	4.09601e-07	1.13396e-05	NA	NA	NA	TardiSpe	NA	NA	NA	NA	NA	NA	Hexe_geneID_BV898_05998	Prot_BV898_05998.1|Hexe_geneID_BV898_05998	Prot_BV898_05998.1|Hexe_geneID_BV898_05998	BV898_05998|hypothetical-protein|MTYJ01000034.1|OQV19994.1	BV898_05998|hypothetical-protein|MTYJ01000034.1|OQV19994.1	RvY_06217|hypothetical-protein|BDGG01000002.1|GAU94445.1	RvY_06217|hypothetical-protein|BDGG01000002.1|GAU94445.1	NA	NA	NA
Aant_geneID_rb_52063	BL	NT	1246.25	4374.9	2810.58	-1.81191	0.35786	-5.06318	4.12318e-07	1.1358e-05	MEP1B	33208|Metazoa	metalloendopeptidase activity	NotTardiSpe	ASTL|astacin-like-metalloendopeptidase-precursor|NC_060926.1|NP_1002036.3	ASTL|astacin-like-metalloendopeptidase-precursor|NC_060926.1|NP_1002036.3	nas-6|Zinc-metalloproteinase-nas-6|CELE_4R79.1|NC_003282.8|NP_1040902.1	nas-6|Zinc-metalloproteinase-nas-6|CELE_4R79.1|NC_003282.8|NP_1040902.1	CG10280|uncharacterized-proteinA|Dmel_CG10280|NT_033777.3|NP_649607.1	CG10280|uncharacterized-proteinA|Dmel_CG10280|NT_033777.3|NP_649607.1	Hexe_geneID_BV898_18013	Prot_BV898_18013.1|Hexe_geneID_BV898_18013	Prot_BV898_18013.1|Hexe_geneID_BV898_18013	BV898_18013|hypothetical-protein|MTYJ01000331.1|OWA53592.1	BV898_18013|hypothetical-protein|MTYJ01000331.1|OWA53592.1	RvY_06937-2|hypothetical-protein|BDGG01000003.1|GAU95293.1	RvY_06937-2|hypothetical-protein|BDGG01000003.1|GAU95293.1	LOC129599563|zinc-metalloproteinase-nas-8-like|NW_026570224.1|XP_55353826.1	LOC129599563|zinc-metalloproteinase-nas-8-like|NW_026570224.1|XP_55353826.1	ko00000,ko00001,ko01000,ko01002
Aant_geneID_rb_34944	BL	NT	0	158.68	79.3402	-9.80755	1.94353	-5.04626	4.50543e-07	1.23797e-05	NA	35493|Streptophyta	Cyclin	NotTardiSpe	NA	NA	NA	NA	NA	NA		NA	NA	NA	NA	NA	NA	NA	NA	NA
Aant_geneID_rb_35006	BL	NT	1011.61	360.193	685.899	1.49234	0.296031	5.04117	4.62699e-07	1.26817e-05	NA	NA	NA	TardiSpe	NA	NA	NA	NA	NA	NA		NA	NA	NA	NA	NA	NA	NA	NA	NA
Aant_geneID_rb_32914	BL	NT	0.262012	135.476	67.8689	-8.61778	1.71251	-5.03224	4.84773e-07	1.32527e-05	ACAA2	33208|Metazoa	acetyl-CoA acyltransferase 2	NotTardiSpe	ACAA2|3-ketoacyl-CoA-thiolase,-mitochondrial|NC_060942.1|NP_6102.2	ACAA2|3-ketoacyl-CoA-thiolase,-mitochondrial|NC_060942.1|NP_6102.2	acaa-2|ACetyl-CoA-Acyltransferase-2-homolog|CELE_F53A2.7|NC_003281.10|NP_1370026.1	acaa-2|ACetyl-CoA-Acyltransferase-2-homolog|CELE_F53A2.7|NC_003281.10|NP_1370026.1	yip2|yippee-interacting-protein-2|Dmel_CG4600|NT_033779.5|NP_523528.1	yip2|yippee-interacting-protein-2|Dmel_CG4600|NT_033779.5|NP_523528.1	Hexe_geneID_BV898_06571	Prot_BV898_06571.1|Hexe_geneID_BV898_06571	Prot_BV898_06571.1|Hexe_geneID_BV898_06571	BV898_06571|3-ketoacyl-CoA-thiolase,-mitochondrial|MTYJ01000040.1|OQV19335.1	BV898_06571|3-ketoacyl-CoA-thiolase,-mitochondrial|MTYJ01000040.1|OQV19335.1	RvY_07825|hypothetical-protein|BDGG01000003.1|GAU96369.1	RvY_07825|hypothetical-protein|BDGG01000003.1|GAU96369.1	LOC129584839|3-ketoacyl-CoA-thiolase,-mitochondrial-like|NW_026570222.1|XP_55333155.1	LOC129584839|3-ketoacyl-CoA-thiolase,-mitochondrial-like|NW_026570222.1|XP_55333155.1	ko00000,ko00001,ko00002,ko01000,ko03029
Aant_geneID_rb_48597	BL	NT	0	529.242	264.621	-11.5451	2.29465	-5.03129	4.87185e-07	1.32527e-05	NA	2836|Bacillariophyta	Belongs to the universal ribosomal protein uS12 family	NotTardiSpe	RPS23|40S-ribosomal-protein-S23|NC_060929.1|NP_1016.1	RPS23|40S-ribosomal-protein-S23|NC_060929.1|NP_1016.1	rps-23|40S-ribosomal-protein-S23|CELE_F28D1.7|NC_003282.8|NP_502365.1	rps-23|40S-ribosomal-protein-S23|CELE_F28D1.7|NC_003282.8|NP_502365.1	RpS23|ribosomal-protein-S23A|Dmel_CG8415|NT_033778.4|NP_610939.2	RpS23|ribosomal-protein-S23B|Dmel_CG8415|NT_033778.4|NP_1286410.1	Hexe_geneID_BV898_08139	Prot_BV898_08139.1|Hexe_geneID_BV898_08139	Prot_BV898_08139.1|Hexe_geneID_BV898_08139	BV898_08139|40S-ribosomal-protein-S23|MTYJ01000056.1|OQV17850.1	BV898_08139|40S-ribosomal-protein-S23|MTYJ01000056.1|OQV17850.1	RvY_09370|hypothetical-protein|BDGG01000004.1|GAU98191.1	RvY_09370|hypothetical-protein|BDGG01000004.1|GAU98191.1	LOC129589474|40S-ribosomal-protein-S23|NW_026570222.1|XP_55340228.1	LOC129589474|40S-ribosomal-protein-S23|NW_026570222.1|XP_55340228.1	br01610,ko00000,ko00001,ko00002,ko03011
Aant_geneID_rb_4905	BL	NT	0	68.2064	34.1032	-8.5887	1.70695	-5.03161	4.86377e-07	1.32527e-05	NA	33208|Metazoa	calcium ion transport	NotTardiSpe	CACHD1|VWFA-and-cache-domain-containing-protein-1-2|NC_060925.1|NP_1280203.1	CACHD1|VWFA-and-cache-domain-containing-protein-1-2|NC_060925.1|NP_1280203.1	tag-180|VWFA-domain-containing-protein|CELE_T24F1.6|NC_003280.10|NP_1022363.1	unc-36|Voltage-dependent-calcium-channel-unc-36|CELE_C50C3.9|NC_003281.10|NP_1040851.1	CG16868|uncharacterized-protein|Dmel_CG16868|NT_033778.4|NP_611469.1	CG16868|uncharacterized-protein|Dmel_CG16868|NT_033778.4|NP_611469.1	Hexe_geneID_BV898_16673	Prot_BV898_16673.1|Hexe_geneID_BV898_16673	Prot_BV898_16673.1|Hexe_geneID_BV898_16673	BV898_16673|putative-Voltage-dependent-calcium-channel-subunit-alpha-2/delta-2|MTYJ01000256.1|OWA52215.1	BV898_16673|putative-Voltage-dependent-calcium-channel-subunit-alpha-2/delta-2|MTYJ01000256.1|OWA52215.1	RvY_10486|hypothetical-protein|BDGG01000005.1|GAU99492.1	RvY_10486|hypothetical-protein|BDGG01000005.1|GAU99492.1	LOC129587387|voltage-dependent-calcium-channel-subunit-alpha-2-delta-3-like|NW_026570245.1|XP_55337095.1	LOC129587387|voltage-dependent-calcium-channel-subunit-alpha-2-delta-3-like|NW_026570245.1|XP_55337095.1	ko00000,ko00001,ko00002,ko01000,ko03032,ko03036,ko03400
Aant_geneID_rb_18796	BL	NT	0	51.8659	25.933	-8.19528	1.63086	-5.02513	5.03087e-07	1.36511e-05	NA	35493|Streptophyta	DnaJ homolog subfamily B member	NotTardiSpe	DNAJB5|dnaJ-homolog-subfamily-B-member-5-2|NC_060933.1|NP_1336654.2	DNAJB1|dnaJ-homolog-subfamily-B-member-1-2|NC_060943.1|NP_1287843.1	dnj-20|DnaJ-homolog-dnj-20|CELE_T15H9.7|NC_003280.10|NP_1370249.1	dnj-13|J-domain-containing-protein|CELE_F54D5.8|NC_003280.10|NP_1366737.1	shv|shriveled|Dmel_CG4164|NT_033779.5|NP_608525.1	shv|shriveled|Dmel_CG4164|NT_033779.5|NP_608525.1	Hexe_geneID_BV898_02255	Prot_BV898_02255.1|Hexe_geneID_BV898_02255	Prot_BV898_02255.1|Hexe_geneID_BV898_02255	BV898_02255|DnaJ-like-protein-subfamily-B-member-11|MTYJ01000009.1|OQV23907.1	BV898_02255|DnaJ-like-protein-subfamily-B-member-11|MTYJ01000009.1|OQV23907.1	RvY_05229|hypothetical-protein|BDGG01000002.1|GAU93263.1	RvY_05229|hypothetical-protein|BDGG01000002.1|GAU93263.1	LOC129591346|dnaJ-homolog-shv-like|NW_026570265.1|XP_55342949.1	LOC129591346|dnaJ-homolog-shv-like|NW_026570265.1|XP_55342949.1	ko00000,ko00001,ko03110
Aant_geneID_rb_47311	BL	NT	167.332	32.2365	99.7843	2.39454	0.476844	5.02164	5.12329e-07	1.38673e-05	NA	33208|Metazoa	Chitinase class I	NotTardiSpe	NA	NA	NA	NA	NA	NA	NA	Prot_BV898_09538.1|Hexe_geneID_BV898_09538	Prot_BV898_10773.1|Hexe_geneID_BV898_10773	BV898_09538|putative-Acidic-endochitinase-SP2|MTYJ01000075.1|OQV16395.1	BV898_10773|putative-Chitinase-6|MTYJ01000095.1|OQV15013.1	RvY_04444|hypothetical-protein|BDGG01000002.1|GAU92351.1	RvY_04444|hypothetical-protein|BDGG01000002.1|GAU92351.1	LOC129600960|uncharacterized-protein-LOC129600960|NW_026570426.1|XP_55355623.1	LOC129600960|uncharacterized-protein-LOC129600960|NW_026570426.1|XP_55355623.1	NA
Aant_geneID_rb_29266	BL	NT	0	63.9155	31.9577	-8.49615	1.69368	-5.01639	5.26518e-07	1.4216e-05	NA	NA	NA	TardiSpe	NA	NA	NA	NA	NA	NA		NA	NA	NA	NA	RvY_17677|hypothetical-protein|BDGG01000016.1|GAV07897.1	NA	NA	NA	NA
Aant_geneID_rb_1510	BL	NT	1323	3506.69	2414.85	-1.40667	0.280487	-5.01509	5.301e-07	1.42773e-05	NA	NA	NA	TardiSpe	NA	NA	NA	NA	NA	NA	Hexe_geneID_BV898_07602	Prot_BV898_07602.1|Hexe_geneID_BV898_07602	Prot_BV898_07602.1|Hexe_geneID_BV898_07602	BV898_07602|hypothetical-protein|MTYJ01000050.1|OQV18399.1	BV898_07602|hypothetical-protein|MTYJ01000050.1|OQV18399.1	RvY_16954|hypothetical-protein|BDGG01000014.1|GAV07072.1	RvY_16954|hypothetical-protein|BDGG01000014.1|GAV07072.1	LOC129596002|uncharacterized-protein-LOC129596002|NW_026570305.1|XP_55349126.1	LOC129596002|uncharacterized-protein-LOC129596002|NW_026570305.1|XP_55349126.1	NA
Aant_geneID_rb_38656	BL	NT	0	60.5935	30.2968	-8.41861	1.67977	-5.01176	5.39335e-07	1.44901e-05	NA	NA	NA	NotTardiSpe	NT5DC4|5-nucleotidase-domain-containing-protein-4-2|NC_060926.1|NP_1337423.1	NT5DC4|5-nucleotidase-domain-containing-protein-4-2|NC_060926.1|NP_1337423.1	NA	NA	NA	CG42795|uncharacterized-proteinC|Dmel_CG42795|NT_033777.3|NP_1262455.1	NA	NA	Prot_BV898_03668.1|Hexe_geneID_BV898_03668	NA	BV898_03668|hypothetical-protein|MTYJ01000017.1|OQV22493.1	NA	NA	LOC129587824|dehydrogenase-reductase-SDR-family-member-11-like|NW_026570246.1|XP_55337730.1	LOC129586461|mucin-2-like|NW_026570241.1|XP_55335698.1	NA
Aant_geneID_rb_33856	BL	NT	2.07202	166.189	84.1304	-6.36458	1.27074	-5.00857	5.48364e-07	1.46964e-05	NA	3041|Chlorophyta	The light-harvesting complex LHC functions as a light receptor, it captures and delivers excitation energy to photosystems with which it is closely associated	NotTardiSpe	NA	NA	NA	NA	NA	NA		NA	NA	NA	NA	NA	NA	NA	NA	ko00000,ko00001,ko00194
Aant_geneID_rb_20453	BL	NT	4273.89	419.926	2346.91	3.34835	0.668675	5.00745	5.51566e-07	1.47459e-05	NA	NA	NA	NotTardiSpe	NA	NA	NA	NA	NA	NA	Hexe_geneID_BV898_00184	Prot_BV898_00184.2|Hexe_geneID_BV898_00184	Prot_BV898_00184.2|Hexe_geneID_BV898_00184	BV898_00184|hypothetical-protein|MTYJ01000001.1|OQV26055.1	BV898_00184|hypothetical-protein|MTYJ01000001.1|OQV26055.1	NA	NA	NA	NA	NA
Aant_geneID_rb_269	BL	NT	446.187	1074.02	760.102	-1.26738	0.253233	-5.00478	5.59247e-07	1.49146e-05	CREB3L1	33208|Metazoa	Cyclic AMP-responsive element-binding protein 3-like	NotTardiSpe	CREB3L1|cyclic-AMP-responsive-element-binding-protein-3-like-protein-1|NC_060935.1|NP_443086.1	CREB3L1|cyclic-AMP-responsive-element-binding-protein-3-like-protein-1-X1|NC_060935.1|XP_54226441.1	crh-2|CREB-homolog-crh-2|CELE_C27D6.4|NC_003280.10|NP_1293486.1	crh-2|CREB-homolog-crh-2|CELE_C27D6.4|NC_003280.10|NP_1293486.1	CrebA|Cyclic-AMP-response-element-binding-protein-AB|Dmel_CG7450|NT_037436.4|NP_996096.1	CrebA|Cyclic-AMP-response-element-binding-protein-AA|Dmel_CG7450|NT_037436.4|NP_524087.3	Hexe_geneID_BV898_17888	Prot_BV898_17888.1|Hexe_geneID_BV898_17888	Prot_BV898_17888.1|Hexe_geneID_BV898_17888	BV898_17888|putative-Cyclic-AMP-responsive-element-binding-protein-3-like-protein-2|MTYJ01000323.1|OWA53460.1	BV898_17888|putative-Cyclic-AMP-responsive-element-binding-protein-3-like-protein-2|MTYJ01000323.1|OWA53460.1	RvY_08719-1|hypothetical-protein|BDGG01000004.1|GAU97417.1	RvY_08719-1|hypothetical-protein|BDGG01000004.1|GAU97417.1	LOC129584947|cyclic-AMP-responsive-element-binding-protein-3-like-protein-3-A|NW_026570235.1|XP_55333367.1	LOC129584947|cyclic-AMP-responsive-element-binding-protein-3-like-protein-3-A|NW_026570235.1|XP_55333367.1	ko00000,ko00001,ko03000
Aant_geneID_rb_5923	BL	NT	711.891	4246.44	2479.17	-2.57595	0.514928	-5.00254	5.65793e-07	1.50523e-05	REPS2	33208|Metazoa	calcium ion binding	NotTardiSpe	REPS1|ralBP1-associated-Eps-domain-containing-protein-1-X1|NC_060930.1|XP_54212586.1	REPS1|ralBP1-associated-Eps-domain-containing-protein-1-X1|NC_060930.1|XP_54212586.1	reps-1|REPS-(RalBP1-associated-Eps-domain-containing-protein)-homolog|CELE_Y39B6A.38|NC_003283.11|NP_1370135.1	ehs-1|Eps15-(endocytosis-protein)-Homologous-Sequence|CELE_ZK1248.3|NC_003280.10|NP_1022499.2	Reps|RALBP1-associated-Eps-domain-containingB|Dmel_CG6192|NT_033779.5|NP_1245975.1	Reps|RALBP1-associated-Eps-domain-containingB|Dmel_CG6192|NT_033779.5|NP_1245975.1	Hexe_geneID_BV898_11888	Prot_BV898_11888.1|Hexe_geneID_BV898_11888	Prot_BV898_11888.1|Hexe_geneID_BV898_11888	BV898_11888|hypothetical-protein|MTYJ01000114.1|OQV13891.1	BV898_11888|hypothetical-protein|MTYJ01000114.1|OQV13891.1	RvY_12369|hypothetical-protein|BDGG01000007.1|GAV01699.1	RvY_12386|hypothetical-protein|BDGG01000007.1|GAV01725.1	LOC129594155|ralBP1-associated-Eps-domain-containing-protein-2-like|NW_026570286.1|XP_55346715.1	LOC129594155|ralBP1-associated-Eps-domain-containing-protein-2-like|NW_026570286.1|XP_55346715.1	ko00000,ko04131
Aant_geneID_rb_17666	BL	NT	7.44579	2077.21	1042.33	-8.13548	1.62818	-4.99666	5.83304e-07	1.54803e-05	NA	NA	NA	NotTardiSpe	FAT1|protocadherin-Fat-1-X2|NC_060928.1|XP_54205234.1	FAT1|protocadherin-Fat-1-X1|NC_060928.1|XP_54205232.1	NA	NA	NA	NA		NA	NA	NA	NA	NA	NA	NA	NA	NA
Aant_geneID_rb_12778	BL	NT	34.0972	263.789	148.943	-2.95289	0.591848	-4.98926	6.061e-07	1.60462e-05	NA	NA	NA	TardiSpe	NA	NA	NA	NA	NA	NA		NA	NA	NA	NA	NA	NA	NA	NA	NA
Aant_geneID_rb_48211	BL	NT	19.3568	524.909	272.133	-4.77037	0.957729	-4.98092	6.32819e-07	1.67129e-05	NA	NA	NA	NotTardiSpe	NA	NA	NA	NA	NA	NA		NA	NA	NA	NA	RvY_08658|LEA8|BDGG01000004.1|GAU97339.1	NA	NA	NA	NA
Aant_geneID_rb_46997	BL	NT	0	884.539	442.269	-12.286	2.46831	-4.97751	6.4409e-07	1.69694e-05	NA	1236|Gammaproteobacteria	Belongs to the thiolase family	NotTardiSpe	ACAA2|3-ketoacyl-CoA-thiolase,-mitochondrial|NC_060942.1|NP_6102.2	ACAT2|acetyl-CoA-acetyltransferase,-cytosolic-1|NC_060930.1|NP_5882.2	acaa-2|ACetyl-CoA-Acyltransferase-2-homolog|CELE_F53A2.7|NC_003281.10|NP_1370026.1	acaa-2|ACetyl-CoA-Acyltransferase-2-homolog|CELE_F53A2.7|NC_003281.10|NP_1370026.1	yip2|yippee-interacting-protein-2|Dmel_CG4600|NT_033779.5|NP_523528.1	yip2|yippee-interacting-protein-2|Dmel_CG4600|NT_033779.5|NP_523528.1	Hexe_geneID_BV898_06571	Prot_BV898_06571.1|Hexe_geneID_BV898_06571	Prot_BV898_06571.1|Hexe_geneID_BV898_06571	BV898_06571|3-ketoacyl-CoA-thiolase,-mitochondrial|MTYJ01000040.1|OQV19335.1	BV898_06571|3-ketoacyl-CoA-thiolase,-mitochondrial|MTYJ01000040.1|OQV19335.1	RvY_07825|hypothetical-protein|BDGG01000003.1|GAU96369.1	RvY_07825|hypothetical-protein|BDGG01000003.1|GAU96369.1	LOC129584839|3-ketoacyl-CoA-thiolase,-mitochondrial-like|NW_026570222.1|XP_55333155.1	LOC129584839|3-ketoacyl-CoA-thiolase,-mitochondrial-like|NW_026570222.1|XP_55333155.1	ko00000,ko00001,ko00002,ko01000,ko04147
Aant_geneID_rb_6819	BL	NT	0.262012	95.5943	47.9281	-8.11457	1.64092	-4.94514	7.60903e-07	1.99985e-05	NA	2759|Eukaryota	protein diaphanous homolog	NotTardiSpe	NA	NA	NA	NA	NA	NA		NA	NA	NA	NA	NA	NA	NA	NA	NA
Aant_geneID_rb_54080	BL	NT	346.374	172.557	259.465	1.00783	0.203847	4.94405	7.65168e-07	2.00622e-05	NA	NA	NA	TardiSpe	NA	NA	NA	NA	NA	NA	Hexe_geneID_BV898_15030	Prot_BV898_15030.1|Hexe_geneID_BV898_15030	Prot_BV898_15030.1|Hexe_geneID_BV898_15030	BV898_15030|hypothetical-protein|MTYJ01000195.1|OWA50517.1	BV898_15030|hypothetical-protein|MTYJ01000195.1|OWA50517.1	RvY_00805|hypothetical-protein|BDGG01000001.1|GAU88034.1	RvY_00805|hypothetical-protein|BDGG01000001.1|GAU88034.1	LOC129599264|uncharacterized-protein-LOC129599264-X1|NW_026570362.1|XP_55353429.1	LOC129599264|uncharacterized-protein-LOC129599264-X2|NW_026570362.1|XP_55353430.1	NA
Aant_geneID_rb_7873	BL	NT	7911.58	3025.48	5468.53	1.38693	0.280649	4.94187	7.73786e-07	2.02393e-05	NA	NA	NA	TardiSpe	NA	NA	NA	NA	NA	CG9368|uncharacterized-proteinD|Dmel_CG9368|NT_037436.4|NP_1262057.1	Hexe_geneID_BV898_00401	Prot_BV898_00401.1|Hexe_geneID_BV898_00401	Prot_BV898_00401.1|Hexe_geneID_BV898_00401	BV898_00401|hypothetical-protein|MTYJ01000002.1|OQV25460.1	BV898_00401|hypothetical-protein|MTYJ01000002.1|OQV25460.1	NA	RvY_04732|hypothetical-protein|BDGG01000002.1|GAU92683.1	LOC129594611|uncharacterized-protein-LOC129594611|NW_026570290.1|XP_55347335.1	LOC129594611|uncharacterized-protein-LOC129594611|NW_026570290.1|XP_55347335.1	NA
Aant_geneID_rb_41578	BL	NT	0	40.2131	20.1066	-7.82334	1.58544	-4.93449	8.03611e-07	2.09691e-05	NA	NA	NA	NotTardiSpe	NA	NA	NA	NA	NA	NA		NA	NA	NA	NA	NA	NA	NA	NA	NA
Aant_geneID_rb_56142	BL	NT	0.524024	746.687	373.605	-10.3533	2.1045	-4.91961	8.67178e-07	2.25736e-05	NA	NA	NA	TardiSpe	NA	NA	mfn-1|Mitoferrin|CELE_W02B12.9|NC_003280.10|NP_496447.1	NA	NA	NA		NA	NA	NA	NA	NA	NA	NA	NA	NA
Aant_geneID_rb_18424	BL	NT	0	112.771	56.3856	-9.31423	1.89895	-4.90494	9.34551e-07	2.42693e-05	PGK1	33208|Metazoa	phosphoglycerate kinase activity	NotTardiSpe	PGK2|phosphoglycerate-kinase-2|NC_060930.1|NP_620061.2	PGK2|phosphoglycerate-kinase-2|NC_060930.1|NP_620061.2	pgk-1|putative-phosphoglycerate-kinase|CELE_T03F1.3|NC_003279.8|NP_491245.1	pgk-1|putative-phosphoglycerate-kinase|CELE_T03F1.3|NC_003279.8|NP_491245.1	Pgk|phosphoglycerate-kinaseA|Dmel_CG3127|NT_033779.5|NP_476676.1	Pgk|phosphoglycerate-kinaseB|Dmel_CG3127|NT_033779.5|NP_1259956.1	NA	Prot_BV898_10592.1|Hexe_geneID_BV898_10592	Prot_BV898_05579.1|Hexe_geneID_BV898_05579	BV898_10592|Phosphoglycerate-kinase-1|MTYJ01000092.1|OQV15208.1	BV898_05579|Phosphoglycerate-kinase-1|MTYJ01000030.1|OQV20535.1	RvY_17552|hypothetical-protein|BDGG01000015.1|GAV07745.1	RvY_17552|hypothetical-protein|BDGG01000015.1|GAV07745.1	LOC129584844|uncharacterized-protein-LOC129584844|NW_026570235.1|XP_55333163.1	LOC129584844|uncharacterized-protein-LOC129584844|NW_026570235.1|XP_55333163.1	ko00000,ko00001,ko00002,ko01000,ko04147
Aant_geneID_rb_74216	BL	NT	656.934	220.635	438.784	1.57097	0.321123	4.89212	9.9756e-07	2.58439e-05	CHAF1A	33208|Metazoa	Chromatin assembly factor 1 subunit A	NotTardiSpe	CHAF1A|chromatin-assembly-factor-1-subunit-A-X1|NC_060943.1|XP_54175439.1	CHAF1A|chromatin-assembly-factor-1-subunit-A-X1|NC_060943.1|XP_54175439.1	chaf-1|CHromatin-Assembly-Factor|CELE_T06D10.2|NC_003279.8|NP_492440.1	chaf-1|CHromatin-Assembly-Factor|CELE_T06D10.2|NC_003279.8|NP_492440.1	Caf1-180|chromatin-assembly-factor-1,-p180-subunit|Dmel_CG12109|NC_004354.4|NP_572495.1	Caf1-180|chromatin-assembly-factor-1,-p180-subunit|Dmel_CG12109|NC_004354.4|NP_572495.1	Hexe_geneID_BV898_05912	Prot_BV898_05912.1|Hexe_geneID_BV898_05912	Prot_BV898_05912.1|Hexe_geneID_BV898_05912	BV898_05912|hypothetical-protein|MTYJ01000033.1|OQV20119.1	BV898_05912|hypothetical-protein|MTYJ01000033.1|OQV20119.1	RvY_09145|hypothetical-protein|BDGG01000004.1|GAU97927.1	RvY_09145|hypothetical-protein|BDGG01000004.1|GAU97927.1	LOC129585702|chromatin-assembly-factor-1-subunit-A-like|NW_026570222.1|XP_55334472.1	LOC129585702|chromatin-assembly-factor-1-subunit-A-like|NW_026570222.1|XP_55334472.1	ko00000,ko03036
Aant_geneID_rb_38871	BL	NT	361.304	989.843	675.573	-1.45469	0.297439	-4.89072	1.00469e-06	2.59669e-05	MEX3C	33208|Metazoa	K homology RNA-binding domain	NotTardiSpe	MEX3D|RNA-binding-protein-MEX3D-2|NC_060943.1|NP_1167589.1	NEURL3|E3-ubiquitin-protein-ligase-NEURL3-X2|NC_060926.1|XP_54200553.1	C11H1.3|RING-type-domain-containing-protein|CELE_C11H1.3|NC_003284.9|NP_510385.1	C11H1.3|RING-type-domain-containing-protein|CELE_C11H1.3|NC_003284.9|NP_510385.1	CG11360|uncharacterized-proteinA|Dmel_CG11360|NC_004353.4|NP_651934.2	CG11360|uncharacterized-proteinC|Dmel_CG11360|NC_004353.4|NP_1259068.1	NA	Prot_BV898_15339.1|Hexe_geneID_BV898_15339	Prot_BV898_09519.1|Hexe_geneID_BV898_09519	BV898_15339|hypothetical-protein|MTYJ01000204.1|OWA50834.1	BV898_09519|hypothetical-protein|MTYJ01000075.1|OQV16374.1	RvY_11877|hypothetical-protein|BDGG01000007.1|GAV01116.1	RvY_11877|hypothetical-protein|BDGG01000007.1|GAV01116.1	LOC129592139|protein-neuralized-like|NW_026570270.1|XP_55344087.1	LOC129580957|uncharacterized-protein-LOC129580957-X2|NW_026570225.1|XP_55327711.1	ko00000,ko01000,ko03019,ko04121
Aant_geneID_rb_56819	BL	NT	666.844	149.928	408.386	2.15456	0.441148	4.884	1.03957e-06	2.68045e-05	NA	35493|Streptophyta	Thaumatin family	NotTardiSpe	NA	NA	thn-5|THaumatiN-family|CELE_Y59E9AR.4|NC_003282.8|NP_500748.2	thn-5|THaumatiN-family|CELE_Y59E9AR.4|NC_003282.8|NP_500748.2	NA	NA	Hexe_geneID_BV898_11077	Prot_BV898_11077.1|Hexe_geneID_BV898_11077	Prot_BV898_11077.1|Hexe_geneID_BV898_11077	BV898_11077|hypothetical-protein|MTYJ01000100.1|OQV14703.1	BV898_11077|hypothetical-protein|MTYJ01000100.1|OQV14703.1	RvY_11899|hypothetical-protein|BDGG01000007.1|GAV01144.1	RvY_11899|hypothetical-protein|BDGG01000007.1|GAV01144.1	LOC129593881|uncharacterized-protein-LOC129593881|NW_026570223.1|XP_55346353.1	LOC129593881|uncharacterized-protein-LOC129593881|NW_026570223.1|XP_55346353.1	NA
Aant_geneID_rb_57473	BL	NT	2935.63	1559.46	2247.54	0.913143	0.187105	4.88039	1.05876e-06	2.7235e-05	NA	NA	NA	NotTardiSpe	NA	NA	NA	NA	NA	NA	Hexe_geneID_BV898_07261	Prot_BV898_07261.1|Hexe_geneID_BV898_07261	Prot_BV898_07261.1|Hexe_geneID_BV898_07261	BV898_07261|hypothetical-protein|MTYJ01000047.1|OQV18632.1	BV898_07261|hypothetical-protein|MTYJ01000047.1|OQV18632.1	RvY_10149|hypothetical-protein|BDGG01000005.1|GAU99105.1	RvY_10149|hypothetical-protein|BDGG01000005.1|GAU99105.1	LOC129595581|uncharacterized-protein-LOC129595581|NW_026570300.1|XP_55348605.1	LOC129595581|uncharacterized-protein-LOC129595581|NW_026570300.1|XP_55348605.1	NA
Aant_geneID_rb_13141	BL	NT	4.85154	144.221	74.5362	-4.89704	1.00543	-4.8706	1.11262e-06	2.8553e-05	HTT	33154|Opisthokonta	huntingtin	NotTardiSpe	NA	NA	NA	NA	NA	NA		NA	NA	NA	NA	NA	NA	NA	NA	ko00000,ko00001,ko03019,ko03029,ko04131
Aant_geneID_rb_57109	BL	NT	2276.11	5974.15	4125.13	-1.39183	0.285902	-4.86821	1.12611e-06	2.8831e-05	NA	33208|Metazoa	Belongs to the sodium neurotransmitter symporter SNF TC 2.A.22 family	NotTardiSpe	SLC6A5|sodium--and-chloride-dependent-glycine-transporter-2-1|NC_060935.1|NP_4202.4	SLC6A5|sodium--and-chloride-dependent-glycine-transporter-2-1|NC_060935.1|NP_4202.4	snf-3|Sodium--and-chloride-dependent-betaine-transporter|CELE_T13B5.1|NC_003280.10|NP_493910.2	snf-11|Transporter|CELE_T03F7.1|NC_003283.11|NP_505873.2	GlyT|glycine-transporter|Dmel_CG5549|NT_033778.4|NP_611836.2	GlyT|glycine-transporter|Dmel_CG5549|NT_033778.4|NP_611836.2	Hexe_geneID_BV898_06799	Prot_BV898_06799.1|Hexe_geneID_BV898_06799	Prot_BV898_06799.1|Hexe_geneID_BV898_06799	BV898_06799|Sodium--and-chloride-dependent-glycine-transporter-2|MTYJ01000042.1|OQV19160.1	BV898_06799|Sodium--and-chloride-dependent-glycine-transporter-2|MTYJ01000042.1|OQV19160.1	RvY_16205|hypothetical-protein|BDGG01000013.1|GAV06178.1	RvY_09933|hypothetical-protein|BDGG01000005.1|GAU98844.1	LOC129582001|sodium--and-chloride-dependent-glycine-transporter-2-like|NW_026570226.1|XP_55329334.1	LOC129593648|sodium--and-chloride-dependent-glycine-transporter-2-like|NW_026570283.1|XP_55346051.1	ko00000,ko02000
Aant_geneID_rb_30062	BL	NT	0.322214	69.5418	34.932	-7.65647	1.57307	-4.86723	1.13173e-06	2.89069e-05	NA	NA	NA	NotTardiSpe	NA	NA	NA	NA	NA	NA		NA	NA	NA	NA	NA	NA	NA	NA	NA
Aant_geneID_rb_17443	BL	NT	0	66.348	33.174	-8.54928	1.76362	-4.84759	1.24973e-06	3.18462e-05	NA	NA	NA	NotTardiSpe	NA	NA	NA	NA	NA	NA		NA	NA	NA	NA	NA	NA	NA	NA	NA
Aant_geneID_rb_14392	BL	NT	451.764	150.769	301.267	1.58337	0.326744	4.84589	1.26043e-06	3.20437e-05	NA	2759|Eukaryota	cullin family protein binding	NotTardiSpe	DCUN1D4|DCN1-like-protein-4-X2|NC_060928.1|XP_54205351.1	DCUN1D4|DCN1-like-protein-4-4|NC_060928.1|NP_1274686.1	dcn-1|Defective-in-cullin-neddylation-protein-1|CELE_H38K22.2|NC_003281.10|NP_1379250.1	dcn-1|Defective-in-cullin-neddylation-protein-1|CELE_H38K22.2|NC_003281.10|NP_1379250.1	SCCRO4|squamous-cell-carcinoma-related-oncogene-4B|Dmel_CG6597|NT_037436.4|NP_730510.2	SCCRO4|squamous-cell-carcinoma-related-oncogene-4E|Dmel_CG6597|NT_037436.4|NP_1287127.1	Hexe_geneID_BV898_04045	Prot_BV898_04045.1|Hexe_geneID_BV898_04045	Prot_BV898_04045.1|Hexe_geneID_BV898_04045	BV898_04045|putative-DCN1-like-protein-4|MTYJ01000019.1|OQV22196.1	BV898_04045|putative-DCN1-like-protein-4|MTYJ01000019.1|OQV22196.1	RvY_05812|hypothetical-protein|BDGG01000002.1|GAU93961.1	RvY_05812|hypothetical-protein|BDGG01000002.1|GAU93961.1	LOC129581302|DCN1-like-protein-4-X3|NW_026570225.1|XP_55328266.1	LOC129581302|DCN1-like-protein-4-X1|NW_026570225.1|XP_55328264.1	ko00000,ko04121
Aant_geneID_rb_59194	BL	NT	0.391581	115.675	58.0334	-8.38979	1.73152	-4.84533	1.26402e-06	3.20601e-05	NA	4776|Peronosporales	Clathrin is the major protein of the polyhedral coat of coated pits and vesicles	NotTardiSpe	CLTC|clathrin-heavy-chain-1-1|NC_060941.1|NP_4850.1	CLTC|clathrin-heavy-chain-1-2|NC_060941.1|NP_1275582.1	chc-1|putative-clathrin-heavy-chain-1|CELE_T20G5.1|NC_003281.10|NP_499260.1	chc-1|putative-clathrin-heavy-chain-1|CELE_T20G5.1|NC_003281.10|NP_499260.1	Chc|clathrin-heavy-chainC|Dmel_CG9012|NC_004354.4|NP_996452.1	Chc|clathrin-heavy-chainE|Dmel_CG9012|NC_004354.4|NP_1096993.1	Hexe_geneID_BV898_03990	Prot_BV898_03990.1|Hexe_geneID_BV898_03990	Prot_BV898_03990.1|Hexe_geneID_BV898_03990	BV898_03990|Clathrin-heavy-chain-1|MTYJ01000019.1|OQV22144.1	BV898_03990|Clathrin-heavy-chain-1|MTYJ01000019.1|OQV22144.1	RvY_15748|hypothetical-protein|BDGG01000012.1|GAV05648.1	RvY_15748|hypothetical-protein|BDGG01000012.1|GAV05648.1	LOC129581059|clathrin-heavy-chain-1-like|NW_026570225.1|XP_55327894.1	LOC129581059|clathrin-heavy-chain-1-like|NW_026570225.1|XP_55327894.1	ko00000,ko00001,ko04131,ko04147
Aant_geneID_rb_30019	BL	NT	2782.25	1147.27	1964.76	1.27851	0.264264	4.83799	1.31159e-06	3.31893e-05	PGGT1B	33208|Metazoa	Geranylgeranyl transferase type-1 subunit beta	NotTardiSpe	PGGT1B|geranylgeranyl-transferase-type-1-subunit-beta|NC_060929.1|NP_5014.2	PGGT1B|geranylgeranyl-transferase-type-1-subunit-beta-X2|NC_060929.1|XP_54208799.1	Y48E1B.3|Geranylgeranyl-transferase-type-I-subunit-beta|CELE_Y48E1B.3|NC_003280.10|NP_1254397.1	Y48E1B.3|Geranylgeranyl-transferase-type-I-subunit-beta|CELE_Y48E1B.3|NC_003280.10|NP_1254397.1	betaggt-I|beta-subunit-of-type-I-geranylgeranyl-transferaseB|Dmel_CG3469|NT_033779.5|NP_1260061.1	betaggt-I|beta-subunit-of-type-I-geranylgeranyl-transferaseB|Dmel_CG3469|NT_033779.5|NP_1260061.1	Hexe_geneID_BV898_10620	Prot_BV898_10620.1|Hexe_geneID_BV898_10620	Prot_BV898_10620.1|Hexe_geneID_BV898_10620	BV898_10620|Geranylgeranyl-transferase-type-1-subunit-beta|MTYJ01000092.1|OQV15238.1	BV898_10620|Geranylgeranyl-transferase-type-1-subunit-beta|MTYJ01000092.1|OQV15238.1	RvY_00576|hypothetical-protein|BDGG01000001.1|GAU87778.1	RvY_00576|hypothetical-protein|BDGG01000001.1|GAU87778.1	LOC129585781|geranylgeranyl-transferase-type-1-subunit-beta-like|NW_026570238.1|XP_55334602.1	LOC129585781|geranylgeranyl-transferase-type-1-subunit-beta-like|NW_026570238.1|XP_55334602.1	ko00000,ko01000,ko01006
Aant_geneID_rb_18353	BL	NT	0.786036	89.2867	45.0364	-6.66954	1.3797	-4.83406	1.33773e-06	3.36942e-05	NA	2759|Eukaryota	NA	NotTardiSpe	NA	NA	NA	NA	NA	NA		NA	NA	NA	NA	NA	NA	NA	NA	NA
Aant_geneID_rb_9425	BL	NT	401.877	193.179	297.528	1.05818	0.218892	4.83425	1.33646e-06	3.36942e-05	NUP88	33208|Metazoa	Nuclear pore component	NotTardiSpe	NUP88|nuclear-pore-complex-protein-Nup88-2|NC_060941.1|NP_2523.2	NUP88|nuclear-pore-complex-protein-Nup88-2|NC_060941.1|NP_2523.2	npp-24|Protein-npp-24|CELE_ZK177.4|NC_003280.10|NP_1379685.1	NA	mbo|members-only|Dmel_CG6819|NT_033777.3|NP_524330.2	mbo|members-only|Dmel_CG6819|NT_033777.3|NP_524330.2	Hexe_geneID_BV898_17537	Prot_BV898_17537.1|Hexe_geneID_BV898_17537	Prot_BV898_17537.1|Hexe_geneID_BV898_17537	BV898_17537|putative-Nuclear-pore-complex-protein-Nup88|MTYJ01000303.1|OWA53103.1	BV898_17537|putative-Nuclear-pore-complex-protein-Nup88|MTYJ01000303.1|OWA53103.1	RvY_08091-1|hypothetical-protein|BDGG01000003.1|GAU96679.1	RvY_08091-1|hypothetical-protein|BDGG01000003.1|GAU96679.1	LOC129595472|nuclear-pore-complex-protein-Nup88-like|NW_026570223.1|XP_55348473.1	LOC129595472|nuclear-pore-complex-protein-Nup88-like|NW_026570223.1|XP_55348473.1	ko00000,ko00001,ko00002,ko03019
Aant_geneID_rb_10919	BL	NT	395.855	839.493	617.674	-1.08274	0.224101	-4.83149	1.35512e-06	3.40532e-05	ABCG2	33208|Metazoa	ATPase activity	NotTardiSpe	ABCG2|broad-substrate-specificity-ATP-binding-cassette-transporter-ABCG2-X2|NC_060928.1|XP_54207260.1	ABCG2|broad-substrate-specificity-ATP-binding-cassette-transporter-ABCG2-1|NC_060928.1|NP_1335914.1	wht-8|ABC-transporter-domain-containing-protein|CELE_Y47D3A.11|NC_003281.10|NP_499442.2	wht-8|ABC-transporter-domain-containing-protein|CELE_Y47D3A.11|NC_003281.10|NP_499442.2	w|white|Dmel_CG2759|NC_004354.4|NP_476787.1	w|white|Dmel_CG2759|NC_004354.4|NP_476787.1	Hexe_geneID_BV898_13706	Prot_BV898_13706.1|Hexe_geneID_BV898_13706	Prot_BV898_13706.1|Hexe_geneID_BV898_13706	BV898_13706|ATP-binding-cassette-sub-family-G-member-2|MTYJ01000156.1|OQV11982.1	BV898_13706|ATP-binding-cassette-sub-family-G-member-2|MTYJ01000156.1|OQV11982.1	RvY_08512-1|hypothetical-protein|BDGG01000004.1|GAU97165.1	RvY_08512-1|hypothetical-protein|BDGG01000004.1|GAU97165.1	LOC129586427|broad-substrate-specificity-ATP-binding-cassette-transporter-ABCG2-like|NW_026570240.1|XP_55335659.1	LOC129586427|broad-substrate-specificity-ATP-binding-cassette-transporter-ABCG2-like|NW_026570240.1|XP_55335659.1	ko00000,ko00001,ko02000,ko04090,ko04147
Aant_geneID_rb_77242	BL	NT	153.429	44.4778	98.9533	1.78318	0.369241	4.82931	1.37004e-06	3.43488e-05	NAM7	4751|Fungi	RNA helicase UPF2 interacting domain	NotTardiSpe	UPF1|regulator-of-nonsense-transcripts-1-2|NC_060943.1|NP_2902.2	UPF1|regulator-of-nonsense-transcripts-1-2|NC_060943.1|NP_2902.2	smg-2|Regulator-of-nonsense-transcripts-1|CELE_Y48G8AL.6|NC_003279.8|NP_490829.1	smg-2|Regulator-of-nonsense-transcripts-1|CELE_Y48G8AL.6|NC_003279.8|NP_490829.1	Upf1|Upf1-RNA-helicaseA|Dmel_CG1559|NC_004354.4|NP_572767.1	Upf1|Upf1-RNA-helicaseB|Dmel_CG1559|NC_004354.4|NP_1285145.1	Hexe_geneID_BV898_08290	Prot_BV898_08290.1|Hexe_geneID_BV898_08290	Prot_BV898_08290.1|Hexe_geneID_BV898_08290	BV898_08290|Regulator-of-nonsense-transcripts-1-like-protein|MTYJ01000058.1|OQV17667.1	BV898_08290|Regulator-of-nonsense-transcripts-1-like-protein|MTYJ01000058.1|OQV17667.1	RvY_01574|hypothetical-protein|BDGG01000001.1|GAU88968.1	RvY_01574|hypothetical-protein|BDGG01000001.1|GAU88968.1	LOC129592582|regulator-of-nonsense-transcripts-1-like|NW_026570274.1|XP_55344624.1	LOC129592582|regulator-of-nonsense-transcripts-1-like|NW_026570274.1|XP_55344624.1	ko00000,ko00001,ko00002,ko01000,ko03019
Aant_geneID_rb_44194	BL	NT	0.262012	95.2061	47.7341	-8.10865	1.67982	-4.82711	1.3853e-06	3.46517e-05	NA	NA	NA	TardiSpe	NA	NA	NA	NA	NA	NA		NA	NA	NA	NA	NA	NA	NA	NA	NA
Aant_geneID_rb_73268	BL	NT	1149.47	484.967	817.218	1.24482	0.258024	4.82444	1.404e-06	3.50389e-05	MFNG	33208|Metazoa	O-fucosylpeptide 3-beta-N-acetylglucosaminyltransferase activity. It is involved in the biological process described with pattern specification process	NotTardiSpe	UBR5|E3-ubiquitin-protein-ligase-UBR5-X4|NC_060932.1|XP_54216601.1	LFNG|beta-1,3-N-acetylglucosaminyltransferase-lunatic-fringe-b-precursor|NC_060931.1|NP_1035258.1	ubr-5|UBR-E3-ubiquitin-ligase-homolog|CELE_F36A2.13|NC_003279.8|NP_492389.1	ubr-5|UBR-E3-ubiquitin-ligase-homolog|CELE_F36A2.13|NC_003279.8|NP_492389.1	fng|fringe|Dmel_CG10580|NT_037436.4|NP_524191.1	fng|fringe|Dmel_CG10580|NT_037436.4|NP_524191.1	Hexe_geneID_BV898_16207	Prot_BV898_16207.1|Hexe_geneID_BV898_16207	Prot_BV898_16207.1|Hexe_geneID_BV898_16207	BV898_16207|E3-ubiquitin-protein-ligase-UBR5|MTYJ01000237.1|OWA51736.1	BV898_16207|E3-ubiquitin-protein-ligase-UBR5|MTYJ01000237.1|OWA51736.1	RvY_07078|hypothetical-protein|BDGG01000003.1|GAU95466.1	RvY_07078|hypothetical-protein|BDGG01000003.1|GAU95466.1	LOC129589079|E3-ubiquitin-protein-ligase-UBR5-like-X2|NW_026570253.1|XP_55339569.1	LOC129580839|fringe-glycosyltransferase-like|NW_026570225.1|XP_55327518.1	ko00000,ko00001,ko01000,ko01003
Aant_geneID_rb_285	BL	NT	0.391581	66.1901	33.2908	-7.58418	1.57602	-4.81222	1.49262e-06	3.71653e-05	NA	1117|Cyanobacteria	TIGRFAM Polyketide-type polyunsaturated fatty acid synthase, PfaA	NotTardiSpe	FASN|fatty-acid-synthase-X1|NC_060941.1|XP_54171452.1	NA	pks-1|Fatty-acid-synthase|CELE_C41A3.1|NC_003284.9|NP_508923.2	pks-1|Fatty-acid-synthase|CELE_C41A3.1|NC_003284.9|NP_1317900.1	FASN1|fatty-acid-synthase-1A|Dmel_CG3523|NT_033779.5|NP_608748.1	NA		NA	NA	NA	NA	NA	NA	NA	NA	NA
Aant_geneID_rb_21899	BL	NT	481.288	130.602	305.945	1.87749	0.390952	4.80236	1.56806e-06	3.89546e-05	Pvr	33208|Metazoa	ATP binding. It is involved in the biological process described with protein phosphorylation	NotTardiSpe	CSF1R|macrophage-colony-stimulating-factor-1-receptor-b|NC_060929.1|NP_1362250.1	CSF1R|macrophage-colony-stimulating-factor-1-receptor-b|NC_060929.1|NP_1362250.1	old-1|Tyrosine-protein-kinase-receptor-old-1|CELE_C08H9.5|NC_003280.10|NP_496130.2	old-1|Tyrosine-protein-kinase-receptor-old-1|CELE_C08H9.5|NC_003280.10|NP_496130.2	btl|breathlessA|Dmel_CG32134|NT_037436.4|NP_729956.1	btl|breathlessB|Dmel_CG32134|NT_037436.4|NP_1014583.1	Hexe_geneID_BV898_03543	Prot_BV898_03543.1|Hexe_geneID_BV898_03543	Prot_BV898_03543.1|Hexe_geneID_BV898_03543	BV898_03543|Macrophage-colony-stimulating-factor-1-receptor-2|MTYJ01000016.1|OQV22714.1	BV898_03543|Macrophage-colony-stimulating-factor-1-receptor-2|MTYJ01000016.1|OQV22714.1	RvY_06820|hypothetical-protein|BDGG01000003.1|GAU95145.1	RvY_06815|hypothetical-protein|BDGG01000003.1|GAU95140.1	LOC129581635|fibroblast-growth-factor-receptor-3-like|NW_026570226.1|XP_55328805.1	LOC129581635|fibroblast-growth-factor-receptor-3-like|NW_026570226.1|XP_55328805.1	ko00000,ko00001,ko00536,ko01000,ko01001,ko01020,ko04050,ko04090,ko04516
Aant_geneID_rb_35022	BL	NT	0	873.757	436.878	-12.2683	2.55874	-4.79468	1.62936e-06	4.03852e-05	NA	NA	NA	TardiSpe	NA	NA	NA	NA	NA	NA		NA	NA	NA	NA	NA	NA	NA	NA	NA
Aant_geneID_rb_76764	BL	NT	421.669	171.631	296.65	1.2966	0.270539	4.79267	1.64574e-06	4.06984e-05	SNAPC1	33208|Metazoa	Small nuclear RNA activating complex SNAPc, subunit SNAP43	NotTardiSpe	SNAPC1|snRNA-activating-protein-complex-subunit-1|NC_060938.1|NP_3073.1	SNAPC1|snRNA-activating-protein-complex-subunit-1|NC_060938.1|NP_3073.1	NA	NA	Pbp45|PSEA-binding-protein-45kD|Dmel_CG9597|NT_033777.3|NP_650499.1	NA	Hexe_geneID_BV898_07716	Prot_BV898_07716.1|Hexe_geneID_BV898_07716	Prot_BV898_07716.1|Hexe_geneID_BV898_07716	BV898_07716|hypothetical-protein|MTYJ01000052.1|OQV18129.1	BV898_07716|hypothetical-protein|MTYJ01000052.1|OQV18129.1	RvY_07634|hypothetical-protein|BDGG01000003.1|GAU96146.1	RvY_07634|hypothetical-protein|BDGG01000003.1|GAU96146.1	LOC129587544|snRNA-activating-protein-complex-subunit-1-like|NW_026570222.1|XP_55337341.1	LOC129587544|snRNA-activating-protein-complex-subunit-1-like|NW_026570222.1|XP_55337317.1	ko00000,ko03021
Aant_geneID_rb_46973	BL	NT	150.901	1519.53	835.214	-3.32932	0.695465	-4.78718	1.69143e-06	4.17333e-05	NA	33208|Metazoa	Chitinase class I	NotTardiSpe	NA	NA	T05H4.7|Glyco_hydro_19_cat-domain-containing-protein|CELE_T05H4.7|NC_003283.11|NP_504628.2	NA	NA	NA	Hexe_geneID_BV898_19149	Prot_BV898_19149.1|Hexe_geneID_BV898_19149	Prot_BV898_19149.1|Hexe_geneID_BV898_19149	BV898_19149|putative-Acidic-endochitinase-SP2|MTYJ01000453.1|OWA54750.1	BV898_19149|putative-Acidic-endochitinase-SP2|MTYJ01000453.1|OWA54750.1	RvY_11384|hypothetical-protein|BDGG01000006.1|GAV00553.1	RvY_11384|hypothetical-protein|BDGG01000006.1|GAV00553.1	LOC129601429|uncharacterized-protein-LOC129601429|NW_026570456.1|XP_55356204.1	LOC129601429|uncharacterized-protein-LOC129601429|NW_026570456.1|XP_55356204.1	NA
Aant_geneID_rb_29912	BL	NT	0.262012	77.1506	38.7063	-7.80565	1.6312	-4.78523	1.70792e-06	4.20451e-05	NA	121069|Pythiales	Inositol-3,4-bisphosphate 4-phosphatase. Source PGD	NotTardiSpe	INPP4B|inositol-polyphosphate-4-phosphatase-type-II-17|NC_060928.1|NP_1372387.1	INPP4B|inositol-polyphosphate-4-phosphatase-type-II-17|NC_060928.1|NP_1372286.1	R01H10.7|Uncharacterized-protein|CELE_R01H10.7|NC_003281.10|NP_1366686.1	R01H10.7|Uncharacterized-protein|CELE_R01H10.7|NC_003281.10|NP_1366686.1	CG42271|uncharacterized-proteinC|Dmel_CG42271|NC_004354.4|NP_996434.2	CG42271|uncharacterized-proteinC|Dmel_CG42271|NC_004354.4|NP_996434.2	Hexe_geneID_BV898_12438	Prot_BV898_12438.1|Hexe_geneID_BV898_12438	Prot_BV898_12438.1|Hexe_geneID_BV898_12438	BV898_12438|putative-Type-I-inositol-3,4-bisphosphate-4-phosphatase|MTYJ01000126.1|OQV13327.1	BV898_12438|putative-Type-I-inositol-3,4-bisphosphate-4-phosphatase|MTYJ01000126.1|OQV13327.1	RvY_09605-1|hypothetical-protein|BDGG01000004.1|GAU98462.1	RvY_09605-1|hypothetical-protein|BDGG01000004.1|GAU98462.1	LOC129589501|uncharacterized-protein-LOC129589501-X1|NW_026570222.1|XP_55340256.1	LOC129589501|uncharacterized-protein-LOC129589501-X1|NW_026570222.1|XP_55340256.1	NA
Aant_geneID_rb_59930	BL	NT	7.7078	418.905	213.306	-5.78198	1.20842	-4.78475	1.71203e-06	4.2051e-05	NA	4776|Peronosporales	Glutathione S-transferase, C-terminal domain	NotTardiSpe	HPGDS|hematopoietic-prostaglandin-D-synthase|NC_060928.1|NP_55300.1	HPGDS|hematopoietic-prostaglandin-D-synthase|NC_060928.1|NP_55300.1	gst-2|Glutathione-S-transferase-2|CELE_K08F4.6|NC_003282.8|NP_501847.1	gst-2|Glutathione-S-transferase-2|CELE_K08F4.6|NC_003282.8|NP_501847.1	GstS1|glutathione-S-transferase-S1D|Dmel_CG8938|NT_033778.4|NP_1261040.1	GstS1|glutathione-S-transferase-S1D|Dmel_CG8938|NT_033778.4|NP_1261040.1	Hexe_geneID_BV898_03501	Prot_BV898_03501.1|Hexe_geneID_BV898_03501	Prot_BV898_03501.1|Hexe_geneID_BV898_03501	BV898_03501|putative-Glutathione-S-transferase-1|MTYJ01000016.1|OQV22676.1	BV898_03501|putative-Glutathione-S-transferase-1|MTYJ01000016.1|OQV22676.1	RvY_13928|hypothetical-protein|BDGG01000009.1|GAV03519.1	RvY_13928|hypothetical-protein|BDGG01000009.1|GAV03519.1	LOC129593588|glutathione-S-transferase-1-like|NW_026570282.1|XP_55345956.1	LOC129593588|glutathione-S-transferase-1-like|NW_026570282.1|XP_55345956.1	ko00000,ko00001,ko01000
Aant_geneID_rb_14982	BL	NT	0	93.7758	46.8879	-9.0488	1.8934	-4.77914	1.76049e-06	4.3144e-05	ATP6V1H	2759|Eukaryota	proton-transporting ATPase activity, rotational mechanism	NotTardiSpe	ATP6V1H|V-type-proton-ATPase-subunit-H-X2|NC_060932.1|XP_54216620.1	ATP6V1H|V-type-proton-ATPase-subunit-H-X2|NC_060932.1|XP_54216620.1	vha-18|putative-V-type-proton-ATPase-subunit-H-1|CELE_F52E1.10|NC_003283.11|NP_505171.1	vha-18|putative-V-type-proton-ATPase-subunit-H-1|CELE_F52E1.10|NC_003283.11|NP_505171.1	VhaSFD|vacuolar-H[+]-ATPase-SFD-subunitA|Dmel_CG17332|NT_033779.5|NP_523585.2	VhaSFD|vacuolar-H[+]-ATPase-SFD-subunitE|Dmel_CG17332|NT_033779.5|NP_1260510.1	Hexe_geneID_BV898_07746	Prot_BV898_07746.1|Hexe_geneID_BV898_07746	Prot_BV898_07746.1|Hexe_geneID_BV898_07746	BV898_07746|V-type-proton-ATPase-subunit-H|MTYJ01000052.1|OQV18157.1	BV898_07746|V-type-proton-ATPase-subunit-H|MTYJ01000052.1|OQV18157.1	RvY_13489|hypothetical-protein|BDGG01000009.1|GAV02998.1	RvY_15821|hypothetical-protein|BDGG01000012.1|GAV05740.1	LOC129588683|V-type-proton-ATPase-subunit-H-like|NW_026570221.1|XP_55342963.1	LOC129588683|V-type-proton-ATPase-subunit-H-like|NW_026570221.1|XP_55342963.1	ko00000,ko00001,ko00002
Aant_geneID_rb_1097	BL	NT	0	31.6353	15.8177	-7.48116	1.56677	-4.7749	1.79799e-06	4.39639e-05	NA	NA	NA	TardiSpe	NA	NA	NA	NA	NA	NA		NA	NA	NA	NA	NA	NA	NA	NA	NA
Aant_geneID_rb_65724	BL	NT	502.15	1844.82	1173.49	-1.87841	0.393988	-4.76769	1.86346e-06	4.54625e-05	PRSS27	33208|Metazoa	Belongs to the peptidase S1 family	NotTardiSpe	KLKB1|plasma-kallikrein-3-precursor|NC_060928.1|NP_1305325.1	KLKB1|plasma-kallikrein-X5|NC_060928.1|XP_54205941.1	try-1|Peptidase-S1-domain-containing-protein|CELE_ZK546.15|NC_003280.10|NP_494910.2	try-1|Peptidase-S1-domain-containing-protein|CELE_ZK546.15|NC_003280.10|NP_494910.2	CG3355|uncharacterized-proteinA|Dmel_CG3355|NT_033779.5|NP_608848.1	CG3355|uncharacterized-proteinA|Dmel_CG3355|NT_033779.5|NP_608848.1	Hexe_geneID_BV898_07466	Prot_BV898_07466.1|Hexe_geneID_BV898_07466	Prot_BV898_07466.1|Hexe_geneID_BV898_07466	BV898_07466|putative-Atrial-natriuretic-peptide-converting-enzyme|MTYJ01000049.1|OQV18457.1	BV898_07466|putative-Atrial-natriuretic-peptide-converting-enzyme|MTYJ01000049.1|OQV18457.1	RvY_17490-2|hypothetical-protein|BDGG01000015.1|GAV07676.1	RvY_17490-2|hypothetical-protein|BDGG01000015.1|GAV07676.1	LOC129594945|brain-specific-serine-protease-4-like|NW_026570292.1|XP_55347783.1	LOC129594945|brain-specific-serine-protease-4-like|NW_026570292.1|XP_55347783.1	ko00000,ko01000,ko01002
Aant_geneID_rb_30033	BL	NT	0	537.756	268.878	-11.5681	2.42714	-4.76615	1.87777e-06	4.57092e-05	OSM2	4751|Fungi	fumarate reductase	NotTardiSpe	SDHA|succinate-dehydrogenase [ubiquinone]-flavoprotein-subunit,-mitochondrial-2|NC_060929.1|NP_1281261.1	SDHA|succinate-dehydrogenase [ubiquinone]-flavoprotein-subunit,-mitochondrial-2|NC_060929.1|NP_1281261.1	F48E8.3|FAD_binding_2-domain-containing-protein|CELE_F48E8.3|NC_003281.10|NP_498164.3	F48E8.3|FAD_binding_2-domain-containing-protein|CELE_F48E8.3|NC_003281.10|NP_498164.3	SdhA|succinate-dehydrogenase,-subunit-A-(flavoprotein)C|Dmel_CG17246|NT_033778.4|NP_725882.1	Cyt-b5|cytochrome-b5B|Dmel_CG2140|NT_033778.4|NP_610294.1	Hexe_geneID_BV898_02973	Prot_BV898_02973.1|Hexe_geneID_BV898_02973	Prot_BV898_02973.1|Hexe_geneID_BV898_02973	BV898_02973|Succinate-dehydrogenase|MTYJ01000013.1|OQV23244.1	BV898_02973|Succinate-dehydrogenase|MTYJ01000013.1|OQV23244.1	RvY_14572-1|hypothetical-protein|BDGG01000010.1|GAV04264.1	RvY_14572-1|hypothetical-protein|BDGG01000010.1|GAV04264.1	LOC129586819|succinate-dehydrogenase [ubiquinone]-flavoprotein-subunit,-mitochondrial-like|NW_026570221.1|XP_55336638.1	LOC129586819|succinate-dehydrogenase [ubiquinone]-flavoprotein-subunit,-mitochondrial-like|NW_026570221.1|XP_55336638.1	ko00000,ko01000
Aant_geneID_rb_11980	BL	NT	0	97.9394	48.9697	-9.11139	1.9134	-4.76189	1.91789e-06	4.65815e-05	NA	NA	NA	TardiSpe	NA	NA	NA	NA	NA	NA		NA	NA	NA	NA	NA	NA	NA	NA	NA
Aant_geneID_rb_38705	BL	NT	0	67.3468	33.6734	-8.57106	1.80159	-4.75751	1.95997e-06	4.74976e-05	NA	2759|Eukaryota	ATPase activity	NotTardiSpe	NA	NA	wht-4|ABC-transporter-domain-containing-protein|CELE_F02E11.1|NC_003280.10|NP_494495.3	NA	CG31689|uncharacterized-proteinD|Dmel_CG31689|NT_033779.5|NP_722829.1	NA	Hexe_geneID_BV898_08830	Prot_BV898_08830.1|Hexe_geneID_BV898_08830	Prot_BV898_08830.1|Hexe_geneID_BV898_08830	BV898_08830|putative-Protein-white|MTYJ01000066.1|OQV17113.1	BV898_08830|putative-Protein-white|MTYJ01000066.1|OQV17113.1	RvY_08512-1|hypothetical-protein|BDGG01000004.1|GAU97165.1	NA	LOC129599191|ATP-binding-cassette-sub-family-G-member-8-like|NW_026570360.1|XP_55353322.1	LOC129599191|ATP-binding-cassette-sub-family-G-member-8-like|NW_026570360.1|XP_55353320.1	NA
Aant_geneID_rb_39024	BL	NT	0	39.8128	19.9064	-7.81	1.64217	-4.75589	1.97573e-06	4.77733e-05	NA	NA	NA	TardiSpe	NA	NA	NA	NA	NA	NA		NA	NA	NA	NA	NA	NA	NA	NA	NA
Aant_geneID_rb_33736	BL	NT	0.644428	89.5611	45.1028	-7.12826	1.49989	-4.75251	2.00907e-06	4.84716e-05	NA	3041|Chlorophyta	The light-harvesting complex LHC functions as a light receptor, it captures and delivers excitation energy to photosystems with which it is closely associated	NotTardiSpe	NA	NA	NA	NA	NA	NA		NA	NA	NA	NA	NA	NA	NA	NA	ko00000,ko00001,ko00194
Aant_geneID_rb_49859	BL	NT	1467.83	6409.16	3938.49	-2.12594	0.44744	-4.75134	2.02075e-06	4.86455e-05	NA	NA	NA	TardiSpe	NA	NA	Y48G10A.6|Uncharacterized-protein|CELE_Y48G10A.6|NC_003279.8|NP_1021775.1	NA	NA	NA	NA	Prot_BV898_04542.1|Hexe_geneID_BV898_04542	Prot_BV898_04541.1|Hexe_geneID_BV898_04541	BV898_04542|hypothetical-protein|MTYJ01000022.1|OQV21643.1	BV898_04541|hypothetical-protein|MTYJ01000022.1|OQV21642.1	RvY_10132|hypothetical-protein|BDGG01000005.1|GAU99087.1	RvY_10132|hypothetical-protein|BDGG01000005.1|GAU99087.1	NA	NA	NA
Aant_geneID_rb_70333	BL	NT	143.75	328.938	236.344	-1.19399	0.251391	-4.74951	2.03914e-06	4.89798e-05	NA	554915|Amoebozoa	Calponin homology domain	NotTardiSpe	CNN1|calponin-1-1|NC_060943.1|NP_1290.2	CNN1|calponin-1-1|NC_060943.1|NP_1290.2	cpn-2|Transgelin|CELE_D1069.2|NC_003280.10|NP_493713.2	cpn-2|Transgelin|CELE_D1069.2|NC_003280.10|NP_493713.2	CG5023|uncharacterized-protein|Dmel_CG5023|NT_033777.3|NP_650867.1	CG5023|uncharacterized-protein|Dmel_CG5023|NT_033777.3|NP_650867.1	Hexe_geneID_BV898_07788	Prot_BV898_07788.1|Hexe_geneID_BV898_07788	Prot_BV898_07788.1|Hexe_geneID_BV898_07788	BV898_07788|hypothetical-protein|MTYJ01000052.1|OQV18199.1	BV898_07788|hypothetical-protein|MTYJ01000052.1|OQV18199.1	RvY_07563-1|hypothetical-protein|BDGG01000003.1|GAU96068.1	RvY_07563-1|hypothetical-protein|BDGG01000003.1|GAU96068.1	LOC129590502|muscle-specific-protein-20-like|NW_026570260.1|XP_55341743.1	LOC129590502|muscle-specific-protein-20-like|NW_026570260.1|XP_55341743.1	NA
Aant_geneID_rb_64328	BL	NT	1775.31	3477.4	2626.36	-0.969854	0.204373	-4.7455	2.07995e-06	4.98501e-05	IFI30	33208|Metazoa	oxidoreductase activity, acting on a sulfur group of donors	NotTardiSpe	IFI30|gamma-interferon-inducible-lysosomal-thiol-reductase-preproprotein|NC_060943.1|NP_6323.2	IFI30|gamma-interferon-inducible-lysosomal-thiol-reductase-preproprotein|NC_060943.1|NP_6323.2	C02D5.2|GILT-like-protein-C02D5.2|CELE_C02D5.2|NC_003281.10|NP_1040840.1	C02D5.2|GILT-like-protein-C02D5.2|CELE_C02D5.2|NC_003281.10|NP_1040840.1	CG41378|uncharacterized-proteinB|Dmel_CG41378|NT_033778.4|NP_1163836.1	GILT1|Gamma-interferon-inducible-lysosomal-thiol-reductase-1|Dmel_CG9796|NT_033777.3|NP_650287.3	Hexe_geneID_BV898_02294	Prot_BV898_02294.1|Hexe_geneID_BV898_02294	Prot_BV898_02294.1|Hexe_geneID_BV898_02294	BV898_02294|hypothetical-protein|MTYJ01000009.1|OQV23947.1	BV898_02294|hypothetical-protein|MTYJ01000009.1|OQV23947.1	RvY_05278|hypothetical-protein|BDGG01000002.1|GAU93317.1	RvY_05278|hypothetical-protein|BDGG01000002.1|GAU93317.1	LOC129597611|gamma-interferon-inducible-lysosomal-thiol-reductase-like|NW_026570327.1|XP_55351211.1	LOC129597611|gamma-interferon-inducible-lysosomal-thiol-reductase-like|NW_026570327.1|XP_55351211.1	ko00000,ko00001
Aant_geneID_rb_74852	BL	NT	51.9047	204.645	128.275	-1.98712	0.418903	-4.74364	2.09908e-06	5.01979e-05	CASD1	33208|Metazoa	CAS1 domain-containing protein	NotTardiSpe	CASD1|N-acetylneuraminate-9-O-acetyltransferase-X2|NC_060931.1|XP_54214823.1	CASD1|N-acetylneuraminate-9-O-acetyltransferase-X2|NC_060931.1|XP_54214823.1	NA	NA	CG2938|uncharacterized-proteinB|Dmel_CG2938|NC_004354.4|NP_570085.1	NA	Hexe_geneID_BV898_03912	Prot_BV898_03912.1|Hexe_geneID_BV898_03912	Prot_BV898_03912.1|Hexe_geneID_BV898_03912	BV898_03912|hypothetical-protein|MTYJ01000019.1|OQV22066.1	BV898_03912|hypothetical-protein|MTYJ01000019.1|OQV22066.1	RvY_00197|hypothetical-protein|BDGG01000001.1|GAU87323.1	RvY_00197|hypothetical-protein|BDGG01000001.1|GAU87323.1	LOC129593129|uncharacterized-protein-LOC129593129|NW_026570280.1|XP_55345294.1	LOC129600284|N-acetylneuraminate-9-O-acetyltransferase-like|NW_026570224.1|XP_55354740.1	ko00000,ko01000
Aant_geneID_rb_16072	BL	NT	0.524024	103.32	51.9221	-7.4499	1.57087	-4.74253	2.11061e-06	5.0314e-05	NA	121069|Pythiales	Calcium calmodulin-dependent protein kinase. Source PGD	NotTardiSpe	CAMK1|calcium/calmodulin-dependent-protein-kinase-type-1|NC_060927.1|NP_3647.1	CAMK1|calcium/calmodulin-dependent-protein-kinase-type-1|NC_060927.1|NP_3647.1	cmk-1|Calcium-calmodulin-dependent-protein-kinase-type-1|CELE_K07A9.2|NC_003282.8|NP_500139.1	cmk-1|Calcium-calmodulin-dependent-protein-kinase-type-1|CELE_K07A9.2|NC_003282.8|NP_500139.1	CaMKI|Calcium/calmodulin-dependent-protein-kinase-II|Dmel_CG1495|NC_004353.4|NP_726571.2	CaMKI|Calcium/calmodulin-dependent-protein-kinase-II|Dmel_CG1495|NC_004353.4|NP_726571.2	Hexe_geneID_BV898_06410	Prot_BV898_06410.1|Hexe_geneID_BV898_06410	Prot_BV898_06410.1|Hexe_geneID_BV898_06410	BV898_06410|Calcium/calmodulin-dependent-protein-kinase-type-1|MTYJ01000037.1|OQV19638.1	BV898_06410|Calcium/calmodulin-dependent-protein-kinase-type-1|MTYJ01000037.1|OQV19638.1	RvY_05087|hypothetical-protein|BDGG01000002.1|GAU93100.1	RvY_05087|hypothetical-protein|BDGG01000002.1|GAU93100.1	LOC129591248|calcium-calmodulin-dependent-protein-kinase-type-1-like-X2|NW_026570265.1|XP_55342807.1	LOC129591248|calcium-calmodulin-dependent-protein-kinase-type-1-like-X2|NW_026570265.1|XP_55342807.1	NA
Aant_geneID_rb_54979	BL	NT	362.245	1275.98	819.115	-1.81622	0.382985	-4.74229	2.11318e-06	5.0314e-05	NA	33154|Opisthokonta	NA	NotTardiSpe	NA	NA	NA	NA	NA	NA	Hexe_geneID_BV898_18302	Prot_BV898_18302.1|Hexe_geneID_BV898_18302	Prot_BV898_18302.1|Hexe_geneID_BV898_18302	BV898_18302|hypothetical-protein|MTYJ01000353.1|OWA53883.1	BV898_18302|hypothetical-protein|MTYJ01000353.1|OWA53883.1	RvY_02615|hypothetical-protein|BDGG01000001.1|GAU90155.1	RvY_02615|hypothetical-protein|BDGG01000001.1|GAU90155.1	LOC129588452|uncharacterized-protein-LOC129588452|NW_026570222.1|XP_55338634.1	LOC129588452|uncharacterized-protein-LOC129588452|NW_026570222.1|XP_55338634.1	ko00000
Aant_geneID_rb_18634	BL	NT	0	55.1934	27.5967	-8.28429	1.7476	-4.74038	2.13316e-06	5.06789e-05	NA	NA	NA	TardiSpe	NA	NA	NA	NA	NA	NA		NA	NA	NA	NA	NA	NA	NA	NA	NA
Aant_geneID_rb_19902	BL	NT	64.7914	329.49	197.141	-2.34035	0.49392	-4.73831	2.15507e-06	5.10878e-05	NA	NA	NA	TardiSpe	NA	NA	NA	NA	NA	NA	Hexe_geneID_BV898_03137	Prot_BV898_03137.1|Hexe_geneID_BV898_03137	Prot_BV898_03137.1|Hexe_geneID_BV898_03137	BV898_03137|hypothetical-protein|MTYJ01000014.1|OQV23092.1	BV898_03137|hypothetical-protein|MTYJ01000014.1|OQV23092.1	RvY_16167|hypothetical-protein|BDGG01000013.1|GAV06136.1	RvY_16167|hypothetical-protein|BDGG01000013.1|GAV06136.1	LOC129588442|uncharacterized-protein-LOC129588442-X1|NW_026570249.1|XP_55338617.1	LOC129588442|uncharacterized-protein-LOC129588442-X1|NW_026570249.1|XP_55338616.1	NA
Aant_geneID_rb_67216	BL	NT	9040.27	3994.48	6517.38	1.1783	0.248786	4.73621	2.17754e-06	5.15082e-05	NA	NA	NA	NotTardiSpe	NA	NA	NA	ZK328.6|putative-F-box-protein-ZK328.6|CELE_ZK328.6|NC_003281.10|NP_498314.2	NA	NA	Hexe_geneID_BV898_01092	Prot_BV898_01092.1|Hexe_geneID_BV898_01092	Prot_BV898_01092.1|Hexe_geneID_BV898_01092	BV898_01092|hypothetical-protein|MTYJ01000003.1|OQV25416.1	BV898_01092|hypothetical-protein|MTYJ01000003.1|OQV25416.1	RvY_12637|hypothetical-protein|BDGG01000007.1|GAV02023.1	RvY_12637|hypothetical-protein|BDGG01000007.1|GAV02023.1	LOC129594164|uncharacterized-protein-LOC129594164|NW_026570286.1|XP_55346732.1	LOC129594164|uncharacterized-protein-LOC129594164|NW_026570286.1|XP_55346732.1	NA
Aant_geneID_rb_63611	BL	NT	2656.1	1202.77	1929.44	1.14229	0.241384	4.73226	2.22037e-06	5.24074e-05	RIOK3	33208|Metazoa	RIO kinase 3	NotTardiSpe	RIOK3|serine/threonine-protein-kinase-RIO3-1|NC_060942.1|NP_3822.2	RIOK3|serine/threonine-protein-kinase-RIO3-1|NC_060942.1|NP_3822.2	riok-3|Serine-threonine-protein-kinase-RIO3|CELE_ZK632.3|NC_003281.10|NP_499173.1	riok-3|Serine-threonine-protein-kinase-RIO3|CELE_ZK632.3|NC_003281.10|NP_499173.1	CG3008|uncharacterized-protein|Dmel_CG3008|NT_033779.5|NP_608871.1	CG3008|uncharacterized-protein|Dmel_CG3008|NT_033779.5|NP_608871.1	Hexe_geneID_BV898_04027	Prot_BV898_04027.1|Hexe_geneID_BV898_04027	Prot_BV898_04027.1|Hexe_geneID_BV898_04027	BV898_04027|Serine/threonine-protein-kinase-RIO3|MTYJ01000019.1|OQV22180.1	BV898_04027|Serine/threonine-protein-kinase-RIO3|MTYJ01000019.1|OQV22180.1	RvY_15724|hypothetical-protein|BDGG01000012.1|GAV05624.1	RvY_15724|hypothetical-protein|BDGG01000012.1|GAV05624.1	LOC129581218|serine-threonine-protein-kinase-RIO3-like|NW_026570225.1|XP_55328155.1	LOC129581218|serine-threonine-protein-kinase-RIO3-like|NW_026570225.1|XP_55328155.1	ko00000,ko01000,ko01001
Aant_geneID_rb_49316	BL	NT	160.86	27.4407	94.1505	2.55181	0.540067	4.72499	2.30128e-06	5.41995e-05	NA	NA	NA	TardiSpe	NA	NA	NA	NA	NA	NA	Hexe_geneID_BV898_08096	Prot_BV898_08096.1|Hexe_geneID_BV898_08096	Prot_BV898_08096.1|Hexe_geneID_BV898_08096	BV898_08096|DnaJ-like-protein-subfamily-C-member-13|MTYJ01000056.1|OQV17800.1	BV898_08096|DnaJ-like-protein-subfamily-C-member-13|MTYJ01000056.1|OQV17800.1	RvY_09301|hypothetical-protein|BDGG01000004.1|GAU98117.1	RvY_09301|hypothetical-protein|BDGG01000004.1|GAU98117.1	NA	NA	NA
Aant_geneID_rb_58040	BL	NT	24.4789	168.327	96.4031	-2.77458	0.587287	-4.7244	2.30793e-06	5.42389e-05	NA	NA	NA	TardiSpe	NA	NA	NA	NA	NA	NA	Hexe_geneID_BV898_16114	Prot_BV898_16114.1|Hexe_geneID_BV898_16114	Prot_BV898_16114.1|Hexe_geneID_BV898_16114	BV898_16114|hypothetical-protein|MTYJ01000234.1|OWA51638.1	BV898_16114|hypothetical-protein|MTYJ01000234.1|OWA51638.1	RvY_07904-1|hypothetical-protein|BDGG01000003.1|GAU96462.1	RvY_07904-1|hypothetical-protein|BDGG01000003.1|GAU96462.1	LOC129584731|uncharacterized-protein-LOC129584731|NW_026570234.1|XP_55333012.1	LOC129584731|uncharacterized-protein-LOC129584731|NW_026570234.1|XP_55333009.1	NA
Aant_geneID_rb_24279	BL	NT	0.966642	96.9482	48.9574	-6.65173	1.4101	-4.71719	2.39119e-06	5.60745e-05	NA	2759|Eukaryota	NA	NotTardiSpe	ABRA|actin-binding-Rho-activating-protein-X1|NC_060932.1|XP_54215727.1	ABRA|actin-binding-Rho-activating-protein|NC_060932.1|NP_631905.1	F36F2.1|Costars-domain-containing-protein|CELE_F36F2.1|NC_003279.8|NP_1129772.1	F36F2.1|Costars-domain-containing-protein|CELE_F36F2.1|NC_003279.8|NP_1129772.1	CG3630|uncharacterized-proteinB|Dmel_CG3630|NC_004354.4|NP_1259176.1	CG3630|uncharacterized-proteinB|Dmel_CG3630|NC_004354.4|NP_1259176.1	NA	Prot_BV898_06745.1|Hexe_geneID_BV898_06745	NA	BV898_06745|putative-Actin-binding-Rho-activating-protein|MTYJ01000042.1|OQV19105.1	NA	RvY_09885|hypothetical-protein|BDGG01000005.1|GAU98788.1	RvY_09885|hypothetical-protein|BDGG01000005.1|GAU98788.1	LOC129581673|actin-binding-Rho-activating-protein-like|NW_026570226.1|XP_55328857.1	LOC129581673|actin-binding-Rho-activating-protein-like|NW_026570226.1|XP_55328857.1	NA
Aant_geneID_rb_53351	BL	NT	470.363	784.627	627.495	-0.737003	0.156267	-4.71631	2.40162e-06	5.61978e-05	SOX21	33208|Metazoa	SOX transcription factor	NotTardiSpe	SOX14|transcription-factor-SOX-14|NC_060927.1|NP_4180.1	SOX2|transcription-factor-SOX-2|NC_060927.1|NP_3097.1	sox-2|Transcription-factor-sox-2|CELE_K08A8.2|NC_003284.9|NP_741836.1	sox-2|Transcription-factor-sox-2|CELE_K08A8.2|NC_003284.9|NP_741836.1	Sox21a|Sox21aA|Dmel_CG7345|NT_037436.4|NP_648694.1	Sox21a|Sox21aA|Dmel_CG7345|NT_037436.4|NP_648694.1	Hexe_geneID_BV898_04816	Prot_BV898_04816.1|Hexe_geneID_BV898_04816	Prot_BV898_04816.1|Hexe_geneID_BV898_04816	BV898_04816|putative-Transcription-factor-Sox-14|MTYJ01000024.1|OQV21336.1	BV898_04816|putative-Transcription-factor-Sox-14|MTYJ01000024.1|OQV21336.1	RvY_00203|hypothetical-protein|BDGG01000001.1|GAU87332.1	RvY_00203|hypothetical-protein|BDGG01000001.1|GAU87332.1	LOC129585673|transcription-factor-sox-3-like|NW_026570238.1|XP_55334425.1	LOC129585673|transcription-factor-sox-3-like|NW_026570238.1|XP_55334425.1	ko00000,ko00001,ko03000
Aant_geneID_rb_46938	BL	NT	301.598	2368.38	1334.99	-2.97281	0.630656	-4.71385	2.43085e-06	5.67598e-05	NA	33208|Metazoa	Trypsin-like serine protease	NotTardiSpe	OVCH1|ovochymase-1-precursor|NC_060936.1|NP_1340108.1	OVCH1|ovochymase-1-precursor|NC_060936.1|NP_1340108.1	svh-1|Serine-protease-svh-1|CELE_C07G1.1|NC_003282.8|NP_501379.2	svh-1|Serine-protease-svh-1|CELE_C07G1.1|NC_003282.8|NP_501379.2	CG11836|uncharacterized-proteinI|Dmel_CG11836|NT_033777.3|NP_1163718.3	CG11836|uncharacterized-proteinI|Dmel_CG11836|NT_033777.3|NP_1163718.3	Hexe_geneID_BV898_00596	Prot_BV898_00596.1|Hexe_geneID_BV898_00596	Prot_BV898_00596.1|Hexe_geneID_BV898_00596	BV898_00596|putative-Acrosin|MTYJ01000002.1|OQV25664.1	BV898_00596|putative-Acrosin|MTYJ01000002.1|OQV25664.1	RvY_15264|hypothetical-protein|BDGG01000011.1|GAV05083.1	RvY_15264|hypothetical-protein|BDGG01000011.1|GAV05083.1	LOC129600300|chymotrypsinogen-A-like|NW_026570224.1|XP_55354764.1	LOC129600300|chymotrypsinogen-A-like|NW_026570224.1|XP_55354764.1	ko00000,ko01000,ko01002
Aant_geneID_rb_15814	BL	NT	118.87	296.265	207.567	-1.31671	0.279364	-4.71325	2.43795e-06	5.68038e-05	NA	NA	NA	TardiSpe	NA	NA	NA	NA	NA	NA	Hexe_geneID_BV898_05028	Prot_BV898_05028.1|Hexe_geneID_BV898_05028	Prot_BV898_05028.1|Hexe_geneID_BV898_05028	BV898_05028|hypothetical-protein|MTYJ01000026.1|OQV20953.1	BV898_05028|hypothetical-protein|MTYJ01000026.1|OQV20953.1	RvY_16460-1|hypothetical-protein|BDGG01000013.1|GAV06476.1	RvY_16460-1|hypothetical-protein|BDGG01000013.1|GAV06476.1	LOC129597614|uncharacterized-protein-LOC129597614|NW_026570327.1|XP_55351215.1	LOC129597614|uncharacterized-protein-LOC129597614|NW_026570327.1|XP_55351215.1	NA
Aant_geneID_rb_71794	BL	NT	719.063	360.629	539.846	0.992994	0.210946	4.70733	2.50978e-06	5.83524e-05	NBAS	33208|Metazoa	sequence	NotTardiSpe	NBAS|NBAS-subunit-of-NRZ-tethering-complex-X2|NC_060926.1|XP_54198501.1	NBAS|NBAS-subunit-of-NRZ-tethering-complex-X3|NC_060926.1|XP_54198502.1	nas-39|Zinc-metalloproteinase-nas-39|CELE_F38E9.2|NC_003284.9|NP_1360030.1	nas-39|Zinc-metalloproteinase-nas-39|CELE_F38E9.2|NC_003284.9|NP_1360030.1	Cubn|cubilin|Dmel_CG32702|NC_004354.4|NP_727348.2	Cubn|cubilin|Dmel_CG32702|NC_004354.4|NP_727348.2	Hexe_geneID_BV898_01622	Prot_BV898_01622.1|Hexe_geneID_BV898_01622	Prot_BV898_01622.1|Hexe_geneID_BV898_01622	BV898_01622|Neuroblastoma-amplified-sequence|MTYJ01000006.1|OQV24562.1	BV898_01622|Neuroblastoma-amplified-sequence|MTYJ01000006.1|OQV24562.1	RvY_05951|hypothetical-protein|BDGG01000002.1|GAU94122.1	RvY_05951|hypothetical-protein|BDGG01000002.1|GAU94122.1	LOC129584482|NBAS-subunit-of-NRZ-tethering-complex-like|NW_026570234.1|XP_55332627.1	LOC129584482|NBAS-subunit-of-NRZ-tethering-complex-like|NW_026570234.1|XP_55332627.1	ko00000,ko04131
Aant_geneID_rb_19527	BL	NT	3967.79	1096.7	2532.25	1.85441	0.394091	4.70554	2.53189e-06	5.8741e-05	PARP3	33208|Metazoa	poly ADP-ribose polymerase	NotTardiSpe	HDAC11|histone-deacetylase-11-1|NC_060927.1|NP_79103.2	HDAC11|histone-deacetylase-11-1|NC_060927.1|NP_79103.2	hda-11|Hist_deacetyl-domain-containing-protein|CELE_C35A5.9|NC_003283.11|NP_505699.3	hda-11|Hist_deacetyl-domain-containing-protein|CELE_C35A5.9|NC_003283.11|NP_505699.3	HDAC11|histone-deacetylase-11A|Dmel_CG31119|NT_033777.3|NP_733048.1	HDAC11|histone-deacetylase-11B|Dmel_CG31119|NT_033777.3|NP_1247296.1	Hexe_geneID_BV898_07590	Prot_BV898_07590.1|Hexe_geneID_BV898_07590	Prot_BV898_07590.1|Hexe_geneID_BV898_07590	BV898_07590|Poly-ADP-ribose]-polymerase-3|MTYJ01000050.1|OQV18386.1	BV898_07590|Poly-ADP-ribose]-polymerase-3|MTYJ01000050.1|OQV18386.1	RvY_18641-1|hypothetical-protein|BDGG01000020.1|GAV09037.1	RvY_18641-1|hypothetical-protein|BDGG01000020.1|GAV09037.1	LOC129597599|protein-mono-ADP-ribosyltransferase-PARP3-like|NW_026570327.1|XP_55351197.1	LOC129597599|protein-mono-ADP-ribosyltransferase-PARP3-like|NW_026570327.1|XP_55351197.1	ko00000,ko00001,ko00002,ko01000,ko03032,ko03036,ko03400
Aant_geneID_rb_65295	BL	NT	453.76	1080.74	767.248	-1.25004	0.266098	-4.69766	2.63153e-06	6.09228e-05	GHDC	33208|Metazoa	GH3 domain containing	NotTardiSpe	GHDC|GH3-domain-containing-protein-1-precursor|NC_060941.1|NP_115873.1	GHDC|GH3-domain-containing-protein-1-precursor|NC_060941.1|NP_115873.1	NA	NA	NA	NA	Hexe_geneID_BV898_05342	Prot_BV898_05342.1|Hexe_geneID_BV898_05342	Prot_BV898_05342.1|Hexe_geneID_BV898_05342	BV898_05342|putative-indole-3-acetic-acid-amido-synthetase-GH3.1|MTYJ01000028.1|OQV20765.1	BV898_05342|putative-indole-3-acetic-acid-amido-synthetase-GH3.1|MTYJ01000028.1|OQV20765.1	RvY_16323|hypothetical-protein|BDGG01000013.1|GAV06309.1	RvY_13281|hypothetical-protein|BDGG01000008.1|GAV02755.1	LOC129584056|uncharacterized-protein-LOC129584056|NW_026570232.1|XP_55332133.1	LOC129584056|uncharacterized-protein-LOC129584056|NW_026570232.1|XP_55332133.1	NA
Aant_geneID_rb_27100	BL	NT	0	64.1843	32.0922	-8.50161	1.81112	-4.69411	2.67775e-06	6.173e-05	CYB5R3	33208|Metazoa	Oxidoreductase FAD-binding domain	NotTardiSpe	CYB5R3|NADH-cytochrome-b5-reductase-3-2|NC_060946.1|NP_15565.1	CYB5R3|NADH-cytochrome-b5-reductase-3-2|NC_060946.1|NP_1123291.1	T05H4.4|NADH-cytochrome-b5-reductase|CELE_T05H4.4|NC_003283.11|NP_504639.1	T05H4.4|NADH-cytochrome-b5-reductase|CELE_T05H4.4|NC_003283.11|NP_504639.1	CG5946|uncharacterized-proteinC|Dmel_CG5946|NT_037436.4|NP_1036601.1	CG5946|uncharacterized-proteinC|Dmel_CG5946|NT_037436.4|NP_1036601.1	Hexe_geneID_BV898_07537	Prot_BV898_07537.1|Hexe_geneID_BV898_07537	Prot_BV898_07537.1|Hexe_geneID_BV898_07537	BV898_07537|NADH-cytochrome-b5-reductase-2|MTYJ01000050.1|OQV18334.1	BV898_07537|NADH-cytochrome-b5-reductase-2|MTYJ01000050.1|OQV18334.1	RvY_03918|hypothetical-protein|BDGG01000002.1|GAU91713.1	RvY_03918|hypothetical-protein|BDGG01000002.1|GAU91713.1	LOC129585181|NADH-cytochrome-b5-reductase-3-like|NW_026570236.1|XP_55333746.1	LOC129585181|NADH-cytochrome-b5-reductase-3-like|NW_026570236.1|XP_55333746.1	ko00000,ko00001,ko01000
Aant_geneID_rb_65969	BL	NT	3526.96	1074.99	2300.98	1.7134	0.364983	4.69446	2.67314e-06	6.173e-05	NA	NA	NA	TardiSpe	NA	NA	NA	NA	NA	NA	NA	Prot_BV898_14013.1|Hexe_geneID_BV898_14013	Prot_BV898_14014.1|Hexe_geneID_BV898_14014	BV898_14013|hypothetical-protein|MTYJ01000164.1|OQV11669.1	BV898_14014|hypothetical-protein|MTYJ01000164.1|OQV11670.1	RvY_16520|hypothetical-protein|BDGG01000013.1|GAV06554.1	RvY_16520|hypothetical-protein|BDGG01000013.1|GAV06554.1	NA	NA	NA
Aant_geneID_rb_34445	BL	NT	0	868.581	434.291	-12.2598	2.61384	-4.69034	2.72758e-06	6.27458e-05	NA	NA	NA	TardiSpe	NA	NA	NA	NA	NA	NA		NA	NA	NA	NA	NA	NA	NA	NA	NA
Aant_geneID_rb_34920	BL	NT	0	85.6683	42.8342	-8.9184	1.90166	-4.68979	2.73482e-06	6.27798e-05	NA	NA	NA	TardiSpe	NA	NA	NA	NA	NA	NA		NA	NA	NA	NA	NA	NA	NA	NA	NA
Aant_geneID_rb_16565	BL	NT	0	1306.54	653.271	-12.8488	2.74425	-4.68206	2.84001e-06	6.49232e-05	NA	4776|Peronosporales	Glutamine synthetase, catalytic domain	NotTardiSpe	GLUL|glutamine-synthetase|NC_060925.1|NP_2056.2	GLUL|glutamine-synthetase|NC_060925.1|NP_1028216.1	gln-3|Gln-synt_C-domain-containing-protein|CELE_Y105C5B.28|NC_003282.8|NP_1255883.1	gln-3|Gln-synt_C-domain-containing-protein|CELE_Y105C5B.28|NC_003282.8|NP_1255883.1	Gs2|glutamine-synthetase-2A|Dmel_CG1743|NC_004354.4|NP_996408.1	Gs2|glutamine-synthetase-2A|Dmel_CG1743|NC_004354.4|NP_996408.1	Hexe_geneID_BV898_14184	Prot_BV898_14184.1|Hexe_geneID_BV898_14184	Prot_BV898_14184.1|Hexe_geneID_BV898_14184	BV898_14184|Glutamine-synthetase-2-cytoplasmic|MTYJ01000169.1|OQV11528.1	BV898_14184|Glutamine-synthetase-2-cytoplasmic|MTYJ01000169.1|OQV11528.1	RvY_18510|hypothetical-protein|BDGG01000019.1|GAV08884.1	RvY_18510|hypothetical-protein|BDGG01000019.1|GAV08884.1	LOC129584924|glutamine-synthetase-2-cytoplasmic-like|NW_026570235.1|XP_55333330.1	LOC129584924|glutamine-synthetase-2-cytoplasmic-like|NW_026570235.1|XP_55333330.1	ko00000,ko00001,ko01000,ko04147
Aant_geneID_rb_34583	BL	NT	0.966642	108.106	54.5361	-6.80939	1.45436	-4.68206	2.84013e-06	6.49232e-05	NA	5653|Kinetoplastida	Kinetoplastid membrane	NotTardiSpe	NA	NA	NA	NA	NA	NA		NA	NA	NA	NA	NA	NA	NA	NA	NA
Aant_geneID_rb_41979	BL	NT	0	47.1529	23.5764	-8.0568	1.72166	-4.67967	2.87336e-06	6.55451e-05	ABCB1	33208|Metazoa	phosphatidylcholine-translocating ATPase activity	NotTardiSpe	ABCB1|ATP-dependent-translocase-ABCB1-2|NC_060931.1|NP_1335875.1	ABCB1|ATP-dependent-translocase-ABCB1-2|NC_060931.1|NP_918.2	pgp-1|Multidrug-resistance-protein-pgp-1|CELE_K08E7.9|NC_003282.8|NP_502413.1	pgp-1|Multidrug-resistance-protein-pgp-1|CELE_K08E7.9|NC_003282.8|NP_502413.1	CG10226|uncharacterized-proteinB|Dmel_CG10226|NT_037436.4|NP_1261473.1	CG10226|uncharacterized-proteinB|Dmel_CG10226|NT_037436.4|NP_1261473.1	NA	Prot_BV898_13682.1|Hexe_geneID_BV898_13682	Prot_BV898_03158.1|Hexe_geneID_BV898_03158	BV898_13682|Multidrug-resistance-protein-1A|MTYJ01000155.1|OQV12032.1	BV898_03158|Multidrug-resistance-protein-1|MTYJ01000014.1|OQV23113.1	RvY_12259|hypothetical-protein|BDGG01000007.1|GAV01568.1	RvY_16576|hypothetical-protein|BDGG01000013.1|GAV06617.1	LOC129588266|ATP-dependent-translocase-ABCB1-like|NW_026570249.1|XP_55338409.1	LOC129588266|ATP-dependent-translocase-ABCB1-like|NW_026570249.1|XP_55338409.1	ko00000,ko00001,ko01000,ko02000,ko04090,ko04147
Aant_geneID_rb_53657	BL	NT	70.7112	386.427	228.569	-2.45253	0.525021	-4.67129	2.99308e-06	6.81333e-05	FUT1	33208|Metazoa	Belongs to the glycosyltransferase 11 family	NotTardiSpe	FUT1|galactoside-alpha-(1,2)-fucosyltransferase-1|NC_060943.1|NP_1371288.1	FUT1|galactoside-alpha-(1,2)-fucosyltransferase-1|NC_060943.1|NP_139.1	B0205.4|L-Fucosyltransferase|CELE_B0205.4|NC_003279.8|NP_492814.2	B0205.4|L-Fucosyltransferase|CELE_B0205.4|NC_003279.8|NP_492814.2	NA	NA	Hexe_geneID_BV898_17091	Prot_BV898_17091.1|Hexe_geneID_BV898_17091	Prot_BV898_17091.1|Hexe_geneID_BV898_17091	BV898_17091|hypothetical-protein|MTYJ01000278.1|OWA52644.1	BV898_17091|hypothetical-protein|MTYJ01000278.1|OWA52644.1	RvY_04315|hypothetical-protein|BDGG01000002.1|GAU92203.1	RvY_04315|hypothetical-protein|BDGG01000002.1|GAU92203.1	LOC129589337|galactoside-alpha-(1,2)-fucosyltransferase-2-like|NW_026570254.1|XP_55340024.1	LOC129589337|galactoside-alpha-(1,2)-fucosyltransferase-2-like|NW_026570254.1|XP_55340024.1	ko00000,ko00001,ko01000,ko01003,ko04131
Aant_geneID_rb_33597	BL	NT	8.33732	451.58	229.959	-5.78498	1.23855	-4.67078	3.00053e-06	6.81602e-05	PSBO	3041|Chlorophyta	photosystem II	NotTardiSpe	NA	NA	NA	NA	NA	NA		NA	NA	NA	NA	NA	NA	NA	NA	ko00000,ko00001,ko00194
Aant_geneID_rb_76442	BL	NT	607.384	244.468	425.926	1.30984	0.280672	4.66678	3.05956e-06	6.93564e-05	NA	NA	NA	TardiSpe	NA	NA	NA	NA	NA	NA	NA	Prot_BV898_06360.1|Hexe_geneID_BV898_06360	NA	BV898_06360|hypothetical-protein|MTYJ01000037.1|OQV19586.1	NA	NA	NA	NA	NA	NA
Aant_geneID_rb_53478	BL	NT	33.7428	271.176	152.46	-3.01125	0.645958	-4.66167	3.13648e-06	7.09523e-05	NA	NA	NA	TardiSpe	NA	NA	NA	NA	NA	NA	Hexe_geneID_BV898_05042	Prot_BV898_05042.1|Hexe_geneID_BV898_05042	Prot_BV898_05042.1|Hexe_geneID_BV898_05042	BV898_05042|hypothetical-protein|MTYJ01000026.1|OQV20967.1	BV898_05042|hypothetical-protein|MTYJ01000026.1|OQV20967.1	RvY_06271|hypothetical-protein|BDGG01000002.1|GAU94509.1	RvY_06271|hypothetical-protein|BDGG01000002.1|GAU94509.1	LOC129595292|uncharacterized-protein-LOC129595292|NW_026570296.1|XP_55348222.1	LOC129595292|uncharacterized-protein-LOC129595292|NW_026570296.1|XP_55348222.1	NA
Aant_geneID_rb_51673	BL	NT	0	62.9845	31.4922	-8.47487	1.8209	-4.65422	3.25212e-06	7.32636e-05	SOS1	35493|Streptophyta	Sodium hydrogen exchanger	NotTardiSpe	NA	NA	NA	NA	NA	NA		NA	NA	NA	NA	NA	NA	LOC129590119|sodium-hydrogen-exchanger-10-like|NW_026570259.1|XP_55341122.1	LOC129590098|sodium-hydrogen-exchanger-10-like-X2|NW_026570259.1|XP_55341076.1	NA
Aant_geneID_rb_60100	BL	NT	6.07732	278.655	142.366	-5.52938	1.18803	-4.65425	3.25168e-06	7.32636e-05	NA	121069|Pythiales	CDC48 ATPase. Source PGD	NotTardiSpe	VCP|transitional-endoplasmic-reticulum-ATPase-2|NC_060933.1|NP_1341857.1	VCP|transitional-endoplasmic-reticulum-ATPase-2|NC_060933.1|NP_1341856.1	cdc-48.2|Transitional-endoplasmic-reticulum-ATPase-homolog-2|CELE_C41C4.8|NC_003280.10|NP_495705.1	cdc-48.2|Transitional-endoplasmic-reticulum-ATPase-homolog-2|CELE_C41C4.8|NC_003280.10|NP_495705.1	TER94|transitional-endoplasmic-reticulum-94D|Dmel_CG2331|NT_033778.4|NP_1097250.1	TER94|transitional-endoplasmic-reticulum-94D|Dmel_CG2331|NT_033778.4|NP_1097250.1	Hexe_geneID_BV898_04804	Prot_BV898_04804.1|Hexe_geneID_BV898_04804	Prot_BV898_04804.1|Hexe_geneID_BV898_04804	BV898_04804|Transitional-endoplasmic-reticulum-ATPase|MTYJ01000024.1|OQV21320.1	BV898_04804|Transitional-endoplasmic-reticulum-ATPase|MTYJ01000024.1|OQV21320.1	RvY_00236-1|hypothetical-protein|BDGG01000001.1|GAU87371.1	RvY_00236-1|hypothetical-protein|BDGG01000001.1|GAU87371.1	LOC129585912|transitional-endoplasmic-reticulum-ATPase-like|NW_026570238.1|XP_55334797.1	LOC129585912|transitional-endoplasmic-reticulum-ATPase-like|NW_026570238.1|XP_55334797.1	NA
Aant_geneID_rb_70642	BL	NT	27.1179	126.15	76.6341	-2.21376	0.475861	-4.65211	3.28556e-06	7.38641e-05	NA	33208|Metazoa	Belongs to the peptidase S1 family	NotTardiSpe	KLKB1|plasma-kallikrein-X5|NC_060928.1|XP_54205941.1	KLKB1|plasma-kallikrein-X5|NC_060928.1|XP_54205941.1	try-1|Peptidase-S1-domain-containing-protein|CELE_ZK546.15|NC_003280.10|NP_494910.2	try-1|Peptidase-S1-domain-containing-protein|CELE_ZK546.15|NC_003280.10|NP_494910.2	Sb|stubbleA|Dmel_CG4316|NT_033777.3|NP_476709.1	Np|notopleuralB|Dmel_CG34350|NT_033778.4|NP_1246213.1	Hexe_geneID_BV898_00042	Prot_BV898_00042.1|Hexe_geneID_BV898_00042	Prot_BV898_00042.1|Hexe_geneID_BV898_00042	BV898_00042|Serine-proteinase-stubble|MTYJ01000001.1|OQV25899.1	BV898_00042|Serine-proteinase-stubble|MTYJ01000001.1|OQV25899.1	RvY_04147-2|hypothetical-protein|BDGG01000002.1|GAU91994.1	RvY_04147-2|hypothetical-protein|BDGG01000002.1|GAU91994.1	LOC129585759|serine-proteinase-stubble-like|NW_026570238.1|XP_55334567.1	LOC129585759|serine-proteinase-stubble-like|NW_026570238.1|XP_55334567.1	ko00000,ko00001,ko01000,ko01002,ko04147,ko04516
Aant_geneID_rb_54320	BL	NT	0	132.633	66.3167	-9.5489	2.05307	-4.65103	3.30275e-06	7.40973e-05	ILVBL	33208|Metazoa	acetolactate synthase-like	NotTardiSpe	ILVBL|2-hydroxyacyl-CoA-lyase-2-X1|NC_060943.1|XP_54175599.1	ILVBL|2-hydroxyacyl-CoA-lyase-2|NC_060943.1|NP_6835.2	T26C12.1|2-hydroxyacyl-CoA-lyase-2|CELE_T26C12.1|NC_003282.8|NP_500306.1	T26C12.1|2-hydroxyacyl-CoA-lyase-2|CELE_T26C12.1|NC_003282.8|NP_500306.1	NA	Hacl|2-hydroxyacyl-CoA-lyase|Dmel_CG11208|NT_033778.4|NP_611460.1	Hexe_geneID_BV898_00702	Prot_BV898_00702.1|Hexe_geneID_BV898_00702	Prot_BV898_00702.1|Hexe_geneID_BV898_00702	BV898_00702|Acetolactate-synthase-like-protein|MTYJ01000002.1|OQV25776.1	BV898_00702|Acetolactate-synthase-like-protein|MTYJ01000002.1|OQV25776.1	RvY_15599|hypothetical-protein|BDGG01000012.1|GAV05469.1	RvY_15599|hypothetical-protein|BDGG01000012.1|GAV05469.1	LOC129595597|2-hydroxyacyl-CoA-lyase-2-like-X1|NW_026570300.1|XP_55348626.1	LOC129595597|2-hydroxyacyl-CoA-lyase-2-like-X2|NW_026570300.1|XP_55348627.1	ko00000,ko01000
Aant_geneID_rb_48466	BL	NT	0	66.8978	33.4489	-8.56375	1.84163	-4.6501	3.31767e-06	7.4279e-05	PRPL10	3041|Chlorophyta	ribosomal protein	NotTardiSpe	NA	NA	NA	NA	NA	NA		NA	NA	NA	NA	NA	NA	NA	NA	br01610,ko00000,ko00001,ko00002,ko03011
Aant_geneID_rb_25122	BL	NT	0	46.0571	23.0286	-8.02294	1.7257	-4.64908	3.33419e-06	7.44955e-05	NA	2759|Eukaryota	oxidoreductase activity, acting on NADPH, oxygen as acceptor	NotTardiSpe	NOX5|NADPH-oxidase-5-2|NC_060939.1|NP_1171708.1	NOX5|NADPH-oxidase-5-3|NC_060939.1|NP_1171709.1	duox-2|NAD(P)H-oxidase-(H(2)O(2)-forming)|CELE_F53G12.3|NC_003279.8|NP_490684.1	duox-2|NAD(P)H-oxidase-(H(2)O(2)-forming)|CELE_F53G12.3|NC_003279.8|NP_490684.1	Nox|NADPH-oxidaseB|Dmel_CG34399|NT_033778.4|NP_1286485.1	Nox|NADPH-oxidaseB|Dmel_CG34399|NT_033778.4|NP_1286485.1	NA	Prot_BV898_02968.1|Hexe_geneID_BV898_02968	Prot_BV898_17796.1|Hexe_geneID_BV898_17796	BV898_02968|NADPH-oxidase-5|MTYJ01000013.1|OQV23238.1	BV898_17796|NADPH-oxidase-5|MTYJ01000316.1|OWA53363.1	RvY_00816-1|hypothetical-protein|BDGG01000001.1|GAU88046.1	RvY_00816-1|hypothetical-protein|BDGG01000001.1|GAU88046.1	LOC129581731|NADPH-oxidase-5-like|NW_026570226.1|XP_55328923.1	LOC129581731|NADPH-oxidase-5-like|NW_026570226.1|XP_55328923.1	ko00000,ko00001,ko01000,ko04131
Aant_geneID_rb_23624	BL	NT	0.783163	75.8249	38.304	-6.7877	1.46211	-4.6424	3.44382e-06	7.67874e-05	ECA2	35493|Streptophyta	Belongs to the cation transport ATPase P-type TC 3.A.3 family	NotTardiSpe	ATP2A2|sarcoplasmic/endoplasmic-reticulum-calcium-ATPase-2-X1|NC_060936.1|XP_54228098.1	ATP2A1|sarcoplasmic/endoplasmic-reticulum-calcium-ATPase-1-c|NC_060940.1|NP_1273004.1	sca-1|Calcium-transporting-ATPase|CELE_K11D9.2|NC_003281.10|NP_499385.3	sca-1|Calcium-transporting-ATPase|CELE_K11D9.2|NC_003281.10|NP_1122708.1	SERCA|Sarco/endoplasmic-reticulum-Ca(2+)-ATPaseI|Dmel_CG3725|NT_033778.4|NP_1286796.1	SERCA|Sarco/endoplasmic-reticulum-Ca(2+)-ATPaseI|Dmel_CG3725|NT_033778.4|NP_1286796.1	Hexe_geneID_BV898_16107	Prot_BV898_16107.1|Hexe_geneID_BV898_16107	Prot_BV898_16107.1|Hexe_geneID_BV898_16107	BV898_16107|Calcium-transporting-ATPase-sarcoplasmic/endoplasmic-reticulum-type|MTYJ01000234.1|OWA51634.1	BV898_16107|Calcium-transporting-ATPase-sarcoplasmic/endoplasmic-reticulum-type|MTYJ01000234.1|OWA51634.1	RvY_11888|hypothetical-protein|BDGG01000007.1|GAV01129.1	RvY_11888|hypothetical-protein|BDGG01000007.1|GAV01129.1	LOC129598766|calcium-transporting-ATPase-sarcoplasmic-endoplasmic-reticulum-type-like-X2|NW_026570348.1|XP_55352794.1	LOC129598766|calcium-transporting-ATPase-sarcoplasmic-endoplasmic-reticulum-type-like-X1|NW_026570348.1|XP_55352793.1	ko00000,ko01000
Aant_geneID_rb_7748	BL	NT	0	61.0287	30.5144	-8.42892	1.81593	-4.64167	3.45611e-06	7.69039e-05	NA	33208|Metazoa	TIR domain	NotTardiSpe	NA	NA	NA	NA	NA	NA		NA	NA	NA	NA	NA	NA	NA	NA	ko00000,ko03036,ko03041
Aant_geneID_rb_62683	BL	NT	1835.05	4240.96	3038.01	-1.20797	0.260621	-4.63497	3.56984e-06	7.92723e-05	NA	28216|Betaproteobacteria	PFAM Taurine catabolism dioxygenase TauD TfdA	NotTardiSpe	NA	NA	NA	NA	NA	NA	Hexe_geneID_BV898_07569	Prot_BV898_07569.1|Hexe_geneID_BV898_07569	Prot_BV898_07569.1|Hexe_geneID_BV898_07569	BV898_07569|Alpha-ketoglutarate-dependent-taurine-dioxygenase|MTYJ01000050.1|OQV18366.1	BV898_07569|Alpha-ketoglutarate-dependent-taurine-dioxygenase|MTYJ01000050.1|OQV18366.1	RvY_08325|hypothetical-protein|BDGG01000003.1|GAU96961.1	RvY_08325|hypothetical-protein|BDGG01000003.1|GAU96961.1	LOC129586670|alpha-ketoglutarate-dependent-taurine-dioxygenase-like|NW_026570241.1|XP_55335971.1	LOC129586670|alpha-ketoglutarate-dependent-taurine-dioxygenase-like|NW_026570241.1|XP_55335971.1	ko00000,ko00001,ko01000
Aant_geneID_rb_72611	BL	NT	1010.21	391.003	700.607	1.36861	0.295583	4.63022	3.65276e-06	8.09484e-05	ERCC6	33208|Metazoa	DNA excision repair protein	NotTardiSpe	ERCC6|DNA-excision-repair-protein-ERCC-6-2|NC_060934.1|NP_1333369.1	ERCC6|DNA-excision-repair-protein-ERCC-6-2|NC_060934.1|NP_115.1	csb-1|uncharacterized-protein|CELE_F53H4.1|NC_003284.9|NP_510607.2	csb-1|uncharacterized-protein|CELE_F53H4.1|NC_003284.9|NP_510607.2	Iswi|imitation-SWIC|Dmel_CG8625|NT_033778.4|NP_725204.1	Iswi|imitation-SWIA|Dmel_CG8625|NT_033778.4|NP_523719.1	Hexe_geneID_BV898_02473	Prot_BV898_02473.1|Hexe_geneID_BV898_02473	Prot_BV898_02473.1|Hexe_geneID_BV898_02473	BV898_02473|DNA-excision-repair-protein-ERCC-6|MTYJ01000010.1|OQV23737.1	BV898_02473|DNA-excision-repair-protein-ERCC-6|MTYJ01000010.1|OQV23737.1	RvY_00602|hypothetical-protein|BDGG01000001.1|GAU87804.1	RvY_00602|hypothetical-protein|BDGG01000001.1|GAU87804.1	LOC129590896|DNA-excision-repair-protein-ERCC-6-like|NW_026570263.1|XP_55342313.1	LOC129590896|DNA-excision-repair-protein-ERCC-6-like|NW_026570263.1|XP_55342313.1	ko00000,ko00001,ko03036,ko03400
Aant_geneID_rb_66757	BL	NT	238.306	836.324	537.315	-1.81348	0.392012	-4.6261	3.72621e-06	8.24083e-05	MEP1B	33208|Metazoa	Zinc-dependent metalloprotease	NotTardiSpe	ASTL|astacin-like-metalloendopeptidase-X1|NC_060926.1|XP_54198100.1	ASTL|astacin-like-metalloendopeptidase-X1|NC_060926.1|XP_54198100.1	nas-4|Zinc-metalloproteinase-nas-4|CELE_C05D11.6|NC_003281.10|NP_1254939.1	nas-4|Zinc-metalloproteinase-nas-4|CELE_C05D11.6|NC_003281.10|NP_1254939.1	tld|tolloid|Dmel_CG6868|NT_033777.3|NP_524487.2	tld|tolloid|Dmel_CG6868|NT_033777.3|NP_524487.2	Hexe_geneID_BV898_08322	Prot_BV898_08322.1|Hexe_geneID_BV898_08322	Prot_BV898_08322.1|Hexe_geneID_BV898_08322	BV898_08322|hypothetical-protein|MTYJ01000059.1|OQV17551.1	BV898_08322|hypothetical-protein|MTYJ01000059.1|OQV17551.1	RvY_01340-1|hypothetical-protein|BDGG01000001.1|GAU88695.1	RvY_01340-1|hypothetical-protein|BDGG01000001.1|GAU88695.1	LOC129588547|uncharacterized-protein-LOC129588547|NW_026570250.1|XP_55338798.1	LOC129588547|uncharacterized-protein-LOC129588547|NW_026570250.1|XP_55338798.1	ko00000,ko00001,ko01000,ko01002
Aant_geneID_rb_18511	BL	NT	0	63.7217	31.8608	-8.49208	1.83875	-4.61841	3.86694e-06	8.53473e-05	RPS6	33208|Metazoa	Belongs to the eukaryotic ribosomal protein eS6 family	NotTardiSpe	RPS6|40S-ribosomal-protein-S6|NC_060933.1|NP_1001.2	RPS6|40S-ribosomal-protein-S6|NC_060933.1|NP_1001.2	rps-6|40S-ribosomal-protein-S6|CELE_Y71A12B.1|NC_003279.8|NP_1263582.1	rps-6|40S-ribosomal-protein-S6|CELE_Y71A12B.1|NC_003279.8|NP_1263582.1	RpS6|ribosomal-protein-S6A|Dmel_CG10944|NC_004354.4|NP_727213.1	RpS6|ribosomal-protein-S6A|Dmel_CG10944|NC_004354.4|NP_727213.1	Hexe_geneID_BV898_01885	Prot_BV898_01885.1|Hexe_geneID_BV898_01885	Prot_BV898_01885.1|Hexe_geneID_BV898_01885	BV898_01885|40S-ribosomal-protein-S6|MTYJ01000007.1|OQV24347.1	BV898_01885|40S-ribosomal-protein-S6|MTYJ01000007.1|OQV24347.1	RvY_15604|hypothetical-protein|BDGG01000012.1|GAV05475.1	RvY_15604|hypothetical-protein|BDGG01000012.1|GAV05475.1	NA	NA	br01610,ko00000,ko00001,ko00002,ko03011
Aant_geneID_rb_45595	BL	NT	77.0746	472.942	275.008	-2.6198	0.568052	-4.61191	3.98982e-06	8.7881e-05	CTBS	33208|Metazoa	Belongs to the glycosyl hydrolase 18 family	NotTardiSpe	CTBS|di-N-acetylchitobiase-precursor|NC_060925.1|NP_4379.1	CTBS|di-N-acetylchitobiase-precursor|NC_060925.1|NP_4379.1	lmd-5|LysM-Domain-(peptidoglycan-binding)-protein|CELE_T01C4.1|NC_003283.11|NP_1309512.1	lmd-5|LysM-Domain-(peptidoglycan-binding)-protein|CELE_T01C4.1|NC_003283.11|NP_1309512.1	Cht7|chitinase-7|Dmel_CG1869|NT_037436.4|NP_647768.3	Cht7|chitinase-7|Dmel_CG1869|NT_037436.4|NP_647768.3	Hexe_geneID_BV898_08568	Prot_BV898_08568.1|Hexe_geneID_BV898_08568	Prot_BV898_08568.1|Hexe_geneID_BV898_08568	BV898_08568|Alkyldihydroxyacetonephosphate-synthase,-peroxisomal|MTYJ01000062.1|OQV17319.1	BV898_08568|Alkyldihydroxyacetonephosphate-synthase,-peroxisomal|MTYJ01000062.1|OQV17319.1	RvY_18422|hypothetical-protein|BDGG01000019.1|GAV08777.1	RvY_18422|hypothetical-protein|BDGG01000019.1|GAV08777.1	LOC129592570|di-N-acetylchitobiase-like-X3|NW_026570223.1|XP_55344637.1	LOC129592570|di-N-acetylchitobiase-like-X3|NW_026570223.1|XP_55344637.1	ko00000,ko01000
Aant_geneID_rb_28708	BL	NT	2883.82	1718.3	2301.06	0.746969	0.162056	4.60932	4.03992e-06	8.88048e-05	NA	33208|Metazoa	N-terminal domain of unknown function DUF4140	NotTardiSpe	NA	NA	ZK1055.7|Uncharacterized-protein|CELE_ZK1055.7|NC_003283.11|NP_504680.1	ZK1055.7|Uncharacterized-protein|CELE_ZK1055.7|NC_003283.11|NP_504680.1	NA	NA	Hexe_geneID_BV898_17026	Prot_BV898_17026.1|Hexe_geneID_BV898_17026	Prot_BV898_17026.1|Hexe_geneID_BV898_17026	BV898_17026|putative-Protein-F37C4.5|MTYJ01000275.1|OWA52575.1	BV898_17026|putative-Protein-F37C4.5|MTYJ01000275.1|OWA52575.1	RvY_10006|hypothetical-protein|BDGG01000005.1|GAU98934.1	RvY_10006|hypothetical-protein|BDGG01000005.1|GAU98934.1	LOC129581547|protein-F37C4.5-like|NW_026570226.1|XP_55328658.1	LOC129581547|protein-F37C4.5-like|NW_026570226.1|XP_55328658.1	NA
Aant_geneID_rb_35092	BL	NT	0	527.594	263.797	-11.5405	2.50435	-4.60819	4.06182e-06	8.91061e-05	NA	NA	NA	TardiSpe	NA	NA	NA	NA	NA	NA		NA	NA	NA	NA	NA	NA	NA	NA	NA
Aant_geneID_rb_2663	BL	NT	257.21	1034.88	646.047	-2.01112	0.436472	-4.60768	4.07192e-06	8.9148e-05	RORB	33208|Metazoa	zinc ion binding. It is involved in the biological process described with steroid hormone mediated signaling pathway	NotTardiSpe	RORB|nuclear-receptor-ROR-beta-2|NC_060933.1|NP_1351952.1	RORA|nuclear-receptor-ROR-alpha-d|NC_060939.1|NP_599024.1	nhr-23|Nuclear-hormone-receptor-family-member-nhr-23|CELE_C01H6.5|NC_003279.8|NP_1020977.1	nhr-23|Nuclear-hormone-receptor-family-member-nhr-23|CELE_C01H6.5|NC_003279.8|NP_1020977.1	Hr3|hormone-receptor-3D|Dmel_CG33183|NT_033778.4|NP_1097256.1	Hr3|hormone-receptor-3D|Dmel_CG33183|NT_033778.4|NP_1097256.1	Hexe_geneID_BV898_15183	Prot_BV898_15183.1|Hexe_geneID_BV898_15183	Prot_BV898_15183.1|Hexe_geneID_BV898_15183	BV898_15183|putative-nuclear-hormone-receptor-HR3|MTYJ01000199.1|OWA50673.1	BV898_15183|putative-nuclear-hormone-receptor-HR3|MTYJ01000199.1|OWA50673.1	RvY_04780|hypothetical-protein|BDGG01000002.1|GAU92736.1	RvY_04780|hypothetical-protein|BDGG01000002.1|GAU92736.1	LOC129587669|probable-nuclear-hormone-receptor-HR3-X3|NW_026570246.1|XP_55337488.1	LOC129587669|probable-nuclear-hormone-receptor-HR3-X1|NW_026570246.1|XP_55337486.1	ko00000,ko00001,ko03000,ko03310
Aant_geneID_rb_58828	BL	NT	2359.59	969.383	1664.49	1.28357	0.278679	4.60589	4.10698e-06	8.95552e-05	SEPSECS	33208|Metazoa	transferase activity, transferring selenium-containing groups	NotTardiSpe	SEPSECS|O-phosphoseryl-tRNA(Sec)-selenium-transferase-1|NC_060928.1|NP_58651.3	SEPSECS|O-phosphoseryl-tRNA(Sec)-selenium-transferase-2|NC_060928.1|NP_1397643.1	secs-1|O-phosphoseryl-tRNA(Sec)-selenium-transferase|CELE_D1054.13|NC_003283.11|NP_505761.1	secs-1|O-phosphoseryl-tRNA(Sec)-selenium-transferase|CELE_D1054.13|NC_003283.11|NP_505761.1	SecS|Sec-synthetaseC|Dmel_CG1427|NT_033777.3|NP_649556.3	SecS|Sec-synthetaseC|Dmel_CG1427|NT_033777.3|NP_649556.3	Hexe_geneID_BV898_01868	Prot_BV898_01868.1|Hexe_geneID_BV898_01868	Prot_BV898_01868.1|Hexe_geneID_BV898_01868	BV898_01868|O-phosphoseryl-tRNA(Sec)-selenium-transferase|MTYJ01000007.1|OQV24329.1	BV898_01868|O-phosphoseryl-tRNA(Sec)-selenium-transferase|MTYJ01000007.1|OQV24329.1	RvY_05427|hypothetical-protein|BDGG01000002.1|GAU93495.1	RvY_05427|hypothetical-protein|BDGG01000002.1|GAU93495.1	LOC129588240|O-phosphoseryl-tRNA(Sec)-selenium-transferase-like-X1|NW_026570248.1|XP_55338379.1	LOC129588240|O-phosphoseryl-tRNA(Sec)-selenium-transferase-like-X1|NW_026570248.1|XP_55338379.1	ko00000,ko00001,ko01000
Aant_geneID_rb_59303	BL	NT	0	29.9107	14.9554	-7.40181	1.60701	-4.60594	4.10597e-06	8.95552e-05	PCDH15	2759|Eukaryota	homophilic cell adhesion via plasma membrane adhesion molecules	NotTardiSpe	NA	NA	NA	NA	NA	NA		NA	NA	NA	NA	NA	NA	NA	NA	ko00000,ko00001,ko04052,ko04147,ko04516
Aant_geneID_rb_51395	BL	NT	0.262012	59.8767	30.0694	-7.44042	1.61596	-4.60432	4.13813e-06	9.0054e-05	NA	2759|Eukaryota	NA	NotTardiSpe	TRIM71|E3-ubiquitin-protein-ligase-TRIM71|NC_060927.1|NP_1034200.1	TRIM71|E3-ubiquitin-protein-ligase-TRIM71|NC_060927.1|NP_1034200.1	nhl-1|RING-type-domain-containing-protein|CELE_F54G8.4|NC_003281.10|NP_1309582.1	nhl-1|RING-type-domain-containing-protein|CELE_F54G8.4|NC_003281.10|NP_1309582.1	tn|thinC|Dmel_CG15105|NT_033778.4|NP_1137707.1	tn|thinC|Dmel_CG15105|NT_033778.4|NP_1137707.1	NA	Prot_BV898_12281.1|Hexe_geneID_BV898_12281	Prot_BV898_19956.1|Hexe_geneID_BV898_19956	BV898_12281|RING-finger-protein-nhl-1|MTYJ01000122.1|OQV13536.1	BV898_19956|hypothetical-protein|MTYJ01000984.1|OWA55569.1	RvY_14452|hypothetical-protein|BDGG01000010.1|GAV04124.1	NA	LOC129600862|RING-finger-protein-nhl-1-like|NW_026570420.1|XP_55355465.1	LOC129598080|sushi,-von-Willebrand-factor-type-A,-EGF-and-pentraxin-domain-containing-protein-1-like|NW_026570333.1|XP_55351801.1	NA
Aant_geneID_rb_9071	BL	NT	8.65503	375.899	192.277	-5.44557	1.18369	-4.60052	4.21441e-06	9.15309e-05	NA	4751|Fungi	Ig-like domain from next to BRCA1 gene	NotTardiSpe	ILRUN|protein-ILRUN-X1|NC_060930.1|XP_54212213.1	ILRUN|protein-ILRUN-X1|NC_060930.1|XP_54212213.1	C36E6.2|N_BRCA1_IG-domain-containing-protein|CELE_C36E6.2|NC_003284.9|NP_1370550.1	C36E6.2|N_BRCA1_IG-domain-containing-protein|CELE_C36E6.2|NC_003284.9|NP_1370550.1	NA	NA	Hexe_geneID_BV898_16616	Prot_BV898_16616.1|Hexe_geneID_BV898_16616	Prot_BV898_16616.1|Hexe_geneID_BV898_16616	BV898_16616|C6orf106-like-protein|MTYJ01000253.1|OWA52156.1	BV898_16616|C6orf106-like-protein|MTYJ01000253.1|OWA52156.1	RvY_00169|hypothetical-protein|BDGG01000001.1|GAU87290.1	RvY_00169|hypothetical-protein|BDGG01000001.1|GAU87290.1	LOC129585837|uncharacterized-protein-LOC129585837|NW_026570238.1|XP_55334694.1	LOC129585837|uncharacterized-protein-LOC129585837|NW_026570238.1|XP_55334694.1	ko00000,ko00001,ko03029,ko04131
Aant_geneID_rb_72513	BL	NT	476.317	2668.77	1572.54	-2.4866	0.54077	-4.59826	4.26043e-06	9.23462e-05	NA	4751|Fungi	Astacin Peptidase family M12A	NotTardiSpe	ASTL|astacin-like-metalloendopeptidase-precursor|NC_060926.1|NP_1002036.3	ASTL|astacin-like-metalloendopeptidase-X1|NC_060926.1|XP_54198100.1	nas-17|Zinc-metalloproteinase-nas-17|CELE_K03B8.2|NC_003283.11|NP_505892.1	nas-17|Zinc-metalloproteinase-nas-17|CELE_K03B8.2|NC_003283.11|NP_505892.1	CG6974|uncharacterized-protein|Dmel_CG6974|NT_033777.3|NP_650414.1	CG6974|uncharacterized-protein|Dmel_CG6974|NT_033777.3|NP_650414.1	Hexe_geneID_BV898_00200	Prot_BV898_00200.1|Hexe_geneID_BV898_00200	Prot_BV898_00200.1|Hexe_geneID_BV898_00200	BV898_00200|hypothetical-protein|MTYJ01000001.1|OQV26072.1	BV898_00200|hypothetical-protein|MTYJ01000001.1|OQV26072.1	RvY_04544|hypothetical-protein|BDGG01000002.1|GAU92467.1	RvY_04544|hypothetical-protein|BDGG01000002.1|GAU92467.1	LOC129598570|uncharacterized-protein-LOC129598570|NW_026570345.1|XP_55352519.1	LOC129598570|uncharacterized-protein-LOC129598570|NW_026570345.1|XP_55352519.1	NA
Aant_geneID_rb_35769	BL	NT	44.7667	0.270432	22.5186	6.93772	1.50942	4.59627	4.30126e-06	9.30456e-05	NA	NA	NA	TardiSpe	NA	NA	NA	NA	NA	NA		NA	NA	NA	NA	NA	NA	NA	NA	NA
Aant_geneID_rb_15600	BL	NT	0.653593	46.8999	23.7767	-6.19712	1.34859	-4.59527	4.32182e-06	9.32911e-05	NA	4751|Fungi	Protein of unknown function DUF3533	NotTardiSpe	NA	NA	NA	NA	NA	NA		NA	NA	NA	NA	NA	NA	NA	NA	ko00000
[truncated: 10,553 more rows]
