# Supplementary material for: Comparative transcriptomics reveal a novel tardigrade-specific DNA-binding protein induced in response to ionizing radiation
Source: eLife. 2024 Jul 9;13:RP92621. doi: 10.7554/eLife.92621 (PMC11233135; doi:10.7554/eLife.92621)
Supplement: Figure 4—source data 3. [file elife-92621-fig4-data3.xlsx]

## Sheet: Pfai_clone.emapper.annotations.
GeneID	sampleA	sampleB	baseMeanA	baseMeanB	baseMean	log2FoldChange	lfcSE	stat	pvalue	padj	Name	max_annot_lvl	Description	Origin	Hsap_homolog_blastx	Hsap_homolog_tblastn	Cele_homolog_blastx	Cele_homolog_tblastn	Dmel_homolog_blastx	Dmel_homolog_tblastn	Hexe_homolog	Hexe_homolog_blastx	Hexe_homolog_tblastn	HexeNCBI_homolog_tblastn	HexeNCBI_homolog_blastx	Rvar_homolog_blastx	Rvar_homolog_tblastn	Pmet_homolog_blastx	Pmet_homolog_tblastn	BRITE
Pfai_geneID_rb_104497	IR	NT	5995.18	306.298	3150.74	4.29042	0.112093	38.2756	0	0	TDP2	33208|Metazoa	5-tyrosyl-DNA phosphodiesterase activity	NotTardiSpe	TDP2|tyrosyl-DNA-phosphodiesterase-2|NC_060930.1|NP_57698.2	TDP2|tyrosyl-DNA-phosphodiesterase-2|NC_060930.1|NP_57698.2	tdpt-1|5-tyrosyl-DNA-phosphodiesterase|CELE_Y63D3A.4|NC_003279.8|NP_493461.1	tdpt-1|5-tyrosyl-DNA-phosphodiesterase|CELE_Y63D3A.4|NC_003279.8|NP_493461.1	Prp19|Pre-RNA-processing-factor-19|Dmel_CG5519|NT_033778.4|NP_523783.1	NA	Hexe_geneID_BV898_04866	Prot_BV898_04866.1|Hexe_geneID_BV898_04866	Prot_BV898_04866.1|Hexe_geneID_BV898_04866	BV898_04866|putative-Tyrosyl-DNA-phosphodiesterase-2|MTYJ01000025.1|OQV21102.1	BV898_04866|putative-Tyrosyl-DNA-phosphodiesterase-2|MTYJ01000025.1|OQV21102.1	RvY_14698|hypothetical-protein|BDGG01000010.1|GAV04419.1	RvY_14698|hypothetical-protein|BDGG01000010.1|GAV04419.1	LOC129589135|tyrosyl-DNA-phosphodiesterase-2-like|NW_026570253.1|XP_55339658.1	LOC129589135|tyrosyl-DNA-phosphodiesterase-2-like|NW_026570253.1|XP_55339658.1	ko00000,ko01000,ko03400
Pfai_geneID_rb_107781	IR	NT	25226.3	202.793	12714.5	6.9597	0.186402	37.3371	4.09906e-305	3.28457e-301	XRCC5	33208|Metazoa	negative regulation of t-circle formation	NotTardiSpe	XRCC5|X-ray-repair-cross-complementing-protein-5|NC_060926.1|NP_66964.1	XRCC5|X-ray-repair-cross-complementing-protein-5|NC_060926.1|NP_66964.1	sftb-6|Splicing-factor-3B-subunit-6-like-protein|CELE_C50D2.5|NC_003280.10|NP_493659.3	sftb-6|Splicing-factor-3B-subunit-6-like-protein|CELE_C50D2.5|NC_003280.10|NP_493659.3	Sf3b6|splicing-factor-3b-subunit-6|Dmel_CG13298|NT_037436.4|NP_648037.1	Sf3b6|splicing-factor-3b-subunit-6|Dmel_CG13298|NT_037436.4|NP_648037.1	Hexe_geneID_BV898_01166	Prot_BV898_01166.1|Hexe_geneID_BV898_01166	Prot_BV898_01166.1|Hexe_geneID_BV898_01166	BV898_01166|X-ray-repair-cross-complementing-protein-5|MTYJ01000004.1|OQV24956.1	BV898_01166|X-ray-repair-cross-complementing-protein-5|MTYJ01000004.1|OQV24956.1	RvY_14011|Ku80|BDGG01000009.1|GAV03615.1	RvY_14011|Ku80|BDGG01000009.1|GAV03615.1	LOC129581437|X-ray-repair-cross-complementing-protein-5-like|NW_026570225.1|XP_55328473.1	LOC129581437|X-ray-repair-cross-complementing-protein-5-like|NW_026570225.1|XP_55328473.1	ko00000,ko00001,ko00002,ko03400
Pfai_geneID_rb_89005	IR	NT	252783	2547.86	127666	6.63267	0.179036	37.0464	2.04879e-300	1.09446e-296	PARP3	33208|Metazoa	poly ADP-ribose polymerase	NotTardiSpe	PARP3|protein-mono-ADP-ribosyltransferase-PARP3-X1|NC_060927.1|XP_54200797.1	PARP3|protein-mono-ADP-ribosyltransferase-PARP3-a|NC_060927.1|NP_1003931.4	hda-11|Hist_deacetyl-domain-containing-protein|CELE_C35A5.9|NC_003283.11|NP_505699.3	hda-11|Hist_deacetyl-domain-containing-protein|CELE_C35A5.9|NC_003283.11|NP_505699.3	HDAC11|histone-deacetylase-11A|Dmel_CG31119|NT_033777.3|NP_733048.1	HDAC11|histone-deacetylase-11B|Dmel_CG31119|NT_033777.3|NP_1247296.1	Hexe_geneID_BV898_07590	Prot_BV898_07590.1|Hexe_geneID_BV898_07590	Prot_BV898_07590.1|Hexe_geneID_BV898_07590	BV898_07590|Poly-ADP-ribose]-polymerase-3|MTYJ01000050.1|OQV18386.1	BV898_07590|Poly-ADP-ribose]-polymerase-3|MTYJ01000050.1|OQV18386.1	RvY_18641-1|hypothetical-protein|BDGG01000020.1|GAV09037.1	RvY_18641-1|hypothetical-protein|BDGG01000020.1|GAV09037.1	LOC129597599|protein-mono-ADP-ribosyltransferase-PARP3-like|NW_026570327.1|XP_55351197.1	LOC129597599|protein-mono-ADP-ribosyltransferase-PARP3-like|NW_026570327.1|XP_55351197.1	ko00000,ko00001,ko00002,ko01000,ko03032,ko03036,ko03400
Pfai_geneID_rb_110341	IR	NT	142781	1851.81	72316.2	6.26939	0.176232	35.5747	3.4486e-277	1.38168e-273	MACROH2A1	33208|Metazoa	Macro domain	NotTardiSpe	MACROH2A1|core-histone-macro-H2A.1-4|NC_060929.1|NP_1387332.1	MACROH2A1|core-histone-macro-H2A.1-4|NC_060929.1|NP_1387332.1	tin-44|putative-mitochondrial-import-inner-membrane-translocase-subunit-tin-44|CELE_T09B4.9|NC_003279.8|NP_491780.1	tin-44|putative-mitochondrial-import-inner-membrane-translocase-subunit-tin-44|CELE_T09B4.9|NC_003279.8|NP_491780.1	CG11779|uncharacterized-proteinB|Dmel_CG11779|NT_033777.3|NP_732403.1	CG11779|uncharacterized-proteinE|Dmel_CG11779|NT_033777.3|NP_1027193.2	Hexe_geneID_BV898_10478	Prot_BV898_10478.1|Hexe_geneID_BV898_10478	Prot_BV898_10478.1|Hexe_geneID_BV898_10478	BV898_10478|Core-histone-macro-H2A.1|MTYJ01000090.1|OQV15372.1	BV898_10478|Core-histone-macro-H2A.1|MTYJ01000090.1|OQV15372.1	RvY_00439|hypothetical-protein|BDGG01000001.1|GAU87620.1	RvY_00439|hypothetical-protein|BDGG01000001.1|GAU87620.1	LOC129591714|core-histone-macro-H2A.1-like|NW_026570267.1|XP_55343449.1	LOC129591714|core-histone-macro-H2A.1-like|NW_026570267.1|XP_55343449.1	ko00000,ko00001,ko00536,ko03036,ko04147
Pfai_geneID_rb_59203	IR	NT	154817	789.385	77803	7.61489	0.21827	34.8875	1.15154e-266	3.69092e-263	PNKP	33208|Metazoa	Polynucleotide kinase- 3-phosphatase	NotTardiSpe	PNKP|bifunctional-polynucleotide-phosphatase/kinase|NC_060943.1|NP_9185.2	PNKP|bifunctional-polynucleotide-phosphatase/kinase|NC_060943.1|NP_9185.2	F21D5.5|Uncharacterized-protein|CELE_F21D5.5|NC_003282.8|NP_501503.1	F21D5.5|Uncharacterized-protein|CELE_F21D5.5|NC_003282.8|NP_501503.1	PNKP|polynucleotide-kinase-3-phosphatase|Dmel_CG9601|NT_033777.3|NP_649792.3	PNKP|polynucleotide-kinase-3-phosphatase|Dmel_CG9601|NT_033777.3|NP_649792.3	Hexe_geneID_BV898_14774	Prot_BV898_14774.1|Hexe_geneID_BV898_14774	Prot_BV898_14774.1|Hexe_geneID_BV898_14774	BV898_14774|Bifunctional-polynucleotide-phosphatase/kinase|MTYJ01000186.1|OWA50251.1	BV898_14774|Bifunctional-polynucleotide-phosphatase/kinase|MTYJ01000186.1|OWA50251.1	RvY_19109|hypothetical-protein|BDGG01000024.1|GAV09603.1	RvY_19109|hypothetical-protein|BDGG01000024.1|GAV09603.1	LOC129591928|uncharacterized-protein-F21D5.5-like|NW_026570269.1|XP_55343787.1	LOC129591928|uncharacterized-protein-F21D5.5-like|NW_026570269.1|XP_55343787.1	ko00000,ko01000,ko01009,ko03400
Pfai_geneID_rb_86794	IR	NT	103188	935.9	52061.8	6.78469	0.196072	34.603	2.27983e-262	6.08943e-259	XRCC6	33208|Metazoa	X-ray repair complementing defective repair in Chinese hamster cells 6	NotTardiSpe	XRCC6|X-ray-repair-cross-complementing-protein-6-1|NC_060946.1|NP_1460.1	XRCC6|X-ray-repair-cross-complementing-protein-6-1|NC_060946.1|NP_1275905.1	hpo-15|Amino_oxidase-domain-containing-protein|CELE_C24G6.6|NC_003283.11|NP_504456.1	hpo-15|Amino_oxidase-domain-containing-protein|CELE_C24G6.6|NC_003283.11|NP_504456.1	Irbp|inverted-repeat-binding-proteinA|Dmel_CG5247|NT_033777.3|NP_536773.1	Irbp|inverted-repeat-binding-proteinA|Dmel_CG5247|NT_033777.3|NP_536773.1	Hexe_geneID_BV898_13167	Prot_BV898_13167.1|Hexe_geneID_BV898_13167	Prot_BV898_13167.1|Hexe_geneID_BV898_13167	BV898_13167|X-ray-repair-cross-complementing-protein-6|MTYJ01000141.1|OQV12605.1	BV898_13167|X-ray-repair-cross-complementing-protein-6|MTYJ01000141.1|OQV12605.1	RvY_01573|Ku70|BDGG01000001.1|GAU88967.1	RvY_01573|Ku70|BDGG01000001.1|GAU88967.1	LOC129602253|X-ray-repair-cross-complementing-protein-5-like|NW_026570593.1|XP_55357223.1	LOC129602253|X-ray-repair-cross-complementing-protein-5-like|NW_026570593.1|XP_55357223.1	ko00000,ko00001,ko00002,ko03041,ko03400
Pfai_geneID_rb_27330	IR	NT	22897.9	429.87	11663.9	5.73359	0.169438	33.8389	5.28019e-251	1.20886e-247	SMARCAD1	33208|Metazoa	DNA binding	NotTardiSpe	SMARCAD1|SWI/SNF-related-matrix-associated-actin-dependent-regulator-of-chromatin-subfamily-A-containing-DEAD/H-box-1-X2|NC_060928.1|XP_54206524.1	SMARCAD1|SWI/SNF-related-matrix-associated-actin-dependent-regulator-of-chromatin-subfamily-A-containing-DEAD/H-box-1-X2|NC_060928.1|XP_54206524.1	M03C11.8|SWI-SNF-related-matrix-associated-actin-dependent-regulator-of-chromatin-subfamily-A-containing-DEAD-H-box-1-homolog|CELE_M03C11.8|NC_003281.10|NP_499301.2	M03C11.8|SWI-SNF-related-matrix-associated-actin-dependent-regulator-of-chromatin-subfamily-A-containing-DEAD-H-box-1-homolog|CELE_M03C11.8|NC_003281.10|NP_499301.2	Etl1|Etl1|Dmel_CG5899|NT_033779.5|NP_609320.2	Etl1|Etl1|Dmel_CG5899|NT_033779.5|NP_609320.2	Hexe_geneID_BV898_10412	Prot_BV898_10412.1|Hexe_geneID_BV898_10412	Prot_BV898_10412.1|Hexe_geneID_BV898_10412	BV898_10412|SWI/SNF-related-matrix-associated-actin-dependent-regulator-of-chromatin-subfamily-A-containing-DEAD/H-box-1A|MTYJ01000089.1|OQV15402.1	BV898_10412|SWI/SNF-related-matrix-associated-actin-dependent-regulator-of-chromatin-subfamily-A-containing-DEAD/H-box-1A|MTYJ01000089.1|OQV15402.1	RvY_03813|hypothetical-protein|BDGG01000002.1|GAU91586.1	RvY_03813|hypothetical-protein|BDGG01000002.1|GAU91586.1	LOC129599658|SWI-SNF-related-matrix-associated-actin-dependent-regulator-of-chromatin-subfamily-A-containing-DEAD-H-box-1-homolog|NW_026570372.1|XP_55353928.1	LOC129599658|SWI-SNF-related-matrix-associated-actin-dependent-regulator-of-chromatin-subfamily-A-containing-DEAD-H-box-1-homolog|NW_026570372.1|XP_55353928.1	ko00000,ko00001,ko01000,ko03036
Pfai_geneID_rb_105248	IR	NT	74927.2	911.01	37919.1	6.36244	0.189249	33.6194	8.7375e-248	1.75034e-244	NAPRT	33208|Metazoa	activity. It is involved in the biological process described with	NotTardiSpe	NAPRT|nicotinate-phosphoribosyltransferase-1|NC_060932.1|NP_660202.3	NAPRT|nicotinate-phosphoribosyltransferase-1|NC_060932.1|NP_660202.3	nprt-1|Nicotinate-phosphoribosyltransferase|CELE_Y54G2A.17|NC_003282.8|NP_1380099.1	nprt-1|Nicotinate-phosphoribosyltransferase|CELE_Y54G2A.17|NC_003282.8|NP_1380099.1	Naprt|nicotinate-phosphoribosyltransferaseA|Dmel_CG3714|NT_033779.5|NP_722961.1	Naprt|nicotinate-phosphoribosyltransferaseG|Dmel_CG3714|NT_033779.5|NP_1260015.1	Hexe_geneID_BV898_01286	Prot_BV898_01286.1|Hexe_geneID_BV898_01286	Prot_BV898_01286.1|Hexe_geneID_BV898_01286	BV898_01286|Nicotinate-phosphoribosyltransferase|MTYJ01000004.1|OQV25078.1	BV898_01286|Nicotinate-phosphoribosyltransferase|MTYJ01000004.1|OQV25078.1	RvY_01173|hypothetical-protein|BDGG01000001.1|GAU88481.1	RvY_01173|hypothetical-protein|BDGG01000001.1|GAU88481.1	LOC129597706|nicotinate-phosphoribosyltransferase-like|NW_026570328.1|XP_55351332.1	LOC129597706|nicotinate-phosphoribosyltransferase-like|NW_026570328.1|XP_55351332.1	ko00000,ko00001,ko01000
Pfai_geneID_rb_98719	IR	NT	64011.5	1148.57	32580	5.80128	0.173139	33.5064	3.88598e-246	6.91963e-243	TIMM44	33208|Metazoa	Essential component of the PAM complex, a complex required for the translocation of transit peptide-containing proteins from the inner membrane into the mitochondrial matrix in an ATP-dependent manner	NotTardiSpe	MACROH2A1|core-histone-macro-H2A.1-4|NC_060929.1|NP_1387332.1	TIMM44|mitochondrial-import-inner-membrane-translocase-subunit-TIM44|NC_060943.1|NP_6342.2	tin-44|putative-mitochondrial-import-inner-membrane-translocase-subunit-tin-44|CELE_T09B4.9|NC_003279.8|NP_491780.1	tin-44|putative-mitochondrial-import-inner-membrane-translocase-subunit-tin-44|CELE_T09B4.9|NC_003279.8|NP_491780.1	CG11779|uncharacterized-proteinB|Dmel_CG11779|NT_033777.3|NP_732403.1	CG11779|uncharacterized-proteinE|Dmel_CG11779|NT_033777.3|NP_1027193.2	Hexe_geneID_BV898_10479	Prot_BV898_10479.1|Hexe_geneID_BV898_10479	Prot_BV898_10479.1|Hexe_geneID_BV898_10479	BV898_10479|Mitochondrial-import-inner-membrane-translocase-subunit-TIM44|MTYJ01000090.1|OQV15373.1	BV898_10479|Mitochondrial-import-inner-membrane-translocase-subunit-TIM44|MTYJ01000090.1|OQV15373.1	RvY_08676|hypothetical-protein|BDGG01000004.1|GAU97363.1	RvY_08676|hypothetical-protein|BDGG01000004.1|GAU97363.1	LOC129591713|mitochondrial-import-inner-membrane-translocase-subunit-TIM44-like|NW_026570267.1|XP_55343448.1	LOC129591713|mitochondrial-import-inner-membrane-translocase-subunit-TIM44-like|NW_026570267.1|XP_55343448.1	ko00000,ko02000,ko03029
Pfai_geneID_rb_10630	IR	NT	22397.8	759.018	11578.4	4.88249	0.148824	32.8071	4.65693e-236	7.4632e-233	XRCC1	33208|Metazoa	Damaged DNA binding. It is involved in the biological process described with single strand break repair	NotTardiSpe	XRCC1|DNA-repair-protein-XRCC1|NC_060943.1|NP_6288.2	XRCC1|DNA-repair-protein-XRCC1|NC_060943.1|NP_6288.2	fcp-1|RNA-polymerase-II-subunit-A-C-terminal-domain-phosphatase|CELE_F36F2.6|NC_003279.8|NP_492423.2	NA	XRCC1|XRCC1|Dmel_CG4208|NC_004354.4|NP_572217.1	XRCC1|XRCC1|Dmel_CG4208|NC_004354.4|NP_572217.1	Hexe_geneID_BV898_11662	Prot_BV898_11662.1|Hexe_geneID_BV898_11662	Prot_BV898_11662.1|Hexe_geneID_BV898_11662	BV898_11662|putative-DNA-repair-protein-XRCC1|MTYJ01000109.1|OQV14190.1	BV898_11662|putative-DNA-repair-protein-XRCC1|MTYJ01000109.1|OQV14190.1	RvY_00684|hypothetical-protein|BDGG01000001.1|GAU87896.1	RvY_00684|hypothetical-protein|BDGG01000001.1|GAU87896.1	LOC129585714|DNA-repair-protein-XRCC1-like-X2|NW_026570238.1|XP_55334489.1	LOC129585714|DNA-repair-protein-XRCC1-like-X1|NW_026570238.1|XP_55334488.1	ko00000,ko00001,ko00002,ko03400
Pfai_geneID_rb_80728	IR	NT	19887	58.1171	9972.55	8.41842	0.273003	30.8364	8.5289e-209	1.24258e-205	GLUD1	33208|Metazoa	glutamate dehydrogenase NAD+ activity	NotTardiSpe	NA	GLUD1|glutamate-dehydrogenase-1,-mitochondrial-a-precursor|NC_060934.1|NP_5262.1	gdh-1|Glutamate-dehydrogenase|CELE_ZK829.4|NC_003282.8|NP_502267.1	gdh-1|Glutamate-dehydrogenase|CELE_ZK829.4|NC_003282.8|NP_502267.1	Gdh|glutamate-dehydrogenaseA|Dmel_CG5320|NT_033777.3|NP_524470.4	Gdh|glutamate-dehydrogenaseA|Dmel_CG5320|NT_033777.3|NP_524470.4	Hexe_geneID_BV898_07445	Prot_BV898_07445.1|Hexe_geneID_BV898_07445	Prot_BV898_07445.1|Hexe_geneID_BV898_07445	BV898_07445|Glutamate-dehydrogenase,-mitochondrial|MTYJ01000049.1|OQV18434.1	BV898_07445|Glutamate-dehydrogenase,-mitochondrial|MTYJ01000049.1|OQV18434.1	RvY_13295|hypothetical-protein|BDGG01000008.1|GAV02771.1	RvY_13295|hypothetical-protein|BDGG01000008.1|GAV02771.1	LOC129594832|glutamate-dehydrogenase,-mitochondrial-like|NW_026570292.1|XP_55347638.1	LOC129594832|glutamate-dehydrogenase,-mitochondrial-like|NW_026570292.1|XP_55347638.1	ko00000,ko00001,ko00002,ko01000,ko04147
Pfai_geneID_rb_55878	IR	NT	14776.7	319.508	7548.12	5.52874	0.184123	30.0274	4.31165e-198	5.75821e-195	NA	4751|Fungi	Nuclear matrix protein NMP200	NotTardiSpe	PRPF19|pre-mRNA-processing-factor-19|NC_060935.1|NP_55317.1	PRPF19|pre-mRNA-processing-factor-19|NC_060935.1|NP_55317.1	prp-19|Pre-mRNA-processing-factor-19|CELE_T10F2.4|NC_003281.10|NP_1380015.1	prp-19|Pre-mRNA-processing-factor-19|CELE_T10F2.4|NC_003281.10|NP_1380015.1	Prp19|Pre-RNA-processing-factor-19|Dmel_CG5519|NT_033778.4|NP_523783.1	Prp19|Pre-RNA-processing-factor-19|Dmel_CG5519|NT_033778.4|NP_523783.1	Hexe_geneID_BV898_00972	Prot_BV898_00972.1|Hexe_geneID_BV898_00972	Prot_BV898_00972.1|Hexe_geneID_BV898_00972	BV898_00972|Pre-mRNA-processing-factor-19|MTYJ01000003.1|OQV25289.1	BV898_00972|Pre-mRNA-processing-factor-19|MTYJ01000003.1|OQV25289.1	RvY_14355|hypothetical-protein|BDGG01000010.1|GAV04007.1	RvY_14355|hypothetical-protein|BDGG01000010.1|GAV04007.1	LOC129589082|pre-mRNA-processing-factor-19-like|NW_026570253.1|XP_55339573.1	LOC129589082|pre-mRNA-processing-factor-19-like|NW_026570253.1|XP_55339573.1	ko00000,ko00001,ko00002,ko01000,ko03041,ko03400,ko04121
Pfai_geneID_rb_41105	IR	NT	101690	302.911	50996.4	8.39149	0.281457	29.8145	2.53317e-195	3.12282e-192	CHEK2	33208|Metazoa	signal transduction involved in intra-S DNA damage checkpoint	NotTardiSpe	CHEK2|serine/threonine-protein-kinase-Chk2-X4|NC_060946.1|XP_54181015.1	CHEK2|serine/threonine-protein-kinase-Chk2-X11|NC_060946.1|XP_54181022.1	chk-2|Serine-threonine-protein-kinase-chk-2|CELE_Y60A3A.12|NC_003283.11|NP_1024271.1	NA	lok|lokiD|Dmel_CG10895|NT_033779.5|NP_1246100.1	lok|lokiD|Dmel_CG10895|NT_033779.5|NP_1246100.1	NA	Prot_BV898_07560.1|Hexe_geneID_BV898_07560	NA	NA	BV898_07560|Serine/threonine-protein-kinase-Chk2|MTYJ01000050.1|OQV18357.1	RvY_04613-1|hypothetical-protein|BDGG01000002.1|GAU92544.1	NA	LOC129585414|serine-threonine-protein-kinase-Chk2-like|NW_026570236.1|XP_55334053.1	LOC129585414|serine-threonine-protein-kinase-Chk2-like|NW_026570236.1|XP_55334053.1	ko00000,ko00001,ko00002,ko01000,ko01001,ko03400
Pfai_geneID_rb_110180	IR	NT	64385.7	1174.04	32779.9	5.77682	0.194124	29.7584	1.34878e-194	1.54397e-191	UNG	33208|Metazoa	Excises uracil residues from the DNA which can arise as a result of misincorporation of dUMP residues by DNA polymerase or due to deamination of cytosine	NotTardiSpe	UNG|uracil-DNA-glycosylase-UNG2|NC_060936.1|NP_550433.1	UNG|uracil-DNA-glycosylase-UNG2|NC_060936.1|NP_550433.1	ung-1|Uracil-DNA-glycosylase|CELE_Y56A3A.29|NC_003281.10|NP_499560.1	ung-1|Uracil-DNA-glycosylase|CELE_Y56A3A.29|NC_003281.10|NP_1255148.1	Gmap|golgi-microtubule-associated-proteinD|Dmel_CG33206|NC_004354.4|NP_1356946.1	Gmap|golgi-microtubule-associated-proteinA|Dmel_CG33206|NC_004354.4|NP_788907.1	Hexe_geneID_BV898_17296	Prot_BV898_17296.1|Hexe_geneID_BV898_17296	Prot_BV898_17296.1|Hexe_geneID_BV898_17296	BV898_17296|Uracil-DNA-glycosylase|MTYJ01000289.1|OWA52854.1	BV898_17296|Uracil-DNA-glycosylase|MTYJ01000289.1|OWA52854.1	RvY_09015|hypothetical-protein|BDGG01000004.1|GAU97779.1	RvY_09015|hypothetical-protein|BDGG01000004.1|GAU97779.1	LOC129586134|uncharacterized-protein-LOC129586134|NW_026570240.1|XP_55335128.1	LOC129586134|uncharacterized-protein-LOC129586134|NW_026570240.1|XP_55335127.1	ko00000,ko00001,ko01000,ko03400
Pfai_geneID_rb_77501	IR	NT	38015.6	1516.19	19765.9	4.64892	0.157115	29.5893	2.05273e-192	2.19314e-189	NUP50	33208|Metazoa	Nucleoporin 50	NotTardiSpe	NUP50|nuclear-pore-complex-protein-Nup50-X3|NC_060946.1|XP_54180966.1	NUP50|nuclear-pore-complex-protein-Nup50-X3|NC_060946.1|XP_54180966.1	npp-16|Nuclear-Pore-complex-Protein|CELE_Y56A3A.17|NC_003281.10|NP_499551.1	npp-16|Nuclear-Pore-complex-Protein|CELE_Y56A3A.17|NC_003281.10|NP_499551.1	Nup50|nucleoporin-50kD|Dmel_CG2158|NT_033778.4|NP_610355.1	Nup50|nucleoporin-50kD|Dmel_CG2158|NT_033778.4|NP_610355.1	Hexe_geneID_BV898_13964	Prot_BV898_13964.1|Hexe_geneID_BV898_13964	Prot_BV898_13964.1|Hexe_geneID_BV898_13964	BV898_13964|hypothetical-protein|MTYJ01000162.1|OQV11769.1	BV898_13964|hypothetical-protein|MTYJ01000162.1|OQV11769.1	RvY_05694|hypothetical-protein|BDGG01000002.1|GAU93812.1	RvY_05694|hypothetical-protein|BDGG01000002.1|GAU93812.1	LOC129590790|nuclear-pore-complex-protein-Nup50-like|NW_026570262.1|XP_55342139.1	LOC129590790|nuclear-pore-complex-protein-Nup50-like|NW_026570262.1|XP_55342139.1	ko00000,ko00001,ko00002,ko03019
Pfai_geneID_rb_105558	IR	NT	32681.6	735.865	16708.7	5.47199	0.184991	29.5798	2.72154e-192	2.72597e-189	LIG1	33208|Metazoa	Ligase I, DNA, ATP-dependent	NotTardiSpe	LIG1|DNA-ligase-1-5|NC_060943.1|NP_1307900.1	LIG1|DNA-ligase-1-1|NC_060943.1|NP_225.1	lig-1|DNA-ligase-1|CELE_C29A12.3|NC_003283.11|NP_741625.2	lig-1|DNA-ligase-1|CELE_C29A12.3|NC_003283.11|NP_741625.2	DNAlig1|DNA-ligase-1|Dmel_CG5602|NT_033778.4|NP_611843.2	DNAlig1|DNA-ligase-1|Dmel_CG5602|NT_033778.4|NP_611843.2	Hexe_geneID_BV898_18082	Prot_BV898_18082.1|Hexe_geneID_BV898_18082	Prot_BV898_18082.1|Hexe_geneID_BV898_18082	BV898_18082|DNA-ligase-1|MTYJ01000337.1|OWA53661.1	BV898_18082|DNA-ligase-1|MTYJ01000337.1|OWA53661.1	RvY_18763-1|hypothetical-protein|BDGG01000021.1|GAV09175.1	RvY_18763-1|hypothetical-protein|BDGG01000021.1|GAV09175.1	LOC129585685|DNA-ligase-1-like|NW_026570238.1|XP_55334442.1	LOC129585685|DNA-ligase-1-like|NW_026570238.1|XP_55334441.1	ko00000,ko00001,ko01000,ko03032,ko03400
Pfai_geneID_rb_73106	IR	NT	140617	2250.17	71433.4	5.96568	0.207582	28.7388	1.24854e-181	1.17701e-178	EP400	33208|Metazoa	E1a binding protein P400	NotTardiSpe	XRCC5|X-ray-repair-cross-complementing-protein-5|NC_060926.1|NP_66964.1	XRCC5|X-ray-repair-cross-complementing-protein-5|NC_060926.1|NP_66964.1	ssl-1|Helicase-ssl-1|CELE_Y111B2A.22|NC_003281.10|NP_1255180.1	ssl-1|Helicase-ssl-1|CELE_Y111B2A.22|NC_003281.10|NP_1255180.1	dom|dominoE|Dmel_CG9696|NT_033778.4|NP_788424.1	dom|dominoE|Dmel_CG9696|NT_033778.4|NP_788424.1	Hexe_geneID_BV898_01166	Prot_BV898_01166.1|Hexe_geneID_BV898_01166	Prot_BV898_01166.1|Hexe_geneID_BV898_01166	BV898_01166|X-ray-repair-cross-complementing-protein-5|MTYJ01000004.1|OQV24956.1	BV898_01166|X-ray-repair-cross-complementing-protein-5|MTYJ01000004.1|OQV24956.1	RvY_14011|Ku80|BDGG01000009.1|GAV03615.1	RvY_14011|Ku80|BDGG01000009.1|GAV03615.1	LOC129581437|X-ray-repair-cross-complementing-protein-5-like|NW_026570225.1|XP_55328473.1	LOC129581437|X-ray-repair-cross-complementing-protein-5-like|NW_026570225.1|XP_55328473.1	ko00000,ko01000,ko03036
Pfai_geneID_rb_51852	IR	NT	12352.7	440.207	6396.45	4.81127	0.168194	28.6055	5.73421e-180	5.10536e-177	LIG4	33208|Metazoa	DNA ligation involved in DNA recombination	NotTardiSpe	LIG4|DNA-ligase-4-1|NC_060937.1|NP_996820.1	LIG4|DNA-ligase-4-1|NC_060937.1|NP_1091738.1	lig-1|DNA-ligase-1|CELE_C29A12.3|NC_003283.11|NP_741625.2	lig-4|DNA-ligase-IV|CELE_C07H6.1|NC_003281.10|NP_1367462.1	DNAlig4|DNA-ligase-4|Dmel_CG12176|NC_004354.4|NP_572907.1	DNAlig4|DNA-ligase-4|Dmel_CG12176|NC_004354.4|NP_572907.1	Hexe_geneID_BV898_18536	Prot_BV898_18536.1|Hexe_geneID_BV898_18536	Prot_BV898_18536.1|Hexe_geneID_BV898_18536	BV898_18536|DNA-ligase-4|MTYJ01000372.1|OWA54118.1	BV898_18536|DNA-ligase-4|MTYJ01000372.1|OWA54118.1	RvY_18881|hypothetical-protein|BDGG01000021.1|GAV09317.1	RvY_18881|hypothetical-protein|BDGG01000021.1|GAV09317.1	LOC129587578|DNA-ligase-4-like|NW_026570245.1|XP_55337356.1	LOC129587578|DNA-ligase-4-like|NW_026570245.1|XP_55337355.1	ko00000,ko00001,ko01000,ko03021,ko03400
Pfai_geneID_rb_12691	IR	NT	150346	199.637	75273	9.55817	0.337677	28.3056	2.94615e-176	2.485e-173	HMGB1	33208|Metazoa	DNA binding	NotTardiSpe	HMGB2|high-mobility-group-protein-B2|NC_060928.1|NP_2120.1	HMGB3|high-mobility-group-protein-B3-a|NC_060947.1|NP_1288157.1	hmg-1.2|High-mobility-group-protein-1.2|CELE_F47D12.4|NC_003281.10|NP_1380091.1	hmg-1.2|High-mobility-group-protein-1.2|CELE_F47D12.4|NC_003281.10|NP_1380090.1	Dsp1|dorsal-switch-protein-1B|Dmel_CG12223|NC_004354.4|NP_727961.1	Dsp1|dorsal-switch-protein-1F|Dmel_CG12223|NC_004354.4|NP_1138203.1	Hexe_geneID_BV898_09620	Prot_BV898_09620.1|Hexe_geneID_BV898_09620	Prot_BV898_09620.1|Hexe_geneID_BV898_09620	BV898_09620|High-mobility-group-protein-DSP1|MTYJ01000076.1|OQV16312.1	BV898_09620|High-mobility-group-protein-DSP1|MTYJ01000076.1|OQV16312.1	RvY_13983|hypothetical-protein|BDGG01000009.1|GAV03587.1	RvY_13983|hypothetical-protein|BDGG01000009.1|GAV03587.1	LOC129596862|high-mobility-group-protein-DSP1-like-X2|NW_026570317.1|XP_55350222.1	LOC129596862|high-mobility-group-protein-DSP1-like-X2|NW_026570317.1|XP_55350222.1	ko00000,ko00001,ko03036,ko03400,ko04147
Pfai_geneID_rb_11438	IR	NT	8503.05	296.115	4399.58	4.84143	0.171281	28.2661	9.03793e-176	7.24209e-173	MRE11A	33208|Metazoa	telomeric 3 overhang formation	NotTardiSpe	MRE11|double-strand-break-repair-protein-MRE11-X1|NC_060935.1|XP_54224816.1	MRE11|double-strand-break-repair-protein-MRE11-2|NC_060935.1|NP_5581.2	mre-11|Double-strand-break-repair-protein-mre-11|CELE_ZC302.1|NC_003283.11|NP_505736.2	mre-11|Double-strand-break-repair-protein-mre-11|CELE_ZC302.1|NC_003283.11|NP_505736.2	mre11|meiotic-recombination-11|Dmel_CG16928|NT_033779.5|NP_523547.1	mre11|meiotic-recombination-11|Dmel_CG16928|NT_033779.5|NP_523547.1	Hexe_geneID_BV898_01799	Prot_BV898_01799.1|Hexe_geneID_BV898_01799	Prot_BV898_01799.1|Hexe_geneID_BV898_01799	BV898_01799|Double-strand-break-repair-protein-MRE11|MTYJ01000007.1|OQV24259.1	BV898_01799|Double-strand-break-repair-protein-MRE11|MTYJ01000007.1|OQV24259.1	RvY_14108|MRE11B|BDGG01000010.1|GAV03719.1	RvY_14108|MRE11B|BDGG01000010.1|GAV03719.1	LOC129588025|double-strand-break-repair-protein-MRE11-like|NW_026570248.1|XP_55338004.1	LOC129588025|double-strand-break-repair-protein-MRE11-like|NW_026570248.1|XP_55338004.1	ko00000,ko00001,ko00002,ko03032,ko03400
Pfai_geneID_rb_67470	IR	NT	17436.7	392.068	8914.4	5.4723	0.202251	27.057	3.15572e-161	2.40826e-158	RPA2	33208|Metazoa	Replication protein	NotTardiSpe	RPA2|replication-protein-A-32-kDa-subunit-1|NC_060925.1|NP_2937.1	RPA2|replication-protein-A-32-kDa-subunit-1|NC_060925.1|NP_2937.1	NA	NA	RPA2|replication-protein-A2A|Dmel_CG9273|NT_033779.5|NP_610077.1	RPA2|replication-protein-A2B|Dmel_CG9273|NT_033779.5|NP_1260652.1	Hexe_geneID_BV898_02372	Prot_BV898_02372.1|Hexe_geneID_BV898_02372	Prot_BV898_02372.1|Hexe_geneID_BV898_02372	BV898_02372|putative-Replication-protein-A-32-kDa-subunit|MTYJ01000010.1|OQV23629.1	BV898_02372|putative-Replication-protein-A-32-kDa-subunit|MTYJ01000010.1|OQV23629.1	RvY_00174|hypothetical-protein|BDGG01000001.1|GAU87296.1	RvY_00174|hypothetical-protein|BDGG01000001.1|GAU87296.1	LOC129595918|replication-protein-A-32-kDa-subunit-A-like|NW_026570304.1|XP_55349026.1	LOC129595918|replication-protein-A-32-kDa-subunit-A-like|NW_026570304.1|XP_55349026.1	ko00000,ko00001,ko00002,ko03032,ko03400
Pfai_geneID_rb_98278	IR	NT	10064.5	170.692	5117.58	5.8786	0.218677	26.8826	3.51e-159	2.55687e-156	TDP2	33208|Metazoa	5-tyrosyl-DNA phosphodiesterase activity	NotTardiSpe	TDP2|tyrosyl-DNA-phosphodiesterase-2|NC_060930.1|NP_57698.2	TDP2|tyrosyl-DNA-phosphodiesterase-2|NC_060930.1|NP_57698.2	tdpt-1|5-tyrosyl-DNA-phosphodiesterase|CELE_Y63D3A.4|NC_003279.8|NP_493461.1	tdpt-1|5-tyrosyl-DNA-phosphodiesterase|CELE_Y63D3A.4|NC_003279.8|NP_493461.1	Prp19|Pre-RNA-processing-factor-19|Dmel_CG5519|NT_033778.4|NP_523783.1	NA	Hexe_geneID_BV898_04866	Prot_BV898_04866.1|Hexe_geneID_BV898_04866	Prot_BV898_04866.1|Hexe_geneID_BV898_04866	BV898_04866|putative-Tyrosyl-DNA-phosphodiesterase-2|MTYJ01000025.1|OQV21102.1	BV898_04866|putative-Tyrosyl-DNA-phosphodiesterase-2|MTYJ01000025.1|OQV21102.1	RvY_14698|hypothetical-protein|BDGG01000010.1|GAV04419.1	RvY_14698|hypothetical-protein|BDGG01000010.1|GAV04419.1	LOC129589135|tyrosyl-DNA-phosphodiesterase-2-like|NW_026570253.1|XP_55339658.1	LOC129589135|tyrosyl-DNA-phosphodiesterase-2-like|NW_026570253.1|XP_55339658.1	ko00000,ko01000,ko03400
Pfai_geneID_rb_86825	IR	NT	35858.4	1057.21	18457.8	5.08305	0.193826	26.2248	1.38583e-151	9.6562e-149	PARP2	33208|Metazoa	Poly ADP-ribose polymerase 2	NotTardiSpe	PARP2|poly [ADP-ribose]-polymerase-2-2|NC_060938.1|NP_1036083.1	PARP2|poly [ADP-ribose]-polymerase-2-2|NC_060938.1|NP_1036083.1	parp-1|Poly [ADP-ribose]-polymerase-1|CELE_Y71F9AL.18|NC_003279.8|NP_491072.1	parp-1|Poly [ADP-ribose]-polymerase-1|CELE_Y71F9AL.18|NC_003279.8|NP_491072.1	Parp|Poly-(ADP-ribose)-polymerase|Dmel_CG40411|NT_033777.3|NP_1104452.1	Parp|Poly-(ADP-ribose)-polymerase|Dmel_CG40411|NT_033777.3|NP_1104452.1	Hexe_geneID_BV898_08059	Prot_BV898_08059.1|Hexe_geneID_BV898_08059	Prot_BV898_08059.1|Hexe_geneID_BV898_08059	BV898_08059|Poly-ADP-ribose]-polymerase-2|MTYJ01000055.1|OQV17931.1	BV898_08059|Poly-ADP-ribose]-polymerase-2|MTYJ01000055.1|OQV17931.1	RvY_08263-2|hypothetical-protein|BDGG01000003.1|GAU96892.1	RvY_08263-1|hypothetical-protein|BDGG01000003.1|GAU96891.1	LOC129588520|poly [ADP-ribose]-polymerase-2-like|NW_026570250.1|XP_55338742.1	LOC129588520|poly [ADP-ribose]-polymerase-2-like|NW_026570250.1|XP_55338742.1	ko00000,ko00001,ko00002,ko01000,ko03032,ko03036,ko03400
Pfai_geneID_rb_96672	IR	NT	10094.5	639.952	5367.2	3.98003	0.153802	25.8776	1.19126e-147	7.95464e-145	NA	NA	NA	TardiSpe	NA	NA	NA	NA	NA	NA	Hexe_geneID_BV898_11725	Prot_BV898_11725.1|Hexe_geneID_BV898_11725	Prot_BV898_11725.1|Hexe_geneID_BV898_11725	BV898_11725|hypothetical-protein|MTYJ01000111.1|OQV14060.1	BV898_11725|hypothetical-protein|MTYJ01000111.1|OQV14060.1	RvY_11979|hypothetical-protein|BDGG01000007.1|GAV01238.1	RvY_11979|hypothetical-protein|BDGG01000007.1|GAV01238.1	LOC129582256|uncharacterized-protein-LOC129582256|NW_026570227.1|XP_55329711.1	LOC129582256|uncharacterized-protein-LOC129582256|NW_026570227.1|XP_55329711.1	NA
Pfai_geneID_rb_62830	IR	NT	3574.16	228.846	1901.5	3.9654	0.1533	25.8669	1.57012e-147	1.00651e-144	RAD21	35493|Streptophyta	Sister chromatid cohesion 1 protein	NotTardiSpe	RAD21|double-strand-break-repair-protein-rad21-homolog|NC_060932.1|NP_6256.1	RAD21|double-strand-break-repair-protein-rad21-homolog|NC_060932.1|NP_6256.1	coh-1|Rad21_Rec8-domain-containing-protein|CELE_K08A8.3|NC_003284.9|NP_509262.2	coh-1|Rad21_Rec8-domain-containing-protein|CELE_K08A8.3|NC_003284.9|NP_509262.2	vtd|verthandiB|Dmel_CG17436|NT_037436.4|NP_1287640.1	vtd|verthandiB|Dmel_CG17436|NT_037436.4|NP_1287640.1	Hexe_geneID_BV898_04036	Prot_BV898_04036.1|Hexe_geneID_BV898_04036	Prot_BV898_04036.1|Hexe_geneID_BV898_04036	BV898_04036|hypothetical-protein|MTYJ01000019.1|OQV22187.1	BV898_04036|hypothetical-protein|MTYJ01000019.1|OQV22187.1	RvY_17819|hypothetical-protein|BDGG01000016.1|GAV08072.1	RvY_17819|hypothetical-protein|BDGG01000016.1|GAV08072.1	LOC129597656|double-strand-break-repair-protein-rad21-homolog|NW_026570327.1|XP_55351269.1	LOC129597656|double-strand-break-repair-protein-rad21-homolog|NW_026570327.1|XP_55351269.1	ko00000,ko00001,ko03036
Pfai_geneID_rb_105711	IR	NT	162894	4075.22	83484.8	5.32084	0.20661	25.7531	2.97488e-146	1.83367e-143	TDR1	NA	NA	TardiSpe	NA	NA	aagr-3|DUF5110-domain-containing-protein|CELE_F40F9.6|NC_003283.11|NP_1263844.1	NA	CG6689|uncharacterized-protein|Dmel_CG6689|NT_033777.3|NP_650051.1	NA	Hexe_geneID_BV898_14257	Prot_BV898_14257_TDR1|Hexe_geneID_BV898_14257_TDR1	Prot_BV898_14257_TDR1|Hexe_geneID_BV898_14257_TDR1	NA	NA	RvY_08735-1|hypothetical-protein|BDGG01000004.1|GAU97445.1	NA	LOC129585012|proteoglycan-4-like-X3|NW_026570235.1|XP_55333482.1	LOC129585012|proteoglycan-4-like-X3|NW_026570235.1|XP_55333481.1	NA
Pfai_geneID_rb_64438	IR	NT	3603.44	181.054	1892.25	4.31066	0.1716	25.1204	2.97695e-139	1.76699e-136	RCE1	33208|Metazoa	CAAX protease self-immunity	NotTardiSpe	NA	RCE1|CAAX-prenyl-protease-2-2|NC_060935.1|NP_1027450.1	fce-2|CAAX-prenyl-protease-2-homolog|CELE_F48F5.5|NC_003283.11|NP_1023947.1	fce-2|CAAX-prenyl-protease-2-homolog|CELE_F48F5.5|NC_003283.11|NP_1023947.1	Sras|severas|Dmel_CG4852|NT_037436.4|NP_524673.3	Sras|severas|Dmel_CG4852|NT_037436.4|NP_524673.3	Hexe_geneID_BV898_02302	Prot_BV898_02302.1|Hexe_geneID_BV898_02302	Prot_BV898_02302.1|Hexe_geneID_BV898_02302	BV898_02302|putative-CAAX-prenyl-protease-2|MTYJ01000009.1|OQV23955.1	BV898_02302|putative-CAAX-prenyl-protease-2|MTYJ01000009.1|OQV23955.1	RvY_14722|hypothetical-protein|BDGG01000010.1|GAV04448.1	RvY_14722|hypothetical-protein|BDGG01000010.1|GAV04448.1	LOC129580895|CAAX-prenyl-protease-2-like|NW_026570225.1|XP_55327626.1	LOC129580895|CAAX-prenyl-protease-2-like|NW_026570225.1|XP_55327623.1	ko00000,ko00001,ko01000,ko01002
Pfai_geneID_rb_78886	IR	NT	12940.3	316.214	6628.24	5.35469	0.219994	24.3402	7.3671e-131	4.21661e-128	NA	NA	NA	TardiSpe	NA	NA	NA	NA	NA	NA		NA	NA	NA	NA	RvY_05641|hypothetical-protein|BDGG01000002.1|GAU93750.1	NA	LOC129591000|chromo-domain-containing-protein-cec-1-like|NW_026570263.1|XP_55342452.1	LOC129591000|chromo-domain-containing-protein-cec-1-like|NW_026570263.1|XP_55342452.1	NA
Pfai_geneID_rb_15276	IR	NT	4904.58	8.21391	2456.4	9.16038	0.393855	23.2583	1.17311e-119	6.48282e-117	KLHL41	33208|Metazoa	Kelch-like	NotTardiSpe	KLHL21|kelch-like-protein-21-1|NC_060925.1|NP_55666.2	KLHL21|kelch-like-protein-21-1|NC_060925.1|NP_55666.2	C53A5.6|RING-type-domain-containing-protein|CELE_C53A5.6|NC_003283.11|NP_1379205.1	C53A5.6|RING-type-domain-containing-protein|CELE_C53A5.6|NC_003283.11|NP_1256597.1	klhl10|kelch-like-family-member-10B|Dmel_CG12423|NW_007931083.1|NP_1015101.2	CG4069|uncharacterized-protein|Dmel_CG4069|NT_037436.4|NP_648590.1	Hexe_geneID_BV898_12180	Prot_BV898_12180.1|Hexe_geneID_BV898_12180	Prot_BV898_12180.1|Hexe_geneID_BV898_12180	BV898_12180|putative-Beta-scruin|MTYJ01000121.1|OQV13543.1	BV898_12180|putative-Beta-scruin|MTYJ01000121.1|OQV13543.1	RvY_02767|hypothetical-protein|BDGG01000001.1|GAU90338.1	RvY_16992|hypothetical-protein|BDGG01000014.1|GAV07117.1	LOC129592349|kelch-like-protein-diablo|NW_026570272.1|XP_55344335.1	LOC129592349|kelch-like-protein-diablo|NW_026570272.1|XP_55344335.1	ko00000,ko04121
Pfai_geneID_rb_110731	IR	NT	7399.35	299.57	3849.46	4.62543	0.19943	23.1933	5.32512e-119	2.84468e-116	NA	4751|Fungi	to Saccharomyces cerevisiae PRP19 YLL036C	NotTardiSpe	PRPF19|pre-mRNA-processing-factor-19|NC_060935.1|NP_55317.1	PRPF19|pre-mRNA-processing-factor-19|NC_060935.1|NP_55317.1	prp-19|Pre-mRNA-processing-factor-19|CELE_T10F2.4|NC_003281.10|NP_1380015.1	prp-19|Pre-mRNA-processing-factor-19|CELE_T10F2.4|NC_003281.10|NP_1380015.1	Prp19|Pre-RNA-processing-factor-19|Dmel_CG5519|NT_033778.4|NP_523783.1	Prp19|Pre-RNA-processing-factor-19|Dmel_CG5519|NT_033778.4|NP_523783.1	Hexe_geneID_BV898_00972	Prot_BV898_00972.1|Hexe_geneID_BV898_00972	Prot_BV898_00972.1|Hexe_geneID_BV898_00972	BV898_00972|Pre-mRNA-processing-factor-19|MTYJ01000003.1|OQV25289.1	BV898_00972|Pre-mRNA-processing-factor-19|MTYJ01000003.1|OQV25289.1	RvY_14355|hypothetical-protein|BDGG01000010.1|GAV04007.1	RvY_14355|hypothetical-protein|BDGG01000010.1|GAV04007.1	LOC129589082|pre-mRNA-processing-factor-19-like|NW_026570253.1|XP_55339573.1	LOC129589082|pre-mRNA-processing-factor-19-like|NW_026570253.1|XP_55339573.1	ko00000,ko00001,ko00002,ko01000,ko03041,ko03400,ko04121
Pfai_geneID_rb_21933	IR	NT	3136.99	127.158	1632.07	4.62723	0.200438	23.0856	6.46628e-118	3.34286e-115	NA	NA	NA	TardiSpe	NA	NA	NA	NA	NA	NA	Hexe_geneID_BV898_15419	Prot_BV898_15419.1|Hexe_geneID_BV898_15419	Prot_BV898_15419.1|Hexe_geneID_BV898_15419	BV898_15419|hypothetical-protein|MTYJ01000208.1|OWA50918.1	BV898_15419|hypothetical-protein|MTYJ01000208.1|OWA50918.1	RvY_06978|hypothetical-protein|BDGG01000003.1|GAU95345.1	RvY_11481|hypothetical-protein|BDGG01000006.1|GAV00662.1	LOC129598506|uncharacterized-protein-LOC129598506-X2|NW_026570344.1|XP_55352427.1	LOC129598506|uncharacterized-protein-LOC129598506-X2|NW_026570344.1|XP_55352425.1	NA
Pfai_geneID_rb_90606	IR	NT	3972.55	64.4921	2018.52	5.93456	0.257355	23.0598	1.17166e-117	5.86782e-115	NA	4751|Fungi	Nuclear matrix protein NMP200	NotTardiSpe	PRPF19|pre-mRNA-processing-factor-19|NC_060935.1|NP_55317.1	PRPF19|pre-mRNA-processing-factor-19|NC_060935.1|NP_55317.1	prp-19|Pre-mRNA-processing-factor-19|CELE_T10F2.4|NC_003281.10|NP_1380015.1	prp-19|Pre-mRNA-processing-factor-19|CELE_T10F2.4|NC_003281.10|NP_1380015.1	Prp19|Pre-RNA-processing-factor-19|Dmel_CG5519|NT_033778.4|NP_523783.1	Prp19|Pre-RNA-processing-factor-19|Dmel_CG5519|NT_033778.4|NP_523783.1	Hexe_geneID_BV898_00972	Prot_BV898_00972.1|Hexe_geneID_BV898_00972	Prot_BV898_00972.1|Hexe_geneID_BV898_00972	BV898_00972|Pre-mRNA-processing-factor-19|MTYJ01000003.1|OQV25289.1	BV898_00972|Pre-mRNA-processing-factor-19|MTYJ01000003.1|OQV25289.1	RvY_14355|hypothetical-protein|BDGG01000010.1|GAV04007.1	RvY_14355|hypothetical-protein|BDGG01000010.1|GAV04007.1	LOC129589082|pre-mRNA-processing-factor-19-like|NW_026570253.1|XP_55339573.1	LOC129589082|pre-mRNA-processing-factor-19-like|NW_026570253.1|XP_55339573.1	ko00000,ko00001,ko00002,ko01000,ko03041,ko03400,ko04121
Pfai_geneID_rb_100020	IR	NT	349503	39092.2	194298	3.16033	0.137245	23.0268	2.51155e-117	1.2197e-114	CAHS12	NA	NA	TardiSpe	NA	NA	NA	NA	NA	NA	Hexe_geneID_BV898_05814	Prot_BV898_05814.1|Hexe_geneID_BV898_05814	Prot_BV898_05814.1|Hexe_geneID_BV898_05814	BV898_05814|hypothetical-protein|MTYJ01000032.1|OQV20263.1	BV898_05814|hypothetical-protein|MTYJ01000032.1|OQV20263.1	RvY_13011|CAHS12|BDGG01000008.1|GAV02446.1	RvY_13011|CAHS12|BDGG01000008.1|GAV02446.1	LOC129582959|cytosolic-abundant-heat-soluble-protein-86272-like|NW_026570229.1|XP_55330565.1	LOC129582959|cytosolic-abundant-heat-soluble-protein-86272-like|NW_026570229.1|XP_55330565.1	NA
Pfai_geneID_rb_109513	IR	NT	4535.63	412.282	2473.96	3.46291	0.150776	22.9673	9.90326e-117	4.66793e-114	NA	4751|Fungi	to Saccharomyces cerevisiae PRP19 YLL036C	NotTardiSpe	PRPF19|pre-mRNA-processing-factor-19|NC_060935.1|NP_55317.1	PRPF19|pre-mRNA-processing-factor-19|NC_060935.1|NP_55317.1	prp-19|Pre-mRNA-processing-factor-19|CELE_T10F2.4|NC_003281.10|NP_1380015.1	prp-19|Pre-mRNA-processing-factor-19|CELE_T10F2.4|NC_003281.10|NP_1380015.1	Prp19|Pre-RNA-processing-factor-19|Dmel_CG5519|NT_033778.4|NP_523783.1	Prp19|Pre-RNA-processing-factor-19|Dmel_CG5519|NT_033778.4|NP_523783.1	Hexe_geneID_BV898_00972	Prot_BV898_00972.1|Hexe_geneID_BV898_00972	Prot_BV898_00972.1|Hexe_geneID_BV898_00972	BV898_00972|Pre-mRNA-processing-factor-19|MTYJ01000003.1|OQV25289.1	BV898_00972|Pre-mRNA-processing-factor-19|MTYJ01000003.1|OQV25289.1	RvY_14355|hypothetical-protein|BDGG01000010.1|GAV04007.1	RvY_14355|hypothetical-protein|BDGG01000010.1|GAV04007.1	LOC129589082|pre-mRNA-processing-factor-19-like|NW_026570253.1|XP_55339573.1	LOC129589082|pre-mRNA-processing-factor-19-like|NW_026570253.1|XP_55339573.1	ko00000,ko00001,ko00002,ko01000,ko03041,ko03400,ko04121
Pfai_geneID_rb_90999	IR	NT	233.717	1635.68	934.699	-2.80829	0.12266	-22.8948	5.22945e-116	2.39449e-113	PURA	33208|Metazoa	PurA ssDNA and RNA-binding protein	NotTardiSpe	PURA|transcriptional-activator-protein-Pur-alpha|NC_060929.1|NP_5850.1	PURA|transcriptional-activator-protein-Pur-alpha|NC_060929.1|NP_5850.1	plp-1|Transcriptional-activator-plp-1|CELE_F45E4.2|NC_003282.8|NP_501241.1	plp-1|Transcriptional-activator-plp-1|CELE_F45E4.2|NC_003282.8|NP_501241.1	Pur-alpha|Purine-rich-binding-protein-alphaD|Dmel_CG1507|NC_004353.4|NP_726581.1	Pur-alpha|Purine-rich-binding-protein-alphaD|Dmel_CG1507|NC_004353.4|NP_726581.1	Hexe_geneID_BV898_15513	Prot_BV898_15513.1|Hexe_geneID_BV898_15513	Prot_BV898_15513.1|Hexe_geneID_BV898_15513	BV898_15513|putative-Transcriptional-activator-protein-Pur-alpha|MTYJ01000211.1|OWA51010.1	BV898_15513|putative-Transcriptional-activator-protein-Pur-alpha|MTYJ01000211.1|OWA51010.1	RvY_17787|hypothetical-protein|BDGG01000016.1|GAV08029.1	RvY_17787|hypothetical-protein|BDGG01000016.1|GAV08029.1	LOC129591689|transcriptional-activator-protein-Pur-beta-like|NW_026570267.1|XP_55343412.1	LOC129591689|transcriptional-activator-protein-Pur-beta-like|NW_026570267.1|XP_55343411.1	ko00000,ko03019,ko03032
Pfai_geneID_rb_104452	IR	NT	1330.77	10.0896	670.431	7.04922	0.30822	22.8708	9.07937e-116	4.04183e-113	NA	4751|Fungi	kelch repeat-containing protein	NotTardiSpe	KLHDC8B|kelch-domain-containing-protein-8B-X4|NC_060927.1|XP_54201610.1	KLHL14|kelch-like-protein-14|NC_060942.1|NP_65856.1	C53A5.6|RING-type-domain-containing-protein|CELE_C53A5.6|NC_003283.11|NP_1379205.1	C53A5.6|RING-type-domain-containing-protein|CELE_C53A5.6|NC_003283.11|NP_1256597.1	CG17754|uncharacterized-proteinE|Dmel_CG17754|NC_004354.4|NP_1285045.1	CG17754|uncharacterized-proteinE|Dmel_CG17754|NC_004354.4|NP_1285045.1	Hexe_geneID_BV898_05887	Prot_BV898_05887.1|Hexe_geneID_BV898_05887	Prot_BV898_05887.1|Hexe_geneID_BV898_05887	BV898_05887|Kelch-like-protein-20|MTYJ01000033.1|OQV20094.1	BV898_05887|Kelch-like-protein-20|MTYJ01000033.1|OQV20094.1	RvY_09125|hypothetical-protein|BDGG01000004.1|GAU97902.1	RvY_09125|hypothetical-protein|BDGG01000004.1|GAU97902.1	LOC129599253|uncharacterized-protein-LOC129599253|NW_026570361.1|XP_55353417.1	LOC129589961|kelch-like-protein-17|NW_026570258.1|XP_55340879.1	-
Pfai_geneID_rb_51392	IR	NT	2037.96	64.5843	1051.27	4.9724	0.217519	22.8596	1.17381e-115	5.0842e-113	NA	NA	NA	NotTardiSpe	NA	NA	cec-3|Chromo-domain-containing-protein-cec-3|CELE_T09A5.8|NC_003280.10|NP_495652.1	NA	NA	NA	Hexe_geneID_BV898_10968	Prot_BV898_10968.1|Hexe_geneID_BV898_10968	Prot_BV898_10968.1|Hexe_geneID_BV898_10968	BV898_10968|hypothetical-protein|MTYJ01000098.1|OQV14817.1	BV898_10968|hypothetical-protein|MTYJ01000098.1|OQV14817.1	RvY_02419|hypothetical-protein|BDGG01000001.1|GAU89927.1	NA	LOC129590395|chromobox-protein-homolog-2-like|NW_026570260.1|XP_55341574.1	NA	NA
Pfai_geneID_rb_110540	IR	NT	104879	1379.71	53129.5	6.24804	0.278333	22.448	1.33769e-111	5.64155e-109	TK2	33208|Metazoa	ATP binding. It is involved in the biological process described with nucleobase-containing compound metabolic process	NotTardiSpe	TK2|thymidine-kinase-2-2|NC_060940.1|NP_1166114.1	TK2|thymidine-kinase-2,-mitochondrial-1-precursor|NC_060940.1|NP_4605.4	pmp-3|Peroxisomal-Membrane-Protein-related|CELE_C54G10.3|NC_003283.11|NP_1256607.1	NA	dnk|deoxyribonucleoside-kinaseA|Dmel_CG5452|NT_033777.3|NP_524399.1	dnk|deoxyribonucleoside-kinaseB|Dmel_CG5452|NT_033777.3|NP_1262722.1	Hexe_geneID_BV898_02637	Prot_BV898_02637.1|Hexe_geneID_BV898_02637	Prot_BV898_02637.1|Hexe_geneID_BV898_02637	BV898_02637|putative-Deoxynucleoside-kinase|MTYJ01000011.1|OQV23520.1	BV898_02637|putative-Deoxynucleoside-kinase|MTYJ01000011.1|OQV23520.1	RvY_08351|hypothetical-protein|BDGG01000003.1|GAU96988.1	RvY_08351|hypothetical-protein|BDGG01000003.1|GAU96988.1	LOC129580812|deoxynucleoside-kinase-like-X1|NW_026570225.1|XP_55327467.1	LOC129580812|deoxynucleoside-kinase-like-X1|NW_026570225.1|XP_55327467.1	ko00000,ko00001,ko01000
Pfai_geneID_rb_95591	IR	NT	2243.33	52.6363	1147.98	5.39972	0.2416	22.3498	1.21174e-110	4.97932e-108	NA	NA	NA	TardiSpe	NA	NA	NA	NA	NA	NA	NA	Prot_BV898_00854.1|Hexe_geneID_BV898_00854	NA	NA	BV898_00854|hypothetical-protein|MTYJ01000003.1|OQV25165.1	NA	NA	LOC129583239|uncharacterized-protein-LOC129583239|NW_026570230.1|XP_55330933.1	LOC129583239|uncharacterized-protein-LOC129583239|NW_026570230.1|XP_55330933.1	NA
Pfai_geneID_rb_65525	IR	NT	71769	11759.7	41764.3	2.6094	0.120093	21.7281	1.11224e-104	4.4562e-102	NA	NA	NA	NotTardiSpe	NA	NA	F49E8.6|Uncharacterized-protein|CELE_F49E8.6|NC_003282.8|NP_1379918.1	F49E8.6|Uncharacterized-protein|CELE_F49E8.6|NC_003282.8|NP_1379918.1	NA	NA	NA	Prot_BV898_02951.1|Hexe_geneID_BV898_02951	Prot_BV898_09037.1|Hexe_geneID_BV898_09037	BV898_09037|hypothetical-protein|MTYJ01000069.1|OQV16865.1	BV898_02951|hypothetical-protein|MTYJ01000013.1|OQV23218.1	RvY_16824|CAHS14|BDGG01000014.1|GAV06915.1	RvY_16824|CAHS14|BDGG01000014.1|GAV06915.1	LOC129587456|cytosolic-abundant-heat-soluble-protein-89226-like|NW_026570245.1|XP_55337186.1	LOC129587456|cytosolic-abundant-heat-soluble-protein-89226-like|NW_026570245.1|XP_55337186.1	NA
Pfai_geneID_rb_106650	IR	NT	3940.9	480.893	2210.9	3.03381	0.140004	21.6694	3.98756e-104	1.55865e-101	NA	33208|Metazoa	Zinc knuckle	NotTardiSpe	SRSF1|serine/arginine-rich-splicing-factor-1-X3|NC_060941.1|XP_54172879.1	SRSF6|serine/arginine-rich-splicing-factor-6-X1|NC_060944.1|XP_54179816.1	rsp-3|putative-splicing-factor,-arginine-serine-rich-3|CELE_Y111B2A.18|NC_003281.10|NP_1370111.1	rsp-3|putative-splicing-factor,-arginine-serine-rich-3|CELE_Y111B2A.18|NC_003281.10|NP_1370111.1	SF2|splicing-factor-2A|Dmel_CG6987|NT_033777.3|NP_652611.1	B52|B52K|Dmel_CG10851|NT_033777.3|NP_1163604.1	Hexe_geneID_BV898_02526	Prot_BV898_02526.2|Hexe_geneID_BV898_02526	Prot_BV898_02526.2|Hexe_geneID_BV898_02526	BV898_02526|hypothetical-protein|MTYJ01000010.1|OQV23802.1	BV898_02526|hypothetical-protein|MTYJ01000010.1|OQV23802.1	RvY_03276|hypothetical-protein|BDGG01000001.1|GAU90925.1	RvY_03276|hypothetical-protein|BDGG01000001.1|GAU90925.1	LOC129587317|probable-splicing-factor,-arginine-serine-rich-6-X1|NW_026570244.1|XP_55336982.1	LOC129587317|U1-small-nuclear-ribonucleoprotein-70-kDa-like-X2|NW_026570244.1|XP_55336983.1	ko00000,ko00001,ko03041
Pfai_geneID_rb_110162	IR	NT	2176.7	291.845	1234.27	2.89603	0.13389	21.6299	9.40012e-104	3.58682e-101	BTBD3	33208|Metazoa	BTB POZ domain-containing protein 3	NotTardiSpe	BTBD3|BTB/POZ-domain-containing-protein-3-b|NC_060944.1|NP_852108.3	BTBD3|BTB/POZ-domain-containing-protein-3-b|NC_060944.1|NP_1269479.1	tag-30|BTB-domain-containing-protein|CELE_F38H4.7|NC_003282.8|NP_1379158.1	tag-30|BTB-domain-containing-protein|CELE_F38H4.7|NC_003282.8|NP_1379158.1	lute|luteC|Dmel_CG43226|NT_033777.3|NP_1247150.1	lute|luteA|Dmel_CG43226|NT_033777.3|NP_650618.1	NA	Prot_BV898_01638.1|Hexe_geneID_BV898_01638	Prot_BV898_05444.1|Hexe_geneID_BV898_05444	BV898_05444|putative-BTB/POZ-domain-containing-protein-2|MTYJ01000029.1|OQV20626.1	BV898_01638|putative-BTB/POZ-domain-containing-protein-2|MTYJ01000006.1|OQV24578.1	RvY_19301-2|hypothetical-protein|BDGG01000029.1|GAV09824.1	RvY_19301-1|hypothetical-protein|BDGG01000029.1|GAV09823.1	LOC129597680|BTB-POZ-domain-containing-protein-6-like|NW_026570327.1|XP_55351302.1	LOC129593888|BTB-POZ-domain-containing-protein-2-like|NW_026570284.1|XP_55346359.1	ko00000,ko04121
Pfai_geneID_rb_10824	IR	NT	7582.18	732.827	4157.5	3.36922	0.156043	21.5916	2.15564e-103	8.03402e-101	RFA1	4751|Fungi	As part of the replication protein A RPA RP-A, a single-stranded DNA-binding heterotrimeric complex, may play an essential role in DNA replication, recombination and repair. Binds and stabilizes single-stranded DNA intermediates, preventing complementary DNA reannealing and recruiting different proteins involved in DNA metabolism	NotTardiSpe	RPA1|replication-protein-A-70-kDa-DNA-binding-subunit-2|NC_060941.1|NP_1342049.1	RPA1|replication-protein-A-70-kDa-DNA-binding-subunit-2|NC_060941.1|NP_1342049.1	rpa-1|putative-replication-factor-A-73-kDa-subunit|CELE_F18A1.5|NC_003280.10|NP_495606.1	rpa-1|putative-replication-factor-A-73-kDa-subunit|CELE_F18A1.5|NC_003280.10|NP_495606.1	RPA1|replication-protein-A1|Dmel_CG9633|NT_033777.3|NP_524274.1	RPA1|replication-protein-A1|Dmel_CG9633|NT_033777.3|NP_524274.1	Hexe_geneID_BV898_09830	Prot_BV898_09830.1|Hexe_geneID_BV898_09830	Prot_BV898_09830.1|Hexe_geneID_BV898_09830	BV898_09830|Replication-protein-A-70-kDa-DNA-binding-subunit|MTYJ01000079.1|OQV16060.1	BV898_09830|Replication-protein-A-70-kDa-DNA-binding-subunit|MTYJ01000079.1|OQV16060.1	RvY_18611|hypothetical-protein|BDGG01000020.1|GAV09001.1	RvY_18611|hypothetical-protein|BDGG01000020.1|GAV09001.1	LOC129580811|replication-protein-A-70-kDa-DNA-binding-subunit-like|NW_026570225.1|XP_55327466.1	LOC129580811|replication-protein-A-70-kDa-DNA-binding-subunit-like|NW_026570225.1|XP_55327466.1	ko00000,ko00001,ko00002,ko03000,ko03032,ko03400
Pfai_geneID_rb_105462	IR	NT	6906.78	528.133	3717.46	3.70755	0.172595	21.4812	2.33497e-102	8.50459e-100	FANCM	33208|Metazoa	Fanconi anemia group M	NotTardiSpe	FANCM|Fanconi-anemia-group-M-protein-3|NC_060938.1|NP_1295063.1	FANCM|Fanconi-anemia-group-M-protein-3|NC_060938.1|NP_1295063.1	09/01/23|Separin-homolog-sep-1|CELE_Y47G6A.12|NC_003279.8|NP_491160.1	09/01/23|Separin-homolog-sep-1|CELE_Y47G6A.12|NC_003279.8|NP_491160.1	Fancm|fanconi-anemia-group-M-helicaseA|Dmel_CG7922|NT_033777.3|NP_650971.2	Fancm|fanconi-anemia-group-M-helicaseB|Dmel_CG7922|NT_033777.3|NP_1262806.1	Hexe_geneID_BV898_17966	Prot_BV898_17966.1|Hexe_geneID_BV898_17966	Prot_BV898_17966.1|Hexe_geneID_BV898_17966	BV898_17966|Fanconi-anemia-group-M-protein-like-protein|MTYJ01000328.1|OWA53541.1	BV898_17966|Fanconi-anemia-group-M-protein-like-protein|MTYJ01000328.1|OWA53541.1	RvY_08252|hypothetical-protein|BDGG01000003.1|GAU96878.1	RvY_08252|hypothetical-protein|BDGG01000003.1|GAU96878.1	LOC129602184|uncharacterized-protein-LOC129602184|NW_026570224.1|XP_55357131.1	LOC129602184|uncharacterized-protein-LOC129602184|NW_026570224.1|XP_55357131.1	ko00000,ko00001,ko00002,ko03400
Pfai_geneID_rb_91747	IR	NT	13233.2	1006.19	7119.68	3.71635	0.173035	21.4774	2.53331e-102	9.02195e-100	RRM1	33208|Metazoa	Provides the precursors necessary for DNA synthesis. Catalyzes the biosynthesis of deoxyribonucleotides from the corresponding ribonucleotides	NotTardiSpe	RRM1|ribonucleoside-diphosphate-reductase-large-subunit-1|NC_060935.1|NP_1024.1	RRM1|ribonucleoside-diphosphate-reductase-large-subunit-1|NC_060935.1|NP_1024.1	rnr-1|Ribonucleoside-diphosphate-reductase-large-subunit|CELE_T23G5.1|NC_003281.10|NP_1369835.1	rnr-1|Ribonucleoside-diphosphate-reductase-large-subunit|CELE_T23G5.1|NC_003281.10|NP_1369835.1	RnrL|ribonucleoside-diphosphate-reductase-large-subunit|Dmel_CG5371|NT_033779.5|NP_477027.1	RnrL|ribonucleoside-diphosphate-reductase-large-subunit|Dmel_CG5371|NT_033779.5|NP_477027.1	Hexe_geneID_BV898_01538	Prot_BV898_01538.1|Hexe_geneID_BV898_01538	Prot_BV898_01538.1|Hexe_geneID_BV898_01538	BV898_01538|Ribonucleoside-diphosphate-reductase-large-subunit|MTYJ01000006.1|OQV24475.1	BV898_01538|Ribonucleoside-diphosphate-reductase-large-subunit|MTYJ01000006.1|OQV24475.1	RvY_05885|hypothetical-protein|BDGG01000002.1|GAU94040.1	RvY_05885|hypothetical-protein|BDGG01000002.1|GAU94040.1	LOC129584502|ribonucleoside-diphosphate-reductase-large-subunit-like|NW_026570234.1|XP_55332658.1	LOC129584502|ribonucleoside-diphosphate-reductase-large-subunit-like|NW_026570234.1|XP_55332658.1	ko00000,ko00001,ko00002,ko01000,ko03400
Pfai_geneID_rb_7897	IR	NT	6887.34	185.092	3536.22	5.21354	0.245704	21.2187	6.41403e-100	2.23459e-97	NA	NA	NA	TardiSpe	NA	NA	NA	NA	NA	NA		NA	NA	NA	NA	NA	NA	LOC129595095|uncharacterized-protein-LOC129595095|NW_026570294.1|XP_55347984.1	LOC129589296|uncharacterized-protein-LOC129589296|NW_026570254.1|XP_55339957.1	NA
Pfai_geneID_rb_22530	IR	NT	2841.58	626.778	1734.18	2.18156	0.10329	21.1208	5.12737e-99	1.74832e-96	NA	NA	NA	TardiSpe	NA	NA	NA	NA	NA	NA		NA	NA	NA	NA	NA	NA	LOC129599441|uncharacterized-protein-LOC129599441|NW_026570366.1|XP_55353641.1	LOC129599441|uncharacterized-protein-LOC129599441|NW_026570366.1|XP_55353641.1	NA
Pfai_geneID_rb_98499	IR	NT	10046.1	413.456	5229.78	4.60041	0.217937	21.1089	6.58469e-99	2.19846e-96	POLQ	33208|Metazoa	double-strand break repair via alternative nonhomologous end joining	NotTardiSpe	POLQ|DNA-polymerase-theta|NC_060927.1|NP_955452.3	POLQ|DNA-polymerase-theta|NC_060927.1|NP_955452.3	polq-1|DNA-polymerase-theta|CELE_W03A3.2|NC_003281.10|NP_1367994.1	polq-1|DNA-polymerase-theta|CELE_W03A3.2|NC_003281.10|NP_1367994.1	PolQ|DNA-polymerase-theta|Dmel_CG6019|NT_033777.3|NP_524333.1	PolQ|DNA-polymerase-theta|Dmel_CG6019|NT_033777.3|NP_524333.1	NA	Prot_BV898_12022.1|Hexe_geneID_BV898_12022	Prot_BV898_11575.1|Hexe_geneID_BV898_11575	BV898_12022|DNA-polymerase-theta|MTYJ01000116.1|OQV13803.1	BV898_12022|DNA-polymerase-theta|MTYJ01000116.1|OQV13803.1	RvY_05862|hypothetical-protein|BDGG01000002.1|GAU94014.1	RvY_05862|hypothetical-protein|BDGG01000002.1|GAU94014.1	LOC129595216|DNA-polymerase-theta-like|NW_026570295.1|XP_55348119.1	LOC129595216|DNA-polymerase-theta-like|NW_026570295.1|XP_55348119.1	ko00000,ko01000,ko03400
Pfai_geneID_rb_57391	IR	NT	1081.53	34.3132	557.924	4.97134	0.239426	20.7635	9.24799e-96	3.02466e-93	NA	NA	NA	TardiSpe	NA	NA	NA	NA	NA	NA		NA	NA	NA	NA	RvY_03022|hypothetical-protein|BDGG01000001.1|GAU90633.1	NA	LOC129592665|uncharacterized-protein-LOC129592665-X2|NW_026570274.1|XP_55344729.1	LOC129592665|uncharacterized-protein-LOC129592665-X2|NW_026570274.1|XP_55344729.1	NA
Pfai_geneID_rb_51489	IR	NT	6860.96	356.271	3608.62	4.265	0.206189	20.6849	4.73745e-95	1.51845e-92	SMC5	33208|Metazoa	Structural maintenance of chromosomes	NotTardiSpe	SMC5|structural-maintenance-of-chromosomes-protein-5|NC_060933.1|NP_55925.2	SMC5|structural-maintenance-of-chromosomes-protein-5|NC_060933.1|NP_55925.2	smc-5|Structural-maintenance-of-chromosomes-protein-5|CELE_C27A2.1|NC_003280.10|NP_494935.1	smc-5|Structural-maintenance-of-chromosomes-protein-5|CELE_C27A2.1|NC_003280.10|NP_494935.1	SMC5|structural-maintenance-of-chromosomes-5G|Dmel_CG32438|NT_037436.4|NP_1262176.1	SMC5|structural-maintenance-of-chromosomes-5E|Dmel_CG32438|NT_037436.4|NP_996141.2	Hexe_geneID_BV898_05719	Prot_BV898_05719.1|Hexe_geneID_BV898_05719	Prot_BV898_05719.1|Hexe_geneID_BV898_05719	BV898_05719|Structural-maintenance-of-chromosomes-protein-5|MTYJ01000032.1|OQV20161.1	BV898_05719|Structural-maintenance-of-chromosomes-protein-5|MTYJ01000032.1|OQV20161.1	RvY_12926|hypothetical-protein|BDGG01000008.1|GAV02347.1	RvY_12926|hypothetical-protein|BDGG01000008.1|GAV02347.1	LOC129582004|structural-maintenance-of-chromosomes-protein-5-like-X1|NW_026570226.1|XP_55329338.1	LOC129582004|structural-maintenance-of-chromosomes-protein-5-like-X1|NW_026570226.1|XP_55329337.1	-
Pfai_geneID_rb_89659	IR	NT	9239.87	548.403	4894.14	4.07317	0.197805	20.5919	3.24487e-94	1.01965e-91	NA	4776|Peronosporales	PCI domain	NotTardiSpe	COPS3|COP9-signalosome-complex-subunit-3-5|NC_060941.1|NP_1303285.1	COPS3|COP9-signalosome-complex-subunit-3-5|NC_060941.1|NP_1303285.1	NA	NA	CSN3|COP9-signalosome-subunit-3|Dmel_CG18332|NT_037436.4|NP_524190.2	CSN3|COP9-signalosome-subunit-3|Dmel_CG18332|NT_037436.4|NP_524190.2	Hexe_geneID_BV898_04690	Prot_BV898_04690.1|Hexe_geneID_BV898_04690	Prot_BV898_04690.1|Hexe_geneID_BV898_04690	BV898_04690|putative-COP9-signalosome-complex-subunit-3|MTYJ01000023.1|OQV21486.1	BV898_04690|putative-COP9-signalosome-complex-subunit-3|MTYJ01000023.1|OQV21486.1	RvY_07675|hypothetical-protein|BDGG01000003.1|GAU96192.1	RvY_07675|hypothetical-protein|BDGG01000003.1|GAU96192.1	LOC129598357|COP9-signalosome-complex-subunit-3-like|NW_026570340.1|XP_55352200.1	LOC129598357|COP9-signalosome-complex-subunit-3-like|NW_026570340.1|XP_55352200.1	ko00000,ko04121
Pfai_geneID_rb_50406	IR	NT	7092.91	148.519	3620.71	5.57408	0.273756	20.3615	3.67071e-92	1.13129e-89	ATR	33208|Metazoa	establishment of RNA localization to telomere	NotTardiSpe	ATR|serine/threonine-protein-kinase-ATR-1|NC_060927.1|NP_1175.2	ATR|serine/threonine-protein-kinase-ATR-1|NC_060927.1|NP_1175.2	let-363|Target-of-rapamycin-homolog|CELE_B0261.2|NC_003279.8|NP_491549.2	let-363|Target-of-rapamycin-homolog|CELE_B0261.2|NC_003279.8|NP_491549.2	mei-41|meiotic-41|Dmel_CG4252|NC_004354.4|NP_523369.2	mei-41|meiotic-41|Dmel_CG4252|NC_004354.4|NP_523369.2	Hexe_geneID_BV898_08877	Prot_BV898_08877.2|Hexe_geneID_BV898_08877	Prot_BV898_08877.2|Hexe_geneID_BV898_08877	BV898_08877|Serine/threonine-protein-kinase-atr|MTYJ01000067.1|OQV17013.1	BV898_08877|Serine/threonine-protein-kinase-atr|MTYJ01000067.1|OQV17014.1	RvY_18528|ATR|BDGG01000019.1|GAV08904.1	RvY_18528|ATR|BDGG01000019.1|GAV08904.1	LOC129595175|serine-threonine-protein-kinase-ATR-like-X1|NW_026570295.1|XP_55348070.1	LOC129595175|serine-threonine-protein-kinase-ATR-like-X1|NW_026570295.1|XP_55348070.1	ko00000,ko00001,ko00002,ko01000,ko01001,ko03400
Pfai_geneID_rb_64965	IR	NT	3253.43	77.5279	1665.48	5.39195	0.265244	20.3283	7.22915e-92	2.18593e-89	NA	33090|Viridiplantae	histone H3	NotTardiSpe	H3-3B|histone-H3.3-X1|NC_060941.1|XP_54171865.1	H3-3A|histone-H3.3|NC_060925.1|NP_1365972.1	his-2|Histone-H3|CELE_T10C6.13|NC_003283.11|NP_507033.1	his-40|Histone-H3|CELE_K03A1.1|NC_003284.9|NP_1263958.1	His3.3B|histone-H3.3BC|Dmel_CG8989|NC_004354.4|NP_788892.1	His3.3B|histone-H3.3BE|Dmel_CG8989|NC_004354.4|NP_1259374.1	NA	Prot_BV898_01614.1|Hexe_geneID_BV898_01614	Prot_BV898_05000.1|Hexe_geneID_BV898_05000	BV898_05000|histone-H3|MTYJ01000026.1|OQV20926.1	BV898_18552|histone-H3|MTYJ01000374.1|OWA54134.1	RvY_07739|hypothetical-protein|BDGG01000003.1|GAU96270.1	RvY_05961|hypothetical-protein|BDGG01000002.1|GAU94132.1	LOC129587734|histone-H3-like-centromeric-protein-cid|NW_026570246.1|XP_55337589.1	LOC129587734|histone-H3-like-centromeric-protein-cid|NW_026570246.1|XP_55337588.1	ko00000,ko00001,ko03036,ko04147
Pfai_geneID_rb_114674	IR	NT	7350.54	872.241	4111.39	3.07464	0.153894	19.9789	8.40141e-89	2.49335e-86	SHPRH	33208|Metazoa	SNF2 histone linker PHD RING helicase	NotTardiSpe	SHPRH|E3-ubiquitin-protein-ligase-SHPRH-c|NC_060930.1|NP_1357257.1	SHPRH|E3-ubiquitin-protein-ligase-SHPRH-c|NC_060930.1|NP_1357257.1	T05A12.4|Uncharacterized-protein|CELE_T05A12.4|NC_003282.8|NP_1023359.1	T05A12.4|Uncharacterized-protein|CELE_T05A12.4|NC_003282.8|NP_1023359.1	CG7376|uncharacterized-proteinA|Dmel_CG7376|NT_037436.4|NP_648034.1	CG7376|uncharacterized-proteinB|Dmel_CG7376|NT_037436.4|NP_1261471.1	Hexe_geneID_BV898_10690	Prot_BV898_10690.1|Hexe_geneID_BV898_10690	Prot_BV898_10690.1|Hexe_geneID_BV898_10690	BV898_10690|E3-ubiquitin-protein-ligase-SHPRH|MTYJ01000093.1|OQV15175.1	BV898_10690|E3-ubiquitin-protein-ligase-SHPRH|MTYJ01000093.1|OQV15175.1	RvY_10513|hypothetical-protein|BDGG01000005.1|GAU99521.1	RvY_10513|hypothetical-protein|BDGG01000005.1|GAU99521.1	LOC129587397|E3-ubiquitin-protein-ligase-SHPRH-like|NW_026570245.1|XP_55337110.1	LOC129587397|E3-ubiquitin-protein-ligase-SHPRH-like|NW_026570245.1|XP_55337110.1	ko00000,ko01000,ko04121
Pfai_geneID_rb_25931	IR	NT	2307.95	409.576	1358.77	2.49359	0.124992	19.95	1.4983e-88	4.36578e-86	NA	NA	NA	TardiSpe	NA	NA	NA	NA	NA	NA		NA	NA	NA	NA	NA	NA	NA	NA	NA
Pfai_geneID_rb_81248	IR	NT	56526.4	1369.25	28947.8	5.367	0.269714	19.8988	4.16664e-88	1.1924e-85	H3F3A	33208|Metazoa	Core histone H2A/H2B/H3/H4	NotTardiSpe	H3-3B|histone-H3.3-X1|NC_060941.1|XP_54171865.1	H3-3A|histone-H3.3|NC_060925.1|NP_1365972.1	his-71|Histone-H3.3-type-1|CELE_F45E1.6|NC_003284.9|NP_509344.1	his-71|Histone-H3.3-type-1|CELE_F45E1.6|NC_003284.9|NP_509344.1	His3.3B|histone-H3.3BC|Dmel_CG8989|NC_004354.4|NP_788892.1	His3.3B|histone-H3.3BE|Dmel_CG8989|NC_004354.4|NP_1259374.1	Hexe_geneID_BV898_07478	Prot_BV898_07478.1|Hexe_geneID_BV898_07478	Prot_BV898_07478.1|Hexe_geneID_BV898_07478	BV898_07478|histone-H3.3|MTYJ01000049.1|OQV18469.1	BV898_07478|histone-H3.3|MTYJ01000049.1|OQV18469.1	RvY_17416|hypothetical-protein|BDGG01000015.1|GAV07599.1	RvY_17416|hypothetical-protein|BDGG01000015.1|GAV07599.1	LOC129599975|histone-H3.3A|NW_026570379.1|XP_55354323.1	LOC129599975|histone-H3.3A|NW_026570379.1|XP_55354323.1	ko00000,ko00001,ko03036,ko04147
Pfai_geneID_rb_32161	IR	NT	16102.7	1074.36	8588.53	3.90576	0.196811	19.8452	1.21319e-87	3.41098e-85	SUB1	33208|Metazoa	Activated RNA polymerase II transcriptional coactivator	NotTardiSpe	SUB1|activated-RNA-polymerase-II-transcriptional-coactivator-p15|NC_060929.1|NP_6704.3	SUB1|activated-RNA-polymerase-II-transcriptional-coactivator-p15|NC_060929.1|NP_6704.3	T13F2.2|Putative-RNA-polymerase-II-transcriptional-coactivator|CELE_T13F2.2|NC_003282.8|NP_501750.1	T13F2.2|Putative-RNA-polymerase-II-transcriptional-coactivator|CELE_T13F2.2|NC_003282.8|NP_501750.1	Ssb-c31a|single-stranded-binding-protein-c31A|Dmel_CG8396|NT_033779.5|NP_477136.1	Ssb-c31a|single-stranded-binding-protein-c31A|Dmel_CG8396|NT_033779.5|NP_477136.1	Hexe_geneID_BV898_16384	Prot_BV898_16384.1|Hexe_geneID_BV898_16384	Prot_BV898_16384.1|Hexe_geneID_BV898_16384	BV898_16384|hypothetical-protein|MTYJ01000244.1|OWA51924.1	BV898_16384|hypothetical-protein|MTYJ01000244.1|OWA51924.1	RvY_16693|hypothetical-protein|BDGG01000014.1|GAV06759.1	RvY_16693|hypothetical-protein|BDGG01000014.1|GAV06759.1	LOC129590671|activated-RNA-polymerase-II-transcriptional-coactivator-p15-like|NW_026570261.1|XP_55341989.1	LOC129590671|activated-RNA-polymerase-II-transcriptional-coactivator-p15-like|NW_026570261.1|XP_55341989.1	-
Pfai_geneID_rb_24253	IR	NT	13480.4	565.267	7022.86	4.57563	0.234701	19.4956	1.19599e-84	3.30463e-82	NA	NA	NA	TardiSpe	NA	NA	tbx-40|Putative-T-box-protein-40|CELE_Y73F8A.17|NC_003282.8|NP_502852.1	NA	NA	NA		NA	NA	NA	NA	NA	NA	LOC129597998|uncharacterized-protein-LOC129597998|NW_026570332.1|XP_55351694.1	LOC129597998|uncharacterized-protein-LOC129597998|NW_026570332.1|XP_55351694.1	NA
Pfai_geneID_rb_79048	IR	NT	3898.29	85.2485	1991.77	5.50896	0.28365	19.4217	5.06151e-84	1.37484e-81	NA	33154|Opisthokonta	Chromatin organization modifier domain	NotTardiSpe	NA	CBX7|chromobox-protein-homolog-7-3|NC_060946.1|NP_1333673.1	hpl-1|Chromo-domain-containing-protein|CELE_K08H2.6|NC_003284.9|NP_510199.1	hpl-1|Chromo-domain-containing-protein|CELE_K08H2.6|NC_003284.9|NP_510199.1	Oxp|oxpecker|Dmel_CG18186|NT_033778.4|NP_611240.1	Oxp|oxpecker|Dmel_CG18186|NT_033778.4|NP_611240.1	Hexe_geneID_BV898_07002	Prot_BV898_07002.1|Hexe_geneID_BV898_07002	Prot_BV898_07002.1|Hexe_geneID_BV898_07002	BV898_07002|hypothetical-protein|MTYJ01000044.1|OQV18943.1	BV898_07002|hypothetical-protein|MTYJ01000044.1|OQV18943.1	RvY_07740|hypothetical-protein|BDGG01000003.1|GAU96271.1	RvY_07740|hypothetical-protein|BDGG01000003.1|GAU96271.1	LOC129591000|chromo-domain-containing-protein-cec-1-like|NW_026570263.1|XP_55342452.1	LOC129591000|chromo-domain-containing-protein-cec-1-like|NW_026570263.1|XP_55342452.1	-
Pfai_geneID_rb_28674	IR	NT	4269.87	321.095	2295.48	3.73329	0.193684	19.2752	8.67631e-83	2.31744e-80	NA	33208|Metazoa	Carboxylesterase family	NotTardiSpe	NLGN1|neuroligin-1-X4|NC_060927.1|XP_54201662.1	NLGN3|neuroligin-3-4|NC_060947.1|NP_1308205.1	ges-1|Gut-esterase-1|CELE_R12A1.4|NC_003283.11|NP_503411.1	ges-1|Gut-esterase-1|CELE_R12A1.4|NC_003283.11|NP_503411.1	Gli|gliotactinF|Dmel_CG3903|NT_033779.5|NP_723931.2	Gli|gliotactinA|Dmel_CG3903|NT_033779.5|NP_476602.1	Hexe_geneID_BV898_14418	Prot_BV898_14418.1|Hexe_geneID_BV898_14418	Prot_BV898_14418.1|Hexe_geneID_BV898_14418	BV898_14418|Neuroligin-4,-X-linked|MTYJ01000176.1|OWA49882.1	BV898_14418|Neuroligin-4,-X-linked|MTYJ01000176.1|OWA49882.1	RvY_18430-1|hypothetical-protein|BDGG01000019.1|GAV08787.1	RvY_18430-1|hypothetical-protein|BDGG01000019.1|GAV08787.1	LOC129581005|neuroligin-4,-X-linked-like|NW_026570225.1|XP_55327792.1	LOC129581005|neuroligin-4,-X-linked-like|NW_026570225.1|XP_55327792.1	ko00000,ko00001,ko00537,ko01000,ko04131,ko04516
Pfai_geneID_rb_96952	IR	NT	1872.31	72.3445	972.326	4.68415	0.246826	18.9776	2.61426e-80	6.86821e-78	KBTBD8	33208|Metazoa	neural crest formation	NotTardiSpe	KBTBD8|kelch-repeat-and-BTB-domain-containing-protein-8|NC_060927.1|NP_115894.2	KLHL20|kelch-like-protein-20-X2|NC_060925.1|XP_54192018.1	ivns-1|BTB-domain-containing-protein|CELE_R09A8.3|NC_003284.9|NP_510109.1	NA	Keap1|Keap1C|Dmel_CG3962|NT_033777.3|NP_788685.1	Keap1|Keap1B|Dmel_CG3962|NT_033777.3|NP_732202.2	Hexe_geneID_BV898_05887	Prot_BV898_05887.1|Hexe_geneID_BV898_05887	Prot_BV898_05887.1|Hexe_geneID_BV898_05887	BV898_05887|Kelch-like-protein-20|MTYJ01000033.1|OQV20094.1	BV898_05887|Kelch-like-protein-20|MTYJ01000033.1|OQV20094.1	RvY_07798|hypothetical-protein|BDGG01000003.1|GAU96338.1	RvY_13867|hypothetical-protein|BDGG01000009.1|GAV03444.1	LOC129600916|uncharacterized-protein-LOC129600916|NW_026570423.1|XP_55355563.1	LOC129600916|uncharacterized-protein-LOC129600916|NW_026570423.1|XP_55355563.1	ko00000,ko04121
Pfai_geneID_rb_79171	IR	NT	5126.58	238.333	2682.46	4.42376	0.234638	18.8535	2.74847e-79	7.10436e-77	NA	33208|Metazoa	It is involved in the biological process described with metabolic process	NotTardiSpe	SPOPL|speckle-type-POZ-protein-like-X1|NC_060926.1|XP_54197673.1	SPOPL|speckle-type-POZ-protein-like-X1|NC_060926.1|XP_54197672.1	pnc-1|Isochorismatase-domain-containing-protein|CELE_Y38C1AA.3|NC_003282.8|NP_1367799.1	pnc-2|Isochorismatase-domain-containing-protein|CELE_Y57G11C.47|NC_003282.8|NP_1370171.1	Naam|nicotinamide-amidaseA|Dmel_CG31216|NT_033777.3|NP_732446.1	Naam|nicotinamide-amidaseB|Dmel_CG31216|NT_033777.3|NP_1262738.1	Hexe_geneID_BV898_08462	Prot_BV898_08462.1|Hexe_geneID_BV898_08462	Prot_BV898_08462.1|Hexe_geneID_BV898_08462	BV898_08462|putative-Pyrazinamidase/nicotinamidase|MTYJ01000060.1|OQV17530.1	BV898_08462|putative-Pyrazinamidase/nicotinamidase|MTYJ01000060.1|OQV17530.1	RvY_15975|hypothetical-protein|BDGG01000012.1|GAV05919.1	RvY_15975|hypothetical-protein|BDGG01000012.1|GAV05919.1	LOC129593359|uncharacterized-protein-LOC129593359|NW_026570281.1|XP_55345600.1	LOC129593359|uncharacterized-protein-LOC129593359|NW_026570281.1|XP_55345600.1	ko00000,ko00001,ko00002,ko03019
Pfai_geneID_rb_110334	IR	NT	8814.74	1029.02	4921.88	3.09862	0.16516	18.7614	1.56307e-78	3.97615e-76	USP34	33208|Metazoa	Ubiquitin specific peptidase 34	NotTardiSpe	USP34|ubiquitin-carboxyl-terminal-hydrolase-34|NC_060926.1|NP_55524.3	USP34|ubiquitin-carboxyl-terminal-hydrolase-34|NC_060926.1|NP_55524.3	stt-3|Dolichyl-diphosphooligosaccharide--protein-glycosyltransferase-subunit-stt-3|CELE_T12A2.2|NC_003281.10|NP_498362.1	stt-3|Dolichyl-diphosphooligosaccharide--protein-glycosyltransferase-subunit-stt-3|CELE_T12A2.2|NC_003281.10|NP_498362.1	puf|puffyeyeE|Dmel_CG5794|NT_033777.3|NP_996287.1	puf|puffyeyeE|Dmel_CG5794|NT_033777.3|NP_996287.1	Hexe_geneID_BV898_13570	Prot_BV898_13570.1|Hexe_geneID_BV898_13570	Prot_BV898_13570.1|Hexe_geneID_BV898_13570	BV898_13570|Ubiquitin-carboxyl-terminal-hydrolase-34|MTYJ01000152.1|OQV12153.1	BV898_13570|Ubiquitin-carboxyl-terminal-hydrolase-34|MTYJ01000152.1|OQV12153.1	RvY_10276|hypothetical-protein|BDGG01000005.1|GAU99246.1	RvY_10276|hypothetical-protein|BDGG01000005.1|GAU99246.1	LOC129596398|ubiquitin-carboxyl-terminal-hydrolase-34-like|NW_026570309.1|XP_55349647.1	LOC129596398|ubiquitin-carboxyl-terminal-hydrolase-34-like|NW_026570309.1|XP_55349647.1	ko00000,ko01000,ko01002,ko04121
Pfai_geneID_rb_40466	IR	NT	2651.44	9.18322	1330.31	8.16353	0.435355	18.7514	1.88446e-78	4.7188e-76	NA	NA	NA	TardiSpe	NA	NA	NA	NA	NA	NA	Hexe_geneID_BV898_10512	Prot_BV898_10512.1|Hexe_geneID_BV898_10512	Prot_BV898_10512.1|Hexe_geneID_BV898_10512	BV898_10512|hypothetical-protein|MTYJ01000091.1|OQV15280.1	BV898_10512|hypothetical-protein|MTYJ01000091.1|OQV15280.1	RvY_13878|hypothetical-protein|BDGG01000009.1|GAV03458.1	RvY_13878|hypothetical-protein|BDGG01000009.1|GAV03458.1	LOC129591951|uncharacterized-protein-LOC129591951|NW_026570269.1|XP_55343823.1	LOC129591951|uncharacterized-protein-LOC129591951|NW_026570269.1|XP_55343823.1	NA
Pfai_geneID_rb_15673	IR	NT	1259.52	131.354	695.437	3.25833	0.176517	18.459	4.41453e-76	1.08842e-73	NA	33208|Metazoa	Sterile alpha motif.	NotTardiSpe	PHF10|PHD-finger-protein-10-b|NC_060930.1|NP_579866.2	PHF10|PHD-finger-protein-10-a|NC_060930.1|NP_60758.2	set-16|Histone-lysine-N-methyltransferase|CELE_T12D8.1|NC_003281.10|NP_499819.3	set-16|Histone-lysine-N-methyltransferase|CELE_T12D8.1|NC_003281.10|NP_499819.3	CG2662|uncharacterized-proteinA|Dmel_CG2662|NC_004354.4|NP_570018.1	CG2662|uncharacterized-proteinB|Dmel_CG2662|NC_004354.4|NP_1284832.1	Hexe_geneID_BV898_12011	Prot_BV898_12011.1|Hexe_geneID_BV898_12011	Prot_BV898_12011.1|Hexe_geneID_BV898_12011	BV898_12011|hypothetical-protein|MTYJ01000116.1|OQV13792.1	BV898_12011|hypothetical-protein|MTYJ01000116.1|OQV13792.1	RvY_18803|hypothetical-protein|BDGG01000021.1|GAV09229.1	RvY_18803|hypothetical-protein|BDGG01000021.1|GAV09229.1	LOC129583773|uncharacterized-protein-LOC129583773-X3|NW_026570231.1|XP_55331708.1	LOC129583773|uncharacterized-protein-LOC129583773-X3|NW_026570231.1|XP_55331708.1	-
Pfai_geneID_rb_91021	IR	NT	1408.87	27.9648	718.416	5.64654	0.309818	18.2254	3.24765e-74	7.88588e-72	NA	NA	NA	TardiSpe	NA	NA	NA	NA	NA	NA	NA	Prot_BV898_13233.1|Hexe_geneID_BV898_13233	NA	NA	BV898_13233|putative-aconitate-hydratase,-mitochondrial|MTYJ01000143.1|OQV12507.1	NA	NA	NA	NA	NA
Pfai_geneID_rb_93748	IR	NT	3997.23	819.995	2408.61	2.28414	0.125807	18.1559	1.1525e-73	2.7567e-71	C19orf47	33208|Metazoa	protein ubiquitination	NotTardiSpe	C19orf47|uncharacterized-protein-C19orf47-X4|NC_060943.1|XP_54175801.1	C19orf47|uncharacterized-protein-C19orf47-X4|NC_060943.1|XP_54175801.1	F53F8.5|SAM-domain-containing-protein|CELE_F53F8.5|NC_003283.11|NP_507998.1	F53F8.5|SAM-domain-containing-protein|CELE_F53F8.5|NC_003283.11|NP_507998.1	CG16812|uncharacterized-protein|Dmel_CG16812|NT_033779.5|NP_609619.1	CG16812|uncharacterized-protein|Dmel_CG16812|NT_033779.5|NP_609619.1	Hexe_geneID_BV898_14794	Prot_BV898_14794.1|Hexe_geneID_BV898_14794	Prot_BV898_14794.1|Hexe_geneID_BV898_14794	BV898_14794|hypothetical-protein|MTYJ01000187.1|OWA50272.1	BV898_14794|hypothetical-protein|MTYJ01000187.1|OWA50272.1	RvY_16011|hypothetical-protein|BDGG01000012.1|GAV05963.1	RvY_16011|hypothetical-protein|BDGG01000012.1|GAV05963.1	LOC129581346|uncharacterized-protein-LOC129581346|NW_026570225.1|XP_55328323.1	LOC129581346|uncharacterized-protein-LOC129581346|NW_026570225.1|XP_55328323.1	-
Pfai_geneID_rb_114904	IR	NT	1741.25	100.208	920.727	4.11415	0.226892	18.1326	1.76124e-73	4.15082e-71	RAD54L	33208|Metazoa	DNA repair and recombination protein RAD54-like	NotTardiSpe	RAD54L|DNA-repair-and-recombination-protein-RAD54-like-2|NC_060925.1|NP_1357695.1	RAD54L|DNA-repair-and-recombination-protein-RAD54-like-1|NC_060925.1|NP_1136020.1	rad-54.L|Uncharacterized-protein|CELE_W06D4.6|NC_003279.8|NP_492438.1	rad-54.L|Uncharacterized-protein|CELE_W06D4.6|NC_003279.8|NP_492438.1	okr|okra|Dmel_CG3736|NT_033779.5|NP_476661.1	okr|okra|Dmel_CG3736|NT_033779.5|NP_476661.1	Hexe_geneID_BV898_07392	Prot_BV898_07392.1|Hexe_geneID_BV898_07392	Prot_BV898_07392.1|Hexe_geneID_BV898_07392	BV898_07392|DNA-repair-and-recombination-protein-RAD54-like|MTYJ01000048.1|OQV18566.1	BV898_07392|DNA-repair-and-recombination-protein-RAD54-like|MTYJ01000048.1|OQV18566.1	RvY_10609|hypothetical-protein|BDGG01000005.1|GAU99641.1	RvY_10609|hypothetical-protein|BDGG01000005.1|GAU99641.1	LOC129581642|DNA-repair-and-recombination-protein-RAD54-like|NW_026570226.1|XP_55328817.1	LOC129581642|DNA-repair-and-recombination-protein-RAD54-like|NW_026570226.1|XP_55328817.1	ko00000,ko00001,ko01000,ko03400
Pfai_geneID_rb_53257	IR	NT	5049.59	458.798	2754.19	3.45862	0.190909	18.1165	2.35936e-73	5.47986e-71	NA	NA	NA	TardiSpe	NA	NA	NA	NA	NA	NA	Hexe_geneID_BV898_12013	Prot_BV898_12013.1|Hexe_geneID_BV898_12013	Prot_BV898_12013.1|Hexe_geneID_BV898_12013	BV898_12013|hypothetical-protein|MTYJ01000116.1|OQV13794.1	BV898_12013|hypothetical-protein|MTYJ01000116.1|OQV13794.1	RvY_03323|hypothetical-protein|BDGG01000001.1|GAU90982.1	RvY_03323|hypothetical-protein|BDGG01000001.1|GAU90982.1	LOC129583263|uncharacterized-protein-LOC129583263-X3|NW_026570230.1|XP_55330975.1	LOC129587367|uncharacterized-protein-LOC129587367|NW_026570244.1|XP_55337055.1	NA
Pfai_geneID_rb_66004	IR	NT	1915.82	129.625	1022.72	3.87963	0.214324	18.1017	3.09198e-73	7.07886e-71	NA	NA	NA	TardiSpe	NA	NA	NA	NA	NA	NA	NA	Prot_BV898_09225.1|Hexe_geneID_BV898_09225	NA	NA	BV898_09225|hypothetical-protein|MTYJ01000071.1|OQV16717.1	NA	NA	LOC129593241|uncharacterized-protein-LOC129593241|NW_026570281.1|XP_55345432.1	LOC129593241|uncharacterized-protein-LOC129593241|NW_026570281.1|XP_55345432.1	NA
Pfai_geneID_rb_104818	IR	NT	1657.4	76.246	866.822	4.43794	0.245414	18.0834	4.30324e-73	9.7132e-71	KLHL41	33208|Metazoa	Kelch-like protein 41	NotTardiSpe	KLHL41|kelch-like-protein-41|NC_060926.1|NP_6054.2	KLHL41|kelch-like-protein-41|NC_060926.1|NP_6054.2	kel-20|BTB-domain-containing-protein|CELE_R12E2.1|NC_003279.8|NP_491322.2	C53A5.6|RING-type-domain-containing-protein|CELE_C53A5.6|NC_003283.11|NP_1256597.1	klhl10|kelch-like-family-member-10B|Dmel_CG12423|NW_007931083.1|NP_1015101.2	klhl10|kelch-like-family-member-10A|Dmel_CG12423|NW_007931083.1|NP_1015100.2	Hexe_geneID_BV898_12180	Prot_BV898_12180.1|Hexe_geneID_BV898_12180	Prot_BV898_12180.1|Hexe_geneID_BV898_12180	BV898_12180|putative-Beta-scruin|MTYJ01000121.1|OQV13543.1	BV898_12180|putative-Beta-scruin|MTYJ01000121.1|OQV13543.1	RvY_13867|hypothetical-protein|BDGG01000009.1|GAV03444.1	RvY_13867|hypothetical-protein|BDGG01000009.1|GAV03444.1	LOC129582681|uncharacterized-protein-LOC129582681|NW_026570228.1|XP_55330235.1	LOC129599592|uncharacterized-protein-LOC129599592|NW_026570369.1|XP_55353850.1	ko00000,ko04121
Pfai_geneID_rb_96567	IR	NT	134612	6731.51	70672	4.32175	0.240417	17.976	3.00185e-72	6.68163e-70	SKP1	33208|Metazoa	It is involved in the biological process described with ubiquitin-dependent protein catabolic process	NotTardiSpe	SKP1|S-phase-kinase-associated-protein-1-a|NC_060929.1|NP_8861.2	SKP1|S-phase-kinase-associated-protein-1-b|NC_060929.1|NP_733779.1	skr-1|Skp1-related-protein|CELE_F46A9.5|NC_003279.8|NP_492513.1	skr-3|Skp1-related-protein|CELE_F44G3.6|NC_003283.11|NP_507059.1	SkpA|SKP1-related-AG|Dmel_CG16983|NC_004354.4|NP_726695.1	SkpA|SKP1-related-AH|Dmel_CG16983|NC_004354.4|NP_1033818.1	Hexe_geneID_BV898_06796	Prot_BV898_06796.1|Hexe_geneID_BV898_06796	Prot_BV898_06796.1|Hexe_geneID_BV898_06796	BV898_06796|putative-Skp1-related-protein|MTYJ01000042.1|OQV19157.1	BV898_06796|putative-Skp1-related-protein|MTYJ01000042.1|OQV19157.1	RvY_09932|hypothetical-protein|BDGG01000005.1|GAU98843.1	RvY_09932|hypothetical-protein|BDGG01000005.1|GAU98843.1	LOC129595482|S-phase-kinase-associated-protein-1-like|NW_026570223.1|XP_55348484.1	LOC129595482|S-phase-kinase-associated-protein-1-like|NW_026570223.1|XP_55348484.1	ko00000,ko00001,ko00002,ko03036,ko04121
Pfai_geneID_rb_72328	IR	NT	7828.46	768.254	4298.36	3.35025	0.187147	17.9017	1.1441e-71	2.51169e-69	PIGW	33208|Metazoa	acetyltransferase, which acetylates the inositol ring of phosphatidylinositol during biosynthesis of GPI- anchor	NotTardiSpe	UBXN7|UBX-domain-containing-protein-7|NC_060927.1|NP_56377.1	UBXN7|UBX-domain-containing-protein-7|NC_060927.1|NP_56377.1	pigw-1|Phosphatidylinositol-glycan-biosynthesis-class-W-protein|CELE_Y110A2AL.12|NC_003280.10|NP_1022407.2	pigw-1|Phosphatidylinositol-glycan-biosynthesis-class-W-protein|CELE_Y110A2AL.12|NC_003280.10|NP_1022407.2	PIG-Wa|phosphatidylinositol-glycan-anchor-biosynthesis-class-W-a|Dmel_CG9870|NT_033779.5|NP_608679.1	PIG-Wa|phosphatidylinositol-glycan-anchor-biosynthesis-class-W-a|Dmel_CG9870|NT_033779.5|NP_608679.1	Hexe_geneID_BV898_17599	Prot_BV898_17599.1|Hexe_geneID_BV898_17599	Prot_BV898_17599.1|Hexe_geneID_BV898_17599	BV898_17599|putative-UBX-domain-containing-protein-7|MTYJ01000306.1|OWA53165.1	BV898_17599|putative-UBX-domain-containing-protein-7|MTYJ01000306.1|OWA53165.1	RvY_18277|hypothetical-protein|BDGG01000018.1|GAV08612.1	RvY_18277|hypothetical-protein|BDGG01000018.1|GAV08612.1	LOC129593735|UBX-domain-containing-protein-7-like|NW_026570283.1|XP_55346160.1	LOC129593735|UBX-domain-containing-protein-7-like|NW_026570283.1|XP_55346160.1	ko00000,ko00001,ko00002,ko01000
Pfai_geneID_rb_112802	IR	NT	7649.55	1329.31	4489.43	2.52445	0.141301	17.8657	2.18102e-71	4.72338e-69	LEMD3	33208|Metazoa	Man1-Src1p-C-terminal domain	NotTardiSpe	LEMD3|inner-nuclear-membrane-protein-Man1-2|NC_060936.1|NP_1161086.1	LEMD3|inner-nuclear-membrane-protein-Man1-1|NC_060936.1|NP_55134.2	rbm-39|RNA-Binding-Motif-protein-homolog|CELE_Y55F3AM.3|NC_003282.8|NP_1380075.1	rbm-39|RNA-Binding-Motif-protein-homolog|CELE_Y55F3AM.3|NC_003282.8|NP_1380075.1	MAN1|MAN1A|Dmel_CG3167|NT_033778.4|NP_726404.1	MAN1|MAN1C|Dmel_CG3167|NT_033778.4|NP_1286812.1	Hexe_geneID_BV898_01886	Prot_BV898_01886.1|Hexe_geneID_BV898_01886	Prot_BV898_01886.1|Hexe_geneID_BV898_01886	BV898_01886|putative-Inner-nuclear-membrane-protein-Man1|MTYJ01000007.1|OQV24348.1	BV898_01886|putative-Inner-nuclear-membrane-protein-Man1|MTYJ01000007.1|OQV24348.1	RvY_05454|hypothetical-protein|BDGG01000002.1|GAU93528.1	RvY_05454|hypothetical-protein|BDGG01000002.1|GAU93528.1	LOC129588174|inner-nuclear-membrane-protein-Man1-like|NW_026570248.1|XP_55338271.1	LOC129588174|inner-nuclear-membrane-protein-Man1-like|NW_026570248.1|XP_55338271.1	ko00000
Pfai_geneID_rb_85009	IR	NT	2632.09	168.966	1400.53	3.95753	0.22154	17.8638	2.25918e-71	4.82742e-69	LINS	33208|Metazoa	Lines N-terminus	NotTardiSpe	NA	NA	NA	NA	NA	NA	Hexe_geneID_BV898_16914	Prot_BV898_16914.1|Hexe_geneID_BV898_16914	Prot_BV898_16914.1|Hexe_geneID_BV898_16914	BV898_16914|hypothetical-protein|MTYJ01000269.1|OWA52461.1	BV898_16914|hypothetical-protein|MTYJ01000269.1|OWA52461.1	RvY_07907|hypothetical-protein|BDGG01000003.1|GAU96468.1	RvY_07907|hypothetical-protein|BDGG01000003.1|GAU96468.1	LOC129587811|uncharacterized-protein-LOC129587811|NW_026570246.1|XP_55337709.1	LOC129587811|uncharacterized-protein-LOC129587811|NW_026570246.1|XP_55337709.1	ko00000,ko00001,ko00002,ko01000,ko03021
Pfai_geneID_rb_40701	IR	NT	4340.65	518.489	2429.57	3.06489	0.172056	17.8133	5.56761e-71	1.17403e-68	NA	NA	NA	TardiSpe	NA	NA	fbxa-9|F-box-domain-containing-protein|CELE_Y54F10BM.5|NC_003281.10|NP_497529.2	NA	NA	NA		NA	NA	NA	NA	RvY_06031|hypothetical-protein|BDGG01000002.1|GAU94213.1	RvY_06031|hypothetical-protein|BDGG01000002.1|GAU94213.1	LOC129591951|uncharacterized-protein-LOC129591951|NW_026570269.1|XP_55343823.1	LOC129591951|uncharacterized-protein-LOC129591951|NW_026570269.1|XP_55343823.1	NA
Pfai_geneID_rb_88051	IR	NT	55837.4	9838.35	32837.9	2.5048	0.140718	17.8002	7.04493e-71	1.46626e-68	EIF5	33208|Metazoa	eukaryotic initiation factor eIF2 binding	NotTardiSpe	ARIH1|E3-ubiquitin-protein-ligase-ARIH1|NC_060939.1|NP_5735.2	ARIH1|E3-ubiquitin-protein-ligase-ARIH1|NC_060939.1|NP_5735.2	C37C3.2|Eukaryotic-translation-initiation-factor-5|CELE_C37C3.2|NC_003283.11|NP_1370553.1	C37C3.2|Eukaryotic-translation-initiation-factor-5|CELE_C37C3.2|NC_003283.11|NP_1370553.1	eIF5|eukaryotic-translation-initiation-factor-5C|Dmel_CG9177|NC_004354.4|NP_996481.1	eIF5|eukaryotic-translation-initiation-factor-5B|Dmel_CG9177|NC_004354.4|NP_573098.1	Hexe_geneID_BV898_07662	Prot_BV898_07662.1|Hexe_geneID_BV898_07662	Prot_BV898_07662.1|Hexe_geneID_BV898_07662	BV898_07662|Eukaryotic-translation-initiation-factor-5|MTYJ01000051.1|OQV18266.1	BV898_07662|Eukaryotic-translation-initiation-factor-5|MTYJ01000051.1|OQV18266.1	RvY_08726|hypothetical-protein|BDGG01000004.1|GAU97427.1	RvY_08726|hypothetical-protein|BDGG01000004.1|GAU97427.1	LOC129583957|eukaryotic-translation-initiation-factor-5-like|NW_026570232.1|XP_55331993.1	LOC129583957|eukaryotic-translation-initiation-factor-5-like|NW_026570232.1|XP_55331993.1	ko00000,ko00001,ko03012
Pfai_geneID_rb_104576	IR	NT	22208.9	1798.62	12003.8	3.62691	0.204254	17.7569	1.52461e-70	3.13249e-68	RRM2	33208|Metazoa	Ribonucleoside-diphosphate reductase subunit M2 isoform	NotTardiSpe	RRM2|ribonucleoside-diphosphate-reductase-subunit-M2-2|NC_060926.1|NP_1025.1	RRM2|ribonucleoside-diphosphate-reductase-subunit-M2-2|NC_060926.1|NP_1025.1	rnr-2|Ribonucleoside-diphosphate-reductase-small-chain|CELE_C03C10.3|NC_003281.10|NP_497821.1	rnr-2|Ribonucleoside-diphosphate-reductase-small-chain|CELE_C03C10.3|NC_003281.10|NP_497821.1	RnrS|ribonucleoside-diphosphate-reductase-small-subunit|Dmel_CG8975|NT_033778.4|NP_525111.1	RnrS|ribonucleoside-diphosphate-reductase-small-subunit|Dmel_CG8975|NT_033778.4|NP_525111.1	Hexe_geneID_BV898_06218	Prot_BV898_06218.1|Hexe_geneID_BV898_06218	Prot_BV898_06218.1|Hexe_geneID_BV898_06218	BV898_06218|Acyl-coenzyme-A-thioesterase-9,-mitochondrial|MTYJ01000036.1|OQV19676.1	BV898_06218|Acyl-coenzyme-A-thioesterase-9,-mitochondrial|MTYJ01000036.1|OQV19676.1	RvY_16758|hypothetical-protein|BDGG01000014.1|GAV06837.1	RvY_16758|hypothetical-protein|BDGG01000014.1|GAV06837.1	LOC129599778|ribonucleoside-diphosphate-reductase-subunit-M2-B-like-X2|NW_026570374.1|XP_55354075.1	LOC129599778|ribonucleoside-diphosphate-reductase-subunit-M2-B-like-X1|NW_026570374.1|XP_55354074.1	ko00000,ko00001,ko00002,ko01000,ko03400
Pfai_geneID_rb_65071	IR	NT	5501	239.484	2870.24	4.51877	0.254691	17.7422	1.98125e-70	4.01918e-68	CASP6	33208|Metazoa	positive regulation of retinal cell programmed cell death	NotTardiSpe	CASP3|caspase-3-b|NC_060928.1|NP_1341709.1	CASP3|caspase-3-b|NC_060928.1|NP_1341708.1	ced-3|Cell-death-protein-3-subunit-p17|CELE_C48D1.2|NC_003282.8|NP_1255709.1	ced-3|Cell-death-protein-3-subunit-p17|CELE_C48D1.2|NC_003282.8|NP_1255709.1	Dcp-1|death-caspase-1|Dmel_CG5370|NT_033778.4|NP_476974.1	Dcp-1|death-caspase-1|Dmel_CG5370|NT_033778.4|NP_476974.1	Hexe_geneID_BV898_06873	Prot_BV898_06873.2|Hexe_geneID_BV898_06873	Prot_BV898_06873.2|Hexe_geneID_BV898_06873	BV898_06873|putative-Caspase-3|MTYJ01000043.1|OQV19016.1	BV898_06873|putative-Caspase-3|MTYJ01000043.1|OQV19016.1	RvY_16325|hypothetical-protein|BDGG01000013.1|GAV06311.1	RvY_16325|hypothetical-protein|BDGG01000013.1|GAV06311.1	LOC129594273|caspase-3-like|NW_026570287.1|XP_55346877.1	LOC129594273|caspase-3-like|NW_026570287.1|XP_55346874.1	ko00000,ko00001,ko00002,ko01000,ko01002
Pfai_geneID_rb_63816	IR	NT	989.147	34.8547	512.001	4.8132	0.273504	17.5983	2.53806e-69	5.08437e-67	CASP10	33208|Metazoa	Caspase 8, apoptosis-related cysteine peptidase, like 2	NotTardiSpe	CASP2|caspase-2-1-preproprotein|NC_060931.1|NP_116764.2	CASP2|caspase-2-1-preproprotein|NC_060931.1|NP_116764.2	ced-3|Cell-death-protein-3-subunit-p17|CELE_C48D1.2|NC_003282.8|NP_1255709.1	ced-3|Cell-death-protein-3-subunit-p17|CELE_C48D1.2|NC_003282.8|NP_1255709.1	Drice|death-related-ICE-like-caspase|Dmel_CG7788|NT_033777.3|NP_524551.2	Drice|death-related-ICE-like-caspase|Dmel_CG7788|NT_033777.3|NP_524551.2	Hexe_geneID_BV898_11959	Prot_BV898_11959.1|Hexe_geneID_BV898_11959	Prot_BV898_11959.1|Hexe_geneID_BV898_11959	BV898_11959|putative-Caspase-2|MTYJ01000115.1|OQV13850.1	BV898_11959|putative-Caspase-2|MTYJ01000115.1|OQV13850.1	RvY_08963-1|hypothetical-protein|BDGG01000004.1|GAU97714.1	RvY_08963-1|hypothetical-protein|BDGG01000004.1|GAU97714.1	LOC129586277|caspase-8-like|NW_026570240.1|XP_55335375.1	LOC129586277|caspase-8-like|NW_026570240.1|XP_55335375.1	ko00000,ko00001,ko00002,ko01000,ko01002
Pfai_geneID_rb_53942	IR	NT	1133.03	100.682	616.858	3.48924	0.198384	17.5883	3.02816e-69	5.99128e-67	ZFX	33208|Metazoa	zinc finger	NotTardiSpe	PRDM10|PR-domain-zinc-finger-protein-10-X2|NC_060935.1|XP_54225409.1	PRDM10|PR-domain-zinc-finger-protein-10-4|NC_060935.1|NP_955471.1	Y37E11B.1|C2H2-type-domain-containing-protein|CELE_Y37E11B.1|NC_003282.8|NP_1023441.1	Y37E11B.1|C2H2-type-domain-containing-protein|CELE_Y37E11B.1|NC_003282.8|NP_1023441.1	crol|crooked-legsB|Dmel_CG14938|NT_033779.5|NP_477245.1	crol|crooked-legsB|Dmel_CG14938|NT_033779.5|NP_477245.1	NA	Prot_BV898_09534.1|Hexe_geneID_BV898_09534	Prot_BV898_09536.1|Hexe_geneID_BV898_09536	BV898_09536|putative-PR-domain-zinc-finger-protein-10|MTYJ01000075.1|OQV16393.1	BV898_09534|putative-PR-domain-zinc-finger-protein-10|MTYJ01000075.1|OQV16391.1	RvY_16109|hypothetical-protein|BDGG01000013.1|GAV06073.1	RvY_16109|hypothetical-protein|BDGG01000013.1|GAV06073.1	LOC129585474|zinc-finger-protein-ZFP2-like|NW_026570237.1|XP_55334139.1	LOC129585474|zinc-finger-protein-ZFP2-like|NW_026570237.1|XP_55334139.1	-
Pfai_geneID_rb_73496	IR	NT	398.778	14.0293	206.404	4.83373	0.275143	17.5681	4.32537e-69	8.45347e-67	PRPF19	33208|Metazoa	PRP19 PSO4 homolog S. cerevisiae	NotTardiSpe	NA	PRPF19|pre-mRNA-processing-factor-19|NC_060935.1|NP_55317.1	prp-19|Pre-mRNA-processing-factor-19|CELE_T10F2.4|NC_003281.10|NP_1380015.1	NA	Prp19|Pre-RNA-processing-factor-19|Dmel_CG5519|NT_033778.4|NP_523783.1	NA	Hexe_geneID_BV898_00972	Prot_BV898_00972.1|Hexe_geneID_BV898_00972	Prot_BV898_00972.1|Hexe_geneID_BV898_00972	BV898_00972|Pre-mRNA-processing-factor-19|MTYJ01000003.1|OQV25289.1	BV898_00972|Pre-mRNA-processing-factor-19|MTYJ01000003.1|OQV25289.1	RvY_14355|hypothetical-protein|BDGG01000010.1|GAV04007.1	RvY_14355|hypothetical-protein|BDGG01000010.1|GAV04007.1	LOC129589082|pre-mRNA-processing-factor-19-like|NW_026570253.1|XP_55339573.1	LOC129589082|pre-mRNA-processing-factor-19-like|NW_026570253.1|XP_55339573.1	ko00000,ko00001,ko00002,ko01000,ko03041,ko03400,ko04121
Pfai_geneID_rb_18451	IR	NT	5502.14	3.14298	2752.64	10.7665	0.615392	17.4954	1.5537e-68	2.99995e-66	LIPI	33208|Metazoa	carboxylic ester hydrolase activity	NotTardiSpe	PNLIP|pancreatic-triacylglycerol-lipase-precursor|NC_060934.1|NP_927.1	PNLIP|pancreatic-triacylglycerol-lipase-precursor|NC_060934.1|NP_927.1	NA	NA	CG5966|uncharacterized-proteinA|Dmel_CG5966|NC_004354.4|NP_572286.1	CG5966|uncharacterized-proteinA|Dmel_CG5966|NC_004354.4|NP_572286.1	Hexe_geneID_BV898_10024	Prot_BV898_10024.1|Hexe_geneID_BV898_10024	Prot_BV898_10024.1|Hexe_geneID_BV898_10024	BV898_10024|Pancreatic-triacylglycerol-lipase|MTYJ01000082.1|OQV15770.1	BV898_10024|Pancreatic-triacylglycerol-lipase|MTYJ01000082.1|OQV15770.1	RvY_12504|hypothetical-protein|BDGG01000007.1|GAV01862.1	RvY_12504|hypothetical-protein|BDGG01000007.1|GAV01862.1	LOC129591878|pancreatic-triacylglycerol-lipase-like|NW_026570269.1|XP_55343705.1	LOC129591878|pancreatic-triacylglycerol-lipase-like|NW_026570269.1|XP_55343705.1	ko00000,ko01000
Pfai_geneID_rb_57204	IR	NT	6829.59	556.377	3692.98	3.6182	0.20696	17.4826	1.94498e-68	3.71074e-66	POLH	33208|Metazoa	Polymerase DNA directed, eta	NotTardiSpe	POLH|DNA-polymerase-eta-1|NC_060930.1|NP_6493.1	POLH|DNA-polymerase-eta-3|NC_060930.1|NP_1278899.1	polh-1|UmuC-domain-containing-protein|CELE_F53A3.2|NC_003281.10|NP_497480.2	polh-1|UmuC-domain-containing-protein|CELE_F53A3.2|NC_003281.10|NP_497480.2	PolH|DNA-polymerase-eta|Dmel_CG7143|NT_037436.4|NP_649371.2	PolH|DNA-polymerase-eta|Dmel_CG7143|NT_037436.4|NP_649371.2	Hexe_geneID_BV898_06052	Prot_BV898_06052.1|Hexe_geneID_BV898_06052	Prot_BV898_06052.1|Hexe_geneID_BV898_06052	BV898_06052|DNA-polymerase-eta|MTYJ01000034.1|OQV20052.1	BV898_06052|DNA-polymerase-eta|MTYJ01000034.1|OQV20052.1	RvY_16985-2|hypothetical-protein|BDGG01000014.1|GAV07110.1	RvY_16985-1|hypothetical-protein|BDGG01000014.1|GAV07109.1	LOC129588386|DNA-polymerase-eta-like|NW_026570249.1|XP_55338556.1	LOC129588386|DNA-polymerase-eta-like|NW_026570249.1|XP_55338556.1	ko00000,ko00001,ko01000,ko03400
Pfai_geneID_rb_16778	IR	NT	420.061	9.26186	214.661	5.49758	0.315305	17.4358	4.4163e-68	8.32654e-66	NA	NA	NA	TardiSpe	NA	NA	NA	NA	NA	NA	NA	Prot_BV898_08207.1|Hexe_geneID_BV898_08207	NA	NA	BV898_08207|Sorting-nexin-13|MTYJ01000057.1|OQV17750.1	NA	NA	NA	NA	NA
Pfai_geneID_rb_84061	IR	NT	3556.65	567.927	2062.29	2.64598	0.151873	17.4223	5.58978e-68	1.04165e-65	NA	NA	NA	TardiSpe	NA	NA	NA	NA	NA	NA	Hexe_geneID_BV898_12013	Prot_BV898_12013.1|Hexe_geneID_BV898_12013	Prot_BV898_12013.1|Hexe_geneID_BV898_12013	BV898_12013|hypothetical-protein|MTYJ01000116.1|OQV13794.1	BV898_12013|hypothetical-protein|MTYJ01000116.1|OQV13794.1	RvY_03323|hypothetical-protein|BDGG01000001.1|GAU90982.1	RvY_03323|hypothetical-protein|BDGG01000001.1|GAU90982.1	LOC129583600|uncharacterized-protein-LOC129583600-X1|NW_026570231.1|XP_55331434.1	LOC129583600|uncharacterized-protein-LOC129583600-X1|NW_026570231.1|XP_55331434.1	NA
Pfai_geneID_rb_104708	IR	NT	2351.51	161.627	1256.57	3.85809	0.2215	17.418	6.02049e-68	1.10902e-65	NA	NA	NA	TardiSpe	NA	NA	NA	NA	NA	NA		NA	NA	NA	NA	NA	NA	LOC129602135|uncharacterized-protein-LOC129602135|NW_026570558.1|XP_55357078.1	NA	NA
Pfai_geneID_rb_74962	IR	NT	417.486	11.9039	214.695	5.10774	0.296782	17.2104	2.21884e-66	4.04081e-64	NA	NA	NA	NotTardiSpe	FBXL12|F-box/LRR-repeat-protein-12-a|NC_060943.1|NP_60173.1	FBXL12|F-box/LRR-repeat-protein-12-a|NC_060943.1|NP_60173.1	NA	NA	NA	NA		NA	NA	NA	NA	NA	NA	LOC129591951|uncharacterized-protein-LOC129591951|NW_026570269.1|XP_55343823.1	LOC129581434|uncharacterized-protein-LOC129581434|NW_026570225.1|XP_55328471.1	NA
Pfai_geneID_rb_20369	IR	NT	21694.4	1000.84	11347.6	4.43803	0.258415	17.174	4.15592e-66	7.48347e-64	RNF146	33208|Metazoa	WWE domain	NotTardiSpe	RNF146|E3-ubiquitin-protein-ligase-RNF146-X2|NC_060930.1|XP_54212481.1	RNF146|E3-ubiquitin-protein-ligase-RNF146-a|NC_060930.1|NP_1229773.1	C55A6.1|E3-ubiquitin-protein-ligase|CELE_C55A6.1|NC_003283.11|NP_505917.2	C55A6.1|E3-ubiquitin-protein-ligase|CELE_C55A6.1|NC_003283.11|NP_505917.2	Rnf146|ring-finger-protein-146B|Dmel_CG8786|NT_037436.4|NP_649138.2	Rnf146|ring-finger-protein-146B|Dmel_CG8786|NT_037436.4|NP_649138.2	Hexe_geneID_BV898_16497	Prot_BV898_16497.1|Hexe_geneID_BV898_16497	Prot_BV898_16497.1|Hexe_geneID_BV898_16497	BV898_16497|hypothetical-protein|MTYJ01000249.1|OWA52040.1	BV898_16497|hypothetical-protein|MTYJ01000249.1|OWA52040.1	RvY_10198-1|hypothetical-protein|BDGG01000005.1|GAU99159.1	RvY_10198-1|hypothetical-protein|BDGG01000005.1|GAU99159.1	LOC129597065|E3-ubiquitin-protein-ligase-rnf146-like|NW_026570320.1|XP_55350471.1	LOC129597065|E3-ubiquitin-protein-ligase-rnf146-like|NW_026570320.1|XP_55350471.1	ko00000,ko01000,ko04121
Pfai_geneID_rb_52316	IR	NT	4204.18	619.219	2411.7	2.76176	0.161076	17.1457	6.76218e-66	1.20412e-63	ANAPC5	33208|Metazoa	Anaphase-promoting complex subunit 5	NotTardiSpe	ANAPC5|anaphase-promoting-complex-subunit-5-a|NC_060936.1|NP_57321.2	ANAPC5|anaphase-promoting-complex-subunit-5-b|NC_060936.1|NP_1131031.1	NA	NA	ida|imaginal-discs-arrested|Dmel_CG10850|NT_037436.4|NP_647837.2	ida|imaginal-discs-arrested|Dmel_CG10850|NT_037436.4|NP_647837.2	Hexe_geneID_BV898_04380	Prot_BV898_04380.1|Hexe_geneID_BV898_04380	Prot_BV898_04380.1|Hexe_geneID_BV898_04380	BV898_04380|hypothetical-protein|MTYJ01000021.1|OQV21805.1	BV898_04380|hypothetical-protein|MTYJ01000021.1|OQV21805.1	RvY_14062|hypothetical-protein|BDGG01000009.1|GAV03668.1	RvY_14062|hypothetical-protein|BDGG01000009.1|GAV03668.1	LOC129583268|anaphase-promoting-complex-subunit-5-like|NW_026570230.1|XP_55330987.1	LOC129583268|anaphase-promoting-complex-subunit-5-like|NW_026570230.1|XP_55330987.1	ko00000,ko00001,ko00002,ko03036,ko04121
Pfai_geneID_rb_101436	IR	NT	1045.56	128.356	586.957	3.01884	0.17691	17.0643	2.73883e-65	4.82334e-63	PRDM4	33208|Metazoa	PR domain	NotTardiSpe	ZNF181|zinc-finger-protein-181-1|NC_060943.1|NP_1025168.2	ZNF181|zinc-finger-protein-181-1|NC_060943.1|NP_1025168.2	znf-782|ZiNc-Finger-protein-homolog|CELE_Y55F3AM.14|NC_003282.8|NP_500033.1	Y37E11B.1|C2H2-type-domain-containing-protein|CELE_Y37E11B.1|NC_003282.8|NP_1023441.1	D19B|D19B|Dmel_CG10270|NT_037436.4|NP_477297.1	D19B|D19B|Dmel_CG10270|NT_037436.4|NP_477297.1	Hexe_geneID_BV898_09525	Prot_BV898_09525.1|Hexe_geneID_BV898_09525	Prot_BV898_09525.1|Hexe_geneID_BV898_09525	BV898_09525|putative-PR-domain-zinc-finger-protein-10|MTYJ01000075.1|OQV16381.1	BV898_09525|putative-PR-domain-zinc-finger-protein-10|MTYJ01000075.1|OQV16381.1	RvY_04798|hypothetical-protein|BDGG01000002.1|GAU92755.1	RvY_04798|hypothetical-protein|BDGG01000002.1|GAU92755.1	LOC129585524|zinc-finger-protein-768-like|NW_026570237.1|XP_55334212.1	LOC129585599|zinc-finger-protein-888-like|NW_026570237.1|XP_55334319.1	ko00000,ko00001,ko01000
Pfai_geneID_rb_28147	IR	NT	1785.3	3.03804	894.17	9.24031	0.54282	17.0228	5.56514e-65	9.69422e-63	TLE4	33208|Metazoa	Zgc 136336	NotTardiSpe	TLE4|transducin-like-enhancer-protein-4-X23|NC_060933.1|XP_54219674.1	TLE4|transducin-like-enhancer-protein-4-X32|NC_060933.1|XP_54219684.1	unc-37|Transcription-factor-unc-37|CELE_W02D3.9|NC_003279.8|NP_491932.1	unc-37|Transcription-factor-unc-37|CELE_W02D3.9|NC_003279.8|NP_491932.1	gro|grouchoG|Dmel_CG8384|NT_033777.3|NP_1189294.1	gro|grouchoI|Dmel_CG8384|NT_033777.3|NP_1262981.1	Hexe_geneID_BV898_03113	Prot_BV898_03113.1|Hexe_geneID_BV898_03113	Prot_BV898_03113.1|Hexe_geneID_BV898_03113	BV898_03113|Protein-groucho-2|MTYJ01000014.1|OQV23066.1	BV898_03113|Protein-groucho-2|MTYJ01000014.1|OQV23066.1	RvY_14396|hypothetical-protein|BDGG01000010.1|GAV04057.1	RvY_14396|hypothetical-protein|BDGG01000010.1|GAV04057.1	LOC129585465|protein-groucho-like|NW_026570237.1|XP_55334124.1	LOC129585465|protein-groucho-like|NW_026570237.1|XP_55334124.1	ko00000,ko00001
Pfai_geneID_rb_55246	IR	NT	892.076	66.675	479.376	3.72997	0.219493	16.9936	9.16338e-65	1.57906e-62	NA	NA	NA	TardiSpe	NA	NA	NA	NA	NA	NA		NA	NA	NA	NA	NA	NA	LOC129600217|uncharacterized-protein-LOC129600217-X2|NW_026570387.1|XP_55354642.1	LOC129602135|uncharacterized-protein-LOC129602135|NW_026570558.1|XP_55357078.1	NA
Pfai_geneID_rb_58078	IR	NT	8672.05	1369	5020.53	2.66361	0.157846	16.8747	6.90803e-64	1.17774e-61	NA	33208|Metazoa	Zinc knuckle	NotTardiSpe	SRSF1|serine/arginine-rich-splicing-factor-1-X3|NC_060941.1|XP_54172879.1	SRSF6|serine/arginine-rich-splicing-factor-6-X1|NC_060944.1|XP_54179816.1	rsp-3|putative-splicing-factor,-arginine-serine-rich-3|CELE_Y111B2A.18|NC_003281.10|NP_1370111.1	rsp-3|putative-splicing-factor,-arginine-serine-rich-3|CELE_Y111B2A.18|NC_003281.10|NP_1370111.1	SF2|splicing-factor-2A|Dmel_CG6987|NT_033777.3|NP_652611.1	B52|B52K|Dmel_CG10851|NT_033777.3|NP_1163604.1	Hexe_geneID_BV898_02526	Prot_BV898_02526.2|Hexe_geneID_BV898_02526	Prot_BV898_02526.2|Hexe_geneID_BV898_02526	BV898_02526|hypothetical-protein|MTYJ01000010.1|OQV23802.1	BV898_02526|hypothetical-protein|MTYJ01000010.1|OQV23802.1	RvY_03276|hypothetical-protein|BDGG01000001.1|GAU90925.1	RvY_03276|hypothetical-protein|BDGG01000001.1|GAU90925.1	LOC129587317|probable-splicing-factor,-arginine-serine-rich-6-X1|NW_026570244.1|XP_55336982.1	LOC129587317|U1-small-nuclear-ribonucleoprotein-70-kDa-like-X2|NW_026570244.1|XP_55336983.1	ko00000,ko00001,ko03041
Pfai_geneID_rb_99789	IR	NT	1852.73	412.483	1132.61	2.16641	0.129828	16.6868	1.63499e-62	2.75814e-60	NA	NA	NA	TardiSpe	NA	SUGT1|protein-SGT1-homolog-C|NC_060937.1|NP_1307760.1	NA	NA	NA	NA	Hexe_geneID_BV898_00455	Prot_BV898_00455.1|Hexe_geneID_BV898_00455	Prot_BV898_00455.1|Hexe_geneID_BV898_00455	BV898_00455|hypothetical-protein|MTYJ01000002.1|OQV25515.1	BV898_00455|hypothetical-protein|MTYJ01000002.1|OQV25515.1	RvY_04075|hypothetical-protein|BDGG01000002.1|GAU91908.1	RvY_04075|hypothetical-protein|BDGG01000002.1|GAU91908.1	LOC129586545|uncharacterized-protein-LOC129586545|NW_026570241.1|XP_55335815.1	LOC129586545|uncharacterized-protein-LOC129586545|NW_026570241.1|XP_55335815.1	NA
Pfai_geneID_rb_84025	IR	NT	37338.4	2476.15	19907.3	3.91442	0.235562	16.6174	5.21329e-62	8.70294e-60	RTN1	33208|Metazoa	Reticulon	NotTardiSpe	RTN3|reticulon-3-a|NC_060935.1|NP_6045.1	RTN3|reticulon-3-a|NC_060935.1|NP_6045.1	ret-1|Reticulon-like-protein|CELE_W06A7.3|NC_003283.11|NP_1129910.1	ret-1|Reticulon-like-protein|CELE_W06A7.3|NC_003283.11|NP_1024190.1	Rtnl1|Reticulon-like1E|Dmel_CG33113|NT_033779.5|NP_787985.1	Rtnl1|Reticulon-like1I|Dmel_CG33113|NT_033779.5|NP_1162876.1	Hexe_geneID_BV898_00382	Prot_BV898_00382.1|Hexe_geneID_BV898_00382	Prot_BV898_00382.1|Hexe_geneID_BV898_00382	BV898_00382|putative-Reticulon-4|MTYJ01000001.1|OQV26264.1	BV898_00382|putative-Reticulon-4|MTYJ01000001.1|OQV26264.1	RvY_14984|hypothetical-protein|BDGG01000011.1|GAV04754.1	RvY_14984|hypothetical-protein|BDGG01000011.1|GAV04754.1	LOC129600714|reticulon-3-A-like|NW_026570411.1|XP_55355252.1	LOC129600714|reticulon-3-A-like|NW_026570411.1|XP_55355252.1	ko00000,ko03036,ko04131
Pfai_geneID_rb_75749	IR	NT	1970.35	390.142	1180.24	2.33438	0.140905	16.567	1.20721e-61	1.99451e-59	E2F3	35493|Streptophyta	transcription factor	NotTardiSpe	E2F3|transcription-factor-E2F3-X6|NC_060930.1|XP_54210400.1	E2F3|transcription-factor-E2F3-2|NC_060930.1|NP_1230005.1	efl-1|E2F_TDP-domain-containing-protein|CELE_Y102A5C.18|NC_003283.11|NP_507289.1	efl-1|E2F_TDP-domain-containing-protein|CELE_Y102A5C.18|NC_003283.11|NP_507289.1	E2f1|E2F-transcription-factor-1C|Dmel_CG6376|NT_033777.3|NP_732647.1	E2f1|E2F-transcription-factor-1F|Dmel_CG6376|NT_033777.3|NP_1287455.1	Hexe_geneID_BV898_11414	Prot_BV898_11414.2|Hexe_geneID_BV898_11414	Prot_BV898_11414.2|Hexe_geneID_BV898_11414	BV898_11414|putative-Transcription-factor-E2F3|MTYJ01000105.1|OQV14438.1	BV898_11414|putative-Transcription-factor-E2F3|MTYJ01000105.1|OQV14438.1	RvY_15816|hypothetical-protein|BDGG01000012.1|GAV05735.1	RvY_15816|hypothetical-protein|BDGG01000012.1|GAV05735.1	LOC129589103|transcription-factor-E2F1-like-X2|NW_026570253.1|XP_55339610.1	LOC129589103|transcription-factor-E2F1-like-X1|NW_026570253.1|XP_55339606.1	ko00000,ko00001,ko00002,ko03000,ko03019
Pfai_geneID_rb_3757	IR	NT	871.417	124.307	497.862	2.80428	0.169822	16.5131	2.95435e-61	4.83126e-59	NA	NA	NA	TardiSpe	NA	NA	NA	NA	NA	NA	Hexe_geneID_BV898_12013	Prot_BV898_12013.1|Hexe_geneID_BV898_12013	Prot_BV898_12013.1|Hexe_geneID_BV898_12013	BV898_12013|hypothetical-protein|MTYJ01000116.1|OQV13794.1	BV898_12013|hypothetical-protein|MTYJ01000116.1|OQV13794.1	NA	RvY_03323|hypothetical-protein|BDGG01000001.1|GAU90982.1	LOC129587367|uncharacterized-protein-LOC129587367|NW_026570244.1|XP_55337055.1	LOC129587367|uncharacterized-protein-LOC129587367|NW_026570244.1|XP_55337055.1	NA
Pfai_geneID_rb_12963	IR	NT	72.6517	432.232	252.442	-2.57417	0.156599	-16.438	1.0224e-60	1.65504e-58	npr-9	33208|Metazoa	Belongs to the G-protein coupled receptor 1 family	NotTardiSpe	NA	NA	npr-9|Galanin-like-G-protein-coupled-receptor-npr-9|CELE_ZK455.3|NC_003284.9|NP_1361821.1	npr-9|Galanin-like-G-protein-coupled-receptor-npr-9|CELE_ZK455.3|NC_003284.9|NP_1361821.1	NA	NA	NA	Prot_BV898_08351.1|Hexe_geneID_BV898_08351	Prot_BV898_09333.1|Hexe_geneID_BV898_09333	BV898_09333|hypothetical-protein|MTYJ01000073.1|OQV16494.1	BV898_08351|hypothetical-protein|MTYJ01000059.1|OQV17580.1	RvY_12490|hypothetical-protein|BDGG01000007.1|GAV01846.1	RvY_12490|hypothetical-protein|BDGG01000007.1|GAV01846.1	LOC129583065|uncharacterized-protein-LOC129583065|NW_026570229.1|XP_55330738.1	LOC129583065|uncharacterized-protein-LOC129583065|NW_026570229.1|XP_55330738.1	ko00000,ko00001,ko04030
Pfai_geneID_rb_73280	IR	NT	4493.57	269.577	2381.57	4.05596	0.247331	16.3989	1.94677e-60	3.1199e-58	RCE1	33208|Metazoa	CAAX protease self-immunity	NotTardiSpe	NA	RCE1|CAAX-prenyl-protease-2-2|NC_060935.1|NP_1027450.1	fce-2|CAAX-prenyl-protease-2-homolog|CELE_F48F5.5|NC_003283.11|NP_1023947.1	fce-2|CAAX-prenyl-protease-2-homolog|CELE_F48F5.5|NC_003283.11|NP_1023947.1	Sras|severas|Dmel_CG4852|NT_037436.4|NP_524673.3	Sras|severas|Dmel_CG4852|NT_037436.4|NP_524673.3	Hexe_geneID_BV898_02302	Prot_BV898_02302.1|Hexe_geneID_BV898_02302	Prot_BV898_02302.1|Hexe_geneID_BV898_02302	BV898_02302|putative-CAAX-prenyl-protease-2|MTYJ01000009.1|OQV23955.1	BV898_02302|putative-CAAX-prenyl-protease-2|MTYJ01000009.1|OQV23955.1	RvY_14722|hypothetical-protein|BDGG01000010.1|GAV04448.1	RvY_14722|hypothetical-protein|BDGG01000010.1|GAV04448.1	LOC129580895|CAAX-prenyl-protease-2-like|NW_026570225.1|XP_55327626.1	LOC129580895|CAAX-prenyl-protease-2-like|NW_026570225.1|XP_55327623.1	ko00000,ko00001,ko01000,ko01002
Pfai_geneID_rb_94227	IR	NT	15478.7	1806.89	8642.81	3.09903	0.189502	16.3536	4.1034e-60	6.511e-58	NA	NA	NA	TardiSpe	NA	NA	NA	NA	NA	NA	Hexe_geneID_BV898_01671	Prot_BV898_01671.1|Hexe_geneID_BV898_01671	Prot_BV898_01671.1|Hexe_geneID_BV898_01671	BV898_01671|hypothetical-protein|MTYJ01000006.1|OQV24611.1	BV898_01671|hypothetical-protein|MTYJ01000006.1|OQV24611.1	RvY_14284|hypothetical-protein|BDGG01000010.1|GAV03920.1	RvY_14284|hypothetical-protein|BDGG01000010.1|GAV03920.1	LOC129596700|uncharacterized-protein-LOC129596700|NW_026570223.1|XP_55350024.1	LOC129596700|uncharacterized-protein-LOC129596700|NW_026570223.1|XP_55350024.1	NA
Pfai_geneID_rb_106727	IR	NT	77820.7	1295.43	39558.1	5.90859	0.361971	16.3234	6.73075e-60	1.05752e-57	PCNA	33208|Metazoa	DNA polymerase processivity factor activity	NotTardiSpe	PCNA|proliferating-cell-nuclear-antigen|NC_060944.1|NP_872590.1	PCNA|proliferating-cell-nuclear-antigen|NC_060944.1|NP_2583.1	pcn-1|Proliferating-cell-nuclear-antigen|CELE_W03D2.4|NC_003282.8|NP_500466.3	pcn-1|Proliferating-cell-nuclear-antigen|CELE_W03D2.4|NC_003282.8|NP_500466.3	PCNA|proliferating-cell-nuclear-antigenB|Dmel_CG9193|NT_033778.4|NP_995904.1	PCNA|proliferating-cell-nuclear-antigenA|Dmel_CG9193|NT_033778.4|NP_476905.1	Hexe_geneID_BV898_07011	Prot_BV898_07011.1|Hexe_geneID_BV898_07011	Prot_BV898_07011.1|Hexe_geneID_BV898_07011	BV898_07011|Proliferating-cell-nuclear-antigen-2|MTYJ01000044.1|OQV18952.1	BV898_07011|Proliferating-cell-nuclear-antigen-2|MTYJ01000044.1|OQV18952.1	RvY_10246|hypothetical-protein|BDGG01000005.1|GAU99214.1	RvY_10246|hypothetical-protein|BDGG01000005.1|GAU99214.1	LOC129597057|proliferating-cell-nuclear-antigen-like|NW_026570320.1|XP_55350461.1	LOC129597057|proliferating-cell-nuclear-antigen-like|NW_026570320.1|XP_55350461.1	ko00000,ko00001,ko00002,ko03032,ko03400
Pfai_geneID_rb_52513	IR	NT	6755.23	939.398	3847.31	2.84609	0.175115	16.2527	2.13809e-59	3.3267e-57	SLC44A5	33208|Metazoa	otolith formation	NotTardiSpe	SLC44A2|choline-transporter-like-protein-2-2|NC_060943.1|NP_1138528.1	SLC44A2|choline-transporter-like-protein-2-X2|NC_060943.1|XP_54177488.1	chtl-1|Choline-transporter-like-protein-1|CELE_F35C8.7|NC_003284.9|NP_741790.2	chtl-1|Choline-transporter-like-protein-1|CELE_F35C8.7|NC_003284.9|NP_741790.2	Ctl2|choline-transporter-like-2C|Dmel_CG11880|NT_033777.3|NP_733269.1	Ctl2|choline-transporter-like-2A|Dmel_CG11880|NT_033777.3|NP_651670.1	Hexe_geneID_BV898_17879	Prot_BV898_17879.1|Hexe_geneID_BV898_17879	Prot_BV898_17879.1|Hexe_geneID_BV898_17879	BV898_17879|Choline-transporter-like-protein-5|MTYJ01000322.1|OWA53451.1	BV898_17879|Choline-transporter-like-protein-5|MTYJ01000322.1|OWA53451.1	RvY_09007|hypothetical-protein|BDGG01000004.1|GAU97770.1	RvY_09007|hypothetical-protein|BDGG01000004.1|GAU97770.1	LOC129586149|choline-transporter-like-protein-2-X1|NW_026570240.1|XP_55335158.1	LOC129586149|choline-transporter-like-protein-2-X1|NW_026570240.1|XP_55335156.1	ko00000,ko00001,ko02000,ko04147
Pfai_geneID_rb_82046	IR	NT	1148.54	38.9264	593.735	4.89017	0.301504	16.2192	3.68676e-59	5.68115e-57	NA	NA	NA	TardiSpe	NA	FBXL12|F-box/LRR-repeat-protein-12-a|NC_060943.1|NP_60173.1	fbxa-48|F-box-domain-containing-protein|CELE_Y54F10BM.7|NC_003281.10|NP_497530.2	NA	NA	NA		NA	NA	NA	NA	NA	NA	LOC129595430|uncharacterized-protein-LOC129595430-X2|NW_026570297.1|XP_55348414.1	LOC129595430|uncharacterized-protein-LOC129595430-X2|NW_026570297.1|XP_55348414.1	NA
Pfai_geneID_rb_46326	IR	NT	18522.7	926.871	9724.8	4.32067	0.267098	16.1764	7.4019e-59	1.12974e-56	NA	4776|Peronosporales	Neddylation of cullins play an essential role in the regulation of SCF-type complexes activity	NotTardiSpe	DCUN1D4|DCN1-like-protein-4-X2|NC_060928.1|XP_54205351.1	DCUN1D4|DCN1-like-protein-4-4|NC_060928.1|NP_1274686.1	dcn-1|Defective-in-cullin-neddylation-protein-1|CELE_H38K22.2|NC_003281.10|NP_1379250.1	dcn-1|Defective-in-cullin-neddylation-protein-1|CELE_H38K22.2|NC_003281.10|NP_1379250.1	SCCRO4|squamous-cell-carcinoma-related-oncogene-4D|Dmel_CG6597|NT_037436.4|NP_1189139.2	SCCRO4|squamous-cell-carcinoma-related-oncogene-4E|Dmel_CG6597|NT_037436.4|NP_1287127.1	Hexe_geneID_BV898_04045	Prot_BV898_04045.1|Hexe_geneID_BV898_04045	Prot_BV898_04045.1|Hexe_geneID_BV898_04045	BV898_04045|putative-DCN1-like-protein-4|MTYJ01000019.1|OQV22196.1	BV898_04045|putative-DCN1-like-protein-4|MTYJ01000019.1|OQV22196.1	RvY_05812|hypothetical-protein|BDGG01000002.1|GAU93961.1	RvY_05812|hypothetical-protein|BDGG01000002.1|GAU93961.1	LOC129581302|DCN1-like-protein-4-X1|NW_026570225.1|XP_55328264.1	LOC129581302|DCN1-like-protein-4-X1|NW_026570225.1|XP_55328264.1	ko00000,ko04121
Pfai_geneID_rb_74391	IR	NT	5459.7	771.975	3115.84	2.82154	0.174834	16.1384	1.37029e-58	2.07173e-56	STK11	33208|Metazoa	TCR signalosome assembly	NotTardiSpe	NA	STK11|serine/threonine-protein-kinase-STK11-2|NC_060943.1|NP_1394184.1	par-4|Serine-threonine-protein-kinase-par-4|CELE_Y59A8B.14|NC_003283.11|NP_1367284.1	par-4|Serine-threonine-protein-kinase-par-4|CELE_Y59A8B.14|NC_003283.11|NP_1367284.1	Lkb1|Lkb1-kinaseI|Dmel_CG9374|NT_033777.3|NP_731846.1	Lkb1|Lkb1-kinaseJ|Dmel_CG9374|NT_033777.3|NP_1163606.1	Hexe_geneID_BV898_12954	Prot_BV898_12954.1|Hexe_geneID_BV898_12954	Prot_BV898_12954.1|Hexe_geneID_BV898_12954	BV898_12954|Serine/threonine-protein-kinase-STK11|MTYJ01000136.1|OQV12825.1	BV898_12954|Serine/threonine-protein-kinase-STK11|MTYJ01000136.1|OQV12825.1	RvY_13166|hypothetical-protein|BDGG01000008.1|GAV02626.1	RvY_13166|hypothetical-protein|BDGG01000008.1|GAV02626.1	LOC129589965|serine-threonine-protein-kinase-STK11-like|NW_026570258.1|XP_55340882.1	LOC129589965|serine-threonine-protein-kinase-STK11-like|NW_026570258.1|XP_55340882.1	ko00000,ko00001,ko01000,ko01001
Pfai_geneID_rb_72071	IR	NT	7830.65	615.678	4223.16	3.66887	0.228392	16.0639	4.56876e-58	6.84289e-56	NA	NA	NA	TardiSpe	NA	NA	NA	NA	NA	NA	NA	Prot_BV898_02951.1|Hexe_geneID_BV898_02951	Prot_BV898_09037.1|Hexe_geneID_BV898_09037	BV898_09037|hypothetical-protein|MTYJ01000069.1|OQV16865.1	BV898_02951|hypothetical-protein|MTYJ01000013.1|OQV23218.1	RvY_12773|CAHS11|BDGG01000008.1|GAV02176.1	RvY_16236|CAHS3|BDGG01000013.1|GAV06214.1	LOC129587456|cytosolic-abundant-heat-soluble-protein-89226-like|NW_026570245.1|XP_55337186.1	LOC129587456|cytosolic-abundant-heat-soluble-protein-89226-like|NW_026570245.1|XP_55337186.1	NA
Pfai_geneID_rb_102693	IR	NT	48380.5	2663.93	25522.2	4.1829	0.262346	15.9442	3.12382e-57	4.63541e-55	SUZ12	33208|Metazoa	polycomb	NotTardiSpe	SUZ12|polycomb-protein-SUZ12-X3|NC_060941.1|XP_54171602.1	SUZ12|polycomb-protein-SUZ12-X3|NC_060941.1|XP_54171602.1	NA	NA	NA	NA	Hexe_geneID_BV898_02370	Prot_BV898_02370.1|Hexe_geneID_BV898_02370	Prot_BV898_02370.1|Hexe_geneID_BV898_02370	BV898_02370|hypothetical-protein|MTYJ01000010.1|OQV23627.1	BV898_02370|hypothetical-protein|MTYJ01000010.1|OQV23627.1	RvY_03355|hypothetical-protein|BDGG01000001.1|GAU91020.1	RvY_03355|hypothetical-protein|BDGG01000001.1|GAU91020.1	LOC129595171|uncharacterized-protein-LOC129595171|NW_026570295.1|XP_55348064.1	LOC129595171|uncharacterized-protein-LOC129595171|NW_026570295.1|XP_55348064.1	ko00000,ko03036
Pfai_geneID_rb_20256	IR	NT	5115.03	329.759	2722.4	3.95493	0.249105	15.8765	9.21427e-57	1.35475e-54	CECR6	33208|Metazoa	Cat eye syndrome	NotTardiSpe	NA	NA	F13E9.11|Uncharacterized-protein|CELE_F13E9.11|NC_003282.8|NP_1122770.1	NA	NA	NA	Hexe_geneID_BV898_01588	Prot_BV898_01588.1|Hexe_geneID_BV898_01588	Prot_BV898_01588.1|Hexe_geneID_BV898_01588	BV898_01588|hypothetical-protein|MTYJ01000006.1|OQV24527.1	BV898_01588|hypothetical-protein|MTYJ01000006.1|OQV24527.1	RvY_05973|hypothetical-protein|BDGG01000002.1|GAU94147.1	RvY_05973|hypothetical-protein|BDGG01000002.1|GAU94147.1	LOC129584503|uncharacterized-protein-LOC129584503|NW_026570234.1|XP_55332659.1	LOC129584503|uncharacterized-protein-LOC129584503|NW_026570234.1|XP_55332659.1	-
Pfai_geneID_rb_93775	IR	NT	223.677	3069.18	1646.43	-3.77775	0.238135	-15.8639	1.12676e-56	1.64158e-54	NA	NA	NA	NotTardiSpe	NA	NA	NA	NA	NA	NA	Hexe_geneID_BV898_03261	Prot_BV898_03261.1|Hexe_geneID_BV898_03261	Prot_BV898_03261.1|Hexe_geneID_BV898_03261	BV898_03261|hypothetical-protein|MTYJ01000015.1|OQV22827.1	BV898_03261|hypothetical-protein|MTYJ01000015.1|OQV22827.1	RvY_17398|hypothetical-protein|BDGG01000015.1|GAV07579.1	RvY_17398|hypothetical-protein|BDGG01000015.1|GAV07579.1	LOC129592084|uncharacterized-protein-LOC129592084-X2|NW_026570270.1|XP_55344014.1	LOC129592084|uncharacterized-protein-LOC129592084-X1|NW_026570270.1|XP_55344012.1	NA
Pfai_geneID_rb_48846	IR	NT	29359.9	3939.56	16649.7	2.8979	0.182916	15.8428	1.57599e-56	2.27539e-54	NA	NA	NA	TardiSpe	NA	NA	NA	NA	NA	NA	Hexe_geneID_BV898_01671	Prot_BV898_01671.1|Hexe_geneID_BV898_01671	Prot_BV898_01671.1|Hexe_geneID_BV898_01671	BV898_01671|hypothetical-protein|MTYJ01000006.1|OQV24611.1	BV898_01671|hypothetical-protein|MTYJ01000006.1|OQV24611.1	RvY_14284|hypothetical-protein|BDGG01000010.1|GAV03920.1	RvY_14284|hypothetical-protein|BDGG01000010.1|GAV03920.1	LOC129596700|uncharacterized-protein-LOC129596700|NW_026570223.1|XP_55350024.1	LOC129596700|uncharacterized-protein-LOC129596700|NW_026570223.1|XP_55350024.1	NA
Pfai_geneID_rb_105476	IR	NT	1868.34	197.458	1032.9	3.24063	0.204783	15.8247	2.10223e-56	3.00807e-54	LSM14A	33208|Metazoa	FDF	NotTardiSpe	LSM14B|protein-LSM14-homolog-B-X9|NC_060944.1|XP_54179068.1	LSM14B|protein-LSM14-homolog-B-X9|NC_060944.1|XP_54179068.1	car-1|Cytokinesis,-Apoptosis,-RNA-associated|CELE_Y18D10A.17|NC_003279.8|NP_493254.1	car-1|Cytokinesis,-Apoptosis,-RNA-associated|CELE_Y18D10A.17|NC_003279.8|NP_493254.1	tral|trailer-hitchI|Dmel_CG10686|NT_037436.4|NP_1261776.1	tral|trailer-hitchE|Dmel_CG10686|NT_037436.4|NP_1261772.1	Hexe_geneID_BV898_09752	Prot_BV898_09752.1|Hexe_geneID_BV898_09752	Prot_BV898_09752.1|Hexe_geneID_BV898_09752	BV898_09752|hypothetical-protein|MTYJ01000078.1|OQV16116.1	BV898_09752|hypothetical-protein|MTYJ01000078.1|OQV16116.1	RvY_18031|hypothetical-protein|BDGG01000017.1|GAV08318.1	RvY_18031|hypothetical-protein|BDGG01000017.1|GAV08318.1	LOC129587483|uncharacterized-protein-LOC129587483|NW_026570245.1|XP_55337228.1	LOC129587483|uncharacterized-protein-LOC129587483|NW_026570245.1|XP_55337228.1	ko00000,ko03019
Pfai_geneID_rb_100154	IR	NT	2992.89	216.529	1604.71	3.78739	0.239495	15.8141	2.48921e-56	3.53028e-54	TOPBP1	33208|Metazoa	DNA topoisomerase 2-binding protein	NotTardiSpe	TOPBP1|DNA-topoisomerase-2-binding-protein-1-X6|NC_060927.1|XP_54201033.1	TOPBP1|DNA-topoisomerase-2-binding-protein-1-X5|NC_060927.1|XP_54201032.1	mus-101|Uncharacterized-protein|CELE_F37D6.1|NC_003279.8|NP_492743.3	mus-101|Uncharacterized-protein|CELE_F37D6.1|NC_003279.8|NP_492743.3	mus101|mutagen-sensitive-101|Dmel_CG11156|NC_004354.4|NP_524909.1	mus101|mutagen-sensitive-101|Dmel_CG11156|NC_004354.4|NP_524909.1	Hexe_geneID_BV898_12593	Prot_BV898_12593.1|Hexe_geneID_BV898_12593	Prot_BV898_12593.1|Hexe_geneID_BV898_12593	BV898_12593|putative-DNA-topoisomerase-2-binding-protein-1|MTYJ01000129.1|OQV13163.1	BV898_12593|putative-DNA-topoisomerase-2-binding-protein-1|MTYJ01000129.1|OQV13163.1	RvY_18880|DNA-topoisomerase-2-binding-protein-1|BDGG01000021.1|GAV09316.1	RvY_18880|DNA-topoisomerase-2-binding-protein-1|BDGG01000021.1|GAV09316.1	LOC129596004|DNA-topoisomerase-2-binding-protein-1-A-like|NW_026570305.1|XP_55349130.1	LOC129596004|DNA-topoisomerase-2-binding-protein-1-A-like|NW_026570305.1|XP_55349130.1	ko00000,ko00001,ko03032,ko03400,ko04131,ko04147
Pfai_geneID_rb_90875	IR	NT	3400.35	316.025	1858.19	3.42594	0.216667	15.812	2.57117e-56	3.61452e-54	GTPBP10	33208|Metazoa	Magnesium ion binding	NotTardiSpe	NA	GTPBP10|GTP-binding-protein-10-2|NC_060931.1|NP_149098.2	C26E6.12|OBG-type-G-domain-containing-protein|CELE_C26E6.12|NC_003281.10|NP_498042.1	M01E5.2|OBG-type-G-domain-containing-protein|CELE_M01E5.2|NC_003279.8|NP_1366924.1	CG10628|uncharacterized-protein|Dmel_CG10628|NT_033779.5|NP_609999.2	CG10628|uncharacterized-protein|Dmel_CG10628|NT_033779.5|NP_609999.2	Hexe_geneID_BV898_20059	Prot_BV898_20059.1|Hexe_geneID_BV898_20059	Prot_BV898_20059.1|Hexe_geneID_BV898_20059	BV898_20059|GTP-binding-protein-10|MTYJ01001222.1|OWA55671.1	BV898_20059|GTP-binding-protein-10|MTYJ01001222.1|OWA55671.1	RvY_10377|hypothetical-protein|BDGG01000005.1|GAU99360.1	RvY_10377|hypothetical-protein|BDGG01000005.1|GAU99360.1	LOC129595381|GTP-binding-protein-10-like|NW_026570297.1|XP_55348350.1	LOC129595381|GTP-binding-protein-10-like|NW_026570297.1|XP_55348350.1	-
Pfai_geneID_rb_54210	IR	NT	7374.43	839.239	4106.83	3.13489	0.19851	15.7921	3.52595e-56	4.91364e-54	NA	4751|Fungi	cytochrome p450	NotTardiSpe	CYP2U1|cytochrome-P450-2U1|NC_060928.1|NP_898898.1	CYP2J2|cytochrome-P450-2J2|NC_060925.1|NP_766.2	cyp-33E2|CYtochrome-P450-family|CELE_F42A9.5|NC_003282.8|NP_501470.2	cyp-33E1|CYtochrome-P450-family|CELE_C49C8.4|NC_003282.8|NP_501480.2	Cyp18a1|cytochrome-P450-18a1A|Dmel_CG6816|NC_004354.4|NP_728191.1	Cyp18a1|cytochrome-P450-18a1B|Dmel_CG6816|NC_004354.4|NP_523403.2	NA	Prot_BV898_00591.1|Hexe_geneID_BV898_00591	Prot_BV898_09960.1|Hexe_geneID_BV898_09960	BV898_09960|Cytochrome-P450-2J2|MTYJ01000081.1|OQV15864.1	BV898_00591|Cytochrome-P450-2U1|MTYJ01000002.1|OQV25656.1	RvY_15827|hypothetical-protein|BDGG01000012.1|GAV05746.1	RvY_19273|hypothetical-protein|BDGG01000027.1|GAV09789.1	LOC129585379|cytochrome-P450-2J6-like|NW_026570236.1|XP_55334007.1	LOC129585379|cytochrome-P450-2J6-like|NW_026570236.1|XP_55334007.1	-
Pfai_geneID_rb_80343	IR	NT	1237.44	78.1565	657.799	3.9892	0.253941	15.7092	1.30921e-55	1.80874e-53	NA	NA	NA	TardiSpe	NA	NA	NA	NA	NA	NA		NA	NA	NA	NA	NA	NA	LOC129599315|uncharacterized-protein-LOC129599315|NW_026570363.1|XP_55353503.1	LOC129599315|uncharacterized-protein-LOC129599315|NW_026570363.1|XP_55353502.1	NA
Pfai_geneID_rb_76163	IR	NT	2132.75	249.814	1191.28	3.09323	0.196984	15.7029	1.44457e-55	1.97869e-53	NA	NA	NA	TardiSpe	NA	NA	NA	NA	NA	NA		NA	NA	NA	NA	RvY_15286|hypothetical-protein|BDGG01000011.1|GAV05109.1	RvY_15286|hypothetical-protein|BDGG01000011.1|GAV05109.1	LOC129588135|uncharacterized-protein-LOC129588135-X3|NW_026570248.1|XP_55338207.1	LOC129588135|uncharacterized-protein-LOC129588135-X3|NW_026570248.1|XP_55338207.1	NA
Pfai_geneID_rb_5340	IR	NT	7540.13	1608.43	4574.28	2.22855	0.143004	15.5838	9.37416e-55	1.27314e-52	MED19	33208|Metazoa	RNA polymerase II transcription cofactor activity. It is involved in the biological process described with regulation of transcription from RNA polymerase II promoter	NotTardiSpe	CYP2U1|cytochrome-P450-2U1|NC_060928.1|NP_898898.1	CYP2J2|cytochrome-P450-2J2|NC_060925.1|NP_766.2	cyp-33E2|CYtochrome-P450-family|CELE_F42A9.5|NC_003282.8|NP_501470.2	cyp-33E1|CYtochrome-P450-family|CELE_C49C8.4|NC_003282.8|NP_501480.2	Cyp18a1|cytochrome-P450-18a1A|Dmel_CG6816|NC_004354.4|NP_728191.1	Cyp18a1|cytochrome-P450-18a1B|Dmel_CG6816|NC_004354.4|NP_523403.2	NA	Prot_BV898_00591.1|Hexe_geneID_BV898_00591	Prot_BV898_10602.1|Hexe_geneID_BV898_10602	BV898_10602|Cytochrome-P450-2J2|MTYJ01000092.1|OQV15219.1	BV898_00591|Cytochrome-P450-2U1|MTYJ01000002.1|OQV25656.1	RvY_15827|hypothetical-protein|BDGG01000012.1|GAV05746.1	RvY_19273|hypothetical-protein|BDGG01000027.1|GAV09789.1	LOC129585379|cytochrome-P450-2J6-like|NW_026570236.1|XP_55334007.1	LOC129585379|cytochrome-P450-2J6-like|NW_026570236.1|XP_55334007.1	ko00000,ko03021
Pfai_geneID_rb_72276	IR	NT	10662.6	1033.44	5848.03	3.36747	0.216394	15.5618	1.32405e-54	1.78313e-52	NUDT3	33208|Metazoa	hydrolase activity	NotTardiSpe	NUDT3|diphosphoinositol-polyphosphate-phosphohydrolase-1|NC_060930.1|NP_6694.1	NUDT4|diphosphoinositol-polyphosphate-phosphohydrolase-2-alpha|NC_060936.1|NP_61967.3	Y92H12BL.5|Nudix-hydrolase-domain-containing-protein|CELE_Y92H12BL.5|NC_003279.8|NP_740784.1	Y92H12BL.5|Nudix-hydrolase-domain-containing-protein|CELE_Y92H12BL.5|NC_003279.8|NP_740784.1	Aps|Aps-pyrophosphataseC|Dmel_CG6391|NT_037436.4|NP_729640.1	Aps|Aps-pyrophosphataseA|Dmel_CG6391|NT_037436.4|NP_648421.1	Hexe_geneID_BV898_03339	Prot_BV898_03339.1|Hexe_geneID_BV898_03339	Prot_BV898_03339.1|Hexe_geneID_BV898_03339	BV898_03339|putative-Diphosphoinositol-polyphosphate-phosphohydrolase-1|MTYJ01000015.1|OQV22913.1	BV898_03339|putative-Diphosphoinositol-polyphosphate-phosphohydrolase-1|MTYJ01000015.1|OQV22913.1	RvY_17120-1|hypothetical-protein|BDGG01000014.1|GAV07259.1	RvY_17120-1|hypothetical-protein|BDGG01000014.1|GAV07259.1	LOC129597229|diphosphoinositol-polyphosphate-phosphohydrolase-1-like|NW_026570322.1|XP_55350674.1	LOC129597229|diphosphoinositol-polyphosphate-phosphohydrolase-1-like|NW_026570322.1|XP_55350674.1	ko00000,ko01000
Pfai_geneID_rb_89469	IR	NT	3762.58	447.444	2105.01	3.07178	0.199085	15.4295	1.03728e-53	1.38529e-51	ABCB1	33208|Metazoa	ATP-binding cassette, sub-family B MDR TAP, member 1	NotTardiSpe	ABCB1|ATP-dependent-translocase-ABCB1-2|NC_060931.1|NP_1335875.1	ABCB4|phosphatidylcholine-translocator-ABCB4-A|NC_060931.1|NP_434.1	pgp-2|P-GlycoProtein-related|CELE_C34G6.4|NC_003279.8|NP_1300412.1	pgp-6|P-GlycoProtein-related|CELE_T21E8.1|NC_003284.9|NP_1041287.2	Mdr50|multi-drug-resistance-50|Dmel_CG8523|NT_033778.4|NP_523740.3	CG10226|uncharacterized-proteinB|Dmel_CG10226|NT_037436.4|NP_1261473.1	Hexe_geneID_BV898_13682	Prot_BV898_13682.1|Hexe_geneID_BV898_13682	Prot_BV898_13682.1|Hexe_geneID_BV898_13682	BV898_13682|Multidrug-resistance-protein-1A|MTYJ01000155.1|OQV12032.1	BV898_13682|Multidrug-resistance-protein-1A|MTYJ01000155.1|OQV12032.1	RvY_12259|hypothetical-protein|BDGG01000007.1|GAV01568.1	RvY_12259|hypothetical-protein|BDGG01000007.1|GAV01568.1	LOC129580624|ATP-dependent-translocase-ABCB1-like|NW_026570224.1|XP_55327207.1	LOC129580624|ATP-dependent-translocase-ABCB1-like|NW_026570224.1|XP_55327207.1	ko00000,ko00001,ko01000,ko02000,ko04090,ko04147
Pfai_geneID_rb_63986	IR	NT	16784.4	1269.8	9027.11	3.72435	0.242312	15.3701	2.59758e-53	3.4404e-51	RTN1	33208|Metazoa	Reticulon	NotTardiSpe	RTN3|reticulon-3-a|NC_060935.1|NP_6045.1	RTN3|reticulon-3-a|NC_060935.1|NP_6045.1	ret-1|Reticulon-like-protein|CELE_W06A7.3|NC_003283.11|NP_1129910.1	ret-1|Reticulon-like-protein|CELE_W06A7.3|NC_003283.11|NP_1024190.1	Rtnl1|Reticulon-like1E|Dmel_CG33113|NT_033779.5|NP_787985.1	Rtnl1|Reticulon-like1I|Dmel_CG33113|NT_033779.5|NP_1162876.1	NA	Prot_BV898_00859.1|Hexe_geneID_BV898_00859	Prot_BV898_00382.1|Hexe_geneID_BV898_00382	BV898_00382|putative-Reticulon-4|MTYJ01000001.1|OQV26264.1	BV898_00859|putative-Reticulon-4|MTYJ01000003.1|OQV25170.1	RvY_14984|hypothetical-protein|BDGG01000011.1|GAV04754.1	RvY_14984|hypothetical-protein|BDGG01000011.1|GAV04754.1	LOC129600714|reticulon-3-A-like|NW_026570411.1|XP_55355252.1	LOC129600714|reticulon-3-A-like|NW_026570411.1|XP_55355252.1	ko00000,ko03036,ko04131
Pfai_geneID_rb_95451	IR	NT	1696.01	226.341	961.175	2.90398	0.189819	15.2987	7.80136e-53	1.02479e-50	NA	NA	NA	TardiSpe	NA	NA	NA	NA	NA	NA	NA	Prot_BV898_03676.1|Hexe_geneID_BV898_03676	NA	NA	BV898_03676|DNA-directed-RNA-polymerase-III-subunit-RPC1|MTYJ01000017.1|OQV22502.1	RvY_08913|hypothetical-protein|BDGG01000004.1|GAU97653.1	NA	LOC129594212|uncharacterized-protein-LOC129594212|NW_026570286.1|XP_55346803.1	LOC129594212|uncharacterized-protein-LOC129594212|NW_026570286.1|XP_55346803.1	NA
Pfai_geneID_rb_100273	IR	NT	1858.02	324.472	1091.25	2.51669	0.164525	15.2967	8.04116e-53	1.0477e-50	STK39	33208|Metazoa	Oxidative-stress-responsive kinase 1 C-terminal domain	NotTardiSpe	STK39|STE20/SPS1-related-proline-alanine-rich-protein-kinase-1|NC_060926.1|NP_37365.2	STK39|STE20/SPS1-related-proline-alanine-rich-protein-kinase-2|NC_060926.1|NP_1397890.1	gck-3|Germinal-center-kinase-3|CELE_Y59A8B.23|NC_003283.11|NP_1379534.1	gck-3|Germinal-center-kinase-3|CELE_Y59A8B.23|NC_003283.11|NP_1379534.1	fray|frayedJ|Dmel_CG7693|NT_033777.3|NP_1303449.2	fray|frayedC|Dmel_CG7693|NT_033777.3|NP_1138077.1	Hexe_geneID_BV898_03343	Prot_BV898_03343.1|Hexe_geneID_BV898_03343	Prot_BV898_03343.1|Hexe_geneID_BV898_03343	BV898_03343|STE20/SPS1-related-proline-alanine-rich-protein-kinase|MTYJ01000015.1|OQV22917.1	BV898_03343|STE20/SPS1-related-proline-alanine-rich-protein-kinase|MTYJ01000015.1|OQV22917.1	RvY_17111|hypothetical-protein|BDGG01000014.1|GAV07250.1	RvY_17111|hypothetical-protein|BDGG01000014.1|GAV07250.1	LOC129597886|serine-threonine-protein-kinase-OSR1-like|NW_026570331.1|XP_55351558.1	LOC129597886|serine-threonine-protein-kinase-OSR1-like|NW_026570331.1|XP_55351558.1	ko00000,ko01000,ko01001
Pfai_geneID_rb_54613	IR	NT	3205.21	532.158	1868.69	2.58868	0.169941	15.2328	2.14135e-52	2.76753e-50	BIRC2	33208|Metazoa	Baculoviral IAP	NotTardiSpe	XIAP|E3-ubiquitin-protein-ligase-XIAP|NC_060947.1|NP_1365521.1	XIAP|E3-ubiquitin-protein-ligase-XIAP|NC_060947.1|NP_1158.2	bir-1|Chromosomal-passenger-complex-protein-bir-1|CELE_T27F2.3|NC_003283.11|NP_505949.1	bir-1|Chromosomal-passenger-complex-protein-bir-1|CELE_T27F2.3|NC_003283.11|NP_505949.1	Diap2|Death-associated-inhibitor-of-apoptosis-2B|Dmel_CG8293|NT_033778.4|NP_788362.1	Diap2|Death-associated-inhibitor-of-apoptosis-2A|Dmel_CG8293|NT_033778.4|NP_477127.1	Hexe_geneID_BV898_04049	Prot_BV898_04049.1|Hexe_geneID_BV898_04049	Prot_BV898_04049.1|Hexe_geneID_BV898_04049	BV898_04049|E3-ubiquitin-protein-ligase-XIAP|MTYJ01000019.1|OQV22200.1	BV898_04049|E3-ubiquitin-protein-ligase-XIAP|MTYJ01000019.1|OQV22200.1	RvY_15687|hypothetical-protein|BDGG01000012.1|GAV05583.1	RvY_15687|hypothetical-protein|BDGG01000012.1|GAV05583.1	LOC129580953|putative-inhibitor-of-apoptosis|NW_026570225.1|XP_55327702.1	LOC129580953|putative-inhibitor-of-apoptosis|NW_026570225.1|XP_55327702.1	ko00000,ko00001,ko01000,ko03029,ko04121
Pfai_geneID_rb_111298	IR	NT	1178.75	74.9633	626.859	3.97543	0.261576	15.198	3.64586e-52	4.67429e-50	SUZ12	33208|Metazoa	polycomb	NotTardiSpe	NA	SUZ12|polycomb-protein-SUZ12-X4|NC_060941.1|XP_54171603.1	NA	NA	NA	NA	Hexe_geneID_BV898_02370	Prot_BV898_02370.1|Hexe_geneID_BV898_02370	Prot_BV898_02370.1|Hexe_geneID_BV898_02370	BV898_02370|hypothetical-protein|MTYJ01000010.1|OQV23627.1	BV898_02370|hypothetical-protein|MTYJ01000010.1|OQV23627.1	RvY_03355|hypothetical-protein|BDGG01000001.1|GAU91020.1	RvY_03355|hypothetical-protein|BDGG01000001.1|GAU91020.1	LOC129595171|uncharacterized-protein-LOC129595171|NW_026570295.1|XP_55348064.1	LOC129595171|uncharacterized-protein-LOC129595171|NW_026570295.1|XP_55348064.1	ko00000,ko03036
Pfai_geneID_rb_54979	IR	NT	2121.36	177.631	1149.5	3.57757	0.235723	15.177	5.0205e-52	6.38559e-50	PPM1B	33208|Metazoa	It is involved in the biological process described with protein dephosphorylation	NotTardiSpe	PPM1A|protein-phosphatase-1A-2|NC_060938.1|NP_808820.1	PPM1A|protein-phosphatase-1A-2|NC_060938.1|NP_808820.1	ppm-1.A|Protein-phosphatase-ppm-1.A|CELE_F25D1.1|NC_003283.11|NP_1023843.1	ppm-1.A|Protein-phosphatase-ppm-1.A|CELE_F25D1.1|NC_003283.11|NP_1023843.1	alph|alphabetF|Dmel_CG1906|NT_033777.3|NP_1247356.1	alph|alphabetF|Dmel_CG1906|NT_033777.3|NP_1247356.1	Hexe_geneID_BV898_05377	Prot_BV898_05377.1|Hexe_geneID_BV898_05377	Prot_BV898_05377.1|Hexe_geneID_BV898_05377	BV898_05377|Protein-phosphatase-1B|MTYJ01000029.1|OQV20555.1	BV898_05377|Protein-phosphatase-1B|MTYJ01000029.1|OQV20555.1	RvY_11117|hypothetical-protein|BDGG01000006.1|GAV00235.1	RvY_11117|hypothetical-protein|BDGG01000006.1|GAV00235.1	LOC129590233|protein-phosphatase-1A-like|NW_026570222.1|XP_55341399.1	LOC129590233|protein-phosphatase-1A-like|NW_026570222.1|XP_55341332.1	ko00000,ko00001,ko01000,ko01009
Pfai_geneID_rb_104754	IR	NT	10023.3	292.425	5157.88	5.09932	0.336864	15.1376	9.14328e-52	1.15378e-49	NA	33208|Metazoa	Reverse transcriptase RNA-dependent DNA polymerase	NotTardiSpe	NA	NA	NA	NA	NA	NA	Hexe_geneID_BV898_10774	Prot_BV898_10774.1|Hexe_geneID_BV898_10774	Prot_BV898_10774.1|Hexe_geneID_BV898_10774	BV898_10774|putative-RNA-directed-DNA-polymerase-from-mobile-element-jockey|MTYJ01000095.1|OQV15014.1	BV898_10774|putative-RNA-directed-DNA-polymerase-from-mobile-element-jockey|MTYJ01000095.1|OQV15014.1	RvY_16596|hypothetical-protein|BDGG01000014.1|GAV06640.1	RvY_16596|hypothetical-protein|BDGG01000014.1|GAV06640.1	LOC129581717|uncharacterized-protein-LOC129581717|NW_026570226.1|XP_55328906.1	LOC129595392|uncharacterized-protein-LOC129595392|NW_026570297.1|XP_55348362.1	-
Pfai_geneID_rb_83133	IR	NT	19328.5	1018.52	10173.5	4.24592	0.281539	15.0811	2.15624e-51	2.69967e-49	SUMO1	33208|Metazoa	Ubiquitin-2 like Rad60 SUMO-like	NotTardiSpe	NA	SUMO1|small-ubiquitin-related-modifier-1-a-precursor|NC_060926.1|NP_1005781.1	smo-1|Small-ubiquitin-related-modifier|CELE_K12C11.2|NC_003279.8|NP_490842.1	smo-1|Small-ubiquitin-related-modifier|CELE_K12C11.2|NC_003279.8|NP_490842.1	Sumo|small-ubiquitin-like-modifierA|Dmel_CG4494|NT_033779.5|NP_477411.1	Sumo|small-ubiquitin-like-modifierB|Dmel_CG4494|NT_033779.5|NP_1303312.1	Hexe_geneID_BV898_00738	Prot_BV898_00738.1|Hexe_geneID_BV898_00738	Prot_BV898_00738.1|Hexe_geneID_BV898_00738	BV898_00738|putative-Small-ubiquitin-related-modifier|MTYJ01000002.1|OQV25813.1	BV898_00738|putative-Small-ubiquitin-related-modifier|MTYJ01000002.1|OQV25813.1	RvY_07339|hypothetical-protein|BDGG01000003.1|GAU95782.1	RvY_07339|hypothetical-protein|BDGG01000003.1|GAU95782.1	LOC129589434|small-ubiquitin-related-modifier-like|NW_026570254.1|XP_55340177.1	LOC129589434|small-ubiquitin-related-modifier-like|NW_026570254.1|XP_55340177.1	ko00000,ko00001,ko00002,ko03019,ko03029,ko04121,ko04812
Pfai_geneID_rb_62066	IR	NT	2120.22	492.398	1306.31	2.10729	0.139758	15.0782	2.25437e-51	2.80067e-49	NA	33208|Metazoa	Major Facilitator Superfamily	NotTardiSpe	SLC18B1|MFS-type-transporter-SLC18B1|NC_060930.1|NP_439896.1	SLC18B1|MFS-type-transporter-SLC18B1|NC_060930.1|NP_439896.1	vpat-1|MFS-domain-containing-protein|CELE_F55A4.8|NC_003284.9|NP_741717.1	vpat-1|MFS-domain-containing-protein|CELE_F55A4.8|NC_003284.9|NP_741717.1	Vmat|vesicular-monoamine-transporterF|Dmel_CG33528|NT_033778.4|NP_1260956.1	prt|portabella|Dmel_CG10251|NT_033777.3|NP_1097887.1	Hexe_geneID_BV898_17374	Prot_BV898_17374.1|Hexe_geneID_BV898_17374	Prot_BV898_17374.1|Hexe_geneID_BV898_17374	BV898_17374|putative-MFS-type-transporter-SLC18B1|MTYJ01000293.1|OWA52932.1	BV898_17374|putative-MFS-type-transporter-SLC18B1|MTYJ01000293.1|OWA52932.1	RvY_10688|hypothetical-protein|BDGG01000005.1|GAU99732.1	RvY_10688|hypothetical-protein|BDGG01000005.1|GAU99732.1	LOC129598452|MFS-type-transporter-SLC18B1-like|NW_026570343.1|XP_55352330.1	LOC129598452|MFS-type-transporter-SLC18B1-like|NW_026570343.1|XP_55352330.1	-
Pfai_geneID_rb_84733	IR	NT	803.203	102.03	452.616	2.96617	0.197046	15.0532	3.28777e-51	4.05306e-49	NA	NA	NA	TardiSpe	NA	NA	NA	NA	NA	NA	Hexe_geneID_BV898_07322	Prot_BV898_07322.1|Hexe_geneID_BV898_07322	Prot_BV898_07322.1|Hexe_geneID_BV898_07322	BV898_07322|hypothetical-protein|MTYJ01000047.1|OQV18692.1	BV898_07322|hypothetical-protein|MTYJ01000047.1|OQV18692.1	RvY_03022|hypothetical-protein|BDGG01000001.1|GAU90633.1	RvY_03022|hypothetical-protein|BDGG01000001.1|GAU90633.1	LOC129592445|uncharacterized-protein-LOC129592445|NW_026570272.1|XP_55344460.1	LOC129596740|uncharacterized-protein-LOC129596740|NW_026570314.1|XP_55350065.1	NA
Pfai_geneID_rb_111524	IR	NT	29115.9	3982.87	16549.4	2.87018	0.19125	15.0075	6.55783e-51	8.02258e-49	ADCK3	33208|Metazoa	ubiquinone biosynthetic process	NotTardiSpe	COQ8A|atypical-kinase-COQ8A,-mitochondrial-X1|NC_060925.1|XP_54193751.1	COQ8A|atypical-kinase-COQ8A,-mitochondrial|NC_060925.1|NP_64632.2	coq-8|Atypical-kinase-coq-8,-mitochondrial|CELE_C35D10.4|NC_003281.10|NP_498014.2	coq-8|Atypical-kinase-coq-8,-mitochondrial|CELE_C35D10.4|NC_003281.10|NP_498014.2	Coq8|coenzyme-Q8|Dmel_CG32649|NC_004354.4|NP_572836.1	Coq8|coenzyme-Q8|Dmel_CG32649|NC_004354.4|NP_572836.1	Hexe_geneID_BV898_03787	Prot_BV898_03787.1|Hexe_geneID_BV898_03787	Prot_BV898_03787.1|Hexe_geneID_BV898_03787	BV898_03787|AarF-domain-containing-protein-kinase-4|MTYJ01000018.1|OQV22285.1	BV898_03787|AarF-domain-containing-protein-kinase-4|MTYJ01000018.1|OQV22285.1	RvY_05159|hypothetical-protein|BDGG01000002.1|GAU93181.1	RvY_05159|hypothetical-protein|BDGG01000002.1|GAU93181.1	LOC129591308|atypical-kinase-COQ8B,-mitochondrial-like|NW_026570265.1|XP_55342890.1	LOC129591308|atypical-kinase-COQ8B,-mitochondrial-like|NW_026570265.1|XP_55342890.1	ko00000,ko01001
Pfai_geneID_rb_43668	IR	NT	2050.36	246.363	1148.36	3.05407	0.203995	14.9713	1.13046e-50	1.37248e-48	NA	NA	NA	NotTardiSpe	RBBP8|DNA-endonuclease-RBBP8-X1|NC_060942.1|XP_54174935.1	RBBP8|DNA-endonuclease-RBBP8-X3|NC_060942.1|XP_54174940.1	NA	NA	NA	NA	Hexe_geneID_BV898_04352	Prot_BV898_04352.1|Hexe_geneID_BV898_04352	Prot_BV898_04352.1|Hexe_geneID_BV898_04352	BV898_04352|hypothetical-protein|MTYJ01000021.1|OQV21776.1	BV898_04352|hypothetical-protein|MTYJ01000021.1|OQV21776.1	RvY_12205|hypothetical-protein|BDGG01000007.1|GAV01501.1	RvY_12205|hypothetical-protein|BDGG01000007.1|GAV01501.1	LOC129591836|DNA-endonuclease-RBBP8-like|NW_026570268.1|XP_55343639.1	LOC129591836|DNA-endonuclease-RBBP8-like|NW_026570268.1|XP_55343639.1	NA
Pfai_geneID_rb_37549	IR	NT	2948.81	287.576	1618.19	3.35767	0.224574	14.9513	1.52669e-50	1.83961e-48	POLK	33208|Metazoa	DNA polymerase	NotTardiSpe	POLK|DNA-polymerase-kappa-1|NC_060929.1|NP_57302.1	POLK|DNA-polymerase-kappa-1|NC_060929.1|NP_1374042.1	polk-1|DNA-polymerase-kappa|CELE_F22B7.6|NC_003281.10|NP_1122692.1	polk-1|DNA-polymerase-kappa|CELE_F22B7.6|NC_003281.10|NP_1122692.1	PolI|DNA-polymerase-iotaB|Dmel_CG7602|NT_033777.3|NP_731214.1	PolI|DNA-polymerase-iotaC|Dmel_CG7602|NT_033777.3|NP_1287227.1	Hexe_geneID_BV898_02546	Prot_BV898_02546.1|Hexe_geneID_BV898_02546	Prot_BV898_02546.1|Hexe_geneID_BV898_02546	BV898_02546|DNA-polymerase-kappa|MTYJ01000011.1|OQV23424.1	BV898_02546|DNA-polymerase-kappa|MTYJ01000011.1|OQV23424.1	RvY_06593-1|hypothetical-protein|BDGG01000003.1|GAU94893.1	RvY_06593-1|hypothetical-protein|BDGG01000003.1|GAU94893.1	LOC129602208|DNA-polymerase-kappa-like|NW_026570224.1|XP_55357173.1	LOC129602208|DNA-polymerase-kappa-like|NW_026570224.1|XP_55357173.1	ko00000,ko00001,ko01000,ko01006,ko03400,ko04131
Pfai_geneID_rb_2409	IR	NT	5655.63	899.397	3277.51	2.65313	0.177598	14.939	1.83824e-50	2.19848e-48	TGS1	33208|Metazoa	RNA trimethylguanosine synthase activity	NotTardiSpe	TGS1|trimethylguanosine-synthase-3|NC_060932.1|NP_1350113.1	TGS1|trimethylguanosine-synthase-3|NC_060932.1|NP_1350113.1	tgs-1|Trimethylguanosine-synthase|CELE_T08G11.4|NC_003279.8|NP_1122517.1	tgs-1|Trimethylguanosine-synthase|CELE_T08G11.4|NC_003279.8|NP_1122517.1	Tgs1|trimethylguanosine-synthase-1|Dmel_CG44890|NT_033777.3|NP_732316.2	Tgs1|trimethylguanosine-synthase-1|Dmel_CG44890|NT_033777.3|NP_732316.2	Hexe_geneID_BV898_08377	Prot_BV898_08377.1|Hexe_geneID_BV898_08377	Prot_BV898_08377.1|Hexe_geneID_BV898_08377	BV898_08377|Trimethylguanosine-synthase|MTYJ01000060.1|OQV17442.1	BV898_08377|Trimethylguanosine-synthase|MTYJ01000060.1|OQV17442.1	RvY_13775|hypothetical-protein|BDGG01000009.1|GAV03334.1	RvY_13775|hypothetical-protein|BDGG01000009.1|GAV03334.1	LOC129593289|trimethylguanosine-synthase-like|NW_026570281.1|XP_55345496.1	LOC129593289|trimethylguanosine-synthase-like|NW_026570281.1|XP_55345496.1	ko00000,ko00001,ko01000,ko04812
Pfai_geneID_rb_63861	IR	NT	6497.33	1155.17	3826.25	2.49132	0.166793	14.9366	1.90441e-50	2.26074e-48	NA	NA	NA	TardiSpe	NA	TGOLN2|trans-Golgi-network-integral-membrane-protein-2-4-precursor|NC_060926.1|NP_1193773.1	NA	NA	NA	NA		NA	NA	NA	NA	RvY_08737|hypothetical-protein|BDGG01000004.1|GAU97448.1	RvY_08737|hypothetical-protein|BDGG01000004.1|GAU97448.1	NA	NA	NA
Pfai_geneID_rb_102860	IR	NT	5521.45	9.61234	2765.53	9.18197	0.61601	14.9055	3.03318e-50	3.57424e-48	NA	2759|Eukaryota	Ribonuclease H protein	NotTardiSpe	NA	NA	NA	NA	NA	NA	Hexe_geneID_BV898_19237	Prot_BV898_19237.1|Hexe_geneID_BV898_19237	Prot_BV898_19237.1|Hexe_geneID_BV898_19237	BV898_19237|hypothetical-protein|MTYJ01000470.1|OWA54844.1	BV898_19237|hypothetical-protein|MTYJ01000470.1|OWA54844.1	RvY_04325|hypothetical-protein|BDGG01000002.1|GAU92213.1	RvY_04325|hypothetical-protein|BDGG01000002.1|GAU92213.1	LOC129598065|uncharacterized-protein-LOC129598065|NW_026570333.1|XP_55351785.1	LOC129598065|uncharacterized-protein-LOC129598065|NW_026570333.1|XP_55351785.1	-
Pfai_geneID_rb_99304	IR	NT	784.918	20.8948	402.907	5.26094	0.353672	14.8752	4.77388e-50	5.58439e-48	TLE1	33208|Metazoa	Transducin-like enhancer	NotTardiSpe	TLE4|transducin-like-enhancer-protein-4-X16|NC_060933.1|XP_54219667.1	TLE4|transducin-like-enhancer-protein-4-X32|NC_060933.1|XP_54219684.1	unc-37|Transcription-factor-unc-37|CELE_W02D3.9|NC_003279.8|NP_491932.1	unc-37|Transcription-factor-unc-37|CELE_W02D3.9|NC_003279.8|NP_491932.1	gro|grouchoH|Dmel_CG8384|NT_033777.3|NP_1247309.1	gro|grouchoH|Dmel_CG8384|NT_033777.3|NP_1247309.1	Hexe_geneID_BV898_03113	Prot_BV898_03113.1|Hexe_geneID_BV898_03113	Prot_BV898_03113.1|Hexe_geneID_BV898_03113	BV898_03113|Protein-groucho-2|MTYJ01000014.1|OQV23066.1	BV898_03113|Protein-groucho-2|MTYJ01000014.1|OQV23066.1	RvY_14396|hypothetical-protein|BDGG01000010.1|GAV04057.1	RvY_14396|hypothetical-protein|BDGG01000010.1|GAV04057.1	LOC129585465|protein-groucho-like|NW_026570237.1|XP_55334124.1	LOC129585465|protein-groucho-like|NW_026570237.1|XP_55334124.1	ko00000,ko00001
Pfai_geneID_rb_5142	IR	NT	8660.68	395.609	4528.15	4.45332	0.29951	14.8687	5.26351e-50	6.11254e-48	BET1L	33208|Metazoa	regulation of retrograde vesicle-mediated transport, Golgi to ER	NotTardiSpe	BET1L|BET1-like-protein-1|NC_060935.1|NP_1092257.1	BET1L|BET1-like-protein-1|NC_060935.1|NP_1092257.1	nbet-1|t-SNARE-coiled-coil-homology-domain-containing-protein|CELE_Y59E9AL.7|NC_003282.8|NP_1023538.1	nbet-1|t-SNARE-coiled-coil-homology-domain-containing-protein|CELE_Y59E9AL.7|NC_003282.8|NP_1023538.1	NA	NA	Hexe_geneID_BV898_07512	Prot_BV898_07512.1|Hexe_geneID_BV898_07512	Prot_BV898_07512.1|Hexe_geneID_BV898_07512	BV898_07512|hypothetical-protein|MTYJ01000049.1|OQV18503.1	BV898_07512|hypothetical-protein|MTYJ01000049.1|OQV18503.1	RvY_17324|hypothetical-protein|BDGG01000015.1|GAV07497.1	RvY_17324|hypothetical-protein|BDGG01000015.1|GAV07497.1	LOC129589512|BET1-like-protein|NW_026570255.1|XP_55340276.1	LOC129589512|BET1-like-protein|NW_026570255.1|XP_55340276.1	ko00000,ko00001,ko04131
Pfai_geneID_rb_99584	IR	NT	102112	3894.41	53003	4.71261	0.319357	14.7566	2.79152e-49	3.21849e-47	NA	33208|Metazoa	Histone H2B	NotTardiSpe	H2BC12|histone-H2B-type-1-K|NC_060930.1|NP_542160.1	H2BC12|histone-H2B-type-1-K|NC_060930.1|NP_1299582.1	his-4|Histone-H2B-2|CELE_T10C6.11|NC_003283.11|NP_507031.2	his-15|Histone-H2B-1|CELE_ZK131.9|NC_003280.10|NP_496888.1	His2B:CG17949|histone-H2B|Dmel_CG17949|NT_033779.5|NP_724342.1	His2B:CG33910|histone-H2B|Dmel_CG33910|NT_033779.5|NP_1027283.1	NA	Prot_BV898_08339.1|Hexe_geneID_BV898_08339	Prot_BV898_01753.1|Hexe_geneID_BV898_01753	BV898_01753|putative-Histone-H2B.1,-embryonic|MTYJ01000006.1|OQV24695.1	BV898_08339|putative-Histone-H2B.1,-embryonic|MTYJ01000059.1|OQV17568.1	RvY_15451|hypothetical-protein|BDGG01000012.1|GAV05296.1	RvY_05959|hypothetical-protein|BDGG01000002.1|GAU94130.1	LOC129598470|histone-H2B-like|NW_026570221.1|XP_55352399.1	LOC129587514|histone-H2B-like|NW_026570245.1|XP_55337282.1	ko00000,ko00001,ko03036,ko04147
Pfai_geneID_rb_46378	IR	NT	2813.91	645.628	1729.77	2.12386	0.144792	14.6683	1.02829e-48	1.1771e-46	NA	33208|Metazoa	Copper ion binding. It is involved in the biological process described with copper ion transport	NotTardiSpe	SCO1|protein-SCO1-homolog,-mitochondrial|NC_060941.1|NP_4580.1	SCO1|protein-SCO1-homolog,-mitochondrial|NC_060941.1|NP_4580.1	sco-1|uncharacterized-protein|CELE_C01F1.2|NC_003280.10|NP_494755.1	sco-1|uncharacterized-protein|CELE_C01F1.2|NC_003280.10|NP_494755.1	Scox|synthesis-of-cytochrome-c-oxidase|Dmel_CG8885|NT_033779.5|NP_608884.1	Scox|synthesis-of-cytochrome-c-oxidase|Dmel_CG8885|NT_033779.5|NP_608884.1	Hexe_geneID_BV898_15691	Prot_BV898_15691.1|Hexe_geneID_BV898_15691	Prot_BV898_15691.1|Hexe_geneID_BV898_15691	BV898_15691|Protein-SCO1-like-protein,-mitochondrial|MTYJ01000217.1|OWA51197.1	BV898_15691|Protein-SCO1-like-protein,-mitochondrial|MTYJ01000217.1|OWA51197.1	RvY_13704|hypothetical-protein|BDGG01000009.1|GAV03252.1	RvY_13704|hypothetical-protein|BDGG01000009.1|GAV03252.1	LOC129593251|protein-SCO1-homolog,-mitochondrial-like-X1|NW_026570281.1|XP_55345442.1	LOC129593251|protein-SCO1-homolog,-mitochondrial-like-X1|NW_026570281.1|XP_55345442.1	ko00000,ko00001,ko03021,ko03029
Pfai_geneID_rb_58294	IR	NT	2944.56	70.9647	1507.76	5.38463	0.368609	14.608	2.49748e-48	2.83863e-46	cysK	2|Bacteria	Pyridoxal-phosphate dependent enzyme	NotTardiSpe	CBS|cystathionine-beta-synthase-X5|NC_060945.1|XP_54180902.1	CBS|cystathionine-beta-synthase-X8|NC_060945.1|XP_54180903.1	cysl-2|Bifunctional-L-3-cyanoalanine-synthase-cysteine-synthase|CELE_K10H10.2|NC_003280.10|NP_497008.1	cysl-2|Bifunctional-L-3-cyanoalanine-synthase-cysteine-synthase|CELE_K10H10.2|NC_003280.10|NP_497008.1	Cbs|cystathionine-beta-synthaseB|Dmel_CG1753|NC_004354.4|NP_728384.1	Cbs|cystathionine-beta-synthaseC|Dmel_CG1753|NC_004354.4|NP_1285508.1	Hexe_geneID_BV898_18472	Prot_BV898_18472.1|Hexe_geneID_BV898_18472	Prot_BV898_18472.1|Hexe_geneID_BV898_18472	BV898_18472|putative-Cystathionine-beta-synthase|MTYJ01000367.1|OWA54050.1	BV898_18472|putative-Cystathionine-beta-synthase|MTYJ01000367.1|OWA54050.1	RvY_14508|hypothetical-protein|BDGG01000010.1|GAV04196.1	RvY_14508|hypothetical-protein|BDGG01000010.1|GAV04196.1	LOC129596959|cysteine-synthase-like|NW_026570318.1|XP_55350340.1	LOC129596959|cysteine-synthase-like|NW_026570318.1|XP_55350340.1	ko00000,ko00001,ko00002,ko01000
Pfai_geneID_rb_32866	IR	NT	8591.11	599.27	4595.19	3.8419	0.263837	14.5616	4.92641e-48	5.5599e-46	NA	NA	NA	TardiSpe	NA	NA	NA	NA	NA	NA	Hexe_geneID_BV898_15030	Prot_BV898_15030.1|Hexe_geneID_BV898_15030	Prot_BV898_15030.1|Hexe_geneID_BV898_15030	BV898_15030|hypothetical-protein|MTYJ01000195.1|OWA50517.1	BV898_15030|hypothetical-protein|MTYJ01000195.1|OWA50517.1	RvY_00805|hypothetical-protein|BDGG01000001.1|GAU88034.1	RvY_00805|hypothetical-protein|BDGG01000001.1|GAU88034.1	LOC129599264|uncharacterized-protein-LOC129599264-X2|NW_026570362.1|XP_55353430.1	LOC129599264|uncharacterized-protein-LOC129599264-X2|NW_026570362.1|XP_55353430.1	NA
Pfai_geneID_rb_105109	IR	NT	442.157	75.0663	258.611	2.56043	0.175915	14.5549	5.43539e-48	6.09144e-46	NA	NA	NA	TardiSpe	NA	NA	NA	NA	NA	NA	Hexe_geneID_BV898_04871	Prot_BV898_04871.1|Hexe_geneID_BV898_04871	Prot_BV898_04871.1|Hexe_geneID_BV898_04871	BV898_04871|hypothetical-protein|MTYJ01000025.1|OQV21107.1	BV898_04871|hypothetical-protein|MTYJ01000025.1|OQV21107.1	RvY_13878|hypothetical-protein|BDGG01000009.1|GAV03458.1	RvY_13878|hypothetical-protein|BDGG01000009.1|GAV03458.1	LOC129592665|uncharacterized-protein-LOC129592665-X2|NW_026570274.1|XP_55344729.1	LOC129592665|uncharacterized-protein-LOC129592665-X2|NW_026570274.1|XP_55344729.1	NA
Pfai_geneID_rb_83083	IR	NT	10724.8	877.366	5801.08	3.61153	0.249466	14.477	1.69208e-47	1.88315e-45	SPG20	33208|Metazoa	negative regulation of collateral sprouting in absence of injury	NotTardiSpe	NA	SPART|spartin|NC_060937.1|NP_1135766.1	spg-20|Inheritance-of-peroxisomes-protein-1|CELE_F57B10.9|NC_003279.8|NP_491888.2	spg-20|Inheritance-of-peroxisomes-protein-1|CELE_F57B10.9|NC_003279.8|NP_491888.2	spartin|spartinA|Dmel_CG12001|NT_033777.3|NP_649485.1	spartin|spartinB|Dmel_CG12001|NT_033777.3|NP_1246910.1	Hexe_geneID_BV898_04915	Prot_BV898_04915.1|Hexe_geneID_BV898_04915	Prot_BV898_04915.1|Hexe_geneID_BV898_04915	BV898_04915|putative-Spartin|MTYJ01000025.1|OQV21154.1	BV898_04915|putative-Spartin|MTYJ01000025.1|OQV21154.1	RvY_15965|hypothetical-protein|BDGG01000012.1|GAV05909.1	RvY_15965|hypothetical-protein|BDGG01000012.1|GAV05909.1	LOC129593439|spartin-like|NW_026570281.1|XP_55345728.1	LOC129593439|spartin-like|NW_026570281.1|XP_55345728.1	ko00000,ko00001
Pfai_geneID_rb_82261	IR	NT	32164.4	11970.6	22067.5	1.42612	0.0985965	14.4642	2.03996e-47	2.25465e-45	NA	121069|Pythiales	Nucleosome assembly protein 1. Source PGD	NotTardiSpe	NAP1L1|nucleosome-assembly-protein-1-like-1-X2|NC_060936.1|XP_54228086.1	NAP1L4|nucleosome-assembly-protein-1-like-4-1|NC_060935.1|NP_1356304.1	nap-1|Nucleosome-Assembly-Protein|CELE_D2096.8|NC_003282.8|NP_501422.1	nap-1|Nucleosome-Assembly-Protein|CELE_D2096.8|NC_003282.8|NP_501422.1	Nap1|nucleosome-assembly-protein-1A|Dmel_CG5330|NT_033778.4|NP_477128.1	Nap1|nucleosome-assembly-protein-1B|Dmel_CG5330|NT_033778.4|NP_1246485.1	Hexe_geneID_BV898_14038	Prot_BV898_14038.1|Hexe_geneID_BV898_14038	Prot_BV898_14038.1|Hexe_geneID_BV898_14038	BV898_14038|putative-nucleosome-assembly-protein|MTYJ01000164.1|OQV11694.1	BV898_14038|putative-nucleosome-assembly-protein|MTYJ01000164.1|OQV11694.1	RvY_04211|hypothetical-protein|BDGG01000002.1|GAU92079.1	RvY_04211|hypothetical-protein|BDGG01000002.1|GAU92079.1	LOC129588726|uncharacterized-protein-LOC129588726|NW_026570251.1|XP_55339058.1	LOC129588726|uncharacterized-protein-LOC129588726|NW_026570251.1|XP_55339058.1	-
Pfai_geneID_rb_106553	IR	NT	8005.29	1330.28	4667.78	2.58965	0.179129	14.4569	2.26818e-47	2.48972e-45	ZFAND2B	33208|Metazoa	Zinc ion binding	NotTardiSpe	ZFAND2B|AN1-type-zinc-finger-protein-2B-X2|NC_060926.1|XP_54196552.1	ZFAND2A|AN1-type-zinc-finger-protein-2A-3|NC_060931.1|NP_1352312.1	aip-1|Arsenite-Inducible-Protein|CELE_F58E10.4|NC_003283.11|NP_506479.1	aip-1|Arsenite-Inducible-Protein|CELE_F58E10.4|NC_003283.11|NP_506479.1	CG12795|uncharacterized-protein|Dmel_CG12795|NT_033779.5|NP_1097074.1	CG12795|uncharacterized-protein|Dmel_CG12795|NT_033779.5|NP_1097074.1	Hexe_geneID_BV898_07739	Prot_BV898_07739.1|Hexe_geneID_BV898_07739	Prot_BV898_07739.1|Hexe_geneID_BV898_07739	BV898_07739|putative-AN1-type-zinc-finger-protein-2B|MTYJ01000052.1|OQV18151.1	BV898_07739|putative-AN1-type-zinc-finger-protein-2B|MTYJ01000052.1|OQV18151.1	RvY_07623|hypothetical-protein|BDGG01000003.1|GAU96135.1	RvY_07623|hypothetical-protein|BDGG01000003.1|GAU96135.1	LOC129590488|AN1-type-zinc-finger-protein-2A-like|NW_026570260.1|XP_55341719.1	LOC129590488|AN1-type-zinc-finger-protein-2A-like|NW_026570260.1|XP_55341719.1	-
Pfai_geneID_rb_90752	IR	NT	9569.72	950.334	5260.03	3.33267	0.23116	14.4171	4.0376e-47	4.4018e-45	NA	NA	NA	TardiSpe	NA	NA	NA	NA	NA	NA		NA	NA	NA	NA	NA	NA	LOC129582302|uncharacterized-protein-LOC129582302-X4|NW_026570227.1|XP_55329777.1	NA	NA
Pfai_geneID_rb_102436	IR	NT	80.2306	469.558	274.894	-2.55345	0.17717	-14.4125	4.31942e-47	4.67723e-45	PLD4	33208|Metazoa	catalytic activity. It is involved in the biological process described with metabolic process	NotTardiSpe	PLD3|5-3-exonuclease-PLD3|NC_060943.1|NP_36400.2	PLD3|5-3-exonuclease-PLD3|NC_060943.1|NP_1026866.1	F09G2.8|putative-phospholipase-D-F09G2.8|CELE_F09G2.8|NC_003283.11|NP_1256080.1	F09G2.8|putative-phospholipase-D-F09G2.8|CELE_F09G2.8|NC_003283.11|NP_1256080.1	Pld3|phospholipase-D-family-member-3A|Dmel_CG9248|NT_033779.5|NP_724313.1	Pld3|phospholipase-D-family-member-3C|Dmel_CG9248|NT_033779.5|NP_1286117.1	Hexe_geneID_BV898_10186	Prot_BV898_10186.1|Hexe_geneID_BV898_10186	Prot_BV898_10186.1|Hexe_geneID_BV898_10186	BV898_10186|Phospholipase-D3|MTYJ01000086.1|OQV15594.1	BV898_10186|Phospholipase-D3|MTYJ01000086.1|OQV15594.1	RvY_07432|hypothetical-protein|BDGG01000003.1|GAU95900.1	RvY_07432|hypothetical-protein|BDGG01000003.1|GAU95900.1	LOC129598533|uncharacterized-protein-LOC129598533-X2|NW_026570344.1|XP_55352475.1	LOC129598533|uncharacterized-protein-LOC129598533-X1|NW_026570344.1|XP_55352473.1	ko00000,ko00001,ko01000,ko03029,ko04131
Pfai_geneID_rb_94614	IR	NT	869.784	130.829	500.307	2.73585	0.190086	14.3927	5.75014e-47	6.18468e-45	NA	NA	NA	TardiSpe	NA	NA	NA	NA	NA	NA	Hexe_geneID_BV898_07773	Prot_BV898_07773.1|Hexe_geneID_BV898_07773	Prot_BV898_07773.1|Hexe_geneID_BV898_07773	BV898_07773|hypothetical-protein|MTYJ01000052.1|OQV18183.1	BV898_07773|hypothetical-protein|MTYJ01000052.1|OQV18183.1	RvY_07577|hypothetical-protein|BDGG01000003.1|GAU96085.1	RvY_07577|hypothetical-protein|BDGG01000003.1|GAU96085.1	LOC129590365|uncharacterized-protein-LOC129590365|NW_026570260.1|XP_55341535.1	LOC129590365|uncharacterized-protein-LOC129590365|NW_026570260.1|XP_55341535.1	NA
Pfai_geneID_rb_76150	IR	NT	266.972	6.52229	136.747	5.38159	0.37431	14.3774	7.17769e-47	7.66864e-45	ImpL2	33208|Metazoa	Neural ectodermal development factor	NotTardiSpe	NA	ROBO1|roundabout-homolog-1-d|NC_060927.1|NP_1139317.1	zig-2|Zwei-Ig-domain-protein-zig-2|CELE_F42F12.2|NC_003284.9|NP_510069.1	zig-2|Zwei-Ig-domain-protein-zig-2|CELE_F42F12.2|NC_003284.9|NP_510069.1	Dscam1|down-syndrome-cell-adhesion-molecule-1AJ|Dmel_CG17800|NT_033778.4|NP_1036505.1	ImpL2|Ecdysone-inducible-gene-L2C|Dmel_CG15009|NT_037436.4|NP_728961.2	Hexe_geneID_BV898_07254	Prot_BV898_07254.1|Hexe_geneID_BV898_07254	Prot_BV898_07254.1|Hexe_geneID_BV898_07254	BV898_07254|hypothetical-protein|MTYJ01000047.1|OQV18625.1	BV898_07254|hypothetical-protein|MTYJ01000047.1|OQV18625.1	RvY_04194|hypothetical-protein|BDGG01000002.1|GAU92049.1	RvY_04194|hypothetical-protein|BDGG01000002.1|GAU92049.1	LOC129595478|netrin-receptor-DCC-like|NW_026570298.1|XP_55348478.1	LOC129595478|netrin-receptor-DCC-like|NW_026570298.1|XP_55348477.1	-
Pfai_geneID_rb_84718	IR	NT	16.7721	501.768	259.27	-4.90207	0.342776	-14.3011	2.15443e-46	2.28655e-44	NA	33208|Metazoa	It is involved in the biological process described with transmembrane transport	NotTardiSpe	SLC16A14|monocarboxylate-transporter-14-X1|NC_060926.1|XP_54196779.1	SLC16A14|monocarboxylate-transporter-14|NC_060926.1|NP_689740.2	mct-2|MFS-domain-containing-protein|CELE_C01B4.9|NC_003283.11|NP_503681.2	mct-4|MFS-domain-containing-protein|CELE_K05B2.5|NC_003284.9|NP_1370787.1	Mct1|monocarboxylate-transporter-1A|Dmel_CG3456|NC_004354.4|NP_477334.2	CG13907|uncharacterized-proteinB|Dmel_CG13907|NT_037436.4|NP_1286894.1	Hexe_geneID_BV898_03310	Prot_BV898_03310.1|Hexe_geneID_BV898_03310	Prot_BV898_03310.1|Hexe_geneID_BV898_03310	BV898_03310|putative-Monocarboxylate-transporter-2|MTYJ01000015.1|OQV22878.1	BV898_03310|putative-Monocarboxylate-transporter-2|MTYJ01000015.1|OQV22878.1	RvY_15614|hypothetical-protein|BDGG01000012.1|GAV05489.1	RvY_15614|hypothetical-protein|BDGG01000012.1|GAV05489.1	LOC129597873|monocarboxylate-transporter-13-like|NW_026570330.1|XP_55351545.1	LOC129597873|monocarboxylate-transporter-13-like|NW_026570330.1|XP_55351545.1	-
Pfai_geneID_rb_52833	IR	NT	2059.09	626.894	1342.99	1.71398	0.120631	14.2085	8.11356e-46	8.55447e-44	RB1CC1	33208|Metazoa	Autophagy-related protein 11	NotTardiSpe	RB1CC1|RB1-inducible-coiled-coil-protein-1-X12|NC_060932.1|XP_54217605.1	RB1CC1|RB1-inducible-coiled-coil-protein-1-X12|NC_060932.1|XP_54217605.1	epg-7|ATG11-domain-containing-protein|CELE_T08A9.1|NC_003284.9|NP_509241.2	epg-7|ATG11-domain-containing-protein|CELE_T08A9.1|NC_003284.9|NP_509241.2	Atg17|Autophagy-related-17B|Dmel_CG1347|NT_033777.3|NP_996156.1	Atg17|Autophagy-related-17C|Dmel_CG1347|NT_033777.3|NP_649573.2	Hexe_geneID_BV898_05514	Prot_BV898_05514.1|Hexe_geneID_BV898_05514	Prot_BV898_05514.1|Hexe_geneID_BV898_05514	BV898_05514|RB1-inducible-coiled-coil-protein-1|MTYJ01000030.1|OQV20469.1	BV898_05514|RB1-inducible-coiled-coil-protein-1|MTYJ01000030.1|OQV20469.1	RvY_17043|hypothetical-protein|BDGG01000014.1|GAV07168.1	RvY_17043|hypothetical-protein|BDGG01000014.1|GAV07168.1	LOC129590159|RB1-inducible-coiled-coil-protein-1-like-X1|NW_026570259.1|XP_55341188.1	LOC129590159|RB1-inducible-coiled-coil-protein-1-like-X1|NW_026570259.1|XP_55341187.1	ko00000,ko00001,ko01009,ko03029,ko04131
Pfai_geneID_rb_77609	IR	NT	5086.52	391.789	2739.16	3.69757	0.260753	14.1804	1.21228e-45	1.2698e-43	CUL1	33208|Metazoa	Belongs to the cullin family	NotTardiSpe	CUL1|cullin-1|NC_060931.1|NP_3583.2	CUL1|cullin-1|NC_060931.1|NP_1357589.1	cul-1|Cullin-1|CELE_D2045.6|NC_003281.10|NP_499309.1	cul-1|Cullin-1|CELE_D2045.6|NC_003281.10|NP_499309.1	Cul1|cullin-1C|Dmel_CG1877|NT_033778.4|NP_724623.1	Cul1|cullin-1D|Dmel_CG1877|NT_033778.4|NP_523655.1	Hexe_geneID_BV898_02501	Prot_BV898_02501.1|Hexe_geneID_BV898_02501	Prot_BV898_02501.1|Hexe_geneID_BV898_02501	BV898_02501|Cullin-1|MTYJ01000010.1|OQV23770.1	BV898_02501|Cullin-1|MTYJ01000010.1|OQV23770.1	RvY_01640|hypothetical-protein|BDGG01000001.1|GAU89044.1	RvY_01640|hypothetical-protein|BDGG01000001.1|GAU89044.1	LOC129595727|cullin-1-like-X1|NW_026570302.1|XP_55348785.1	LOC129595727|cullin-1-like-X1|NW_026570302.1|XP_55348785.1	ko00000,ko00001,ko00002,ko04121
Pfai_geneID_rb_106708	IR	NT	17180.5	1365.55	9273	3.65303	0.258801	14.1152	3.06033e-45	3.18473e-43	JUN	33208|Metazoa	cellular response to potassium ion starvation	NotTardiSpe	JUNB|transcription-factor-JunB|NC_060943.1|NP_2220.1	JUNB|transcription-factor-JunB|NC_060943.1|NP_2220.1	06/01/23|Transcription-factor-jun-1|CELE_T24H10.7|NC_003280.10|NP_1129827.1	06/01/23|Transcription-factor-jun-1|CELE_T24H10.7|NC_003280.10|NP_1129827.1	Jra|Jun-related-antigenB|Dmel_CG2275|NT_033778.4|NP_724882.1	Jra|Jun-related-antigenA|Dmel_CG2275|NT_033778.4|NP_476586.1	Hexe_geneID_BV898_00178	Prot_BV898_00178.1|Hexe_geneID_BV898_00178	Prot_BV898_00178.1|Hexe_geneID_BV898_00178	BV898_00178|putative-Transcription-factor-AP-1|MTYJ01000001.1|OQV26048.1	BV898_00178|putative-Transcription-factor-AP-1|MTYJ01000001.1|OQV26048.1	RvY_04384|hypothetical-protein|BDGG01000002.1|GAU92284.1	RvY_04384|hypothetical-protein|BDGG01000002.1|GAU92284.1	LOC129599870|transcription-factor-Jun-like|NW_026570377.1|XP_55354188.1	LOC129599870|transcription-factor-Jun-like|NW_026570377.1|XP_55354188.1	ko00000,ko00001,ko03000
Pfai_geneID_rb_7087	IR	NT	683.409	24.2751	353.842	4.81666	0.341593	14.1006	3.76618e-45	3.89399e-43	NA	NA	NA	TardiSpe	NA	NA	NA	NA	NA	NA	Hexe_geneID_BV898_11513	Prot_BV898_11513.1|Hexe_geneID_BV898_11513	Prot_BV898_11513.1|Hexe_geneID_BV898_11513	BV898_11513|hypothetical-protein|MTYJ01000107.1|OQV14276.1	BV898_11513|hypothetical-protein|MTYJ01000107.1|OQV14276.1	RvY_13878|hypothetical-protein|BDGG01000009.1|GAV03458.1	RvY_13878|hypothetical-protein|BDGG01000009.1|GAV03458.1	LOC129585971|uncharacterized-protein-LOC129585971|NW_026570238.1|XP_55334905.1	LOC129585971|uncharacterized-protein-LOC129585971|NW_026570238.1|XP_55334904.1	NA
Pfai_geneID_rb_42931	IR	NT	744.068	134.962	439.515	2.45834	0.175709	13.991	1.76985e-44	1.81818e-42	NA	NA	NA	TardiSpe	NA	NA	NA	NA	NA	NA	Hexe_geneID_BV898_18050	Prot_BV898_18050.1|Hexe_geneID_BV898_18050	Prot_BV898_18050.1|Hexe_geneID_BV898_18050	BV898_18050|hypothetical-protein|MTYJ01000334.1|OWA53629.1	BV898_18050|hypothetical-protein|MTYJ01000334.1|OWA53629.1	RvY_17071-2|hypothetical-protein|BDGG01000014.1|GAV07200.1	RvY_17071-2|hypothetical-protein|BDGG01000014.1|GAV07200.1	LOC129598399|uncharacterized-protein-LOC129598399-X2|NW_026570341.1|XP_55352266.1	LOC129598399|uncharacterized-protein-LOC129598399-X2|NW_026570341.1|XP_55352266.1	NA
Pfai_geneID_rb_39754	IR	NT	1387.73	203.728	795.728	2.77272	0.198272	13.9845	1.9397e-44	1.97998e-42	Bzd	33208|Metazoa	MYND finger	NotTardiSpe	SMYD2|N-lysine-methyltransferase-SMYD2|NC_060925.1|NP_64582.2	SMYD2|N-lysine-methyltransferase-SMYD2-X2|NC_060925.1|XP_54193732.1	set-10|MYND-type-domain-containing-protein|CELE_F33H2.7|NC_003279.8|NP_493620.2	set-10|MYND-type-domain-containing-protein|CELE_F33H2.7|NC_003279.8|NP_493620.2	Smyd3|SET-and-MYND-domain-containing,-class-3|Dmel_CG13761|NC_004354.4|NP_524768.2	Smyd3|SET-and-MYND-domain-containing,-class-3|Dmel_CG13761|NC_004354.4|NP_524768.2	Hexe_geneID_BV898_01064	Prot_BV898_01064.1|Hexe_geneID_BV898_01064	Prot_BV898_01064.1|Hexe_geneID_BV898_01064	BV898_01064|putative-Histone-lysine-N-methyltransferase-ASHR1|MTYJ01000003.1|OQV25386.1	BV898_01064|putative-Histone-lysine-N-methyltransferase-ASHR1|MTYJ01000003.1|OQV25386.1	RvY_05279|hypothetical-protein|BDGG01000002.1|GAU93318.1	RvY_05279|hypothetical-protein|BDGG01000002.1|GAU93318.1	LOC129585311|uncharacterized-protein-LOC129585311-X2|NW_026570236.1|XP_55333926.1	LOC129585171|uncharacterized-protein-LOC129585171-X1|NW_026570236.1|XP_55333738.1	ko00000,ko03036
Pfai_geneID_rb_40167	IR	NT	27358.3	4553.29	15955.8	2.58698	0.185438	13.9507	3.11748e-44	3.16207e-42	UBE2M	33208|Metazoa	Belongs to the ubiquitin-conjugating enzyme family	NotTardiSpe	UBE2M|NEDD8-conjugating-enzyme-Ubc12|NC_060943.1|NP_3960.1	UBE2M|NEDD8-conjugating-enzyme-Ubc12|NC_060943.1|NP_3960.1	let-70|Ubiquitin-conjugating-enzyme-E2-2|CELE_M7.1|NC_003282.8|NP_502065.1	let-70|Ubiquitin-conjugating-enzyme-E2-2|CELE_M7.1|NC_003282.8|NP_502065.1	UbcE2M|NEDD8-conjugating-enzyme-UbcE2MA|Dmel_CG7375|NT_037436.4|NP_648187.1	UbcE2M|NEDD8-conjugating-enzyme-UbcE2MB|Dmel_CG7375|NT_037436.4|NP_1261567.1	Hexe_geneID_BV898_04326	Prot_BV898_04326.1|Hexe_geneID_BV898_04326	Prot_BV898_04326.1|Hexe_geneID_BV898_04326	BV898_04326|Translocating-chain-associated-membrane-protein-1|MTYJ01000021.1|OQV21748.1	BV898_04326|Translocating-chain-associated-membrane-protein-1|MTYJ01000021.1|OQV21748.1	RvY_14047|hypothetical-protein|BDGG01000009.1|GAV03653.1	RvY_14047|hypothetical-protein|BDGG01000009.1|GAV03653.1	LOC129593388|NEDD8-conjugating-enzyme-Ubc12-like|NW_026570281.1|XP_55345648.1	LOC129593388|NEDD8-conjugating-enzyme-Ubc12-like|NW_026570281.1|XP_55345648.1	ko00000,ko00001,ko04121
Pfai_geneID_rb_83784	IR	NT	419.452	20.5472	220	4.35401	0.312537	13.9312	4.09475e-44	4.1272e-42	NA	NA	NA	TardiSpe	NA	NA	NA	NA	NA	NA		NA	NA	NA	NA	NA	NA	LOC129592026|equistatin-like|NW_026570269.1|XP_55343940.1	LOC129592026|equistatin-like|NW_026570269.1|XP_55343940.1	NA
Pfai_geneID_rb_112573	IR	NT	2393.15	411.674	1402.41	2.54132	0.182431	13.9303	4.1477e-44	4.15444e-42	FAM63B	33208|Metazoa	MINDY deubiquitinase	NotTardiSpe	MINDY2|ubiquitin-carboxyl-terminal-hydrolase-MINDY-2-b|NC_060939.1|NP_1035543.1	MINDY2|ubiquitin-carboxyl-terminal-hydrolase-MINDY-2-b|NC_060939.1|NP_1035543.1	Y55F3AM.9|Ubiquitin-carboxyl-terminal-hydrolase|CELE_Y55F3AM.9|NC_003282.8|NP_500023.1	Y55F3AM.9|Ubiquitin-carboxyl-terminal-hydrolase|CELE_Y55F3AM.9|NC_003282.8|NP_500023.1	NA	NA	Hexe_geneID_BV898_05993	Prot_BV898_05993.1|Hexe_geneID_BV898_05993	Prot_BV898_05993.1|Hexe_geneID_BV898_05993	BV898_05993|Protein-FAM63A|MTYJ01000034.1|OQV19989.1	BV898_05993|Protein-FAM63A|MTYJ01000034.1|OQV19989.1	RvY_16963|hypothetical-protein|BDGG01000014.1|GAV07081.1	RvY_16963|hypothetical-protein|BDGG01000014.1|GAV07081.1	LOC129591431|ubiquitin-carboxyl-terminal-hydrolase-MINDY-1-like|NW_026570266.1|XP_55343054.1	LOC129591431|ubiquitin-carboxyl-terminal-hydrolase-MINDY-1-like|NW_026570266.1|XP_55343054.1	-
Pfai_geneID_rb_107373	IR	NT	4556.97	1667.49	3112.23	1.45081	0.104367	13.901	6.24495e-44	6.21624e-42	RANBP2	33208|Metazoa	Zinc ion binding. It is involved in the biological process described with intracellular transport	NotTardiSpe	RANBP2|E3-SUMO-protein-ligase-RanBP2-X2|NC_060926.1|XP_54199234.1	RGPD6|RANBP2-like-and-GRIP-domain-containing-protein-5/6-7|NC_060926.1|NP_1373092.1	npp-9|Nuclear-Pore-complex-Protein|CELE_F59A2.1|NC_003281.10|NP_1369848.1	npp-9|Nuclear-Pore-complex-Protein|CELE_F59A2.1|NC_003281.10|NP_1369848.1	Nup358|nucleoporin-358kDB|Dmel_CG11856|NT_033777.3|NP_1247302.1	Nup358|nucleoporin-358kDA|Dmel_CG11856|NT_033777.3|NP_651361.2	NA	Prot_BV898_12602.2|Hexe_geneID_BV898_12602	Prot_BV898_12602.1|Hexe_geneID_BV898_12602	BV898_12602|putative-E3-SUMO-protein-ligase-RanBP2|MTYJ01000129.1|OQV13172.1	BV898_12602|putative-E3-SUMO-protein-ligase-RanBP2|MTYJ01000129.1|OQV13173.1	RvY_10032-1|hypothetical-protein|BDGG01000005.1|GAU98963.1	RvY_10032-1|hypothetical-protein|BDGG01000005.1|GAU98963.1	LOC129581633|uncharacterized-protein-LOC129581633-X1|NW_026570226.1|XP_55328802.1	LOC129581633|uncharacterized-protein-LOC129581633-X1|NW_026570226.1|XP_55328802.1	ko00000,ko00001,ko00002,ko03019,ko03110,ko04121
Pfai_geneID_rb_38210	IR	NT	22153.3	6137.11	14145.2	1.85201	0.133503	13.8724	9.30689e-44	9.20692e-42	NA	NA	NA	TardiSpe	NA	NA	NA	NA	NA	NA	Hexe_geneID_BV898_02184	Prot_BV898_02184.2|Hexe_geneID_BV898_02184	Prot_BV898_02184.2|Hexe_geneID_BV898_02184	BV898_02184|hypothetical-protein|MTYJ01000009.1|OQV23834.1	BV898_02184|hypothetical-protein|MTYJ01000009.1|OQV23834.1	RvY_05148|hypothetical-protein|BDGG01000002.1|GAU93168.1	RvY_05148|hypothetical-protein|BDGG01000002.1|GAU93168.1	LOC129591324|uncharacterized-protein-LOC129591324-X2|NW_026570265.1|XP_55342917.1	LOC129591324|uncharacterized-protein-LOC129591324-X1|NW_026570265.1|XP_55342916.1	NA
Pfai_geneID_rb_73559	IR	NT	1022.73	273.778	648.252	1.90131	0.137467	13.831	1.65682e-43	1.62897e-41	PYGO2	33208|Metazoa	PHD-finger	NotTardiSpe	NA	PYGO1|pygopus-homolog-1-X1|NC_060939.1|XP_54233694.1	NA	NA	pygo|pygopus|Dmel_CG11518|NT_033777.3|NP_651872.1	pygo|pygopus|Dmel_CG11518|NT_033777.3|NP_651872.1	Hexe_geneID_BV898_10125	Prot_BV898_10125.1|Hexe_geneID_BV898_10125	Prot_BV898_10125.1|Hexe_geneID_BV898_10125	BV898_10125|putative-Protein-pygopus|MTYJ01000084.1|OQV15734.1	BV898_10125|putative-Protein-pygopus|MTYJ01000084.1|OQV15734.1	RvY_18120|hypothetical-protein|BDGG01000017.1|GAV08431.1	RvY_18120|hypothetical-protein|BDGG01000017.1|GAV08431.1	LOC129580927|protein-pygopus-like|NW_026570225.1|XP_55327666.1	LOC129580927|protein-pygopus-like|NW_026570225.1|XP_55327666.1	-
Pfai_geneID_rb_71150	IR	NT	3766.37	225.748	1996.06	4.06234	0.293832	13.8254	1.79121e-43	1.75036e-41	NA	33208|Metazoa	GNS1/SUR4 family	NotTardiSpe	NA	ELOVL1|elongation-of-very-long-chain-fatty-acids-protein-1-2|NC_060925.1|NP_1243330.1	NA	NA	CG33110|uncharacterized-protein|Dmel_CG33110|NT_033777.3|NP_788716.1	CG33110|uncharacterized-protein|Dmel_CG33110|NT_033777.3|NP_788716.1	Hexe_geneID_BV898_14386	Prot_BV898_14386.1|Hexe_geneID_BV898_14386	Prot_BV898_14386.1|Hexe_geneID_BV898_14386	BV898_14386|Elongation-of-very-long-chain-fatty-acids-protein-2|MTYJ01000175.1|OWA49849.1	BV898_14386|Elongation-of-very-long-chain-fatty-acids-protein-2|MTYJ01000175.1|OWA49849.1	RvY_17066|hypothetical-protein|BDGG01000014.1|GAV07195.1	RvY_17066|hypothetical-protein|BDGG01000014.1|GAV07195.1	LOC129598387|elongation-of-very-long-chain-fatty-acids-protein-2-like-X1|NW_026570341.1|XP_55352241.1	LOC129598387|elongation-of-very-long-chain-fatty-acids-protein-2-like-X1|NW_026570341.1|XP_55352241.1	-
Pfai_geneID_rb_49004	IR	NT	1706.77	20.8479	863.807	6.37603	0.461403	13.8188	1.96311e-43	1.90672e-41	gatA	204441|Rhodospirillales	Allows the formation of correctly charged Gln-tRNAGln through the transamidation of misacylated Glu-tRNAGln in organisms which lack glutaminyl-tRNA synthetase. The reaction takes place in the presence of glutamine and ATP through an activated gamma-phospho-Glu-tRNAGln	NotTardiSpe	QRSL1|glutamyl-tRNA(Gln)-amidotransferase-subunit-A,-mitochondrial|NC_060930.1|NP_60762.3	QRSL1|glutamyl-tRNA(Gln)-amidotransferase-subunit-A,-mitochondrial-X1|NC_060930.1|XP_54211756.1	Y41D4A.6|Amidase-domain-containing-protein|CELE_Y41D4A.6|NC_003282.8|NP_1368304.1	Y41D4A.6|Amidase-domain-containing-protein|CELE_Y41D4A.6|NC_003282.8|NP_1368304.1	GatA|Glutamyl-tRNA-amidotransferase,-subunit-A|Dmel_CG6007|NT_033777.3|NP_650775.2	GatA|Glutamyl-tRNA-amidotransferase,-subunit-A|Dmel_CG6007|NT_033777.3|NP_650775.2	Hexe_geneID_BV898_03751	Prot_BV898_03751.1|Hexe_geneID_BV898_03751	Prot_BV898_03751.1|Hexe_geneID_BV898_03751	BV898_03751|Glutamyl-tRNA(Gln)-amidotransferase-subunit-A,-mitochondrial|MTYJ01000018.1|OQV22248.1	BV898_03751|Glutamyl-tRNA(Gln)-amidotransferase-subunit-A,-mitochondrial|MTYJ01000018.1|OQV22248.1	RvY_03956|hypothetical-protein|BDGG01000002.1|GAU91760.1	RvY_03956|hypothetical-protein|BDGG01000002.1|GAU91760.1	LOC129585164|glutamyl-tRNA(Gln)-amidotransferase-subunit-A,-mitochondrial-like|NW_026570236.1|XP_55333723.1	LOC129585164|glutamyl-tRNA(Gln)-amidotransferase-subunit-A,-mitochondrial-like|NW_026570236.1|XP_55333723.1	ko00000,ko00001,ko01000,ko03029
Pfai_geneID_rb_83650	IR	NT	625.318	30.3267	327.822	4.35756	0.31582	13.7976	2.63411e-43	2.54303e-41	NA	NA	NA	TardiSpe	NA	NA	NA	NA	NA	NA	NA	Prot_BV898_03439.1|Hexe_geneID_BV898_03439	NA	NA	BV898_03439|hypothetical-protein|MTYJ01000016.1|OQV22614.1	NA	NA	LOC129583239|uncharacterized-protein-LOC129583239|NW_026570230.1|XP_55330933.1	NA	NA
Pfai_geneID_rb_100035	IR	NT	1050.14	249.54	649.84	2.06982	0.150081	13.7913	2.87343e-43	2.75746e-41	SMYD3	33208|Metazoa	SET and MYND domain containing 3	NotTardiSpe	SMYD2|N-lysine-methyltransferase-SMYD2-X2|NC_060925.1|XP_54193732.1	SMYD2|N-lysine-methyltransferase-SMYD2-X2|NC_060925.1|XP_54193732.1	set-18|MYND-type-domain-containing-protein|CELE_T22A3.4|NC_003279.8|NP_871849.1	set-18|MYND-type-domain-containing-protein|CELE_T22A3.4|NC_003279.8|NP_871849.1	Smyd3|SET-and-MYND-domain-containing,-class-3|Dmel_CG13761|NC_004354.4|NP_524768.2	Smyd3|SET-and-MYND-domain-containing,-class-3|Dmel_CG13761|NC_004354.4|NP_524768.2	Hexe_geneID_BV898_04848	Prot_BV898_04848.1|Hexe_geneID_BV898_04848	Prot_BV898_04848.1|Hexe_geneID_BV898_04848	BV898_04848|hypothetical-protein|MTYJ01000025.1|OQV21084.1	BV898_04848|hypothetical-protein|MTYJ01000025.1|OQV21084.1	RvY_14662|hypothetical-protein|BDGG01000010.1|GAV04374.1	RvY_14662|hypothetical-protein|BDGG01000010.1|GAV04374.1	LOC129594097|uncharacterized-protein-LOC129594097-X1|NW_026570286.1|XP_55346639.1	LOC129594097|uncharacterized-protein-LOC129594097-X1|NW_026570286.1|XP_55346639.1	ko00000,ko03036
Pfai_geneID_rb_41787	IR	NT	43990.4	1322.44	22656.4	5.05567	0.367041	13.7741	3.64824e-43	3.48016e-41	NA	NA	NA	TardiSpe	NA	NA	NA	NA	NA	NA	NA	Prot_BV898_02951.1|Hexe_geneID_BV898_02951	Prot_BV898_09037.1|Hexe_geneID_BV898_09037	BV898_09037|hypothetical-protein|MTYJ01000069.1|OQV16865.1	BV898_02951|hypothetical-protein|MTYJ01000013.1|OQV23218.1	RvY_16824|CAHS14|BDGG01000014.1|GAV06915.1	RvY_16824|CAHS14|BDGG01000014.1|GAV06915.1	LOC129587456|cytosolic-abundant-heat-soluble-protein-89226-like|NW_026570245.1|XP_55337186.1	LOC129587456|cytosolic-abundant-heat-soluble-protein-89226-like|NW_026570245.1|XP_55337186.1	NA
Pfai_geneID_rb_29814	IR	NT	2161.27	940.835	1551.05	1.19837	0.0870097	13.7728	3.71493e-43	3.52281e-41	RBM26	33208|Metazoa	Nup53/35/40-type RNA recognition motif	NotTardiSpe	RBM26|RNA-binding-protein-26-X8|NC_060937.1|XP_54230785.1	RBM26|RNA-binding-protein-26-X46|NC_060937.1|XP_54230823.1	rbm-26|C3H1-type-domain-containing-protein|CELE_B0336.3|NC_003281.10|NP_498234.1	rbm-26|RRM-domain-containing-protein|CELE_B0336.3|NC_003281.10|NP_1348729.1	swm|second-mitotic-wave-missingB|Dmel_CG10084|NT_033779.5|NP_724201.1	swm|second-mitotic-wave-missingA|Dmel_CG10084|NT_033779.5|NP_609976.1	Hexe_geneID_BV898_05540	Prot_BV898_05540.1|Hexe_geneID_BV898_05540	Prot_BV898_05540.1|Hexe_geneID_BV898_05540	BV898_05540|putative-RNA-binding-protein-26|MTYJ01000030.1|OQV20495.1	BV898_05540|putative-RNA-binding-protein-26|MTYJ01000030.1|OQV20495.1	RvY_09724|hypothetical-protein|BDGG01000004.1|GAU98598.1	RvY_09724|hypothetical-protein|BDGG01000004.1|GAU98598.1	LOC129584948|RNA-binding-protein-27-like|NW_026570235.1|XP_55333368.1	LOC129584948|RNA-binding-protein-27-like|NW_026570235.1|XP_55333368.1	ko00000,ko01009,ko03019,ko03041
Pfai_geneID_rb_54642	IR	NT	12217.8	871.01	6544.4	3.81107	0.276802	13.7682	3.95893e-43	3.7321e-41	RFC1	33208|Metazoa	Replication factor C	NotTardiSpe	RFC1|replication-factor-C-subunit-1-4|NC_060928.1|NP_1350425.1	RFC1|replication-factor-C-subunit-1-4|NC_060928.1|NP_1350425.1	rfc-1|Replication-factor-C-subunit-1|CELE_C54G10.2|NC_003283.11|NP_1256606.1	rfc-1|Replication-factor-C-subunit-1|CELE_C54G10.2|NC_003283.11|NP_1256606.1	Gnf1|germ-line-transcription-factor-1A|Dmel_CG1119|NT_033777.3|NP_524229.1	Gnf1|germ-line-transcription-factor-1A|Dmel_CG1119|NT_033777.3|NP_524229.1	Hexe_geneID_BV898_01929	Prot_BV898_01929.1|Hexe_geneID_BV898_01929	Prot_BV898_01929.1|Hexe_geneID_BV898_01929	BV898_01929|Replication-factor-C-subunit-1|MTYJ01000007.1|OQV24394.1	BV898_01929|Replication-factor-C-subunit-1|MTYJ01000007.1|OQV24394.1	RvY_05316|hypothetical-protein|BDGG01000002.1|GAU93363.1	RvY_05316|hypothetical-protein|BDGG01000002.1|GAU93363.1	LOC129588043|replication-factor-C-subunit-1-like|NW_026570248.1|XP_55338037.1	LOC129588043|replication-factor-C-subunit-1-like|NW_026570248.1|XP_55338037.1	ko00000,ko00001,ko00002,ko03032,ko03400
Pfai_geneID_rb_65813	IR	NT	2474.12	350.283	1412.2	2.8208	0.206033	13.691	1.14844e-42	1.07631e-40	NA	4751|Fungi	PCI domain	NotTardiSpe	COPS4|COP9-signalosome-complex-subunit-4-1|NC_060928.1|NP_57213.2	COPS4|COP9-signalosome-complex-subunit-4-1|NC_060928.1|NP_57213.2	csn-4|COP9-signalosome-complex-subunit-4|CELE_Y55F3AM.15|NC_003282.8|NP_500034.1	csn-4|COP9-signalosome-complex-subunit-4|CELE_Y55F3AM.15|NC_003282.8|NP_500034.1	CSN4|COP9-signalosome-subunit-4A|Dmel_CG8725|NT_033778.4|NP_477444.1	CSN4|COP9-signalosome-subunit-4B|Dmel_CG8725|NT_033778.4|NP_1163080.1	Hexe_geneID_BV898_09628	Prot_BV898_09628.1|Hexe_geneID_BV898_09628	Prot_BV898_09628.1|Hexe_geneID_BV898_09628	BV898_09628|COP9-signalosome-complex-subunit-4|MTYJ01000076.1|OQV16320.1	BV898_09628|COP9-signalosome-complex-subunit-4|MTYJ01000076.1|OQV16320.1	RvY_14055|hypothetical-protein|BDGG01000009.1|GAV03661.1	RvY_14055|hypothetical-protein|BDGG01000009.1|GAV03661.1	LOC129583952|COP9-signalosome-complex-subunit-4-like|NW_026570232.1|XP_55331989.1	LOC129583952|COP9-signalosome-complex-subunit-4-like|NW_026570232.1|XP_55331989.1	ko00000,ko04121
Pfai_geneID_rb_111457	IR	NT	4910.59	561.894	2736.24	3.12876	0.228836	13.6725	1.48204e-42	1.38088e-40	TREH	33208|Metazoa	Trehalase	NotTardiSpe	TREH|trehalase-1-precursor|NC_060935.1|NP_9111.2	TREH|trehalase-1-precursor|NC_060935.1|NP_9111.2	tre-3|Trehalase|CELE_W05E10.4|NC_003283.11|NP_1256361.1	tre-3|Trehalase|CELE_W05E10.4|NC_003283.11|NP_1256361.1	Treh|trehalaseF|Dmel_CG9364|NT_033778.4|NP_726026.1	Treh|trehalaseC|Dmel_CG9364|NT_033778.4|NP_726025.1	Hexe_geneID_BV898_13596	Prot_BV898_13596.1|Hexe_geneID_BV898_13596	Prot_BV898_13596.1|Hexe_geneID_BV898_13596	BV898_13596|Trehalase|MTYJ01000153.1|OQV12117.1	BV898_13596|Trehalase|MTYJ01000153.1|OQV12117.1	RvY_13059|Treh|BDGG01000008.1|GAV02502.1	RvY_11103|Treh|BDGG01000006.1|GAV00221.1	LOC129600678|trehalase-like|NW_026570409.1|XP_55355201.1	LOC129595165|trehalase-like|NW_026570295.1|XP_55348056.1	ko00000,ko00001,ko00537,ko01000
Pfai_geneID_rb_103883	IR	NT	401105	1649.91	201378	7.92538	0.580508	13.6525	1.95091e-42	1.80724e-40	BCS1L	33208|Metazoa	Belongs to the AAA ATPase family	NotTardiSpe	BCS1L|mitochondrial-chaperone-BCS1-X1|NC_060926.1|XP_54199265.1	BCS1L|mitochondrial-chaperone-BCS1-a|NC_060926.1|NP_1073335.1	bcs-1|BCS1-like-protein|CELE_F54C9.6|NC_003280.10|NP_1022191.1	bcs-1|BCS1-like-protein|CELE_F54C9.6|NC_003280.10|NP_1022191.1	Bcs1|Bcs1-chaperoneB|Dmel_CG4908|NT_033779.5|NP_723532.1	Bcs1|Bcs1-chaperoneA|Dmel_CG4908|NT_033779.5|NP_609358.1	Hexe_geneID_BV898_13185	Prot_BV898_13185.1|Hexe_geneID_BV898_13185	Prot_BV898_13185.1|Hexe_geneID_BV898_13185	BV898_13185|Mitochondrial-chaperone-BCS1|MTYJ01000142.1|OQV12541.1	BV898_13185|Mitochondrial-chaperone-BCS1|MTYJ01000142.1|OQV12541.1	RvY_02502|hypothetical-protein|BDGG01000001.1|GAU90022.1	RvY_02502|hypothetical-protein|BDGG01000001.1|GAU90022.1	LOC129594417|mitochondrial-chaperone-BCS1-like|NW_026570288.1|XP_55347075.1	LOC129594417|mitochondrial-chaperone-BCS1-like|NW_026570288.1|XP_55347075.1	ko00000,ko03029
Pfai_geneID_rb_45959	IR	NT	734.597	50.6192	392.608	3.85383	0.282441	13.6447	2.16984e-42	1.9985e-40	NA	NA	NA	TardiSpe	NA	NA	NA	NA	NA	NA		NA	NA	NA	NA	NA	NA	LOC129584297|integumentary-mucin-C.1-like|NW_026570233.1|XP_55332407.1	LOC129584297|integumentary-mucin-C.1-like|NW_026570233.1|XP_55332407.1	NA
Pfai_geneID_rb_22781	IR	NT	108.808	845.48	477.144	-2.95855	0.217339	-13.6126	3.36918e-42	3.0854e-40	CHP1	33208|Metazoa	EF-hand domain	NotTardiSpe	CHP1|calcineurin-B-homologous-protein-1|NC_060939.1|NP_9167.1	CHP1|calcineurin-B-homologous-protein-1|NC_060939.1|NP_9167.1	chpf-1|Calcineurin-like-EF-Hand-Protein-Family-member|CELE_ZK856.8|NC_003283.11|NP_1379127.1	chpf-2|Calcineurin-like-EF-Hand-Protein-Family-member|CELE_F59D6.7|NC_003283.11|NP_503830.2	elm|ethanol-sensitive-with-low-memoryA|Dmel_CG2185|NT_033777.3|NP_649568.1	elm|ethanol-sensitive-with-low-memoryB|Dmel_CG2185|NT_033777.3|NP_1262295.1	Hexe_geneID_BV898_15083	Prot_BV898_15083.1|Hexe_geneID_BV898_15083	Prot_BV898_15083.1|Hexe_geneID_BV898_15083	BV898_15083|Calcineurin-B-like-proteinous-protein-1|MTYJ01000196.1|OWA50572.1	BV898_15083|Calcineurin-B-like-proteinous-protein-1|MTYJ01000196.1|OWA50572.1	RvY_17367|hypothetical-protein|BDGG01000015.1|GAV07543.1	RvY_17367|hypothetical-protein|BDGG01000015.1|GAV07543.1	LOC129597945|calcineurin-B-homologous-protein-1-like|NW_026570332.1|XP_55351626.1	LOC129597945|calcineurin-B-homologous-protein-1-like|NW_026570332.1|XP_55351624.1	ko00000,ko01009
Pfai_geneID_rb_29421	IR	NT	7733.9	1252.13	4493.01	2.62691	0.194079	13.5352	9.68688e-42	8.82056e-40	NA	NA	NA	TardiSpe	NA	NA	NA	NA	NA	NA	Hexe_geneID_BV898_17268	Prot_BV898_17268.1|Hexe_geneID_BV898_17268	Prot_BV898_17268.1|Hexe_geneID_BV898_17268	BV898_17268|hypothetical-protein|MTYJ01000288.1|OWA52825.1	BV898_17268|hypothetical-protein|MTYJ01000288.1|OWA52825.1	RvY_05121|hypothetical-protein|BDGG01000002.1|GAU93135.1	RvY_05121|hypothetical-protein|BDGG01000002.1|GAU93135.1	LOC129591300|uncharacterized-protein-LOC129591300|NW_026570265.1|XP_55342878.1	LOC129591300|uncharacterized-protein-LOC129591300|NW_026570265.1|XP_55342878.1	NA
Pfai_geneID_rb_4900	IR	NT	8512.72	2067.48	5290.1	2.04173	0.150943	13.5266	1.09021e-41	9.87101e-40	NA	33208|Metazoa	Hemimethylated DNA-binding protein YccV like	NotTardiSpe	FBXO21|F-box-only-protein-21-X1|NC_060936.1|XP_54227439.1	FBXO21|F-box-only-protein-21-X1|NC_060936.1|XP_54227439.1	tag-229|YccV-like-domain-containing-protein|CELE_W09G3.3|NC_003279.8|NP_1021670.1	tag-229|YccV-like-domain-containing-protein|CELE_W09G3.3|NC_003279.8|NP_1021670.1	NA	NA	Hexe_geneID_BV898_10384	Prot_BV898_10384.2|Hexe_geneID_BV898_10384	Prot_BV898_10384.2|Hexe_geneID_BV898_10384	BV898_10384|putative-Calmodulin-lysine-N-methyltransferase|MTYJ01000088.1|OQV15519.1	BV898_10384|putative-Calmodulin-lysine-N-methyltransferase|MTYJ01000088.1|OQV15519.1	RvY_11232|hypothetical-protein|BDGG01000006.1|GAV00371.1	RvY_11232|hypothetical-protein|BDGG01000006.1|GAV00371.1	LOC129597358|uncharacterized-protein-LOC129597358|NW_026570323.1|XP_55350819.1	LOC129597358|uncharacterized-protein-LOC129597358|NW_026570323.1|XP_55350819.1	-
Pfai_geneID_rb_105217	IR	NT	3023.93	599.96	1811.94	2.33387	0.173594	13.4444	3.32045e-41	2.98953e-39	HENMT1	33208|Metazoa	O-methyltransferase activity. It is involved in the biological process described with RNA methylation	NotTardiSpe	NA	HENMT1|small-RNA-2-O-methyltransferase|NC_060925.1|NP_1096062.1	henn-1|Small-RNA-2-O-methyltransferase|CELE_C02F5.6|NC_003281.10|NP_1309472.1	henn-1|Small-RNA-2-O-methyltransferase|CELE_C02F5.6|NC_003281.10|NP_1309472.1	Hen1|Hen1-methyltransferase|Dmel_CG12367|NT_033778.4|NP_610732.1	Hen1|Hen1-methyltransferase|Dmel_CG12367|NT_033778.4|NP_610732.1	Hexe_geneID_BV898_09862	Prot_BV898_09862.1|Hexe_geneID_BV898_09862	Prot_BV898_09862.1|Hexe_geneID_BV898_09862	BV898_09862|putative-Small-RNA-2-O-methyltransferase|MTYJ01000080.1|OQV15939.1	BV898_09862|putative-Small-RNA-2-O-methyltransferase|MTYJ01000080.1|OQV15939.1	RvY_16567|hypothetical-protein|BDGG01000013.1|GAV06605.1	RvY_16567|hypothetical-protein|BDGG01000013.1|GAV06605.1	LOC129598024|small-RNA-2-O-methyltransferase-like|NW_026570332.1|XP_55351744.1	LOC129598024|small-RNA-2-O-methyltransferase-like|NW_026570332.1|XP_55351744.1	ko00000,ko01000,ko03036
Pfai_geneID_rb_83154	IR	NT	436.742	60.902	248.822	2.8376	0.211365	13.4251	4.30896e-41	3.85784e-39	KLHL41	33208|Metazoa	Kelch-like	NotTardiSpe	NA	KLHL13|kelch-like-protein-13-a|NC_060947.1|NP_1381792.1	C53A5.6|RING-type-domain-containing-protein|CELE_C53A5.6|NC_003283.11|NP_1379205.1	C53A5.6|RING-type-domain-containing-protein|CELE_C53A5.6|NC_003283.11|NP_1379205.1	CG1812|uncharacterized-protein|Dmel_CG1812|NC_004354.4|NP_608397.1	CG1812|uncharacterized-protein|Dmel_CG1812|NC_004354.4|NP_608397.1	Hexe_geneID_BV898_12180	Prot_BV898_12180.1|Hexe_geneID_BV898_12180	Prot_BV898_12180.1|Hexe_geneID_BV898_12180	BV898_12180|putative-Beta-scruin|MTYJ01000121.1|OQV13543.1	BV898_12180|putative-Beta-scruin|MTYJ01000121.1|OQV13543.1	RvY_16992|hypothetical-protein|BDGG01000014.1|GAV07117.1	RvY_16992|hypothetical-protein|BDGG01000014.1|GAV07117.1	LOC129590041|uncharacterized-protein-LOC129590041|NW_026570258.1|XP_55340991.1	LOC129600918|kelch-like-protein-17|NW_026570423.1|XP_55355565.1	ko00000,ko04121
Pfai_geneID_rb_80670	IR	NT	3054.15	580.987	1817.57	2.39597	0.178564	13.418	4.74492e-41	4.22456e-39	APTX	33208|Metazoa	C2HE / C2H2 / C2HC zinc-binding finger	NotTardiSpe	APTX|aprataxin-j|NC_060933.1|NP_1357602.1	APTX|aprataxin-j|NC_060933.1|NP_1355931.1	dhhc-10|Palmitoyltransferase|CELE_K02G10.1|NC_003284.9|NP_508805.3	dhhc-10|Palmitoyltransferase|CELE_K02G10.1|NC_003284.9|NP_508805.3	CG1407|uncharacterized-proteinF|Dmel_CG1407|NT_033778.4|NP_1286263.1	CG4676|uncharacterized-protein|Dmel_CG4676|NT_033778.4|NP_610853.1	Hexe_geneID_BV898_13647	Prot_BV898_13647.1|Hexe_geneID_BV898_13647	Prot_BV898_13647.1|Hexe_geneID_BV898_13647	BV898_13647|putative-Aprataxin|MTYJ01000154.1|OQV12088.1	BV898_13647|putative-Aprataxin|MTYJ01000154.1|OQV12088.1	RvY_07335-1|hypothetical-protein|BDGG01000003.1|GAU95774.1	RvY_07335-1|hypothetical-protein|BDGG01000003.1|GAU95774.1	LOC129601286|aprataxin-like|NW_026570447.1|XP_55356036.1	LOC129601286|aprataxin-like|NW_026570447.1|XP_55356036.1	ko00000,ko01000,ko03400
Pfai_geneID_rb_57794	IR	NT	1308.02	586.085	947.055	1.15619	0.0862264	13.4087	5.37439e-41	4.75856e-39	VPS51	33208|Metazoa	Vacuolar protein sorting-associated protein 51 homolog	NotTardiSpe	VPS51|vacuolar-protein-sorting-associated-protein-51-homolog|NC_060935.1|NP_37397.2	VPS51|vacuolar-protein-sorting-associated-protein-51-homolog|NC_060935.1|NP_37397.2	vps-51|Vacuolar-protein-sorting-associated-protein-51-homolog|CELE_B0414.8|NC_003279.8|NP_1020972.1	vps-51|Vacuolar-protein-sorting-associated-protein-51-homolog|CELE_B0414.8|NC_003279.8|NP_1020972.1	Vps51|vacuolar-protein-sorting-51|Dmel_CG15087|NT_033778.4|NP_611363.2	Vps51|vacuolar-protein-sorting-51|Dmel_CG15087|NT_033778.4|NP_611363.2	Hexe_geneID_BV898_08681	Prot_BV898_08681.1|Hexe_geneID_BV898_08681	Prot_BV898_08681.1|Hexe_geneID_BV898_08681	BV898_08681|Vacuolar-protein-sorting-associated-protein-51-like-protein|MTYJ01000063.1|OQV17283.1	BV898_08681|Vacuolar-protein-sorting-associated-protein-51-like-protein|MTYJ01000063.1|OQV17283.1	RvY_18400|hypothetical-protein|BDGG01000018.1|GAV08752.1	RvY_18400|hypothetical-protein|BDGG01000018.1|GAV08752.1	LOC129580651|vacuolar-protein-sorting-associated-protein-51-homolog|NW_026570224.1|XP_55327239.1	LOC129580651|vacuolar-protein-sorting-associated-protein-51-homolog|NW_026570224.1|XP_55327239.1	ko00000,ko04131
Pfai_geneID_rb_61811	IR	NT	419.887	54.7125	237.3	2.93655	0.221347	13.2667	3.60957e-40	3.1784e-38	NA	NA	NA	TardiSpe	NA	NA	NA	NA	NA	NA	Hexe_geneID_BV898_19535	Prot_BV898_19535.1|Hexe_geneID_BV898_19535	Prot_BV898_19535.1|Hexe_geneID_BV898_19535	BV898_19535|hypothetical-protein|MTYJ01000558.1|OWA55148.1	BV898_19535|hypothetical-protein|MTYJ01000558.1|OWA55148.1	NA	NA	LOC129594418|uncharacterized-protein-LOC129594418-X1|NW_026570288.1|XP_55347076.1	LOC129599071|uncharacterized-protein-LOC129599071-X1|NW_026570357.1|XP_55353183.1	NA
Pfai_geneID_rb_29370	IR	NT	231.131	11.7319	121.431	4.3005	0.325266	13.2215	6.59473e-40	5.77526e-38	NA	NA	NA	TardiSpe	NA	NA	NA	NA	NA	NA		NA	NA	NA	NA	RvY_11198|hypothetical-protein|BDGG01000006.1|GAV00331.1	RvY_11198|hypothetical-protein|BDGG01000006.1|GAV00331.1	LOC129582256|uncharacterized-protein-LOC129582256|NW_026570227.1|XP_55329711.1	LOC129582256|uncharacterized-protein-LOC129582256|NW_026570227.1|XP_55329711.1	NA
Pfai_geneID_rb_5849	IR	NT	1000.39	37.9365	519.163	4.71049	0.357927	13.1605	1.48162e-39	1.29046e-37	NA	NA	NA	TardiSpe	NA	NA	NA	NA	NA	NA	Hexe_geneID_BV898_04573	Prot_BV898_04573.1|Hexe_geneID_BV898_04573	Prot_BV898_04573.1|Hexe_geneID_BV898_04573	BV898_04573|hypothetical-protein|MTYJ01000023.1|OQV21364.1	BV898_04573|hypothetical-protein|MTYJ01000023.1|OQV21364.1	RvY_01248|hypothetical-protein|BDGG01000001.1|GAU88567.1	RvY_01248|hypothetical-protein|BDGG01000001.1|GAU88567.1	LOC129584352|regulator-of-telomere-elongation-helicase-1-homolog|NW_026570233.1|XP_55332477.1	LOC129584352|regulator-of-telomere-elongation-helicase-1-homolog|NW_026570233.1|XP_55332477.1	NA
Pfai_geneID_rb_72852	IR	NT	844.04	116.433	480.236	2.86371	0.21784	13.1459	1.79586e-39	1.5557e-37	NA	NA	NA	TardiSpe	NA	NA	NA	NA	NA	NA		NA	NA	NA	NA	RvY_15462|hypothetical-protein|BDGG01000012.1|GAV05308.1	NA	NA	NA	NA
Pfai_geneID_rb_30784	IR	NT	53.9956	988.381	521.189	-4.19375	0.319177	-13.1392	1.96177e-39	1.69028e-37	DPYS	33208|Metazoa	Hydrolase activity, acting on carbon-nitrogen but not peptide bonds, in cyclic amides. It is involved in the biological process described with pyrimidine nucleobase catabolic process	NotTardiSpe	DPYS|dihydropyrimidinase|NC_060932.1|NP_1376.1	DPYS|dihydropyrimidinase|NC_060932.1|NP_1376.1	dhp-2|Dihydropyrimidinase-2|CELE_C47E12.8|NC_003282.8|NP_501797.1	dhp-2|Dihydropyrimidinase-2|CELE_C47E12.8|NC_003282.8|NP_501797.1	CRMP|collapsin-response-mediator-proteinE|Dmel_CG1411|NT_033777.3|NP_730954.2	CRMP|collapsin-response-mediator-proteinE|Dmel_CG1411|NT_033777.3|NP_730954.2	Hexe_geneID_BV898_05934	Prot_BV898_05934.1|Hexe_geneID_BV898_05934	Prot_BV898_05934.1|Hexe_geneID_BV898_05934	BV898_05934|Dihydropyrimidinase|MTYJ01000033.1|OQV20142.1	BV898_05934|Dihydropyrimidinase|MTYJ01000033.1|OQV20142.1	RvY_19294|hypothetical-protein|BDGG01000028.1|GAV09813.1	RvY_19294|hypothetical-protein|BDGG01000028.1|GAV09813.1	LOC129580639|dihydropyrimidinase-like|NW_026570224.1|XP_55327228.1	LOC129580639|dihydropyrimidinase-like|NW_026570224.1|XP_55327228.1	ko00000,ko00001,ko00002,ko01000,ko04147
Pfai_geneID_rb_85015	IR	NT	388473	42274.4	215374	3.19995	0.243991	13.115	2.70093e-39	2.31471e-37	NA	NA	NA	TardiSpe	NA	NA	NA	NA	NA	NA	Hexe_geneID_BV898_09692	Prot_BV898_09692.1|Hexe_geneID_BV898_09692	Prot_BV898_09692.1|Hexe_geneID_BV898_09692	BV898_09692|hypothetical-protein|MTYJ01000077.1|OQV16208.1	BV898_09692|hypothetical-protein|MTYJ01000077.1|OQV16208.1	RvY_08658|LEA8|BDGG01000004.1|GAU97339.1	RvY_08658|LEA8|BDGG01000004.1|GAU97339.1	LOC129597850|uncharacterized-protein-LOC129597850|NW_026570330.1|XP_55351515.1	LOC129597850|uncharacterized-protein-LOC129597850|NW_026570330.1|XP_55351515.1	NA
Pfai_geneID_rb_48412	IR	NT	1731.74	117.415	924.575	3.88228	0.296462	13.0954	3.49925e-39	2.98293e-37	NA	121069|Pythiales	function. Source PGD	NotTardiSpe	NA	NA	NA	NA	NA	NA	Hexe_geneID_BV898_08925	Prot_BV898_08925.1|Hexe_geneID_BV898_08925	Prot_BV898_08925.1|Hexe_geneID_BV898_08925	BV898_08925|hypothetical-protein|MTYJ01000068.1|OQV16919.1	BV898_08925|hypothetical-protein|MTYJ01000068.1|OQV16919.1	NA	NA	LOC129582734|uncharacterized-protein-LOC129582734|NW_026570228.1|XP_55330313.1	LOC129582734|uncharacterized-protein-LOC129582734|NW_026570228.1|XP_55330313.1	-
Pfai_geneID_rb_58831	IR	NT	1250.79	286.913	768.849	2.12588	0.162648	13.0705	4.85489e-39	4.11663e-37	PIGL	33208|Metazoa	N-acetylglucosaminylphosphatidylinositol deacetylase activity	NotTardiSpe	PIGL|N-acetylglucosaminyl-phosphatidylinositol-de-N-acetylase-X4|NC_060941.1|XP_54173824.1	PIGL|N-acetylglucosaminyl-phosphatidylinositol-de-N-acetylase-1-precursor|NC_060941.1|NP_4269.1	pigl-1|N-acetylglucosaminylphosphatidylinositol-deacetylase|CELE_Y52B11C.1|NC_003279.8|NP_1370270.1	pigl-1|N-acetylglucosaminylphosphatidylinositol-deacetylase|CELE_Y52B11C.1|NC_003279.8|NP_1370270.1	PIG-L|phosphatidylinositol-glycan-anchor-biosynthesis-class-LB|Dmel_CG4433|NT_033777.3|NP_996241.1	PIG-L|phosphatidylinositol-glycan-anchor-biosynthesis-class-LD|Dmel_CG4433|NT_033777.3|NP_650857.3	Hexe_geneID_BV898_09971	Prot_BV898_09971.1|Hexe_geneID_BV898_09971	Prot_BV898_09971.1|Hexe_geneID_BV898_09971	BV898_09971|hypothetical-protein|MTYJ01000081.1|OQV15875.1	BV898_09971|hypothetical-protein|MTYJ01000081.1|OQV15875.1	RvY_02976|hypothetical-protein|BDGG01000001.1|GAU90575.1	RvY_02976|hypothetical-protein|BDGG01000001.1|GAU90575.1	LOC129583651|tektin-3-like|NW_026570231.1|XP_55331513.1	LOC129583651|tektin-3-like|NW_026570231.1|XP_55331513.1	ko00000,ko00001,ko00002,ko01000
Pfai_geneID_rb_71750	IR	NT	2642.64	235.724	1439.18	3.48654	0.26676	13.0699	4.89016e-39	4.12472e-37	CACNA2D3	33208|Metazoa	calcium channel activity	NotTardiSpe	CACNA2D3|voltage-dependent-calcium-channel-subunit-alpha-2/delta-3-precursor|NC_060927.1|NP_60868.2	CACNA2D4|voltage-dependent-calcium-channel-subunit-alpha-2/delta-4-X4|NC_060936.1|XP_54229841.1	unc-36|VWFA-domain-containing-protein|CELE_C50C3.9|NC_003281.10|NP_1254955.1	unc-36|VWFA-domain-containing-protein|CELE_C50C3.9|NC_003281.10|NP_1254955.1	stj|straightjacketB|Dmel_CG12295|NT_033778.4|NP_610902.1	stj|straightjacketB|Dmel_CG12295|NT_033778.4|NP_610902.1	Hexe_geneID_BV898_02754	Prot_BV898_02754.2|Hexe_geneID_BV898_02754	Prot_BV898_02754.2|Hexe_geneID_BV898_02754	BV898_02754|Voltage-dependent-calcium-channel-subunit-alpha-2/delta-3|MTYJ01000012.1|OQV23306.1	BV898_02754|Voltage-dependent-calcium-channel-subunit-alpha-2/delta-3|MTYJ01000012.1|OQV23306.1	RvY_11351-2|hypothetical-protein|BDGG01000006.1|GAV00516.1	RvY_11351-2|hypothetical-protein|BDGG01000006.1|GAV00516.1	LOC129600197|voltage-dependent-calcium-channel-subunit-alpha-2-delta-4-like-X2|NW_026570224.1|XP_55354620.1	LOC129600197|voltage-dependent-calcium-channel-subunit-alpha-2-delta-4-like-X1|NW_026570224.1|XP_55354610.1	ko00000,ko00001,ko04040
Pfai_geneID_rb_54742	IR	NT	24010.9	1502.36	12756.6	3.99874	0.307575	13.0008	1.20998e-38	1.01525e-36	CALCRL	33208|Metazoa	calcitonin receptor activity	NotTardiSpe	CALCRL|calcitonin-gene-related-peptide-type-1-receptor-X1|NC_060926.1|XP_54196104.1	CALCRL|calcitonin-gene-related-peptide-type-1-receptor-precursor|NC_060926.1|NP_1258680.1	pdfr-1|Calcitonin-receptor-like-protein-1|CELE_C13B9.4|NC_003281.10|NP_1370425.1	pdfr-1|Calcitonin-receptor-like-protein-1|CELE_C13B9.4|NC_003281.10|NP_1370425.1	Dh31-R|diuretic-hormone-31-receptorB|Dmel_CG32843|NT_033778.4|NP_1260950.1	Dh31-R|diuretic-hormone-31-receptorB|Dmel_CG32843|NT_033778.4|NP_1260950.1	Hexe_geneID_BV898_01948	Prot_BV898_01948.1|Hexe_geneID_BV898_01948	Prot_BV898_01948.1|Hexe_geneID_BV898_01948	BV898_01948|Calcitonin-gene-related-peptide-type-1-receptor|MTYJ01000007.1|OQV24416.1	BV898_01948|Calcitonin-gene-related-peptide-type-1-receptor|MTYJ01000007.1|OQV24416.1	RvY_10011-2|hypothetical-protein|BDGG01000005.1|GAU98940.1	RvY_10011-2|hypothetical-protein|BDGG01000005.1|GAU98940.1	LOC129581942|calcitonin-gene-related-peptide-type-1-receptor-like-X2|NW_026570226.1|XP_55329235.1	LOC129581942|calcitonin-gene-related-peptide-type-1-receptor-like-X2|NW_026570226.1|XP_55329235.1	ko00000,ko00001,ko04030
Pfai_geneID_rb_59895	IR	NT	2524.37	568.914	1546.64	2.14914	0.165486	12.9868	1.45301e-38	1.21281e-36	Bzd	33208|Metazoa	MYND finger	NotTardiSpe	SMYD3|histone-lysine-N-methyltransferase-SMYD3-1|NC_060925.1|NP_1161212.1	SMYD3|histone-lysine-N-methyltransferase-SMYD3-1|NC_060925.1|NP_1161212.1	set-18|MYND-type-domain-containing-protein|CELE_T22A3.4|NC_003279.8|NP_871849.1	set-18|MYND-type-domain-containing-protein|CELE_T22A3.4|NC_003279.8|NP_871849.1	Smyd3|SET-and-MYND-domain-containing,-class-3|Dmel_CG13761|NC_004354.4|NP_524768.2	Smyd3|SET-and-MYND-domain-containing,-class-3|Dmel_CG13761|NC_004354.4|NP_524768.2	Hexe_geneID_BV898_08662	Prot_BV898_08662.1|Hexe_geneID_BV898_08662	Prot_BV898_08662.1|Hexe_geneID_BV898_08662	BV898_08662|RNA-binding-protein-42|MTYJ01000063.1|OQV17264.1	BV898_08662|RNA-binding-protein-42|MTYJ01000063.1|OQV17264.1	RvY_02703-2|hypothetical-protein|BDGG01000001.1|GAU90262.1	RvY_02703-2|hypothetical-protein|BDGG01000001.1|GAU90262.1	LOC129589343|histone-lysine-N-methyltransferase-set-18-like|NW_026570254.1|XP_55340030.1	LOC129589343|histone-lysine-N-methyltransferase-set-18-like|NW_026570254.1|XP_55340030.1	ko00000,ko03036
Pfai_geneID_rb_64733	IR	NT	3169.41	708.891	1939.15	2.16138	0.167152	12.9306	3.02331e-38	2.51044e-36	NA	NA	NA	NotTardiSpe	NA	NA	F44E2.3|Uncharacterized-protein|CELE_F44E2.3|NC_003281.10|NP_498950.1	F44E2.3|Uncharacterized-protein|CELE_F44E2.3|NC_003281.10|NP_498950.1	CG31712|uncharacterized-proteinA|Dmel_CG31712|NT_033779.5|NP_609327.3	CG31712|uncharacterized-proteinA|Dmel_CG31712|NT_033779.5|NP_609327.3	Hexe_geneID_BV898_14793	Prot_BV898_14793.1|Hexe_geneID_BV898_14793	Prot_BV898_14793.1|Hexe_geneID_BV898_14793	BV898_14793|hypothetical-protein|MTYJ01000187.1|OWA50271.1	BV898_14793|hypothetical-protein|MTYJ01000187.1|OWA50271.1	RvY_13739-4|hypothetical-protein|BDGG01000009.1|GAV03295.1	RvY_13739-4|hypothetical-protein|BDGG01000009.1|GAV03295.1	LOC129593265|arginine-and-glutamate-rich-protein-1-like|NW_026570281.1|XP_55345463.1	LOC129593265|arginine-and-glutamate-rich-protein-1-like|NW_026570281.1|XP_55345461.1	NA
Pfai_geneID_rb_75031	IR	NT	638.117	133.291	385.704	2.25969	0.174771	12.9295	3.06965e-38	2.53579e-36	NUDT6	33208|Metazoa	hydrolase activity	NotTardiSpe	NA	NUDT6|nucleoside-diphosphate-linked-moiety-X-motif-6-a|NC_060928.1|NP_9014.2	NA	NA	CG8128|uncharacterized-proteinA|Dmel_CG8128|NC_004354.4|NP_573053.2	CG8128|uncharacterized-proteinB|Dmel_CG8128|NC_004354.4|NP_1285282.1	Hexe_geneID_BV898_02502	Prot_BV898_02502.1|Hexe_geneID_BV898_02502	Prot_BV898_02502.1|Hexe_geneID_BV898_02502	BV898_02502|putative-Nucleoside-diphosphate-linked-moiety-X-motif-6|MTYJ01000010.1|OQV23771.1	BV898_02502|putative-Nucleoside-diphosphate-linked-moiety-X-motif-6|MTYJ01000010.1|OQV23771.1	RvY_01659|hypothetical-protein|BDGG01000001.1|GAU89064.1	RvY_01659|hypothetical-protein|BDGG01000001.1|GAU89064.1	LOC129601422|nucleoside-diphosphate-linked-moiety-X-motif-6-like-X2|NW_026570456.1|XP_55356200.1	LOC129601422|nucleoside-diphosphate-linked-moiety-X-motif-6-like-X2|NW_026570456.1|XP_55356200.1	-
Pfai_geneID_rb_97741	IR	NT	3819.22	1349.53	2584.38	1.50155	0.116461	12.8931	4.91936e-38	4.04296e-36	SSRP1	33208|Metazoa	Component of the FACT complex, a general chromatin factor that acts to reorganize nucleosomes. The FACT complex is involved in multiple processes that require DNA as a template such as mRNA elongation, DNA replication and DNA repair. During transcription elongation the FACT complex acts as a histone chaperone that both destabilizes and restores nucleosomal structure. It facilitates the passage of…	NotTardiSpe	SSRP1|FACT-complex-subunit-SSRP1-X2|NC_060935.1|XP_54225732.1	SSRP1|FACT-complex-subunit-SSRP1|NC_060935.1|NP_3137.1	hmg-4|FACT-complex-subunit-SSRP1-A|CELE_T20B12.8|NC_003281.10|NP_498633.1	hmg-4|FACT-complex-subunit-SSRP1-A|CELE_T20B12.8|NC_003281.10|NP_498633.1	Ssrp|structure-specific-recognition-protein|Dmel_CG4817|NT_033778.4|NP_523830.2	Ssrp|structure-specific-recognition-protein|Dmel_CG4817|NT_033778.4|NP_523830.2	Hexe_geneID_BV898_04377	Prot_BV898_04377.1|Hexe_geneID_BV898_04377	Prot_BV898_04377.1|Hexe_geneID_BV898_04377	BV898_04377|FACT-complex-subunit-SSRP1|MTYJ01000021.1|OQV21802.1	BV898_04377|FACT-complex-subunit-SSRP1|MTYJ01000021.1|OQV21802.1	RvY_14074|hypothetical-protein|BDGG01000009.1|GAV03684.1	RvY_14074|hypothetical-protein|BDGG01000009.1|GAV03684.1	LOC129581347|FACT-complex-subunit-SSRP1-like|NW_026570225.1|XP_55328324.1	LOC129581347|FACT-complex-subunit-SSRP1-like|NW_026570225.1|XP_55328324.1	ko00000,ko03000
Pfai_geneID_rb_13485	IR	NT	8775.17	1227.17	5001.17	2.83827	0.220365	12.8799	5.84374e-38	4.77815e-36	CIAPIN1	33208|Metazoa	iron-sulfur cluster assembly	NotTardiSpe	CIAPIN1|anamorsin-1|NC_060940.1|NP_64709.2	CIAPIN1|anamorsin-1|NC_060940.1|NP_64709.2	T20B12.7|Anamorsin-homolog|CELE_T20B12.7|NC_003281.10|NP_498632.1	T20B12.7|Anamorsin-homolog|CELE_T20B12.7|NC_003281.10|NP_498632.1	CIAPIN1|cytokine-induced-apoptosis-inhibitor-1|Dmel_CG4180|NT_033779.5|NP_524938.1	CIAPIN1|cytokine-induced-apoptosis-inhibitor-1|Dmel_CG4180|NT_033779.5|NP_524938.1	Hexe_geneID_BV898_09327	Prot_BV898_09327.1|Hexe_geneID_BV898_09327	Prot_BV898_09327.1|Hexe_geneID_BV898_09327	BV898_09327|Anamorsin-like-protein|MTYJ01000073.1|OQV16489.1	BV898_09327|Anamorsin-like-protein|MTYJ01000073.1|OQV16489.1	RvY_14637|hypothetical-protein|BDGG01000010.1|GAV04346.1	RvY_14637|hypothetical-protein|BDGG01000010.1|GAV04346.1	LOC129589223|anamorsin-homolog|NW_026570253.1|XP_55339798.1	LOC129589223|anamorsin-homolog|NW_026570253.1|XP_55339798.1	-
Pfai_geneID_rb_79889	IR	NT	1567.32	305.792	936.556	2.36104	0.184016	12.8306	1.10516e-37	8.99052e-36	NA	NA	NA	TardiSpe	NA	NA	NA	NA	NA	NA	NA	Prot_BV898_17718.1|Hexe_geneID_BV898_17718	NA	NA	BV898_17718|hypothetical-protein|MTYJ01000312.1|OWA53285.1	RvY_18390-3|hypothetical-protein|BDGG01000018.1|GAV08738.1	RvY_18390-3|hypothetical-protein|BDGG01000018.1|GAV08738.1	LOC129595328|uncharacterized-protein-LOC129595328|NW_026570297.1|XP_55348275.1	LOC129595328|uncharacterized-protein-LOC129595328|NW_026570297.1|XP_55348274.1	NA
Pfai_geneID_rb_18219	IR	NT	7743.01	1605.51	4674.26	2.26946	0.176891	12.8297	1.11777e-37	9.04714e-36	NSFL1C	33208|Metazoa	negative regulation of protein localization to centrosome	NotTardiSpe	NSFL1C|NSFL1-cofactor-p47-X6|NC_060944.1|XP_54179689.1	NSFL1C|NSFL1-cofactor-p47-X2|NC_060944.1|XP_54179685.1	ubxn-2|UBX-domain-containing-protein-2|CELE_Y94H6A.9|NC_003282.8|NP_1023590.1	ubxn-2|UBX-domain-containing-protein-2|CELE_Y94H6A.9|NC_003282.8|NP_1023590.1	p47|p47|Dmel_CG11139|NT_033778.4|NP_610284.1	p47|p47|Dmel_CG11139|NT_033778.4|NP_610284.1	Hexe_geneID_BV898_16209	Prot_BV898_16209.1|Hexe_geneID_BV898_16209	Prot_BV898_16209.1|Hexe_geneID_BV898_16209	BV898_16209|NSFL1-cofactor-p47|MTYJ01000237.1|OWA51738.1	BV898_16209|NSFL1-cofactor-p47|MTYJ01000237.1|OWA51738.1	RvY_15802|hypothetical-protein|BDGG01000012.1|GAV05712.1	RvY_15802|hypothetical-protein|BDGG01000012.1|GAV05712.1	LOC129589084|NSFL1-cofactor-p47-like|NW_026570253.1|XP_55339575.1	LOC129589084|NSFL1-cofactor-p47-like|NW_026570253.1|XP_55339575.1	ko00000,ko00001
Pfai_geneID_rb_71275	IR	NT	3043.1	373.737	1708.42	3.02491	0.23663	12.7833	2.03313e-37	1.63733e-35	C21orf2	33154|Opisthokonta	DNA damage response, detection of DNA damage	NotTardiSpe	NA	CFAP410|cilia--and-flagella-associated-protein-410-4|NC_060945.1|NP_1258371.1	F09G8.5|Uncharacterized-protein|CELE_F09G8.5|NC_003281.10|NP_498812.2	F09G8.5|Uncharacterized-protein|CELE_F09G8.5|NC_003281.10|NP_498812.2	U2A|U2A|Dmel_CG1406|NT_033778.4|NP_610315.1	U2A|U2A|Dmel_CG1406|NT_033778.4|NP_610315.1	NA	Prot_BV898_00506.1|Hexe_geneID_BV898_00506	NA	NA	BV898_00506|putative-Acidic-leucine-rich-nuclear-phosphoprotein-32-family-member-A|MTYJ01000002.1|OQV25568.1	RvY_16125|hypothetical-protein|BDGG01000013.1|GAV06092.1	RvY_16125|hypothetical-protein|BDGG01000013.1|GAV06092.1	LOC129600785|uncharacterized-protein-LOC129600785-X2|NW_026570416.1|XP_55355342.1	LOC129600785|acidic-leucine-rich-nuclear-phosphoprotein-32-family-member-A-like-X1|NW_026570416.1|XP_55355341.1	-
Pfai_geneID_rb_31488	IR	NT	2118.65	815.078	1466.86	1.37963	0.107995	12.7749	2.2648e-37	1.81478e-35	RECQL5	33208|Metazoa	RecQ helicase protein-like 5 RecQ5	NotTardiSpe	RECQL5|ATP-dependent-DNA-helicase-Q5-1|NC_060941.1|NP_4250.4	RECQL5|ATP-dependent-DNA-helicase-Q5-X10|NC_060941.1|XP_54173805.1	rcq-5|ATP-dependent-DNA-helicase|CELE_E03A3.2|NC_003281.10|NP_1309439.1	rcq-5|ATP-dependent-DNA-helicase|CELE_E03A3.2|NC_003281.10|NP_1309439.1	RecQ5|RecQ5-helicaseC|Dmel_CG4879|NT_037436.4|NP_1014584.1	RecQ5|RecQ5-helicaseC|Dmel_CG4879|NT_037436.4|NP_1014584.1	Hexe_geneID_BV898_07658	Prot_BV898_07658.1|Hexe_geneID_BV898_07658	Prot_BV898_07658.1|Hexe_geneID_BV898_07658	BV898_07658|ATP-dependent-DNA-helicase-Q5|MTYJ01000051.1|OQV18262.1	BV898_07658|ATP-dependent-DNA-helicase-Q5|MTYJ01000051.1|OQV18262.1	RvY_08728-1|hypothetical-protein|BDGG01000004.1|GAU97430.1	RvY_08728-1|hypothetical-protein|BDGG01000004.1|GAU97429.1	LOC129583961|ATP-dependent-DNA-helicase-Q5-like|NW_026570232.1|XP_55331999.1	LOC129583961|ATP-dependent-DNA-helicase-Q5-like|NW_026570232.1|XP_55331999.1	ko00000,ko01000,ko03400
Pfai_geneID_rb_64606	IR	NT	4770.3	997.265	2883.78	2.25789	0.176871	12.7658	2.54536e-37	2.02945e-35	NA	33208|Metazoa	Zinc knuckle	NotTardiSpe	SRSF1|serine/arginine-rich-splicing-factor-1-X3|NC_060941.1|XP_54172879.1	SRSF6|serine/arginine-rich-splicing-factor-6-X1|NC_060944.1|XP_54179816.1	rsp-3|putative-splicing-factor,-arginine-serine-rich-3|CELE_Y111B2A.18|NC_003281.10|NP_1370111.1	rsp-3|putative-splicing-factor,-arginine-serine-rich-3|CELE_Y111B2A.18|NC_003281.10|NP_1370111.1	SF2|splicing-factor-2A|Dmel_CG6987|NT_033777.3|NP_652611.1	B52|B52I|Dmel_CG10851|NT_033777.3|NP_1163603.1	Hexe_geneID_BV898_02526	Prot_BV898_02526.2|Hexe_geneID_BV898_02526	Prot_BV898_02526.2|Hexe_geneID_BV898_02526	BV898_02526|hypothetical-protein|MTYJ01000010.1|OQV23802.1	BV898_02526|hypothetical-protein|MTYJ01000010.1|OQV23802.1	RvY_03276|hypothetical-protein|BDGG01000001.1|GAU90925.1	RvY_03276|hypothetical-protein|BDGG01000001.1|GAU90925.1	LOC129587317|probable-splicing-factor,-arginine-serine-rich-6-X1|NW_026570244.1|XP_55336982.1	LOC129587317|U1-small-nuclear-ribonucleoprotein-70-kDa-like-X2|NW_026570244.1|XP_55336983.1	ko00000,ko00001,ko03041
Pfai_geneID_rb_114277	IR	NT	2573.87	253.927	1413.9	3.34402	0.262535	12.7374	3.66176e-37	2.90512e-35	NA	2759|Eukaryota	MAP kinase kinase kinase activity	NotTardiSpe	KCNMA1|calcium-activated-potassium-channel-subunit-alpha-1-X42|NC_060934.1|XP_54221819.1	KCNMA1|calcium-activated-potassium-channel-subunit-alpha-1-X32|NC_060934.1|XP_54221809.1	nsy-1|Mitogen-activated-protein-kinase-kinase-kinase-nsy-1|CELE_F59A6.1|NC_003280.10|NP_1370698.1	slo-1|Calcium-activated-potassium-channel-slo-1|CELE_Y51A2D.19|NC_003283.11|NP_1024259.1	slo|slowpokeR|Dmel_CG10693|NT_033777.3|NP_1014661.2	slo|slowpokeR|Dmel_CG10693|NT_033777.3|NP_1014661.2	Hexe_geneID_BV898_09945	Prot_BV898_09945.1|Hexe_geneID_BV898_09945	Prot_BV898_09945.1|Hexe_geneID_BV898_09945	BV898_09945|Calcium-activated-potassium-channel-subunit-alpha-1|MTYJ01000081.1|OQV15848.1	BV898_09945|Calcium-activated-potassium-channel-subunit-alpha-1|MTYJ01000081.1|OQV15848.1	RvY_01274|hypothetical-protein|BDGG01000001.1|GAU88604.1	RvY_01274|hypothetical-protein|BDGG01000001.1|GAU88604.1	LOC129591438|uncharacterized-protein-LOC129591438-X3|NW_026570266.1|XP_55343069.1	LOC129591438|uncharacterized-protein-LOC129591438-X1|NW_026570266.1|XP_55343067.1	-
Pfai_geneID_rb_2681	IR	NT	7575.63	1783.28	4679.46	2.08735	0.164074	12.722	4.46288e-37	3.52326e-35	NDRG3	33208|Metazoa	Ndr family	NotTardiSpe	NDRG3|protein-NDRG3-X2|NC_060944.1|XP_54179734.1	NDRG1|protein-NDRG1-1|NC_060932.1|NP_1128714.1	Y48G10A.3|Uncharacterized-protein|CELE_Y48G10A.3|NC_003279.8|NP_493369.1	Y48G10A.3|Uncharacterized-protein|CELE_Y48G10A.3|NC_003279.8|NP_493369.1	MESK2|misexpression-suppressor-of-KSR-2D|Dmel_CG15669|NT_033778.4|NP_523804.3	MESK2|misexpression-suppressor-of-KSR-2D|Dmel_CG15669|NT_033778.4|NP_523804.3	Hexe_geneID_BV898_15405	Prot_BV898_15405.1|Hexe_geneID_BV898_15405	Prot_BV898_15405.1|Hexe_geneID_BV898_15405	BV898_15405|Protein-NDRG3|MTYJ01000207.1|OWA50903.1	BV898_15405|Protein-NDRG3|MTYJ01000207.1|OWA50903.1	RvY_06732|hypothetical-protein|BDGG01000003.1|GAU95051.1	RvY_06732|hypothetical-protein|BDGG01000003.1|GAU95051.1	LOC129601413|protein-NDRG3-like|NW_026570224.1|XP_55356193.1	LOC129601413|protein-NDRG3-like|NW_026570224.1|XP_55356186.1	ko00000,ko04147
Pfai_geneID_rb_6300	IR	NT	3420.23	127.726	1773.98	4.74259	0.372973	12.7156	4.84092e-37	3.80297e-35	NA	NA	NA	TardiSpe	NA	NA	NA	NA	NA	NA	NA	NA	Prot_BV898_09690.1|Hexe_geneID_BV898_09690	BV898_09690|hypothetical-protein|MTYJ01000077.1|OQV16206.1	NA	NA	RvY_08297|hypothetical-protein|BDGG01000003.1|GAU96930.1	LOC129597862|uncharacterized-protein-LOC129597862|NW_026570330.1|XP_55351534.1	LOC129597862|uncharacterized-protein-LOC129597862|NW_026570330.1|XP_55351533.1	NA
Pfai_geneID_rb_97631	IR	NT	1440.93	323.042	881.988	2.157	0.170047	12.6847	7.18555e-37	5.61734e-35	PRDM10	33208|Metazoa	PR domain containing 10	NotTardiSpe	ZFP62|zinc-finger-protein-62-homolog-2|NC_060929.1|NP_1364872.1	PRDM10|PR-domain-zinc-finger-protein-10-14|NC_060935.1|NP_1354824.1	blmp-1|B-lymphocyte-induced-maturation-protein-1-homolog|CELE_F25D7.3|NC_003279.8|NP_1251370.1	blmp-1|B-lymphocyte-induced-maturation-protein-1-homolog|CELE_F25D7.3|NC_003279.8|NP_1251371.1	Meics|meiotic-central-spindleB|Dmel_CG8474|NT_037436.4|NP_1261815.1	Meics|meiotic-central-spindleB|Dmel_CG8474|NT_037436.4|NP_1261815.1	Hexe_geneID_BV898_09536	Prot_BV898_09536.1|Hexe_geneID_BV898_09536	Prot_BV898_09536.1|Hexe_geneID_BV898_09536	BV898_09536|putative-PR-domain-zinc-finger-protein-10|MTYJ01000075.1|OQV16393.1	BV898_09536|putative-PR-domain-zinc-finger-protein-10|MTYJ01000075.1|OQV16393.1	RvY_19264|hypothetical-protein|BDGG01000027.1|GAV09779.1	RvY_19264|hypothetical-protein|BDGG01000027.1|GAV09779.1	LOC129585466|zinc-finger-protein-ZFP2-like|NW_026570237.1|XP_55334125.1	LOC129585466|zinc-finger-protein-ZFP2-like|NW_026570237.1|XP_55334125.1	-
Pfai_geneID_rb_74331	IR	NT	5005.98	4.93785	2505.46	9.94434	0.78399	12.6843	7.22746e-37	5.62269e-35	TLE4	33208|Metazoa	Zgc 136336	NotTardiSpe	TLE4|transducin-like-enhancer-protein-4-18|NC_060933.1|NP_1338493.1	TLE4|transducin-like-enhancer-protein-4-X32|NC_060933.1|XP_54219684.1	unc-37|Transcription-factor-unc-37|CELE_W02D3.9|NC_003279.8|NP_491932.1	unc-37|Transcription-factor-unc-37|CELE_W02D3.9|NC_003279.8|NP_491932.1	gro|grouchoG|Dmel_CG8384|NT_033777.3|NP_1189294.1	gro|grouchoF|Dmel_CG8384|NT_033777.3|NP_1189293.1	Hexe_geneID_BV898_03113	Prot_BV898_03113.1|Hexe_geneID_BV898_03113	Prot_BV898_03113.1|Hexe_geneID_BV898_03113	BV898_03113|Protein-groucho-2|MTYJ01000014.1|OQV23066.1	BV898_03113|Protein-groucho-2|MTYJ01000014.1|OQV23066.1	RvY_14396|hypothetical-protein|BDGG01000010.1|GAV04057.1	RvY_14396|hypothetical-protein|BDGG01000010.1|GAV04057.1	LOC129585465|protein-groucho-like|NW_026570237.1|XP_55334124.1	LOC129585465|protein-groucho-like|NW_026570237.1|XP_55334124.1	ko00000,ko00001
Pfai_geneID_rb_107238	IR	NT	7449.54	1376.68	4413.11	2.43624	0.19208	12.6835	7.30361e-37	5.65447e-35	ZFAND2B	33208|Metazoa	Zinc ion binding	NotTardiSpe	ZFAND2B|AN1-type-zinc-finger-protein-2B-X2|NC_060926.1|XP_54196552.1	ZFAND2A|AN1-type-zinc-finger-protein-2A-1|NC_060931.1|NP_872297.2	aip-1|Arsenite-Inducible-Protein|CELE_F58E10.4|NC_003283.11|NP_506479.1	aip-1|Arsenite-Inducible-Protein|CELE_F58E10.4|NC_003283.11|NP_506479.1	CG12795|uncharacterized-protein|Dmel_CG12795|NT_033779.5|NP_1097074.1	CG12795|uncharacterized-protein|Dmel_CG12795|NT_033779.5|NP_1097074.1	Hexe_geneID_BV898_07739	Prot_BV898_07739.1|Hexe_geneID_BV898_07739	Prot_BV898_07739.1|Hexe_geneID_BV898_07739	BV898_07739|putative-AN1-type-zinc-finger-protein-2B|MTYJ01000052.1|OQV18151.1	BV898_07739|putative-AN1-type-zinc-finger-protein-2B|MTYJ01000052.1|OQV18151.1	RvY_07623|hypothetical-protein|BDGG01000003.1|GAU96135.1	RvY_07623|hypothetical-protein|BDGG01000003.1|GAU96135.1	LOC129590488|AN1-type-zinc-finger-protein-2A-like|NW_026570260.1|XP_55341719.1	LOC129590488|AN1-type-zinc-finger-protein-2A-like|NW_026570260.1|XP_55341719.1	-
Pfai_geneID_rb_80558	IR	NT	5966.35	943.896	3455.12	2.66059	0.210358	12.6479	1.14856e-36	8.84941e-35	NA	NA	NA	TardiSpe	NA	NA	NA	NA	dap|dacapo|Dmel_CG1772|NT_033778.4|NP_476948.1	NA	NA	Prot_BV898_11695.1|Hexe_geneID_BV898_11695	NA	NA	BV898_11695|hypothetical-protein|MTYJ01000110.1|OQV14120.1	RvY_09760|hypothetical-protein|BDGG01000004.1|GAU98641.1	NA	LOC129589297|uncharacterized-protein-LOC129589297|NW_026570254.1|XP_55339959.1	LOC129589297|uncharacterized-protein-LOC129589297|NW_026570254.1|XP_55339959.1	NA
Pfai_geneID_rb_91497	IR	NT	9687.09	2040.55	5863.82	2.24678	0.177671	12.6457	1.18128e-36	9.05797e-35	GCLC	33208|Metazoa	Glutamate-cysteine ligase	NotTardiSpe	GCLC|glutamate--cysteine-ligase-catalytic-subunit-X1|NC_060930.1|XP_54211163.1	GCLC|glutamate--cysteine-ligase-catalytic-subunit-b|NC_060930.1|NP_1184044.1	gcs-1|Glutamate--cysteine-ligase|CELE_F37B12.2|NC_003280.10|NP_495927.2	gcs-1|Glutamate--cysteine-ligase|CELE_F37B12.2|NC_003280.10|NP_495927.2	Gclc|Glutamate-cysteine-ligase-catalytic-subunitB|Dmel_CG2259|NC_004354.4|NP_996373.1	Gclc|Glutamate-cysteine-ligase-catalytic-subunitC|Dmel_CG2259|NC_004354.4|NP_1285001.1	Hexe_geneID_BV898_08392	Prot_BV898_08392.1|Hexe_geneID_BV898_08392	Prot_BV898_08392.1|Hexe_geneID_BV898_08392	BV898_08392|Glutamate--cysteine-ligase-catalytic-subunit|MTYJ01000060.1|OQV17458.1	BV898_08392|Glutamate--cysteine-ligase-catalytic-subunit|MTYJ01000060.1|OQV17458.1	RvY_13795|hypothetical-protein|BDGG01000009.1|GAV03361.1	RvY_08029|hypothetical-protein|BDGG01000003.1|GAU96602.1	LOC129593422|glutamate--cysteine-ligase-catalytic-subunit-like|NW_026570281.1|XP_55345692.1	LOC129581922|glutamate--cysteine-ligase-catalytic-subunit-like|NW_026570226.1|XP_55329199.1	ko00000,ko00001,ko00002,ko01000
Pfai_geneID_rb_58378	IR	NT	5183.35	147.019	2665.18	5.14509	0.407207	12.6351	1.35276e-36	1.03235e-34	cysK	2|Bacteria	Pyridoxal-phosphate dependent enzyme	NotTardiSpe	CBS|cystathionine-beta-synthase-X8|NC_060945.1|XP_54180903.1	CBS|cystathionine-beta-synthase-X8|NC_060945.1|XP_54180903.1	cysl-2|Bifunctional-L-3-cyanoalanine-synthase-cysteine-synthase|CELE_K10H10.2|NC_003280.10|NP_497008.1	cysl-2|Bifunctional-L-3-cyanoalanine-synthase-cysteine-synthase|CELE_K10H10.2|NC_003280.10|NP_497008.1	Cbs|cystathionine-beta-synthaseB|Dmel_CG1753|NC_004354.4|NP_728384.1	Cbs|cystathionine-beta-synthaseC|Dmel_CG1753|NC_004354.4|NP_1285508.1	Hexe_geneID_BV898_18472	Prot_BV898_18472.1|Hexe_geneID_BV898_18472	Prot_BV898_18472.1|Hexe_geneID_BV898_18472	BV898_18472|putative-Cystathionine-beta-synthase|MTYJ01000367.1|OWA54050.1	BV898_18472|putative-Cystathionine-beta-synthase|MTYJ01000367.1|OWA54050.1	RvY_14508|hypothetical-protein|BDGG01000010.1|GAV04196.1	RvY_14508|hypothetical-protein|BDGG01000010.1|GAV04196.1	LOC129596959|cysteine-synthase-like|NW_026570318.1|XP_55350340.1	LOC129596959|cysteine-synthase-like|NW_026570318.1|XP_55350340.1	ko00000,ko00001,ko00002,ko01000
Pfai_geneID_rb_101594	IR	NT	12315	1548.57	6931.8	2.99162	0.237375	12.6029	2.03468e-36	1.54539e-34	MAP3K2	33208|Metazoa	Mitogen-activated protein kinase kinase kinase	NotTardiSpe	NA	MAP3K19|mitogen-activated-protein-kinase-kinase-kinase-19-5|NC_060926.1|NP_1269812.1	nsy-1|Mitogen-activated-protein-kinase-kinase-kinase|CELE_F59A6.1|NC_003280.10|NP_1380179.1	max-2|Serine-threonine-protein-kinase-max-2|CELE_Y38F1A.10|NC_003280.10|NP_1076635.1	Mekk1|Mekk1B|Dmel_CG7717|NT_033777.3|NP_732373.1	Mekk1|Mekk1D|Dmel_CG7717|NT_033777.3|NP_650750.4	Hexe_geneID_BV898_14017	Prot_BV898_14017.1|Hexe_geneID_BV898_14017	Prot_BV898_14017.1|Hexe_geneID_BV898_14017	BV898_14017|putative-Mitogen-activated-protein-kinase-kinase-kinase-12|MTYJ01000164.1|OQV11673.1	BV898_14017|putative-Mitogen-activated-protein-kinase-kinase-kinase-12|MTYJ01000164.1|OQV11673.1	RvY_11910|hypothetical-protein|BDGG01000007.1|GAV01158.1	RvY_11910|hypothetical-protein|BDGG01000007.1|GAV01158.1	LOC129585148|uncharacterized-protein-LOC129585148|NW_026570236.1|XP_55333703.1	LOC129585148|uncharacterized-protein-LOC129585148|NW_026570236.1|XP_55333703.1	ko00000,ko00001,ko00002,ko01000,ko01001
Pfai_geneID_rb_83492	IR	NT	1804.92	242.963	1023.94	2.89768	0.230294	12.5825	2.63569e-36	1.99244e-34	TMEM151B	33208|Metazoa	TMEM151 family	NotTardiSpe	TMEM151B|transmembrane-protein-151B|NC_060930.1|NP_1131032.1	TMEM151A|transmembrane-protein-151A|NC_060935.1|NP_694998.1	ZK1067.4|Transmembrane-protein-151-homolog|CELE_ZK1067.4|NC_003280.10|NP_495963.2	ZK1067.4|Transmembrane-protein-151-homolog|CELE_ZK1067.4|NC_003280.10|NP_495963.2	teq|tequilaF|Dmel_CG4821|NT_037436.4|NP_1163393.2	NA	Hexe_geneID_BV898_18922	Prot_BV898_18922.1|Hexe_geneID_BV898_18922	Prot_BV898_18922.1|Hexe_geneID_BV898_18922	BV898_18922|hypothetical-protein|MTYJ01000417.1|OWA54522.1	BV898_18922|hypothetical-protein|MTYJ01000417.1|OWA54522.1	RvY_12185|hypothetical-protein|BDGG01000007.1|GAV01479.1	RvY_12185|hypothetical-protein|BDGG01000007.1|GAV01479.1	LOC129590976|transmembrane-protein-151-homolog|NW_026570263.1|XP_55342419.1	LOC129590976|transmembrane-protein-151-homolog|NW_026570263.1|XP_55342419.1	-
Pfai_geneID_rb_27082	IR	NT	8041	1241.68	4641.34	2.69514	0.214496	12.565	3.28831e-36	2.47411e-34	RAD51	33208|Metazoa	3,5-cyclic-GMP phosphodiesterase activity	NotTardiSpe	PDE11A|dual-3,5-cyclic-AMP-and--GMP-phosphodiesterase-11A-4|NC_060926.1|NP_58649.3	PDE11A|dual-3,5-cyclic-AMP-and--GMP-phosphodiesterase-11A-4|NC_060926.1|NP_58649.3	rad-51|DNA-repair-protein-RAD51-homolog|CELE_Y43C5A.6|NC_003282.8|NP_1263771.1	rad-51|DNA-repair-protein-RAD51-homolog|CELE_Y43C5A.6|NC_003282.8|NP_1379410.1	Pde6|phosphodiesterase-6B|Dmel_CG8279|NT_033777.3|NP_650369.3	Pde11|phosphodiesterase-11C|Dmel_CG34341|NT_033779.5|NP_1097177.1	Hexe_geneID_BV898_00092	Prot_BV898_00092.1|Hexe_geneID_BV898_00092	Prot_BV898_00092.1|Hexe_geneID_BV898_00092	BV898_00092|cGMP-specific-3,5-cyclic-phosphodiesterase|MTYJ01000001.1|OQV25950.1	BV898_00092|cGMP-specific-3,5-cyclic-phosphodiesterase|MTYJ01000001.1|OQV25950.1	RvY_04264-1|hypothetical-protein|BDGG01000002.1|GAU92147.1	RvY_04264-2|hypothetical-protein|BDGG01000002.1|GAU92146.1	LOC129587728|DNA-repair-protein-RAD51-homolog-A-like|NW_026570246.1|XP_55337580.1	LOC129587808|cGMP-specific-3,5-cyclic-phosphodiesterase-like|NW_026570246.1|XP_55337705.1	ko00000,ko00001,ko01000
Pfai_geneID_rb_50376	IR	NT	197.069	915.966	556.517	-2.2148	0.176421	-12.5541	3.77444e-36	2.8266e-34	N	33208|Metazoa	Calcium ion binding. It is involved in the biological process described with regulation of developmental process	NotTardiSpe	NOTCH2|neurogenic-locus-notch-homolog-protein-2-1-preproprotein|NC_060925.1|NP_77719.2	NOTCH3|neurogenic-locus-notch-homolog-protein-3-precursor|NC_060943.1|NP_426.2	lin-12|lin-12-Notch-intracellular-domain|CELE_R107.8|NC_003281.10|NP_499007.1	lin-12|lin-12-Notch-intracellular-domain|CELE_R107.8|NC_003281.10|NP_499007.1	N|notchA|Dmel_CG3936|NC_004354.4|NP_476859.2	N|notchB|Dmel_CG3936|NC_004354.4|NP_1245510.1	Hexe_geneID_BV898_07451	Prot_BV898_07451.1|Hexe_geneID_BV898_07451	Prot_BV898_07451.1|Hexe_geneID_BV898_07451	BV898_07451|Neurogenic-locus-Notch-protein|MTYJ01000049.1|OQV18440.1	BV898_07451|Neurogenic-locus-Notch-protein|MTYJ01000049.1|OQV18440.1	RvY_17519|hypothetical-protein|BDGG01000015.1|GAV07710.1	RvY_17519|hypothetical-protein|BDGG01000015.1|GAV07710.1	LOC129584166|neurogenic-locus-notch-homolog-protein-1-like|NW_026570232.1|XP_55332270.1	LOC129584166|neurogenic-locus-notch-homolog-protein-1-like|NW_026570232.1|XP_55332270.1	ko00000,ko00001,ko00002
Pfai_geneID_rb_101503	IR	NT	1755.64	397.969	1076.8	2.1399	0.171488	12.4784	9.7935e-36	7.30003e-34	STAG2	33208|Metazoa	STAG domain	NotTardiSpe	STAG2|cohesin-subunit-SA-2-X3|NC_060947.1|XP_54182368.1	STAG1|cohesin-subunit-SA-1|NC_060927.1|NP_5853.2	scc-3|Cohesin-subunit-scc-3|CELE_F18E2.3|NC_003283.11|NP_506193.1	scc-3|Cohesin-subunit-scc-3|CELE_F18E2.3|NC_003283.11|NP_506193.1	SA|stromalin|Dmel_CG3423|NT_033779.5|NP_477268.2	SA|stromalin|Dmel_CG3423|NT_033779.5|NP_477268.2	Hexe_geneID_BV898_15041	Prot_BV898_15041.1|Hexe_geneID_BV898_15041	Prot_BV898_15041.1|Hexe_geneID_BV898_15041	BV898_15041|Cohesin-subunit-SA-1|MTYJ01000195.1|OWA50528.1	BV898_15041|Cohesin-subunit-SA-1|MTYJ01000195.1|OWA50528.1	RvY_13482|hypothetical-protein|BDGG01000009.1|GAV02989.1	RvY_13482|hypothetical-protein|BDGG01000009.1|GAV02989.1	LOC129586684|cohesin-subunit-SA-2-like|NW_026570242.1|XP_55335999.1	LOC129586684|cohesin-subunit-SA-2-like|NW_026570242.1|XP_55335999.1	ko00000,ko00001,ko03036
Pfai_geneID_rb_95821	IR	NT	2067.81	514.677	1291.24	2.00487	0.160921	12.4587	1.25426e-35	9.30591e-34	EXOC3	33208|Metazoa	It is involved in the biological process described with exocytosis	NotTardiSpe	EXOC3|exocyst-complex-component-3|NC_060929.1|NP_9208.2	EXOC3|exocyst-complex-component-3|NC_060929.1|NP_9208.2	sec-6|Exocyst-complex-component-3|CELE_F09E5.5|NC_003280.10|NP_495006.2	sec-6|Exocyst-complex-component-3|CELE_F09E5.5|NC_003280.10|NP_495006.2	Sec6|secretory-6|Dmel_CG5341|NT_033778.4|NP_611351.1	Sec6|secretory-6|Dmel_CG5341|NT_033778.4|NP_611351.1	Hexe_geneID_BV898_00918	Prot_BV898_00918.1|Hexe_geneID_BV898_00918	Prot_BV898_00918.1|Hexe_geneID_BV898_00918	BV898_00918|Exocyst-complex-component-3|MTYJ01000003.1|OQV25232.1	BV898_00918|Exocyst-complex-component-3|MTYJ01000003.1|OQV25232.1	RvY_14405|hypothetical-protein|BDGG01000010.1|GAV04067.1	RvY_14405|hypothetical-protein|BDGG01000010.1|GAV04067.1	LOC129581033|exocyst-complex-component-3-like|NW_026570225.1|XP_55327843.1	LOC129581033|exocyst-complex-component-3-like|NW_026570225.1|XP_55327843.1	ko00000,ko04131
Pfai_geneID_rb_53888	IR	NT	2940.07	905.971	1923.02	1.69813	0.136437	12.4463	1.46449e-35	1.08157e-33	EPC1	33208|Metazoa	Enhancer of	NotTardiSpe	EPC1|enhancer-of-polycomb-homolog-1-h|NC_060934.1|NP_1369685.1	EPC1|enhancer-of-polycomb-homolog-1-h|NC_060934.1|NP_1369685.1	epc-1|Enhancer-of-PolyComb-like|CELE_Y111B2A.11|NC_003281.10|NP_1370109.1	epc-1|Enhancer-of-PolyComb-like|CELE_Y111B2A.11|NC_003281.10|NP_1370109.1	E(Pc)|enhancer-of-polycombD|Dmel_CG7776|NT_033778.4|NP_1260896.1	E(Pc)|enhancer-of-polycombA|Dmel_CG7776|NT_033778.4|NP_523698.2	Hexe_geneID_BV898_08069	Prot_BV898_08069.1|Hexe_geneID_BV898_08069	Prot_BV898_08069.1|Hexe_geneID_BV898_08069	BV898_08069|putative-Enhancer-of-polycomb-like-protein-1|MTYJ01000055.1|OQV17942.1	BV898_08069|putative-Enhancer-of-polycomb-like-protein-1|MTYJ01000055.1|OQV17942.1	RvY_03248|hypothetical-protein|BDGG01000001.1|GAU90892.1	RvY_03248|hypothetical-protein|BDGG01000001.1|GAU90892.1	LOC129588529|enhancer-of-polycomb-homolog-2-like-X2|NW_026570250.1|XP_55338758.1	LOC129588529|enhancer-of-polycomb-homolog-2-like-X1|NW_026570250.1|XP_55338757.1	ko00000,ko03036
Pfai_geneID_rb_68728	IR	NT	1114.65	276.956	695.805	2.00703	0.161438	12.4322	1.74865e-35	1.2855e-33	NA	33208|Metazoa	Chromatin organization modifier domain	NotTardiSpe	NA	ZNF473|zinc-finger-protein-473-1|NC_060943.1|NP_1006657.1	pat-9|Paralysed-Arrest-at-Two-fold|CELE_T27B1.2|NC_003284.9|NP_1382750.1	pat-9|Paralysed-Arrest-at-Two-fold|CELE_T27B1.2|NC_003284.9|NP_510680.2	rhi|rhino|Dmel_CG10683|NT_033778.4|NP_536794.1	Oxp|oxpecker|Dmel_CG18186|NT_033778.4|NP_611240.1	NA	Prot_BV898_10354.2|Hexe_geneID_BV898_10354	Prot_BV898_10354.1|Hexe_geneID_BV898_10354	BV898_10354|hypothetical-protein|MTYJ01000088.1|OQV15485.1	BV898_10354|hypothetical-protein|MTYJ01000088.1|OQV15486.1	RvY_09483-2|hypothetical-protein|BDGG01000004.1|GAU98322.1	RvY_13080|hypothetical-protein|BDGG01000008.1|GAV02525.1	LOC129584159|putative-zinc-finger-and-SCAN-domain-containing-protein-5D|NW_026570232.1|XP_55332254.1	LOC129584159|putative-zinc-finger-and-SCAN-domain-containing-protein-5D|NW_026570232.1|XP_55332254.1	-
Pfai_geneID_rb_4872	IR	NT	3871.38	1101.97	2486.67	1.81199	0.145964	12.4139	2.19593e-35	1.60694e-33	KPNB1	33208|Metazoa	ribosomal protein import into nucleus	NotTardiSpe	KPNB1|importin-subunit-beta-1-1|NC_060941.1|NP_2256.2	KPNB1|importin-subunit-beta-1-1|NC_060941.1|NP_2256.2	imb-1|Importin-N-terminal-domain-containing-protein|CELE_F28B3.8|NC_003279.8|NP_491477.2	imb-1|Importin-N-terminal-domain-containing-protein|CELE_F28B3.8|NC_003279.8|NP_491477.2	Fs(2)Ket|female-sterile-(2)-ketelA|Dmel_CG2637|NT_033779.5|NP_477496.1	Fs(2)Ket|female-sterile-(2)-ketelD|Dmel_CG2637|NT_033779.5|NP_1246108.1	Hexe_geneID_BV898_17401	Prot_BV898_17401.1|Hexe_geneID_BV898_17401	Prot_BV898_17401.1|Hexe_geneID_BV898_17401	BV898_17401|Importin-subunit-beta-1|MTYJ01000295.1|OWA52963.1	BV898_17401|Importin-subunit-beta-1|MTYJ01000295.1|OWA52963.1	RvY_08936|hypothetical-protein|BDGG01000004.1|GAU97683.1	RvY_08936|hypothetical-protein|BDGG01000004.1|GAU97683.1	LOC129581561|importin-subunit-beta-like-X2|NW_026570226.1|XP_55328683.1	LOC129581561|importin-subunit-beta-like-X1|NW_026570226.1|XP_55328682.1	ko00000,ko00001,ko03009,ko03036
Pfai_geneID_rb_74472	IR	NT	228.223	2437.67	1332.95	-3.41599	0.275763	-12.3874	3.05728e-35	2.22709e-33	NA	33208|Metazoa	Sushi, von Willebrand factor type A, EGF and pentraxin domain-containing protein 1-like	NotTardiSpe	MALRD1|MAM-and-LDL-receptor-class-A-domain-containing-protein-1-X7|NC_060934.1|XP_54221716.1	MALRD1|MAM-and-LDL-receptor-class-A-domain-containing-protein-1-X8|NC_060934.1|XP_54221717.1	lev-9|Protein-lev-9|CELE_T07H6.5|NC_003284.9|NP_1335574.1	lev-9|Protein-lev-9|CELE_T07H6.5|NC_003284.9|NP_1335574.1	Sr-CIV|scavenger-receptor-class-C,-type-IV|Dmel_CG3212|NT_033779.5|NP_608789.1	Sr-CIV|scavenger-receptor-class-C,-type-IV|Dmel_CG3212|NT_033779.5|NP_608789.1	Hexe_geneID_BV898_03913	Prot_BV898_03913.1|Hexe_geneID_BV898_03913	Prot_BV898_03913.1|Hexe_geneID_BV898_03913	BV898_03913|putative-MAM-domain-containing-glycosylphosphatidylinositol-anchor-protein-1|MTYJ01000019.1|OQV22067.1	BV898_03913|putative-MAM-domain-containing-glycosylphosphatidylinositol-anchor-protein-1|MTYJ01000019.1|OQV22067.1	RvY_13616|hypothetical-protein|BDGG01000009.1|GAV03145.1	RvY_13616|hypothetical-protein|BDGG01000009.1|GAV03145.1	LOC129586773|uncharacterized-protein-LOC129586773-X2|NW_026570242.1|XP_55336153.1	LOC129586773|uncharacterized-protein-LOC129586773-X1|NW_026570242.1|XP_55336152.1	-
Pfai_geneID_rb_27682	IR	NT	874.186	2736.9	1805.54	-1.64699	0.133073	-12.3766	3.50058e-35	2.53847e-33	NA	33208|Metazoa	Major Facilitator Superfamily	NotTardiSpe	SLC16A12|monocarboxylate-transporter-12|NC_060934.1|NP_998771.3	SLC16A9|monocarboxylate-transporter-9-X2|NC_060934.1|XP_54221056.1	mct-4|MFS-domain-containing-protein|CELE_K05B2.5|NC_003284.9|NP_1360097.1	mct-4|MFS-domain-containing-protein|CELE_K05B2.5|NC_003284.9|NP_1360097.1	Mct1|monocarboxylate-transporter-1A|Dmel_CG3456|NC_004354.4|NP_477334.2	Mct1|monocarboxylate-transporter-1B|Dmel_CG3456|NC_004354.4|NP_1284810.1	Hexe_geneID_BV898_00659	Prot_BV898_00659.1|Hexe_geneID_BV898_00659	Prot_BV898_00659.1|Hexe_geneID_BV898_00659	BV898_00659|putative-Monocarboxylate-transporter-12|MTYJ01000002.1|OQV25729.1	BV898_00659|putative-Monocarboxylate-transporter-12|MTYJ01000002.1|OQV25729.1	RvY_01104|hypothetical-protein|BDGG01000001.1|GAU88396.1	RvY_01104|hypothetical-protein|BDGG01000001.1|GAU88396.1	LOC129588539|monocarboxylate-transporter-12-like|NW_026570250.1|XP_55338783.1	LOC129588539|monocarboxylate-transporter-12-like|NW_026570250.1|XP_55338782.1	-
Pfai_geneID_rb_99473	IR	NT	1233.8	393.08	813.437	1.64741	0.133128	12.3746	3.58632e-35	2.58894e-33	NA	NA	NA	TardiSpe	NA	NA	NA	NA	NA	NA	Hexe_geneID_BV898_06134	Prot_BV898_06134.1|Hexe_geneID_BV898_06134	Prot_BV898_06134.1|Hexe_geneID_BV898_06134	BV898_06134|hypothetical-protein|MTYJ01000035.1|OQV19864.1	BV898_06134|hypothetical-protein|MTYJ01000035.1|OQV19864.1	NA	NA	LOC129600495|glutamic-acid-rich-protein-like|NW_026570400.1|XP_55355017.1	LOC129600495|glutamic-acid-rich-protein-like|NW_026570400.1|XP_55355017.1	NA
Pfai_geneID_rb_40629	IR	NT	426.763	109.451	268.107	1.95709	0.15883	12.3219	6.90405e-35	4.96163e-33	NA	NA	NA	NotTardiSpe	NA	NA	NA	NA	NA	NA		NA	NA	NA	NA	NA	NA	NA	NA	NA
Pfai_geneID_rb_36230	IR	NT	64.181	328.251	196.216	-2.3528	0.191491	-12.2868	1.06707e-34	7.6343e-33	CHPF2	33208|Metazoa	Chondroitin N-acetylgalactosaminyltransferase	NotTardiSpe	CHPF2|chondroitin-sulfate-glucuronyltransferase-4|NC_060931.1|NP_1376581.1	CHPF|chondroitin-sulfate-synthase-2-1|NC_060926.1|NP_78812.3	mig-22|Chondroitin-sulfate-synthase-mig-22|CELE_PAR2.4|NC_003281.10|NP_498934.1	mig-22|Chondroitin-sulfate-synthase-mig-22|CELE_PAR2.4|NC_003281.10|NP_498934.1	Chpf|chondroitin-polymerizing-factorA|Dmel_CG43313|NC_004354.4|NP_572853.2	Chpf|chondroitin-polymerizing-factorB|Dmel_CG43313|NC_004354.4|NP_1285184.1	Hexe_geneID_BV898_17029	Prot_BV898_17029.1|Hexe_geneID_BV898_17029	Prot_BV898_17029.1|Hexe_geneID_BV898_17029	BV898_17029|Chondroitin-sulfate-synthase-2|MTYJ01000275.1|OWA52578.1	BV898_17029|Chondroitin-sulfate-synthase-2|MTYJ01000275.1|OWA52578.1	RvY_10010|hypothetical-protein|BDGG01000005.1|GAU98938.1	RvY_10010|hypothetical-protein|BDGG01000005.1|GAU98938.1	LOC129581940|chondroitin-sulfate-glucuronyltransferase-like|NW_026570226.1|XP_55329230.1	LOC129581940|chondroitin-sulfate-glucuronyltransferase-like|NW_026570226.1|XP_55329224.1	ko00000,ko00001,ko00002,ko01000,ko01003
Pfai_geneID_rb_51314	IR	NT	2455.41	531.776	1493.59	2.2081	0.18072	12.2183	2.48074e-34	1.76695e-32	NA	NA	NA	TardiSpe	NA	NA	NA	NA	NA	NA	NA	Prot_BV898_17718.1|Hexe_geneID_BV898_17718	NA	NA	BV898_17718|hypothetical-protein|MTYJ01000312.1|OWA53285.1	RvY_18390-3|hypothetical-protein|BDGG01000018.1|GAV08738.1	RvY_18390-3|hypothetical-protein|BDGG01000018.1|GAV08738.1	LOC129595328|uncharacterized-protein-LOC129595328|NW_026570297.1|XP_55348275.1	LOC129595328|uncharacterized-protein-LOC129595328|NW_026570297.1|XP_55348274.1	NA
Pfai_geneID_rb_76682	IR	NT	3755.72	929.408	2342.56	2.01364	0.164826	12.2168	2.52942e-34	1.79365e-32	SUN1	33208|Metazoa	nuclear matrix anchoring at nuclear membrane	NotTardiSpe	SUN1|SUN-domain-containing-protein-1-x|NC_060931.1|NP_1354587.1	SUN1|SUN-domain-containing-protein-1-x|NC_060931.1|NP_1354587.1	unc-84|Nuclear-migration-and-anchoring-protein-unc-84|CELE_F54B11.3|NC_003284.9|NP_1024707.1	unc-84|Nuclear-migration-and-anchoring-protein-unc-84|CELE_F54B11.3|NC_003284.9|NP_1024707.1	koi|klaroidB|Dmel_CG44154|NT_033778.4|NP_610240.4	koi|klaroidB|Dmel_CG44154|NT_033778.4|NP_610240.4	Hexe_geneID_BV898_19162	Prot_BV898_19162.2|Hexe_geneID_BV898_19162	Prot_BV898_19162.2|Hexe_geneID_BV898_19162	BV898_19162|SUN-domain-containing-protein-1|MTYJ01000455.1|OWA54766.1	BV898_19162|SUN-domain-containing-protein-1|MTYJ01000455.1|OWA54766.1	RvY_13695|hypothetical-protein|BDGG01000009.1|GAV03243.1	RvY_13695|hypothetical-protein|BDGG01000009.1|GAV03243.1	LOC129582489|uncharacterized-protein-LOC129582489-X1|NW_026570221.1|XP_55330011.1	LOC129582489|uncharacterized-protein-LOC129582489-X1|NW_026570221.1|XP_55330011.1	ko00000,ko03036
Pfai_geneID_rb_77720	IR	NT	3870.26	882.037	2376.15	2.13267	0.174736	12.2051	2.91915e-34	2.0609e-32	DNAJC9	33208|Metazoa	DnaJ molecular chaperone homology domain	NotTardiSpe	NA	DNAJC9|dnaJ-homolog-subfamily-C-member-9|NC_060934.1|NP_56005.1	dnj-23|J-domain-containing-protein|CELE_T24H10.3|NC_003280.10|NP_495944.1	dnj-23|J-domain-containing-protein|CELE_T24H10.3|NC_003280.10|NP_495944.1	CG6693|uncharacterized-proteinA|Dmel_CG6693|NT_033777.3|NP_650052.1	CG6693|uncharacterized-proteinB|Dmel_CG6693|NT_033777.3|NP_1262473.1	Hexe_geneID_BV898_08003	Prot_BV898_08003.1|Hexe_geneID_BV898_08003	Prot_BV898_08003.1|Hexe_geneID_BV898_08003	BV898_08003|putative-DnaJ-like-protein-subfamily-C-member-9|MTYJ01000055.1|OQV17872.1	BV898_08003|putative-DnaJ-like-protein-subfamily-C-member-9|MTYJ01000055.1|OQV17872.1	RvY_01572|hypothetical-protein|BDGG01000001.1|GAU88966.1	RvY_01572|hypothetical-protein|BDGG01000001.1|GAU88966.1	LOC129583326|dnaJ-homolog-subfamily-C-member-9-like|NW_026570230.1|XP_55331069.1	LOC129583326|dnaJ-homolog-subfamily-C-member-9-like|NW_026570230.1|XP_55331069.1	ko00000,ko03110
Pfai_geneID_rb_91900	IR	NT	5520.52	765.812	3143.17	2.84993	0.233714	12.1941	3.34252e-34	2.34944e-32	SPRTN	33208|Metazoa	K63-linked polyubiquitin modification-dependent protein binding	NotTardiSpe	SPRTN|DNA-dependent-metalloprotease-SPRTN-b|NC_060925.1|NP_1010984.1	SPRTN|DNA-dependent-metalloprotease-SPRTN-b|NC_060925.1|NP_1010984.1	dvc-1|DNA-dependent-metalloprotease-dvc-1|CELE_T19B10.6|NC_003283.11|NP_1369944.1	dvc-1|DNA-dependent-metalloprotease-dvc-1|CELE_T19B10.6|NC_003283.11|NP_1369944.1	mh|maternal-haploid|Dmel_CG9203|NC_004354.4|NP_573032.1	mh|maternal-haploid|Dmel_CG9203|NC_004354.4|NP_573032.1	Hexe_geneID_BV898_06265	Prot_BV898_06265.1|Hexe_geneID_BV898_06265	Prot_BV898_06265.1|Hexe_geneID_BV898_06265	BV898_06265|SprT-like-domain-containing-protein-Spartan|MTYJ01000036.1|OQV19726.1	BV898_06265|SprT-like-domain-containing-protein-Spartan|MTYJ01000036.1|OQV19726.1	RvY_16816-1|hypothetical-protein|BDGG01000014.1|GAV06907.1	RvY_16816-1|hypothetical-protein|BDGG01000014.1|GAV06907.1	LOC129581066|DNA-dependent-metalloprotease-dvc-1-like|NW_026570225.1|XP_55327903.1	LOC129581066|DNA-dependent-metalloprotease-dvc-1-like|NW_026570225.1|XP_55327902.1	-
Pfai_geneID_rb_48711	IR	NT	3669.47	630.29	2149.88	2.54092	0.208804	12.1689	4.55006e-34	3.18425e-32	NA	NA	NA	TardiSpe	NA	NA	NA	NA	NA	NA		NA	NA	NA	NA	NA	NA	NA	NA	NA
Pfai_geneID_rb_34878	IR	NT	114.935	1182.51	648.723	-3.36386	0.276574	-12.1626	4.91831e-34	3.42699e-32	SLC40A1	33208|Metazoa	spleen trabecula formation	NotTardiSpe	SLC40A1|solute-carrier-family-40-member-1|NC_060926.1|NP_55400.1	SLC40A1|solute-carrier-family-40-member-1|NC_060926.1|NP_55400.1	fpn-1.2|Solute-carrier-family-40-protein|CELE_R09B5.4|NC_003283.11|NP_503422.2	fpn-1.2|Solute-carrier-family-40-protein|CELE_R09B5.4|NC_003283.11|NP_503422.2	NA	NA	Hexe_geneID_BV898_16762	Prot_BV898_16762.1|Hexe_geneID_BV898_16762	Prot_BV898_16762.1|Hexe_geneID_BV898_16762	BV898_16762|Solute-carrier-family-40-member-1|MTYJ01000262.1|OWA52305.1	BV898_16762|Solute-carrier-family-40-member-1|MTYJ01000262.1|OWA52305.1	RvY_13086-1|hypothetical-protein|BDGG01000008.1|GAV02538.1	RvY_13086-1|hypothetical-protein|BDGG01000008.1|GAV02538.1	LOC129585868|solute-carrier-family-40-member-1-like-X3|NW_026570238.1|XP_55334731.1	LOC129585868|solute-carrier-family-40-member-1-like-X1|NW_026570238.1|XP_55334728.1	ko00000,ko00001,ko02000
Pfai_geneID_rb_55510	IR	NT	13832.6	1766.14	7799.35	2.96926	0.244177	12.1603	5.05829e-34	3.50927e-32	pli1	4751|Fungi	PINIT domain	NotTardiSpe	PIAS3|E3-SUMO-protein-ligase-PIAS3|NC_060925.1|NP_6090.2	PIAS3|E3-SUMO-protein-ligase-PIAS3|NC_060925.1|NP_6090.2	gei-17|E3-SUMO-protein-ligase-gei-17|CELE_W10D5.3|NC_003279.8|NP_1021679.3	gei-17|E3-SUMO-protein-ligase-gei-17|CELE_W10D5.3|NC_003279.8|NP_492443.3	Su(var)2-10|suppressor-of-variegation-2-10G|Dmel_CG8068|NT_033778.4|NP_724752.1	Su(var)2-10|suppressor-of-variegation-2-10E|Dmel_CG8068|NT_033778.4|NP_724756.1	Hexe_geneID_BV898_11942	Prot_BV898_11942.1|Hexe_geneID_BV898_11942	Prot_BV898_11942.1|Hexe_geneID_BV898_11942	BV898_11942|putative-E3-SUMO-protein-ligase-pli1|MTYJ01000115.1|OQV13833.1	BV898_11942|putative-E3-SUMO-protein-ligase-pli1|MTYJ01000115.1|OQV13833.1	RvY_02522|hypothetical-protein|BDGG01000001.1|GAU90046.1	RvY_02522|hypothetical-protein|BDGG01000001.1|GAU90046.1	LOC129598346|zinc-finger-MIZ-domain-containing-protein-1-like|NW_026570340.1|XP_55352183.1	LOC129598346|zinc-finger-MIZ-domain-containing-protein-1-like|NW_026570340.1|XP_55352183.1	ko00000,ko00001,ko04121,ko04131,ko04812
Pfai_geneID_rb_109827	IR	NT	2191.5	375.164	1283.33	2.54382	0.209494	12.1427	6.27214e-34	4.33264e-32	PARP1	33208|Metazoa	protein ADP-ribosylase activity	NotTardiSpe	PARP1|poly [ADP-ribose]-polymerase-1|NC_060925.1|NP_1609.2	PARP1|poly [ADP-ribose]-polymerase-1|NC_060925.1|NP_1609.2	parp-1|Poly [ADP-ribose]-polymerase-1|CELE_Y71F9AL.18|NC_003279.8|NP_491072.1	parp-1|Poly [ADP-ribose]-polymerase-1|CELE_Y71F9AL.18|NC_003279.8|NP_491072.1	Parp|Poly-(ADP-ribose)-polymerase|Dmel_CG40411|NT_033777.3|NP_1104452.1	Parp|Poly-(ADP-ribose)-polymerase|Dmel_CG40411|NT_033777.3|NP_1104452.1	Hexe_geneID_BV898_18106	Prot_BV898_18106.1|Hexe_geneID_BV898_18106	Prot_BV898_18106.1|Hexe_geneID_BV898_18106	BV898_18106|Poly-ADP-ribose]-polymerase-1|MTYJ01000338.1|OWA53684.1	BV898_18106|Poly-ADP-ribose]-polymerase-1|MTYJ01000338.1|OWA53684.1	RvY_05505|hypothetical-protein|BDGG01000002.1|GAU93583.1	RvY_05505|hypothetical-protein|BDGG01000002.1|GAU93583.1	LOC129589387|poly [ADP-ribose]-polymerase-1-like|NW_026570222.1|XP_55340113.1	LOC129589387|poly [ADP-ribose]-polymerase-1-like|NW_026570222.1|XP_55340113.1	ko00000,ko00001,ko00002,ko01000,ko03032,ko03036,ko03400
Pfai_geneID_rb_36761	IR	NT	5911.77	10.3701	2961.07	9.1487	0.754028	12.1331	7.053e-34	4.85113e-32	MAP3K1	33208|Metazoa	JUN kinase kinase kinase activity	NotTardiSpe	MAP3K2|mitogen-activated-protein-kinase-kinase-kinase-2-X1|NC_060926.1|XP_54196194.1	MAP2K4|dual-specificity-mitogen-activated-protein-kinase-kinase-4-X2|NC_060941.1|XP_54172878.1	nsy-1|Mitogen-activated-protein-kinase-kinase-kinase-nsy-1|CELE_F59A6.1|NC_003280.10|NP_1370698.1	sek-3|Protein-kinase-domain-containing-protein|CELE_ZC449.3|NC_003284.9|NP_741776.1	Ask1|apoptotic-signal-regulating-kinase-1B|Dmel_CG4720|NT_033777.3|NP_996240.1	lic|licorne|Dmel_CG12244|NC_004354.4|NP_477162.1	Hexe_geneID_BV898_09175	Prot_BV898_09175.1|Hexe_geneID_BV898_09175	Prot_BV898_09175.1|Hexe_geneID_BV898_09175	BV898_09175|Mitogen-activated-protein-kinase-kinase-kinase-4|MTYJ01000071.1|OQV16663.1	BV898_09175|Mitogen-activated-protein-kinase-kinase-kinase-4|MTYJ01000071.1|OQV16663.1	RvY_04874|hypothetical-protein|BDGG01000002.1|GAU92846.1	RvY_04874|hypothetical-protein|BDGG01000002.1|GAU92846.1	LOC129599031|uncharacterized-protein-LOC129599031|NW_026570355.1|XP_55353137.1	LOC129599031|uncharacterized-protein-LOC129599031|NW_026570355.1|XP_55353137.1	ko00000,ko00001,ko00002,ko01000,ko01001,ko04121
Pfai_geneID_rb_73059	IR	NT	3220.44	917.664	2069.05	1.81024	0.150058	12.0636	1.64388e-33	1.12585e-31	CSK	33208|Metazoa	ATP binding. It is involved in the biological process described with protein phosphorylation	NotTardiSpe	CSK|tyrosine-protein-kinase-CSK-3|NC_060939.1|NP_1374025.1	CSK|tyrosine-protein-kinase-CSK-1|NC_060939.1|NP_1120662.1	csk-1|Tyrosine-protein-kinase-csk-1|CELE_Y48G1C.2|NC_003279.8|NP_1379977.1	csk-1|Tyrosine-protein-kinase-csk-1|CELE_Y48G1C.2|NC_003279.8|NP_1379977.1	Csk|C-terminal-Src-kinaseG|Dmel_CG42317|NT_033777.3|NP_731611.2	Csk|C-terminal-Src-kinaseL|Dmel_CG42317|NT_033777.3|NP_1262476.1	Hexe_geneID_BV898_02474	Prot_BV898_02474.1|Hexe_geneID_BV898_02474	Prot_BV898_02474.1|Hexe_geneID_BV898_02474	BV898_02474|Tyrosine-protein-kinase-CSK|MTYJ01000010.1|OQV23738.1	BV898_02474|Tyrosine-protein-kinase-CSK|MTYJ01000010.1|OQV23738.1	RvY_05131|hypothetical-protein|BDGG01000002.1|GAU93147.1	RvY_05131|hypothetical-protein|BDGG01000002.1|GAU93147.1	LOC129590888|tyrosine-protein-kinase-CSK-like|NW_026570263.1|XP_55342298.1	LOC129590888|tyrosine-protein-kinase-CSK-like|NW_026570263.1|XP_55342298.1	ko00000,ko00001,ko01000,ko01001,ko04147
Pfai_geneID_rb_101699	IR	NT	8969.01	1095.09	5032.05	3.03433	0.251637	12.0583	1.75282e-33	1.19535e-31	PPM1B	33208|Metazoa	It is involved in the biological process described with protein dephosphorylation	NotTardiSpe	PPM1B|protein-phosphatase-1B-X4|NC_060926.1|XP_54198659.1	PPM1B|protein-phosphatase-1B-X4|NC_060926.1|XP_54198659.1	ppm-1.A|Protein-phosphatase-ppm-1.A|CELE_F25D1.1|NC_003283.11|NP_1122929.1	ppm-1.A|Protein-phosphatase-ppm-1.A|CELE_F25D1.1|NC_003283.11|NP_1122929.1	alph|alphabetF|Dmel_CG1906|NT_033777.3|NP_1247356.1	alph|alphabetF|Dmel_CG1906|NT_033777.3|NP_1247356.1	Hexe_geneID_BV898_05377	Prot_BV898_05377.1|Hexe_geneID_BV898_05377	Prot_BV898_05377.1|Hexe_geneID_BV898_05377	BV898_05377|Protein-phosphatase-1B|MTYJ01000029.1|OQV20555.1	BV898_05377|Protein-phosphatase-1B|MTYJ01000029.1|OQV20555.1	RvY_11117|hypothetical-protein|BDGG01000006.1|GAV00235.1	RvY_11117|hypothetical-protein|BDGG01000006.1|GAV00235.1	LOC129590233|protein-phosphatase-1A-like|NW_026570222.1|XP_55341399.1	LOC129590233|protein-phosphatase-1A-like|NW_026570222.1|XP_55341332.1	ko00000,ko00001,ko01000,ko01009
Pfai_geneID_rb_110768	IR	NT	7374.2	1277.24	4325.72	2.52937	0.209863	12.0525	1.88204e-33	1.27803e-31	RNF157	33208|Metazoa	Zinc finger, C3HC4 type RING finger	NotTardiSpe	RNF157|E3-ubiquitin-ligase-RNF157-X6|NC_060941.1|XP_54170916.1	RNF157|E3-ubiquitin-ligase-RNF157-X6|NC_060941.1|XP_54170916.1	C11H1.3|RING-type-domain-containing-protein|CELE_C11H1.3|NC_003284.9|NP_510385.1	C11H1.3|RING-type-domain-containing-protein|CELE_C11H1.3|NC_003284.9|NP_510385.1	Mrgn1|mahogunin-ring-finger-1|Dmel_CG9941|NC_004354.4|NP_572915.1	Mrgn1|mahogunin-ring-finger-1|Dmel_CG9941|NC_004354.4|NP_572915.1	Hexe_geneID_BV898_18021	Prot_BV898_18021.1|Hexe_geneID_BV898_18021	Prot_BV898_18021.1|Hexe_geneID_BV898_18021	BV898_18021|RING-finger-protein-157|MTYJ01000332.1|OWA53600.1	BV898_18021|RING-finger-protein-157|MTYJ01000332.1|OWA53600.1	RvY_06542|hypothetical-protein|BDGG01000003.1|GAU94832.1	RvY_06542|hypothetical-protein|BDGG01000003.1|GAU94832.1	LOC129592031|E3-ubiquitin-ligase-Rnf157-like|NW_026570269.1|XP_55343946.1	LOC129592031|E3-ubiquitin-ligase-Rnf157-like|NW_026570269.1|XP_55343945.1	ko00000,ko00001,ko01000,ko03036,ko04121,ko04131
Pfai_geneID_rb_53015	IR	NT	1280.01	400.661	840.337	1.67463	0.138985	12.0491	1.96143e-33	1.32633e-31	RAD54L2	33208|Metazoa	RAD54-like 2 S. cerevisiae	NotTardiSpe	RAD54L2|helicase-ARIP4-e|NC_060927.1|NP_1374798.1	RAD54L2|helicase-ARIP4-e|NC_060927.1|NP_1374798.1	rad-26|Uncharacterized-protein|CELE_C27B7.4|NC_003282.8|NP_1368704.1	rad-26|Uncharacterized-protein|CELE_C27B7.4|NC_003282.8|NP_1368704.1	CG4049|uncharacterized-protein|Dmel_CG4049|NT_033778.4|NP_611885.3	CG4049|uncharacterized-protein|Dmel_CG4049|NT_033778.4|NP_611885.3	Hexe_geneID_BV898_03648	Prot_BV898_03648.1|Hexe_geneID_BV898_03648	Prot_BV898_03648.1|Hexe_geneID_BV898_03648	BV898_03648|Helicase-ARIP4|MTYJ01000017.1|OQV22475.1	BV898_03648|Helicase-ARIP4|MTYJ01000017.1|OQV22475.1	RvY_08875|hypothetical-protein|BDGG01000004.1|GAU97604.1	RvY_08875|hypothetical-protein|BDGG01000004.1|GAU97604.1	LOC129586369|helicase-ARIP4-like|NW_026570240.1|XP_55335538.1	LOC129586369|helicase-ARIP4-like|NW_026570240.1|XP_55335538.1	ko00000,ko01000,ko03400
Pfai_geneID_rb_80796	IR	NT	3866.1	151.984	2009.04	4.67303	0.388673	12.023	2.68956e-33	1.81105e-31	NA	NA	NA	TardiSpe	NA	NA	sqv-1|UDP-glucuronate-decarboxylase|CELE_D2096.4|NC_003282.8|NP_501418.1	NA	NA	NA	NA	Prot_BV898_00854.1|Hexe_geneID_BV898_00854	NA	NA	BV898_00854|hypothetical-protein|MTYJ01000003.1|OQV25165.1	RvY_13878|hypothetical-protein|BDGG01000009.1|GAV03458.1	RvY_11481|hypothetical-protein|BDGG01000006.1|GAV00662.1	LOC129592665|uncharacterized-protein-LOC129592665-X2|NW_026570274.1|XP_55344729.1	LOC129592665|uncharacterized-protein-LOC129592665-X2|NW_026570274.1|XP_55344729.1	NA
Pfai_geneID_rb_108203	IR	NT	2219.48	708.601	1464.04	1.64796	0.137162	12.0147	2.97425e-33	1.99436e-31	IPO13	33208|Metazoa	Ran GTPase binding. It is involved in the biological process described with intracellular protein transport	NotTardiSpe	NA	NF2|merlin-19|NC_060946.1|NP_1393994.1	NA	NA	NA	NA	Hexe_geneID_BV898_12590	Prot_BV898_12590.1|Hexe_geneID_BV898_12590	Prot_BV898_12590.1|Hexe_geneID_BV898_12590	BV898_12590|hypothetical-protein|MTYJ01000129.1|OQV13159.1	BV898_12590|hypothetical-protein|MTYJ01000129.1|OQV13159.1	RvY_07954|hypothetical-protein|BDGG01000003.1|GAU96523.1	RvY_07954|hypothetical-protein|BDGG01000003.1|GAU96523.1	LOC129595856|uncharacterized-protein-LOC129595856|NW_026570303.1|XP_55348961.1	LOC129595856|uncharacterized-protein-LOC129595856|NW_026570303.1|XP_55348961.1	-
Pfai_geneID_rb_108462	IR	NT	276.956	2155.18	1216.07	-2.96024	0.246508	-12.0087	3.19859e-33	2.13586e-31	ELF2	33208|Metazoa	sequence-specific DNA binding. It is involved in the biological process described with regulation of transcription, DNA-templated	NotTardiSpe	NA	ELF2|ETS-related-transcription-factor-Elf-2-10|NC_060928.1|NP_1358268.1	elf-1|ETS-domain-containing-protein|CELE_C24A1.2|NC_003281.10|NP_1021180.1	elf-1|ETS-domain-containing-protein|CELE_C24A1.2|NC_003281.10|NP_1021180.1	Eip74EF|Ecdysone-induced-protein-74EFE|Dmel_CG32180|NT_037436.4|NP_1246816.1	Eip74EF|Ecdysone-induced-protein-74EFE|Dmel_CG32180|NT_037436.4|NP_1246816.1	NA	Prot_BV898_13495.1|Hexe_geneID_BV898_13495	Prot_BV898_13497.1|Hexe_geneID_BV898_13497	BV898_13497|hypothetical-protein|MTYJ01000150.1|OQV12235.1	BV898_13495|putative-Ecdysone-induced-protein-74EF-A|MTYJ01000150.1|OQV12233.1	RvY_09101|hypothetical-protein|BDGG01000004.1|GAU97875.1	RvY_09101|hypothetical-protein|BDGG01000004.1|GAU97875.1	LOC129586300|ETS-translocation-variant-1-like|NW_026570240.1|XP_55335410.1	LOC129586300|ETS-translocation-variant-1-like|NW_026570240.1|XP_55335410.1	ko00000,ko00001,ko03000
Pfai_geneID_rb_102413	IR	NT	7882.76	2219.63	5051.2	1.82868	0.152528	11.9892	4.05022e-33	2.69331e-31	PSMC3	33208|Metazoa	26S protease regulatory subunit	NotTardiSpe	PSMC3|26S-proteasome-regulatory-subunit-6A|NC_060935.1|NP_2795.2	PSMC3|26S-proteasome-regulatory-subunit-6A|NC_060935.1|NP_2795.2	rpt-5|26S-protease-regulatory-subunit-6A|CELE_F56H1.4|NC_003279.8|NP_491672.1	rpt-5|26S-protease-regulatory-subunit-6A|CELE_F56H1.4|NC_003279.8|NP_491672.1	Rpt5|regulatory-particle-triple-A-ATPase-5|Dmel_CG10370|NT_033777.3|NP_524464.1	Rpt5|regulatory-particle-triple-A-ATPase-5|Dmel_CG10370|NT_033777.3|NP_524464.1	Hexe_geneID_BV898_04886	Prot_BV898_04886.1|Hexe_geneID_BV898_04886	Prot_BV898_04886.1|Hexe_geneID_BV898_04886	BV898_04886|26S-protease-regulatory-subunit-6A|MTYJ01000025.1|OQV21122.1	BV898_04886|26S-protease-regulatory-subunit-6A|MTYJ01000025.1|OQV21122.1	RvY_14715|hypothetical-protein|BDGG01000010.1|GAV04440.1	RvY_14715|hypothetical-protein|BDGG01000010.1|GAV04440.1	LOC129580978|26S-proteasome-regulatory-subunit-6A-B-like|NW_026570225.1|XP_55327740.1	LOC129580978|26S-proteasome-regulatory-subunit-6A-B-like|NW_026570225.1|XP_55327740.1	ko00000,ko00001,ko00002,ko03051
Pfai_geneID_rb_13587	IR	NT	106.258	1336.93	721.594	-3.65719	0.305249	-11.981	4.46768e-33	2.95864e-31	NA	33208|Metazoa	Acyl-CoA synthetase long-chain family member 2	NotTardiSpe	ACSL6|long-chain-fatty-acid--CoA-ligase-6-n|NC_060929.1|NP_1392417.1	ACSL6|long-chain-fatty-acid--CoA-ligase-6-n|NC_060929.1|NP_1392416.1	acs-13|AMP-binding-domain-containing-protein|CELE_Y65B4BL.5|NC_003279.8|NP_1368382.1	acs-13|AMP-binding-domain-containing-protein|CELE_Y65B4BL.5|NC_003279.8|NP_1368382.1	CG3961|uncharacterized-proteinD|Dmel_CG3961|NT_037436.4|NP_730370.2	CG3961|uncharacterized-proteinD|Dmel_CG3961|NT_037436.4|NP_730370.2	Hexe_geneID_BV898_20131	Prot_BV898_20131.1|Hexe_geneID_BV898_20131	Prot_BV898_20131.1|Hexe_geneID_BV898_20131	BV898_20131|Long-chain-fatty-acid--CoA-ligase-5|MTYJ01000002.1|OQV25541.1	BV898_20131|Long-chain-fatty-acid--CoA-ligase-5|MTYJ01000002.1|OQV25541.1	RvY_06386|hypothetical-protein|BDGG01000002.1|GAU94654.1	RvY_06386|hypothetical-protein|BDGG01000002.1|GAU94654.1	LOC129586515|long-chain-fatty-acid--CoA-ligase-5-like-X1|NW_026570241.1|XP_55335767.1	LOC129586515|long-chain-fatty-acid--CoA-ligase-5-like-X1|NW_026570241.1|XP_55335767.1	ko00000,ko00001,ko00002,ko01000,ko01004,ko04147
Pfai_geneID_rb_72178	IR	NT	1207.1	339.674	773.39	1.82536	0.152522	11.9678	5.23817e-33	3.4546e-31	OGFOD1	33208|Metazoa	2-oxoglutarate and iron-dependent oxygenase	NotTardiSpe	OGFOD1|prolyl-3-hydroxylase-OGFOD1-6|NC_060940.1|NP_1311292.1	OGFOD1|prolyl-3-hydroxylase-OGFOD1-6|NC_060940.1|NP_1311292.1	C17G10.1|uS12-prolyl-3-hydroxylase|CELE_C17G10.1|NC_003280.10|NP_495088.1	C17G10.1|uS12-prolyl-3-hydroxylase|CELE_C17G10.1|NC_003280.10|NP_495088.1	sud1|sudestada1|Dmel_CG44254|NT_033777.3|NP_733061.1	sud1|sudestada1|Dmel_CG44254|NT_033777.3|NP_733061.1	Hexe_geneID_BV898_04879	Prot_BV898_04879.1|Hexe_geneID_BV898_04879	Prot_BV898_04879.1|Hexe_geneID_BV898_04879	BV898_04879|putative-Prolyl-3-hydroxylase-OGFOD1|MTYJ01000025.1|OQV21115.1	BV898_04879|putative-Prolyl-3-hydroxylase-OGFOD1|MTYJ01000025.1|OQV21115.1	RvY_14707|hypothetical-protein|BDGG01000010.1|GAV04432.1	RvY_14707|hypothetical-protein|BDGG01000010.1|GAV04432.1	LOC129580976|prolyl-3-hydroxylase-OGFOD1-like|NW_026570225.1|XP_55327738.1	LOC129580976|prolyl-3-hydroxylase-OGFOD1-like|NW_026570225.1|XP_55327738.1	-
Pfai_geneID_rb_82096	IR	NT	537.063	1386.24	961.65	-1.36857	0.114394	-11.9637	5.50645e-33	3.61666e-31	STK38	33208|Metazoa	Protein kinase C terminal domain	NotTardiSpe	STK38|serine/threonine-protein-kinase-38-X3|NC_060930.1|XP_54210126.1	STK38|serine/threonine-protein-kinase-38|NC_060930.1|NP_1292031.1	sax-1|Serine-threonine-protein-kinase-sax-1|CELE_R11G1.4|NC_003284.9|NP_508627.5	sax-1|Serine-threonine-protein-kinase-sax-1|CELE_R11G1.4|NC_003284.9|NP_1024858.2	trc|tricorneredA|Dmel_CG8637|NT_037436.4|NP_524170.2	trc|tricorneredB|Dmel_CG8637|NT_037436.4|NP_1262071.1	Hexe_geneID_BV898_07832	Prot_BV898_07832.1|Hexe_geneID_BV898_07832	Prot_BV898_07832.1|Hexe_geneID_BV898_07832	BV898_07832|Serine/threonine-protein-kinase-tricorner|MTYJ01000053.1|OQV18061.1	BV898_07832|Serine/threonine-protein-kinase-tricorner|MTYJ01000053.1|OQV18061.1	RvY_11441|hypothetical-protein|BDGG01000006.1|GAV00616.1	RvY_11441|hypothetical-protein|BDGG01000006.1|GAV00616.1	LOC129591579|serine-threonine-protein-kinase-tricornered-like|NW_026570267.1|XP_55343241.1	LOC129591579|serine-threonine-protein-kinase-tricornered-like|NW_026570267.1|XP_55343238.1	ko00000,ko01000,ko01001
Pfai_geneID_rb_59250	IR	NT	503.223	65.5873	284.405	2.93251	0.245533	11.9434	7.02608e-33	4.59592e-31	NDC80	33208|Metazoa	HEC/Ndc80p family	NotTardiSpe	NDC80|kinetochore-protein-NDC80-homolog|NC_060942.1|NP_6092.1	NDC80|kinetochore-protein-NDC80-homolog|NC_060942.1|NP_6092.1	NA	NA	NA	NA	Hexe_geneID_BV898_00808	Prot_BV898_00808.1|Hexe_geneID_BV898_00808	Prot_BV898_00808.1|Hexe_geneID_BV898_00808	BV898_00808|hypothetical-protein|MTYJ01000003.1|OQV25116.1	BV898_00808|hypothetical-protein|MTYJ01000003.1|OQV25116.1	RvY_12715|hypothetical-protein|BDGG01000008.1|GAV02112.1	RvY_12715|hypothetical-protein|BDGG01000008.1|GAV02112.1	LOC129594193|kinetochore-protein-NDC80-homolog|NW_026570286.1|XP_55346774.1	LOC129594193|kinetochore-protein-NDC80-homolog|NW_026570286.1|XP_55346773.1	ko00000,ko03036
Pfai_geneID_rb_80952	IR	NT	8451.57	590.926	4521.25	3.83741	0.321562	11.9336	7.9032e-33	5.14865e-31	NA	NA	NA	TardiSpe	NA	NA	NA	NA	NA	NA		NA	NA	NA	NA	NA	NA	LOC129583906|uncharacterized-protein-LOC129583906|NW_026570232.1|XP_55331917.1	LOC129583906|uncharacterized-protein-LOC129583906|NW_026570232.1|XP_55331917.1	NA
Pfai_geneID_rb_100847	IR	NT	183584	1698.19	92641.1	6.75622	0.567012	11.9155	9.82967e-33	6.37775e-31	BCS1L	33208|Metazoa	Belongs to the AAA ATPase family	NotTardiSpe	BCS1L|mitochondrial-chaperone-BCS1-X1|NC_060926.1|XP_54199265.1	BCS1L|mitochondrial-chaperone-BCS1-a|NC_060926.1|NP_1073335.1	bcs-1|BCS1-like-protein|CELE_F54C9.6|NC_003280.10|NP_1022191.1	bcs-1|BCS1-like-protein|CELE_F54C9.6|NC_003280.10|NP_1022191.1	Bcs1|Bcs1-chaperoneB|Dmel_CG4908|NT_033779.5|NP_723532.1	Bcs1|Bcs1-chaperoneA|Dmel_CG4908|NT_033779.5|NP_609358.1	NA	Prot_BV898_12811.1|Hexe_geneID_BV898_12811	Prot_BV898_02011.1|Hexe_geneID_BV898_02011	BV898_12811|putative-mitochondrial-chaperone-BCS1-B|MTYJ01000133.1|OQV12975.1	BV898_12811|putative-mitochondrial-chaperone-BCS1-B|MTYJ01000133.1|OQV12975.1	RvY_03227|hypothetical-protein|BDGG01000001.1|GAU90868.1	RvY_03227|hypothetical-protein|BDGG01000001.1|GAU90868.1	LOC129593535|mitochondrial-chaperone-BCS1-like|NW_026570282.1|XP_55345872.1	LOC129593535|mitochondrial-chaperone-BCS1-like|NW_026570282.1|XP_55345872.1	ko00000,ko03029
Pfai_geneID_rb_89530	IR	NT	5497.26	1107.05	3302.15	2.3128	0.194132	11.9136	1.00571e-32	6.49903e-31	NA	33154|Opisthokonta	Vault protein inter-alpha-trypsin domain	NotTardiSpe	VWA5A|von-Willebrand-factor-A-domain-containing-protein-5A-1|NC_060935.1|NP_55437.2	VWA5A|von-Willebrand-factor-A-domain-containing-protein-5A-1|NC_060935.1|NP_1123614.1	NA	NA	NA	NA	NA	Prot_BV898_03023.1|Hexe_geneID_BV898_03023	Prot_BV898_16133.1|Hexe_geneID_BV898_16133	BV898_06776|von-Willebrand-factor-A-domain-containing-protein|MTYJ01000042.1|OQV19138.1	BV898_03023|von-Willebrand-factor-A-domain-containing-protein-5A|MTYJ01000014.1|OQV22972.1	RvY_17904|hypothetical-protein|BDGG01000017.1|GAV08173.1	RvY_02204|hypothetical-protein|BDGG01000001.1|GAU89685.1	LOC129592165|von-Willebrand-factor-A-domain-containing-protein-5A-like|NW_026570223.1|XP_55344115.1	LOC129592051|von-Willebrand-factor-A-domain-containing-protein-5A-like|NW_026570223.1|XP_55343969.1	-
Pfai_geneID_rb_97688	IR	NT	1245.92	277.184	761.551	2.16761	0.1824	11.8838	1.43625e-32	9.2439e-31	MEPCE	33208|Metazoa	Bicoid-interacting protein 3 Bin3	NotTardiSpe	MEPCE|7SK-snRNA-methylphosphate-capping-enzyme-A|NC_060931.1|NP_62552.2	MEPCE|7SK-snRNA-methylphosphate-capping-enzyme-A|NC_060931.1|NP_62552.2	Y17G7B.18|putative-RNA-methyltransferase-Y17G7B.18|CELE_Y17G7B.18|NC_003280.10|NP_496573.1	Y17G7B.18|putative-RNA-methyltransferase-Y17G7B.18|CELE_Y17G7B.18|NC_003280.10|NP_496573.1	CG1239|uncharacterized-proteinA|Dmel_CG1239|NT_033777.3|NP_649577.1	CG1239|uncharacterized-proteinB|Dmel_CG1239|NT_033777.3|NP_1287185.1	Hexe_geneID_BV898_06719	Prot_BV898_06719.1|Hexe_geneID_BV898_06719	Prot_BV898_06719.1|Hexe_geneID_BV898_06719	BV898_06719|7SK-snRNA-methylphosphate-capping-enzyme|MTYJ01000041.1|OQV19299.1	BV898_06719|7SK-snRNA-methylphosphate-capping-enzyme|MTYJ01000041.1|OQV19299.1	RvY_18567|hypothetical-protein|BDGG01000019.1|GAV08951.1	RvY_18567|hypothetical-protein|BDGG01000019.1|GAV08951.1	LOC129584128|probable-RNA-methyltransferase-Y17G7B.18|NW_026570222.1|XP_55332219.1	LOC129584128|probable-RNA-methyltransferase-Y17G7B.18|NW_026570222.1|XP_55332219.1	ko00000,ko01000,ko03021
Pfai_geneID_rb_74989	IR	NT	224.85	2.74806	113.799	6.27612	0.53097	11.8201	3.07374e-32	1.97039e-30	NA	NA	NA	TardiSpe	NA	NA	NA	NA	NA	NA		NA	NA	NA	NA	NA	NA	LOC129601702|uncharacterized-protein-LOC129601702|NW_026570485.1|XP_55356541.1	LOC129601702|uncharacterized-protein-LOC129601702|NW_026570485.1|XP_55356541.1	NA
Pfai_geneID_rb_15417	IR	NT	9772.32	1187.26	5479.79	3.04072	0.257309	11.8174	3.17424e-32	2.02671e-30	NA	NA	NA	NotTardiSpe	MUC22|mucin-22-2-precursor|NC_060930.1|NP_1382343.1	NIPBL|nipped-B-like-protein-X5|NC_060929.1|XP_54208306.1	H39E23.3|Uncharacterized-protein|CELE_H39E23.3|NC_003283.11|NP_1024021.1	NA	CG10910|uncharacterized-protein|Dmel_CG10910|NT_033778.4|NP_611280.2	CG10910|uncharacterized-protein|Dmel_CG10910|NT_033778.4|NP_611280.2	Hexe_geneID_BV898_09609	Prot_BV898_09609.1|Hexe_geneID_BV898_09609	Prot_BV898_09609.1|Hexe_geneID_BV898_09609	BV898_09609|hypothetical-protein|MTYJ01000076.1|OQV16301.1	BV898_09609|hypothetical-protein|MTYJ01000076.1|OQV16301.1	NA	NA	LOC129587651|histidine-rich-glycoprotein-like|NW_026570246.1|XP_55337454.1	LOC129587651|histidine-rich-glycoprotein-like|NW_026570246.1|XP_55337454.1	NA
Pfai_geneID_rb_72269	IR	NT	2183.47	274.217	1228.84	2.99553	0.253567	11.8135	3.32261e-32	2.11302e-30	NA	33208|Metazoa	A Receptor for Ubiquitination Targets	NotTardiSpe	NA	FBXO39|F-box-only-protein-39|NC_060941.1|NP_694962.1	K02A6.3|F-box-domain-containing-protein|CELE_K02A6.3|NC_003284.9|NP_1024745.1	K02A6.3|F-box-domain-containing-protein|CELE_K02A6.3|NC_003284.9|NP_1024745.1	CG11044|uncharacterized-protein|Dmel_CG11044|NT_033778.4|NP_611456.1	CG11044|uncharacterized-protein|Dmel_CG11044|NT_033778.4|NP_611456.1	Hexe_geneID_BV898_12603	Prot_BV898_12603.1|Hexe_geneID_BV898_12603	Prot_BV898_12603.1|Hexe_geneID_BV898_12603	BV898_12603|hypothetical-protein|MTYJ01000129.1|OQV13174.1	BV898_12603|hypothetical-protein|MTYJ01000129.1|OQV13174.1	RvY_10034|hypothetical-protein|BDGG01000005.1|GAU98966.1	RvY_10034|hypothetical-protein|BDGG01000005.1|GAU98966.1	LOC129581634|uncharacterized-protein-LOC129581634|NW_026570226.1|XP_55328804.1	LOC129581634|uncharacterized-protein-LOC129581634|NW_026570226.1|XP_55328804.1	ko00000,ko04121
Pfai_geneID_rb_97667	IR	NT	453.013	1230.26	841.639	-1.44209	0.122194	-11.8017	3.82731e-32	2.42437e-30	RWDD2A	33208|Metazoa	Protein of unknown function DUF1115	NotTardiSpe	NA	RWDD2B|RWD-domain-containing-protein-2B-2|NC_060945.1|NP_1307653.1	NA	NA	CG30338|uncharacterized-protein|Dmel_CG30338|NT_033778.4|NP_724811.1	CG30338|uncharacterized-protein|Dmel_CG30338|NT_033778.4|NP_724811.1	Hexe_geneID_BV898_07854	Prot_BV898_07854.1|Hexe_geneID_BV898_07854	Prot_BV898_07854.1|Hexe_geneID_BV898_07854	BV898_07854|putative-RWD-domain-containing-protein-2B|MTYJ01000053.1|OQV18083.1	BV898_07854|putative-RWD-domain-containing-protein-2B|MTYJ01000053.1|OQV18083.1	RvY_09474|hypothetical-protein|BDGG01000004.1|GAU98310.1	RvY_09474|hypothetical-protein|BDGG01000004.1|GAU98310.1	LOC129589125|RWD-domain-containing-protein-2B-like|NW_026570222.1|XP_55339648.1	LOC129589125|RWD-domain-containing-protein-2B-like|NW_026570222.1|XP_55339648.1	-
Pfai_geneID_rb_53937	IR	NT	5016.37	766.14	2891.26	2.71056	0.229862	11.7921	4.28657e-32	2.70459e-30	UBA6	33208|Metazoa	Ubiquitin-like modifier-activating enzyme 6	NotTardiSpe	UBA6|ubiquitin-like-modifier-activating-enzyme-6|NC_060928.1|NP_60697.4	UBA6|ubiquitin-like-modifier-activating-enzyme-6|NC_060928.1|NP_60697.4	uba-1|UBA_e1_C-domain-containing-protein|CELE_C47E12.5|NC_003282.8|NP_1367213.1	uba-1|UBA_e1_C-domain-containing-protein|CELE_C47E12.5|NC_003282.8|NP_1033404.1	Uba1|ubiquitin-activating-enzyme-1A|Dmel_CG1782|NT_033778.4|NP_477310.2	Uba1|ubiquitin-activating-enzyme-1C|Dmel_CG1782|NT_033778.4|NP_1260831.1	Hexe_geneID_BV898_09055	Prot_BV898_09055.1|Hexe_geneID_BV898_09055	Prot_BV898_09055.1|Hexe_geneID_BV898_09055	BV898_09055|Ubiquitin-like-modifier-activating-enzyme-6|MTYJ01000069.1|OQV16884.1	BV898_09055|Ubiquitin-like-modifier-activating-enzyme-6|MTYJ01000069.1|OQV16884.1	RvY_12784|hypothetical-protein|BDGG01000008.1|GAV02188.1	RvY_12784|hypothetical-protein|BDGG01000008.1|GAV02188.1	LOC129582149|ubiquitin-like-modifier-activating-enzyme-1|NW_026570227.1|XP_55329554.1	LOC129582149|ubiquitin-like-modifier-activating-enzyme-1|NW_026570227.1|XP_55329553.1	ko00000,ko00001,ko01000,ko04121
Pfai_geneID_rb_74458	IR	NT	20.0463	149.911	84.9788	-2.91734	0.247488	-11.7878	4.51301e-32	2.8363e-30	MYT1L	33208|Metazoa	Myelin transcription factor 1-like	NotTardiSpe	NA	ST18|suppression-of-tumorigenicity-18-protein-c|NC_060932.1|NP_1339787.1	ztf-11|Zinc-finger-protein-ztf-11|CELE_F52F12.6|NC_003279.8|NP_1251245.1	ztf-11|Zinc-finger-protein-ztf-11|CELE_F52F12.6|NC_003279.8|NP_1251245.1	CG43689|uncharacterized-proteinH|Dmel_CG43689|NC_004354.4|NP_1284850.1	CG43689|uncharacterized-proteinH|Dmel_CG43689|NC_004354.4|NP_1284850.1	Hexe_geneID_BV898_07285	Prot_BV898_07285.1|Hexe_geneID_BV898_07285	Prot_BV898_07285.1|Hexe_geneID_BV898_07285	BV898_07285|putative-Myelin-transcription-factor-1|MTYJ01000047.1|OQV18656.1	BV898_07285|putative-Myelin-transcription-factor-1|MTYJ01000047.1|OQV18656.1	RvY_10107|hypothetical-protein|BDGG01000005.1|GAU99054.1	RvY_10107|hypothetical-protein|BDGG01000005.1|GAU99054.1	LOC129598693|myelin-transcription-factor-1-like-protein|NW_026570347.1|XP_55352692.1	LOC129598693|myelin-transcription-factor-1-like-protein|NW_026570347.1|XP_55352692.1	-
Pfai_geneID_rb_29975	IR	NT	1407.63	442.554	925.09	1.66981	0.141756	11.7794	4.98362e-32	3.11982e-30	ANAPC7	33208|Metazoa	protein K11-linked ubiquitination	NotTardiSpe	ANAPC7|anaphase-promoting-complex-subunit-7-c-precursor|NC_060936.1|NP_1372137.1	ANAPC7|anaphase-promoting-complex-subunit-7-c-precursor|NC_060936.1|NP_1372137.1	NA	NA	APC7|anaphase-promoting-complex-subunit-7B|Dmel_CG14444|NC_004354.4|NP_727101.1	APC7|anaphase-promoting-complex-subunit-7B|Dmel_CG14444|NC_004354.4|NP_727101.1	Hexe_geneID_BV898_07651	Prot_BV898_07651.1|Hexe_geneID_BV898_07651	Prot_BV898_07651.1|Hexe_geneID_BV898_07651	BV898_07651|putative-Anaphase-promoting-complex-subunit-7|MTYJ01000051.1|OQV18255.1	BV898_07651|putative-Anaphase-promoting-complex-subunit-7|MTYJ01000051.1|OQV18255.1	RvY_09266|hypothetical-protein|BDGG01000004.1|GAU98069.1	RvY_09266|hypothetical-protein|BDGG01000004.1|GAU98069.1	LOC129584491|anaphase-promoting-complex-subunit-7-like|NW_026570222.1|XP_55332669.1	LOC129584491|anaphase-promoting-complex-subunit-7-like|NW_026570222.1|XP_55332644.1	ko00000,ko00001,ko00002,ko03036,ko04121
Pfai_geneID_rb_13912	IR	NT	1329.98	376.223	853.1	1.81994	0.154887	11.7501	7.04985e-32	4.39614e-30	SND1	33208|Metazoa	Staphylococcal nuclease homologues	NotTardiSpe	SND1|staphylococcal-nuclease-domain-containing-protein-1-X1|NC_060931.1|XP_54213878.1	SND1|staphylococcal-nuclease-domain-containing-protein-1-X1|NC_060931.1|XP_54213878.1	tsn-1|Staphylococcal-nuclease-domain-containing-protein|CELE_F10G7.2|NC_003280.10|NP_494839.1	tsn-1|Staphylococcal-nuclease-domain-containing-protein|CELE_F10G7.2|NC_003280.10|NP_494839.1	Tudor-SN|tudor-staphylococcal-nucleaseA|Dmel_CG7008|NT_037436.4|NP_612021.1	Tudor-SN|tudor-staphylococcal-nucleaseB|Dmel_CG7008|NT_037436.4|NP_1261195.1	Hexe_geneID_BV898_06645	Prot_BV898_06645.1|Hexe_geneID_BV898_06645	Prot_BV898_06645.1|Hexe_geneID_BV898_06645	BV898_06645|Nuclease-domain-containing-protein-1|MTYJ01000040.1|OQV19416.1	BV898_06645|Nuclease-domain-containing-protein-1|MTYJ01000040.1|OQV19416.1	RvY_09176|hypothetical-protein|BDGG01000004.1|GAU97962.1	RvY_09176|hypothetical-protein|BDGG01000004.1|GAU97962.1	LOC129589283|staphylococcal-nuclease-domain-containing-protein-1-like|NW_026570254.1|XP_55339931.1	LOC129589283|staphylococcal-nuclease-domain-containing-protein-1-like|NW_026570254.1|XP_55339931.1	ko00000,ko00001,ko03041
Pfai_geneID_rb_48106	IR	NT	180.41	3.73797	92.0742	5.61377	0.477973	11.745	7.49617e-32	4.65634e-30	NA	NA	NA	TardiSpe	NA	NA	NA	NA	NA	NA	Hexe_geneID_BV898_13654	Prot_BV898_13654.2|Hexe_geneID_BV898_13654	Prot_BV898_13654.2|Hexe_geneID_BV898_13654	BV898_13654|hypothetical-protein|MTYJ01000154.1|OQV12096.1	BV898_13654|hypothetical-protein|MTYJ01000154.1|OQV12096.1	NA	NA	LOC129598983|uncharacterized-protein-LOC129598983-X1|NW_026570354.1|XP_55353053.1	LOC129598983|uncharacterized-protein-LOC129598983-X1|NW_026570354.1|XP_55353053.1	NA
Pfai_geneID_rb_40927	IR	NT	498.279	57.1612	277.72	3.12064	0.266526	11.7086	1.15187e-31	7.12735e-30	NA	NA	NA	NotTardiSpe	MUC22|mucin-22-2-precursor|NC_060930.1|NP_1382343.1	NA	NA	NA	CG10910|uncharacterized-protein|Dmel_CG10910|NT_033778.4|NP_611280.2	CG10910|uncharacterized-protein|Dmel_CG10910|NT_033778.4|NP_611280.2		NA	NA	NA	NA	NA	NA	LOC129587651|histidine-rich-glycoprotein-like|NW_026570246.1|XP_55337454.1	LOC129587651|histidine-rich-glycoprotein-like|NW_026570246.1|XP_55337454.1	NA
Pfai_geneID_rb_80921	IR	NT	1278.94	603.535	941.237	1.08275	0.0924961	11.706	1.18818e-31	7.32374e-30	NA	33208|Metazoa	Predicted integral membrane zinc-ribbon metal-binding protein	NotTardiSpe	LNPK|endoplasmic-reticulum-junction-formation-protein-lunapark-X4|NC_060926.1|XP_54200059.1	LNPK|endoplasmic-reticulum-junction-formation-protein-lunapark-5|NC_060926.1|NP_1291940.1	lnp-1|Endoplasmic-reticulum-junction-formation-protein-lunapark-1|CELE_C05E11.1|NC_003284.9|NP_508788.1	lnp-1|Endoplasmic-reticulum-junction-formation-protein-lunapark-1|CELE_C05E11.1|NC_003284.9|NP_508788.1	Lnpk|lunaparkA|Dmel_CG8735|NT_033778.4|NP_610395.1	Lnpk|lunaparkB|Dmel_CG8735|NT_033778.4|NP_1286201.1	Hexe_geneID_BV898_07553	Prot_BV898_07553.1|Hexe_geneID_BV898_07553	Prot_BV898_07553.1|Hexe_geneID_BV898_07553	BV898_07553|putative-Protein-lunapark|MTYJ01000050.1|OQV18350.1	BV898_07553|putative-Protein-lunapark|MTYJ01000050.1|OQV18350.1	RvY_03986|hypothetical-protein|BDGG01000002.1|GAU91796.1	RvY_03986|hypothetical-protein|BDGG01000002.1|GAU91796.1	LOC129585374|endoplasmic-reticulum-junction-formation-protein-lunapark-B-like|NW_026570236.1|XP_55334003.1	LOC129585374|endoplasmic-reticulum-junction-formation-protein-lunapark-B-like|NW_026570236.1|XP_55334003.1	-
Pfai_geneID_rb_106365	IR	NT	8982.33	1722.76	5352.55	2.38226	0.203629	11.699	1.28954e-31	7.91808e-30	ETF1	33208|Metazoa	Eukaryotic peptide chain release factor subunit	NotTardiSpe	ETF1|eukaryotic-peptide-chain-release-factor-subunit-1-1|NC_060929.1|NP_4721.1	ETF1|eukaryotic-peptide-chain-release-factor-subunit-1-2|NC_060929.1|NP_1243231.1	erfa-1|Eukaryotic-peptide-chain-release-factor-subunit-1|CELE_T05H4.6|NC_003283.11|NP_1343671.1	erfa-1|Eukaryotic-peptide-chain-release-factor-subunit-1|CELE_T05H4.6|NC_003283.11|NP_1343671.1	eRF1|eukaryotic-translation-release-factor-1G|Dmel_CG5605|NT_037436.4|NP_788547.1	eRF1|eukaryotic-translation-release-factor-1H|Dmel_CG5605|NT_037436.4|NP_1262104.1	Hexe_geneID_BV898_00088	Prot_BV898_00088.1|Hexe_geneID_BV898_00088	Prot_BV898_00088.1|Hexe_geneID_BV898_00088	BV898_00088|Eukaryotic-peptide-chain-release-factor-subunit-1|MTYJ01000001.1|OQV25946.1	BV898_00088|Eukaryotic-peptide-chain-release-factor-subunit-1|MTYJ01000001.1|OQV25946.1	RvY_04236|hypothetical-protein|BDGG01000002.1|GAU92111.1	RvY_04236|hypothetical-protein|BDGG01000002.1|GAU92111.1	LOC129592486|eukaryotic-peptide-chain-release-factor-subunit-1-like|NW_026570272.1|XP_55344506.1	LOC129592486|eukaryotic-peptide-chain-release-factor-subunit-1-like|NW_026570272.1|XP_55344506.1	ko00000,ko00001,ko03012,ko03019
Pfai_geneID_rb_85293	IR	NT	16110.2	1394.1	8752.15	3.53033	0.301973	11.6909	1.41954e-31	8.683e-30	GMPR2	33208|Metazoa	Catalyzes the irreversible NADPH-dependent deamination of GMP to IMP. It functions in the conversion of nucleobase, nucleoside and nucleotide derivatives of G to A nucleotides, and in maintaining the intracellular balance of A and G nucleotides	NotTardiSpe	GMPR|GMP-reductase-1|NC_060930.1|NP_6868.3	GMPR|GMP-reductase-1|NC_060930.1|NP_6868.3	gmpr-1|GMP-reductase|CELE_F32D1.5|NC_003283.11|NP_504202.1	gmpr-1|GMP-reductase|CELE_F32D1.5|NC_003283.11|NP_504202.1	ras|raspberryC|Dmel_CG1799|NC_004354.4|NP_727442.1	ras|raspberryD|Dmel_CG1799|NC_004354.4|NP_1259427.1	Hexe_geneID_BV898_07809	Prot_BV898_07809.1|Hexe_geneID_BV898_07809	Prot_BV898_07809.1|Hexe_geneID_BV898_07809	BV898_07809|GMP-reductase-2|MTYJ01000052.1|OQV18220.1	BV898_07809|GMP-reductase-2|MTYJ01000052.1|OQV18220.1	RvY_04640|hypothetical-protein|BDGG01000002.1|GAU92577.1	RvY_04640|hypothetical-protein|BDGG01000002.1|GAU92577.1	LOC129590386|GMP-reductase-2-like|NW_026570260.1|XP_55341561.1	LOC129590386|GMP-reductase-2-like|NW_026570260.1|XP_55341561.1	ko00000,ko00001,ko01000
Pfai_geneID_rb_8514	IR	NT	2680.23	115.874	1398.05	4.52699	0.387411	11.6853	1.51616e-31	9.2388e-30	NA	NA	NA	TardiSpe	SLIT1|slit-homolog-1-protein-precursor|NC_060934.1|NP_3052.2	SLIT1|slit-homolog-1-protein-precursor|NC_060934.1|NP_3052.2	npr-19|G_PROTEIN_RECEP_F1_2-domain-containing-protein|CELE_C02H7.2|NC_003284.9|NP_508147.2	NA	NA	NA	Hexe_geneID_BV898_02426	Prot_BV898_02426.1|Hexe_geneID_BV898_02426	Prot_BV898_02426.1|Hexe_geneID_BV898_02426	BV898_02426|hypothetical-protein|MTYJ01000010.1|OQV23688.1	BV898_02426|hypothetical-protein|MTYJ01000010.1|OQV23688.1	RvY_11094|hypothetical-protein|BDGG01000006.1|GAV00212.1	RvY_11094|hypothetical-protein|BDGG01000006.1|GAV00212.1	LOC129587101|uncharacterized-protein-LOC129587101|NW_026570243.1|XP_55336668.1	LOC129595400|uncharacterized-protein-LOC129595400|NW_026570297.1|XP_55348370.1	NA
Pfai_geneID_rb_33777	IR	NT	1893.98	103.549	998.763	4.18919	0.359321	11.6586	2.07389e-31	1.25894e-29	TERT	33208|Metazoa	Telomerase reverse transcriptase	NotTardiSpe	TERT|telomerase-reverse-transcriptase-1|NC_060929.1|NP_937983.2	TERT|telomerase-reverse-transcriptase-1|NC_060929.1|NP_937983.2	NA	trt-1|Telomerase-reverse-transcriptase|CELE_DY3.4|NC_003279.8|NP_1359628.1	NA	NA	Hexe_geneID_BV898_09371	Prot_BV898_09371.1|Hexe_geneID_BV898_09371	Prot_BV898_09371.1|Hexe_geneID_BV898_09371	BV898_09371|putative-Telomerase-reverse-transcriptase|MTYJ01000073.1|OQV16534.1	BV898_09371|putative-Telomerase-reverse-transcriptase|MTYJ01000073.1|OQV16534.1	RvY_15035|telomerase|BDGG01000011.1|GAV04814.1	RvY_15035|telomerase|BDGG01000011.1|GAV04814.1	LOC129594153|telomerase-reverse-transcriptase-like|NW_026570286.1|XP_55346712.1	LOC129594153|telomerase-reverse-transcriptase-like|NW_026570286.1|XP_55346712.1	ko00000,ko00001,ko01000,ko03032
Pfai_geneID_rb_71822	IR	NT	76.7059	556.277	316.491	-2.85138	0.245142	-11.6315	2.84944e-31	1.72321e-29	KYNU	33208|Metazoa	anthranilate metabolic process	NotTardiSpe	KYNU|kynureninase-a|NC_060926.1|NP_3928.1	KYNU|kynureninase-a|NC_060926.1|NP_1186170.1	kynu-1|Kynureninase|CELE_C15H9.7|NC_003284.9|NP_509023.1	kynu-1|Kynureninase|CELE_C15H9.7|NC_003284.9|NP_509023.1	NA	NA	Hexe_geneID_BV898_00856	Prot_BV898_00856.1|Hexe_geneID_BV898_00856	Prot_BV898_00856.1|Hexe_geneID_BV898_00856	BV898_00856|Kynureninase|MTYJ01000003.1|OQV25167.1	BV898_00856|Kynureninase|MTYJ01000003.1|OQV25167.1	RvY_14523|hypothetical-protein|BDGG01000010.1|GAV04211.1	RvY_14523|hypothetical-protein|BDGG01000010.1|GAV04211.1	LOC129599452|kynureninase-like|NW_026570366.1|XP_55353654.1	LOC129599452|kynureninase-like|NW_026570366.1|XP_55353654.1	ko00000,ko00001,ko00002,ko01000
Pfai_geneID_rb_354	IR	NT	17486	1799.19	9642.61	3.28104	0.282095	11.631	2.8679e-31	1.72786e-29	NA	1236|Gammaproteobacteria	Von willebrand factor, type a	NotTardiSpe	VWA5A|von-Willebrand-factor-A-domain-containing-protein-5A-X1|NC_060935.1|XP_54224756.1	VWA5A|von-Willebrand-factor-A-domain-containing-protein-5A-X1|NC_060935.1|XP_54224756.1	NA	NA	CG13876|uncharacterized-protein|Dmel_CG13876|NT_037436.4|NP_612009.1	CG13876|uncharacterized-protein|Dmel_CG13876|NT_037436.4|NP_612009.1	NA	Prot_BV898_03023.1|Hexe_geneID_BV898_03023	Prot_BV898_16133.1|Hexe_geneID_BV898_16133	BV898_06776|von-Willebrand-factor-A-domain-containing-protein|MTYJ01000042.1|OQV19138.1	BV898_03023|von-Willebrand-factor-A-domain-containing-protein-5A|MTYJ01000014.1|OQV22972.1	RvY_17904|hypothetical-protein|BDGG01000017.1|GAV08173.1	RvY_02204|hypothetical-protein|BDGG01000001.1|GAU89685.1	LOC129592165|von-Willebrand-factor-A-domain-containing-protein-5A-like|NW_026570223.1|XP_55344115.1	LOC129592051|von-Willebrand-factor-A-domain-containing-protein-5A-like|NW_026570223.1|XP_55343969.1	ko00000,ko02000
Pfai_geneID_rb_78557	IR	NT	151.848	11.0845	81.4664	3.76109	0.324733	11.5821	5.07985e-31	3.04905e-29	NA	NA	NA	TardiSpe	NA	NA	NA	NA	NA	NA		NA	NA	NA	NA	NA	NA	LOC129582245|uncharacterized-protein-LOC129582245-X1|NW_026570227.1|XP_55329691.1	LOC129600918|kelch-like-protein-17|NW_026570423.1|XP_55355565.1	NA
Pfai_geneID_rb_73372	IR	NT	678.117	168.356	423.236	2.00286	0.173219	11.5626	6.3761e-31	3.81281e-29	Mal-A4	33208|Metazoa	Alpha-amylase domain	NotTardiSpe	SLC3A1|neutral-and-basic-amino-acid-transport-protein-rBAT|NC_060926.1|NP_332.2	SLC3A1|neutral-and-basic-amino-acid-transport-protein-rBAT|NC_060926.1|NP_332.2	atgp-2|Aamy-domain-containing-protein|CELE_C38C6.2|NC_003280.10|NP_1254436.1	atgp-2|Aamy-domain-containing-protein|CELE_C38C6.2|NC_003280.10|NP_1254436.1	Mal-B1|maltase-B1|Dmel_CG14934|NT_033779.5|NP_609522.1	Mal-B1|maltase-B1|Dmel_CG14934|NT_033779.5|NP_609522.1	Hexe_geneID_BV898_16610	Prot_BV898_16610.1|Hexe_geneID_BV898_16610	Prot_BV898_16610.1|Hexe_geneID_BV898_16610	BV898_16610|Maltase-A2|MTYJ01000253.1|OWA52149.1	BV898_16610|Maltase-A2|MTYJ01000253.1|OWA52149.1	RvY_07967|hypothetical-protein|BDGG01000003.1|GAU96537.1	RvY_07967|hypothetical-protein|BDGG01000003.1|GAU96537.1	LOC129581076|maltase-2-like|NW_026570225.1|XP_55327923.1	LOC129581076|maltase-2-like|NW_026570225.1|XP_55327921.1	ko00000,ko00001,ko01000,ko02000,ko04147
Pfai_geneID_rb_29365	IR	NT	7890.94	1441.11	4666.02	2.45268	0.21224	11.5562	6.86832e-31	4.09189e-29	PSMD2	33208|Metazoa	regulation of protein catabolic process	NotTardiSpe	PSMD2|26S-proteasome-non-ATPase-regulatory-subunit-2-1|NC_060927.1|NP_2799.3	PSMD2|26S-proteasome-non-ATPase-regulatory-subunit-2-2|NC_060927.1|NP_1265637.1	rpn-1|26S-proteasome-non-ATPase-regulatory-subunit-2|CELE_T22D1.9|NC_003282.8|NP_501064.1	rpn-1|26S-proteasome-non-ATPase-regulatory-subunit-2|CELE_T22D1.9|NC_003282.8|NP_501064.1	Rpn1|regulatory-particle-non-ATPase-1|Dmel_CG7762|NT_037436.4|NP_649158.1	Rpn1|regulatory-particle-non-ATPase-1|Dmel_CG7762|NT_037436.4|NP_649158.1	Hexe_geneID_BV898_09726	Prot_BV898_09726.1|Hexe_geneID_BV898_09726	Prot_BV898_09726.1|Hexe_geneID_BV898_09726	BV898_09726|26S-proteasome-non-ATPase-regulatory-subunit-2|MTYJ01000078.1|OQV16090.1	BV898_09726|26S-proteasome-non-ATPase-regulatory-subunit-2|MTYJ01000078.1|OQV16090.1	RvY_18076|hypothetical-protein|BDGG01000017.1|GAV08369.1	RvY_18076|hypothetical-protein|BDGG01000017.1|GAV08369.1	LOC129588245|26S-proteasome-non-ATPase-regulatory-subunit-2-like|NW_026570249.1|XP_55338383.1	LOC129588245|26S-proteasome-non-ATPase-regulatory-subunit-2-like|NW_026570249.1|XP_55338382.1	ko00000,ko00001,ko00002,ko03051
Pfai_geneID_rb_106183	IR	NT	4686.99	611.2	2649.09	2.93908	0.255131	11.5199	1.04753e-30	6.21768e-29	NA	33208|Metazoa	It is involved in the biological process described with metabolic process	NotTardiSpe	NA	PET117|protein-PET117-homolog,-mitochondrial-precursor|NC_060944.1|NP_1158283.1	pnc-2|Isochorismatase-domain-containing-protein|CELE_Y57G11C.47|NC_003282.8|NP_1370171.1	pnc-2|Isochorismatase-domain-containing-protein|CELE_Y57G11C.47|NC_003282.8|NP_1370171.1	Naam|nicotinamide-amidaseA|Dmel_CG31216|NT_033777.3|NP_732446.1	Naam|nicotinamide-amidaseB|Dmel_CG31216|NT_033777.3|NP_1262738.1	Hexe_geneID_BV898_08462	Prot_BV898_08462.1|Hexe_geneID_BV898_08462	Prot_BV898_08462.1|Hexe_geneID_BV898_08462	BV898_08462|putative-Pyrazinamidase/nicotinamidase|MTYJ01000060.1|OQV17530.1	BV898_08462|putative-Pyrazinamidase/nicotinamidase|MTYJ01000060.1|OQV17530.1	RvY_15975|hypothetical-protein|BDGG01000012.1|GAV05919.1	RvY_15975|hypothetical-protein|BDGG01000012.1|GAV05919.1	LOC129593359|uncharacterized-protein-LOC129593359|NW_026570281.1|XP_55345600.1	LOC129593359|uncharacterized-protein-LOC129593359|NW_026570281.1|XP_55345600.1	ko00000,ko00001,ko00002,ko03019
Pfai_geneID_rb_84335	IR	NT	3210.47	1122.49	2166.48	1.51656	0.131692	11.516	1.0963e-30	6.48314e-29	ESD	33208|Metazoa	S-formylglutathione hydrolase	NotTardiSpe	ZNF830|zinc-finger-protein-830|NC_060941.1|NP_443089.3	ESD|S-formylglutathione-hydrolase|NC_060937.1|NP_1975.1	Y48G10A.1|S-formylglutathione-hydrolase|CELE_Y48G10A.1|NC_003279.8|NP_493371.1	Y48G10A.1|S-formylglutathione-hydrolase|CELE_Y48G10A.1|NC_003279.8|NP_493371.1	CG4390|uncharacterized-proteinA|Dmel_CG4390|NT_033777.3|NP_650864.1	CG4390|uncharacterized-proteinA|Dmel_CG4390|NT_033777.3|NP_650864.1	Hexe_geneID_BV898_18280	Prot_BV898_18280.1|Hexe_geneID_BV898_18280	Prot_BV898_18280.1|Hexe_geneID_BV898_18280	BV898_18280|S-formylglutathione-hydrolase|MTYJ01000351.1|OWA53860.1	BV898_18280|S-formylglutathione-hydrolase|MTYJ01000351.1|OWA53860.1	RvY_02514|hypothetical-protein|BDGG01000001.1|GAU90036.1	RvY_02514|hypothetical-protein|BDGG01000001.1|GAU90036.1	LOC129598044|S-formylglutathione-hydrolase-like|NW_026570333.1|XP_55351762.1	LOC129598044|S-formylglutathione-hydrolase-like|NW_026570333.1|XP_55351762.1	ko00000,ko00001,ko01000
Pfai_geneID_rb_107522	IR	NT	1651.9	260.461	956.18	2.66343	0.231366	11.5118	1.15079e-30	6.78034e-29	BTAF1	33208|Metazoa	TATA-binding protein-associated factor 172	NotTardiSpe	RFX3|transcription-factor-RFX3-X12|NC_060933.1|XP_54219462.1	BTAF1|TATA-binding-protein-associated-factor-172|NC_060934.1|NP_3963.1	btf-1|BTAF-(TBP-associated-factor)-homolog|CELE_F15D4.1|NC_003280.10|NP_496802.2	btf-1|BTAF-(TBP-associated-factor)-homolog|CELE_F15D4.1|NC_003280.10|NP_496802.2	Hel89B|helicase-89BB|Dmel_CG4261|NT_033777.3|NP_732097.2	Hel89B|helicase-89BC|Dmel_CG4261|NT_033777.3|NP_1287351.1	Hexe_geneID_BV898_07230	Prot_BV898_07230.1|Hexe_geneID_BV898_07230	Prot_BV898_07230.1|Hexe_geneID_BV898_07230	BV898_07230|hypothetical-protein|MTYJ01000046.1|OQV18793.1	BV898_07230|hypothetical-protein|MTYJ01000046.1|OQV18793.1	RvY_11425|hypothetical-protein|BDGG01000006.1|GAV00599.1	RvY_08957|hypothetical-protein|BDGG01000004.1|GAU97707.1	LOC129582677|uncharacterized-protein-LOC129582677|NW_026570228.1|XP_55330229.1	LOC129582677|uncharacterized-protein-LOC129582677|NW_026570228.1|XP_55330229.1	ko00000,ko01000,ko03021
Pfai_geneID_rb_115005	IR	NT	4015.71	527.627	2271.67	2.92664	0.254344	11.5066	1.22205e-30	7.17386e-29	OPLAH	33208|Metazoa	5-oxoprolinase	NotTardiSpe	OPLAH|5-oxoprolinase|NC_060932.1|NP_60040.1	OPLAH|5-oxoprolinase|NC_060932.1|NP_60040.1	Y38F2AR.12|Hydantoinase_B-domain-containing-protein|CELE_Y38F2AR.12|NC_003282.8|NP_1076725.2	Y38F2AR.12|Hydantoinase_B-domain-containing-protein|CELE_Y38F2AR.12|NC_003282.8|NP_1076725.2	CG4752|uncharacterized-protein|Dmel_CG4752|NT_033778.4|NP_611675.2	CG4752|uncharacterized-protein|Dmel_CG4752|NT_033778.4|NP_611675.2	Hexe_geneID_BV898_04656	Prot_BV898_04656.1|Hexe_geneID_BV898_04656	Prot_BV898_04656.1|Hexe_geneID_BV898_04656	BV898_04656|5-oxoprolinase|MTYJ01000023.1|OQV21451.1	BV898_04656|5-oxoprolinase|MTYJ01000023.1|OQV21451.1	RvY_07713|hypothetical-protein|BDGG01000003.1|GAU96242.1	RvY_07713|hypothetical-protein|BDGG01000003.1|GAU96242.1	LOC129601373|5-oxoprolinase-like|NW_026570451.1|XP_55356147.1	LOC129601373|5-oxoprolinase-like|NW_026570451.1|XP_55356147.1	ko00000,ko00001,ko01000
Pfai_geneID_rb_11462	IR	NT	795.292	247.585	521.438	1.68869	0.146868	11.498	1.34978e-30	7.89474e-29	HRASLS	33208|Metazoa	Phospholipid-metabolizing enzyme A-C1	NotTardiSpe	PLAAT4|phospholipase-A-and-acyltransferase-4|NC_060935.1|NP_4576.2	PLAAT4|phospholipase-A-and-acyltransferase-4|NC_060935.1|NP_4576.2	NA	NA	NA	NA	Hexe_geneID_BV898_09828	Prot_BV898_09828.1|Hexe_geneID_BV898_09828	Prot_BV898_09828.1|Hexe_geneID_BV898_09828	BV898_09828|hypothetical-protein|MTYJ01000079.1|OQV16058.1	BV898_09828|hypothetical-protein|MTYJ01000079.1|OQV16058.1	RvY_14594|hypothetical-protein|BDGG01000010.1|GAV04291.1	RvY_14594|hypothetical-protein|BDGG01000010.1|GAV04291.1	LOC129580921|lecithin-retinol-acyltransferase-like|NW_026570225.1|XP_55327658.1	LOC129580921|lecithin-retinol-acyltransferase-like|NW_026570225.1|XP_55327658.1	ko00000,ko03012,ko03029
Pfai_geneID_rb_48425	IR	NT	98.4947	1927.62	1013.06	-4.29058	0.374396	-11.46	2.09544e-30	1.22114e-28	GATAe	33208|Metazoa	zinc finger binding to DNA consensus sequence [AT]GATA[AG]	NotTardiSpe	GATA4|transcription-factor-GATA-4-3|NC_060932.1|NP_1361202.1	GATA4|transcription-factor-GATA-4-3|NC_060932.1|NP_1295023.1	elt-1|Transcription-factor-elt-1|CELE_W09C2.1|NC_003282.8|NP_1380174.1	elt-1|Transcription-factor-elt-1|CELE_W09C2.1|NC_003282.8|NP_1380174.1	pnr|pannierC|Dmel_CG3978|NT_033777.3|NP_1262620.1	pnr|pannierC|Dmel_CG3978|NT_033777.3|NP_1262620.1	Hexe_geneID_BV898_09657	Prot_BV898_09657.1|Hexe_geneID_BV898_09657	Prot_BV898_09657.1|Hexe_geneID_BV898_09657	BV898_09657|putative-Transcription-factor-GATA-5|MTYJ01000077.1|OQV16172.1	BV898_09657|putative-Transcription-factor-GATA-5|MTYJ01000077.1|OQV16172.1	RvY_12272|hypothetical-protein|BDGG01000007.1|GAV01583.1	RvY_12272|hypothetical-protein|BDGG01000007.1|GAV01583.1	LOC129591717|transcription-factor-GATA-6-like-X5|NW_026570268.1|XP_55343458.1	LOC129591717|transcription-factor-GATA-6-like-X5|NW_026570268.1|XP_55343458.1	ko00000,ko00001,ko03000
Pfai_geneID_rb_67552	IR	NT	714.027	10244.7	5479.36	-3.84193	0.335489	-11.4517	2.30554e-30	1.33871e-28	NA	NA	NA	TardiSpe	NA	NA	scl-23|SCP-domain-containing-protein|CELE_B0545.3|NC_003282.8|NP_499859.3	NA	NA	NA	Hexe_geneID_BV898_14607	Prot_BV898_14607.1|Hexe_geneID_BV898_14607	Prot_BV898_14607.1|Hexe_geneID_BV898_14607	BV898_14607|hypothetical-protein|MTYJ01000181.1|OWA50081.1	BV898_14607|hypothetical-protein|MTYJ01000181.1|OWA50081.1	RvY_15624|hypothetical-protein|BDGG01000012.1|GAV05501.1	RvY_15624|hypothetical-protein|BDGG01000012.1|GAV05501.1	LOC129583885|uncharacterized-protein-LOC129583885|NW_026570222.1|XP_55331885.1	LOC129583885|uncharacterized-protein-LOC129583885|NW_026570222.1|XP_55331885.1	NA
Pfai_geneID_rb_87381	IR	NT	4499.13	1023.41	2761.27	2.13627	0.187324	11.4041	3.98655e-30	2.30644e-28	PSMD1	33208|Metazoa	26S proteasome non-ATPase regulatory subunit 1	NotTardiSpe	PSMD1|26S-proteasome-non-ATPase-regulatory-subunit-1-1|NC_060926.1|NP_2798.2	PSMD1|26S-proteasome-non-ATPase-regulatory-subunit-1-2|NC_060926.1|NP_1177966.1	rpn-2|26S-proteasome-non-ATPase-regulatory-subunit-1|CELE_C23G10.4|NC_003281.10|NP_498346.2	rpn-2|26S-proteasome-non-ATPase-regulatory-subunit-1|CELE_C23G10.4|NC_003281.10|NP_498346.2	Rpn2|regulatory-particle-non-ATPase-2B|Dmel_CG11888|NT_033777.3|NP_1263057.1	Rpn2|regulatory-particle-non-ATPase-2B|Dmel_CG11888|NT_033777.3|NP_1263057.1	Hexe_geneID_BV898_09346	Prot_BV898_09346.1|Hexe_geneID_BV898_09346	Prot_BV898_09346.1|Hexe_geneID_BV898_09346	BV898_09346|26S-proteasome-non-ATPase-regulatory-subunit-1|MTYJ01000073.1|OQV16508.1	BV898_09346|26S-proteasome-non-ATPase-regulatory-subunit-1|MTYJ01000073.1|OQV16508.1	RvY_15652|hypothetical-protein|BDGG01000012.1|GAV05534.1	RvY_15652|hypothetical-protein|BDGG01000012.1|GAV05534.1	LOC129581486|26S-proteasome-non-ATPase-regulatory-subunit-1-like|NW_026570225.1|XP_55328577.1	LOC129581486|26S-proteasome-non-ATPase-regulatory-subunit-1-like|NW_026570225.1|XP_55328577.1	ko00000,ko00001,ko00002,ko03051
Pfai_geneID_rb_74616	IR	NT	57.421	1098.63	578.026	-4.26643	0.374568	-11.3903	4.67534e-30	2.69522e-28	NA	NA	NA	TardiSpe	HTR2A|5-hydroxytryptamine-receptor-2A-1|NC_060937.1|NP_1365853.1	NA	ser-3|G_PROTEIN_RECEP_F1_2-domain-containing-protein|CELE_K02F2.6|NC_003279.8|NP_491954.1	npr-2|G_PROTEIN_RECEP_F1_2-domain-containing-protein|CELE_T05A1.1|NC_003282.8|NP_1368470.1	NA	NA	NA	Prot_BV898_01621.1|Hexe_geneID_BV898_01621	Prot_BV898_14371.1|Hexe_geneID_BV898_14371	BV898_14371|putative-Melatonin-receptor-type-1B|MTYJ01000174.1|OWA49833.1	BV898_01621|hypothetical-protein|MTYJ01000006.1|OQV24561.1	RvY_03807|hypothetical-protein|BDGG01000002.1|GAU91579.1	RvY_03807|hypothetical-protein|BDGG01000002.1|GAU91579.1	LOC129594330|uncharacterized-protein-LOC129594330-X1|NW_026570287.1|XP_55346954.1	LOC129594330|uncharacterized-protein-LOC129594330-X1|NW_026570287.1|XP_55346954.1	NA
Pfai_geneID_rb_58892	IR	NT	5302.05	1366.59	3334.32	1.95548	0.171988	11.3699	5.9085e-30	3.39389e-28	FAF1	33208|Metazoa	factor 1	NotTardiSpe	FAF1|FAS-associated-factor-1-X2|NC_060925.1|XP_54189949.1	FAF1|FAS-associated-factor-1-X2|NC_060925.1|XP_54189948.1	ubxn-3|UBX-domain-containing-protein-3|CELE_F48A11.5|NC_003280.10|NP_1300547.1	ubxn-3|UBX-domain-containing-protein-3|CELE_F48A11.5|NC_003280.10|NP_1370738.1	casp|casparC|Dmel_CG8400|NT_033778.4|NP_1286473.1	casp|casparC|Dmel_CG8400|NT_033778.4|NP_1286473.1	Hexe_geneID_BV898_03657	Prot_BV898_03657.1|Hexe_geneID_BV898_03657	Prot_BV898_03657.1|Hexe_geneID_BV898_03657	BV898_03657|FAS-associated-factor-1|MTYJ01000017.1|OQV22482.1	BV898_03657|FAS-associated-factor-1|MTYJ01000017.1|OQV22482.1	RvY_08886|hypothetical-protein|BDGG01000004.1|GAU97620.1	RvY_08886|hypothetical-protein|BDGG01000004.1|GAU97620.1	LOC129586374|FAS-associated-factor-1-like-X1|NW_026570240.1|XP_55335550.1	LOC129586374|FAS-associated-factor-1-like-X1|NW_026570240.1|XP_55335549.1	ko00000,ko00001
Pfai_geneID_rb_41771	IR	NT	910.706	130.13	520.418	2.81174	0.247424	11.364	6.31562e-30	3.61479e-28	NA	NA	NA	TardiSpe	NA	NA	NA	NA	NA	NA	Hexe_geneID_BV898_12013	Prot_BV898_12013.1|Hexe_geneID_BV898_12013	Prot_BV898_12013.1|Hexe_geneID_BV898_12013	BV898_12013|hypothetical-protein|MTYJ01000116.1|OQV13794.1	BV898_12013|hypothetical-protein|MTYJ01000116.1|OQV13794.1	RvY_03323|hypothetical-protein|BDGG01000001.1|GAU90982.1	RvY_03323|hypothetical-protein|BDGG01000001.1|GAU90982.1	LOC129592198|uncharacterized-protein-LOC129592198|NW_026570270.1|XP_55344148.1	LOC129587293|uncharacterized-protein-LOC129587293|NW_026570244.1|XP_55336939.1	NA
Pfai_geneID_rb_89361	IR	NT	3605.05	28.9434	1817	6.97191	0.61398	11.3553	6.98232e-30	3.98216e-28	NA	NA	NA	TardiSpe	NA	NA	NA	NA	NA	NA	Hexe_geneID_BV898_11117	Prot_BV898_11117.1|Hexe_geneID_BV898_11117	Prot_BV898_11117.1|Hexe_geneID_BV898_11117	BV898_11117|hypothetical-protein|MTYJ01000100.1|OQV14746.1	BV898_11117|hypothetical-protein|MTYJ01000100.1|OQV14746.1	RvY_00778|hypothetical-protein|BDGG01000001.1|GAU88005.1	RvY_00778|hypothetical-protein|BDGG01000001.1|GAU88005.1	LOC129598474|uncharacterized-protein-LOC129598474|NW_026570343.1|XP_55352367.1	LOC129598474|uncharacterized-protein-LOC129598474|NW_026570343.1|XP_55352367.1	NA
Pfai_geneID_rb_72548	IR	NT	1301.27	437.84	869.555	1.5731	0.138548	11.3542	7.06568e-30	4.01541e-28	SOX2	33208|Metazoa	pineal gland development	NotTardiSpe	NA	SOX2|transcription-factor-SOX-2|NC_060927.1|NP_3097.1	sox-3|Transcription-factor-sox-3|CELE_F40E10.2|NC_003284.9|NP_510439.1	sox-3|Transcription-factor-sox-3|CELE_F40E10.2|NC_003284.9|NP_510439.1	D|dichaeteA|Dmel_CG5893|NT_037436.4|NP_524066.1	Sox21b|Sox21bC|Dmel_CG32139|NT_037436.4|NP_1261829.1	Hexe_geneID_BV898_02001	Prot_BV898_02001.1|Hexe_geneID_BV898_02001	Prot_BV898_02001.1|Hexe_geneID_BV898_02001	BV898_02001|putative-Transcription-factor-SOX-14|MTYJ01000008.1|OQV24046.1	BV898_02001|putative-Transcription-factor-SOX-14|MTYJ01000008.1|OQV24046.1	RvY_02520-1|hypothetical-protein|BDGG01000001.1|GAU90043.1	RvY_02520-1|hypothetical-protein|BDGG01000001.1|GAU90043.1	LOC129593624|transcription-factor-Sox-21-B-like|NW_026570282.1|XP_55346013.1	LOC129593624|transcription-factor-Sox-21-B-like|NW_026570282.1|XP_55346013.1	ko00000,ko00001,ko03000
Pfai_geneID_rb_56468	IR	NT	2519.46	1165.94	1842.7	1.11081	0.0978571	11.3514	7.29969e-30	4.13374e-28	HGS	33208|Metazoa	Essential role in endosome membrane invagination and formation of multivesicular bodies, MVBs. Required during gastrulation and appears to regulate early embryonic signaling pathways. Inhibits tyrosine kinase receptor signaling by promoting degradation of the tyrosine-phosphorylated, active receptor, potentially by sorting activated receptors into MVBs. The MVBs are then trafficked to the lysosom…	NotTardiSpe	HGS|hepatocyte-growth-factor-regulated-tyrosine-kinase-substrate|NC_060941.1|NP_4703.1	HGS|hepatocyte-growth-factor-regulated-tyrosine-kinase-substrate|NC_060941.1|NP_4703.1	hgrs-1|Hepatocyte-growth-factor-regulated-tyrosine-kinase-substrate|CELE_C07G1.5|NC_003282.8|NP_501375.2	hgrs-1|Hepatocyte-growth-factor-regulated-tyrosine-kinase-substrate|CELE_C07G1.5|NC_003282.8|NP_501375.2	Hrs|hepatocyte-growth-factor-regulated-tyrosine-kinase-substrateC|Dmel_CG2903|NT_033779.5|NP_722830.2	Hrs|hepatocyte-growth-factor-regulated-tyrosine-kinase-substrateB|Dmel_CG2903|NT_033779.5|NP_525099.3	Hexe_geneID_BV898_08732	Prot_BV898_08732.1|Hexe_geneID_BV898_08732	Prot_BV898_08732.1|Hexe_geneID_BV898_08732	BV898_08732|Hepatocyte-growth-factor-regulated-tyrosine-kinase-substrate|MTYJ01000065.1|OQV17152.1	BV898_08732|Hepatocyte-growth-factor-regulated-tyrosine-kinase-substrate|MTYJ01000065.1|OQV17152.1	RvY_07301|hypothetical-protein|BDGG01000003.1|GAU95728.1	RvY_07301|hypothetical-protein|BDGG01000003.1|GAU95728.1	LOC129602766|hepatocyte-growth-factor-regulated-tyrosine-kinase-substrate-like|NW_026570224.1|XP_55357884.1	LOC129602766|hepatocyte-growth-factor-regulated-tyrosine-kinase-substrate-like|NW_026570224.1|XP_55357884.1	ko00000,ko00001,ko00002,ko04131
Pfai_geneID_rb_59293	IR	NT	61948.2	5175.2	33561.7	3.58136	0.315656	11.3458	7.78406e-30	4.39251e-28	NA	10239|Viruses	Domain of unknown function DUF2828	NotTardiSpe	NA	NA	NA	NA	NA	NA	NA	Prot_BV898_10415.1|Hexe_geneID_BV898_10415	Prot_BV898_13424.1|Hexe_geneID_BV898_13424	BV898_13424|hypothetical-protein|MTYJ01000148.1|OQV12313.1	BV898_10415|hypothetical-protein|MTYJ01000089.1|OQV15405.1	RvY_03415|hypothetical-protein|BDGG01000002.1|GAU91094.1	RvY_03415|hypothetical-protein|BDGG01000002.1|GAU91094.1	LOC129587599|uncharacterized-protein-LOC129587599|NW_026570245.1|XP_55337383.1	LOC129587599|uncharacterized-protein-LOC129587599|NW_026570245.1|XP_55337383.1	-
Pfai_geneID_rb_108325	IR	NT	1394.63	212.491	803.558	2.71248	0.239188	11.3404	8.279e-30	4.65541e-28	NA	NA	NA	TardiSpe	NA	NA	NA	NA	NA	NA	Hexe_geneID_BV898_11900	Prot_BV898_11900.1|Hexe_geneID_BV898_11900	Prot_BV898_11900.1|Hexe_geneID_BV898_11900	BV898_11900|hypothetical-protein|MTYJ01000114.1|OQV13905.1	BV898_11900|hypothetical-protein|MTYJ01000114.1|OQV13905.1	RvY_12412|hypothetical-protein|BDGG01000007.1|GAV01753.1	RvY_12412|hypothetical-protein|BDGG01000007.1|GAV01753.1	LOC129594798|uncharacterized-protein-LOC129594798-X1|NW_026570291.1|XP_55347584.1	LOC129594798|uncharacterized-protein-LOC129594798-X1|NW_026570291.1|XP_55347583.1	NA
Pfai_geneID_rb_106794	IR	NT	735.956	191.578	463.767	1.93937	0.17107	11.3367	8.63103e-30	4.83639e-28	PAQR6	33208|Metazoa	Progestin and adipoQ receptor family member	NotTardiSpe	PAQR5|membrane-progestin-receptor-gamma-X2|NC_060939.1|XP_54234258.1	PAQR5|membrane-progestin-receptor-gamma|NC_060939.1|NP_1098024.1	K11C4.2|Uncharacterized-protein|CELE_K11C4.2|NC_003283.11|NP_504750.2	K11C4.2|Uncharacterized-protein|CELE_K11C4.2|NC_003283.11|NP_504750.2	AdipoR|adiponectin-receptorB|Dmel_CG5315|NT_033777.3|NP_732759.2	CG7530|uncharacterized-proteinD|Dmel_CG7530|NT_033777.3|NP_1262577.1	Hexe_geneID_BV898_11096	Prot_BV898_11096.1|Hexe_geneID_BV898_11096	Prot_BV898_11096.1|Hexe_geneID_BV898_11096	BV898_11096|hypothetical-protein|MTYJ01000100.1|OQV14724.1	BV898_11096|hypothetical-protein|MTYJ01000100.1|OQV14724.1	RvY_16094|hypothetical-protein|BDGG01000013.1|GAV06055.1	RvY_16094|hypothetical-protein|BDGG01000013.1|GAV06055.1	LOC129595504|membrane-progestin-receptor-gamma-like|NW_026570299.1|XP_55348514.1	LOC129595504|membrane-progestin-receptor-gamma-like|NW_026570299.1|XP_55348512.1	-
Pfai_geneID_rb_107032	IR	NT	8003.6	2142.72	5073.16	1.9015	0.16792	11.3239	9.99771e-30	5.5827e-28	OSBPL1A	33208|Metazoa	lipid transport	NotTardiSpe	OSBPL1A|oxysterol-binding-protein-related-protein-1-X2|NC_060942.1|XP_54174147.1	OSBPL1A|oxysterol-binding-protein-related-protein-1-2|NC_060942.1|NP_542164.2	obr-2|Oxysterol-binding-protein|CELE_F14H8.1|NC_003283.11|NP_1122917.1	obr-2|Oxysterol-binding-protein|CELE_F14H8.1|NC_003283.11|NP_1122917.1	CG3860|uncharacterized-proteinB|Dmel_CG3860|NT_033778.4|NP_1286802.1	CG3860|uncharacterized-proteinB|Dmel_CG3860|NT_033778.4|NP_1286802.1	Hexe_geneID_BV898_04393	Prot_BV898_04393.2|Hexe_geneID_BV898_04393	Prot_BV898_04393.2|Hexe_geneID_BV898_04393	BV898_04393|Oxysterol-binding-protein-related-protein-1|MTYJ01000021.1|OQV21819.1	BV898_04393|Oxysterol-binding-protein-related-protein-1|MTYJ01000021.1|OQV21820.1	RvY_13992|hypothetical-protein|BDGG01000009.1|GAV03596.1	RvY_13992|hypothetical-protein|BDGG01000009.1|GAV03596.1	LOC129584596|oxysterol-binding-protein-related-protein-1-like|NW_026570222.1|XP_55332802.1	LOC129584596|oxysterol-binding-protein-related-protein-1-like|NW_026570222.1|XP_55332802.1	ko00000,ko04131
Pfai_geneID_rb_45268	IR	NT	4285.48	182.532	2234.01	4.55608	0.402383	11.3228	1.01243e-29	5.63373e-28	NA	NA	NA	TardiSpe	NA	NA	NA	NA	Lgr4|Leucine-rich-repeat-containing-G-protein-coupled-receptor-4B|Dmel_CG34411|NC_004354.4|NP_1096966.2	NA	NA	Prot_BV898_06043.2|Hexe_geneID_BV898_06043	Prot_BV898_06042.1|Hexe_geneID_BV898_06042	BV898_06042|hypothetical-protein|MTYJ01000034.1|OQV20040.1	BV898_06043|hypothetical-protein|MTYJ01000034.1|OQV20042.1	NA	NA	LOC129598577|uncharacterized-protein-LOC129598577|NW_026570345.1|XP_55352529.1	LOC129582979|uncharacterized-protein-LOC129582979|NW_026570229.1|XP_55330596.1	NA
Pfai_geneID_rb_80715	IR	NT	6933.66	1452.44	4193.05	2.25518	0.200144	11.2678	1.89213e-29	1.04925e-27	LMNA	33208|Metazoa	Lamin Tail Domain	NotTardiSpe	LMNA|lamin-C|NC_060925.1|NP_5563.1	LMNB1|lamin-B1-1|NC_060929.1|NP_5564.1	lmn-1|Lamin-1|CELE_DY3.2|NC_003279.8|NP_492371.1	lmn-1|Lamin-1|CELE_DY3.2|NC_003279.8|NP_492371.1	LamC|lamin-CA|Dmel_CG10119|NT_033778.4|NP_523742.2	LamC|lamin-CA|Dmel_CG10119|NT_033778.4|NP_523742.2	Hexe_geneID_BV898_16007	Prot_BV898_16007.1|Hexe_geneID_BV898_16007	Prot_BV898_16007.1|Hexe_geneID_BV898_16007	BV898_16007|putative-Lamin-C|MTYJ01000230.1|OWA51528.1	BV898_16007|putative-Lamin-C|MTYJ01000230.1|OWA51528.1	RvY_07809|hypothetical-protein|BDGG01000003.1|GAU96350.1	RvY_07809|hypothetical-protein|BDGG01000003.1|GAU96350.1	LOC129592771|lamin-2-like|NW_026570276.1|XP_55344869.1	LOC129592771|lamin-2-like|NW_026570276.1|XP_55344869.1	ko00000,ko00001,ko04131,ko04812
Pfai_geneID_rb_112942	IR	NT	38.5337	384.133	211.333	-3.31579	0.295232	-11.2311	2.86771e-29	1.58476e-27	GNRHR	33208|Metazoa	G-protein coupled receptor activity. It is involved in the biological process described with G-protein coupled receptor signaling pathway	NotTardiSpe	GNRHR|gonadotropin-releasing-hormone-receptor-1|NC_060928.1|NP_397.1	AVPR1A|vasopressin-V1a-receptor|NC_060936.1|NP_697.1	gnrr-1|G_PROTEIN_RECEP_F1_2-domain-containing-protein|CELE_F54D7.3|NC_003279.8|NP_1249721.1	gnrr-1|G_PROTEIN_RECEP_F1_2-domain-containing-protein|CELE_F54D7.3|NC_003279.8|NP_1249720.1	AkhR|adipokinetic-hormone-receptorB|Dmel_CG11325|NT_033779.5|NP_723206.1	AkhR|adipokinetic-hormone-receptorD|Dmel_CG11325|NT_033779.5|NP_1260149.1	Hexe_geneID_BV898_13216	Prot_BV898_13216.1|Hexe_geneID_BV898_13216	Prot_BV898_13216.1|Hexe_geneID_BV898_13216	BV898_13216|putative-Gonadotropin-releasing-hormone-II-receptor|MTYJ01000143.1|OQV12490.1	BV898_13216|putative-Gonadotropin-releasing-hormone-II-receptor|MTYJ01000143.1|OQV12490.1	RvY_15579|hypothetical-protein|BDGG01000012.1|GAV05446.1	RvY_15579|hypothetical-protein|BDGG01000012.1|GAV05446.1	LOC129583675|adipokinetic-hormone-corazonin-related-peptide-receptor-variant-I-like|NW_026570231.1|XP_55331550.1	LOC129583675|adipokinetic-hormone-corazonin-related-peptide-receptor-variant-I-like|NW_026570231.1|XP_55331550.1	ko00000,ko00001,ko04030
Pfai_geneID_rb_100775	IR	NT	216.436	731.612	474.024	-1.76174	0.157207	-11.2065	3.79091e-29	2.08773e-27	NA	33208|Metazoa	calcium-dependent phospholipid binding	NotTardiSpe	ANXA11|annexin-A11-2|NC_060934.1|NP_1265338.1	ANXA11|annexin-A11-2|NC_060934.1|NP_1265338.1	nex-2|Annexin|CELE_T07C4.9|NC_003281.10|NP_1022756.1	nex-2|Annexin|CELE_T07C4.9|NC_003281.10|NP_1022756.1	AnxB9|annexin-B9C|Dmel_CG5730|NT_033777.3|NP_996253.1	AnxB9|annexin-B9E|Dmel_CG5730|NT_033777.3|NP_1262796.1	Hexe_geneID_BV898_07364	Prot_BV898_07364.1|Hexe_geneID_BV898_07364	Prot_BV898_07364.1|Hexe_geneID_BV898_07364	BV898_07364|Annexin-A11|MTYJ01000048.1|OQV18538.1	BV898_07364|Annexin-A11|MTYJ01000048.1|OQV18538.1	RvY_10573|hypothetical-protein|BDGG01000005.1|GAU99599.1	RvY_10573|hypothetical-protein|BDGG01000005.1|GAU99599.1	LOC129581675|annexin-A4-like|NW_026570226.1|XP_55328859.1	LOC129581675|annexin-A4-like|NW_026570226.1|XP_55328859.1	ko00000,ko04147
Pfai_geneID_rb_52342	IR	NT	282.563	1305.89	794.228	-2.20649	0.197015	-11.1996	4.09558e-29	2.2478e-27	ATL2	33208|Metazoa	Guanylate-binding protein, N-terminal domain	NotTardiSpe	ATL1|atlastin-1-X1|NC_060938.1|XP_54232140.1	ATL1|atlastin-1-a|NC_060938.1|NP_56999.2	atln-2|GB1-RHD3-type-G-domain-containing-protein|CELE_Y41E3.3|NC_003282.8|NP_1370936.1	atln-2|GB1-RHD3-type-G-domain-containing-protein|CELE_Y41E3.3|NC_003282.8|NP_1370936.1	atl|atlastinB|Dmel_CG6668|NT_033777.3|NP_733020.1	atl|atlastinC|Dmel_CG6668|NT_033777.3|NP_1287506.1	NA	Prot_BV898_02721.1|Hexe_geneID_BV898_02721	Prot_BV898_17230.1|Hexe_geneID_BV898_17230	BV898_17230|hypothetical-protein|MTYJ01000286.1|OWA52788.1	BV898_02721|hypothetical-protein|MTYJ01000012.1|OQV23269.1	RvY_08075-1|hypothetical-protein|BDGG01000003.1|GAU96657.1	RvY_08075-1|hypothetical-protein|BDGG01000003.1|GAU96657.1	LOC129591925|uncharacterized-protein-LOC129591925|NW_026570223.1|XP_55343784.1	LOC129591925|uncharacterized-protein-LOC129591925|NW_026570223.1|XP_55343784.1	ko00000,ko01000
Pfai_geneID_rb_250	IR	NT	4122.06	987.317	2554.69	2.06154	0.184106	11.1975	4.19261e-29	2.2932e-27	MLP1	4751|Fungi	TPR/MLP1/MLP2-like protein	TardiSpe	NA	DPYSL5|dihydropyrimidinase-related-protein-5|NC_060926.1|NP_1240652.1	epi-1|Laminin-like-protein-epi-1|CELE_K08C7.3|NC_003282.8|NP_1023282.1	Y61A9LA.12|Uncharacterized-protein|CELE_Y61A9LA.12|NC_003283.11|NP_1033519.1	NA	NA	Hexe_geneID_BV898_17730	Prot_BV898_17730.1|Hexe_geneID_BV898_17730	Prot_BV898_17730.1|Hexe_geneID_BV898_17730	BV898_17730|hypothetical-protein|MTYJ01000313.1|OWA53295.1	BV898_17730|hypothetical-protein|MTYJ01000313.1|OWA53295.1	RvY_16973-1|hypothetical-protein|BDGG01000014.1|GAV07096.1	RvY_16973-1|hypothetical-protein|BDGG01000014.1|GAV07096.1	LOC129588355|myosin-2-heavy-chain-like|NW_026570249.1|XP_55338514.1	LOC129588355|myosin-2-heavy-chain-like|NW_026570249.1|XP_55338514.1	ko00000,ko00001,ko00002,ko03019
Pfai_geneID_rb_75448	IR	NT	8749.78	1376.71	5063.25	2.66797	0.238328	11.1945	4.33606e-29	2.36359e-27	NA	NA	NA	TardiSpe	NA	NA	NA	NA	NA	NA		NA	NA	NA	NA	NA	NA	NA	NA	NA
Pfai_geneID_rb_31584	IR	NT	4207.21	1226.98	2717.09	1.77839	0.158887	11.1928	4.42174e-29	2.40213e-27	NDRG3	33208|Metazoa	Ndr family	NotTardiSpe	NDRG3|protein-NDRG3-X2|NC_060944.1|XP_54179734.1	NDRG1|protein-NDRG1-1|NC_060932.1|NP_1128714.1	Y48G10A.3|Uncharacterized-protein|CELE_Y48G10A.3|NC_003279.8|NP_493369.1	Y48G10A.3|Uncharacterized-protein|CELE_Y48G10A.3|NC_003279.8|NP_493369.1	MESK2|misexpression-suppressor-of-KSR-2D|Dmel_CG15669|NT_033778.4|NP_523804.3	MESK2|misexpression-suppressor-of-KSR-2D|Dmel_CG15669|NT_033778.4|NP_523804.3	Hexe_geneID_BV898_15405	Prot_BV898_15405.1|Hexe_geneID_BV898_15405	Prot_BV898_15405.1|Hexe_geneID_BV898_15405	BV898_15405|Protein-NDRG3|MTYJ01000207.1|OWA50903.1	BV898_15405|Protein-NDRG3|MTYJ01000207.1|OWA50903.1	RvY_06732|hypothetical-protein|BDGG01000003.1|GAU95051.1	RvY_06732|hypothetical-protein|BDGG01000003.1|GAU95051.1	LOC129601413|protein-NDRG3-like|NW_026570224.1|XP_55356193.1	LOC129601413|protein-NDRG3-like|NW_026570224.1|XP_55356186.1	ko00000,ko04147
Pfai_geneID_rb_31586	IR	NT	1110.58	181.508	646.044	2.61029	0.23348	11.1799	5.11268e-29	2.7681e-27	NA	NA	NA	TardiSpe	NA	NA	NA	NA	NA	NA		NA	NA	NA	NA	NA	NA	LOC129597373|uncharacterized-protein-LOC129597373-X2|NW_026570324.1|XP_55350849.1	LOC129602135|uncharacterized-protein-LOC129602135|NW_026570558.1|XP_55357078.1	NA
Pfai_geneID_rb_52371	IR	NT	23960.7	6796.55	15378.6	1.81787	0.16306	11.1484	7.2884e-29	3.93279e-27	METAP2	33208|Metazoa	Cotranslationally removes the N-terminal methionine from nascent proteins. The N-terminal methionine is often cleaved when the second residue in the primary sequence is small and uncharged Met-Ala-, Cys, Gly, Pro, Ser, Thr, or Val	NotTardiSpe	METAP2|methionine-aminopeptidase-2-1|NC_060936.1|NP_6829.1	METAP2|methionine-aminopeptidase-2-2|NC_060936.1|NP_1304111.1	map-2|Methionine-aminopeptidase-2|CELE_Y116A8A.9|NC_003282.8|NP_1255906.1	map-2|Methionine-aminopeptidase-2|CELE_Y116A8A.9|NC_003282.8|NP_1255906.1	und|uninitiatedA|Dmel_CG4008|NT_033779.5|NP_477373.1	und|uninitiatedB|Dmel_CG4008|NT_033779.5|NP_1260299.1	Hexe_geneID_BV898_18113	Prot_BV898_18113.1|Hexe_geneID_BV898_18113	Prot_BV898_18113.1|Hexe_geneID_BV898_18113	BV898_18113|Poly(ADP-ribose)-glycohydrolase|MTYJ01000339.1|OWA53691.1	BV898_18113|Poly(ADP-ribose)-glycohydrolase|MTYJ01000339.1|OWA53691.1	RvY_16434|hypothetical-protein|BDGG01000013.1|GAV06441.1	RvY_16434|hypothetical-protein|BDGG01000013.1|GAV06441.1	LOC129597932|methionine-aminopeptidase-2-like|NW_026570332.1|XP_55351610.1	LOC129597932|methionine-aminopeptidase-2-like|NW_026570332.1|XP_55351610.1	ko00000,ko01000,ko01002
Pfai_geneID_rb_53985	IR	NT	7452.57	2375.22	4913.9	1.6499	0.148174	11.1349	8.48559e-29	4.56342e-27	NA	35493|Streptophyta	NF-X1-type zinc finger protein	NotTardiSpe	NFX1|transcriptional-repressor-NF-X1-1|NC_060933.1|NP_2495.2	NFX1|transcriptional-repressor-NF-X1-1|NC_060933.1|NP_2495.2	nfx-1|Transcriptional-repressor-NF-X1-homolog|CELE_C16A3.7|NC_003281.10|NP_498394.1	nfx-1|Transcriptional-repressor-NF-X1-homolog|CELE_C16A3.7|NC_003281.10|NP_498394.1	stc|shuttle-craftC|Dmel_CG3647|NT_033779.5|NP_1260460.1	stc|shuttle-craftD|Dmel_CG3647|NT_033779.5|NP_1260461.1	Hexe_geneID_BV898_14350	Prot_BV898_14350.1|Hexe_geneID_BV898_14350	Prot_BV898_14350.1|Hexe_geneID_BV898_14350	BV898_14350|Transcriptional-repressor-NF-X1|MTYJ01000174.1|OWA49815.1	BV898_14350|Transcriptional-repressor-NF-X1|MTYJ01000174.1|OWA49815.1	RvY_10706|hypothetical-protein|BDGG01000005.1|GAU99752.1	RvY_10706|hypothetical-protein|BDGG01000005.1|GAU99752.1	LOC129584874|transcriptional-repressor-NF-X1-like|NW_026570235.1|XP_55333242.1	LOC129584874|transcriptional-repressor-NF-X1-like|NW_026570235.1|XP_55333242.1	ko00000,ko00001,ko03000,ko04121
Pfai_geneID_rb_63692	IR	NT	2520.75	500.582	1510.67	2.33471	0.209899	11.123	9.69378e-29	5.19574e-27	NA	33208|Metazoa	molting cycle, collagen and cuticulin-based cuticle	NotTardiSpe	MEP1A|meprin-A-subunit-alpha-X2|NC_060930.1|XP_54211438.1	MEP1A|meprin-A-subunit-alpha-X2|NC_060930.1|XP_54211438.1	nas-6|Zinc-metalloproteinase-nas-6|CELE_4R79.1|NC_003282.8|NP_1040902.1	nas-6|Zinc-metalloproteinase-nas-6|CELE_4R79.1|NC_003282.8|NP_1040902.1	CG5715|uncharacterized-protein|Dmel_CG5715|NT_033777.3|NP_651242.1	CG5715|uncharacterized-protein|Dmel_CG5715|NT_033777.3|NP_651242.1	NA	Prot_BV898_18514.1|Hexe_geneID_BV898_18514	Prot_BV898_13083.1|Hexe_geneID_BV898_13083	BV898_13083|putative-Zinc-metalloproteinase-nas-4|MTYJ01000139.1|OQV12675.1	BV898_18514|putative-Zinc-metalloproteinase-nas-7|MTYJ01000370.1|OWA54096.1	RvY_16179|hypothetical-protein|BDGG01000013.1|GAV06148.1	RvY_07918|hypothetical-protein|BDGG01000003.1|GAU96481.1	LOC129592734|uncharacterized-protein-LOC129592734|NW_026570275.1|XP_55344816.1	LOC129592734|uncharacterized-protein-LOC129592734|NW_026570275.1|XP_55344816.1	ko00000,ko01000,ko01002
Pfai_geneID_rb_22312	IR	NT	3203.29	614.408	1908.85	2.3835	0.214657	11.1038	1.20269e-28	6.42476e-27	NA	NA	NA	TardiSpe	NA	NA	NA	NA	NA	NA	Hexe_geneID_BV898_00934	Prot_BV898_00934.1|Hexe_geneID_BV898_00934	Prot_BV898_00934.1|Hexe_geneID_BV898_00934	BV898_00934|putative-Leucine--tRNA-ligase,-cytoplasmic|MTYJ01000003.1|OQV25248.1	BV898_00934|putative-Leucine--tRNA-ligase,-cytoplasmic|MTYJ01000003.1|OQV25248.1	RvY_14390|hypothetical-protein|BDGG01000010.1|GAV04051.1	RvY_14390|hypothetical-protein|BDGG01000010.1|GAV04051.1	LOC129580949|uncharacterized-protein-LOC129580949|NW_026570225.1|XP_55327695.1	LOC129580949|uncharacterized-protein-LOC129580949|NW_026570225.1|XP_55327695.1	NA
Pfai_geneID_rb_54445	IR	NT	5845.1	3079.26	4462.18	0.9253	0.0835292	11.0776	1.61208e-28	8.58311e-27	METTL1	33208|Metazoa	Catalyzes the formation of N7-methylguanine at position 46 m7G46 in tRNA	NotTardiSpe	METTL1|tRNA-(guanine-N(7)-)-methyltransferase-a|NC_060936.1|NP_5362.3	METTL1|tRNA-(guanine-N(7)-)-methyltransferase-a|NC_060936.1|NP_5362.3	metl-1|tRNA-(guanine-N(7)-)-methyltransferase|CELE_W02B12.10|NC_003280.10|NP_496448.1	metl-1|tRNA-(guanine-N(7)-)-methyltransferase|CELE_W02B12.10|NC_003280.10|NP_496448.1	CG4045|uncharacterized-protein|Dmel_CG4045|NC_004354.4|NP_569978.1	CG4045|uncharacterized-protein|Dmel_CG4045|NC_004354.4|NP_569978.1	NA	Prot_BV898_13771.1|Hexe_geneID_BV898_13771	Prot_BV898_13768.1|Hexe_geneID_BV898_13768	BV898_13768|tRNA-(guanine-N(7)-)-methyltransferase|MTYJ01000157.1|OQV11974.1	BV898_13771|hypothetical-protein|MTYJ01000157.1|OQV11977.1	RvY_01286|hypothetical-protein|BDGG01000001.1|GAU88618.1	RvY_01284-1|hypothetical-protein|BDGG01000001.1|GAU88615.1	LOC129590884|sarcoplasmic-calcium-binding-protein,-alpha-chain-like|NW_026570263.1|XP_55342295.1	LOC129590884|sarcoplasmic-calcium-binding-protein,-alpha-chain-like|NW_026570263.1|XP_55342295.1	ko00000,ko01000,ko03016
Pfai_geneID_rb_24215	IR	NT	8044.95	342.464	4193.71	4.55437	0.411199	11.0758	1.64339e-28	8.72084e-27	NA	1236|Gammaproteobacteria	pyocin R, lytic enzyme	NotTardiSpe	NA	NA	NA	NA	NA	NA	NA	Prot_BV898_09538.1|Hexe_geneID_BV898_09538	Prot_BV898_05811.1|Hexe_geneID_BV898_05811	BV898_05811|putative-Chitinase-5|MTYJ01000032.1|OQV20260.1	BV898_09538|putative-Acidic-endochitinase-SP2|MTYJ01000075.1|OQV16395.1	RvY_04444|hypothetical-protein|BDGG01000002.1|GAU92351.1	RvY_04444|hypothetical-protein|BDGG01000002.1|GAU92351.1	LOC129589623|uncharacterized-protein-LOC129589623|NW_026570256.1|XP_55340419.1	LOC129589623|uncharacterized-protein-LOC129589623|NW_026570256.1|XP_55340419.1	ko00000
Pfai_geneID_rb_25994	IR	NT	15881.1	1468.45	8674.77	3.43531	0.310332	11.0698	1.75854e-28	9.30111e-27	NA	NA	NA	TardiSpe	NA	NA	NA	NA	NA	NA		NA	NA	NA	NA	NA	NA	NA	NA	NA
Pfai_geneID_rb_27904	IR	NT	519.636	3099.15	1809.39	-2.57596	0.232852	-11.0627	1.90387e-28	1.00367e-26	BMP1	33208|Metazoa	calcium ion binding. It is involved in the biological process described with proteolysis	NotTardiSpe	TLL2|tolloid-like-protein-2-precursor|NC_060934.1|NP_36597.1	BMP1|bone-morphogenetic-protein-1-1-precursor|NC_060932.1|NP_1190.1	nas-39|Zinc-metalloproteinase-nas-39|CELE_F38E9.2|NC_003284.9|NP_1360030.1	nas-39|Zinc-metalloproteinase-nas-39|CELE_F38E9.2|NC_003284.9|NP_1360030.1	tok|tolkinB|Dmel_CG6863|NT_033777.3|NP_733035.1	tok|tolkinC|Dmel_CG6863|NT_033777.3|NP_1287510.1	Hexe_geneID_BV898_10373	Prot_BV898_10373.1|Hexe_geneID_BV898_10373	Prot_BV898_10373.1|Hexe_geneID_BV898_10373	BV898_10373|Tolloid-like-protein-2|MTYJ01000088.1|OQV15507.1	BV898_10373|Tolloid-like-protein-2|MTYJ01000088.1|OQV15507.1	RvY_17967|hypothetical-protein|BDGG01000017.1|GAV08243.1	RvY_17967|hypothetical-protein|BDGG01000017.1|GAV08243.1	LOC129582553|bone-morphogenetic-protein-1-like|NW_026570228.1|XP_55330049.1	LOC129582553|bone-morphogenetic-protein-1-like|NW_026570228.1|XP_55330049.1	ko00000,ko01000,ko01002,ko04052
Pfai_geneID_rb_62333	IR	NT	5145.81	1704.46	3425.13	1.59414	0.144444	11.0364	2.54939e-28	1.33956e-26	PDCD6IP	33208|Metazoa	Programmed cell death 6-interacting	NotTardiSpe	PDCD6IP|programmed-cell-death-6-interacting-protein-1|NC_060927.1|NP_37506.2	PDCD6IP|programmed-cell-death-6-interacting-protein-1|NC_060927.1|NP_37506.2	alx-1|Apoptosis-linked-gene-2-interacting-protein-X-1|CELE_R10E12.1|NC_003281.10|NP_1022714.1	alx-1|Apoptosis-linked-gene-2-interacting-protein-X-1|CELE_R10E12.1|NC_003281.10|NP_1022715.1	ALiX|ALG-2-interacting-protein-X|Dmel_CG12876|NT_033777.3|NP_651582.1	ALiX|ALG-2-interacting-protein-X|Dmel_CG12876|NT_033777.3|NP_651582.1	Hexe_geneID_BV898_15304	Prot_BV898_15304.1|Hexe_geneID_BV898_15304	Prot_BV898_15304.1|Hexe_geneID_BV898_15304	BV898_15304|Programmed-cell-death-6-interacting-protein|MTYJ01000203.1|OWA50797.1	BV898_15304|Programmed-cell-death-6-interacting-protein|MTYJ01000203.1|OWA50797.1	RvY_12811|hypothetical-protein|BDGG01000008.1|GAV02217.1	RvY_12811|hypothetical-protein|BDGG01000008.1|GAV02217.1	LOC129592029|programmed-cell-death-6-interacting-protein-like|NW_026570269.1|XP_55343943.1	LOC129592029|programmed-cell-death-6-interacting-protein-like|NW_026570269.1|XP_55343943.1	ko00000,ko00001,ko04131,ko04147
Pfai_geneID_rb_42412	IR	NT	1061.68	282.946	672.314	1.90932	0.173985	10.974	5.09511e-28	2.66844e-26	TARBP2	33208|Metazoa	Double-stranded RNA binding motif	NotTardiSpe	TARBP2|RISC-loading-complex-subunit-TARBP2-X2|NC_060936.1|XP_54229078.1	TARBP2|RISC-loading-complex-subunit-TARBP2-a|NC_060936.1|NP_599150.1	NA	NA	loqs|loquaciousD|Dmel_CG6866|NT_033779.5|NP_1188796.1	loqs|loquaciousD|Dmel_CG6866|NT_033779.5|NP_1188796.1	Hexe_geneID_BV898_18439	Prot_BV898_18439.1|Hexe_geneID_BV898_18439	Prot_BV898_18439.1|Hexe_geneID_BV898_18439	BV898_18439|hypothetical-protein|MTYJ01000364.1|OWA54016.1	BV898_18439|hypothetical-protein|MTYJ01000364.1|OWA54016.1	RvY_15400|hypothetical-protein|BDGG01000012.1|GAV05235.1	RvY_15400|hypothetical-protein|BDGG01000012.1|GAV05235.1	LOC129593898|uncharacterized-protein-LOC129593898-X2|NW_026570223.1|XP_55346387.1	LOC129593898|uncharacterized-protein-LOC129593898-X1|NW_026570223.1|XP_55346378.1	ko00000,ko01000,ko03036,ko03110
Pfai_geneID_rb_97759	IR	NT	11319.1	2293.76	6806.43	2.30313	0.210127	10.9607	5.90656e-28	3.08334e-26	SMAD3	33208|Metazoa	mothers against decapentaplegic homolog	NotTardiSpe	SMAD3|mothers-against-decapentaplegic-homolog-3-5|NC_060939.1|NP_1393940.1	SMAD3|mothers-against-decapentaplegic-homolog-3-1|NC_060939.1|NP_5893.1	sma-2|Dwarfin-sma-2|CELE_ZK370.2|NC_003281.10|NP_1370321.1	sma-2|Dwarfin-sma-2|CELE_ZK370.2|NC_003281.10|NP_1370321.1	Mad|mothers-against-dppA|Dmel_CG12399|NT_033779.5|NP_477017.1	Mad|mothers-against-dppA|Dmel_CG12399|NT_033779.5|NP_477017.1	Hexe_geneID_BV898_08843	Prot_BV898_08843.1|Hexe_geneID_BV898_08843	Prot_BV898_08843.1|Hexe_geneID_BV898_08843	BV898_08843|Mothers-against-decapentaplegic-like-protein-3|MTYJ01000067.1|OQV16979.1	BV898_08843|Mothers-against-decapentaplegic-like-protein-3|MTYJ01000067.1|OQV16979.1	RvY_18494|hypothetical-protein|BDGG01000019.1|GAV08866.1	RvY_18494|hypothetical-protein|BDGG01000019.1|GAV08866.1	LOC129584616|mothers-against-decapentaplegic-homolog-3-like|NW_026570234.1|XP_55332823.1	LOC129584616|mothers-against-decapentaplegic-homolog-3-like|NW_026570234.1|XP_55332823.1	ko00000,ko00001,ko00002
Pfai_geneID_rb_105649	IR	NT	3319.92	713.535	2016.73	2.21789	0.202424	10.9567	6.17297e-28	3.21195e-26	NA	33208|Metazoa	Chromatin organization modifier domain	NotTardiSpe	SAMD13|sterile-alpha-motif-domain-containing-protein-13-2|NC_060925.1|NP_1128136.1	CBX1|chromobox-protein-homolog-1|NC_060941.1|NP_1120700.1	hpl-1|Chromo-domain-containing-protein|CELE_K08H2.6|NC_003284.9|NP_510199.1	hpl-1|Chromo-domain-containing-protein|CELE_K08H2.6|NC_003284.9|NP_510199.1	HP1b|heterochromatin-protein-1bA|Dmel_CG7041|NC_004354.4|NP_572521.2	HP1b|heterochromatin-protein-1bB|Dmel_CG7041|NC_004354.4|NP_1162713.1	Hexe_geneID_BV898_08035	Prot_BV898_08035.1|Hexe_geneID_BV898_08035	Prot_BV898_08035.1|Hexe_geneID_BV898_08035	BV898_08035|hypothetical-protein|MTYJ01000055.1|OQV17906.1	BV898_08035|hypothetical-protein|MTYJ01000055.1|OQV17906.1	RvY_01503|hypothetical-protein|BDGG01000001.1|GAU88885.1	RvY_01503|hypothetical-protein|BDGG01000001.1|GAU88885.1	LOC129583248|uncharacterized-protein-LOC129583248|NW_026570230.1|XP_55330948.1	LOC129583248|uncharacterized-protein-LOC129583248|NW_026570230.1|XP_55330947.1	-
Pfai_geneID_rb_72327	IR	NT	1183.76	333.017	758.386	1.82666	0.166761	10.9537	6.37614e-28	3.30693e-26	PIGW	33208|Metazoa	acetyltransferase, which acetylates the inositol ring of phosphatidylinositol during biosynthesis of GPI- anchor	NotTardiSpe	PIGW|phosphatidylinositol-glycan-biosynthesis-class-W-protein|NC_060941.1|NP_848612.2	PIGW|phosphatidylinositol-glycan-biosynthesis-class-W-protein|NC_060941.1|NP_1333683.1	pigw-1|Phosphatidylinositol-glycan-biosynthesis-class-W-protein|CELE_Y110A2AL.12|NC_003280.10|NP_1022407.2	pigw-1|Phosphatidylinositol-glycan-biosynthesis-class-W-protein|CELE_Y110A2AL.12|NC_003280.10|NP_1022407.2	PIG-Wa|phosphatidylinositol-glycan-anchor-biosynthesis-class-W-a|Dmel_CG9870|NT_033779.5|NP_608679.1	PIG-Wa|phosphatidylinositol-glycan-anchor-biosynthesis-class-W-a|Dmel_CG9870|NT_033779.5|NP_608679.1	Hexe_geneID_BV898_17601	Prot_BV898_17601.1|Hexe_geneID_BV898_17601	Prot_BV898_17601.1|Hexe_geneID_BV898_17601	BV898_17601|putative-GPI-anchored-wall-transfer-protein-1|MTYJ01000306.1|OWA53167.1	BV898_17601|putative-GPI-anchored-wall-transfer-protein-1|MTYJ01000306.1|OWA53167.1	RvY_18277|hypothetical-protein|BDGG01000018.1|GAV08612.1	RvY_18277|hypothetical-protein|BDGG01000018.1|GAV08612.1	LOC129593734|uncharacterized-protein-LOC129593734|NW_026570283.1|XP_55346159.1	LOC129593734|uncharacterized-protein-LOC129593734|NW_026570283.1|XP_55346159.1	ko00000,ko00001,ko00002,ko01000
Pfai_geneID_rb_51326	IR	NT	72.0688	404.216	238.143	-2.48586	0.22715	-10.9437	7.12272e-28	3.68222e-26	CD109	33208|Metazoa	Alpha-2-Macroglobulin	NotTardiSpe	CPAMD8|C3-and-PZP-like-alpha-2-macroglobulin-domain-containing-protein-8-X4|NC_060943.1|XP_54176530.1	CD109|CD109-antigen-X3|NC_060930.1|XP_54210282.1	tep-1|TEP-(ThiolEster-containing-Protein)|CELE_ZK337.1|NC_003279.8|NP_1379225.1	tep-1|TEP-(ThiolEster-containing-Protein)|CELE_ZK337.1|NC_003279.8|NP_1366904.1	Tep2|Thioester-containing-protein-2F|Dmel_CG7052|NT_033779.5|NP_723300.2	Tep2|Thioester-containing-protein-2F|Dmel_CG7052|NT_033779.5|NP_723300.2	Hexe_geneID_BV898_06922	Prot_BV898_06922.1|Hexe_geneID_BV898_06922	Prot_BV898_06922.1|Hexe_geneID_BV898_06922	BV898_06922|CD109-antigen|MTYJ01000043.1|OQV19069.1	BV898_06922|CD109-antigen|MTYJ01000043.1|OQV19069.1	RvY_13322-2|hypothetical-protein|BDGG01000008.1|GAV02801.1	RvY_13322-2|hypothetical-protein|BDGG01000008.1|GAV02801.1	LOC129598136|CD109-antigen-like-X1|NW_026570223.1|XP_55351879.1	LOC129598136|CD109-antigen-like-X1|NW_026570223.1|XP_55351879.1	ko00000,ko04090
Pfai_geneID_rb_67924	IR	NT	5522.59	876.633	3199.61	2.65506	0.242683	10.9404	7.38651e-28	3.80631e-26	NA	NA	NA	TardiSpe	NA	NA	NA	NA	NA	NA		NA	NA	NA	NA	NA	NA	LOC129592013|uncharacterized-protein-LOC129592013|NW_026570269.1|XP_55343928.1	LOC129592013|uncharacterized-protein-LOC129592013|NW_026570269.1|XP_55343928.1	NA
Pfai_geneID_rb_112606	IR	NT	1085.84	269.772	677.806	2.00884	0.183707	10.935	7.84178e-28	4.02796e-26	MED12	33208|Metazoa	RNA polymerase II transcription cofactor activity. It is involved in the biological process described with regulation of transcription from RNA polymerase II promoter	NotTardiSpe	MED12|mediator-of-RNA-polymerase-II-transcription-subunit-12-X2|NC_060947.1|XP_54184208.1	MED12L|mediator-of-RNA-polymerase-II-transcription-subunit-12-like-protein-2|NC_060927.1|NP_443728.3	dpy-22|Mediator-of-RNA-polymerase-II-transcription-subunit-12|CELE_F47A4.2|NC_003284.9|NP_509645.1	dpy-22|Mediator-of-RNA-polymerase-II-transcription-subunit-12|CELE_F47A4.2|NC_003284.9|NP_509645.1	kto|kohtaloA|Dmel_CG8491|NT_037436.4|NP_524786.1	kto|kohtaloA|Dmel_CG8491|NT_037436.4|NP_524786.1	Hexe_geneID_BV898_13126	Prot_BV898_13126.1|Hexe_geneID_BV898_13126	Prot_BV898_13126.1|Hexe_geneID_BV898_13126	BV898_13126|Mediator-of-RNA-polymerase-II-transcription-subunit-12-like-protein|MTYJ01000140.1|OQV12637.1	BV898_13126|Mediator-of-RNA-polymerase-II-transcription-subunit-12-like-protein|MTYJ01000140.1|OQV12637.1	RvY_12403|hypothetical-protein|BDGG01000007.1|GAV01743.1	RvY_12403|hypothetical-protein|BDGG01000007.1|GAV01743.1	LOC129587491|mediator-of-RNA-polymerase-II-transcription-subunit-12-like-protein|NW_026570245.1|XP_55337250.1	LOC129587491|mediator-of-RNA-polymerase-II-transcription-subunit-12-like-protein|NW_026570245.1|XP_55337250.1	ko00000,ko00001,ko03021
Pfai_geneID_rb_2104	IR	NT	2479.32	435.783	1457.55	2.50787	0.229461	10.9294	8.33669e-28	4.26849e-26	NA	33208|Metazoa	MYND finger	NotTardiSpe	THAP7|THAP-domain-containing-protein-7|NC_060946.1|NP_85050.2	THAP7|THAP-domain-containing-protein-7|NC_060946.1|NP_1008695.1	NA	NA	CG14860|uncharacterized-protein|Dmel_CG14860|NT_033777.3|NP_650403.2	CG14860|uncharacterized-protein|Dmel_CG14860|NT_033777.3|NP_650403.2	Hexe_geneID_BV898_12553	Prot_BV898_12553.1|Hexe_geneID_BV898_12553	Prot_BV898_12553.1|Hexe_geneID_BV898_12553	BV898_12553|hypothetical-protein|MTYJ01000128.1|OQV13230.1	BV898_12553|hypothetical-protein|MTYJ01000128.1|OQV13230.1	RvY_02275|hypothetical-protein|BDGG01000001.1|GAU89764.1	RvY_02275|hypothetical-protein|BDGG01000001.1|GAU89764.1	LOC129595848|uncharacterized-protein-LOC129595848|NW_026570303.1|XP_55348954.1	LOC129595848|uncharacterized-protein-LOC129595848|NW_026570303.1|XP_55348954.1	-
Pfai_geneID_rb_62067	IR	NT	348.782	42.4192	195.6	3.02529	0.277688	10.8946	1.22349e-27	6.24449e-26	PAQR6	33208|Metazoa	Progestin and adipoQ receptor family member	NotTardiSpe	NA	PAQR5|membrane-progestin-receptor-gamma-X6|NC_060939.1|XP_54234264.1	unc-52|Basement-membrane-proteoglycan|CELE_ZC101.2|NC_003280.10|NP_497044.3	unc-52|Basement-membrane-proteoglycan|CELE_ZC101.2|NC_003280.10|NP_1254438.1	trol|terribly-reduced-optic-lobesBC|Dmel_CG33950|NC_004354.4|NP_1368970.1	trol|terribly-reduced-optic-lobesAI|Dmel_CG33950|NC_004354.4|NP_1245496.2	Hexe_geneID_BV898_16844	Prot_BV898_16844.1|Hexe_geneID_BV898_16844	Prot_BV898_16844.1|Hexe_geneID_BV898_16844	BV898_16844|Basement-membrane-proteoglycan|MTYJ01000266.1|OWA52388.1	BV898_16844|Basement-membrane-proteoglycan|MTYJ01000266.1|OWA52388.1	RvY_08941|hypothetical-protein|BDGG01000004.1|GAU97688.1	RvY_08941|hypothetical-protein|BDGG01000004.1|GAU97688.1	LOC129595504|membrane-progestin-receptor-gamma-like|NW_026570299.1|XP_55348514.1	LOC129595504|membrane-progestin-receptor-gamma-like|NW_026570299.1|XP_55348512.1	-
Pfai_geneID_rb_75211	IR	NT	1804.52	370.815	1087.67	2.28224	0.209772	10.8796	1.44152e-27	7.33391e-26	HDHD3	33208|Metazoa	Haloacid dehalogenase-like hydrolase	NotTardiSpe	NA	HDHD3|haloacid-dehalogenase-like-hydrolase-domain-containing-protein-3|NC_060933.1|NP_1291438.1	K01G5.10|Uncharacterized-protein|CELE_K01G5.10|NC_003281.10|NP_499376.1	K01G5.10|Uncharacterized-protein|CELE_K01G5.10|NC_003281.10|NP_499376.1	Reg-2|rhythmically-expressed-gene-2|Dmel_CG3200|NT_037436.4|NP_612043.1	Reg-2|rhythmically-expressed-gene-2|Dmel_CG3200|NT_037436.4|NP_612043.1	Hexe_geneID_BV898_01283	Prot_BV898_01283.1|Hexe_geneID_BV898_01283	Prot_BV898_01283.1|Hexe_geneID_BV898_01283	BV898_01283|putative-Haloacid-dehalogenase-like-hydrolase-domain-containing-protein-3|MTYJ01000004.1|OQV25074.1	BV898_01283|putative-Haloacid-dehalogenase-like-hydrolase-domain-containing-protein-3|MTYJ01000004.1|OQV25074.1	RvY_05002|hypothetical-protein|BDGG01000002.1|GAU93000.1	RvY_05002|hypothetical-protein|BDGG01000002.1|GAU93000.1	LOC129597711|haloacid-dehalogenase-like-hydrolase-domain-containing-protein-3|NW_026570328.1|XP_55351336.1	LOC129597711|haloacid-dehalogenase-like-hydrolase-domain-containing-protein-3|NW_026570328.1|XP_55351336.1	-
Pfai_geneID_rb_51758	IR	NT	582.024	242.93	412.477	1.25922	0.115833	10.871	1.58423e-27	8.03445e-26	NA	422676|Aconoidasida	RNA polymerase III transcription factor TFIIIC subunit	NotTardiSpe	GTF3C5|general-transcription-factor-3C-polypeptide-5-3|NC_060933.1|NP_1273638.1	GTF3C5|general-transcription-factor-3C-polypeptide-5-3|NC_060933.1|NP_1273638.1	tftc-5|Transcription-Factor-ThreeC-subunit-(GTF3C-homolog)|CELE_T02C12.3|NC_003281.10|NP_497808.1	tftc-5|Transcription-Factor-ThreeC-subunit-(GTF3C-homolog)|CELE_T02C12.3|NC_003281.10|NP_497808.1	l(2)37Cd|lethal-(2)-37Cd|Dmel_CG10563|NT_033779.5|NP_609947.1	l(2)37Cd|lethal-(2)-37Cd|Dmel_CG10563|NT_033779.5|NP_609947.1	Hexe_geneID_BV898_02930	Prot_BV898_02930.1|Hexe_geneID_BV898_02930	Prot_BV898_02930.1|Hexe_geneID_BV898_02930	BV898_02930|hypothetical-protein|MTYJ01000013.1|OQV23197.1	BV898_02930|hypothetical-protein|MTYJ01000013.1|OQV23197.1	RvY_05537|hypothetical-protein|BDGG01000002.1|GAU93622.1	RvY_05537|hypothetical-protein|BDGG01000002.1|GAU93622.1	LOC129588108|general-transcription-factor-3C-polypeptide-5-like|NW_026570248.1|XP_55338159.1	LOC129588108|general-transcription-factor-3C-polypeptide-5-like|NW_026570248.1|XP_55338159.1	ko00000,ko03021
Pfai_geneID_rb_27063	IR	NT	134.221	814.789	474.505	-2.59812	0.239142	-10.8643	1.70473e-27	8.61831e-26	GARNL3	33208|Metazoa	GTPase-activating Rap Ran-GAP domain-like protein	NotTardiSpe	GARNL3|GTPase-activating-Rap/Ran-GAP-domain-like-protein-3-X1|NC_060933.1|XP_54219942.1	GARNL3|GTPase-activating-Rap/Ran-GAP-domain-like-protein-3-b|NC_060933.1|NP_1273708.1	F53A10.2|Rap-GAP-domain-containing-protein|CELE_F53A10.2|NC_003280.10|NP_1309566.1	F53A10.2|Rap-GAP-domain-containing-protein|CELE_F53A10.2|NC_003280.10|NP_1309566.1	RapGAP1|Rap-GTPase-activating-protein-1F|Dmel_CG44086|NT_033779.5|NP_1014479.1	RapGAP1|Rap-GTPase-activating-protein-1F|Dmel_CG44086|NT_033779.5|NP_1014479.1	NA	Prot_BV898_03552.1|Hexe_geneID_BV898_03552	Prot_BV898_03552.2|Hexe_geneID_BV898_03552	BV898_03552|GTPase-activating-Rap/Ran-GAP-domain-like-protein-3|MTYJ01000017.1|OQV22375.1	BV898_03552|GTPase-activating-Rap/Ran-GAP-domain-like-protein-3|MTYJ01000017.1|OQV22375.1	RvY_08802-4|hypothetical-protein|BDGG01000004.1|GAU97522.1	RvY_08802-1|hypothetical-protein|BDGG01000004.1|GAU97521.1	LOC129589258|GTPase-activating-Rap-Ran-GAP-domain-like-protein-3-X4|NW_026570254.1|XP_55339871.1	LOC129589258|GTPase-activating-Rap-Ran-GAP-domain-like-protein-3-X1|NW_026570254.1|XP_55339866.1	-
Pfai_geneID_rb_90976	IR	NT	534805	57615.9	296210	3.21446	0.296136	10.8547	1.89459e-27	9.54802e-26	NA	NA	NA	TardiSpe	NA	NA	NA	NA	NA	NA	Hexe_geneID_BV898_01496	Prot_BV898_01496.1|Hexe_geneID_BV898_01496	Prot_BV898_01496.1|Hexe_geneID_BV898_01496	BV898_01496|hypothetical-protein|MTYJ01000006.1|OQV24432.1	BV898_01496|hypothetical-protein|MTYJ01000006.1|OQV24432.1	RvY_17964|hypothetical-protein|BDGG01000017.1|GAV08240.1	RvY_17964|hypothetical-protein|BDGG01000017.1|GAV08240.1	LOC129582649|uncharacterized-protein-LOC129582649|NW_026570228.1|XP_55330191.1	LOC129582649|uncharacterized-protein-LOC129582649|NW_026570228.1|XP_55330191.1	NA
Pfai_geneID_rb_110986	IR	NT	1025.63	244.702	635.168	2.06625	0.190553	10.8435	2.14235e-27	1.07628e-25	PFAS	33208|Metazoa	phosphoribosylformylglycinamidine synthase activity	NotTardiSpe	ERCC8|DNA-excision-repair-protein-ERCC-8-1|NC_060929.1|NP_73.1	PFAS|phosphoribosylformylglycinamidine-synthase|NC_060941.1|NP_36525.1	pfas-1|putative-phosphoribosylformylglycinamidine-synthase|CELE_F10F2.2|NC_003281.10|NP_497942.2	pfas-1|putative-phosphoribosylformylglycinamidine-synthase|CELE_F10F2.2|NC_003281.10|NP_497942.2	Pfas|phosphoribosylformylglycinamidine-synthaseC|Dmel_CG9127|NT_033779.5|NP_723147.1	Pfas|phosphoribosylformylglycinamidine-synthaseA|Dmel_CG9127|NT_033779.5|NP_477212.1	Hexe_geneID_BV898_13534	Prot_BV898_13534.1|Hexe_geneID_BV898_13534	Prot_BV898_13534.1|Hexe_geneID_BV898_13534	BV898_13534|Phosphoribosylformylglycinamidine-synthase|MTYJ01000151.1|OQV12192.1	BV898_13534|Phosphoribosylformylglycinamidine-synthase|MTYJ01000151.1|OQV12192.1	RvY_05259|hypothetical-protein|BDGG01000002.1|GAU93296.1	RvY_05259|hypothetical-protein|BDGG01000002.1|GAU93296.1	LOC129593121|DNA-excision-repair-protein-ERCC-8-like|NW_026570223.1|XP_55345286.1	LOC129593121|DNA-excision-repair-protein-ERCC-8-like|NW_026570223.1|XP_55345286.1	ko00000,ko00001,ko00002,ko01000
Pfai_geneID_rb_110104	IR	NT	42.0847	220.406	131.245	-2.39149	0.220635	-10.8391	2.24693e-27	1.12529e-25	Bzd	33208|Metazoa	MYND finger	NotTardiSpe	SMYD3|histone-lysine-N-methyltransferase-SMYD3-1|NC_060925.1|NP_1161212.1	SMYD2|N-lysine-methyltransferase-SMYD2-X2|NC_060925.1|XP_54193732.1	set-14|SET-domain-containing-protein-14|CELE_R06F6.4|NC_003280.10|NP_496323.1	set-14|SET-domain-containing-protein-14|CELE_R06F6.4|NC_003280.10|NP_496323.1	Smyd3|SET-and-MYND-domain-containing,-class-3|Dmel_CG13761|NC_004354.4|NP_524768.2	Smyd3|SET-and-MYND-domain-containing,-class-3|Dmel_CG13761|NC_004354.4|NP_524768.2	Hexe_geneID_BV898_01064	Prot_BV898_01064.1|Hexe_geneID_BV898_01064	Prot_BV898_01064.1|Hexe_geneID_BV898_01064	BV898_01064|putative-Histone-lysine-N-methyltransferase-ASHR1|MTYJ01000003.1|OQV25386.1	BV898_01064|putative-Histone-lysine-N-methyltransferase-ASHR1|MTYJ01000003.1|OQV25386.1	RvY_05893|hypothetical-protein|BDGG01000002.1|GAU94049.1	RvY_05893|hypothetical-protein|BDGG01000002.1|GAU94049.1	LOC129584339|uncharacterized-protein-LOC129584339-X1|NW_026570233.1|XP_55332464.1	LOC129584339|uncharacterized-protein-LOC129584339-X1|NW_026570233.1|XP_55332464.1	ko00000,ko03036
Pfai_geneID_rb_100955	IR	NT	1750.69	336.631	1043.66	2.37848	0.219623	10.8298	2.48651e-27	1.2414e-25	ARHGAP42	33208|Metazoa	It is involved in the biological process described with signal transduction	NotTardiSpe	NA	ARHGAP26|rho-GTPase-activating-protein-26-X23|NC_060929.1|XP_54208113.1	T04C9.1|Uncharacterized-protein|CELE_T04C9.1|NC_003281.10|NP_741164.2	T04C9.1|Uncharacterized-protein|CELE_T04C9.1|NC_003281.10|NP_741164.2	Graf|GTPase-regulator-associated-with-FAKJ|Dmel_CG8948|NC_004354.4|NP_996445.1	Graf|GTPase-regulator-associated-with-FAKA|Dmel_CG8948|NC_004354.4|NP_573070.2	Hexe_geneID_BV898_11176	Prot_BV898_11176.1|Hexe_geneID_BV898_11176	Prot_BV898_11176.1|Hexe_geneID_BV898_11176	BV898_11176|Rho-GTPase-activating-protein-42|MTYJ01000101.1|OQV14670.1	BV898_11176|Rho-GTPase-activating-protein-42|MTYJ01000101.1|OQV14670.1	RvY_12883|hypothetical-protein|BDGG01000008.1|GAV02294.1	RvY_12883|hypothetical-protein|BDGG01000008.1|GAV02294.1	LOC129600488|rho-GTPase-activating-protein-26-like|NW_026570400.1|XP_55355000.1	LOC129600488|rho-GTPase-activating-protein-26-like|NW_026570400.1|XP_55355000.1	ko00000,ko00001,ko04131
Pfai_geneID_rb_103996	IR	NT	9514.51	2984.09	6249.3	1.67276	0.154872	10.8009	3.40838e-27	1.69636e-25	MRPL16	33208|Metazoa	Ribosomal protein L16p/L10e	NotTardiSpe	ALYREF|THO-complex-subunit-4|NC_060941.1|NP_5773.3	MRPL16|39S-ribosomal-protein-L16,-mitochondrial|NC_060935.1|NP_60310.1	mrpl-16|39S-ribosomal-protein-L16,-mitochondrial|CELE_T04A8.11|NC_003281.10|NP_497965.2	mrpl-16|39S-ribosomal-protein-L16,-mitochondrial|CELE_T04A8.11|NC_003281.10|NP_497965.2	mRpL16|mitochondrial-ribosomal-protein-L16A|Dmel_CG3109|NC_004354.4|NP_525041.1	mRpL16|mitochondrial-ribosomal-protein-L16B|Dmel_CG3109|NC_004354.4|NP_1259148.1	Hexe_geneID_BV898_09961	Prot_BV898_09961.1|Hexe_geneID_BV898_09961	Prot_BV898_09961.1|Hexe_geneID_BV898_09961	BV898_09961|putative-39S-ribosomal-protein-L16,-mitochondrial|MTYJ01000081.1|OQV15865.1	BV898_09961|putative-39S-ribosomal-protein-L16,-mitochondrial|MTYJ01000081.1|OQV15865.1	RvY_02986-1|hypothetical-protein|BDGG01000001.1|GAU90588.1	RvY_02986-1|hypothetical-protein|BDGG01000001.1|GAU90588.1	LOC129583536|39S-ribosomal-protein-L16,-mitochondrial-like|NW_026570231.1|XP_55331329.1	LOC129583536|39S-ribosomal-protein-L16,-mitochondrial-like|NW_026570231.1|XP_55331329.1	br01610,ko00000,ko00001,ko00002,ko03011
Pfai_geneID_rb_2035	IR	NT	5084.14	707.906	2896.03	2.84455	0.263817	10.7823	4.17421e-27	2.07108e-25	SLC44A5	33208|Metazoa	otolith formation	NotTardiSpe	SLC44A2|choline-transporter-like-protein-2-2|NC_060943.1|NP_1138528.1	SLC44A2|choline-transporter-like-protein-2-3|NC_060943.1|NP_1350540.1	chtl-1|Choline-transporter-like-protein-1|CELE_F35C8.7|NC_003284.9|NP_741790.2	chtl-1|Choline-transporter-like-protein-1|CELE_F35C8.7|NC_003284.9|NP_741790.2	Ctl2|choline-transporter-like-2C|Dmel_CG11880|NT_033777.3|NP_733269.1	Ctl2|choline-transporter-like-2A|Dmel_CG11880|NT_033777.3|NP_651670.1	Hexe_geneID_BV898_17879	Prot_BV898_17879.1|Hexe_geneID_BV898_17879	Prot_BV898_17879.1|Hexe_geneID_BV898_17879	BV898_17879|Choline-transporter-like-protein-5|MTYJ01000322.1|OWA53451.1	BV898_17879|Choline-transporter-like-protein-5|MTYJ01000322.1|OWA53451.1	RvY_09007|hypothetical-protein|BDGG01000004.1|GAU97770.1	RvY_09007|hypothetical-protein|BDGG01000004.1|GAU97770.1	LOC129586149|choline-transporter-like-protein-2-X2|NW_026570240.1|XP_55335159.1	LOC129586149|choline-transporter-like-protein-2-X1|NW_026570240.1|XP_55335156.1	ko00000,ko00001,ko02000,ko04147
Pfai_geneID_rb_15377	IR	NT	4.16805	114.606	59.3871	-4.77774	0.444028	-10.76	5.31666e-27	2.62978e-25	NA	NA	NA	TardiSpe	NA	NA	NA	NA	NA	NA		NA	NA	NA	NA	NA	NA	LOC129592093|probable-serine-threonine-protein-kinase-clkA|NW_026570270.1|XP_55344034.1	LOC129592093|probable-serine-threonine-protein-kinase-clkA|NW_026570270.1|XP_55344034.1	NA
Pfai_geneID_rb_94828	IR	NT	3548.33	497.435	2022.88	2.83361	0.2637	10.7456	6.21773e-27	3.06601e-25	NA	4751|Fungi	PFU PLAA family ubiquitin binding	NotTardiSpe	PLAA|phospholipase-A-2-activating-protein-2|NC_060933.1|NP_1308475.1	PLAA|phospholipase-A-2-activating-protein-1|NC_060933.1|NP_1026859.1	ufd-3|Ubiquitin-fusion-degradation-protein-3-homolog|CELE_C05C10.6|NC_003280.10|NP_496147.1	ufd-3|Ubiquitin-fusion-degradation-protein-3-homolog|CELE_C05C10.6|NC_003280.10|NP_496147.1	Plap|phospholipase-A2-activator-proteinA|Dmel_CG5105|NT_033779.5|NP_524666.2	Plap|phospholipase-A2-activator-proteinB|Dmel_CG5105|NT_033779.5|NP_1245829.1	Hexe_geneID_BV898_13646	Prot_BV898_13646.1|Hexe_geneID_BV898_13646	Prot_BV898_13646.1|Hexe_geneID_BV898_13646	BV898_13646|Phospholipase-A-2-activating-protein|MTYJ01000154.1|OQV12087.1	BV898_13646|Phospholipase-A-2-activating-protein|MTYJ01000154.1|OQV12087.1	RvY_17083|hypothetical-protein|BDGG01000014.1|GAV07214.1	RvY_17083|hypothetical-protein|BDGG01000014.1|GAV07214.1	LOC129601283|phospholipase-A-2-activating-protein-like|NW_026570447.1|XP_55356031.1	LOC129601283|phospholipase-A-2-activating-protein-like|NW_026570447.1|XP_55356031.1	ko00000,ko00001
Pfai_geneID_rb_29927	IR	NT	1801.95	668.459	1235.21	1.42863	0.132956	10.7451	6.25138e-27	3.07315e-25	VCP	33208|Metazoa	Belongs to the AAA ATPase family	NotTardiSpe	RBL1|retinoblastoma-like-protein-1-X3|NC_060944.1|XP_54179767.1	RBL1|retinoblastoma-like-protein-1-X3|NC_060944.1|XP_54179767.1	lin-35|Retinoblastoma-like-protein-homolog-lin-35|CELE_C32F10.2|NC_003279.8|NP_491686.1	lin-35|Retinoblastoma-like-protein-homolog-lin-35|CELE_C32F10.2|NC_003279.8|NP_491686.1	Rbf|Retinoblastoma-family-protein|Dmel_CG7413|NC_004354.4|NP_525036.2	Rbf|Retinoblastoma-family-protein|Dmel_CG7413|NC_004354.4|NP_525036.2	Hexe_geneID_BV898_09306	Prot_BV898_09306.1|Hexe_geneID_BV898_09306	Prot_BV898_09306.1|Hexe_geneID_BV898_09306	BV898_09306|Retinoblastoma-family-protein|MTYJ01000072.1|OQV16638.1	BV898_09306|Retinoblastoma-family-protein|MTYJ01000072.1|OQV16638.1	RvY_07053-2|hypothetical-protein|BDGG01000003.1|GAU95435.1	RvY_07053-1|hypothetical-protein|BDGG01000003.1|GAU95434.1	LOC129600832|retinoblastoma-like-protein-2|NW_026570224.1|XP_55355417.1	LOC129600832|retinoblastoma-like-protein-2|NW_026570224.1|XP_55355417.1	ko00000,ko00001,ko00002,ko03019,ko04131,ko04147
Pfai_geneID_rb_29932	IR	NT	739.777	336.729	538.253	1.13579	0.105904	10.7247	7.78976e-27	3.8177e-25	XRN1	33208|Metazoa	5-3 exoribonuclease 1	NotTardiSpe	XRN1|5-3-exoribonuclease-1-X8|NC_060927.1|XP_54202910.1	XRN1|5-3-exoribonuclease-1-c|NC_060927.1|NP_1269786.1	xrn-1|5-3-exoribonuclease-1|CELE_Y39G8C.1|NC_003280.10|NP_496945.3	xrn-1|5-3-exoribonuclease-1|CELE_Y39G8C.1|NC_003280.10|NP_496945.3	pcm|pacmanA|Dmel_CG3291|NC_004354.4|NP_523408.2	pcm|pacmanB|Dmel_CG3291|NC_004354.4|NP_1162796.1	Hexe_geneID_BV898_09173	Prot_BV898_09173.1|Hexe_geneID_BV898_09173	Prot_BV898_09173.1|Hexe_geneID_BV898_09173	BV898_09173|5-3-exoribonuclease-1|MTYJ01000071.1|OQV16661.1	BV898_09173|5-3-exoribonuclease-1|MTYJ01000071.1|OQV16661.1	RvY_04862|hypothetical-protein|BDGG01000002.1|GAU92830.1	RvY_04862|hypothetical-protein|BDGG01000002.1|GAU92830.1	LOC129587833|5-3-exoribonuclease-1-like|NW_026570246.1|XP_55337742.1	LOC129587833|5-3-exoribonuclease-1-like|NW_026570246.1|XP_55337742.1	ko00000,ko00001,ko01000,ko03009,ko03016,ko03019,ko03036
Pfai_geneID_rb_51974	IR	NT	169.485	1.5402	85.5127	6.84708	0.640129	10.6964	1.05797e-26	5.16922e-25	NA	33208|Metazoa	-	NotTardiSpe	NA	NA	C25F9.2|DNA-directed-DNA-polymerase|CELE_C25F9.2|NC_003283.11|NP_507780.2	C25F9.2|DNA-directed-DNA-polymerase|CELE_C25F9.2|NC_003283.11|NP_507780.2	NA	NA	Hexe_geneID_BV898_16883	Prot_BV898_16883.1|Hexe_geneID_BV898_16883	Prot_BV898_16883.1|Hexe_geneID_BV898_16883	BV898_16883|hypothetical-protein|MTYJ01000267.1|OWA52426.1	BV898_16883|hypothetical-protein|MTYJ01000267.1|OWA52426.1	RvY_19139|hypothetical-protein|BDGG01000024.1|GAV09635.1	RvY_19139|hypothetical-protein|BDGG01000024.1|GAV09635.1	LOC129599526|uncharacterized-protein-LOC129599526|NW_026570367.1|XP_55353765.1	LOC129586839|uncharacterized-protein-LOC129586839|NW_026570242.1|XP_55336280.1	-
Pfai_geneID_rb_32673	IR	NT	275.433	1270.74	773.088	-2.20746	0.20638	-10.6961	1.06159e-26	5.17113e-25	SPPL3	33208|Metazoa	Presenilin, signal peptide peptidase, family	NotTardiSpe	SPPL3|signal-peptide-peptidase-like-3|NC_060936.1|NP_620584.2	SPPL3|signal-peptide-peptidase-like-3|NC_060936.1|NP_620584.2	imp-2|Intramembrane-protease-2|CELE_T05E11.5|NC_003282.8|NP_502079.1	imp-2|Intramembrane-protease-2|CELE_T05E11.5|NC_003282.8|NP_502079.1	SppL|signal-peptide-peptidase-likeC|Dmel_CG17370|NT_033777.3|NP_733124.1	SppL|signal-peptide-peptidase-likeF|Dmel_CG17370|NT_033777.3|NP_1287535.1	Hexe_geneID_BV898_01047	Prot_BV898_01047.1|Hexe_geneID_BV898_01047	Prot_BV898_01047.1|Hexe_geneID_BV898_01047	BV898_01047|Signal-peptide-peptidase-like-3|MTYJ01000003.1|OQV25368.1	BV898_01047|Signal-peptide-peptidase-like-3|MTYJ01000003.1|OQV25368.1	RvY_12544-1|hypothetical-protein|BDGG01000007.1|GAV01908.1	RvY_12544-1|hypothetical-protein|BDGG01000007.1|GAV01908.1	LOC129580867|signal-peptide-peptidase-like-3|NW_026570225.1|XP_55327564.1	LOC129580867|signal-peptide-peptidase-like-3|NW_026570225.1|XP_55327564.1	ko00000,ko01000,ko01002
Pfai_geneID_rb_52246	IR	NT	1805.46	832.972	1319.22	1.11672	0.104486	10.6878	1.16149e-26	5.64063e-25	BAZ1A	33208|Metazoa	Zinc ion binding	NotTardiSpe	BAZ1B|tyrosine-protein-kinase-BAZ1B|NC_060931.1|NP_115784.1	BAZ1B|tyrosine-protein-kinase-BAZ1B|NC_060931.1|NP_1357331.1	pygl-1|Alpha-1,4-glucan-phosphorylase|CELE_T22F3.3|NC_003283.11|NP_1317772.1	NA	tou|toutatisA|Dmel_CG10897|NT_033778.4|NP_523701.3	tou|toutatisA|Dmel_CG10897|NT_033778.4|NP_523701.3	Hexe_geneID_BV898_12382	Prot_BV898_12382.1|Hexe_geneID_BV898_12382	Prot_BV898_12382.1|Hexe_geneID_BV898_12382	BV898_12382|hypothetical-protein|MTYJ01000124.1|OQV13428.1	BV898_12382|hypothetical-protein|MTYJ01000124.1|OQV13428.1	RvY_08003|hypothetical-protein|BDGG01000003.1|GAU96575.1	RvY_08003|hypothetical-protein|BDGG01000003.1|GAU96575.1	LOC129596145|tyrosine-protein-kinase-BAZ1B-like-X1|NW_026570307.1|XP_55349311.1	LOC129596145|tyrosine-protein-kinase-BAZ1B-like-X1|NW_026570307.1|XP_55349309.1	ko00000,ko03036
Pfai_geneID_rb_112220	IR	NT	32.1299	289.574	160.852	-3.15441	0.295348	-10.6803	1.25838e-26	6.09271e-25	NA	33208|Metazoa	Belongs to the helicase family	NotTardiSpe	NA	NA	NA	NA	NA	NA	Hexe_geneID_BV898_04069	Prot_BV898_04069.1|Hexe_geneID_BV898_04069	Prot_BV898_04069.1|Hexe_geneID_BV898_04069	BV898_04069|hypothetical-protein|MTYJ01000020.1|OQV21855.1	BV898_04069|hypothetical-protein|MTYJ01000020.1|OQV21855.1	RvY_02886|hypothetical-protein|BDGG01000001.1|GAU90478.1	RvY_02886|hypothetical-protein|BDGG01000001.1|GAU90478.1	LOC129591184|uncharacterized-protein-LOC129591184|NW_026570265.1|XP_55342715.1	LOC129591184|uncharacterized-protein-LOC129591184|NW_026570265.1|XP_55342715.1	-
Pfai_geneID_rb_111799	IR	NT	792.158	338.763	565.46	1.22333	0.114571	10.6775	1.29725e-26	6.26196e-25	NABP1	33208|Metazoa	Nucleic acid binding protein	NotTardiSpe	NA	NABP2|SOSS-complex-subunit-B1|NC_060936.1|NP_76973.1	C06G3.8|Uncharacterized-protein|CELE_C06G3.8|NC_003282.8|NP_501089.1	C06G3.8|Uncharacterized-protein|CELE_C06G3.8|NC_003282.8|NP_501089.1	CG5181|uncharacterized-protein|Dmel_CG5181|NT_033779.5|NP_609115.1	CG5181|uncharacterized-protein|Dmel_CG5181|NT_033779.5|NP_609115.1	Hexe_geneID_BV898_07871	Prot_BV898_07871.1|Hexe_geneID_BV898_07871	Prot_BV898_07871.1|Hexe_geneID_BV898_07871	BV898_07871|putative-SOSS-complex-subunit-B1|MTYJ01000053.1|OQV18101.1	BV898_07871|putative-SOSS-complex-subunit-B1|MTYJ01000053.1|OQV18101.1	RvY_09490|hypothetical-protein|BDGG01000004.1|GAU98329.1	RvY_09490|hypothetical-protein|BDGG01000004.1|GAU98329.1	LOC129587140|SOSS-complex-subunit-B1-like|NW_026570222.1|XP_55336749.1	LOC129587140|SOSS-complex-subunit-B1-like|NW_026570222.1|XP_55336726.1	-
Pfai_geneID_rb_3489	IR	NT	1110.51	212.581	661.546	2.38456	0.223591	10.6648	1.48654e-26	7.15412e-25	NA	33208|Metazoa	Belongs to the FOG Friend of GATA family	NotTardiSpe	ZFPM2|zinc-finger-protein-ZFPM2-2|NC_060932.1|NP_1349765.1	ZFPM2|zinc-finger-protein-ZFPM2-2|NC_060932.1|NP_1349765.1	aptf-4|Transcription-factor-aptf-4|CELE_F28C6.1|NC_003280.10|NP_495818.1	F21A9.2|C2H2-type-domain-containing-protein|CELE_F21A9.2|NC_003279.8|NP_491204.3	ush|u-shapedE|Dmel_CG2762|NT_033779.5|NP_1259831.1	ush|u-shapedC|Dmel_CG2762|NT_033779.5|NP_1259829.1	Hexe_geneID_BV898_15999	Prot_BV898_15999.1|Hexe_geneID_BV898_15999	Prot_BV898_15999.1|Hexe_geneID_BV898_15999	BV898_15999|hypothetical-protein|MTYJ01000230.1|OWA51520.1	BV898_15999|hypothetical-protein|MTYJ01000230.1|OWA51520.1	RvY_07803|hypothetical-protein|BDGG01000003.1|GAU96344.1	RvY_07803|hypothetical-protein|BDGG01000003.1|GAU96344.1	LOC129592791|zinc-finger-protein-ush-like-X1|NW_026570276.1|XP_55344886.1	LOC129592791|zinc-finger-protein-ush-like-X1|NW_026570276.1|XP_55344886.1	ko00000,ko03000
Pfai_geneID_rb_102148	IR	NT	464.416	54.8732	259.645	3.09259	0.29016	10.6582	1.59598e-26	7.65783e-25	SLC2A1	33208|Metazoa	Solute carrier family 2 facilitated glucose transporter, member	NotTardiSpe	NA	SLC2A1|solute-carrier-family-2,-facilitated-glucose-transporter-member-1|NC_060925.1|NP_6507.2	fgt-1|Facilitated-glucose-transporter-protein-1|CELE_H17B01.1|NC_003280.10|NP_493981.1	fgt-1|Facilitated-glucose-transporter-protein-1|CELE_H17B01.1|NC_003280.10|NP_493981.1	Glut1|glucose-transporter-1C|Dmel_CG43946|NT_037436.4|NP_728557.1	Glut1|glucose-transporter-1M|Dmel_CG43946|NT_037436.4|NP_1261230.1	Hexe_geneID_BV898_00564	Prot_BV898_00564.1|Hexe_geneID_BV898_00564	Prot_BV898_00564.1|Hexe_geneID_BV898_00564	BV898_00564|Solute-carrier-family-2,-facilitated-glucose-transporter-member-1|MTYJ01000002.1|OQV25629.1	BV898_00564|Solute-carrier-family-2,-facilitated-glucose-transporter-member-1|MTYJ01000002.1|OQV25629.1	RvY_04049|hypothetical-protein|BDGG01000002.1|GAU91874.1	RvY_04049|hypothetical-protein|BDGG01000002.1|GAU91874.1	LOC129591976|solute-carrier-family-2,-facilitated-glucose-transporter-member-3-like-X2|NW_026570269.1|XP_55343860.1	LOC129591954|solute-carrier-family-2,-facilitated-glucose-transporter-member-3-like|NW_026570269.1|XP_55343826.1	ko00000,ko00001,ko02000
Pfai_geneID_rb_27503	IR	NT	1269.5	421.127	845.316	1.59121	0.149379	10.6522	1.70232e-26	8.14371e-25	NUP214	33208|Metazoa	nuclear export signal receptor activity	NotTardiSpe	NUP214|nuclear-pore-complex-protein-Nup214-2|NC_060933.1|NP_5076.3	NUP214|nuclear-pore-complex-protein-Nup214-2|NC_060933.1|NP_5076.3	npp-14|Nuclear-pore-complex-protein-14|CELE_C03D6.4|NC_003279.8|NP_492568.1	npp-14|Nuclear-pore-complex-protein-14|CELE_C03D6.4|NC_003279.8|NP_492568.1	Nup214|nucleoporin-214kD|Dmel_CG3820|NT_033778.4|NP_652039.2	Nup214|nucleoporin-214kD|Dmel_CG3820|NT_033778.4|NP_652039.2	Hexe_geneID_BV898_07664	Prot_BV898_07664.1|Hexe_geneID_BV898_07664	Prot_BV898_07664.1|Hexe_geneID_BV898_07664	BV898_07664|putative-Nuclear-pore-complex-protein-Nup214|MTYJ01000051.1|OQV18268.1	BV898_07664|putative-Nuclear-pore-complex-protein-Nup214|MTYJ01000051.1|OQV18268.1	RvY_01480|hypothetical-protein|BDGG01000001.1|GAU88861.1	RvY_01480|hypothetical-protein|BDGG01000001.1|GAU88861.1	LOC129584078|nuclear-pore-complex-protein-Nup214-like|NW_026570232.1|XP_55332158.1	LOC129584078|nuclear-pore-complex-protein-Nup214-like|NW_026570232.1|XP_55332158.1	ko00000,ko00001,ko00002,ko03019
Pfai_geneID_rb_5526	IR	NT	106.383	3.98127	55.1819	4.69146	0.440581	10.6483	1.77491e-26	8.46568e-25	NA	NA	NA	TardiSpe	NA	NA	NA	NA	NA	NA	NA	Prot_BV898_15876.1|Hexe_geneID_BV898_15876	NA	NA	BV898_15876|Hydroxyacyl-coenzyme-A-dehydrogenase,-mitochondrial|MTYJ01000225.1|OWA51392.1	NA	NA	LOC129592665|uncharacterized-protein-LOC129592665-X2|NW_026570274.1|XP_55344729.1	LOC129595151|uncharacterized-protein-LOC129595151|NW_026570294.1|XP_55348042.1	NA
Pfai_geneID_rb_65481	IR	NT	1176.19	277.949	727.069	2.08038	0.195504	10.6411	1.9179e-26	9.12054e-25	NA	NA	NA	TardiSpe	NA	NA	NA	NA	NA	NA	Hexe_geneID_BV898_12013	Prot_BV898_12013.1|Hexe_geneID_BV898_12013	Prot_BV898_12013.1|Hexe_geneID_BV898_12013	BV898_12013|hypothetical-protein|MTYJ01000116.1|OQV13794.1	BV898_12013|hypothetical-protein|MTYJ01000116.1|OQV13794.1	RvY_03323|hypothetical-protein|BDGG01000001.1|GAU90982.1	RvY_03323|hypothetical-protein|BDGG01000001.1|GAU90982.1	LOC129585814|uncharacterized-protein-LOC129585814-X1|NW_026570238.1|XP_55334661.1	LOC129585814|uncharacterized-protein-LOC129585814-X2|NW_026570238.1|XP_55334663.1	NA
Pfai_geneID_rb_32521	IR	NT	4095.65	789.465	2442.56	2.37442	0.2234	10.6286	2.19475e-26	1.04062e-24	PPM1N	33208|Metazoa	Protein phosphatase, Mg2 Mn2 dependent, 1N	NotTardiSpe	PPM1B|protein-phosphatase-1B-X4|NC_060926.1|XP_54198659.1	PPM1B|protein-phosphatase-1B-X4|NC_060926.1|XP_54198659.1	ppm-1.A|Protein-phosphatase-ppm-1.A|CELE_F25D1.1|NC_003283.11|NP_1023843.1	ppm-1.A|Protein-phosphatase-ppm-1.A|CELE_F25D1.1|NC_003283.11|NP_1023843.1	Nil|nilkantha|Dmel_CG6036|NT_033777.3|NP_651472.2	Nil|nilkantha|Dmel_CG6036|NT_033777.3|NP_651472.2	Hexe_geneID_BV898_05377	Prot_BV898_05377.1|Hexe_geneID_BV898_05377	Prot_BV898_05377.1|Hexe_geneID_BV898_05377	BV898_05377|Protein-phosphatase-1B|MTYJ01000029.1|OQV20555.1	BV898_05377|Protein-phosphatase-1B|MTYJ01000029.1|OQV20555.1	RvY_11117|hypothetical-protein|BDGG01000006.1|GAV00235.1	RvY_11117|hypothetical-protein|BDGG01000006.1|GAV00235.1	LOC129585773|uncharacterized-protein-LOC129585773|NW_026570238.1|XP_55334591.1	LOC129585773|uncharacterized-protein-LOC129585773|NW_026570238.1|XP_55334591.1	ko00000,ko01000,ko01009
Pfai_geneID_rb_13088	IR	NT	940.046	189.308	564.677	2.30804	0.217355	10.6188	2.43731e-26	1.15222e-24	DONSON	33208|Metazoa	downstream neighbor of Son	NotTardiSpe	DONSON|protein-downstream-neighbor-of-Son|NC_060945.1|NP_60083.1	DONSON|protein-downstream-neighbor-of-Son|NC_060945.1|NP_60083.1	dnsn-1|Downstream-Neighbor-of-SoN-homolog|CELE_C24H12.5|NC_003280.10|NP_493727.2	dnsn-1|Downstream-Neighbor-of-SoN-homolog|CELE_C24H12.5|NC_003280.10|NP_1300517.1	hd|humpty-dumptyA|Dmel_CG2669|NT_033777.3|NP_649531.1	hd|humpty-dumptyB|Dmel_CG2669|NT_033777.3|NP_1303424.1	Hexe_geneID_BV898_09174	Prot_BV898_09174.1|Hexe_geneID_BV898_09174	Prot_BV898_09174.1|Hexe_geneID_BV898_09174	BV898_09174|putative-Protein-downstream-neighbor-of-son-like-protein|MTYJ01000071.1|OQV16662.1	BV898_09174|putative-Protein-downstream-neighbor-of-son-like-protein|MTYJ01000071.1|OQV16662.1	RvY_04872|hypothetical-protein|BDGG01000002.1|GAU92844.1	RvY_04872|hypothetical-protein|BDGG01000002.1|GAU92844.1	LOC129587834|protein-downstream-neighbor-of-son-homolog|NW_026570246.1|XP_55337743.1	LOC129587834|protein-downstream-neighbor-of-son-homolog|NW_026570246.1|XP_55337743.1	ko00000,ko03400
Pfai_geneID_rb_52956	IR	NT	4163.16	189.135	2176.15	4.45816	0.42039	10.6048	2.83038e-26	1.33343e-24	SLC6A19	33208|Metazoa	Belongs to the sodium neurotransmitter symporter SNF TC 2.A.22 family	NotTardiSpe	SLC6A15|sodium-dependent-neutral-amino-acid-transporter-B(0)AT2-1|NC_060936.1|NP_877499.1	SLC6A15|sodium-dependent-neutral-amino-acid-transporter-B(0)AT2-1|NC_060936.1|NP_877499.1	dat-1|Sodium-dependent-dopamine-transporter|CELE_T23G5.5|NC_003281.10|NP_499043.1	dat-1|Sodium-dependent-dopamine-transporter|CELE_T23G5.5|NC_003281.10|NP_499043.1	CG43066|uncharacterized-proteinA|Dmel_CG43066|NT_033778.4|NP_611340.1	CG43066|uncharacterized-proteinA|Dmel_CG43066|NT_033778.4|NP_611340.1	Hexe_geneID_BV898_18019	Prot_BV898_18019.1|Hexe_geneID_BV898_18019	Prot_BV898_18019.1|Hexe_geneID_BV898_18019	BV898_18019|Sodium-dependent-neutral-amino-acid-transporter-B(0)AT2|MTYJ01000332.1|OWA53598.1	BV898_18019|Sodium-dependent-neutral-amino-acid-transporter-B(0)AT2|MTYJ01000332.1|OWA53598.1	RvY_06540|hypothetical-protein|BDGG01000003.1|GAU94830.1	RvY_06540|hypothetical-protein|BDGG01000003.1|GAU94830.1	LOC129587675|uncharacterized-protein-LOC129587675|NW_026570246.1|XP_55337497.1	LOC129587675|uncharacterized-protein-LOC129587675|NW_026570246.1|XP_55337497.1	ko00000,ko00001,ko02000,ko04147
Pfai_geneID_rb_106580	IR	NT	504.911	4.91	254.911	6.62545	0.624772	10.6046	2.83726e-26	1.33343e-24	NA	NA	NA	TardiSpe	NA	NA	NA	NA	NA	NA	NA	Prot_BV898_11291.1|Hexe_geneID_BV898_11291	NA	NA	BV898_11291|Kelch-like-protein-20|MTYJ01000103.1|OQV14571.1	RvY_11156|hypothetical-protein|BDGG01000006.1|GAV00282.1	RvY_11156|hypothetical-protein|BDGG01000006.1|GAV00282.1	LOC129582694|kelch-like-protein-26|NW_026570228.1|XP_55330256.1	LOC129592393|kelch-like-protein-2|NW_026570272.1|XP_55344386.1	NA
Pfai_geneID_rb_2657	IR	NT	75.8966	366.527	221.212	-2.26599	0.213727	-10.6023	2.90828e-26	1.36281e-24	RGS7	33208|Metazoa	signal transducer activity. It is involved in the biological process described with intracellular signal transduction	NotTardiSpe	RGS7|regulator-of-G-protein-signaling-7-4|NC_060925.1|NP_1269707.1	RGS6|regulator-of-G-protein-signaling-6-1|NC_060938.1|NP_1191345.1	egl-10|Regulator-of-G-protein-signaling-egl-10|CELE_F28C1.2|NC_003283.11|NP_1256420.1	egl-10|Regulator-of-G-protein-signaling-egl-10|CELE_F28C1.2|NC_003283.11|NP_1256420.1	RSG7|regulator-of-G-protein-signaling-7A|Dmel_CG9108|NC_004354.4|NP_523380.2	RSG7|regulator-of-G-protein-signaling-7B|Dmel_CG9108|NC_004354.4|NP_1245722.1	Hexe_geneID_BV898_18812	Prot_BV898_18812.1|Hexe_geneID_BV898_18812	Prot_BV898_18812.1|Hexe_geneID_BV898_18812	BV898_18812|Regulator-of-G-protein-signaling-7|MTYJ01000402.1|OWA54408.1	BV898_18812|Regulator-of-G-protein-signaling-7|MTYJ01000402.1|OWA54408.1	RvY_09789-1|hypothetical-protein|BDGG01000004.1|GAU98673.1	RvY_09789-1|hypothetical-protein|BDGG01000004.1|GAU98673.1	LOC129589383|regulator-of-G-protein-signaling-7-like-X2|NW_026570254.1|XP_55340105.1	LOC129589383|regulator-of-G-protein-signaling-7-like-X1|NW_026570254.1|XP_55340101.1	ko00000
Pfai_geneID_rb_48682	IR	NT	34.2988	538.576	286.438	-3.96936	0.374448	-10.6006	2.96148e-26	1.38369e-24	NA	NA	NA	TardiSpe	NA	NA	NA	NA	NA	NA		NA	NA	NA	NA	RvY_10787|hypothetical-protein|BDGG01000005.1|GAU99847.1	RvY_10787|hypothetical-protein|BDGG01000005.1|GAU99847.1	LOC129587354|uncharacterized-protein-LOC129587354|NW_026570244.1|XP_55337039.1	LOC129587354|uncharacterized-protein-LOC129587354|NW_026570244.1|XP_55337039.1	NA
Pfai_geneID_rb_108744	IR	NT	3754.49	781.246	2267.87	2.26407	0.213687	10.5953	3.13493e-26	1.46048e-24	UTP3	33208|Metazoa	Sas10 C-terminal domain	NotTardiSpe	NA	UTP3|something-about-silencing-protein-10|NC_060928.1|NP_65101.1	T01B7.5|Sas10-domain-containing-protein|CELE_T01B7.5|NC_003280.10|NP_1379438.1	T01B7.5|Sas10-domain-containing-protein|CELE_T01B7.5|NC_003280.10|NP_1022291.1	Sas10|something-about-silencing-10|Dmel_CG4202|NC_004354.4|NP_572215.1	Sas10|something-about-silencing-10|Dmel_CG4202|NC_004354.4|NP_572215.1	Hexe_geneID_BV898_10689	Prot_BV898_10689.1|Hexe_geneID_BV898_10689	Prot_BV898_10689.1|Hexe_geneID_BV898_10689	BV898_10689|putative-Something-about-silencing-protein-10|MTYJ01000093.1|OQV15174.1	BV898_10689|putative-Something-about-silencing-protein-10|MTYJ01000093.1|OQV15174.1	RvY_10514|hypothetical-protein|BDGG01000005.1|GAU99522.1	RvY_10514|hypothetical-protein|BDGG01000005.1|GAU99522.1	LOC129587482|something-about-silencing-protein-10-like|NW_026570245.1|XP_55337227.1	LOC129587482|something-about-silencing-protein-10-like|NW_026570245.1|XP_55337227.1	ko00000,ko03009
Pfai_geneID_rb_56041	IR	NT	974.6	351.981	663.291	1.46585	0.138534	10.5812	3.64456e-26	1.69298e-24	PRDM10	33208|Metazoa	PR domain	NotTardiSpe	PRDM10|PR-domain-zinc-finger-protein-10-12|NC_060935.1|NP_1354826.1	PRDM10|PR-domain-zinc-finger-protein-10-13|NC_060935.1|NP_1354825.1	znf-782|ZiNc-Finger-protein-homolog|CELE_Y55F3AM.14|NC_003282.8|NP_500033.1	znf-782|ZiNc-Finger-protein-homolog|CELE_Y55F3AM.14|NC_003282.8|NP_500033.1	crol|crooked-legsD|Dmel_CG14938|NT_033779.5|NP_723687.1	crol|crooked-legsD|Dmel_CG14938|NT_033779.5|NP_723687.1	NA	Prot_BV898_09536.1|Hexe_geneID_BV898_09536	Prot_BV898_09532.1|Hexe_geneID_BV898_09532	BV898_09532|putative-Zinc-finger-protein-768|MTYJ01000075.1|OQV16388.1	BV898_09536|putative-PR-domain-zinc-finger-protein-10|MTYJ01000075.1|OQV16393.1	RvY_19264|hypothetical-protein|BDGG01000027.1|GAV09779.1	RvY_16109|hypothetical-protein|BDGG01000013.1|GAV06073.1	LOC129583818|PR-domain-zinc-finger-protein-10-like|NW_026570232.1|XP_55331770.1	LOC129583818|PR-domain-zinc-finger-protein-10-like|NW_026570232.1|XP_55331770.1	-
Pfai_geneID_rb_92190	IR	NT	24.4253	228.537	126.481	-3.24199	0.306407	-10.5807	3.66291e-26	1.69658e-24	CD109	33208|Metazoa	Alpha-2-Macroglobulin	NotTardiSpe	CPAMD8|C3-and-PZP-like-alpha-2-macroglobulin-domain-containing-protein-8-X9|NC_060943.1|XP_54176538.1	CD109|CD109-antigen-X3|NC_060930.1|XP_54210282.1	tep-1|TEP-(ThiolEster-containing-Protein)|CELE_ZK337.1|NC_003279.8|NP_1366904.1	tep-1|TEP-(ThiolEster-containing-Protein)|CELE_ZK337.1|NC_003279.8|NP_1366904.1	Tep4|Thioester-containing-protein-4D|Dmel_CG10363|NT_033779.5|NP_1260591.1	Tep2|Thioester-containing-protein-2D|Dmel_CG7052|NT_033779.5|NP_723301.1	Hexe_geneID_BV898_06922	Prot_BV898_06922.1|Hexe_geneID_BV898_06922	Prot_BV898_06922.1|Hexe_geneID_BV898_06922	BV898_06922|CD109-antigen|MTYJ01000043.1|OQV19069.1	BV898_06922|CD109-antigen|MTYJ01000043.1|OQV19069.1	RvY_13322-2|hypothetical-protein|BDGG01000008.1|GAV02801.1	RvY_13322-2|hypothetical-protein|BDGG01000008.1|GAV02801.1	LOC129598136|CD109-antigen-like-X1|NW_026570223.1|XP_55351879.1	LOC129598136|CD109-antigen-like-X1|NW_026570223.1|XP_55351879.1	ko00000,ko04090
Pfai_geneID_rb_18156	IR	NT	452.167	2453.92	1453.04	-2.44009	0.230657	-10.5788	3.73519e-26	1.72508e-24	beta-CA	33208|Metazoa	carbonate dehydratase activity	NotTardiSpe	NA	NA	bca-2|Carbonic-anhydrase|CELE_Y116A8C.28|NC_003282.8|NP_1370216.1	bca-2|Carbonic-anhydrase|CELE_Y116A8C.28|NC_003282.8|NP_1370216.1	CAHbeta|carbonic-anhydrase-betaA|Dmel_CG11967|NT_033777.3|NP_649849.1	CAHbeta|carbonic-anhydrase-betaA|Dmel_CG11967|NT_033777.3|NP_649849.1	Hexe_geneID_BV898_01413	Prot_BV898_01413.1|Hexe_geneID_BV898_01413	Prot_BV898_01413.1|Hexe_geneID_BV898_01413	BV898_01413|Beta-carbonic-anhydrase-1|MTYJ01000005.1|OQV24824.1	BV898_01413|Beta-carbonic-anhydrase-1|MTYJ01000005.1|OQV24824.1	RvY_08659|hypothetical-protein|BDGG01000004.1|GAU97340.1	RvY_08659|hypothetical-protein|BDGG01000004.1|GAU97340.1	LOC129593851|beta-carbonic-anhydrase-1-like-X1|NW_026570284.1|XP_55346309.1	LOC129593851|beta-carbonic-anhydrase-1-like-X1|NW_026570284.1|XP_55346309.1	ko00000,ko00001,ko01000
Pfai_geneID_rb_77631	IR	NT	1399.7	538.398	969.047	1.37844	0.130396	10.5711	4.05513e-26	1.86746e-24	ACTR1A	33208|Metazoa	Belongs to the actin family	NotTardiSpe	ACTR1A|alpha-centractin|NC_060934.1|NP_5727.1	ACTR1B|beta-centractin|NC_060926.1|NP_5726.1	arp-1|Actin-Related-Proteins|CELE_Y53F4B.22|NC_003280.10|NP_497108.2	arp-1|Actin-Related-Proteins|CELE_Y53F4B.22|NC_003280.10|NP_497108.2	Arp1|Actin-related-protein-1|Dmel_CG6174|NT_033777.3|NP_524331.2	Arp1|Actin-related-protein-1|Dmel_CG6174|NT_033777.3|NP_524331.2	Hexe_geneID_BV898_09655	Prot_BV898_09655.1|Hexe_geneID_BV898_09655	Prot_BV898_09655.1|Hexe_geneID_BV898_09655	BV898_09655|Alpha-centractin|MTYJ01000077.1|OQV16170.1	BV898_09655|Alpha-centractin|MTYJ01000077.1|OQV16170.1	RvY_12239|hypothetical-protein|BDGG01000007.1|GAV01543.1	RvY_12239|hypothetical-protein|BDGG01000007.1|GAV01543.1	LOC129591723|alpha-centractin-like|NW_026570268.1|XP_55343471.1	LOC129591723|alpha-centractin-like|NW_026570268.1|XP_55343471.1	ko00000,ko03036,ko04147,ko04812
Pfai_geneID_rb_65836	IR	NT	237.915	737.081	487.498	-1.62906	0.154142	-10.5685	4.17035e-26	1.91501e-24	NA	2759|Eukaryota	histone methyltransferase activity H3-K4 specific	NotTardiSpe	KAT6A|histone-acetyltransferase-KAT6A-1|NC_060932.1|NP_6757.2	PHF10|PHD-finger-protein-10-b|NC_060930.1|NP_579866.2	athp-2|AT-Hook-plus-PHD-finger-transcription-factor|CELE_H20J04.2|NC_003280.10|NP_494767.2	NA	CG2662|uncharacterized-proteinA|Dmel_CG2662|NC_004354.4|NP_570018.1	CG2662|uncharacterized-proteinB|Dmel_CG2662|NC_004354.4|NP_1284832.1	Hexe_geneID_BV898_17487	Prot_BV898_17487.1|Hexe_geneID_BV898_17487	Prot_BV898_17487.1|Hexe_geneID_BV898_17487	BV898_17487|hypothetical-protein|MTYJ01000300.1|OWA53051.1	BV898_17487|hypothetical-protein|MTYJ01000300.1|OWA53051.1	RvY_13680|hypothetical-protein|BDGG01000009.1|GAV03221.1	RvY_13680|hypothetical-protein|BDGG01000009.1|GAV03221.1	LOC129581851|uncharacterized-protein-LOC129581851-X1|NW_026570226.1|XP_55329090.1	LOC129581851|uncharacterized-protein-LOC129581851-X1|NW_026570226.1|XP_55329090.1	ko00000,ko00001,ko01000,ko03000,ko03036
Pfai_geneID_rb_991	IR	NT	3720.36	893.511	2306.94	2.05878	0.194811	10.5681	4.18848e-26	1.91784e-24	EPB41L1	33208|Metazoa	Band 4.1-like protein 1	NotTardiSpe	EPB41L1|band-4.1-like-protein-1-X23|NC_060944.1|XP_54179147.1	EPB41L1|band-4.1-like-protein-1-X39|NC_060944.1|XP_54179165.1	frm-3|Moesin-ezrin-radixin-homolog-1|CELE_H05G16.1|NC_003284.9|NP_1361874.1	frm-3|Moesin-ezrin-radixin-homolog-1|CELE_H05G16.1|NC_003284.9|NP_1361874.1	cora|coracleG|Dmel_CG11949|NT_033778.4|NP_1286608.1	cora|coracleE|Dmel_CG11949|NT_033778.4|NP_725866.1	Hexe_geneID_BV898_16379	Prot_BV898_16379.1|Hexe_geneID_BV898_16379	Prot_BV898_16379.1|Hexe_geneID_BV898_16379	BV898_16379|Band-4.1-like-protein-1|MTYJ01000244.1|OWA51919.1	BV898_16379|Band-4.1-like-protein-1|MTYJ01000244.1|OWA51919.1	RvY_16694-1|hypothetical-protein|BDGG01000014.1|GAV06761.1	RvY_16694-1|hypothetical-protein|BDGG01000014.1|GAV06761.1	LOC129596988|uncharacterized-protein-LOC129596988|NW_026570319.1|XP_55350371.1	LOC129596988|uncharacterized-protein-LOC129596988|NW_026570319.1|XP_55350371.1	ko00000,ko04812
Pfai_geneID_rb_5204	IR	NT	299.115	61.8211	180.468	2.26523	0.214455	10.5628	4.43367e-26	2.02433e-24	RBM26	33208|Metazoa	Nup53/35/40-type RNA recognition motif	NotTardiSpe	RBM26|RNA-binding-protein-26-X37|NC_060937.1|XP_54230814.1	RBM26|RNA-binding-protein-26-X46|NC_060937.1|XP_54230823.1	rbm-26|C3H1-type-domain-containing-protein|CELE_B0336.3|NC_003281.10|NP_498234.1	rbm-26|RRM-domain-containing-protein|CELE_B0336.3|NC_003281.10|NP_1348729.1	swm|second-mitotic-wave-missingD|Dmel_CG10084|NT_033779.5|NP_1260587.1	swm|second-mitotic-wave-missingC|Dmel_CG10084|NT_033779.5|NP_1260586.1	Hexe_geneID_BV898_05540	Prot_BV898_05540.1|Hexe_geneID_BV898_05540	Prot_BV898_05540.1|Hexe_geneID_BV898_05540	BV898_05540|putative-RNA-binding-protein-26|MTYJ01000030.1|OQV20495.1	BV898_05540|putative-RNA-binding-protein-26|MTYJ01000030.1|OQV20495.1	RvY_09724|hypothetical-protein|BDGG01000004.1|GAU98598.1	RvY_09724|hypothetical-protein|BDGG01000004.1|GAU98598.1	LOC129584948|RNA-binding-protein-27-like|NW_026570235.1|XP_55333368.1	LOC129584948|RNA-binding-protein-27-like|NW_026570235.1|XP_55333368.1	ko00000,ko01009,ko03019,ko03041
Pfai_geneID_rb_41655	IR	NT	798.13	161.236	479.683	2.30696	0.218595	10.5536	4.89094e-26	2.22677e-24	NA	NA	NA	TardiSpe	NA	NA	NA	NA	NA	NA	Hexe_geneID_BV898_19183	Prot_BV898_19183.1|Hexe_geneID_BV898_19183	Prot_BV898_19183.1|Hexe_geneID_BV898_19183	BV898_19183|RNA-exonuclease-1-like-protein|MTYJ01000459.1|OWA54789.1	BV898_19183|RNA-exonuclease-1-like-protein|MTYJ01000459.1|OWA54789.1	RvY_02296|hypothetical-protein|BDGG01000001.1|GAU89785.1	RvY_02296|hypothetical-protein|BDGG01000001.1|GAU89785.1	LOC129591749|putative-exonuclease-GOR|NW_026570223.1|XP_55343520.1	LOC129591749|putative-exonuclease-GOR|NW_026570223.1|XP_55343520.1	NA
Pfai_geneID_rb_40669	IR	NT	618.804	142.616	380.71	2.11058	0.200179	10.5434	5.44693e-26	2.47288e-24	ACTL6A	33208|Metazoa	Belongs to the actin family	NotTardiSpe	ACTL6A|actin-like-protein-6A-1|NC_060927.1|NP_4292.1	ACTL6A|actin-like-protein-6A-1|NC_060927.1|NP_4292.1	swsn-6|SWI-SNF-nucleosome-remodeling-complex-component|CELE_ZK616.4|NC_003282.8|NP_500801.2	swsn-6|SWI-SNF-nucleosome-remodeling-complex-component|CELE_ZK616.4|NC_003282.8|NP_500801.2	Bap55|brahma-associated-protein-55kD|Dmel_CG6546|NT_033778.4|NP_611209.1	Bap55|brahma-associated-protein-55kD|Dmel_CG6546|NT_033778.4|NP_611209.1	Hexe_geneID_BV898_04364	Prot_BV898_04364.1|Hexe_geneID_BV898_04364	Prot_BV898_04364.1|Hexe_geneID_BV898_04364	BV898_04364|Actin-like-protein-6A|MTYJ01000021.1|OQV21788.1	BV898_04364|Actin-like-protein-6A|MTYJ01000021.1|OQV21788.1	RvY_14044|hypothetical-protein|BDGG01000009.1|GAV03650.1	RvY_14044|hypothetical-protein|BDGG01000009.1|GAV03650.1	LOC129593248|actin-like-protein-6B|NW_026570281.1|XP_55345440.1	LOC129593248|actin-like-protein-6B|NW_026570281.1|XP_55345439.1	ko00000,ko00001,ko03021,ko03036,ko04147
Pfai_geneID_rb_64315	IR	NT	1810.01	14.9779	912.495	6.90025	0.654921	10.536	5.89601e-26	2.66919e-24	NA	2759|Eukaryota	Forkhead associated domain	NotTardiSpe	NA	CHEK2|serine/threonine-protein-kinase-Chk2-X11|NC_060946.1|XP_54181022.1	chk-2|Serine-threonine-protein-kinase-chk-2|CELE_Y60A3A.12|NC_003283.11|NP_1024271.1	NA	lok|lokiD|Dmel_CG10895|NT_033779.5|NP_1246100.1	lok|lokiD|Dmel_CG10895|NT_033779.5|NP_1246100.1	NA	Prot_BV898_07560.1|Hexe_geneID_BV898_07560	NA	NA	BV898_07560|Serine/threonine-protein-kinase-Chk2|MTYJ01000050.1|OQV18357.1	RvY_04613-1|hypothetical-protein|BDGG01000002.1|GAU92544.1	NA	LOC129585414|serine-threonine-protein-kinase-Chk2-like|NW_026570236.1|XP_55334053.1	LOC129585414|serine-threonine-protein-kinase-Chk2-like|NW_026570236.1|XP_55334053.1	-
Pfai_geneID_rb_99028	IR	NT	7428.67	783.039	4105.85	3.24603	0.308938	10.5071	8.01485e-26	3.6182e-24	NA	NA	NA	TardiSpe	NA	NA	NA	NA	NA	NA	Hexe_geneID_BV898_01496	Prot_BV898_01496.1|Hexe_geneID_BV898_01496	Prot_BV898_01496.1|Hexe_geneID_BV898_01496	BV898_01496|hypothetical-protein|MTYJ01000006.1|OQV24432.1	BV898_01496|hypothetical-protein|MTYJ01000006.1|OQV24432.1	RvY_17964|hypothetical-protein|BDGG01000017.1|GAV08240.1	RvY_17964|hypothetical-protein|BDGG01000017.1|GAV08240.1	LOC129582649|uncharacterized-protein-LOC129582649|NW_026570228.1|XP_55330191.1	LOC129582649|uncharacterized-protein-LOC129582649|NW_026570228.1|XP_55330191.1	NA
Pfai_geneID_rb_83106	IR	NT	1708.25	609.074	1158.66	1.48548	0.141502	10.498	8.82735e-26	3.9738e-24	DDX41	33208|Metazoa	helicase superfamily c-terminal domain	NotTardiSpe	DDX41|probable-ATP-dependent-RNA-helicase-DDX41-1|NC_060929.1|NP_57306.2	DDX41|probable-ATP-dependent-RNA-helicase-DDX41-2|NC_060929.1|NP_1308661.1	sacy-1|RNA-helicase|CELE_H27M09.1|NC_003279.8|NP_491962.1	sacy-1|RNA-helicase|CELE_H27M09.1|NC_003279.8|NP_491962.1	abs|abstrakt|Dmel_CG14637|NT_033777.3|NP_524220.1	abs|abstrakt|Dmel_CG14637|NT_033777.3|NP_524220.1	Hexe_geneID_BV898_17557	Prot_BV898_17557.1|Hexe_geneID_BV898_17557	Prot_BV898_17557.1|Hexe_geneID_BV898_17557	BV898_17557|ATP-dependent-RNA-helicase-abstrakt|MTYJ01000304.1|OWA53124.1	BV898_17557|ATP-dependent-RNA-helicase-abstrakt|MTYJ01000304.1|OWA53124.1	RvY_17824|hypothetical-protein|BDGG01000016.1|GAV08078.1	RvY_17824|hypothetical-protein|BDGG01000016.1|GAV08078.1	LOC129585054|probable-ATP-dependent-RNA-helicase-DDX41|NW_026570235.1|XP_55333545.1	LOC129585054|probable-ATP-dependent-RNA-helicase-DDX41|NW_026570235.1|XP_55333545.1	ko00000,ko01000,ko03041
Pfai_geneID_rb_29210	IR	NT	127.314	647.277	387.296	-2.34207	0.223706	-10.4694	1.19358e-25	5.35808e-24	ATL2	33208|Metazoa	Guanylate-binding protein, N-terminal domain	NotTardiSpe	ATL2|atlastin-2-8|NC_060926.1|NP_1317392.1	ATL2|atlastin-2-5|NC_060926.1|NP_1317388.1	atln-2|GB1-RHD3-type-G-domain-containing-protein|CELE_Y41E3.3|NC_003282.8|NP_1370936.1	atln-2|GB1-RHD3-type-G-domain-containing-protein|CELE_Y41E3.3|NC_003282.8|NP_1370936.1	atl|atlastinB|Dmel_CG6668|NT_033777.3|NP_733020.1	atl|atlastinC|Dmel_CG6668|NT_033777.3|NP_1287506.1	Hexe_geneID_BV898_17230	Prot_BV898_17230.1|Hexe_geneID_BV898_17230	Prot_BV898_17230.1|Hexe_geneID_BV898_17230	BV898_17230|hypothetical-protein|MTYJ01000286.1|OWA52788.1	BV898_17230|hypothetical-protein|MTYJ01000286.1|OWA52788.1	RvY_08075-1|hypothetical-protein|BDGG01000003.1|GAU96657.1	RvY_08075-1|hypothetical-protein|BDGG01000003.1|GAU96657.1	LOC129591925|uncharacterized-protein-LOC129591925|NW_026570223.1|XP_55343784.1	LOC129591925|uncharacterized-protein-LOC129591925|NW_026570223.1|XP_55343784.1	ko00000,ko01000
Pfai_geneID_rb_104183	IR	NT	1515.53	483.409	999.47	1.64803	0.157465	10.4661	1.23694e-25	5.53722e-24	RBM39	33208|Metazoa	nucleotide binding. It is involved in the biological process described with mRNA processing	NotTardiSpe	RBM39|RNA-binding-protein-39-X2|NC_060944.1|XP_54180223.1	RBM39|RNA-binding-protein-39-d|NC_060944.1|NP_1229529.1	rbm-39|RNA-Binding-Motif-protein-homolog|CELE_Y55F3AM.3|NC_003282.8|NP_1380075.1	rbm-39|RNA-Binding-Motif-protein-homolog|CELE_Y55F3AM.3|NC_003282.8|NP_1380075.1	Caper|caperA|Dmel_CG11266|NT_033779.5|NP_723243.1	Caper|caperB|Dmel_CG11266|NT_033779.5|NP_609095.1	Hexe_geneID_BV898_06197	Prot_BV898_06197.1|Hexe_geneID_BV898_06197	Prot_BV898_06197.1|Hexe_geneID_BV898_06197	BV898_06197|RNA-binding-protein-39|MTYJ01000035.1|OQV19930.1	BV898_06197|RNA-binding-protein-39|MTYJ01000035.1|OQV19930.1	RvY_07933|hypothetical-protein|BDGG01000003.1|GAU96498.1	RvY_07933|hypothetical-protein|BDGG01000003.1|GAU96498.1	LOC129595808|RNA-binding-protein-39-like-X2|NW_026570303.1|XP_55348892.1	LOC129595808|RNA-binding-protein-39-like-X1|NW_026570303.1|XP_55348891.1	ko00000,ko03041
Pfai_geneID_rb_102543	IR	NT	2015.4	512.671	1264.04	1.97309	0.188578	10.463	1.27759e-25	5.70324e-24	NA	NA	NA	TardiSpe	NA	NA	NA	NA	NA	NA		NA	NA	NA	NA	NA	NA	LOC129592134|uncharacterized-protein-LOC129592134|NW_026570270.1|XP_55344078.1	LOC129592134|uncharacterized-protein-LOC129592134|NW_026570270.1|XP_55344074.1	NA
Pfai_geneID_rb_80115	IR	NT	11227.1	2400.15	6813.62	2.22556	0.213003	10.4485	1.48881e-25	6.6277e-24	PDCD6IP	33208|Metazoa	Programmed cell death 6-interacting	NotTardiSpe	PDCD6IP|programmed-cell-death-6-interacting-protein-1|NC_060927.1|NP_37506.2	PDCD6IP|programmed-cell-death-6-interacting-protein-2|NC_060927.1|NP_1155901.1	alx-1|Apoptosis-linked-gene-2-interacting-protein-X-1|CELE_R10E12.1|NC_003281.10|NP_1022714.1	alx-1|Apoptosis-linked-gene-2-interacting-protein-X-1|CELE_R10E12.1|NC_003281.10|NP_1022713.1	ALiX|ALG-2-interacting-protein-X|Dmel_CG12876|NT_033777.3|NP_651582.1	ALiX|ALG-2-interacting-protein-X|Dmel_CG12876|NT_033777.3|NP_651582.1	Hexe_geneID_BV898_18020	Prot_BV898_18020.1|Hexe_geneID_BV898_18020	Prot_BV898_18020.1|Hexe_geneID_BV898_18020	BV898_18020|Programmed-cell-death-6-interacting-protein|MTYJ01000332.1|OWA53599.1	BV898_18020|Programmed-cell-death-6-interacting-protein|MTYJ01000332.1|OWA53599.1	RvY_06541|hypothetical-protein|BDGG01000003.1|GAU94831.1	RvY_06541|hypothetical-protein|BDGG01000003.1|GAU94831.1	LOC129592029|programmed-cell-death-6-interacting-protein-like|NW_026570269.1|XP_55343943.1	LOC129592029|programmed-cell-death-6-interacting-protein-like|NW_026570269.1|XP_55343943.1	ko00000,ko00001,ko04131,ko04147
Pfai_geneID_rb_36336	IR	NT	60.4052	356.856	208.631	-2.55757	0.244864	-10.4449	1.54696e-25	6.86748e-24	PAX5	33208|Metazoa	DNA binding. It is involved in the biological process described with regulation of transcription, DNA-templated	NotTardiSpe	PAX2|paired-box-protein-Pax-2-c|NC_060934.1|NP_3979.2	PAX2|paired-box-protein-Pax-2-c|NC_060934.1|NP_3979.2	pax-2|Paired-domain-containing-protein|CELE_K06B9.5|NC_003282.8|NP_1294650.1	pax-2|Paired-domain-containing-protein|CELE_K06B9.5|NC_003282.8|NP_1294650.1	sv|shavenI|Dmel_CG11049|NC_004353.4|NP_1162834.1	sv|shavenI|Dmel_CG11049|NC_004353.4|NP_1162834.1	Hexe_geneID_BV898_05868	Prot_BV898_05868.2|Hexe_geneID_BV898_05868	Prot_BV898_05868.2|Hexe_geneID_BV898_05868	BV898_05868|Paired-box-protein-Pax-2-B|MTYJ01000033.1|OQV20075.1	BV898_05868|Paired-box-protein-Pax-2|MTYJ01000033.1|OQV20074.1	RvY_17771-2|hypothetical-protein|BDGG01000016.1|GAV08009.1	RvY_17771-2|hypothetical-protein|BDGG01000016.1|GAV08009.1	LOC129591581|paired-box-protein-Pax-5-like-X3|NW_026570267.1|XP_55343247.1	LOC129591581|paired-box-protein-Pax-5-like-X1|NW_026570267.1|XP_55343243.1	ko00000,ko00001,ko03000,ko03036,ko04131
Pfai_geneID_rb_52603	IR	NT	489.962	1409.92	949.94	-1.52739	0.146266	-10.4426	1.58481e-25	7.01607e-24	SLC22A5	33208|Metazoa	carnitine transmembrane transporter activity	NotTardiSpe	SLC22A5|organic-cation/carnitine-transporter-2-b|NC_060929.1|NP_3051.1	SLC22A4|solute-carrier-family-22-member-4|NC_060929.1|NP_3050.2	10/01/23|Organic-cation-transporter-1|CELE_F52F12.1|NC_003279.8|NP_1021482.1	10/01/23|Organic-cation-transporter-1|CELE_F52F12.1|NC_003279.8|NP_1021482.1	Balat|Beta-alanine-transporter|Dmel_CG3790|NT_033778.4|NP_610823.1	Balat|Beta-alanine-transporter|Dmel_CG3790|NT_033778.4|NP_610823.1	Hexe_geneID_BV898_04980	Prot_BV898_04980.1|Hexe_geneID_BV898_04980	Prot_BV898_04980.1|Hexe_geneID_BV898_04980	BV898_04980|Carcinine|MTYJ01000026.1|OQV20905.1	BV898_04980|Carcinine|MTYJ01000026.1|OQV20905.1	RvY_03932-1|hypothetical-protein|BDGG01000002.1|GAU91729.1	RvY_03932-2|hypothetical-protein|BDGG01000002.1|GAU91728.1	LOC129597582|beta-alanine-transporter-like|NW_026570327.1|XP_55351171.1	LOC129597582|beta-alanine-transporter-like|NW_026570327.1|XP_55351171.1	ko00000,ko00001,ko02000
Pfai_geneID_rb_73015	IR	NT	2522.46	181.014	1351.74	3.79947	0.363881	10.4415	1.60258e-25	7.07517e-24	SPG11	33208|Metazoa	Spastic paraplegia 11	NotTardiSpe	NA	SPG11|spatacsin-X2|NC_060939.1|XP_54234897.1	NA	NA	CG13531|uncharacterized-proteinB|Dmel_CG13531|NT_033778.4|NP_611726.1	CG13531|uncharacterized-proteinC|Dmel_CG13531|NT_033778.4|NP_1286748.1	Hexe_geneID_BV898_02299	Prot_BV898_02299.1|Hexe_geneID_BV898_02299	Prot_BV898_02299.1|Hexe_geneID_BV898_02299	BV898_02299|Spatacsin|MTYJ01000009.1|OQV23952.1	BV898_02299|Spatacsin|MTYJ01000009.1|OQV23952.1	RvY_17942|hypothetical-protein|BDGG01000017.1|GAV08216.1	RvY_17942|hypothetical-protein|BDGG01000017.1|GAV08216.1	LOC129590792|spatacsin-like|NW_026570262.1|XP_55342144.1	LOC129590792|spatacsin-like|NW_026570262.1|XP_55342144.1	ko00000,ko03400
Pfai_geneID_rb_55798	IR	NT	17.7708	179.873	98.822	-3.31953	0.318166	-10.4333	1.74656e-25	7.68964e-24	NMUR1	33208|Metazoa	Belongs to the G-protein coupled receptor 1 family	NotTardiSpe	NMUR2|neuromedin-U-receptor-2|NC_060929.1|NP_64552.3	GHSR|growth-hormone-secretagogue-receptor-type-1-1a|NC_060927.1|NP_940799.1	nmur-2|G_PROTEIN_RECEP_F1_2-domain-containing-protein|CELE_K10B4.4|NC_003280.10|NP_493666.2	nmur-2|G_PROTEIN_RECEP_F1_2-domain-containing-protein|CELE_K10B4.4|NC_003280.10|NP_493666.2	PK2-R1|pyrokinin-2-receptor-1|Dmel_CG8784|NT_033777.3|NP_731790.1	PK1-R|pyrokinin-1-receptorD|Dmel_CG9918|NT_033777.3|NP_1014620.1	Hexe_geneID_BV898_18937	Prot_BV898_18937.1|Hexe_geneID_BV898_18937	Prot_BV898_18937.1|Hexe_geneID_BV898_18937	BV898_18937|putative-Neuropeptides-capa-receptor|MTYJ01000419.1|OWA54537.1	BV898_18937|putative-Neuropeptides-capa-receptor|MTYJ01000419.1|OWA54537.1	RvY_08050-1|hypothetical-protein|BDGG01000003.1|GAU96627.1	RvY_08050-1|hypothetical-protein|BDGG01000003.1|GAU96627.1	LOC129587108|pyrokinin-1-receptor-like|NW_026570243.1|XP_55336678.1	LOC129587108|pyrokinin-1-receptor-like|NW_026570243.1|XP_55336677.1	ko00000,ko00001,ko04030
Pfai_geneID_rb_4356	IR	NT	265.099	1550.06	907.581	-2.54553	0.244602	-10.4068	2.30802e-25	1.01338e-23	SLC6A6	33208|Metazoa	Belongs to the sodium neurotransmitter symporter SNF TC 2.A.22 family	NotTardiSpe	SLC6A13|sodium--and-chloride-dependent-GABA-transporter-2-1|NC_060936.1|NP_57699.2	SLC6A12|sodium--and-chloride-dependent-betaine-transporter|NC_060936.1|NP_1116319.1	snf-11|Transporter|CELE_T03F7.1|NC_003283.11|NP_505873.2	snf-11|Transporter|CELE_T03F7.1|NC_003283.11|NP_505873.2	Gat|GABA-transporterA|Dmel_CG1732|NC_004353.4|NP_651930.2	Gat|GABA-transporterA|Dmel_CG1732|NC_004353.4|NP_651930.2	NA	Prot_BV898_01848.1|Hexe_geneID_BV898_01848	Prot_BV898_14036.1|Hexe_geneID_BV898_14036	BV898_14036|Sodium--and-chloride-dependent-GABA-transporter-3|MTYJ01000164.1|OQV11692.1	BV898_01848|Sodium--and-chloride-dependent-GABA-transporter-2|MTYJ01000007.1|OQV24309.1	RvY_05404|hypothetical-protein|BDGG01000002.1|GAU93469.1	RvY_05404|hypothetical-protein|BDGG01000002.1|GAU93469.1	LOC129588200|sodium--and-chloride-dependent-GABA-transporter-2-like|NW_026570248.1|XP_55338320.1	LOC129588200|sodium--and-chloride-dependent-GABA-transporter-2-like|NW_026570248.1|XP_55338317.1	ko00000,ko02000
Pfai_geneID_rb_112128	IR	NT	1342.09	554.165	948.129	1.27532	0.122582	10.4038	2.38247e-25	1.04321e-23	rna1	4751|Fungi	Leucine Rich repeat	NotTardiSpe	NA	RANGAP1|ran-GTPase-activating-protein-1-X5|NC_060946.1|XP_54181792.1	ran-2|Ran-GTPase-activating-protein-2|CELE_C29E4.3|NC_003281.10|NP_741233.2	ran-2|Ran-GTPase-activating-protein-2|CELE_C29E4.3|NC_003281.10|NP_741233.2	RanGAP|Ran-GTPase-activating-proteinC|Dmel_CG9999|NT_033779.5|NP_1260579.1	RanGAP|Ran-GTPase-activating-proteinB|Dmel_CG9999|NT_033779.5|NP_1260578.1	Hexe_geneID_BV898_12337	Prot_BV898_12337.1|Hexe_geneID_BV898_12337	Prot_BV898_12337.1|Hexe_geneID_BV898_12337	BV898_12337|putative-Ran-GTPase-activating-protein-1|MTYJ01000124.1|OQV13387.1	BV898_12337|putative-Ran-GTPase-activating-protein-1|MTYJ01000124.1|OQV13387.1	RvY_07344|hypothetical-protein|BDGG01000003.1|GAU95787.1	RvY_07344|hypothetical-protein|BDGG01000003.1|GAU95787.1	LOC129594608|ran-GTPase-activating-protein-like|NW_026570290.1|XP_55347330.1	LOC129594608|ran-GTPase-activating-protein-like|NW_026570290.1|XP_55347330.1	ko00000,ko00001,ko00002,ko03019
Pfai_geneID_rb_41907	IR	NT	692.822	184.551	438.687	1.9057	0.183317	10.3956	2.59524e-25	1.13328e-23	TGFB1I1	33154|Opisthokonta	Roundabout binding	NotTardiSpe	TGFB1I1|transforming-growth-factor-beta-1-induced-transcript-1-protein-1|NC_060940.1|NP_1035919.1	TGFB1I1|transforming-growth-factor-beta-1-induced-transcript-1-protein-2|NC_060940.1|NP_1158191.1	alp-1|ALP-Enigma-encoding|CELE_T11B7.4|NC_003282.8|NP_1023371.1	alp-1|ALP-Enigma-encoding|CELE_T11B7.4|NC_003282.8|NP_1023371.1	CG31988|uncharacterized-proteinA|Dmel_CG31988|NT_033779.5|NP_610098.1	CG31988|uncharacterized-proteinB|Dmel_CG31988|NT_033779.5|NP_1286122.1	Hexe_geneID_BV898_12391	Prot_BV898_12391.1|Hexe_geneID_BV898_12391	Prot_BV898_12391.1|Hexe_geneID_BV898_12391	BV898_12391|Serine/threonine-protein-kinase-Chk1|MTYJ01000125.1|OQV13356.1	BV898_12391|Serine/threonine-protein-kinase-Chk1|MTYJ01000125.1|OQV13356.1	RvY_01241|hypothetical-protein|BDGG01000001.1|GAU88560.1	RvY_01241|hypothetical-protein|BDGG01000001.1|GAU88560.1	LOC129583267|LIM-and-senescent-cell-antigen-like-containing-domain-protein-2|NW_026570230.1|XP_55330985.1	LOC129583267|LIM-and-senescent-cell-antigen-like-containing-domain-protein-2|NW_026570230.1|XP_55330985.1	ko00000,ko00001
Pfai_geneID_rb_30318	IR	NT	1154.78	551.285	853.033	1.06588	0.102591	10.3896	2.76539e-25	1.2043e-23	DDB1	33208|Metazoa	CPSF A subunit region	NotTardiSpe	DDB1|DNA-damage-binding-protein-1|NC_060935.1|NP_1914.3	DDB1|DNA-damage-binding-protein-1|NC_060935.1|NP_1914.3	ddb-1|DNA-damage-binding-protein-1|CELE_M18.5|NC_003282.8|NP_502299.1	ddb-1|DNA-damage-binding-protein-1|CELE_M18.5|NC_003282.8|NP_502299.1	pic|piccolo|Dmel_CG7769|NT_033777.3|NP_650257.1	pic|piccolo|Dmel_CG7769|NT_033777.3|NP_650257.1	Hexe_geneID_BV898_19171	Prot_BV898_19171.2|Hexe_geneID_BV898_19171	Prot_BV898_19171.2|Hexe_geneID_BV898_19171	BV898_19171|DNA-damage-binding-protein-1|MTYJ01000457.1|OWA54776.1	BV898_19171|DNA-damage-binding-protein-1|MTYJ01000457.1|OWA54776.1	RvY_02782|hypothetical-protein|BDGG01000001.1|GAU90357.1	RvY_02782|hypothetical-protein|BDGG01000001.1|GAU90357.1	LOC129593614|DNA-damage-binding-protein-1-like|NW_026570282.1|XP_55345998.1	LOC129593614|DNA-damage-binding-protein-1-like|NW_026570282.1|XP_55345998.1	ko00000,ko00001,ko00002,ko03400,ko04121
Pfai_geneID_rb_46121	IR	NT	1987.76	845.605	1416.68	1.23331	0.118781	10.3831	2.96102e-25	1.286e-23	HADH	33208|Metazoa	3-hydroxyacyl-CoA dehydrogenase activity	NotTardiSpe	HADH|hydroxyacyl-coenzyme-A-dehydrogenase,-mitochondrial-2-precursor|NC_060928.1|NP_5318.6	HADH|hydroxyacyl-coenzyme-A-dehydrogenase,-mitochondrial-2-precursor|NC_060928.1|NP_5318.6	B0272.3|putative-3-hydroxyacyl-CoA-dehydrogenase-B0272.3|CELE_B0272.3|NC_003284.9|NP_509584.1	B0272.3|putative-3-hydroxyacyl-CoA-dehydrogenase-B0272.3|CELE_B0272.3|NC_003284.9|NP_509584.1	Mtpalpha|mitochondrial-trifunctional-protein-alpha-subunitB|Dmel_CG4389|NT_033779.5|NP_723470.1	Mtpalpha|mitochondrial-trifunctional-protein-alpha-subunitB|Dmel_CG4389|NT_033779.5|NP_723470.1	Hexe_geneID_BV898_15876	Prot_BV898_15876.1|Hexe_geneID_BV898_15876	Prot_BV898_15876.1|Hexe_geneID_BV898_15876	BV898_15876|Hydroxyacyl-coenzyme-A-dehydrogenase,-mitochondrial|MTYJ01000225.1|OWA51392.1	BV898_15876|Hydroxyacyl-coenzyme-A-dehydrogenase,-mitochondrial|MTYJ01000225.1|OWA51392.1	RvY_17844|hypothetical-protein|BDGG01000016.1|GAV08103.1	RvY_17844|hypothetical-protein|BDGG01000016.1|GAV08103.1	LOC129593815|hydroxyacyl-coenzyme-A-dehydrogenase,-mitochondrial-like|NW_026570284.1|XP_55346261.1	LOC129593815|hydroxyacyl-coenzyme-A-dehydrogenase,-mitochondrial-like|NW_026570284.1|XP_55346261.1	ko00000,ko00001,ko00002,ko01000
Pfai_geneID_rb_543	IR	NT	547.678	25.4718	286.575	4.41255	0.425064	10.3809	3.0287e-25	1.31184e-23	CACNA2D3	33208|Metazoa	calcium channel activity	NotTardiSpe	CACNA2D3|voltage-dependent-calcium-channel-subunit-alpha-2/delta-3-precursor|NC_060927.1|NP_60868.2	CACNA2D3|voltage-dependent-calcium-channel-subunit-alpha-2/delta-3-precursor|NC_060927.1|NP_60868.2	unc-36|VWFA-domain-containing-protein|CELE_C50C3.9|NC_003281.10|NP_1254955.1	unc-36|VWFA-domain-containing-protein|CELE_C50C3.9|NC_003281.10|NP_1254955.1	stj|straightjacketB|Dmel_CG12295|NT_033778.4|NP_610902.1	stj|straightjacketB|Dmel_CG12295|NT_033778.4|NP_610902.1	Hexe_geneID_BV898_02754	Prot_BV898_02754.2|Hexe_geneID_BV898_02754	Prot_BV898_02754.2|Hexe_geneID_BV898_02754	BV898_02754|Voltage-dependent-calcium-channel-subunit-alpha-2/delta-3|MTYJ01000012.1|OQV23306.1	BV898_02754|Voltage-dependent-calcium-channel-subunit-alpha-2/delta-3|MTYJ01000012.1|OQV23306.1	RvY_11351-2|hypothetical-protein|BDGG01000006.1|GAV00516.1	RvY_11351-2|hypothetical-protein|BDGG01000006.1|GAV00516.1	LOC129600197|voltage-dependent-calcium-channel-subunit-alpha-2-delta-4-like-X2|NW_026570224.1|XP_55354620.1	LOC129600197|voltage-dependent-calcium-channel-subunit-alpha-2-delta-4-like-X1|NW_026570224.1|XP_55354610.1	ko00000,ko00001,ko04040
Pfai_geneID_rb_51521	IR	NT	55.1355	439.143	247.139	-2.99547	0.288601	-10.3793	3.08062e-25	1.33073e-23	NA	NA	NA	TardiSpe	NA	LRRC70|leucine-rich-repeat-containing-protein-70-precursor|NC_060929.1|NP_852607.3	lron-15|eLRR-(extracellular-Leucine-Rich-Repeat)-ONly|CELE_C56E6.6|NC_003280.10|NP_495322.3	NA	CG18095|uncharacterized-proteinA|Dmel_CG18095|NT_033779.5|NP_609697.2	CG31076|uncharacterized-protein|Dmel_CG31076|NT_033777.3|NP_733184.2	Hexe_geneID_BV898_06313	Prot_BV898_06313.1|Hexe_geneID_BV898_06313	Prot_BV898_06313.1|Hexe_geneID_BV898_06313	BV898_06313|hypothetical-protein|MTYJ01000036.1|OQV19774.1	BV898_06313|hypothetical-protein|MTYJ01000036.1|OQV19774.1	RvY_02154|hypothetical-protein|BDGG01000001.1|GAU89624.1	RvY_04722|hypothetical-protein|BDGG01000002.1|GAU92673.1	LOC129588354|uncharacterized-protein-LOC129588354|NW_026570249.1|XP_55338512.1	LOC129588354|uncharacterized-protein-LOC129588354|NW_026570249.1|XP_55338512.1	NA
Pfai_geneID_rb_73148	IR	NT	4870	842.145	2856.07	2.53166	0.244436	10.3572	3.88338e-25	1.66971e-23	NA	NA	NA	TardiSpe	NA	NA	NA	NA	NA	NA	Hexe_geneID_BV898_03834	Prot_BV898_03834.1|Hexe_geneID_BV898_03834	Prot_BV898_03834.1|Hexe_geneID_BV898_03834	BV898_03834|hypothetical-protein|MTYJ01000018.1|OQV22336.1	BV898_03834|hypothetical-protein|MTYJ01000018.1|OQV22336.1	RvY_07796|hypothetical-protein|BDGG01000003.1|GAU96336.1	RvY_07796|hypothetical-protein|BDGG01000003.1|GAU96336.1	LOC129590438|myosin-2-heavy-chain,-non-muscle-like-X1|NW_026570260.1|XP_55341639.1	LOC129590438|myosin-2-heavy-chain,-non-muscle-like-X1|NW_026570260.1|XP_55341639.1	NA
Pfai_geneID_rb_104531	IR	NT	559.268	87.1228	323.196	2.69197	0.259915	10.3571	3.8862e-25	1.66971e-23	NA	NA	NA	TardiSpe	NA	NA	NA	NA	NA	NA	Hexe_geneID_BV898_07773	Prot_BV898_07773.1|Hexe_geneID_BV898_07773	Prot_BV898_07773.1|Hexe_geneID_BV898_07773	BV898_07773|hypothetical-protein|MTYJ01000052.1|OQV18183.1	BV898_07773|hypothetical-protein|MTYJ01000052.1|OQV18183.1	RvY_07577|hypothetical-protein|BDGG01000003.1|GAU96085.1	RvY_07577|hypothetical-protein|BDGG01000003.1|GAU96085.1	LOC129590365|uncharacterized-protein-LOC129590365|NW_026570260.1|XP_55341535.1	LOC129590365|uncharacterized-protein-LOC129590365|NW_026570260.1|XP_55341535.1	NA
Pfai_geneID_rb_5611	IR	NT	3752.51	1620.69	2686.6	1.21049	0.117078	10.3392	4.6838e-25	2.00702e-23	CUL3	33208|Metazoa	Cullin protein neddylation domain	NotTardiSpe	CUL3|cullin-3-1|NC_060926.1|NP_3581.1	CUL3|cullin-3-3|NC_060926.1|NP_1244127.1	cul-3|Cullin-3|CELE_Y108G3AL.1|NC_003283.11|NP_503151.1	cul-3|CULLIN_2-domain-containing-protein|CELE_Y108G3AL.1|NC_003283.11|NP_1300214.1	Cul3|cullin-3F|Dmel_CG42616|NT_033779.5|NP_723909.2	Cul3|cullin-3C|Dmel_CG42616|NT_033779.5|NP_523573.1	Hexe_geneID_BV898_01979	Prot_BV898_01979.1|Hexe_geneID_BV898_01979	Prot_BV898_01979.1|Hexe_geneID_BV898_01979	BV898_01979|Cullin-3|MTYJ01000008.1|OQV24022.1	BV898_01979|Cullin-3|MTYJ01000008.1|OQV24022.1	RvY_02825|hypothetical-protein|BDGG01000001.1|GAU90405.1	RvY_02825|hypothetical-protein|BDGG01000001.1|GAU90405.1	LOC129593643|cullin-3-like-X1|NW_026570282.1|XP_55346042.1	LOC129593643|cullin-3-like-X1|NW_026570282.1|XP_55346040.1	ko00000,ko00001,ko00002,ko03400,ko04121
Pfai_geneID_rb_68855	IR	NT	135.793	7.27179	71.5322	4.24751	0.411017	10.3342	4.93757e-25	2.11012e-23	NA	2759|Eukaryota	Ubiquitin homologues	NotTardiSpe	NA	NA	NA	NA	NA	NA		NA	NA	NA	NA	NA	NA	NA	NA	-
Pfai_geneID_rb_28893	IR	NT	40223.1	2627.38	21425.2	3.93663	0.381035	10.3314	5.08137e-25	2.1658e-23	NA	NA	NA	TardiSpe	CHADL|chondroadherin-like-protein-precursor|NC_060946.1|NP_612490.1	RXFP1|relaxin-receptor-1-X10|NC_060928.1|XP_54206650.1	lron-9|eLRR-(extracellular-Leucine-Rich-Repeat)-ONly|CELE_T23G11.6|NC_003279.8|NP_1076615.1	lron-1|LRRCT-domain-containing-protein|CELE_C44H4.1|NC_003284.9|NP_510424.4	CG5810|uncharacterized-protein|Dmel_CG5810|NT_033777.3|NP_650952.2	CG6749|uncharacterized-protein|Dmel_CG6749|NT_037436.4|NP_648354.1	Hexe_geneID_BV898_06313	Prot_BV898_06313.1|Hexe_geneID_BV898_06313	Prot_BV898_06313.1|Hexe_geneID_BV898_06313	BV898_06313|hypothetical-protein|MTYJ01000036.1|OQV19774.1	BV898_06313|hypothetical-protein|MTYJ01000036.1|OQV19774.1	RvY_06018|hypothetical-protein|BDGG01000002.1|GAU94196.1	RvY_00248-2|hypothetical-protein|BDGG01000001.1|GAU87388.1	LOC129588354|uncharacterized-protein-LOC129588354|NW_026570249.1|XP_55338512.1	LOC129582979|uncharacterized-protein-LOC129582979|NW_026570229.1|XP_55330596.1	NA
Pfai_geneID_rb_95135	IR	NT	7704	1841.53	4772.76	2.06462	0.199846	10.331	5.10037e-25	2.16813e-23	CTDSPL2	33208|Metazoa	catalytic domain of ctd-like phosphatases	NotTardiSpe	NA	CTDSPL2|CTD-small-phosphatase-like-protein-2|NC_060939.1|NP_57480.2	scpl-3|FCP1-homology-domain-containing-protein|CELE_Y47D9A.2|NC_003279.8|NP_1335530.1	scpl-3|FCP1-homology-domain-containing-protein|CELE_Y47D9A.2|NC_003279.8|NP_1335530.1	Dd|dullardB|Dmel_CG1696|NC_004354.4|NP_1285515.1	hzg|herzogA|Dmel_CG5830|NT_037436.4|NP_648825.1	Hexe_geneID_BV898_13645	Prot_BV898_13645.1|Hexe_geneID_BV898_13645	Prot_BV898_13645.1|Hexe_geneID_BV898_13645	BV898_13645|putative-CTD-small-phosphatase-like-protein-2|MTYJ01000154.1|OQV12086.1	BV898_13645|putative-CTD-small-phosphatase-like-protein-2|MTYJ01000154.1|OQV12086.1	RvY_18863|hypothetical-protein|BDGG01000021.1|GAV09296.1	RvY_18863|hypothetical-protein|BDGG01000021.1|GAV09296.1	LOC129599284|CTD-small-phosphatase-like-protein-2|NW_026570362.1|XP_55353471.1	LOC129599284|CTD-small-phosphatase-like-protein-2|NW_026570362.1|XP_55353471.1	ko00000,ko01000,ko01009
Pfai_geneID_rb_58425	IR	NT	195.545	718.926	457.236	-1.8765	0.181694	-10.3278	5.27435e-25	2.23615e-23	MEIS2	33208|Metazoa	regulation of cardiac muscle myoblast proliferation	NotTardiSpe	MEIS1|homeobox-protein-Meis1|NC_060926.1|NP_2389.1	MEIS1|homeobox-protein-Meis1|NC_060926.1|NP_2389.1	unc-62|Homeobox-domain-containing-protein|CELE_T28F12.2|NC_003283.11|NP_1300207.1	unc-62|Homeobox-protein-unc-62|CELE_T28F12.2|NC_003283.11|NP_1024175.1	hth|homothoraxC|Dmel_CG17117|NT_033777.3|NP_476576.1	hth|homothoraxE|Dmel_CG17117|NT_033777.3|NP_1014613.2	Hexe_geneID_BV898_01869	Prot_BV898_01869.1|Hexe_geneID_BV898_01869	Prot_BV898_01869.1|Hexe_geneID_BV898_01869	BV898_01869|Homeobox-protein-homothorax|MTYJ01000007.1|OQV24330.1	BV898_01869|Homeobox-protein-homothorax|MTYJ01000007.1|OQV24330.1	RvY_05428|hypothetical-protein|BDGG01000002.1|GAU93496.1	RvY_05428|hypothetical-protein|BDGG01000002.1|GAU93496.1	LOC129588115|homeobox-protein-Meis1-like|NW_026570248.1|XP_55338168.1	LOC129588115|homeobox-protein-Meis1-like|NW_026570248.1|XP_55338168.1	ko00000,ko00001,ko03000
Pfai_geneID_rb_66275	IR	NT	196.848	26.8883	111.868	2.87614	0.278634	10.3223	5.58718e-25	2.36254e-23	HTR1D	33208|Metazoa	5-hydroxytryptamine serotonin receptor 1bd	NotTardiSpe	NA	HTR1B|5-hydroxytryptamine-receptor-1B|NC_060930.1|NP_854.1	C50H11.13|G_PROTEIN_RECEP_F1_2-domain-containing-protein|CELE_C50H11.13|NC_003283.11|NP_503838.2	NA	NA	NA	NA	Prot_BV898_15266.1|Hexe_geneID_BV898_15266	Prot_BV898_00453.1|Hexe_geneID_BV898_00453	BV898_00453|hypothetical-protein|MTYJ01000002.1|OQV25513.1	BV898_15266|hypothetical-protein|MTYJ01000202.1|OWA50760.1	RvY_13454|hypothetical-protein|BDGG01000009.1|GAV02954.1	RvY_17902|hypothetical-protein|BDGG01000017.1|GAV08171.1	LOC129582803|type-1-angiotensin-II-receptor-like|NW_026570228.1|XP_55330392.1	LOC129582803|type-1-angiotensin-II-receptor-like|NW_026570228.1|XP_55330392.1	ko00000,ko00001,ko04030
Pfai_geneID_rb_32099	IR	NT	267.041	1390.95	828.998	-2.37921	0.230591	-10.3179	5.85026e-25	2.46727e-23	NA	33208|Metazoa	C-terminal domain of apextrin	NotTardiSpe	C9|complement-component-C9-preproprotein|NC_060929.1|NP_1728.1	NA	NA	NA	NA	NA	Hexe_geneID_BV898_04165	Prot_BV898_04165.1|Hexe_geneID_BV898_04165	Prot_BV898_04165.1|Hexe_geneID_BV898_04165	BV898_04165|hypothetical-protein|MTYJ01000020.1|OQV21954.1	BV898_04165|hypothetical-protein|MTYJ01000020.1|OQV21954.1	RvY_01464|hypothetical-protein|BDGG01000001.1|GAU88839.1	RvY_01464|hypothetical-protein|BDGG01000001.1|GAU88839.1	LOC129599100|uncharacterized-protein-LOC129599100-X1|NW_026570358.1|XP_55353213.1	LOC129599100|uncharacterized-protein-LOC129599100-X1|NW_026570358.1|XP_55353213.1	-
Pfai_geneID_rb_75142	IR	NT	1507.94	498.481	1003.21	1.59572	0.154932	10.2995	7.08367e-25	2.9796e-23	EAPP	33208|Metazoa	E2F-associated phosphoprotein	NotTardiSpe	NA	EAPP|E2F-associated-phosphoprotein-1|NC_060938.1|NP_60923.2	F48E8.2|Uncharacterized-protein|CELE_F48E8.2|NC_003281.10|NP_498165.2	F48E8.2|Uncharacterized-protein|CELE_F48E8.2|NC_003281.10|NP_498165.2	NA	NA	Hexe_geneID_BV898_15773	Prot_BV898_15773.1|Hexe_geneID_BV898_15773	Prot_BV898_15773.1|Hexe_geneID_BV898_15773	BV898_15773|putative-E2F-associated-phosphoprotein|MTYJ01000220.1|OWA51281.1	BV898_15773|putative-E2F-associated-phosphoprotein|MTYJ01000220.1|OWA51281.1	RvY_08630|hypothetical-protein|BDGG01000004.1|GAU97310.1	RvY_08630|hypothetical-protein|BDGG01000004.1|GAU97310.1	LOC129591665|E2F-associated-phosphoprotein-like|NW_026570267.1|XP_55343384.1	LOC129591665|E2F-associated-phosphoprotein-like|NW_026570267.1|XP_55343383.1	-
Pfai_geneID_rb_32811	IR	NT	3162.4	985.149	2073.78	1.68314	0.163506	10.2941	7.4955e-25	3.14458e-23	DCP1B	33208|Metazoa	mRNA-decapping enzyme C-terminus	NotTardiSpe	DCP1A|mRNA-decapping-enzyme-1A-a|NC_060927.1|NP_60873.4	DCP1A|mRNA-decapping-enzyme-1A-b|NC_060927.1|NP_1277133.1	dcap-1|mRNA-decapping-enzyme-1|CELE_Y55F3AM.12|NC_003282.8|NP_500030.1	dcap-1|mRNA-decapping-enzyme-1|CELE_Y55F3AM.12|NC_003282.8|NP_500030.1	DCP1|decapping-protein-1A|Dmel_CG11183|NT_033778.4|NP_611842.1	DCP1|decapping-protein-1B|Dmel_CG11183|NT_033778.4|NP_1163282.1	Hexe_geneID_BV898_00607	Prot_BV898_00607.1|Hexe_geneID_BV898_00607	Prot_BV898_00607.1|Hexe_geneID_BV898_00607	BV898_00607|hypothetical-protein|MTYJ01000002.1|OQV25675.1	BV898_00607|hypothetical-protein|MTYJ01000002.1|OQV25675.1	RvY_04098|hypothetical-protein|BDGG01000002.1|GAU91942.1	RvY_04098|hypothetical-protein|BDGG01000002.1|GAU91942.1	LOC129598908|uncharacterized-protein-LOC129598908-X2|NW_026570352.1|XP_55352973.1	LOC129598908|uncharacterized-protein-LOC129598908-X1|NW_026570352.1|XP_55352972.1	ko00000,ko00001,ko00002,ko01000,ko03019
Pfai_geneID_rb_63675	IR	NT	1004.15	413.354	708.753	1.28049	0.124443	10.2897	7.84033e-25	3.27211e-23	TRMT2B	33208|Metazoa	TRM2 tRNA methyltransferase 2 homolog B S. cerevisiae	NotTardiSpe	TRMT2B|tRNA-(uracil-5-)-methyltransferase-homolog-B-X1|NC_060947.1|XP_54183883.1	TRMT2B|tRNA-(uracil-5-)-methyltransferase-homolog-B-a|NC_060947.1|NP_1161442.1	trm-2A|RRM-domain-containing-protein|CELE_H24K24.4|NC_003283.11|NP_1300128.1	trm-2A|RRM-domain-containing-protein|CELE_H24K24.4|NC_003283.11|NP_1300128.1	CG3808|uncharacterized-protein|Dmel_CG3808|NT_037436.4|NP_649083.2	CG3808|uncharacterized-protein|Dmel_CG3808|NT_037436.4|NP_649083.2	Hexe_geneID_BV898_10018	Prot_BV898_10018.1|Hexe_geneID_BV898_10018	Prot_BV898_10018.1|Hexe_geneID_BV898_10018	BV898_10018|tRNA-(uracil(54)-C(5))-methyltransferase-like-protein|MTYJ01000081.1|OQV15923.1	BV898_10018|tRNA-(uracil(54)-C(5))-methyltransferase-like-protein|MTYJ01000081.1|OQV15923.1	RvY_02310|hypothetical-protein|BDGG01000001.1|GAU89801.1	RvY_02310|hypothetical-protein|BDGG01000001.1|GAU89801.1	LOC129583558|tRNA-(uracil-5-)-methyltransferase-homolog-B-like|NW_026570231.1|XP_55331365.1	LOC129583558|tRNA-(uracil-5-)-methyltransferase-homolog-B-like|NW_026570231.1|XP_55331365.1	ko00000,ko01000,ko03016
Pfai_geneID_rb_108612	IR	NT	1457.01	12.831	734.922	6.81414	0.662213	10.29	7.82129e-25	3.27211e-23	NA	NA	NA	TardiSpe	NA	NA	prp-8|Pre-mRNA-splicing-factor-8-homolog|CELE_C50C3.6|NC_003281.10|NP_498785.1	NA	NA	NA	NA	Prot_BV898_06705.1|Hexe_geneID_BV898_06705	Prot_BV898_10512.1|Hexe_geneID_BV898_10512	BV898_10512|hypothetical-protein|MTYJ01000091.1|OQV15280.1	BV898_06705|hypothetical-protein|MTYJ01000041.1|OQV19284.1	RvY_06978|hypothetical-protein|BDGG01000003.1|GAU95345.1	NA	LOC129582772|uncharacterized-protein-LOC129582772-X1|NW_026570228.1|XP_55330356.1	LOC129582772|uncharacterized-protein-LOC129582772-X1|NW_026570228.1|XP_55330356.1	NA
Pfai_geneID_rb_92153	IR	NT	91507.3	8755.69	50131.5	3.38559	0.329213	10.2839	8.32747e-25	3.46639e-23	NA	33208|Metazoa	Chitinase class I	NotTardiSpe	NA	NA	NA	NA	NA	NA	Hexe_geneID_BV898_09538	Prot_BV898_09538.1|Hexe_geneID_BV898_09538	Prot_BV898_09538.1|Hexe_geneID_BV898_09538	BV898_09538|putative-Acidic-endochitinase-SP2|MTYJ01000075.1|OQV16395.1	BV898_09538|putative-Acidic-endochitinase-SP2|MTYJ01000075.1|OQV16395.1	RvY_04444|hypothetical-protein|BDGG01000002.1|GAU92351.1	RvY_04444|hypothetical-protein|BDGG01000002.1|GAU92351.1	LOC129596376|uncharacterized-protein-LOC129596376|NW_026570223.1|XP_55349616.1	LOC129596376|uncharacterized-protein-LOC129596376|NW_026570223.1|XP_55349616.1	-
Pfai_geneID_rb_107844	IR	NT	5894.34	1351.72	3623.03	2.12412	0.20675	10.2739	9.24395e-25	3.83791e-23	ALAS1	33208|Metazoa	Belongs to the class-II pyridoxal-phosphate-dependent aminotransferase family	NotTardiSpe	ALAS1|5-aminolevulinate-synthase,-non-specific,-mitochondrial-1-precursor|NC_060927.1|NP_954635.1	ALAS2|5-aminolevulinate-synthase,-erythroid-specific,-mitochondrial-b-precursor|NC_060947.1|NP_1033056.1	T25B9.1|Aminotran_1_2-domain-containing-protein|CELE_T25B9.1|NC_003282.8|NP_501991.3	T25B9.1|Aminotran_1_2-domain-containing-protein|CELE_T25B9.1|NC_003282.8|NP_501991.3	Alas|aminolevulinate-synthase|Dmel_CG3017|NT_033778.4|NP_477281.1	Alas|aminolevulinate-synthase|Dmel_CG3017|NT_033778.4|NP_477281.1	Hexe_geneID_BV898_13384	Prot_BV898_13384.1|Hexe_geneID_BV898_13384	Prot_BV898_13384.1|Hexe_geneID_BV898_13384	BV898_13384|5-aminolevulinate-synthase,-erythroid-specific,-mitochondrial|MTYJ01000147.1|OQV12356.1	BV898_13384|5-aminolevulinate-synthase,-erythroid-specific,-mitochondrial|MTYJ01000147.1|OQV12356.1	RvY_06475|hypothetical-protein|BDGG01000003.1|GAU94754.1	RvY_06475|hypothetical-protein|BDGG01000003.1|GAU94754.1	LOC129591922|5-aminolevulinate-synthase,-non-specific,-mitochondrial-like-X2|NW_026570269.1|XP_55343778.1	LOC129591922|5-aminolevulinate-synthase,-non-specific,-mitochondrial-like-X1|NW_026570269.1|XP_55343777.1	ko00000,ko00001,ko01000,ko01007
Pfai_geneID_rb_69009	IR	NT	125.944	683.329	404.637	-2.4376	0.237482	-10.2644	1.01992e-24	4.22359e-23	METRN	33208|Metazoa	Meteorin, glial cell differentiation regulator	NotTardiSpe	NA	METRN|meteorin-precursor|NC_060940.1|NP_76947.1	NA	NA	NA	NA	Hexe_geneID_BV898_11218	Prot_BV898_11218.1|Hexe_geneID_BV898_11218	Prot_BV898_11218.1|Hexe_geneID_BV898_11218	BV898_11218|hypothetical-protein|MTYJ01000102.1|OQV14599.1	BV898_11218|hypothetical-protein|MTYJ01000102.1|OQV14599.1	RvY_16723|hypothetical-protein|BDGG01000014.1|GAV06795.1	RvY_16723|hypothetical-protein|BDGG01000014.1|GAV06795.1	LOC129582298|uncharacterized-protein-LOC129582298|NW_026570227.1|XP_55329768.1	LOC129582298|uncharacterized-protein-LOC129582298|NW_026570227.1|XP_55329768.1	-
Pfai_geneID_rb_108859	IR	NT	15.662	296.059	155.86	-4.22852	0.412556	-10.2496	1.18888e-24	4.91058e-23	CSNK1G2	33208|Metazoa	regulation of cell shape	NotTardiSpe	NA	CSNK1G3|casein-kinase-I-gamma-3-10|NC_060929.1|NP_1351072.1	kin-19|Casein-kinase-I-alpha|CELE_C03C10.1|NC_003281.10|NP_1369852.1	kin-20|Casein-kinase-I-delta|CELE_F46F2.2|NC_003284.9|NP_1362050.1	gish|gilgameshP|Dmel_CG6963|NT_033777.3|NP_1369020.1	gish|gilgameshP|Dmel_CG6963|NT_033777.3|NP_1369020.1	Hexe_geneID_BV898_00731	Prot_BV898_00731.1|Hexe_geneID_BV898_00731	Prot_BV898_00731.1|Hexe_geneID_BV898_00731	BV898_00731|Casein-kinase-I-like-protein-1|MTYJ01000002.1|OQV25806.1	BV898_00731|Casein-kinase-I-like-protein-1|MTYJ01000002.1|OQV25806.1	RvY_01186|hypothetical-protein|BDGG01000001.1|GAU88498.1	RvY_01186|hypothetical-protein|BDGG01000001.1|GAU88498.1	LOC129583257|casein-kinase-I-like|NW_026570230.1|XP_55330963.1	LOC129583257|casein-kinase-I-like|NW_026570230.1|XP_55330960.1	ko00000,ko00001,ko01000,ko01001
Pfai_geneID_rb_90132	IR	NT	7157.21	1498.72	4327.96	2.25626	0.220942	10.212	1.75287e-24	7.22148e-23	NA	33208|Metazoa	folate import across plasma membrane	NotTardiSpe	SLC46A3|solute-carrier-family-46-member-3-a-precursor|NC_060937.1|NP_861450.1	SLC46A3|solute-carrier-family-46-member-3-a-precursor|NC_060937.1|NP_1334889.1	slc-46A|SLC-(SoLute-Carrier)-homolog|CELE_Y4C6B.5|NC_003282.8|NP_500781.2	slc-46A|SLC-(SoLute-Carrier)-homolog|CELE_Y4C6B.5|NC_003282.8|NP_500781.2	CG15890|uncharacterized-proteinA|Dmel_CG15890|NC_004354.4|NP_572968.1	CG15890|uncharacterized-proteinB|Dmel_CG15890|NC_004354.4|NP_1285245.1	Hexe_geneID_BV898_11467	Prot_BV898_11467.1|Hexe_geneID_BV898_11467	Prot_BV898_11467.1|Hexe_geneID_BV898_11467	BV898_11467|putative-Proton-coupled-folate-transporter|MTYJ01000106.1|OQV14349.1	BV898_11467|putative-Proton-coupled-folate-transporter|MTYJ01000106.1|OQV14349.1	RvY_14901|hypothetical-protein|BDGG01000011.1|GAV04643.1	RvY_14901|hypothetical-protein|BDGG01000011.1|GAV04643.1	LOC129590508|proton-coupled-folate-transporter-like|NW_026570260.1|XP_55341751.1	LOC129590508|proton-coupled-folate-transporter-like|NW_026570260.1|XP_55341751.1	ko00000,ko00001,ko02000
Pfai_geneID_rb_112785	IR	NT	27.6122	241.853	134.732	-3.12765	0.306285	-10.2116	1.75972e-24	7.2311e-23	TMEM55A	33208|Metazoa	Transmembrane protein 55A	NotTardiSpe	NA	PIP4P2|type-2-phosphatidylinositol-4,5-bisphosphate-4-phosphatase|NC_060932.1|NP_61180.1	Y71H2AM.2|Phosphatidylinositol-4,5-bisphosphate-4-phosphatase|CELE_Y71H2AM.2|NC_003281.10|NP_497624.3	Y71H2AM.2|Phosphatidylinositol-4,5-bisphosphate-4-phosphatase|CELE_Y71H2AM.2|NC_003281.10|NP_497624.3	CG6707|uncharacterized-proteinB|Dmel_CG6707|NT_037436.4|NP_729576.1	CG6707|uncharacterized-proteinB|Dmel_CG6707|NT_037436.4|NP_729576.1	Hexe_geneID_BV898_14937	Prot_BV898_14937.1|Hexe_geneID_BV898_14937	Prot_BV898_14937.1|Hexe_geneID_BV898_14937	BV898_14937|putative-Type-I-phosphatidylinositol-4,5-bisphosphate-4-phosphatase-B|MTYJ01000192.1|OWA50420.1	BV898_14937|putative-Type-I-phosphatidylinositol-4,5-bisphosphate-4-phosphatase-B|MTYJ01000192.1|OWA50420.1	RvY_06687-1|hypothetical-protein|BDGG01000003.1|GAU94996.1	RvY_06687-1|hypothetical-protein|BDGG01000003.1|GAU94996.1	LOC129602651|type-I-phosphatidylinositol-4,5-bisphosphate-4-phosphatase-B-like-X1|NW_026570224.1|XP_55357707.1	LOC129602651|type-I-phosphatidylinositol-4,5-bisphosphate-4-phosphatase-B-like-X1|NW_026570224.1|XP_55357707.1	ko00000,ko00001,ko01000
Pfai_geneID_rb_97544	IR	NT	498.447	154.134	326.29	1.69579	0.166255	10.2	1.98312e-24	8.12827e-23	NA	NA	NA	TardiSpe	NA	NA	NA	NA	NA	NA	Hexe_geneID_BV898_03175	Prot_BV898_03175.1|Hexe_geneID_BV898_03175	Prot_BV898_03175.1|Hexe_geneID_BV898_03175	BV898_03175|hypothetical-protein|MTYJ01000015.1|OQV22736.1	BV898_03175|hypothetical-protein|MTYJ01000015.1|OQV22736.1	RvY_06978|hypothetical-protein|BDGG01000003.1|GAU95345.1	NA	LOC129585971|uncharacterized-protein-LOC129585971|NW_026570238.1|XP_55334905.1	LOC129585971|uncharacterized-protein-LOC129585971|NW_026570238.1|XP_55334904.1	NA
Pfai_geneID_rb_25364	IR	NT	50866.6	10836.1	30851.3	2.2309	0.218822	10.195	2.08664e-24	8.53072e-23	NA	NA	NA	TardiSpe	NA	NA	NA	NA	NA	NA		NA	NA	NA	NA	NA	NA	NA	NA	NA
Pfai_geneID_rb_63447	IR	NT	1362.23	365.208	863.717	1.89581	0.185961	10.1947	2.09375e-24	8.53803e-23	DCLRE1A	33208|Metazoa	DNA repair metallo-beta-lactamase	NotTardiSpe	DCLRE1A|DNA-cross-link-repair-1A-protein-X1|NC_060934.1|XP_54223312.1	DCLRE1A|DNA-cross-link-repair-1A-protein|NC_060934.1|NP_1258745.1	mrt-1|MoRTal-germline|CELE_F39H2.5|NC_003279.8|NP_740895.1	mrt-1|MoRTal-germline|CELE_F39H2.5|NC_003279.8|NP_740895.1	Snm1|Snm1|Dmel_CG10018|NT_033777.3|NP_649548.1	Snm1|Snm1|Dmel_CG10018|NT_033777.3|NP_649548.1	Hexe_geneID_BV898_01727	Prot_BV898_01727.1|Hexe_geneID_BV898_01727	Prot_BV898_01727.1|Hexe_geneID_BV898_01727	BV898_01727|DNA-cross-link-repair-1A-protein|MTYJ01000006.1|OQV24668.1	BV898_01727|DNA-cross-link-repair-1A-protein|MTYJ01000006.1|OQV24668.1	RvY_05928|hypothetical-protein|BDGG01000002.1|GAU94096.1	RvY_05928|hypothetical-protein|BDGG01000002.1|GAU94096.1	LOC129584500|DNA-cross-link-repair-1A-protein-like|NW_026570234.1|XP_55332654.1	LOC129584500|DNA-cross-link-repair-1A-protein-like|NW_026570234.1|XP_55332654.1	ko00000,ko03400
Pfai_geneID_rb_72755	IR	NT	1933.43	501.428	1217.43	1.94874	0.191315	10.186	2.2893e-24	9.31174e-23	NA	NA	NA	TardiSpe	NA	NA	NA	NA	NA	NA	Hexe_geneID_BV898_15419	Prot_BV898_15419.1|Hexe_geneID_BV898_15419	Prot_BV898_15419.1|Hexe_geneID_BV898_15419	BV898_15419|hypothetical-protein|MTYJ01000208.1|OWA50918.1	BV898_15419|hypothetical-protein|MTYJ01000208.1|OWA50918.1	RvY_11481|hypothetical-protein|BDGG01000006.1|GAV00662.1	RvY_11481|hypothetical-protein|BDGG01000006.1|GAV00662.1	LOC129598506|uncharacterized-protein-LOC129598506-X2|NW_026570344.1|XP_55352427.1	LOC129598506|uncharacterized-protein-LOC129598506-X2|NW_026570344.1|XP_55352425.1	NA
Pfai_geneID_rb_23001	IR	NT	965.861	172.618	569.239	2.48511	0.244172	10.1777	2.49453e-24	1.01209e-22	NA	NA	NA	TardiSpe	NA	NA	NA	NA	NA	NA	Hexe_geneID_BV898_05040	Prot_BV898_05040.1|Hexe_geneID_BV898_05040	Prot_BV898_05040.1|Hexe_geneID_BV898_05040	BV898_05040|hypothetical-protein|MTYJ01000026.1|OQV20965.1	BV898_05040|hypothetical-protein|MTYJ01000026.1|OQV20965.1	RvY_07329|hypothetical-protein|BDGG01000003.1|GAU95766.1	RvY_07329|hypothetical-protein|BDGG01000003.1|GAU95766.1	LOC129599895|uncharacterized-protein-LOC129599895|NW_026570377.1|XP_55354221.1	LOC129599895|uncharacterized-protein-LOC129599895|NW_026570377.1|XP_55354221.1	NA
Pfai_geneID_rb_54525	IR	NT	2081.86	1198.11	1639.98	0.797372	0.0783759	10.1737	2.59859e-24	1.05164e-22	C16orf72	33208|Metazoa	UPF0472 protein C16orf72 homolog	NotTardiSpe	HAPSTR1|HUWE1-associated-protein-modifying-stress-responses|NC_060940.1|NP_54836.2	HAPSTR1|HUWE1-associated-protein-modifying-stress-responses|NC_060940.1|NP_54836.2	C48B6.3|Uncharacterized-protein|CELE_C48B6.3|NC_003279.8|NP_491971.1	C48B6.3|Uncharacterized-protein|CELE_C48B6.3|NC_003279.8|NP_491971.1	CG4768|uncharacterized-proteinA|Dmel_CG4768|NC_004354.4|NP_573164.2	CG4768|uncharacterized-proteinB|Dmel_CG4768|NC_004354.4|NP_1245719.1	Hexe_geneID_BV898_16249	Prot_BV898_16249.1|Hexe_geneID_BV898_16249	Prot_BV898_16249.1|Hexe_geneID_BV898_16249	BV898_16249|putative-Serine/threonine-protein-phosphatase-PGAM5,-mitochondrial|MTYJ01000239.1|OWA51783.1	BV898_16249|putative-Serine/threonine-protein-phosphatase-PGAM5,-mitochondrial|MTYJ01000239.1|OWA51783.1	RvY_02416|hypothetical-protein|BDGG01000001.1|GAU89924.1	RvY_02416|hypothetical-protein|BDGG01000001.1|GAU89924.1	LOC129595352|HUWE1-associated-protein-modifying-stress-responses-like|NW_026570223.1|XP_55348316.1	LOC129595352|HUWE1-associated-protein-modifying-stress-responses-like|NW_026570223.1|XP_55348316.1	-
Pfai_geneID_rb_19328	IR	NT	499.129	157.734	328.431	1.66026	0.163223	10.1717	2.65144e-24	1.07033e-22	PGAP3	33208|Metazoa	Post-GPI attachment to proteins	NotTardiSpe	PGAP3|post-GPI-attachment-to-proteins-factor-3-1-precursor|NC_060941.1|NP_219487.3	PGAP3|post-GPI-attachment-to-proteins-factor-3-1-precursor|NC_060941.1|NP_219487.3	pgap-3|Post-GPI-attachment-to-proteins-factor-3|CELE_R01B10.4|NC_003283.11|NP_504567.1	pgap-3|Post-GPI-attachment-to-proteins-factor-3|CELE_R01B10.4|NC_003283.11|NP_504567.1	PGAP3|Post-GPI-attachment-to-proteins-3B|Dmel_CG3271|NT_033778.4|NP_610223.1	PGAP3|Post-GPI-attachment-to-proteins-3B|Dmel_CG3271|NT_033778.4|NP_610223.1	Hexe_geneID_BV898_04081	Prot_BV898_04081.1|Hexe_geneID_BV898_04081	Prot_BV898_04081.1|Hexe_geneID_BV898_04081	BV898_04081|Post-GPI-attachment-to-proteins-factor-3|MTYJ01000020.1|OQV21867.1	BV898_04081|Post-GPI-attachment-to-proteins-factor-3|MTYJ01000020.1|OQV21867.1	RvY_16910|hypothetical-protein|BDGG01000014.1|GAV07015.1	RvY_16910|hypothetical-protein|BDGG01000014.1|GAV07015.1	LOC129599867|post-GPI-attachment-to-proteins-factor-3-like|NW_026570376.1|XP_55354184.1	LOC129599867|post-GPI-attachment-to-proteins-factor-3-like|NW_026570376.1|XP_55354184.1	-
Pfai_geneID_rb_98287	IR	NT	1119.86	373.801	746.83	1.58074	0.155538	10.163	2.89898e-24	1.16731e-22	ASCC1	33208|Metazoa	Activating signal cointegrator 1 complex subunit	NotTardiSpe	NA	ASCC1|activating-signal-cointegrator-1-complex-subunit-1-12|NC_060934.1|NP_1356034.1	ascc-1|KH-domain-containing-protein|CELE_C23H3.3|NC_003280.10|NP_1122591.1	ascc-1|KH-domain-containing-protein|CELE_C23H3.3|NC_003280.10|NP_1122591.1	CG12129|uncharacterized-protein|Dmel_CG12129|NT_033778.4|NP_610545.1	CG12129|uncharacterized-protein|Dmel_CG12129|NT_033778.4|NP_610545.1	Hexe_geneID_BV898_01583	Prot_BV898_01583.1|Hexe_geneID_BV898_01583	Prot_BV898_01583.1|Hexe_geneID_BV898_01583	BV898_01583|putative-Activating-signal-cointegrator-1-complex-subunit-1|MTYJ01000006.1|OQV24521.1	BV898_01583|putative-Activating-signal-cointegrator-1-complex-subunit-1|MTYJ01000006.1|OQV24521.1	RvY_14681|hypothetical-protein|BDGG01000010.1|GAV04397.1	RvY_14681|hypothetical-protein|BDGG01000010.1|GAV04397.1	LOC129589069|activating-signal-cointegrator-1-complex-subunit-1-like-X2|NW_026570253.1|XP_55339530.1	LOC129589069|activating-signal-cointegrator-1-complex-subunit-1-like-X1|NW_026570253.1|XP_55339529.1	ko00000
Pfai_geneID_rb_100016	IR	NT	1731.83	7978.75	4855.29	-2.20374	0.216925	-10.159	3.02107e-24	1.21343e-22	NA	NA	NA	TardiSpe	NA	NA	NA	NA	NA	NA		NA	NA	NA	NA	NA	NA	NA	NA	NA
Pfai_geneID_rb_96445	IR	NT	2508.85	172.902	1340.88	3.85843	0.379937	10.1554	3.13369e-24	1.25551e-22	NA	NA	NA	TardiSpe	NA	NA	NA	NA	NA	NA		NA	NA	NA	NA	NA	NA	NA	NA	NA
Pfai_geneID_rb_105151	IR	NT	1256.83	401.838	829.334	1.64626	0.162115	10.1549	3.15199e-24	1.2597e-22	TNK2	33208|Metazoa	non-membrane spanning protein tyrosine kinase activity	NotTardiSpe	TNK2|activated-CDC42-kinase-1-X2|NC_060927.1|XP_54200828.1	NA	NA	NA	Ack|activated-Cdc42-kinase|Dmel_CG14992|NT_037436.4|NP_647859.1	NA	NA	Prot_BV898_07509.1|Hexe_geneID_BV898_07509	NA	NA	BV898_07509|Activated-CDC42-kinase-1|MTYJ01000049.1|OQV18500.1	RvY_17344|hypothetical-protein|BDGG01000015.1|GAV07518.1	NA	LOC129593948|uncharacterized-protein-LOC129593948|NW_026570284.1|XP_55346449.1	LOC129593948|uncharacterized-protein-LOC129593948|NW_026570284.1|XP_55346446.1	ko00000,ko01000,ko01001,ko01009,ko04030
Pfai_geneID_rb_73613	IR	NT	9411.74	1141.41	5276.57	3.04384	0.30019	10.1397	3.68164e-24	1.46771e-22	NA	NA	NA	NotTardiSpe	FBXL12|F-box/LRR-repeat-protein-12-a|NC_060943.1|NP_60173.1	FBXL12|F-box/LRR-repeat-protein-12-a|NC_060943.1|NP_60173.1	K02A6.3|F-box-domain-containing-protein|CELE_K02A6.3|NC_003284.9|NP_1024745.1	NA	NA	NA	Hexe_geneID_BV898_09622	Prot_BV898_09622.1|Hexe_geneID_BV898_09622	Prot_BV898_09622.1|Hexe_geneID_BV898_09622	BV898_09622|hypothetical-protein|MTYJ01000076.1|OQV16314.1	BV898_09622|hypothetical-protein|MTYJ01000076.1|OQV16314.1	RvY_13986|hypothetical-protein|BDGG01000009.1|GAV03590.1	RvY_13986|hypothetical-protein|BDGG01000009.1|GAV03590.1	LOC129587822|F-box-LRR-repeat-protein-12-like|NW_026570222.1|XP_55337729.1	LOC129587822|F-box-LRR-repeat-protein-12-like|NW_026570222.1|XP_55337729.1	NA
Pfai_geneID_rb_108866	IR	NT	373.681	2125.09	1249.38	-2.50727	0.247307	-10.1383	3.73556e-24	1.48416e-22	NA	33208|Metazoa	glycerol channel activity	NotTardiSpe	AQP9|aquaporin-9-1|NC_060939.1|NP_66190.2	AQP9|aquaporin-9-1|NC_060939.1|NP_66190.2	aqp-2|AQuaPorin-or-aquaglyceroporin-related|CELE_C01G6.1|NC_003280.10|NP_1366692.1	aqp-3|AQuaPorin-or-aquaglyceroporin-related|CELE_Y69E1A.7|NC_003282.8|NP_1293896.1	Eglp4|entomoglyceroporin-4E|Dmel_CG4019|NT_033778.4|NP_1246482.1	Eglp3|entomoglyceroporin-3|Dmel_CG17662|NT_033778.4|NP_611812.2	Hexe_geneID_BV898_04475	Prot_BV898_04475.1|Hexe_geneID_BV898_04475	Prot_BV898_04475.1|Hexe_geneID_BV898_04475	BV898_04475|Aquaporin-10|MTYJ01000022.1|OQV21573.1	BV898_04475|Aquaporin-10|MTYJ01000022.1|OQV21573.1	RvY_00975-1|AQP6|BDGG01000001.1|GAU88236.1	RvY_00975-1|AQP6|BDGG01000001.1|GAU88236.1	LOC129588503|aquaporin-7-like|NW_026570250.1|XP_55338699.1	LOC129588503|aquaporin-7-like|NW_026570250.1|XP_55338696.1	ko00000,ko00001,ko02000,ko04812
Pfai_geneID_rb_66026	IR	NT	3857.29	329.352	2093.32	3.54947	0.35011	10.1381	3.74142e-24	1.48416e-22	TDO2	33208|Metazoa	tryptophan 2,3-dioxygenase activity	NotTardiSpe	TDO2|tryptophan-2,3-dioxygenase|NC_060928.1|NP_5642.1	TDO2|tryptophan-2,3-dioxygenase|NC_060928.1|NP_5642.1	tdo-2|Tryptophan-2,3-dioxygenase|CELE_C28H8.11|NC_003281.10|NP_498284.1	tdo-2|Tryptophan-2,3-dioxygenase|CELE_C28H8.11|NC_003281.10|NP_498284.1	v|vermilion|Dmel_CG2155|NC_004354.4|NP_511113.1	v|vermilion|Dmel_CG2155|NC_004354.4|NP_511113.1	Hexe_geneID_BV898_12232	Prot_BV898_12232.1|Hexe_geneID_BV898_12232	Prot_BV898_12232.1|Hexe_geneID_BV898_12232	BV898_12232|putative-Tryptophan-2,3-dioxygenase|MTYJ01000121.1|OQV13595.1	BV898_12232|putative-Tryptophan-2,3-dioxygenase|MTYJ01000121.1|OQV13595.1	RvY_10182|hypothetical-protein|BDGG01000005.1|GAU99140.1	RvY_10182|hypothetical-protein|BDGG01000005.1|GAU99140.1	LOC129591010|tryptophan-2,3-dioxygenase-like|NW_026570263.1|XP_55342465.1	LOC129591010|tryptophan-2,3-dioxygenase-like|NW_026570263.1|XP_55342465.1	ko00000,ko00001,ko00002,ko01000
Pfai_geneID_rb_12368	IR	NT	1428.82	615.171	1021.99	1.21401	0.119887	10.1263	4.22388e-24	1.6714e-22	TMEM184C	33208|Metazoa	Transmembrane protein 184C	NotTardiSpe	TMEM184C|transmembrane-protein-184C|NC_060928.1|NP_60711.2	TMEM184C|transmembrane-protein-184C|NC_060928.1|NP_60711.2	F40E10.6|Uncharacterized-protein|CELE_F40E10.6|NC_003284.9|NP_1379117.1	F40E10.6|Uncharacterized-protein|CELE_F40E10.6|NC_003284.9|NP_1379117.1	CG5850|uncharacterized-proteinE|Dmel_CG5850|NT_033779.5|NP_1245956.1	CG5850|uncharacterized-proteinE|Dmel_CG5850|NT_033779.5|NP_1245956.1	Hexe_geneID_BV898_04297	Prot_BV898_04297.1|Hexe_geneID_BV898_04297	Prot_BV898_04297.1|Hexe_geneID_BV898_04297	BV898_04297|Transmembrane-protein-184C|MTYJ01000021.1|OQV21718.1	BV898_04297|Transmembrane-protein-184C|MTYJ01000021.1|OQV21718.1	RvY_14162|hypothetical-protein|BDGG01000010.1|GAV03782.1	RvY_14162|hypothetical-protein|BDGG01000010.1|GAV03782.1	LOC129590634|transmembrane-protein-184C-like|NW_026570261.1|XP_55341941.1	LOC129590634|transmembrane-protein-184C-like|NW_026570261.1|XP_55341941.1	-
Pfai_geneID_rb_106461	IR	NT	9409.15	1567.78	5488.47	2.58508	0.255415	10.1211	4.45313e-24	1.75778e-22	PSMC2	33208|Metazoa	proteasome-activating ATPase activity	NotTardiSpe	BLM|recQ-like-DNA-helicase-BLM-X3|NC_060939.1|XP_54234578.1	PSMC2|26S-proteasome-regulatory-subunit-7-1|NC_060931.1|NP_2794.1	rpt-1|26S-proteasome-regulatory-subunit-7|CELE_C52E4.4|NC_003283.11|NP_506005.1	rpt-1|26S-proteasome-regulatory-subunit-7|CELE_C52E4.4|NC_003283.11|NP_506005.1	Rpt1|regulatory-particle-triple-A-ATPase-1|Dmel_CG1341|NT_033778.4|NP_477473.1	Rpt1|regulatory-particle-triple-A-ATPase-1|Dmel_CG1341|NT_033778.4|NP_477473.1	Hexe_geneID_BV898_09291	Prot_BV898_09291.1|Hexe_geneID_BV898_09291	Prot_BV898_09291.1|Hexe_geneID_BV898_09291	BV898_09291|26S-protease-regulatory-subunit-7|MTYJ01000072.1|OQV16621.1	BV898_09291|26S-protease-regulatory-subunit-7|MTYJ01000072.1|OQV16621.1	RvY_07071|hypothetical-protein|BDGG01000003.1|GAU95458.1	RvY_07071|hypothetical-protein|BDGG01000003.1|GAU95458.1	LOC129599747|26S-proteasome-regulatory-subunit-7|NW_026570224.1|XP_55354043.1	LOC129599747|26S-proteasome-regulatory-subunit-7|NW_026570224.1|XP_55354037.1	ko00000,ko00001,ko00002,ko03051
Pfai_geneID_rb_59457	IR	NT	1939.51	659.77	1299.64	1.55484	0.15391	10.1022	5.39907e-24	2.12593e-22	TMEM209	33208|Metazoa	Cytochrome B561, N terminal	NotTardiSpe	TMEM209|transmembrane-protein-209-3|NC_060931.1|NP_1350407.1	TMEM209|transmembrane-protein-209-1|NC_060931.1|NP_116231.2	B0464.6|Uncharacterized-protein|CELE_B0464.6|NC_003281.10|NP_499083.2	B0464.6|Uncharacterized-protein|CELE_B0464.6|NC_003281.10|NP_499083.2	CG6479|uncharacterized-proteinA|Dmel_CG6479|NT_037436.4|NP_648968.2	CG6479|uncharacterized-proteinB|Dmel_CG6479|NT_037436.4|NP_730256.1	Hexe_geneID_BV898_13961	Prot_BV898_13961.1|Hexe_geneID_BV898_13961	Prot_BV898_13961.1|Hexe_geneID_BV898_13961	BV898_13961|putative-Transmembrane-protein-209|MTYJ01000162.1|OQV11766.1	BV898_13961|putative-Transmembrane-protein-209|MTYJ01000162.1|OQV11766.1	RvY_17792|hypothetical-protein|BDGG01000016.1|GAV08034.1	RvY_17792|hypothetical-protein|BDGG01000016.1|GAV08034.1	LOC129590806|uncharacterized-protein-LOC129590806|NW_026570262.1|XP_55342166.1	LOC129590806|uncharacterized-protein-LOC129590806|NW_026570262.1|XP_55342166.1	-
Pfai_geneID_rb_83294	IR	NT	4465.75	1707.44	3086.59	1.38718	0.137329	10.1012	5.45939e-24	2.14442e-22	NA	NA	NA	TardiSpe	NA	NA	NA	NA	NA	NA	Hexe_geneID_BV898_02311	Prot_BV898_02311.1|Hexe_geneID_BV898_02311	Prot_BV898_02311.1|Hexe_geneID_BV898_02311	BV898_02311|hypothetical-protein|MTYJ01000009.1|OQV23964.1	BV898_02311|hypothetical-protein|MTYJ01000009.1|OQV23964.1	RvY_05290|hypothetical-protein|BDGG01000002.1|GAU93332.1	RvY_05290|hypothetical-protein|BDGG01000002.1|GAU93332.1	LOC129591186|uncharacterized-protein-LOC129591186-X1|NW_026570265.1|XP_55342723.1	LOC129591186|uncharacterized-protein-LOC129591186-X1|NW_026570265.1|XP_55342716.1	NA
Pfai_geneID_rb_112304	IR	NT	45.6698	250.418	148.044	-2.44633	0.242312	-10.0958	5.76513e-24	2.25897e-22	NA	NA	NA	TardiSpe	NA	NA	NA	NA	NA	NA	Hexe_geneID_BV898_14920	Prot_BV898_14920.1|Hexe_geneID_BV898_14920	Prot_BV898_14920.1|Hexe_geneID_BV898_14920	BV898_14920|hypothetical-protein|MTYJ01000192.1|OWA50401.1	BV898_14920|hypothetical-protein|MTYJ01000192.1|OWA50401.1	RvY_07252|hypothetical-protein|BDGG01000003.1|GAU95669.1	RvY_07252|hypothetical-protein|BDGG01000003.1|GAU95669.1	LOC129601065|uncharacterized-protein-LOC129601065-X1|NW_026570224.1|XP_55355757.1	LOC129601065|uncharacterized-protein-LOC129601065-X1|NW_026570224.1|XP_55355757.1	NA
Pfai_geneID_rb_73149	IR	NT	339.308	49.8197	194.564	2.77462	0.274858	10.0947	5.8293e-24	2.27855e-22	NA	33208|Metazoa	Alpha mannosidase, middle domain	NotTardiSpe	NA	MAN2C1|alpha-mannosidase-2C1-1|NC_060939.1|NP_6706.2	NA	NA	NA	NA	Hexe_geneID_BV898_06206	Prot_BV898_06206.1|Hexe_geneID_BV898_06206	Prot_BV898_06206.1|Hexe_geneID_BV898_06206	BV898_06206|Alpha-mannosidase-2C1|MTYJ01000036.1|OQV19664.1	BV898_06206|Alpha-mannosidase-2C1|MTYJ01000036.1|OQV19664.1	RvY_10362|hypothetical-protein|BDGG01000005.1|GAU99343.1	RvY_10362|hypothetical-protein|BDGG01000005.1|GAU99343.1	LOC129598713|alpha-mannosidase-2C1-like|NW_026570348.1|XP_55352716.1	LOC129598713|alpha-mannosidase-2C1-like|NW_026570348.1|XP_55352716.1	ko00000,ko00001,ko01000,ko04131
Pfai_geneID_rb_19330	IR	NT	594.329	160.923	377.626	1.88279	0.186754	10.0817	6.65622e-24	2.59544e-22	MTERFD1	33208|Metazoa	mTERF	NotTardiSpe	MTERF3|transcription-termination-factor-3,-mitochondrial-1-precursor|NC_060932.1|NP_57026.3	MTERF3|transcription-termination-factor-3,-mitochondrial-X1|NC_060932.1|XP_54216510.1	C50F4.12|Uncharacterized-protein|CELE_C50F4.12|NC_003283.11|NP_1379123.1	C50F4.12|Uncharacterized-protein|CELE_C50F4.12|NC_003283.11|NP_1379123.1	mTerf3|mitochondrial-transcription-termination-factor-3|Dmel_CG5047|NT_037436.4|NP_649240.1	mTerf3|mitochondrial-transcription-termination-factor-3|Dmel_CG5047|NT_037436.4|NP_649240.1	Hexe_geneID_BV898_02619	Prot_BV898_02619.1|Hexe_geneID_BV898_02619	Prot_BV898_02619.1|Hexe_geneID_BV898_02619	BV898_02619|putative-Transcription-termination-factor-3,-mitochondrial|MTYJ01000011.1|OQV23500.1	BV898_02619|putative-Transcription-termination-factor-3,-mitochondrial|MTYJ01000011.1|OQV23500.1	RvY_15942|hypothetical-protein|BDGG01000012.1|GAV05879.1	RvY_15942|hypothetical-protein|BDGG01000012.1|GAV05879.1	LOC129593347|transcription-termination-factor-3,-mitochondrial-like-X1|NW_026570281.1|XP_55345581.1	LOC129593347|transcription-termination-factor-3,-mitochondrial-like-X1|NW_026570281.1|XP_55345581.1	ko00000,ko03012,ko03029
Pfai_geneID_rb_78930	IR	NT	11.933	167.65	89.7916	-3.83207	0.380227	-10.0784	6.88511e-24	2.67817e-22	ST18	33208|Metazoa	Zinc finger, C2HC type	NotTardiSpe	NA	ST18|suppression-of-tumorigenicity-18-protein-d|NC_060932.1|NP_1339799.1	ztf-11|Zinc-finger-protein-ztf-11|CELE_F52F12.6|NC_003279.8|NP_1251245.1	ztf-11|Zinc-finger-protein-ztf-11|CELE_F52F12.6|NC_003279.8|NP_1251246.1	CG43689|uncharacterized-proteinI|Dmel_CG43689|NC_004354.4|NP_1356932.1	CG43689|uncharacterized-proteinF|Dmel_CG43689|NC_004354.4|NP_1259227.1	Hexe_geneID_BV898_07285	Prot_BV898_07285.1|Hexe_geneID_BV898_07285	Prot_BV898_07285.1|Hexe_geneID_BV898_07285	BV898_07285|putative-Myelin-transcription-factor-1|MTYJ01000047.1|OQV18656.1	BV898_07285|putative-Myelin-transcription-factor-1|MTYJ01000047.1|OQV18656.1	RvY_10107|hypothetical-protein|BDGG01000005.1|GAU99054.1	RvY_10107|hypothetical-protein|BDGG01000005.1|GAU99054.1	LOC129598693|myelin-transcription-factor-1-like-protein|NW_026570347.1|XP_55352692.1	LOC129598693|myelin-transcription-factor-1-like-protein|NW_026570347.1|XP_55352692.1	-
Pfai_geneID_rb_83952	IR	NT	170.504	969.191	569.848	-2.50612	0.248868	-10.07	7.49427e-24	2.90807e-22	NA	NA	NA	TardiSpe	NA	NA	NA	NA	cher|cheerioA|Dmel_CG3937|NT_033777.3|NP_524383.3	NA	NA	Prot_BV898_02269.1|Hexe_geneID_BV898_02269	NA	NA	BV898_02269|Polypeptide-N-acetylgalactosaminyltransferase-11|MTYJ01000009.1|OQV23921.1	NA	NA	LOC129582688|uncharacterized-protein-LOC129582688|NW_026570228.1|XP_55330245.1	LOC129582688|uncharacterized-protein-LOC129582688|NW_026570228.1|XP_55330245.1	NA
Pfai_geneID_rb_80270	IR	NT	1965.23	814.232	1389.73	1.27161	0.126295	10.0686	7.60601e-24	2.9443e-22	LONP1	33208|Metazoa	ATP-dependent serine protease that mediates the selective degradation of misfolded, unassembled or oxidatively damaged polypeptides as well as certain short-lived regulatory proteins in the mitochondrial matrix. May also have a chaperone function in the assembly of inner membrane protein complexes. Participates in the regulation of mitochondrial gene expression and in the maintenance of the integ…	NotTardiSpe	LONP1|lon-protease-homolog,-mitochondrial-2|NC_060943.1|NP_1263408.1	LONP1|lon-protease-homolog,-mitochondrial-2|NC_060943.1|NP_1263408.1	lonp-1|Lon-protease-homolog,-mitochondrial|CELE_C34B2.6|NC_003279.8|NP_492796.1	lonp-1|Lon-protease-homolog,-mitochondrial|CELE_C34B2.6|NC_003279.8|NP_492796.1	Lon|Lon-proteaseA|Dmel_CG8798|NT_037436.4|NP_649133.1	Lon|Lon-proteaseA|Dmel_CG8798|NT_037436.4|NP_649133.1	Hexe_geneID_BV898_07617	Prot_BV898_07617.1|Hexe_geneID_BV898_07617	Prot_BV898_07617.1|Hexe_geneID_BV898_07617	BV898_07617|Lon-protease-like-protein,-mitochondrial|MTYJ01000050.1|OQV18414.1	BV898_07617|Lon-protease-like-protein,-mitochondrial|MTYJ01000050.1|OQV18414.1	RvY_03905|hypothetical-protein|BDGG01000002.1|GAU91697.1	RvY_03905|hypothetical-protein|BDGG01000002.1|GAU91697.1	LOC129597571|lon-protease-homolog,-mitochondrial-like|NW_026570327.1|XP_55351154.1	LOC129597571|lon-protease-homolog,-mitochondrial-like|NW_026570327.1|XP_55351154.1	ko00000,ko01000,ko01002,ko03029
[truncated: 15,634 more rows]
