# Supplementary material for: Comparative transcriptomics reveal a novel tardigrade-specific DNA-binding protein induced in response to ionizing radiation
Source: eLife. 2024 Jul 9;13:RP92621. doi: 10.7554/eLife.92621 (PMC11233135; doi:10.7554/eLife.92621)
Supplement: Figure 5—source data 1. [file elife-92621-fig5-data1.zip]

Archive with 3 entries (2 files):
- Figure 5- source data 1- raw data 16bit tifs.tif
- __MACOSX/
- __MACOSX/._Figure 5- source data 1- raw data 16bit tifs.tif
