# Supplementary material for: Comparative transcriptomics reveal a novel tardigrade-specific DNA-binding protein induced in response to ionizing radiation
Source: eLife. 2024 Jul 9;13:RP92621. doi: 10.7554/eLife.92621 (PMC11233135; doi:10.7554/eLife.92621)
Supplement: Supplementary file 4. — Tardigrade-specific proteins are ranked according to the Log2 Fold Change (from highest to lowest) at 4hr post-irradiation. [file elife-92621-supp4.xlsx]

## Sheet: Feuil1
Up(+)/Down(-)	List of common Tardigrade specific DE protein locus ID (IR4h /IR24h/Bleomycin)	NCBI protein ID
+	BV898_14257 =>TDR1	OQV11461.1
+	BV898_12300 =>AMNP-like	OQV13448.1
+	BV898_14013	OQV11669.1
+	BV898_10262 =>AMNP-like	OQV15540.1
+	BV898_06508	OQV19521.1
+	BV898_10264=>AMNP-like	OQV15542.1
+	BV898_06926	OQV19074.1
+	BV898_01539	OQV24477.1;OQV24476.1
-	BV898_17845	OWA53415.1
